# Supplementary material for: An improved FOX optimization algorithm using adaptive exploration and exploitation for global optimization
Source: PLoS One. 2025 Sep 18;20(9):e0331965. doi: 10.1371/journal.pone.0331965 (PMC12445531; doi:10.1371/journal.pone.0331965)
Supplement: S2 File — This compressed file contains all the results of the conducted experiments. Each main directory within the archive includes three subdirectories: Analysis, best_fit, and convergence. The best_fit and convergence folders contain the raw experimental data obtained from 30 independent runs. The Analysis folder includes tables and figures derived from these raw results. These files can be used to reproduce and further analyze the results presented in the manuscript. (ZIP) [file pone.0331965.s002.zip › cec2017/convergence/HO/C17F23.csv]

trial_1	trial_2	trial_3	trial_4	trial_5	trial_6	trial_7	trial_8	trial_9	trial_10	trial_11	trial_12	trial_13	trial_14	trial_15	trial_16	trial_17	trial_18	trial_19	trial_20	trial_21	trial_22	trial_23	trial_24	trial_25	trial_26	trial_27	trial_28	trial_29	trial_30
34974.55849048625	36838.06802150889	31607.781150762807	38210.921952922865	37646.12976193644	35996.58407298751	36747.16842271007	36814.03206225929	38114.089903610824	36786.69912611929	37068.926070288835	36829.30104508327	36962.003813036004	38214.19233576231	36844.181912988715	36403.94057276531	36914.05552512647	36778.82995118088	36925.28863671577	37162.41726549608	37539.696120391956	32091.58051448184	35758.73818508836	36907.15765024218	36798.71364237056	36005.35584732484	36931.88957224836	36440.09696777732	35917.8873124907	36104.16679395033
33915.75209466547	36838.06802150889	30539.76517923879	37901.19154713053	32562.70803331535	34069.54439090149	35413.06292188999	34949.01675288887	35405.368327449534	36379.58872221677	36087.68836036666	35490.83475032769	34666.494839103965	36007.370854809764	34544.94958549099	36403.94057276531	35833.23256666913	35937.86561916112	36925.28863671577	37145.54619447534	36863.23161562536	31194.172660936158	35052.68675335661	36230.224739667116	34096.616066407165	33062.364518145754	29971.347725855674	36440.09696777732	35655.723662787546	35803.43327227258
32451.540769522187	35696.52096905285	30237.34929386988	36481.14043056819	32562.70803331535	33861.34078564971	33220.72554957584	34271.82782596647	35405.368327449534	34510.39269627501	34872.10854129247	34749.25974856119	34266.896968706365	34525.06557636353	33457.44623572612	35932.03361810801	34949.28061108322	34895.2460486278	36052.90879299888	36469.59895072696	35476.56117471389	28806.105366931348	34781.205292301616	35802.06675144514	32980.279720081046	32195.46104864915	29804.131307447606	33329.534381064346	34497.41999108413	34633.357504307874
31236.08556875691	35407.47986756184	29090.908892333977	36481.14043056819	32170.50743118122	33748.70546360411	32301.679972631642	33504.513575479046	34872.34507402369	34226.53962615132	34481.05775428945	33221.094958366644	32788.69269262514	32735.51988577219	33050.42128652415	35501.54744210247	33910.26418537639	34895.2460486278	35180.096473270205	36096.74358738426	35461.442470281865	24963.89891579288	33722.149909205145	35270.45726727809	29938.053427963652	30712.164011172692	28807.784790643414	33281.76470547852	34497.41999108413	34633.357504307874
31236.08556875691	33519.37580573576	28404.052892070227	35621.62753266682	31032.97921843722	33097.79875933504	32136.325664777167	33386.41403957102	34149.18414088244	33979.4538758503	33390.556342463795	33152.439340495825	32049.777842184067	32617.91001117326	31787.221391502935	35340.185289527115	31131.578147991535	34166.40525291888	34166.877593252764	35256.4433582877	34998.376214413256	24963.89891579288	32841.697094238974	34116.010391009	29729.802446903657	29728.851980857813	27908.852324923708	33253.17497407109	33827.797234441416	34609.996868847236
30596.74613602393	32885.50038626882	27712.37826533108	34869.714082109844	31032.97921843722	32937.62716015564	31144.293061965298	32057.10589233069	34149.18414088244	33955.265019080776	32317.162455377136	32601.241118389342	32019.02596458172	29148.537655479824	31303.422580088907	35071.80269921748	30542.62085991108	32883.99885422693	33929.552499175974	35065.03349998823	33582.76333557972	24207.994051126738	31655.78434677363	34116.010391009	26534.68728091335	28849.134688583377	27908.852324923708	32960.41682765521	32989.08112590901	34371.89369346464
28680.167587700766	32520.137402827982	26981.599601559697	33437.29332051701	31010.734743156623	32606.491372761117	30865.77655723324	31453.958888373567	34050.35286809233	33954.35322700323	31464.11789905564	32465.7239182597	30684.61939898391	29148.537655479824	31118.727711365384	33979.72034381369	30437.744650495908	32350.169247895865	33844.22786111821	34364.00193152243	33451.89615965758	23686.414343028537	31387.097522251934	34016.8013095192	23073.284110135704	28461.323489454422	27863.461425297428	32126.58613636382	32840.152216456496	34009.49511284803
27541.42506107024	30732.377943544263	26271.793911597975	33162.98113056584	29876.606609266248	31636.644842881138	30321.776242779342	29148.973936079645	33155.88940562637	32133.49937356801	30540.9132501964	31712.825308480842	28367.791586507596	26919.388038317582	29206.77704652743	33853.408307502585	28716.048090419055	31491.350216201674	31450.48366418813	33356.23122588749	33110.477327742236	23592.145269372744	30892.460184171054	33602.05606681257	21697.320287141883	28088.536354102904	26531.34042144128	31488.25122039962	32029.518354306983	32693.030286997517
25412.712520456338	28927.983143587076	25495.569245535346	32738.789866470463	28925.241691850737	31129.87996283404	28802.689737683006	29088.610456998536	33075.96803565329	31343.04149385173	30028.629181692042	31561.031954504168	28064.472947296832	24887.008918395015	28420.338258653013	33414.94082651671	26510.68823490118	31222.902243359735	30972.956182201673	32893.597697935584	30389.609729107124	23112.25631140329	28932.60636595865	33602.05606681257	21697.320287141883	27370.041905123053	25898.968481151547	31265.687369542393	31330.851139332422	32508.166438819808
24119.670488522002	27574.37092027224	25044.81623223564	32227.05910144535	28762.964432626857	30567.414431989724	27953.408664875446	28830.70957934678	32995.29954204071	31040.303512521044	28381.92829630266	31335.35531541054	27092.590615560555	21821.415858862118	27728.348072649504	33175.98772879891	26010.780754540392	30842.697172751316	30395.10805785544	32893.597697935584	30158.002670659316	22923.336700610183	28932.60636595865	33501.99571826303	21411.579045019385	27357.04118005504	25413.28160226491	30906.245150011866	30657.623303423028	32508.166438819808
23628.562692681917	26913.50343479152	24078.775992147308	32066.347371314743	28553.797133901713	29838.073763090313	26889.10987748792	28431.741366574006	32439.97410246907	30322.8586895755	28226.427693686353	30893.77891475292	25504.376368398676	21663.026875677315	27229.480866370235	33116.572645157576	25490.563956841277	30771.100072383975	30145.926010028616	32556.757452762675	28807.61602751353	22503.934093696982	27932.730504623058	33375.23471181978	21411.579045019385	27269.682319939617	25343.514258240706	30578.982139602467	30356.185672172378	31304.942922528895
23218.703595764513	26311.22211097243	23573.0507762538	30410.545877476998	28489.07839643513	29534.418676905167	26364.065578938018	28102.023261092494	32016.28249106898	29290.81343005018	27967.822100996244	30577.551453090364	24864.22919840295	20678.35844862042	26579.255670694078	32734.931124486535	20251.362624432582	30478.145426162544	29888.168509707168	32518.274187153027	28807.61602751353	22378.07787418922	27932.730504623058	32874.65113365315	20690.345297839332	27054.25658601059	23598.07849372124	30184.011476366384	30083.386309516656	31269.5015902697
21473.11172712235	25279.041266628315	22863.79918487299	30319.43749883327	28344.65340573749	29069.829123239237	25880.16859387123	26851.0981618139	32015.53065450527	28154.96785675125	27532.737729476125	29405.483966828528	24864.22919840295	19094.399147169766	24866.02455480625	32440.626285118848	20076.40476642535	30020.778884734824	29382.944187930258	32334.508193799687	26393.822918420945	22155.34471852827	27511.4763639325	32874.65113365315	20418.518440364438	26914.03813028245	23427.289472739678	29216.53497676147	29336.72530840513	30973.495580263643
20181.621485409483	23832.109547524913	22559.87028605034	30026.013728974503	28223.65710369779	28482.026176572024	25388.16287145589	26708.662642674128	31960.539604822272	27983.023482521385	27373.867100148982	29385.903829653722	24656.90482409163	18541.56770068909	24003.77226557276	32324.324340913634	20008.413365987366	29906.29684724223	29382.944187930258	32065.74078451826	24536.82374649876	22155.34471852827	27511.4763639325	32870.19020138183	20342.946431412893	26644.57212053988	22710.215767805763	28866.874121571684	29102.557099394893	30952.446559507185
20020.716982833423	23065.603378282645	22267.31867437107	29680.409036805653	27653.413598239218	28363.358228438705	24258.067164321546	26238.216120570105	31264.84626953875	27638.641967365285	27247.920833040018	29058.40269545067	23558.956555242854	18094.25725363873	23719.02167080962	31819.496445451303	19696.17993663092	29384.383061370743	29006.94047794547	31543.487649419727	22273.82602721359	21505.501688698267	25679.298756296084	32610.06829783452	19924.535592580713	26072.550080501678	22700.92273043671	28487.668143203362	28276.282688858755	30292.66282536067
19821.667782325832	22654.17413955539	22167.019905020785	29308.395938005797	27549.15794670554	28293.17716951035	24231.247794411665	26055.717490245635	31264.84626953875	26923.060092156556	25101.286730918553	28621.256908771255	23191.034840675264	17830.1336930108	23229.686223202014	31819.496445451303	19072.73068143636	28988.981526770265	29006.94047794547	31199.373098275915	22220.585450846895	21505.501688698267	25671.774230695668	32119.09662425782	19630.903595454907	26043.91227197694	22227.248171082443	28070.356252920647	27831.72101875173	29458.800952499452
19299.208696219444	22632.645790751612	21057.292308174925	28809.548482553408	27082.419763052352	27746.496968674084	23982.16293511619	25734.11223115263	30710.084499193334	26856.29102686467	24002.552460625495	28510.46040087404	22734.399261700684	17756.93245864365	22772.391385617837	31487.434102452597	18853.09798842208	28059.27385005333	28726.766728647814	30770.06174170011	22220.585450846895	21505.228872041494	25561.656915036976	31946.87227025747	19466.876237674383	25620.147475478512	22076.94009240377	27085.872567538172	27425.858662395814	28639.53955058148
19053.52800340259	22555.975059938406	20906.974543007214	27780.58968290894	27082.419763052352	27700.655997094924	22942.61451467707	25645.383287678756	30680.19183853977	26402.980334148535	23357.652697383444	27767.888299563674	22707.233966234657	17673.348603719634	22555.845803524575	31449.723516931743	18317.17536263672	28059.27385005333	28699.81716703478	30717.882663951877	22109.690835802412	21372.267688132197	25387.510899002315	31622.069953472008	19466.876237674383	25583.33679545892	21903.666740170596	27035.54406845573	27234.901925789265	28639.53955058148
16936.203160968806	21364.52756341744	20536.75485482768	27477.820350446418	26771.5213719071	27550.03491896673	22736.713314746394	24889.274506993348	30457.641613853026	25799.258283620693	23056.149994765037	27746.36944076571	22054.787527921897	17462.984810183734	21881.105520777437	31088.40056376486	18317.17536263672	27829.71634431901	28002.42464649959	29966.72673750554	21115.167142527625	20852.14403914706	24766.166046707764	31456.614768601063	18367.669029366196	25090.425597338046	21859.150384298835	26427.87094284979	26930.66593406696	28431.888982217904
15617.774136214097	21364.52756341744	20229.502405234525	27066.53084966142	25879.98108099468	27410.351394837064	22736.713314746394	24506.159635684144	30250.240334778424	25435.879138111708	22715.137929715507	27217.07640290585	22054.787527921897	17344.523166556683	21629.619418253063	30811.687788497256	18054.635191050904	27150.410394189337	27722.286221724033	29891.280719972125	20135.986518804497	20852.14403914706	24537.129057305527	30894.81975103765	18367.669029366196	25088.71410558426	21302.17567746197	26296.400263020896	26905.620637216445	28001.257171009984
15309.36446613244	20986.094617426803	20229.502405234525	26517.56126229229	25845.398009478584	27207.999859451644	22596.12996352389	24391.311135431766	30096.729535410595	24084.523743860813	22569.0564057814	27217.07640290585	21146.723547049984	16997.857309487452	21393.60384626549	30425.592112238486	17826.182624644232	25984.6489890931	27572.187446058957	29439.459958138792	20117.936440900972	20852.14403914706	23157.99072912616	30889.355514188534	17040.161905356836	24884.054006432514	20443.732731444696	25533.11146042038	26775.796621679903	27501.987752508412
14340.341526841235	20370.895642069143	20229.502405234525	25824.691795748164	25586.643495048073	27004.954745514548	22245.55345539441	23995.868150948976	30010.059535023356	23673.457235898033	22302.88273321793	26735.416172530033	21139.233248901783	16138.542982665916	21371.788439860855	30308.492871474176	17034.942521521563	23993.360535300515	27526.185908815256	28980.503250603437	20117.936440900972	20823.171766090218	21181.095840629165	30624.414017336527	17040.161905356836	24696.746544631773	20443.732731444696	24443.321309244217	26727.79323293153	27417.712007469614
14340.341526841235	20303.00547559042	20146.481105145045	25595.385956112004	25571.35803584015	26882.104685873204	21966.191877628367	23722.280314122447	29938.56092454959	23386.60559968357	22019.424504961313	26700.543309218883	21069.9107190477	16138.542982665916	21162.978238313488	29836.035552924946	16948.278446320997	23004.115379269002	27098.586563807403	28624.223355716756	20094.920605306408	20477.66304785801	20932.22423494069	30372.721929160914	16889.338187382073	24680.518699772776	20443.732731444696	24036.727472062965	26727.79323293153	26992.0569910595
14237.059654249586	20028.37044129378	20013.31893292235	25535.199251670223	25321.393245223935	26882.104685873204	21521.64578674094	22989.855547986506	29803.796214451286	23120.069170730676	21840.134717954796	26609.274058668103	20554.20697562381	16082.341887708673	21028.752262578804	29836.035552924946	16764.03814369944	22999.376703861602	27067.387480311492	28250.801304283767	19284.44269893171	20201.4840763923	19235.256751475903	29704.568115978323	16790.691403987566	24475.013266318387	20246.212738516962	23744.55093630584	26147.1447651145	26915.892449519153
13867.422105580348	19932.809671993713	19759.319404112663	25218.823271563873	24991.132935667094	26765.776954558703	21521.64578674094	22400.088821616886	29692.28576146196	22630.038590017266	20882.909826241146	26609.274058668103	20522.574357215522	15601.065382564533	20726.153491220317	29638.845862895614	16764.03814369944	22967.291102475367	27033.03450800955	28250.801304283767	19284.44269893171	19987.185707290217	18598.252312354838	29602.7804327691	16632.660939792397	24475.013266318387	20046.110169556476	22817.257832687796	26131.586824399314	26615.201317756066
13662.66134899261	19417.52473942956	19507.974122990352	24852.042363175045	24519.39331341281	26728.78452415205	21464.63537431208	22400.088821616886	29651.336668973967	22362.451085001252	20594.591346322322	26609.274058668103	20200.36619596622	15601.065382564533	20726.153491220317	29537.09561917971	16644.562946167807	22837.462287088998	26982.016822734226	28198.31629628441	19284.44269893171	19858.866177483636	18371.39879107838	29357.77931237976	16477.027600736223	24475.013266318387	19989.123461091236	22373.94832885657	25889.204625907252	26530.637989823197
13388.044901518608	19417.52473942956	19506.041682389707	24543.439076335653	24519.39331341281	26728.78452415205	21464.63537431208	22044.87563327803	29623.601539366966	22361.507272789862	20262.91369901128	26609.274058668103	20200.36619596622	15502.118342497606	20640.769755645888	29528.363089366332	16627.375980945984	22501.186198333424	26562.24748199651	27813.968193310604	18442.77392588508	19541.6617656112	18096.093916822556	29318.486884397793	16468.825811980234	24132.617586978064	19956.9921327623	21864.949810605638	25889.204625907252	25795.3459663317
13384.507544188828	19053.330731816637	19185.54703534561	23644.70214734762	23789.42196259422	26655.242981491563	21273.7318160135	22003.8490773171	29592.86879935368	21881.64536381484	20252.115969081562	26476.289621677875	20037.715715032544	15230.869484068402	19977.429178264483	29385.111603120764	16393.55046963824	22397.20146741127	26360.494693272638	27787.100830561274	17024.50538474768	19318.506420057205	18067.32830397865	29019.298665713733	16468.825811980234	23342.04136052849	19856.267412181944	21343.423572704567	25889.204625907252	25744.474366591403
13320.21366082052	18866.70257271711	19019.60491098494	23464.35102959788	23737.756744489332	26595.287510771217	21273.7318160135	22003.8490773171	28912.075247003144	21722.683697679167	20086.023726958207	26387.206674080997	19978.807507367736	15105.967054480756	19920.399443240785	29333.399465194234	16393.55046963824	22287.317782613496	26350.947261893863	27738.910867198803	15398.852003095157	18675.311543844895	17851.33120769728	28872.16569743175	16468.825811980234	23253.47481081033	19729.42288872825	21057.82708405451	25846.823676212527	25487.85468818781
13302.77573358479	18751.672202153204	18700.06768490292	23391.72091212126	23737.756744489332	26566.990166319807	21189.289268016182	22003.8490773171	28778.48972051353	21700.482498055706	19770.31541598802	26344.766437871676	19842.561741058616	15104.976619194558	19445.71343938129	29333.399465194234	16378.817489507373	22278.59717481234	26167.983343290038	27430.45421963145	15398.852003095157	18534.38003949402	17299.92445143118	28672.371036919743	16461.889474483745	22722.507073062297	19690.78204331753	20840.814523819576	25001.94081622212	25309.704288682686
12931.13039954387	18751.672202153204	18508.92491516174	23388.036455769245	23726.74298167237	26485.23673661993	20174.00440263384	21738.159242016627	28753.8335507507	21529.813686014026	19318.298483207345	26296.21006708402	19842.561741058616	14971.216313133402	19244.57695356129	29006.366377856666	16272.762719138735	21737.760748927325	26074.659068995625	27015.46102348096	15086.148581609361	18534.38003949402	16973.790026907183	28648.04849342244	16453.482379414483	22514.062007822075	19580.310932639033	20428.523384919205	24994.79019214964	24272.885681412306
12577.334996126618	18664.443234019993	18467.93835481775	23300.101343776787	22715.99162162974	25959.979705354825	20174.00440263384	21738.159242016627	28435.286183669716	21507.64907374536	19318.298483207345	26209.78232751448	19701.77110698607	14949.855380664072	19070.568479982656	28331.325200128234	16139.568451806717	19663.8304581622	24844.898999406792	26497.438653215184	14778.035746652851	18534.38003949402	16698.389408933588	28487.713431133627	15817.371418607854	22366.574843899085	19030.940731449235	20218.500698631986	24812.65170679589	24272.885681412306
12539.798351256852	18607.781597539204	18453.322165014506	23300.101343776787	22691.378750271808	25902.030286152363	20157.394518463716	21721.467015112616	28398.327228141745	21459.403228590214	19278.469504486653	26053.413371549188	19681.053475564724	14885.834286857982	18772.6287835889	28331.325200128234	15890.089270331873	19510.96288231188	24803.49405280115	26383.315882916573	14252.084264767378	18181.467519624035	16512.05806595603	28201.64538586118	15528.093843373541	22271.999508984616	18785.43971132262	20155.725491576643	24505.496695079437	23176.40551389766
12242.597041492696	18457.896501211148	18441.81095034579	22914.338234193816	22387.356505543947	25878.207799622705	20049.420952457942	20918.742507962295	28289.52297215082	20355.601798776315	19070.488596696865	25979.47334091112	19673.491047346968	14667.359823511924	18506.856555539736	28203.487047191484	15875.712733677567	19510.96288231188	24803.49405280115	26115.31563850444	14098.322009757385	17800.949065475186	16074.516131251361	27638.699763915254	15352.178699314103	22150.133177596348	18605.94493894285	19948.284748281683	24267.975891370428	23144.67032967314
12145.700596537385	18457.896501211148	18430.888125229016	21826.447057654234	21739.5923564243	25386.770098468936	18857.555198031812	20443.19331072251	28053.83929676699	20209.664497051028	18697.78568215672	25806.686245558423	19603.702192298497	14667.359823511924	18414.705320149522	27741.309923895926	15670.304399586408	19096.330585138923	24216.271178315892	25970.66015037882	13987.645624669645	17407.641334674845	15973.431177726514	27638.699763915254	15190.484609390302	21465.29660986531	17925.09853520243	19455.717852281286	23987.24119611839	22701.5578256686
12036.854955664796	18296.580604245755	17976.437404038163	21826.447057654234	21739.5923564243	25386.770098468936	18857.555198031812	18849.485987272386	28053.83929676699	20163.43517571339	18580.3836427523	25806.686245558423	19603.702192298497	14667.359823511924	18335.866120795185	27667.590278707183	15670.304399586408	18943.09700227471	24216.271178315892	24131.06848543039	13982.068578652856	17203.650031381145	15785.328056812537	26782.7046306021	15097.386540875232	21276.670547883077	17751.561479929587	19167.32405620482	23606.967439390515	21155.15348529349
12036.854955664796	17927.415956469107	17976.437404038163	21826.447057654234	21670.84750011862	24210.711463929532	18819.194407803494	18849.485987272386	27999.998085217583	19774.27144462953	18340.617833430217	25702.375873344998	19603.702192298497	14391.780736425273	17850.3436029265	27667.590278707183	14920.902928094054	18915.863230202423	24145.47368277136	23614.597059087166	13876.041449396593	17122.843923780674	15305.07136215163	26764.572869319498	15097.386540875232	21225.11812604604	17590.22014874224	18479.225735158077	23606.51787560202	20788.51269837699
11992.110403541246	17927.415956469107	17400.251686216398	21525.330060923436	21564.931584657847	24210.711463929532	18791.055118828113	18584.848687218066	27784.12930852928	19634.59684295359	18072.95977686189	25659.10768754491	19141.950799815953	14352.497903905283	17831.092069487902	27363.91424428945	14878.808211411906	18548.45908011793	23435.62687827578	23614.597059087166	13867.747385850527	17074.40810040224	15276.793241053465	26541.252168369956	14784.493573437656	21148.901158251047	17572.903604613377	18315.947764733042	23606.51787560202	20788.51269837699
11777.409725378975	17909.69096451116	16683.923947255913	21525.330060923436	21373.48180590933	24074.523084355926	18757.969958557765	18551.981712170546	27379.165712917995	19511.90009203965	17980.73684130986	25565.538224123353	18115.424572644737	14216.391688663312	17692.243302011615	27355.376457155493	14878.808211411906	18275.35783286937	23204.59596818615	23454.413201432606	13851.037221730307	17069.525248920203	15197.216808495761	26541.252168369956	14727.141521821595	20887.937213392797	17470.337455924873	18222.262608479665	23605.763698760893	20781.023860186644
11391.534981370793	17909.69096451116	16276.14884403966	20393.040742063502	21197.08993888807	24039.324348973405	18235.90105868088	18491.48493379097	27021.51807371558	19462.942638156048	17821.867937036204	25506.62114135384	18115.424572644737	14207.297263009803	17453.46788067679	27341.022586086186	14878.808211411906	17905.514580323026	23131.028274994776	22181.361362027386	13648.481933956098	16749.66357813558	15053.145249102694	26086.77467965352	14669.92529039941	20862.843180440083	17288.962520503694	18222.262608479665	22644.334076064108	20781.023860186644
11236.485384976753	17664.926374924442	16034.186274186575	19931.680696706804	19703.736469345866	23313.378991364447	17986.974260789073	17277.484274955357	26976.655691749802	19366.484425353785	17038.065946494484	25474.077500907697	17826.500857599924	13948.857094541916	17404.92567300835	27014.639172526513	14878.808211411906	17755.262610929538	23098.878786852605	21576.14618109991	13542.08831928815	16651.78086755785	15050.822585453843	25951.876580349555	14305.790285213385	19602.97705891306	15753.330348582676	16968.84073836735	22317.22865988349	18921.443036512494
11042.28470671192	16710.327555890664	15559.061729314562	19632.456114237884	19703.736469345866	23241.42369494869	17691.68525736597	16939.642856246588	26976.655691749802	18960.381032779234	16981.930263767088	25421.2829442555	17304.690473229704	13892.825111965654	17047.36441017537	26886.994976937178	14819.775388972002	17467.131023693826	23005.95737030546	21382.238469704916	13542.08831928815	16477.802587823186	14919.786841759842	25951.876580349555	14305.790285213385	19602.06654779419	15753.330348582676	16870.462998405237	22298.419979371873	18884.83613085303
10923.617564112252	16696.505691982107	15559.061729314562	19632.456114237884	19629.46471103484	23114.72749962621	16927.27502127029	16671.14316971824	26935.345348022824	18960.381032779234	16959.911576555125	24814.221524416942	16984.260432296735	13772.163497660847	16919.398273460214	26737.623284911937	14819.775388972002	17158.940186634936	22870.36766646297	20920.462536675128	13542.08831928815	16352.67125157352	14840.783277499775	25274.361250934166	14293.718687783085	19282.733821612346	15685.304352624522	16679.753009219203	21631.429294372007	18644.007487631337
10795.278240766196	16662.337028129987	15482.567550595744	19574.861543333533	19610.141800457026	23106.654751607948	16521.616713222917	16587.43975325025	26833.66325327372	18960.381032779234	16879.83132311154	24406.293006506472	16984.260432296735	13772.163497660847	16227.476109176274	26737.623284911937	14811.590138356312	17158.940186634936	21683.629268434644	20207.955376448062	13278.721692788824	15501.592623109116	14633.713686377117	25262.387677406623	14236.412949961092	19281.758624530125	15498.72347867101	16414.93433804824	21390.031408435916	18644.007487631337
10795.278240766196	16662.337028129987	15448.060698526428	19554.008204595368	19360.634696171383	22924.823417020976	16498.955759329576	16432.12997864336	26480.932777189893	18960.381032779234	16807.47731590257	24274.788304867856	16984.260432296735	13739.347070344042	15744.139687577515	26499.73362625218	14614.134822525772	16837.242961300493	21240.21006146019	20065.704353031477	13278.721692788824	15493.102406903517	14189.811596734038	24195.03490011498	14069.039398778243	19136.410859626783	15352.649375802112	16266.657424601659	21390.031408435916	18186.950546913933
10761.87389315701	16653.41112119132	15373.68101818781	19497.214591053318	19219.26674738146	22281.271626090253	16249.589838626185	16214.040873572658	26244.763941613386	18919.27961401848	16753.920222108456	23998.10626280569	16782.223034989787	13698.443285254392	15744.139687577515	26344.248381784208	14614.134822525772	16517.625012556702	20278.985853221606	19830.361893022684	13259.051334119318	15493.102406903517	14189.811596734038	23969.514954264418	14061.173264753379	18855.222658997616	15289.29834775834	16240.66132757737	20238.83400405146	17113.993380543394
10690.944624808559	16643.97758774833	15300.601035492333	19495.568263422814	18811.49701728231	22281.271626090253	16249.589838626185	16026.981442999446	26212.56187549481	18657.054033711647	16604.34799352535	23869.018895077847	15937.106320189461	13698.15809779365	15637.950430026285	26344.248381784208	14592.228794747149	15789.451584480194	20245.97326027017	19571.14166001789	12908.216645652434	14895.169823857152	13663.057966197048	23199.40251285995	14049.852132483718	18367.10199034627	15273.418125687309	15710.5983768177	19832.29975042894	17099.828927925668
10645.855410389833	16435.01949124603	14654.397181947908	19014.972693496038	18380.64516856656	22281.271626090253	16167.101269622886	15321.833381996143	25614.907832996225	18657.054033711647	16504.5246719254	23705.52730693245	15599.606507560573	13428.235070981522	15476.160312127415	26200.304118118474	14566.460482179387	15618.55495657893	19269.53682072435	19571.14166001789	12829.57196056966	14894.883615482206	13663.057966197048	23199.40251285995	13882.456377401668	17573.220746996514	14867.784078221472	15440.485801661955	19303.33081850572	16916.23007080079
10611.944627205145	16354.895842708249	14450.84886533013	18762.117279872462	17404.717453095873	20602.18047144546	16118.161687550853	15236.575452139328	25614.907832996225	18445.341201114687	16479.60659074254	23658.731002175387	15245.529355078948	13401.962616928462	15359.707101031257	26075.373029752664	14390.194667817872	14617.028673914992	19022.823035976737	19525.221982673305	12755.189434057194	14846.445038192676	13663.057966197048	23199.40251285995	13818.060199883581	17345.709322169052	14773.374274734182	15409.075764788555	19303.33081850572	16846.326857996588
10576.00697734111	16354.895842708249	14450.84886533013	18666.926815650164	17345.75542287748	20602.18047144546	16069.43268519912	15236.575452139328	25377.20431474325	18445.341201114687	16290.242792113435	23314.16745238801	15245.529355078948	13401.962616928462	15359.707101031257	26032.570937073593	14390.194667817872	14590.271072508418	18591.902559735805	17747.538702734262	12676.423388846619	14844.138589942651	13608.031770204196	23066.892631589617	13818.060199883581	17325.723618403186	14773.374274734182	15409.075764788555	19282.11872411541	16846.326857996588
10576.00697734111	16299.117236254873	14450.84886533013	18621.01922638187	17134.725773346363	20436.965385785767	15802.138480830801	15001.182065770421	25377.20431474325	18445.341201114687	16113.044919700982	23173.0252694465	15176.397033969104	13393.46502186419	15073.29083780269	25846.972970006842	14253.134202899086	14424.438318963097	18048.375258099157	17503.965357756366	12374.931562597836	14676.017414349264	13603.981763089727	22670.20546436728	13552.404499297854	17045.357971684654	14675.783272360173	15351.24731456173	19171.078643686535	16409.83581728619
10536.285687017597	15786.695517315782	14015.416099606104	18503.27535424204	16454.587937830212	20307.30028335105	15802.138480830801	14726.49110688654	25377.20431474325	18196.58872299052	16067.176119938573	22885.16195400274	15137.259067572255	13378.610820118955	14951.221964462371	25197.414309113876	14253.134202899086	14385.641366543556	17815.790331341417	16776.464619462495	12149.773512735599	14632.209907773784	13599.86944724008	22618.47450695691	13355.529073437514	16962.55474855725	14515.693059641604	14092.923085221646	19146.43206411243	15547.569633110194
10390.116256871162	15762.94693877905	13967.482594738512	18090.11735371535	16454.587937830212	20205.802144911297	15746.635530594322	14243.958102185925	25357.730339697802	18057.423399687188	15988.755329902098	22802.937240665877	14858.978668159001	13070.515646453698	14610.745344892635	24962.86746005929	14044.524502641549	14357.963178627582	17771.5532079193	15963.060662340615	12048.523654644074	14632.209907773784	13485.881948864231	22298.2310321226	13334.96834599897	16884.67775537737	13659.912207882631	14092.923085221646	18897.047338889966	15367.643242538728
10379.366478626654	15292.46185321757	13967.482594738512	18090.11735371535	16352.326980518883	20111.255159155553	15473.382022609612	14092.684464129921	25204.63779540993	18055.28495068518	15784.869252381719	21692.725474832634	14738.44223885709	13061.164943258462	14594.300686763481	24009.08094298323	14025.18756567816	14342.49592904869	17771.5532079193	15924.485842182059	11818.974237014863	14613.187136095798	13485.881948864231	22298.2310321226	13275.441108756098	16744.985406910655	13654.766630986416	14092.923085221646	18897.047338889966	14881.378607750414
10350.788656903951	15279.586446531088	13869.610500057765	18090.11735371535	16099.789038282643	19531.303725921596	15172.676802115535	14031.402052722686	23782.751541379515	17984.577160925055	15637.613706637325	20440.626169491818	14689.720710988127	13061.164943258462	14527.479636648532	24009.030741762253	13719.193577061675	14342.468546646407	17751.146707450727	15884.44997013968	11795.185772360648	14461.022700875743	13485.881948864231	22268.053239241654	12892.841970641939	16687.704858627498	13654.766630986416	14045.583654659587	18797.03331263922	14866.37973350928
10321.807202330747	15279.586446531088	13519.569165701692	17477.315558935235	14765.709306638373	19009.605022998974	14884.575501230562	13765.898879895596	23782.751541379515	17984.577160925055	15554.760977685022	19415.085481935675	14167.106400832727	12820.296759037868	14527.479636648532	24009.030741762253	13219.133345897988	14275.41615542666	17670.147934790264	14934.270570311546	11727.042397464718	14461.022700875743	13471.931817576085	22264.972432887287	12879.216363246382	16159.893871286564	12999.734590610618	13875.534141833821	18459.054794868225	14641.618441230281
10230.22614964238	15279.586446531088	13287.800817171837	17110.088390760917	14765.709306638373	18860.710271239488	14446.252945502116	13765.898879895596	23492.446465648314	17823.950135647105	15441.54592986714	19232.43546076755	14032.599646714974	12766.85113533005	14417.583769907973	23967.296109043313	12935.466041622381	14232.223353526304	17628.647760708467	13851.305383659088	11551.524078687129	14181.183028139634	13436.433511891231	22264.972432887287	12868.433633906094	16068.415201075264	12961.38582154919	13875.534141833821	18413.84373286482	14320.297371439476
10226.168545495937	15214.994874561757	13284.524004813808	17041.483290591867	14765.709306638373	18297.48391295807	14446.252945502116	13763.809086865836	23098.192286636946	17823.950135647105	15130.829666344309	19020.38003756147	14032.599646714974	12766.588814656234	14360.666963174459	23965.83823399414	12607.886135123168	14231.081614567736	17438.012193024864	13575.015955802231	11481.219141084333	14062.899826973593	13432.101235529763	22137.84116649393	12868.433633906094	15932.012752651131	12959.68878777944	13619.248523072389	17129.644231494058	14069.199256613374
9982.35886113788	15214.994874561757	13284.10533686212	17041.483290591867	14765.709306638373	18193.280461779792	14404.803074117945	13731.90691296281	22919.003148305925	17823.950135647105	15095.909117086498	19009.657108658655	13464.71163844675	12766.588814656234	14356.329130168882	23868.760342167374	12604.492190995014	14181.039724052624	16453.417093678203	13553.511070621322	11442.798873940434	14062.899826973593	13420.919000820944	21944.092763470304	12637.83394813189	15856.730049296104	12930.110934863445	13619.248523072389	17035.65559844694	13961.824794012362
9982.35886113788	15096.382256631186	13260.97624968892	16751.600510041866	14765.709306638373	17962.820058250116	14288.406635393874	13497.356522887529	21474.455402864613	17649.5940014102	15060.681155186938	18610.282950239394	12979.401816198935	12709.635734736994	14213.996015767058	22473.32884854742	12587.773298728729	13878.63997399875	16281.87980243252	12885.058676970979	11420.12594092768	13799.362766258737	13310.179076336708	21851.52720721314	12217.391079841418	15734.584833067887	12546.088151568874	13266.75973703167	16463.831080845674	13802.276881530468
9982.35886113788	15020.456767265181	13114.951596821358	16697.71763200994	14102.806402255193	17655.009682018477	14269.865447864027	13497.356522887529	20818.85324316282	17133.33413748115	15046.357484759481	18466.003698047796	12858.03335328112	12709.635734736994	14083.749934274054	22308.988860727724	12387.133718853947	13853.220787044107	16029.890196684535	12870.472964393115	11382.179737568185	13035.525077945715	13286.096438687471	21838.184409456055	12056.965663620853	15630.805356854515	12414.221222024435	13264.203043248419	16371.90701362531	13728.895362731522
9913.178718060999	14701.414037722485	13037.391275788712	16355.08872487865	14014.9732929479	17379.108769556264	13923.071098728837	13422.639041745826	20765.621694963345	17066.158064284115	15046.357484759481	18126.337644612264	12858.03335328112	12539.040484577428	13983.416409235253	22189.963961766593	12117.576092038576	13769.135370615646	15942.622255360195	12625.003478139799	11111.442458269845	12614.434054746556	13286.096438687471	21084.400374083634	11882.887656269935	15455.968145664247	12304.910616425204	13168.67722707769	15921.813167013679	13327.05532569291
9903.876152163753	14680.321673626175	12944.69614555787	16355.08872487865	14004.50805922762	17156.787545528263	13923.071098728837	13387.474996596951	19878.808666935063	16982.730824165705	14767.423489001669	17865.93430185219	12816.981752786252	12494.599564538512	13902.458605422416	21727.699370249546	12045.262562370104	13769.135370615646	15812.602968827885	12318.305979989858	11053.213852647563	12577.089911171166	13286.096438687471	21081.250695104525	11671.93433426027	15175.401810193762	11961.881399349752	12499.389989633073	15891.511642800455	13228.133041518808
9888.079800681637	14674.68657350481	12904.687248769356	16312.278843542086	13916.179943732064	16411.939888531706	13833.215597862583	12852.576540999176	19599.786933441086	16865.45028163668	14647.046211361352	17726.328877192158	12816.095988222873	12470.72207607258	13502.715202856843	20557.27564914358	11893.384989131657	13739.382598277138	15762.240180515722	12114.561664272482	11037.012251833248	12392.789912328833	13261.547040185898	20896.590101182708	11633.760358637828	15100.841683673945	11827.98836653834	12363.59160394452	15663.655732041832	12954.333218692813
9700.427506350548	14659.381859612206	12870.250454101131	16236.863734460529	13803.253058731238	16013.90018866252	13791.858737926337	12852.576540999176	19599.786933441086	16727.15538057615	14647.046211361352	17705.156215699346	12790.728896791325	12407.287412015714	13343.795688328915	20517.59770536449	11709.781709784018	13577.04896526987	15586.479289442248	11895.541539892982	10729.321517399703	12392.789912328833	13222.759225966673	20754.169196151077	11570.177575563317	14886.153853794112	11820.84624894624	12021.197060631283	15246.286136001809	12437.73019452003
9494.907977007864	14590.889343291314	12821.342093773319	16232.132594081253	13719.277696200015	15953.90645638888	13768.981894057473	12779.889122561326	18926.8752163295	16682.37712210357	14507.925099605118	17578.4470966502	12686.63133457578	12321.277824948811	13138.573760573061	20311.630654819903	11389.842546629712	13403.870892754161	15550.492605098534	11895.541539892982	10720.785102457747	12375.178437439376	13200.53269780928	20470.96539644833	11566.944858836707	14064.189243210792	11224.813699775696	11937.69807058295	15095.301505727808	12339.83115112187
9252.930615903631	14590.889343291314	12718.871530366505	15703.660584898727	13457.989143669918	15463.374182561389	13152.892744958028	12779.889122561326	18850.386145966993	16612.65804095631	14416.114162685042	17102.538711460278	12656.52542670346	12311.008863143712	13138.573760573061	20276.255190173546	11371.706692200414	13383.287875559428	15443.962719910374	11872.282826151057	10699.810169974777	12126.013640903755	12976.732091356746	20286.903797743103	11424.314127960532	14064.189243210792	11224.813699775696	11916.406601271729	15004.911013208648	12339.83115112187
9228.093626184136	14564.709645584704	12697.934426488371	15684.999171373658	13182.21342700497	15452.823246049022	13152.892744958028	12696.042008199789	18707.627998383286	16559.15223290114	14221.9414540978	16685.008368131043	12562.509867172026	12251.015389022066	13056.405369806482	20195.764626559147	11284.498390342298	13358.083392314264	15412.394846690713	11623.176354260557	10672.496948385413	11869.236126708516	12832.916039581323	19314.280533558245	11338.485807072688	13562.977816231385	11222.330759713877	11675.134114351049	14099.761045714036	12339.83115112187
9170.065739809666	14425.232012664643	12652.206911283982	15604.246572775046	13182.21342700497	15403.990555584965	13128.17346560781	12669.664316132748	18707.627998383286	16486.571722890345	14221.9414540978	16544.622603518274	12519.157188942321	12164.80646224412	13054.501202937967	20052.8284649324	11267.993815260594	13339.08524431647	15405.86680879493	11436.278679297277	10656.503333221262	11826.974904936054	12807.605329733418	19058.541829825233	11338.485807072688	13204.540965352855	11171.010043954526	11528.859616640695	14099.761045714036	12320.918328604868
9170.065739809666	14394.097210290247	12577.96483465353	15593.607095529804	13182.21342700497	15403.990555584965	13096.391707237904	12666.753229234635	18600.201041257045	16334.709034458663	13969.831979299384	15976.94728335334	12493.048111422486	11719.825617536	12915.925535872102	19651.412698874232	11096.276780892817	13260.809855086283	15359.750867892666	10827.398451074469	10654.352299377802	11776.091522568395	12807.605329733418	19058.541829825233	11316.499536259349	13202.45246403003	11106.598017512604	11489.546978947707	14011.740707321002	12265.35371443025
9094.224227938172	14394.097210290247	12550.055660815171	15449.235121876243	11863.202704939129	14140.256815527124	13085.626453456887	12241.241593918552	18574.19362105025	15731.1755924935	13687.400993478408	15601.218407282664	12452.244833801162	11719.825617536	12897.758159620824	19370.041611437777	11087.73238310055	12688.361174781558	15273.096092064794	9943.464765803841	10639.87981563367	11638.530353482556	12795.78544575864	18529.88449012609	11281.796053364844	12841.399220335394	11106.598017512604	11309.632690071896	13919.085628368128	12134.865603774906
9090.497321969806	14392.650145894067	12529.81091846596	15400.081093217505	11838.551032145975	14140.256815527124	13009.748225151818	12241.241593918552	18358.7022570463	15238.303476765075	13656.513156445006	14950.436695924134	12145.609205155437	11719.825617536	12877.615135868045	19132.77452881428	11079.029635537745	12254.999257530322	15255.302198713975	9830.86066199178	10226.405326915617	11588.904100807664	12776.738895405693	18152.0273098975	11147.945106842091	12692.480399976712	11036.767890189441	11305.02449887233	13763.730682293102	12134.865603774906
9073.894894892945	14044.409787423307	12504.852548176112	15320.644153685287	11795.694179869704	14121.627415209656	12986.968095394255	12182.357913730739	18206.690878456655	15218.242441999597	13647.450073080783	13909.772241914956	11649.512036791268	11719.825617536	12818.44001484822	19091.64578718005	11013.048148929964	12154.419802297702	14926.960164809976	9433.83153039004	10208.922199370569	11281.413508581167	12634.097535771947	18013.39845958204	11100.054151419023	12676.412077723338	11029.805653118941	11208.246214851533	13555.58201068177	12072.423909926854
8977.737395887616	14001.34852124966	12327.554476030846	15320.644153685287	11694.900979139265	13946.999676501717	12965.238553272195	12182.357913730739	18119.262004247918	15198.264349281115	13497.16661794108	13303.745776686179	11649.512036791268	11681.32051476144	12789.616044308681	18825.728920066656	11008.490121086663	12135.449029436206	14921.008197344525	9425.946798715295	10183.898877758662	11281.413508581167	12568.909655259124	18011.324274985134	11090.598856744993	12575.21283761223	11029.805653118941	11113.845047517278	13313.965590401353	11976.545386728936
8968.732527608885	13976.866716726634	12260.688250645313	15181.51166243555	11564.76865242078	13845.9754910431	12934.280171752915	12155.458452274277	17914.3043710139	15053.788985816236	13409.906657396758	13303.745776686179	11590.630350129606	11556.224127057862	12729.305802438597	18752.644882068173	10886.440291385621	12135.449029436206	14755.421216610808	9231.863075270754	10163.99571427964	11278.482448926497	12447.61472024852	17906.10742612208	10879.835841365235	12449.531694693253	10965.090763853741	11113.845047517278	13310.731694072416	11776.62139508279
8952.77689724494	13976.866716726634	12213.843414491505	14959.47291015599	11461.423489932407	13827.196775069939	12923.359190093852	12146.437575730595	17901.81457967557	15053.788985816236	13362.568839547472	13198.757655173758	11488.154238451874	11556.224127057862	12722.554378783472	18752.644882068173	10886.440291385621	12128.679120277999	14650.250815241503	9216.300104314705	10151.326303143069	11265.464030427642	12447.61472024852	17874.587013174452	10793.465005468688	11944.153225096215	10965.090763853741	11044.124219674424	12978.269619355275	11715.062354000496
8921.30991913628	13972.642992992394	12191.154366532575	14743.366120807874	11441.888028690626	13693.156366943795	12887.694942510552	12146.437575730595	17864.401965070538	15053.788985816236	13220.450923961305	13028.383979907701	11488.154238451874	11534.854778661576	12686.18561565645	18752.644882068173	10818.382610658226	12127.158842094548	14574.916775890344	9117.676037593024	10151.326303143069	11265.464030427642	12445.799550912434	17781.302550798475	10472.031515350205	11511.990290394302	10954.734737520092	10796.731363074421	12978.269619355275	11700.806050418138
8658.336656843414	13966.777498821473	12120.91593783174	14743.366120807874	11400.190510619173	13579.954411206705	12887.694942510552	12133.027179147766	17722.695077225093	15053.788985816236	13182.694951099142	12956.250949493848	11436.851690920117	11519.574511221543	12676.391175326655	18667.222928901396	10818.382610658226	12115.458892628261	14405.227561438447	9019.696040812183	10127.943385934568	11233.672083039333	12436.424704674733	17705.586150829957	10247.937007640754	11410.644620050492	10939.4753504649	10780.545736304908	12561.469997514794	11573.208209113573
8537.082139178481	13937.314610868674	12084.653940981358	14734.654182643946	11190.237867994872	13579.954411206705	12252.339877568882	12131.28542536804	17568.186423575105	14901.133977248397	12699.248988719235	12616.798412299495	11435.802413272959	11497.771036029775	12670.104490731615	18667.222928901396	10628.742347042587	12071.294393747834	14364.837938210298	8804.248911854766	10106.84811150299	11041.915680461463	12328.890209189854	17690.431836680396	10103.517844267255	11236.48033794971	10852.978199419418	10708.763859865623	12503.908962101714	11573.187887050633
8474.381753073223	13702.507501071334	12062.622102234602	14701.398621327913	11113.264838577725	13577.375886537886	12201.327107963685	12075.528365066197	17504.787967896205	14812.907986820812	12695.499145458829	12331.753890126816	11428.913778792701	11459.597985158145	12647.18335342502	18633.693318946738	10601.167225721652	12000.997985393546	14146.607084088544	8767.843995316744	10074.78618236366	11000.027129482543	12266.532042609022	17614.342786556022	10093.473434084151	11224.111345235866	10852.704442559978	10708.763859865623	12503.908962101714	11479.592634160306
8354.134247327667	13643.341676154627	12062.622102234602	14670.288480962912	11083.444896487124	13339.663344820034	12200.511844738177	12075.528365066197	17208.19466386256	14794.627661268818	12694.822726465913	11771.848124649445	11417.683883790862	11338.924755963817	12647.18335342502	18533.834179093006	10514.456359733302	11987.20400856816	14005.243869292619	8561.280400824533	10067.338496461376	10991.894829368797	12235.92028784566	17611.292909332136	10083.822506486882	11045.422438996175	10833.01129339198	10560.071712874522	12424.185200224501	11436.241396624777
8354.134247327667	13643.341676154627	12046.036728218482	14648.754907474728	11047.749442880304	13339.663344820034	12182.170681599071	12025.075240931583	17076.491872787887	14679.381666551299	12569.418065821643	11257.910128759519	11348.057449061305	11330.879907774968	12644.83674949112	18067.574665038886	10370.398593289483	11675.096072896016	13829.938923326667	8552.206112874941	10007.410071962702	10981.267153606568	12195.521184496287	17254.38274922891	10069.709668410042	11039.15586705554	10569.890016546327	10560.071712874522	12061.823183811865	11394.012219421295
8341.453764659822	13570.951007810021	11996.491270336743	14648.754907474728	11003.622097742586	13339.663344820034	11205.769293444255	12022.707625015853	16949.572710980032	14679.263901856677	12569.418065821643	11257.910128759519	11278.525148641324	11328.30708665188	12603.71594792627	17918.44183591572	10271.17466191846	11608.216000698663	13820.025125735756	8521.065224155001	9976.346532309766	10959.30585848016	12162.820582545899	17156.69982451259	10049.072563179325	11025.72770834407	10569.890016546327	10560.071712874522	11964.075307669777	11266.676659580893
8341.453764659822	13570.81353007104	11960.829838890035	14648.754907474728	10948.772022144385	13339.663344820034	11036.562098816741	11932.640013441867	16792.137553515415	14627.941306320381	12256.322918210799	11257.910128759519	11278.525148641324	11321.136353645938	12603.71594792627	17784.290130849844	10271.17466191846	11605.353959235415	13820.025125735756	8489.25304631583	9952.554887795759	10947.81342672957	12144.602584468332	16816.684435994855	9888.517003383517	11025.72770834407	10569.890016546327	10543.109912148298	11867.542848903116	11228.883955884592
8341.33677426338	13529.876694715733	11953.464570069955	14468.252018664352	10789.802711948021	13062.652986347079	11036.562098816741	11625.473753661137	16488.93715846107	14599.812864778307	12256.322918210799	11257.910128759519	11238.465886813303	11317.718219069311	12441.170518105046	17332.622619145186	10256.923156634279	11549.05320983304	13496.89426041779	8383.066876284314	9907.607105613271	10942.23324072977	12097.161017354778	16776.994857424896	9738.337468586542	10937.461666210287	10569.890016546327	10372.712357362994	11704.741419392996	11228.883955884592
8336.376340543555	13521.464060337377	11923.359727264344	14252.464070943763	10742.158491031047	13043.389100327035	10977.835004178463	11622.59055347578	16488.93715846107	14553.109702241118	12158.106389586612	11206.04014971208	11238.465886813303	11317.718219069311	12403.304538600398	17266.496714880315	10246.12341084598	11499.706383942865	13180.460893645457	8243.611175554623	9521.397427573891	10603.036724120027	12097.161017354778	16776.994857424896	9738.333688181767	10923.440857600892	10558.199546605592	9695.784625749606	11394.073382915676	11202.609133260092
8297.583940121527	13476.688652091269	11919.26055856793	14252.464070943763	10598.011957121125	12991.84854486686	10953.493465284655	11601.362290986353	16478.012016993696	14453.903655639031	12117.358172860973	10682.249291142025	11238.465886813303	11298.194140673715	12107.708136095547	17251.428805996693	10246.12341084598	11380.55959176722	12569.248223405715	8211.682819293897	9521.397427573891	10581.686876195412	12050.546656517246	16090.701437497648	9738.333688181767	10781.350129540047	10522.480765031094	9659.413688191979	11278.795196711286	10992.532698148372
8273.252132330812	13437.643507742621	11682.743772775457	14252.464070943763	10527.703233254964	12913.871016974621	10920.619324599294	11598.501839303039	16405.22908401815	14453.903655639031	12099.791661314552	10682.249291142025	11187.952554871652	11261.125442762874	12107.708136095547	17074.737173164962	10211.805497716208	11333.91819428255	12515.69999300011	8211.682819293897	9504.048689946409	10546.736333812622	12050.546656517246	15856.566003004307	9550.82349644513	10656.37160078667	10443.901505208083	9652.894212348894	11213.660045736851	10605.51212064564
8270.058119769841	13401.210161551906	11682.743772775457	14137.254287680978	10406.053776489232	12859.173195722826	10920.619324599294	11563.653697691352	16155.31094320728	14445.006617957308	12034.683789113253	10672.92778067002	11111.734590115944	11259.845835911237	12066.739016970289	17074.737173164962	10153.820234965038	11300.428387628013	12353.696641385448	7728.660019476416	9473.414828306783	10523.2277655163	12018.36467271797	15598.955457636604	9475.52989812028	10619.044934641945	10443.901505208083	9577.521388080251	11200.75694400227	10571.928650620976
8187.825634277796	13316.956921132709	11640.872725259835	14004.4994380423	10373.57644587842	12791.497593254611	10840.853508674041	11507.851319062049	16038.378178587398	14380.984527774897	12018.079857502982	10435.580706536331	10973.464016472497	11258.142569056026	11917.178238365115	17027.78905093246	10004.312611935871	11177.129744096357	12179.26650008162	7368.6505413917885	9308.778785954411	10504.21236639609	12018.36467271797	15368.04394400172	9450.351574187103	10411.843870161229	10226.731565623426	9576.849887800608	11128.162594730245	10567.191776982107
8187.825634277796	13254.766910936243	11640.872725259835	13881.915952310284	10373.57644587842	12679.854408033054	10767.169503887833	11445.933644942268	15940.872010234581	14350.562076433664	12018.079857502982	10040.520358470214	10830.590259329772	11233.610455869186	11831.586564304083	16784.15007014691	9972.224225809765	11077.18803257975	12004.29476141437	7344.932283575642	9308.778785954411	10457.847980027247	12012.491073685067	14696.491705549819	9360.816249371523	10390.866298750074	9824.60378450064	9543.589884301686	11126.542975703165	10558.632126783186
8129.68617583739	13254.766910936243	11597.173531658276	13881.915952310284	10278.732617013491	12651.320211943206	10729.395696461439	11445.933644942268	15906.823953540963	14350.562076433664	11983.566299027785	10001.659781923338	10830.590259329772	11227.218440679237	11831.586564304083	16699.966622122953	9908.4006931849	11026.655570048893	11989.914643558337	7211.102144681573	9278.092030498581	10457.847980027247	12003.616640002601	14602.6076352778	9350.982004041947	10377.102349973344	9794.67804189809	9541.499755677643	11121.19890707659	10558.632126783186
8129.68617583739	13254.766910936243	11597.173531658276	13881.915952310284	9933.088511499023	12590.369074809305	10694.855607470916	11445.933644942268	15787.7419793313	14247.602080061739	11958.298768021225	9964.614828555714	10830.590259329772	11223.417307342059	11831.586564304083	16218.054837813404	9873.659716949604	10980.095875223622	11920.556797044588	7023.203391399546	9278.092030498581	10418.547157761672	11969.187267182217	14216.297868419393	9333.230099974	10357.3002628734	9674.271321665536	9513.095588450677	11013.996393731186	10362.0924683001
8100.110160412241	13254.728466530858	11597.173531658276	13359.525621805698	9902.51793855166	12581.521091281596	10677.840871211753	11381.949792174459	15787.7419793313	14243.882138851075	11918.634153383417	9467.28503396381	10830.560750232271	11192.179346127368	11831.586564304083	15951.716161988068	9865.62703844823	10963.057833250457	11886.609023775038	6868.734811179497	9278.092030498581	10418.547157761672	11969.187267182217	14203.660924539021	9332.385153291023	10307.842993108443	9634.661030075338	9453.956048764832	10956.1614248501	10125.268828315951
8066.364225945627	13239.261650934499	11595.29713566001	13288.661575915468	9678.286664878688	12521.48637026922	10677.840871211753	11129.924708104469	15647.873317013416	14213.29815150184	11918.634153383417	9467.28503396381	10825.618391112534	11155.670283484542	11821.717555429108	15843.46388716918	9865.62703844823	10963.057833250457	11858.57028160249	6802.919982444063	9278.092030498581	10417.357012913646	11969.187267182217	14203.660924539021	9295.631106844581	10307.842993108443	9354.707011519318	9413.128708246168	10886.095427918373	10125.268828315951
8066.364225945627	13215.838115673667	11518.421775362855	13269.987059480203	9491.236754972339	12521.48637026922	10659.244563146349	11090.239420343305	15647.873317013416	14213.29815150184	11911.317961935276	9432.83201425226	10741.816011951472	11133.665509246099	11777.863064713352	15778.250486961859	9808.346949610115	10929.027690224671	11858.57028160249	6697.559683591697	9271.851723667616	10237.185208899515	11866.24809731508	14169.452477590276	9295.631106844581	10188.209551226773	9305.409882045205	9413.128708246168	10849.308795993482	9957.15225453192
8065.145094510758	13215.838115673667	11518.421775362855	13269.987059480203	9399.917567651113	12521.401771311106	10620.285071243547	11069.30525201846	15642.179563715	14108.222176718653	11879.284962936497	9305.523965447059	10730.415729391249	11133.665509246099	11777.863064713352	15679.054823832035	9802.189287118346	10929.027690224671	11799.232965914902	6628.2326285645695	9246.574327819882	10143.285217211498	11656.590779575712	14097.7288261307	9286.764729247025	10188.209551226773	9299.93221571477	9390.077257793939	9881.266492537896	9957.15225453192
7999.808936933303	13139.547880095624	11446.510058647169	13157.105363435494	9399.917567651113	12154.61674136625	10522.905872184223	11020.141990215128	15477.606620397954	13986.189076426941	11758.201815098038	9066.28372377641	10723.367631816742	11123.09131450323	11583.574835740555	14258.415601890842	9446.144558395834	10081.831608888027	11567.637799054366	6628.2326285645695	9234.766907837995	10122.885872748715	11648.893090908821	13906.836493348394	9183.747140963005	9963.086770621376	9191.984382316245	9190.269799765698	9881.266492537896	9526.645020972463
7999.808936933303	13081.422272464662	11406.261282281546	13019.783081546117	9282.120163360769	12154.61674136625	10522.905872184223	10978.062698753227	15325.00842545836	13981.355359255102	11599.746384319833	8905.36352549375	10721.108502257328	11066.857127679552	11527.835930629737	14254.817659090444	9264.15955410268	10066.09781550762	11427.288984895722	6495.641452984854	9222.552853987205	10024.26546041181	11512.542847813582	13906.836493348394	9110.716790574998	9563.192677273953	9129.10087919068	9143.21337562089	9880.441420252417	9382.073136891988
7981.573562430084	13025.725181132912	11393.430790995408	13019.783081546117	9201.619309904356	12086.602623473505	10522.905872184223	10953.749094562925	14519.9911701548	13910.638035383274	11599.746384319833	8863.820737218659	10432.808415636726	10968.426738397322	11492.247812683418	14191.36589730179	9223.80806022515	10029.971486581217	11329.96535595491	6495.641452984854	9108.023760551107	10019.43107343345	11481.575488573022	13906.836493348394	9095.861660025266	9508.298174328216	9129.10087919068	8395.694161899219	9880.441420252417	9355.047273145452
7972.823120710411	12345.136015321737	11287.111899921407	13005.030098352294	9141.777486694951	12068.228508031149	10522.905872184223	10937.037887149896	14505.481398435257	13902.719143391694	11599.746384319833	8726.161259870423	10349.394363728632	10909.3076742243	11492.247812683418	13340.774787877568	9223.80806022515	9990.087458880105	11189.570647271708	6454.237703279976	9025.65296537564	10019.43107343345	11481.575488573022	13709.01473320201	9074.582424820088	9463.831949509597	9103.36093068462	8393.405653236754	9863.961104048794	9167.484469238174
7939.199136753936	12342.424071178537	11254.64351804164	12972.134632228011	9091.921123435755	12056.055481423651	10469.619137220354	10908.762625365323	14481.029309407388	13280.044533139746	11599.746384319833	8277.939943973124	10338.74022282046	10906.963125522498	11127.96580434712	13324.826339603924	9205.079459740333	9966.149597145788	11175.430564084016	6391.63222405321	9017.106024588833	9990.431734430775	11460.955876763353	13696.847112395653	9053.656729829365	9353.413656182063	9073.472706071982	8189.7908852519995	9774.880864792878	9167.484469238174
7932.639888438782	12342.424071178537	11254.64351804164	12850.761983532791	9050.692817543546	11393.338493210082	10469.619137220354	10895.207871949102	14472.183685874317	13280.044533139746	11545.165186030841	8263.516749070252	10338.74022282046	10904.106545251818	11051.084128835242	13286.971615455312	9194.56119173787	9966.149597145788	11173.588100031391	6325.8467406531345	8965.127083138676	9990.431734430775	11450.161661005071	13679.354471708888	9052.78318841794	9326.144840970006	9062.580683996111	8129.4946779156835	9765.936998383857	9167.484469238174
7931.386160546922	12299.673147391217	11230.358925530832	12715.473648073896	9050.692817543546	11208.096034482993	10442.94055275381	10888.331998184403	14413.684964614864	13267.446758223152	11519.017197597066	8250.710842746239	10148.26700449876	10891.098489116974	10961.208707117261	13201.098905964485	9160.858664890078	9921.71299161794	11060.776189528	6325.8467406531345	8965.127083138676	9961.453935068723	11438.958630924073	13679.354471708888	9035.868016066885	9307.443950189323	9062.580683996111	8121.920475929618	9761.835452314637	9109.033547377168
7931.386160546922	12280.282761388979	11208.678370882799	12714.661356025796	9035.240540219816	11206.113798624567	10442.94055275381	10840.827464103033	14222.93780182402	13158.716478221031	11519.017197597066	8014.28123254288	10148.26700449876	10878.885625999596	10935.57418461035	13201.098905964485	9160.732927236739	9898.968906243657	11060.776189528	6244.1897121108195	8965.127083138676	9952.767579286337	11067.629311482484	12843.63617160863	9026.158350939739	9244.042232084013	9031.582188656832	7937.570460454135	9761.835452314637	9109.033547377168
7892.988824642138	12277.460419126703	11208.678370882799	12714.661356025796	8941.810058283412	11206.113798624567	10417.191303277623	10840.827464103033	14222.93780182402	12977.540468863559	11519.017197597066	8014.28123254288	10148.26700449876	10874.273318565327	10935.57418461035	13037.488907844809	9142.114927255867	9891.778867081415	11055.25913884788	6244.1897121108195	8933.181454476402	9930.99335538754	11052.499655860256	12843.63617160863	9026.158350939739	9228.87786450009	9031.582188656832	7937.570460454135	9709.682504114182	9109.033547377168
7892.988824642138	12265.477328280287	11182.571062745503	12714.008537613416	8877.37778328482	11149.654367938589	10417.191303277623	10826.602576186937	14221.661201531715	12973.304762340855	11519.017197597066	8014.28123254288	10148.26700449876	10855.476283577895	10906.627182728269	13037.488907844809	9106.538114491403	9876.104148507555	11055.25913884788	6244.1897121108195	8827.417123466537	9893.200708369179	10994.643541348985	12531.222322666848	9023.526427969975	9198.681929696124	9031.582188656832	7879.750948428868	9709.682504114182	9025.69649707042
7889.520098172388	12265.477328280287	11182.571062745503	12485.794804756439	8850.092520940852	11142.022933718656	10417.191303277623	10822.871230174827	13916.545063322008	12958.986142444193	11489.694746809872	7949.879524251343	10148.26700449876	10855.476283577895	10895.01172424064	13035.206491389083	9106.538114491403	9867.258272303461	11050.748493027013	6238.225025461255	8726.46640938654	9893.200708369179	10992.280029806405	12531.222322666848	8863.283782645156	9164.76549498654	9031.582188656832	7879.750948428868	9709.682504114182	8990.32851295912
7874.751423924512	12245.492758143902	11169.059312858522	12141.405713260263	8804.21480966664	10986.218235508715	10364.646299858068	10781.15388256123	13661.313348954924	12546.165408183806	11458.834364198536	7949.879524251343	10081.670952913482	10831.362827469131	10857.043278921594	12948.054903751683	9059.343392717872	9828.70713510669	10991.786440474612	6238.225025461255	8726.46640938654	9851.632614714064	10951.841596229708	12506.93513916926	8863.283782645156	9137.69259567807	8971.456412710908	7762.248211753397	9660.907803184933	8981.357071408562
7829.507695130364	12215.394988800075	11150.70265094435	12141.405713260263	8783.598896585296	10884.45121647194	10364.646299858068	10781.15388256123	13233.842846285963	12487.891961554891	11385.460123012994	7933.704485377173	10081.670952913482	10826.708883614097	10857.043278921594	12948.054903751683	9059.343392717872	9816.742926801253	10978.629664402202	6235.867749733404	8723.968583395234	9841.505219009166	10929.888003605187	12392.901193740043	8863.283782645156	9133.76530302747	8950.00855955331	7708.438542373713	9647.500818188008	8856.474484321665
7814.210161356262	12178.51914038925	11104.13493990523	12141.405713260263	8780.338532027905	10780.416825146875	10302.686472415415	10735.37991713877	13172.875863238007	12468.113860705469	11378.92098567811	7910.433966659307	9996.783697620922	10778.65694714911	10843.907738734502	12898.224798147034	9042.327975581313	9794.215173518704	10858.686013135457	6203.864733676935	8723.968583395234	9800.758610192304	10880.710996448393	12155.026725211459	8863.168340084218	9045.55422391937	8917.218651068753	7432.499072473053	9647.500818188008	8856.474484321665
7814.210161356262	12067.181804626201	11104.13493990523	12117.353397685663	8780.338532027905	10780.416825146875	10302.686472415415	10735.37991713877	13172.875863238007	12462.762408282124	11378.92098567811	7694.217190456463	9996.783697620922	10778.65694714911	10807.648772727762	12840.167532649746	8986.409467456268	9739.700851870244	10730.683048122875	6203.864733676935	8718.967979194651	9800.758610192304	10880.710996448393	12155.026725211459	8861.589061310264	8996.631203171433	8917.218651068753	7432.499072473053	9647.500818188008	8852.193573918179
7776.502988137889	11549.599872182323	10698.120195603517	12044.59207229219	8770.753670309623	10778.705036684147	10273.131964731347	10726.585677218185	13004.304378041616	12394.769667027507	11308.486623460729	7553.874352668488	9981.489448879369	10772.804831755375	10807.648772727762	12840.167532649746	8986.409467456268	9739.700851870244	10582.061005795902	6181.655658933409	8618.041402657862	9755.715228163835	10845.147633124987	12035.898165722301	8715.152806769489	8996.631203171433	8899.797469824654	7398.680106487618	9576.87937231841	8760.967123556575
7776.502988137889	11524.116100741481	10676.51249304173	11996.609973737386	8727.921713498272	10579.484100819998	10273.131964731347	10530.477101569155	12912.900160906322	12381.28141644867	11190.406155515611	7538.120175058384	9981.489448879369	10770.735600250799	10779.480385437271	12830.09444037255	8980.721835336422	9728.770327888642	10576.113399078478	6044.610439487154	8615.843619012809	9755.715228163835	10844.319486311995	11879.077810070075	8668.266909412767	8963.516379600418	8818.832429565527	7398.680106487618	9576.87937231841	8693.428305659389
7019.774474667298	11511.744933542946	10650.568200062404	11735.05173062284	8710.426371839423	10575.627099045949	10255.960124419089	10521.858837132362	12649.581540779376	12371.442873373848	11190.406155515611	7503.92556320466	9963.845308890723	10736.920403060685	10759.612452635538	12788.061154296347	8969.908975858794	9515.2367149493	10535.477346612193	6044.610439487154	8606.450007425767	9727.452393168212	10627.617204302189	11871.198654326981	8656.810135599037	8951.274832926516	8818.832429565527	7366.242115679946	9576.87937231841	8623.568545427202
7012.500471843707	11511.744933542946	10539.98936006445	11707.196440595248	8710.417038896052	10571.687721813494	10255.960124419089	10500.323852857307	12595.808249200158	12309.21619159033	11190.406155515611	7459.7870276199155	9963.845308890723	10736.920403060685	10759.612452635538	12788.061154296347	8969.908975858794	9363.799918829423	10535.477346612193	6001.717651837646	8605.678364605908	9709.21890968109	10624.977826012424	11868.022740128505	8653.415420462892	8951.274832926516	8818.832429565527	7366.242115679946	9573.732830288736	8235.469612318397
7011.487808413539	11510.823931210942	10529.834766534868	11683.1437947281	8685.23715314157	10566.708328987534	10236.586771767947	10460.688475604598	12328.241966741682	12304.760110485377	11149.800703890221	7459.7870276199155	9963.254643669543	10736.920403060685	10754.933217930877	12754.121494935629	8969.908975858794	9363.213754578399	10213.334475253028	6001.717651837646	8603.908338181413	9666.518153408155	10622.519225769956	11861.678234934303	8653.415420462892	8948.84014676377	8818.832429565527	7353.0260650633345	9554.38246905576	8100.983013627926
7000.56136623022	11250.800148377417	10367.834584325155	11455.319463507652	8493.66185875539	10256.56955639214	10236.586771767947	10254.368484361923	11892.48614081359	12294.31167815297	11140.614760603099	7400.317590847806	9963.091237685996	10736.920403060685	10754.933217930877	12626.519644654327	8896.824697537431	9030.830228902185	10213.334475253028	5997.312551419698	8593.96314261447	9658.251783510477	10593.904981934698	11851.574197363969	8649.197935481221	8819.735026484661	8799.984671753384	7347.179473139702	9474.416748799167	7876.867186306808
6971.730845439822	11250.703816777079	10367.834584325155	11435.146963564506	8493.66185875539	10256.56955639214	10235.255539571654	10254.368484361923	11787.570229033614	12287.883567464867	11140.614760603099	7356.80616045411	9903.067933184448	10675.305554534847	10693.746536666813	12539.59517867439	8896.824697537431	8943.430204093775	10213.334475253028	5997.312551419698	8584.051379804589	9658.251783510477	10567.984991006322	11775.192269376637	8532.97304928743	8819.735026484661	8786.04757761604	7207.711657218197	9353.377660506452	7876.867186306808
6969.030035745781	11178.293328243786	10367.834584325155	11326.042886960598	8489.567602221208	10252.741669841846	10183.056977523243	10254.368484361923	11787.570229033614	11961.936190543174	11091.616692625372	7356.80616045411	9801.731321315536	10675.305554534847	10693.536398379752	12352.831121108047	8896.042636692371	8912.93609561809	9890.370931824738	5997.312551419698	8155.368118666377	9634.583846168176	10516.826243385181	11620.602247549848	8532.97304928743	8500.54491164679	8539.615853256002	7207.711657218197	9287.418276790313	7876.867186306808
6959.826418531246	11149.55922818343	10243.281067311207	11146.12434528093	8192.944374304647	10249.625928843761	10178.244697854585	10254.368484361923	11525.055483678161	11772.432646810688	11091.616692625372	7322.477100319076	9768.052007350061	10650.86968318831	10604.387697457525	12097.780472205757	8872.239518286544	8895.723477740657	9868.735788328277	5994.912693906586	8155.368118666377	9596.507839557458	10516.826243385181	11617.671406572963	8532.97304928743	8348.555620581763	8504.873340350423	7207.711657218197	9251.032867585302	7875.098877792621
6955.261027918823	11035.60536073792	10125.498940749194	11146.061996210601	8177.146634948234	10099.491178375141	10178.244697854585	10242.655300035494	11525.055483678161	11748.139646347643	11078.824927544738	7317.651144508125	9767.884675699133	10650.86968318831	10604.387697457525	12074.99163456873	8872.239518286544	8881.091273831129	9851.845365208923	5992.484401939337	8155.368118666377	9596.507839557458	10516.681808930496	11560.569779269003	8411.363704126365	8210.365935292073	8504.051382996651	7204.044185196619	9220.102459863523	7864.78221354733
6945.013344965029	11029.426972658528	10125.498940749194	11135.835352142818	8164.862254633179	10099.491178375141	10178.244697854585	10209.673063533039	11525.055483678161	11740.772225860574	11078.824927544738	7296.747877570798	9755.29427537058	10630.532507697344	10568.912037055094	12074.99163456873	8869.639537178475	8879.648126276512	9851.845365208923	5978.931554811517	8155.368118666377	9569.319231160085	10506.566517088879	11059.873280608446	8410.633632190204	8100.479865830873	8466.580645880871	7196.203569380103	9220.102459863523	7858.278340926929
6878.821597968887	11012.592244788275	10078.862325173839	10926.145239231684	8163.261016738114	10002.981107096846	10139.130073609693	10183.83355721759	11525.055483678161	11707.655311774173	11043.425189557101	7275.529317392985	9755.29427537058	10609.831608343324	10558.22295260886	12052.230695335998	8852.117674871728	8804.799299331202	9653.272225151388	5966.196143209608	8112.888040466958	9539.567435817768	10492.619991735906	10905.824753356354	8357.377981171845	8050.418325630828	8448.226856264177	7167.268234826971	9165.167286289481	7789.954078341344
6878.480752877816	10984.54149479687	10078.862325173839	10926.145239231684	8124.928914795564	10002.981107096846	10102.42976195378	10180.146729851936	11510.403769946555	11707.655311774173	10998.165189524538	7267.161151754176	9734.278637725776	10609.162030942656	10558.22295260886	12035.567286505533	8837.67812688029	8771.655539862782	9652.435386313275	5960.79302202464	8112.888040466958	9539.567435817768	10484.374656434444	10685.735459380387	8357.064422328775	7891.5306120903115	8447.017966453614	7167.268234826971	9100.751800967646	7778.989931276526
6878.480752877816	10984.54149479687	10017.484870438313	10926.145239231684	8042.535135226456	9945.65054650481	10013.130310619823	10145.57569373345	11451.320917779378	11707.655311774173	10998.165189524538	7255.023625102441	9729.019452178389	10573.0354950345	10520.66392573473	12035.567286505533	8806.560218763914	8762.040769434163	9628.73942532032	5960.79302202464	7646.852479319377	9121.14688660912	10341.708091394034	10685.735459380387	8314.33437911798	7876.68148711732	8408.059846106846	7167.268234826971	9100.751800967646	7618.780294871121
6878.480752877816	10958.137546112068	10017.484870438313	10856.940276879008	8042.535135226456	9944.345304165407	9889.19575654175	10141.990261159655	11383.945231001835	11693.420736754371	10998.165189524538	7213.492735138903	9729.019452178389	10573.0354950345	10520.66392573473	12001.48827153312	8806.560218763914	8751.774550922883	9570.276545362762	5884.0372554466085	7545.163069257713	9032.306192780326	10210.341910530558	10685.735459380387	8314.33437911798	7722.377187507627	8408.059846106846	7167.268234826971	9100.751800967646	7558.222902701368
6878.480752877816	10954.84750226731	10017.484870438313	10856.679413018945	8042.535135226456	9944.345304165407	9821.379429751152	10141.990261159655	11383.945231001835	11665.18434125047	10998.165189524538	7207.760371311023	9723.659432161863	10573.0354950345	10520.66392573473	12001.48827153312	8806.560218763914	8726.700034103531	9570.276545362762	5884.0372554466085	7545.163069257713	9003.023340729163	10210.341910530558	10685.735459380387	8314.33437911798	7722.377187507627	8381.438210449993	7167.268234826971	9083.713332557169	7535.440437769911
6873.518788861093	10952.456551432892	9998.088419413772	10836.572182944345	8041.69735185916	9925.738909574466	9795.093610146763	10117.440328966502	11383.945231001835	11661.352773559358	10996.09570255972	7165.600096570083	9696.284522901766	10564.6469060717	10498.399572966913	11946.007099930806	8737.427792933304	8726.700034103531	9517.48758754057	5876.437601854513	7541.763545424432	8937.158004500361	10210.341910530558	10685.735459380387	8312.670220278638	7691.693580015177	8381.438210449993	7134.165064322775	9044.623542328598	7497.291567441147
6868.583225429412	10917.797677133665	9982.291240938139	10836.572182944345	8041.69735185916	9925.738909574466	9686.450852766346	10106.56422094663	11360.732509823456	11609.504791889656	10996.071034369306	7151.028469058609	9683.591032309023	10556.560678657494	10498.399572966913	11946.007099930806	8718.134736211261	8715.977814746933	9515.70243467934	5837.155778195042	7541.763545424432	8628.224996437242	10210.341910530558	10685.735459380387	8312.670220278638	7691.693580015177	8351.190808883173	7132.431750897627	8979.716359622234	7497.291567441147
6671.059437229332	10916.223152795568	9982.291240938139	10822.787946248047	8027.798412138789	9904.893403350361	9300.983166761023	10105.411873330097	11345.893096062908	11609.427160751666	10862.94905933286	7118.888462996886	9683.556009706823	10554.676666788404	10498.399572966913	11946.007099930806	8718.134736211261	8690.673134119164	9504.597746846492	5837.155778195042	7541.320540142616	8468.940292614268	10195.661213881373	10635.049918926985	8306.800235516412	7664.48588094824	8351.190808883173	7132.431750897627	8852.1792250785	7400.521599093957
6671.059437229332	10888.379426820484	9950.201610033379	10822.787946248047	7985.122712546136	9842.338958217202	8902.962478359623	10088.800800950945	11310.847903676393	11590.376363936572	10718.054439966463	7074.92558578196	9670.045005162563	10527.84157407563	10489.344312709803	11877.9145470733	8708.025437432436	8674.445177170452	9289.996937907414	5761.680405351921	7537.834683197692	8468.940292614268	10195.574155320919	10597.039226932455	8235.37214187218	7568.113738879438	8338.078656570637	7132.226227238432	8852.1792250785	7389.741611135791
6667.403660775118	10888.379426820484	9950.201610033379	10822.787946248047	7889.374302687662	9842.338958217202	8791.093862618913	10062.80444020395	11252.353582232621	11430.792161463705	10718.054439966463	7074.92558578196	9668.918175767185	10527.84157407563	10485.711166765424	11877.9145470733	8702.258061653709	8673.069551066357	9285.831401241838	5761.680405351921	7528.622263638688	8369.576844223859	10175.106845633196	10505.950290052446	8235.37214187218	7568.113738879438	8338.078656570637	7132.226227238432	8845.918856760085	7369.656312336543
6586.483515367915	10881.188680487536	9934.310455785533	10804.676888155598	7869.814700107856	9815.914884583493	8791.093862618913	10049.22936174208	11234.061380954186	11166.446315104937	10635.228175102287	7074.92558578196	9653.303732637893	10517.533916804687	10481.032237740397	11821.620380020378	8689.144166247064	8650.052772997784	9229.822249003832	5761.680405351921	7516.087327923999	8366.243228133142	10145.819956216706	10430.62380894416	8220.084524350415	7555.814509745193	8324.206334958562	7132.226227238432	8828.209000926574	7330.322079426955
6586.483515367915	10838.038782072126	9924.886590593887	10782.719614827573	7869.814700107856	9749.669639958756	8790.21341196028	10040.585285081022	10916.249843603537	11164.96978134522	10377.518473071194	7063.239099343045	9638.134622624191	10482.241899120283	10452.826112125407	11746.422245314418	8639.717255560012	8630.686427081946	9218.044973117794	5734.081737959877	7500.546070303372	8365.194112962188	10145.467360107388	10429.015088193264	8212.37259208117	7511.524366421559	8316.249862196717	7123.589036562923	8794.36280697901	7320.125581315155
6566.179835665484	10806.168390285862	9874.473174594219	10754.196241178119	7829.31175729625	9587.137072022198	8753.49077436178	9995.490184776405	10513.43526025048	11158.102117205073	10377.518473071194	7045.5696887549975	9556.999617015344	10482.241899120283	10195.730127784169	11746.422245314418	8622.432896320233	8605.535495669743	9200.872573748944	5698.68562769576	7477.180641299618	8339.169433354524	10109.877877516828	10391.172829593308	8184.553573332657	7511.524366421559	8284.605489347385	6978.218409425593	8785.356733170142	7286.813815959624
6562.996260495195	10806.168390285862	9874.473174594219	10754.196241178119	7797.9492031748805	9465.26292901878	8753.49077436178	9995.360292502619	10511.993259495543	11158.102117205073	10348.911098592846	7045.528126388924	9556.999617015344	10482.241899120283	10184.378003087571	11746.422245314418	8619.783186923356	8599.175534573049	9200.872573748944	5698.68562769576	7437.912230624481	8339.169433354524	10109.877877516828	10350.516767111194	8184.553573332657	7511.524366421559	8284.605489347385	6978.218409425593	8762.56590375746	7212.333820618372
6556.619491746577	10806.168390285862	9874.473174594219	10754.196241178119	7789.407721362525	9443.019750668522	8753.49077436178	9977.447472420434	10448.493002929354	10936.19972731802	10273.909091159649	6942.872092707518	9556.999617015344	10482.149170949508	10176.777764519611	11660.87126754641	8619.783186923356	8599.161706030709	9108.275948384959	5698.68562769576	7427.1977080303	8339.036807502976	10109.877877516828	10350.516767111194	8184.553573332657	7454.901689297443	8284.605489347385	6978.218409425593	8751.817641385602	7139.288385348088
6555.913258852263	10509.22367572707	9843.570166937807	10731.515874169621	7754.379003007816	9420.880892543448	8753.49077436178	9808.810771777831	10419.539584969372	10661.504720113562	10272.302570306889	6942.872092707518	9544.85951835466	10458.844065854853	10154.36589484748	11563.966236716347	8619.783186923356	8587.595303812961	8877.916078890525	5681.918014296193	7427.1977080303	8329.200499900631	10109.731190324845	10350.516767111194	8183.4785997513545	7372.597266477578	8276.375849352193	6796.146246729944	8751.817641385602	6508.867906495066
6523.8241130559245	10459.131134993455	9838.382929228334	10731.515874169621	7428.171860311561	9402.24023919446	8733.968635035777	9788.181532375513	10337.377557288508	10378.843726561103	10240.660239448604	6942.872092707518	9407.683851095926	10451.23338411598	10046.000727644685	11553.35414222283	8590.577370497242	8587.595303812961	8857.476020451493	5671.491157317801	7366.621958161172	8308.900683884636	10106.570928537218	10300.223012750961	8164.101292994729	7372.597266477578	8262.055722760304	6796.146246729944	8701.571436049577	6485.987075903282
6523.8241130559245	10457.304163209836	9816.845703171464	10729.780857587213	7428.171860311561	9374.936442722546	8733.968635035777	9781.526174063823	10337.377557288508	10378.843726561103	10222.877155736023	6936.293992306524	9407.683851095926	10402.693756741064	9858.194236301497	11507.112890500057	8558.583429605646	8575.073658592119	8857.476020451493	5658.643565147332	7307.433487860816	8308.464716042034	10040.4338937395	9942.427696671022	8164.101292994729	7372.597266477578	8255.675542044937	6789.976314199691	8680.70292579906	6472.1839696499455
6516.6232998524965	10448.187785833139	9800.890184828046	10702.341633101609	7416.783810776054	9360.008323859274	8733.968635035777	9717.043376724418	10327.179024087525	10196.803516112861	10221.176723554105	6910.93270562275	9274.080721700488	10383.109899409403	9840.156449044072	11352.731919072681	8525.178192583138	8547.27843923525	8812.214344918902	5596.209563673515	7246.658681240241	8293.380120125326	10018.364487225168	9856.22217640837	8155.418176484729	7372.597266477578	8104.494311426267	6742.957841269564	8677.744287117801	6371.926105863309
6516.6232998524965	10448.187785833139	9800.890184828046	10702.341633101609	7412.946844129935	9349.187504200123	8733.968635035777	9713.987794466255	10320.68824560686	10196.803516112861	10220.286266608284	6889.519434402621	9265.849982773892	10383.109899409403	9840.156449044072	11177.440675461592	8524.550393235948	8539.531607591685	8789.861036222135	5596.209563673515	7246.658681240241	8292.830815505193	10018.364487225168	9834.44809364948	8155.418176484729	7365.267352231588	8104.494311426267	6706.023269906721	8665.681383465399	6326.7855465213415
6516.6232998524965	10423.954134861906	9762.015427695977	10699.632093597502	7302.729065675283	9253.471000781425	8733.024778959552	9704.772719746048	10314.036919439906	10031.636851912239	10215.449744491309	6889.519434402621	9265.849982773892	10383.109899409403	9709.871007454494	11138.774598634307	8489.079548746562	8518.533957847063	8789.861036222135	5565.46413893323	7246.658681240241	8287.810954840685	10006.740551989078	9834.44809364948	8155.418176484729	7130.222757317648	8098.281503200335	6645.049991629625	8665.681383465399	6256.859918659125
6474.21701369461	10422.145006234037	9762.015427695977	10426.892569759028	7295.594354275247	9253.471000781425	8728.720952770389	9687.975888206478	10290.472525947382	10031.636851912239	10214.207860441395	6874.290100903649	9219.434901940993	10364.351775090525	9709.871007454494	11135.989941973874	8486.336801007763	8518.533957847063	8789.861036222135	5563.880767950433	7246.658681240241	8269.389064279994	10002.109319901008	9834.44809364948	8143.338147653859	7130.222757317648	8063.710713558217	5966.814232200769	8588.012053744387	6252.278748547287
6474.21701369461	10381.583164556929	9730.917340355318	10384.96183687812	7295.594354275247	9253.471000781425	8716.607686046409	9668.56851500566	10273.367814033209	10013.47700754249	10190.795525583057	6874.290100903649	9213.624977478386	10364.351775090525	9698.12275622657	11081.665889306476	8460.41387892239	8473.733328213271	8783.970242843738	5523.745818685438	7198.910144054536	8236.475681638305	10000.588601943586	9834.44809364948	8114.906812391689	7109.4301485469	8063.710713558217	5934.4920144914595	8588.012053744387	6106.223340711906
6473.663096290255	10381.583164556929	9730.917340355318	10376.003111531485	7295.594354275247	9016.172304394659	8709.63105776795	9668.56851500566	10273.367814033209	9999.53484328191	10175.641845264492	6863.88676810208	9213.624977478386	10364.351775090525	9698.12275622657	11078.551298755627	8352.206603948778	8473.733328213271	8783.970242843738	5523.745818685438	7198.910144054536	8236.254235753513	9994.776153724026	9834.44809364948	8114.906812391689	7109.4301485469	8063.710713558217	5929.1380731542	8563.668745283961	6106.223340711906
6469.978676875297	10380.966722528625	9718.65256572271	10374.642540480516	7285.235901278821	9006.89152433521	8693.139675005637	9592.129416349579	10170.558381030183	9731.84442972831	10122.184441964682	6851.582196210768	8991.366092091403	10364.351775090525	9694.482781997718	11000.266695808119	8332.006445739431	8473.733328213271	8761.55686781079	5516.622484024193	7134.418002128001	8233.969933868484	9965.486313132493	9830.823431610712	8114.906812391689	7109.4301485469	8028.166803758727	5865.097375886703	8506.328664115546	6073.892339693733
6441.845337773424	10380.690361155761	9716.271639976494	10366.729640280973	7263.049787014055	8999.927456717674	8663.01989163985	9582.581745066378	10170.558381030183	9731.84442972831	10117.620314201882	6809.028893066354	8961.048379798565	10341.432688906216	9693.31118531692	10961.099681621236	8328.488580745845	8437.848390519677	8737.65033252507	5475.907830675432	7108.396615463819	8232.888728293858	9948.508972039537	9818.945364282765	8114.906812391689	7068.755751290841	7205.627584010577	5853.980586272946	8459.810409342092	6022.262758873055
6441.845337773424	10371.10878383616	9715.862965131166	10268.938076024155	7263.049787014055	8998.767628940717	8660.607050586514	9581.721941669062	10170.558381030183	9731.84442972831	10117.620314201882	6805.760068455655	8954.587266219498	10341.432688906216	9686.159009934054	10961.099681621236	8319.046324048973	8437.848390519677	8737.65033252507	5473.244959047995	7095.857307496479	8227.997045116264	9948.508972039537	9782.75058623102	8101.00159076367	7062.391076448374	7174.183369735854	5768.072968172386	8459.231500163325	6022.262758873055
6437.3543097053425	10368.551475032185	9674.32314442041	10168.198120983396	7236.864190088208	8943.861810096869	8660.607050586514	9581.721941669062	10122.025761351779	9719.918462607235	10117.620314201882	6805.760068455655	8923.681577722535	10326.65573681661	9626.657655800109	10922.023996393873	8319.046324048973	8421.951022712194	8737.65033252507	5231.322967646751	7095.430436334935	8218.000074493972	9941.196763302392	9782.75058623102	8101.00159076367	7027.059263016801	7174.183369735854	5768.072968172386	8459.231500163325	6022.262758873055
6428.456204457808	10364.321199625285	9674.32314442041	10163.68833576312	7228.805453283918	8943.861810096869	8625.55558149988	9581.637852083575	10117.208587134868	9312.678540032604	10091.3766101657	6804.958380359275	8881.738691126742	10326.65573681661	9626.657655800109	10900.08921747589	8318.718266673426	8421.951022712194	8697.139237161515	5130.449736899995	7071.718668752423	8195.2245952552	9906.341442092595	9782.75058623102	8101.00159076367	7023.972794383441	7163.136417380931	5706.441769625131	8417.955329272849	6016.861690924781
6419.261895934059	10353.238643410641	9674.189976044334	10162.736920445943	7191.635833253217	8929.539112144537	8625.55558149988	9572.000273519821	10115.915154842623	9296.923347181688	10091.3766101657	6779.869723910533	8872.46042325291	10312.54491089914	9599.752184907251	10899.029582520441	8284.36034124513	8360.532856085742	8677.110197760545	5130.449736899995	7071.718668752423	8184.287595437535	9906.341442092595	9782.75058623102	8100.209605074749	7023.972794383441	7151.902192213158	5706.441769625131	8417.955329272849	5976.5801725511
6414.60925943044	10351.920191889336	9605.217346791373	9837.223020557674	7191.635833253217	8648.045703927088	8612.988757914429	9561.47185654959	10111.591845773244	9296.923347181688	10071.61766135595	6775.597988705937	8872.46042325291	10199.221672829193	9599.752184907251	10768.610097799768	8258.448889548734	8053.064084778596	8642.319773493626	5130.449736899995	7049.267132251387	8183.074900868866	9899.400429773403	9779.51949161653	8077.532903429926	7010.111494205029	7151.902192213158	5703.189081673444	8411.04015185664	5964.201420407058
6412.847632223371	10351.920191889336	9605.217346791373	9815.844657323076	7178.914420246976	8648.045703927088	8612.988757914429	9559.78268590778	10110.061837983572	9282.308624530775	10071.61766135595	6763.977708180063	8872.46042325291	10169.962034686921	9533.789722554648	10768.610097799768	8258.448889548734	8052.684725891545	8641.439088300147	5130.449736899995	7049.267132251387	8178.506653042454	9899.400429773403	9774.461656094722	8077.532903429926	7009.919249313362	7151.902192213158	5703.189081673444	8408.63343489372	5964.13647830351
6410.775314367861	10351.920191889336	9605.217346791373	9815.844657323076	7131.527451826374	8648.045703927088	8600.019539996176	9557.073301061171	10093.2525937836	9226.830886961663	10068.029859264123	6763.977708180063	8872.46042325291	10169.202953143851	9502.038293820366	10768.610097799768	8239.352175711092	8052.684725891545	8641.439088300147	5130.449736899995	7049.267132251387	8151.831164277329	9891.730148470924	9737.91839892825	8077.532903429926	6993.609912344303	7122.190760178835	5703.189081673444	8398.417847492285	5930.712120163304
6369.938225139378	10331.844209212748	9605.217346791373	9760.61568707236	7131.527451826374	8648.045703927088	8583.249291149721	9553.253046611475	9926.407812302332	9226.563725001763	10057.29919462711	6763.977708180063	8872.46042325291	10167.658465100045	9497.721692128662	10768.610097799768	8239.352175711092	8052.0013692347175	8641.058869773737	5129.42618866852	7019.021195827118	8151.796216965778	9885.497859971387	9638.199291962788	8059.759402400441	6987.60352681318	7122.190760178835	5703.189081673444	8372.35864275997	5918.044186034948
6369.938225139378	10331.844209212748	9605.217346791373	9730.842975247662	7131.527451826374	8648.045703927088	8506.117770387254	9553.253046611475	9835.829630702989	9175.10469994967	10057.29919462711	6763.178259203026	8856.420919194954	10160.351985648937	9494.437380303527	10767.942543305091	8239.352175711092	8028.673884525942	8614.473564341835	5127.284559561	7019.021195827118	8146.453828733902	9873.468762060196	9638.199291962788	8059.759402400441	6982.285228084534	7115.905119746481	5703.189081673444	8372.35864275997	5918.044186034948
6369.938225139378	10295.837316702757	9586.842167640734	9700.183358532122	7110.799827559346	8648.045703927088	8506.117770387254	9524.452278619472	9835.643099232257	9175.10469994967	10051.260075058657	6757.127952281245	8856.420919194954	10122.19255886694	9483.040425835872	10671.634947473747	8230.042503835522	8013.280756519917	8613.267576535858	5125.525104126284	7001.948678923763	8124.698640694536	9854.432524697562	9638.199291962788	8034.50293987709	6957.569762658536	7061.458075664684	5698.074401964399	8372.35864275997	5917.123711658131
6360.568798141812	10272.984348424316	9563.741835530098	9686.510176739199	7095.058266285291	8619.832776883051	8506.117770387254	9498.04478860727	9827.744450872202	9175.10469994967	10050.71148230079	6742.015155225792	8849.867865264612	10088.973931164954	9473.062245130997	10610.835645735906	8195.546273179687	8001.04089920746	8604.7763710314	5125.037787804481	6997.12841552286	8107.901473796297	9854.432524697562	9636.955491123437	8004.149742001812	6957.569762658536	6818.685331770652	5682.945617342657	8366.701110375707	5775.656609796292
6343.736507073814	10268.898358586997	9563.741835530098	9686.510176739199	7069.891050515893	8612.886656864734	8506.117770387254	9498.04478860727	9571.377492450265	9142.064600487483	10048.931385522144	6740.081059809765	8838.915107425271	10088.973931164954	9473.062245130997	10580.595090561668	8195.546273179687	7994.244272374803	8587.121877608015	5125.037787804481	6996.240882854201	8107.901473796297	9851.484147888881	9394.946440015665	8004.149742001812	6955.170923681723	6775.156129774666	5654.163515469538	8355.046893366412	5775.656609796292
6343.736507073814	10268.898358586997	9563.741835530098	9669.305693355487	7012.323797041219	8542.274880993777	8502.067817362338	9498.04478860727	9382.258404060807	9132.331862564919	10023.247910606122	6724.583236202853	8830.825565912579	10066.15671493965	9460.962689031063	10580.372212150503	8195.546273179687	7994.244272374803	8587.121877608015	5125.037787804481	6995.469066925526	8096.905835988375	9851.484147888881	9382.677556214912	7947.746443356688	6932.357480881224	6775.156129774666	5647.178837655174	8355.046893366412	5770.405102081066
6300.647764736663	10245.249463403406	9563.741835530098	9664.17635381093	7012.2846430230065	8529.068406977553	8492.323595085385	9491.737943682672	9376.658962266187	9077.48255532705	10023.247910606122	6715.239790740317	8830.825565912579	10066.15671493965	9455.737613512334	10564.559379039223	8187.628108368263	7990.900147779851	8541.678010297794	5125.037787804481	6976.36754040025	8094.855260108349	9848.161835989544	9382.677556214912	7947.746443356688	6879.792582857634	6767.249854898124	5639.872450904631	8313.10753277837	5757.428411212666
6300.647764736663	10244.192299574363	9542.935237013886	9636.10716620583	6995.405748000393	8529.068406977553	8479.296917319294	9473.214600632833	9365.161733293173	9077.48255532705	9908.464127111492	6709.822643714144	8830.375261861478	10030.005478437099	9455.737613512334	10546.847869239778	8187.628108368263	7949.555929058853	8513.911464218725	5121.291113122285	6976.36754040025	8061.141440626294	9754.37627731718	9378.20519835764	7947.746443356688	6879.792582857634	6756.647007969424	5639.872450904631	8260.340636088853	5757.428411212666
6276.03198990179	10149.149326732051	9501.352771390717	9618.217140030178	6994.552561033964	8527.635351823763	8476.019049962106	9464.249701928946	9365.161733293173	9062.907701388895	9908.464127111492	6709.822643714144	8806.233751395339	10000.694681693163	9436.412323410303	10546.847869239778	8176.677743240101	7928.082760767492	8513.911464218725	5108.540333912706	6970.559646312104	8061.141440626294	9754.37627731718	9378.20519835764	7907.265877576604	6850.759303949442	6738.581311550332	5639.600021116497	8260.340636088853	5757.198684683062
6271.963646340648	10062.729403297464	9492.13876121891	9611.266417977055	6987.38876512791	8526.635101265203	8437.543737527001	9464.249701928946	9365.161733293173	9062.907701388895	9908.464127111492	6708.103347971589	8806.23282877386	10000.694681693163	9436.412323410303	10503.358027539018	8176.677743240101	7928.082760767492	8513.911464218725	5108.5146511983185	6970.559646312104	8059.397994536828	9754.37627731718	9250.410758036422	7907.265877576604	6850.759303949442	6730.600088563754	5638.884117759746	8249.577288785345	5706.6084967402985
6271.963646340648	9991.194178038953	9472.73886226058	9611.266417977055	6987.38876512791	8526.635101265203	8418.653439611167	9458.007118758287	9363.61293673608	9016.027074766738	9908.464127111492	6708.103347971589	8767.688389153576	10000.694681693163	9360.876838640384	10503.358027539018	8170.029641944711	7920.824385704788	8513.911464218725	5108.5146511983185	6964.882742296149	8055.484983530046	9716.006024517654	9244.089711689045	7907.265877576604	6840.806766012016	6730.600088563754	5491.922567590915	8249.577288785345	5706.6084967402985
6271.22660637331	9986.992835945171	9472.73886226058	9609.703032970232	6986.630780605477	8526.635101265203	8418.653439611167	9456.804266415253	9363.61293673608	9016.027074766738	9907.970790990163	6705.495244677844	8767.688389153576	10000.694681693163	9360.876838640384	10500.275508285054	8168.241694732555	7920.560009313706	8509.074916086389	5108.5146511983185	6964.882742296149	8050.295707415789	9716.006024517654	9232.227236033845	7904.376402135231	6840.806766012016	6724.68219293187	5491.922567590915	8249.577288785345	5706.6084967402985
6253.658077105675	9970.345377930309	9436.38848080322	9590.457310268255	6968.2237279140845	8496.724218254085	8407.45814512525	9431.711364273606	9340.72997355786	9013.499272910232	9879.007800369374	6703.407809244208	8712.047708656599	9944.793865682459	9325.52923587362	10434.278138069647	8095.470035729789	7862.861856517008	8467.64833079067	5108.5146511983185	6954.037379774128	8032.677033016383	9716.006024517654	9228.515951485128	7880.005844319678	6798.174828488057	6715.876073590823	5491.922567590915	8153.840673819468	5706.6084967402985
6253.658077105675	9970.334722976499	9436.32168915611	9590.301774250462	6966.594793714925	8496.533185935426	8405.83506165356	9431.711364273606	9305.829522132131	9000.014003150678	9879.007800369374	6703.407809244208	8711.941712453932	9944.679589123152	9325.404060567122	10434.031156875066	8095.460746332656	7862.828624567139	8467.564645944552	5108.505401246317	6941.769764337848	8032.677033016383	9714.779860846238	9228.515951485128	7879.99616915007	6797.821933197996	6710.587436284667	5491.065097307253	8153.840673819468	5706.6084967402985
6242.217514300332	9951.826867182135	9436.32168915611	9582.737855733136	6873.106087551204	8479.831736854952	8396.765790800924	9410.68292167383	9305.829522132131	8976.173030758091	9866.215985860093	6688.2587424313915	8711.941712453932	9944.277848784659	9321.429551904148	10434.031156875066	8095.460746332656	7852.288948875264	8467.564645944552	5108.505401246317	6916.491459187576	8032.677033016383	9563.476155214024	9227.944621148315	7872.945389445453	6797.821933197996	6707.939132466606	5486.842027589029	8107.208542913945	5699.8241693019045
6224.264637337223	9916.73686575444	9428.007673037075	9581.89980402007	6695.738582640546	8440.01051171633	8396.765790800924	9396.886168105564	9260.368291606013	8976.173030758091	9863.64596842588	6679.957662480079	8682.676613613348	9927.332339141234	9246.115126783141	10414.200405355878	8055.524987557859	7843.496690286377	8420.452966048699	5108.505401246317	6864.812415645176	8031.842073632072	9563.476155214024	9227.669392249847	7820.03950517618	6793.386334838463	6707.939132466606	5484.056940903266	8088.927648369676	5699.8241693019045
6224.264637337223	9916.73686575444	9420.551143915247	9563.642345705932	6695.738582640546	8440.01051171633	8396.541940096464	9283.73145842364	9258.410733522	8976.173030758091	9859.332528999425	6679.957662480079	8682.676613613348	9926.337654086197	9246.115126783141	10414.200405355878	8055.524987557859	7842.183053307681	8242.767383314742	5108.505401246317	6864.812415645176	8026.124973532293	9548.260257419703	9227.596715407592	7820.03950517618	6790.010246988236	6687.814974630709	5484.032555282395	8088.927648369676	5628.416344940226
6219.241354967959	9915.050175532666	9420.133384524119	9248.107414452192	6694.897772279937	8440.01051171633	8381.364258681615	9218.754125683055	9258.410733522	8903.569294535751	9856.249383986516	6679.636008530596	8682.676613613348	9925.981458749102	9246.115126783141	10271.040207791966	8055.524987557859	7841.012115348123	8242.767383314742	5108.5041870702025	6864.812415645176	7989.226058056108	9548.260257419703	9227.575065929248	7820.03950517618	6790.010246988236	6687.814974630709	5484.026381212116	8083.297121462023	5407.313166155511
6219.241354967959	9884.529296739327	9412.55127933384	9190.732067856756	6681.03057792445	8440.01051171633	8381.364258681615	9216.025549924245	9254.504803300064	8903.569294535751	9854.61253277279	6679.545753880046	8661.239662358286	9919.223895952766	9246.115126783141	10271.040207791966	7901.719814681012	7827.010442665944	8242.767383314742	5108.5041870702025	6864.812415645176	7989.226058056108	9548.260257419703	9227.575065929248	7805.188005031174	6790.010246988236	6687.814974630709	5460.3539557891545	8081.9208215313	5401.200538452364
6196.9706580737675	9884.529296739327	9412.55127933384	9190.732067856756	6677.076023972351	8440.01051171633	8379.862197122755	9216.025549924245	9254.504803300064	8903.569294535751	9842.106718587853	6675.159405253465	8661.239662358286	9919.223895952766	9246.077675287544	10271.040207791966	7888.212800795938	7827.010442665944	8242.767383314742	5108.5041870702025	6864.208569977619	7989.226058056108	9530.619820112694	9212.423587061632	7805.188005031174	6777.92943862526	6663.547996759747	5460.3539557891545	8066.674443005155	5313.4677030982975
6196.9706580737675	9884.454525176632	9410.898283265291	9190.732067856756	6645.801591884442	8436.684002076046	8379.862197122755	9209.07323625816	9249.048927783862	8727.95009678604	9842.106718587853	6674.683641339839	8661.239662358286	9919.223895952766	9237.933126183427	10268.31958133994	7885.362262056396	7827.010442665944	8229.38732447899	5105.2544016868	6864.208569977619	7983.6693255430755	9530.619820112694	9212.423587061632	7804.633215072431	6777.92943862526	6662.122427674512	5460.210161291336	8066.674443005155	5313.4677030982975
6196.9706580737675	9884.369712105616	9407.386870280367	9180.24410255667	6644.643705775286	8421.38500595277	8366.482139127202	9202.09755149571	9247.801385878036	8662.043773979662	9834.495843140765	6674.683641339839	8661.151704553438	9919.223895952766	9237.301071845759	10252.672293754318	7882.968307822544	7822.913697489691	8227.744143671676	5105.143849441379	6852.236674843808	7972.341962966341	9500.822883391023	9212.423587061632	7802.404988831712	6765.086382275419	6659.982551295711	5454.815865816438	8066.674443005155	5291.914542801151
6196.9706580737675	9811.155069873681	9385.978623838197	9161.74882925225	6615.663334988644	8417.784846382932	8366.31794187484	9202.09755149571	9247.801385878036	8658.063886467722	9800.283189029837	6673.014964894857	8657.492418894388	9903.026927846984	9205.95449628428	10252.672293754318	7878.889321093862	7797.691189667383	8212.888927330467	5104.805335274136	6849.481518222581	7925.72210887142	9471.70154224664	9212.423587061632	7784.538108285592	6746.819048019204	6652.252757418015	5454.815865816438	8044.998440839765	5288.84092335204
6196.9706580737675	9529.034942391529	9385.978623838197	8882.03859261981	6613.032618720105	8347.939975758545	8366.31794187484	9192.797244542584	9236.715998988297	8655.94416826949	9800.283189029837	6672.975775872444	8635.733971478721	9899.44350450426	9205.95449628428	9997.88124573043	7870.867245988536	7633.536133060075	8209.44021126263	4997.88501338515	6846.83515345128	7925.72210887142	9471.70154224664	9212.423587061632	7779.456778021436	6740.494813145528	6652.252757418015	5444.942674142325	8044.21782573359	5283.858254164394
6178.560437146514	9511.044566912678	9362.470222764892	8824.103177304289	6432.259620778144	8347.939975758545	8366.31794187484	9044.655168399146	9210.112546672575	8553.415468431973	9800.283189029837	6672.975775872444	8622.050652111038	9858.971476268618	9171.609262610888	9928.682667309895	7815.465357824666	7455.639931848014	8175.941368959688	4780.443210199654	6846.83515345128	7925.72210887142	9460.42807313109	9197.983693174796	7758.110553963428	6649.3997145071735	6650.403880068244	5444.753715211563	8043.730163598718	5283.858254164394
6132.037250926764	9511.044566912678	9362.470222764892	8822.209545019155	6432.259620778144	8347.939975758545	8328.41907916501	9034.064965569458	9201.040928569095	8553.415468431973	9742.300640563906	6672.975775872444	8622.050652111038	9858.971476268618	9154.037136028603	9904.598722562001	7815.465357824666	7453.774123493581	8175.941368959688	4780.443210199654	6779.51851972102	7918.4686602771335	9419.17070758553	9189.27830672928	7758.110553963428	6649.3997145071735	6627.214525445558	5442.296337301654	7997.577997141536	5283.770947076898
6132.037250926764	9468.973136388817	9358.481124207923	8819.713729197716	6432.259620778144	8311.69021737386	8328.41907916501	8963.380078448685	9201.040928569095	8522.658544929285	9742.300640563906	6666.964503659639	8607.900941646729	9854.976321774182	9154.037136028603	9903.941030489577	7779.728336941048	7453.774123493581	8175.941368959688	4714.86568629634	6779.51851972102	7918.4686602771335	9419.17070758553	9189.27830672928	7739.152104295882	6649.3997145071735	6627.214525445558	5441.211569129431	7997.577997141536	5283.770947076898
6132.037250926764	9458.316174035248	9355.965782138179	8807.825127172822	6432.259620778144	8311.69021737386	8328.41907916501	8963.380078448685	9193.668811858286	8522.658544929285	9742.300640563906	6666.559476691738	8607.900941646729	9845.857551747598	9154.037136028603	9903.941030489577	7779.728336941048	7449.571054592233	8175.941368959688	4714.86568629634	6779.51851972102	7918.4686602771335	9419.17070758553	9152.703235003162	7739.152104295882	6633.35610927131	6627.214525445558	5427.357766660991	7997.577997141536	5273.524275314689
6132.037250926764	9458.316174035248	9355.965782138179	8807.825127172822	6428.474292108262	8311.69021737386	8325.529475712912	8963.380078448685	9193.668811858286	8522.658544929285	9742.300640563906	6666.559476691738	8607.900941646729	9845.857551747598	9133.451497687976	9900.093376911256	7779.728336941048	7439.767971720168	8175.333098956207	4657.767364970556	6779.51851972102	7886.457348524512	9417.618002232277	9152.703235003162	7739.152104295882	6633.35610927131	6627.214525445558	5424.421686709011	7997.577997141536	5268.297347233582
6105.927516480782	9455.73092919524	9341.771835246534	8803.341615576828	6421.031688750821	8311.69021737386	8300.628828798599	8963.380078448685	9163.992716618186	8522.658544929285	9700.569859391804	6666.424944815269	8587.645952157232	9845.857551747598	9133.451497687976	9826.006007016025	7767.512106568561	7397.37917692261	8172.996408245616	4624.018933670086	6764.370319410071	7886.457348524512	9358.351234807331	9149.990442497134	7729.761167045723	6633.068707077157	6606.245290791855	5424.421686709011	7996.756983270848	5239.469154674213
6105.927516480782	9447.496502489848	9341.771835246534	8788.296028623761	6408.375046134107	8265.495662827925	8300.628828798599	8961.394730404958	9163.992716618186	8511.272582699521	9700.569859391804	6658.352421070062	8587.645952157232	9840.935048038464	9124.747572712655	9826.006007016025	7767.512106568561	7394.939521292639	8172.908373542843	4615.027487170115	6764.370319410071	7878.646711201893	9358.351234807331	9142.770812598901	7671.939811777957	6624.185921580072	6606.245290791855	5424.421686709011	7995.5989472572655	5239.469154674213
6095.202264628261	9447.496502489848	9331.158986709557	8781.203216551437	6402.383174057042	8265.495662827925	8287.790320953045	8939.761120816802	9163.992716618186	8482.94730844436	9680.464314663192	6655.1796972760585	8586.814322664692	9840.935048038464	9124.747572712655	9826.006007016025	7764.592381115402	7390.8162741284505	8168.236629069606	4573.364498175115	6759.946314418478	7860.002856097224	9339.511953384572	9142.770812598901	7671.939811777957	6624.185921580072	6586.534834690488	5424.421686709011	7992.046664587809	5220.996342705215
6065.531454263957	9447.496502489848	9329.584129260154	8778.90899258273	6402.2599795240385	8265.495662827925	8287.790320953045	8900.097338122663	9142.94963202806	8474.61820030829	9672.812480402323	6650.580929402056	8586.716071114137	9840.935048038464	9117.872266011149	9807.151389062434	7739.671369047663	7386.443616623391	8168.236629069606	4569.05893238275	6754.614932521575	7860.002856097224	9339.511953384572	9141.6512244613	7671.939811777957	6624.185921580072	6586.534834690488	5424.117181510958	7976.939818431693	5163.866669241626
6054.838764119504	9439.633536893383	9307.873425979724	8777.560795172882	6354.981183526092	8242.240017969027	8263.077467815372	8749.073680403333	9124.894458732728	8474.61820030829	9506.992543741808	6616.844218143143	8532.395208670445	9829.236175402672	9107.528258803468	9806.619451209375	7739.671369047663	7386.443616623391	8129.092730805397	4548.579281025974	6729.298101870687	7852.711234401114	9099.613599208145	9141.6512244613	7670.091993944935	6613.60963743254	6585.5606839552165	5424.112270865736	7976.939818431693	5144.218018239413
6054.733335008353	9439.633536893383	9307.873425979724	8777.55046557178	6354.981183526092	8242.240017969027	8261.366626224693	8739.066532643039	9007.411065872293	8466.411789697468	9422.377025472106	6616.844218143143	7965.354626250354	9829.236175402672	9105.396512924974	9801.20149616084	7734.321255959929	7384.939628838853	7829.731310771835	4479.111386728297	6729.130670523274	7850.740547610637	9040.512710853183	9137.897089255875	7667.249349878851	6608.642718777469	6585.5606839552165	5419.359921295403	7971.118163427112	5143.438461433503
6054.477093046173	9439.175982024432	9306.314458426565	8771.911222678835	6354.981183526092	8236.451474317346	8261.366626224693	8739.066532643039	8877.787503951917	8466.411789697468	9422.101224075617	6616.844218143143	7959.554568662115	9828.831168493405	9102.588596129424	9801.20149616084	7734.321255959929	7384.748900253669	7716.399431277832	4479.111386728297	6710.90895917586	7846.44442205564	9040.398824520917	9137.8867670184	7667.249349878851	6604.912455272472	6578.12330293869	5405.015573655843	7940.238554683749	5133.72320414852
6054.477093046173	9430.690237184357	9304.956551397223	8769.044434971696	6354.292894494005	8234.265286608303	8261.366626224693	8719.357169646302	8874.119266369431	8428.528255158624	9422.101224075617	6616.844218143143	7959.554568662115	9824.541947952705	9100.725558214006	9757.029469389952	7726.589643774109	7378.129616391855	7710.691120379896	4479.111386728297	6710.90895917586	7846.44442205564	9040.398824520917	9137.8867670184	7661.612097247371	6600.132340048512	6578.12330293869	5405.015573655843	7940.238554683749	5109.141052838779
6036.1891273323245	9422.35835604516	9274.864723098526	8769.044434971696	6304.671849816958	8225.716489650174	8250.973658791021	8702.996187172372	8858.503354050466	8428.528255158624	9392.260484386712	6599.91474509741	7868.135775283898	9799.294348796986	9072.564390456775	9656.815247039001	7703.947704163567	7370.401913198497	7664.999669830654	4470.2713958639915	6689.017223644589	7825.196097729543	9024.502073592434	9109.890268546416	7648.772900806621	6553.730860385838	6566.740342634314	5405.015573655843	7929.330239047825	5109.141052838779
6034.178365572766	9420.77718279604	9274.864723098526	8766.20647978417	6304.671849816958	8225.716489650174	8209.192252083616	8702.996187172372	8555.353586340805	8428.528255158624	9392.260484386712	6311.956536605131	7862.926091564289	9799.294348796986	9072.564390456775	9656.815247039001	7703.947704163567	7369.353676574823	7664.999669830654	4456.68169127727	6689.017223644589	7825.196097729543	9018.352201223519	9060.778555127192	7648.705264502206	6552.813852418116	6562.050792572048	5394.637850692934	7924.855029104979	5087.975898130019
6001.29939682429	9419.805719203501	9272.221949770064	8766.20647978417	6304.671849816958	8225.716489650174	8179.896866805434	8699.009888230685	8340.753566575666	8427.714169177052	9367.103721241663	6213.022197132074	7848.365151347316	9799.294348796986	9071.076385863837	9656.815247039001	7703.947704163567	7357.293912461959	7664.999669830654	4441.724604707473	6674.05134438267	7811.021972664362	9012.836869715431	9060.778555127192	7648.705264502206	6538.027175886272	6562.050792572048	5394.237156019326	7862.493301480436	4979.170872788249
6001.29939682429	9412.493156844885	9272.221949770064	8766.20647978417	6272.046244683574	8213.774741210917	8179.896866805434	8699.009888230685	8305.01176721524	8371.551791227108	9178.829422029652	6192.700346160496	7848.365151347316	9794.571951381695	9069.290797423346	9656.815247039001	7699.5633095556	7336.784026897936	7661.248226576677	4437.954253444097	6636.138996559134	7811.021972664362	9012.836869715431	9060.778555127192	7644.46148957593	6516.059565866954	6545.678536466804	5394.101664238766	7862.493301480436	4865.191750346174
6001.29939682429	9411.494955826685	9133.871171887271	8763.844523518617	6272.046244683574	8205.180880124957	8099.045780914537	8699.009888230685	8305.01176721524	8371.551791227108	9059.719119328278	6132.8838670528685	7816.874956774386	9784.964639185393	9039.805940457049	9656.815247039001	7676.345033270133	7332.072993897872	7660.599644782206	4437.954253444097	6636.138996559134	7803.044349816288	8921.162516751152	9060.778555127192	7619.557635037176	6504.21940013414	6545.678536466804	5394.101664238766	7862.493301480436	4865.191750346174
5992.861253593558	9385.336698995481	9133.871171887271	8729.48616831331	6272.046244683574	8198.540650414348	8099.045780914537	8692.000252700209	8305.01176721524	8368.074098020452	9045.436868813125	6105.263440008948	7816.874956774386	9770.662688244027	9039.805940457049	9632.753217816655	7676.247222598072	7317.163448730197	7651.106890228245	4434.221836834726	6636.138996559134	7803.044349816288	8908.001005918635	9022.465416161416	7609.194052529623	6504.21940013414	6537.457642222143	5394.101664238766	7862.493301480436	4834.078147733753
5986.15949870068	9385.336698995481	9133.871171887271	8729.48616831331	6272.046244683574	8198.540650414348	8099.045780914537	8692.000252700209	8262.29827213216	8368.074098020452	9045.436868813125	6072.916641526132	7814.031791252767	9770.662688244027	9039.805940457049	9632.753217816655	7676.247222598072	7317.163448730197	7651.026524226744	4434.221836834726	6631.541625343424	7793.63759731032	8906.36203631858	9022.465416161416	7609.194052529623	6488.50288321022	6526.6443363974995	5377.818990128597	7859.040711771198	4832.034899959708
5985.5417755094495	9385.336698995481	9128.192567609269	8729.48616831331	6270.775963799531	8186.248727172465	8099.045780914537	8677.264527974854	8249.751441424545	8368.074098020452	9045.436868813125	6023.144496080916	7813.978257066534	9770.662688244027	9022.244414772147	9632.753217816655	7673.7484955519985	7307.460632236501	7624.115872116997	4432.700106951743	6631.541625343424	7787.692495215669	8906.36203631858	9022.465416161416	7609.194052529623	6486.824288759828	6525.88697571176	5377.818990128597	7840.861139060234	4815.917803155112
5985.5417755094495	9385.336698995481	9128.192567609269	8729.48616831331	6270.775963799531	8180.764923035602	8099.045780914537	8677.264527974854	8248.339078283963	8355.25485182401	9045.436868813125	6023.144496080916	7806.465075456066	9770.662688244027	9018.190199072997	9614.633858810348	7667.567802182122	7307.460632236501	7618.24307712722	4427.842782826399	6598.563203853566	7787.692495215669	8906.36203631858	9022.465416161416	7609.194052529623	6478.394088877479	6525.88697571176	5377.818990128597	7840.861139060234	4814.732344240965
5977.183457774475	9368.83997610612	9121.730007831695	8717.55225908467	6258.302950894644	8180.764923035602	8081.049957237092	8650.838155054731	8245.91197034913	8347.094776546055	9018.508851230348	6007.733984437276	7771.360153376401	9769.168749724895	9018.190199072997	9599.981677232836	7646.332787169871	7287.300114360654	7599.032084786862	4409.114981314759	6598.563203853566	7779.076886336917	8887.518230233916	9009.413094688567	7607.7870898303445	6470.933440969205	6518.964828632958	5377.818990128597	7840.861139060234	4814.732344240965
5955.83608058617	9354.222530445673	9121.730007831695	8677.146936395871	6258.302950894644	8178.25397828751	8081.049957237092	8650.838155054731	8242.61052702567	8347.094776546055	9018.508851230348	6007.733984437276	7771.360153376401	9766.224431314422	9018.190199072997	9599.981677232836	7646.332787169871	7285.041429322245	7599.032084786862	4409.114981314759	6594.30968687487	7756.304984608987	8887.518230233916	8961.702645383548	7607.7870898303445	6459.181966251978	6513.875963010579	5372.286327761971	7817.744747889997	4780.523454974214
5931.361556157759	9340.65017136563	9046.85953646936	8677.146936395871	6246.847374887923	8167.13736436748	8069.329918867936	8610.50091619556	8183.344878713049	8291.966745178826	8989.300506229432	6007.591776803934	7752.553774672128	9747.996558367444	9008.33497170934	9580.044189885108	7600.476622900367	7285.041429322245	7583.655632873284	4408.65893795695	6570.583646993002	7742.728845523917	8861.199875447006	8961.702645383548	7541.326103588432	6457.967700989843	6504.115186475507	5371.456728859826	7793.415636385897	4746.492590655098
5927.837915172384	9333.67981290045	8835.666930690451	8638.043774542619	6209.750445338258	8119.475091818573	8068.69478683241	8610.50091619556	8058.829615093046	8203.056387294353	8988.783317558358	6007.591776803934	7752.553774672128	9738.335133884622	8992.22472680426	9573.251213200128	7600.476622900367	7258.414210567722	7547.046014924526	4408.269355481747	6569.718753596223	7478.313384384309	8859.662517217532	8961.702645383548	7478.131010845415	6428.80207586995	6474.076653761086	5371.398542130265	7793.415636385897	4746.492590655098
5901.438950787155	9333.314337711596	8835.398826743603	8638.043774542619	6209.750445338258	8119.475091818573	8028.376446078826	8597.82620906892	8057.352796099193	8203.056387294353	8951.287717097757	6003.940724692134	7741.88029650453	9737.671415770372	8975.890236507177	9568.011516013816	7590.397886197407	7258.414210567722	7547.046014924526	4408.046814993666	6553.831597563545	7194.4311919983	8844.785624906755	8904.006424958916	7478.131010845415	6427.600550124835	6472.867912209141	5371.398542130265	7773.435683976546	4746.492590655098
5901.438950787155	9277.559284668125	8685.970688146343	8613.223062852667	6184.543324482025	8075.04616549224	8025.5937364363945	8570.980055161725	8028.964787338767	8187.485993373825	8947.909314486056	5978.4822838455275	7707.14775581097	9687.769623994114	8947.385669058849	9548.067284349905	7555.944339893391	7226.372510990401	7533.299078841914	4407.915592859889	6551.544387571707	7149.657720462232	8838.644967380073	8904.006424958916	7471.891680918557	6395.800403661584	6472.323181122257	5371.398023121064	7768.701262095603	4745.6761712987045
5901.438950787155	9277.11739910057	8634.334068552693	8593.563584177798	6184.543324482025	8075.04616549224	8025.5937364363945	8566.48509066155	8022.867177933778	8176.261495269639	8947.909314486056	5968.111589775666	7707.14775581097	9687.769623994114	8929.791277431446	9357.783807782784	7396.711208777873	7226.372510990401	7519.427504147152	4407.875233120632	6548.924884443196	7147.559810337377	8838.644967380073	8904.006424958916	7466.485314608418	6389.766600237384	6454.618024355378	5371.384528226536	7768.701262095603	4729.884599821064
5889.999419250318	9277.11739910057	8634.334068552693	8593.563584177798	6172.183653329403	8056.248401950582	7986.809131487585	8566.48509066155	8000.820536832559	8176.261495269639	8928.71376667274	5964.526445287843	7707.14775581097	9687.769623994114	8929.791277431446	9322.453401831666	7335.244270958814	7226.372510990401	7519.427504147152	4407.816166450682	6527.602335224019	7144.3338547860685	8807.23294950636	8904.006424958916	7466.485314608418	6389.766600237384	6454.618024355378	5371.384528226536	7759.261861644148	4729.696141845901
5860.97802307258	9276.273837907778	8618.534452023334	8588.119325757832	6172.183653329403	8056.248401950582	7975.741867784884	8558.741629075463	8000.820536832559	8141.905732925079	8927.34397759147	5963.5379581785455	7700.761951185689	9686.942461193925	8895.58257484228	9284.541952622702	7330.605363695367	7211.773138611016	7505.522216837219	4406.317304953846	6527.602335224019	7111.0707440541955	8807.23294950636	8896.050781199541	7457.787075138284	6378.746993257779	6396.706579456083	5371.384528226536	7759.261861644148	4729.475862856232
5860.97802307258	9276.273837907778	8618.534452023334	8588.119325757832	6156.220317311777	8056.248401950582	7975.741867784884	8539.83260614577	8000.788322766806	7912.457691550165	8899.681633482009	5928.933506450887	7693.742728163085	9682.793440010357	8895.58257484228	9284.541952622702	7330.175954543765	7211.773138611016	7505.522216837219	4406.277295541533	6487.852582667397	7108.464581103212	8807.193406164259	8846.075841571088	7434.435970281697	6347.0320569891755	6396.706579456083	5371.384528226536	7736.130282407662	4725.913387291981
5860.97802307258	9258.6689183921	8607.762613689269	8577.836169139047	6111.851077266259	8054.49980064315	7975.741867784884	8539.83260614577	7975.134283932759	7912.457691550165	8899.681633482009	5919.967876987567	7689.793627327589	9669.23823987122	8890.872935205418	9269.421812494806	7315.155559509043	7209.184212774326	7501.56196209769	4405.958824910236	6487.852582667397	7108.464581103212	8807.193406164259	8827.671358552736	7434.435970281697	6347.0320569891755	6388.632116076278	5369.6895298430945	7736.130282407662	4678.438353884343
5839.070500481017	9258.6689183921	8596.484876890827	8577.836169139047	6092.709871809286	8042.657795303856	7966.897917286713	8539.83260614577	7935.015966760184	7912.457691550165	8890.566419376126	5905.171271633189	7674.412682457131	9669.23823987122	8874.388510661112	9269.421812494806	7300.849587306643	7209.184212774326	7489.98027514764	4405.915064248775	6487.852582667397	7106.981909786378	8795.875109027096	8827.671358552736	7434.435970281697	6347.0320569891755	6388.632116076278	5369.6895298430945	7731.893869795329	4678.438353884343
5815.532986669388	9258.6689183921	8594.398759173904	8564.208344653289	6070.450959238834	8042.657795303856	7940.997990154267	8526.697542083144	7932.528232197116	7904.284179748347	8880.778094960304	5892.492675253925	7674.412682457131	9669.23823987122	8874.388510661112	9256.804412312078	7299.704509537799	7198.682338684658	7480.446484460352	4405.027136670011	6487.852582667397	7096.816044443247	8776.427050103324	8827.671358552736	7434.435970281697	6347.0320569891755	6387.5862426543135	5369.6895298430945	7705.909397971812	4656.077667087202
5815.532986669388	9255.079720262616	8592.970067226113	8564.208344653289	6070.450959238834	8037.994472388875	7940.997990154267	8526.697542083144	7932.528232197116	7900.407635093081	8880.778094960304	5720.1525910814	7674.412682457131	9646.711748365771	8872.797882486873	9256.804412312078	7299.704509537799	7186.184540467324	7480.446484460352	4405.002137035455	6487.852582667397	7096.816044443247	8775.78817803185	8770.359538923924	7418.143110768432	6320.453431494967	6387.5862426543135	5369.103583358706	7705.909397971812	4650.960100514505
5815.532986669388	9222.787047630338	8565.021394118614	8515.37768949769	6064.102012229812	8013.032942072152	7940.997990154267	8484.823414125865	7883.408599888431	7860.118761223736	8871.072280110435	5720.1525910814	7615.592454115033	9635.642018804992	8852.85905038286	9239.606968499214	7275.672260558321	7186.184540467324	7428.512578624301	4404.999290012691	6487.852582667397	7076.935434233221	8775.78817803185	8631.910003312621	7395.778741460237	6295.0882995692955	6362.802584116519	5369.103583358706	7697.710858993564	4647.9240947984845
5815.532986669388	9170.58690730893	8555.985203456275	8435.591890732001	6064.102012229812	7947.219614788487	7921.527223022816	8455.155266347672	7827.401206433161	7860.118761223736	8813.879360403535	5681.073983721391	7615.592454115033	9551.69327216105	8806.553066034692	9239.606968499214	7275.055231808489	7142.610508908554	7331.99290274082	4395.071635458396	6480.136219073321	7026.942225247233	8771.682684219302	8592.721444658546	7309.631123361672	6226.666161915447	6362.729231749423	5369.05936303754	7697.710858993564	4579.707425221413
5790.9694113223195	9170.58690730893	8553.93415385982	8435.591890732001	6064.102012229812	7947.219614788487	7921.527223022816	8455.155266347672	7826.616591005067	7860.118761223736	8813.879360403535	5669.756487936409	7531.388976535026	9551.69327216105	8780.517929445887	9205.785458726757	7227.730472338978	7142.610508908554	7331.99290274082	4388.175971371986	6467.262925762147	7011.982287443627	8759.854199964358	8551.317458944737	7309.631123361672	6226.666161915447	6350.736930195716	5368.716560398818	7644.127625975826	4579.707425221413
5790.501475340825	9157.834311984265	8547.785443693712	8435.268690702862	6050.372833057936	7943.847767149777	7921.527223022816	8455.155266347672	7804.836433086328	7853.193896601058	8813.879360403535	5669.756487936409	7531.388976535026	9551.69327216105	8780.517929445887	9202.526195577055	7227.730472338978	7134.155401304202	7331.99290274082	4388.038216556229	6467.262925762147	7011.982287443627	8757.725180097666	8549.339261170499	7309.631123361672	6223.679192473095	6348.560456436868	5368.716560398818	7644.127625975826	4579.707425221413
5790.501475340825	9152.367370244136	8547.785443693712	8434.035966089792	6050.372833057936	7943.847767149777	7921.527223022816	8454.48072332457	7804.836433086328	7853.193896601058	8813.879360403535	5668.305849489238	7531.388976535026	9551.69327216105	8779.130047207382	9198.458959475727	7227.730472338978	7108.836225919861	7331.99290274082	4388.0271590721895	6467.262925762147	7011.982287443627	8757.725180097666	8549.015522238475	7309.631123361672	6223.679192473095	6344.804754861196	5368.716560398818	7644.127625975826	4579.707425221413
5790.501475340825	9152.367370244136	8547.785443693712	8434.035966089792	5929.506806731717	7943.847767149777	7920.838356556636	8454.48072332457	7801.9755703923765	7785.732072482774	8813.879360403535	5627.66939837857	7520.267746287425	9551.69327216105	8779.100507605363	9069.96266556966	7227.730472338978	7106.497308031598	7331.99290274082	4388.025081495996	6465.78201091586	7011.982287443627	8752.397937080761	8512.464851970602	7309.631123361672	6223.679192473095	6344.804754861196	5368.716560398818	7644.127625975826	4579.707425221413
5782.664341566609	9152.367370244136	8545.768003417536	8434.035966089792	5483.680158223491	7943.847767149777	7916.152300624293	8442.867421423824	7801.9755703923765	7785.732072482774	8813.879360403535	5627.66939837857	7519.787491574256	9551.69327216105	8778.76341521485	9067.877785446839	7227.730472338978	7106.497308031598	7275.551085548042	4386.262626126083	6444.937667556577	7010.471818307654	8752.397937080761	8497.130646815729	7309.631123361672	6223.679192473095	6344.804754861196	5368.375364897869	7640.702535247091	4579.707425221413
5781.472895724275	9146.91896163502	8545.768003417536	8425.081531956235	5476.412082875548	7943.847767149777	7916.137894483762	8217.820654496572	7785.941902446354	7778.731074727321	8807.925250068023	5620.815399330697	7508.281318376063	9551.69327216105	8749.27720888767	9067.877785446839	7227.730472338978	7094.5719701616335	7275.551085548042	4385.248051993285	6442.114483187734	7008.237824906683	8752.397937080761	8491.3404844436	7299.2441459564425	6203.066117660774	6322.6784863990115	5367.759369921001	7636.91431176236	4578.996275543788
5727.341138002948	9146.91896163502	8536.575052528322	8425.081531956235	5474.39730690717	7920.707793047766	7851.654533933574	8191.902118206646	7779.956145896781	7774.132389623504	8765.037797458994	5578.90952601945	7487.954303067874	9544.434683482694	8749.27720888767	9023.213563449583	7217.594403860508	7094.5719701616335	7250.026964260507	4377.939233585416	6425.287973748026	6995.154400759247	8749.77885083893	8475.624317611851	7299.2441459564425	6203.066117660774	6307.612281366985	5367.759369921001	7555.156873233065	4553.140775580675
5727.341138002948	9128.403058389082	8519.010671851804	8420.0560214786	5472.631288797935	7920.707793047766	7851.654533933574	8184.615284505243	7775.587399379877	7774.132389623504	8765.037797458994	5574.85648059254	7485.100238962623	9541.103461608644	8749.27720888767	9023.213563449583	7204.767782616739	7094.5719701616335	7250.026964260507	4377.939233585416	6425.287973748026	6995.154400759247	8726.790317347097	8416.833835584668	7299.183695195185	6203.066117660774	6307.612281366985	5358.358596973079	7555.156873233065	4521.782970084507
5727.341138002948	9128.403058389082	8519.010671851804	8410.08637806695	5445.477883987645	7913.852750391091	7851.654533933574	8166.90299855155	7775.587399379877	7729.744259850486	8765.037797458994	5573.415125952297	7483.1148263639025	9534.725324659848	8728.231796473992	8951.868358572272	7204.767782616739	7094.5719701616335	7246.971792375878	4377.939233585416	6425.287973748026	6991.320701035462	8723.954682547872	8378.265432786759	7285.913781094415	6188.490967008624	6307.612281366985	5356.968519294143	7555.156873233065	4521.782970084507
5724.643233658275	9112.344339203519	8500.171073013193	8376.323979009927	5443.421809320002	7908.562719331063	7847.4832941049135	8166.90299855155	7756.903302796625	7729.029936422859	8746.879112973056	5571.234540034851	7480.6933553879135	9500.015057397151	8728.231796473992	8951.868358572272	7197.034807431487	7071.326244672367	7234.9425072745435	4371.940159453057	6413.224125161039	6983.627134517336	8723.794152192053	8296.425472555018	7267.125234863166	6148.929019091893	6307.612281366985	5356.557172568546	7549.548297707398	4521.782970084507
5708.895768222894	9112.344339203519	8500.171073013193	8376.323979009927	5429.653804261057	7908.562719331063	7828.693301833958	8150.440644400736	7735.474486080048	7729.029936422859	8709.337741046655	5566.318091719468	7472.537375036205	9500.015057397151	8723.511415582245	8945.534781530663	7194.309933454817	7071.326244672367	7234.9425072745435	4371.940159453057	6395.576173033775	6966.79230198604	8714.684971352675	8296.085507794587	7264.389208459598	6147.468178602183	6307.395485270281	5356.124034095237	7536.4395087608555	4521.782970084507
5687.380447275096	9110.762601095523	8482.793228164006	8372.183339639858	5429.555429292575	7901.316800912906	7799.177562791422	8126.972844558892	7717.565606308656	7729.029936422859	8709.337741046655	5563.626395537092	7472.537375036205	9500.015057397151	8713.009222429626	8945.534781530663	7184.847011484745	7071.326244672367	7230.910632762989	4371.940159453057	6368.759074294661	6950.075659653736	8697.974570910657	8267.276679278712	7255.600650820406	6147.468178602183	6307.395485270281	5355.558711126854	7497.601706032462	4521.782970084507
5687.380447275096	9103.248214398065	8482.793228164006	8370.093333792403	5427.275150158549	7883.505544733337	7792.932439127993	8126.972844558892	7717.565606308656	7729.029936422859	8709.337741046655	5537.290017832247	7472.537375036205	9494.86410242728	8712.556090033595	8945.534781530663	7184.847011484745	7060.8576115154265	7213.250425679706	4370.65173896813	6361.73806416421	6940.68636632646	8692.070799729463	8267.276679278712	7255.600650820406	6115.505321137125	6284.717253895237	5355.324823070425	7491.35145922544	4498.262621093243
5687.380447275096	9097.337227460324	8482.793228164006	8360.720723485694	5421.223469125813	7883.505544733337	7792.932439127993	8126.972844558892	7717.565606308656	7721.672253288181	8687.666973279192	5525.735611853757	7460.8442534466	9485.072362419003	8701.983360722546	8945.534781530663	7178.733402396673	7059.5036048493475	7213.250425679706	4369.632955822474	6361.73806416421	6940.68636632646	8688.179882827408	8267.276679278712	7244.677142402442	6115.505321137125	6284.717253895237	5353.82585929243	7491.35145922544	4498.262621093243
5687.380447275096	9097.337227460324	8478.445013444843	8360.669151460264	5421.223469125813	7883.505544733337	7792.932439127993	8123.793887219777	7716.502618158116	7721.672253288181	8685.104974773338	5524.860618838683	7460.8442534466	9485.072362419003	8699.756026493167	8945.288012676305	7178.733402396673	7057.440829754798	7213.250425679706	4369.632955822474	6361.73806416421	6940.68636632646	8686.118548253668	8257.998689337508	7244.677142402442	6115.505321137125	6284.626891540596	5351.810017022021	7491.35145922544	4498.262621093243
5648.973945040369	9095.761243496769	8473.001514226278	8350.19496896765	5406.074634113432	7883.505544733337	7792.932439127993	8111.982322376379	7705.971697644551	7718.532619874437	8685.104974773338	5524.860618838683	7453.476398095886	9484.506315282364	8695.100960141819	8943.886147276822	7157.459483638616	7053.510201556023	7207.369220639091	4361.876087804699	6361.274238593223	6940.603667786886	8685.656320685102	8257.998689337508	7224.925717739973	6115.505321137125	6277.550826281334	5346.341780732985	7491.35145922544	4498.262621093243
5648.973945040369	9093.970375977147	8462.919216652475	8222.950657159583	5406.074634113432	7883.505544733337	7788.725308396942	8111.982322376379	7705.947524997834	7717.4784089582	8685.104974773338	5524.0604161241245	7453.476398095886	9467.964736166516	8692.958561081265	8929.908022231302	7157.459483638616	7052.806387531131	7199.928060703825	4361.876087804699	6316.46941899317	6937.829512247731	8671.184680345074	8257.998689337508	7223.811229432871	6115.077428608644	6277.550826281334	5345.525689474105	7483.575638297987	4485.555717054369
5648.973945040369	9093.970375977147	8462.919216652475	8222.950657159583	5374.219448894819	7879.939464518701	7771.132635125664	8111.982322376379	7680.173355512753	7717.4784089582	8673.384138725312	5523.25468471643	7411.788397190327	9449.743522704113	8691.066682145549	8888.71215185769	7157.459483638616	7023.622169976021	7191.608429605555	4361.876087804699	6316.46941899317	6922.877100430466	8658.499456718331	8256.173738875365	7223.811229432871	6082.620176148034	6277.550826281334	5345.140501905049	7477.093525681878	4485.555717054369
5648.054571596375	9089.274476072907	8458.520593406874	8222.589198727694	5358.297216602682	7876.842729390601	7771.132635125664	8097.907544851296	7680.173355512753	7717.4784089582	8659.741074661415	5521.635215879844	7411.788397190327	9449.743522704113	8678.718818147914	8888.71215185769	7135.608861504259	7016.973180014243	7191.608429605555	4361.876087804699	6316.428491027993	6922.877100430466	8650.387196368012	8250.731216366923	7223.811229432871	6082.620176148034	6268.4244906592285	5345.140501905049	7477.093525681878	4478.094393641601
5647.98124644165	9072.738537400735	8421.389948524344	8215.261378298688	5356.225805111437	7870.44269794675	7757.588343291102	8033.90023957675	7670.855004503672	7709.708100689227	8644.360182780798	5509.797751961525	7342.623417201359	9444.541015399023	8640.916216170925	8839.934344236666	7047.077979495595	6960.407538620385	7141.328285710362	4361.170778159147	6309.126511482838	6922.345124444603	8650.345529015569	8249.138568200986	7222.5586859520645	6079.890873873899	6256.933922191376	5345.140501905049	7461.354820322837	4469.7085938044875
5643.0501054849465	9072.738537400735	8421.389948524344	8213.903807245333	5340.082605152958	7870.106003644597	7757.588343291102	8033.90023957675	7670.855004503672	7707.691614352731	8644.360182780798	5508.773334263222	7342.623417201359	9444.541015399023	8640.916216170925	8839.934344236666	7047.077979495595	6960.407538620385	7141.328285710362	4348.714774534276	6306.695612830452	6915.264625432409	8644.133387536145	8218.589357592427	7210.46884775042	6079.890873873899	6248.998451783425	5343.795225920425	7461.354820322837	4469.160178966021
5611.7970808079735	9046.857481321898	8421.389948524344	8129.846210050038	5340.082605152958	7869.96450798451	7757.588343291102	8033.90023957675	7670.855004503672	7703.857436443279	8644.360182780798	5505.445470447417	7342.623417201359	9436.41852269791	8640.916216170925	8839.934344236666	7047.077979495595	6960.407538620385	7141.328285710362	4348.714774534276	6303.113494488502	6915.264625432409	8644.133387536145	8202.259487168565	7210.46884775042	6064.202989495805	6248.998451783425	5341.991656164288	7429.052850371504	4469.160178966021
5611.7970808079735	9046.857481321898	8418.853472498038	8129.846210050038	5323.913312109039	7859.92805790589	7756.8331913358825	8033.90023957675	7661.687579061668	7679.504556528014	8643.426809568577	5505.445470447417	7342.623417201359	9421.710248488951	8630.09182346937	8839.934344236666	7047.077979495595	6960.407538620385	7132.069706698938	4348.714774534276	6302.821934106254	6915.264625432409	8644.133387536145	8197.816564706449	7186.544373061051	6061.023072290616	6234.178725172138	5341.991656164288	7429.052850371504	4469.160178966021
5611.7970808079735	9032.638579958984	8410.85834924491	8129.846210050038	5323.913312109039	7842.985027812058	7747.631505408888	8032.562085012352	7645.704350897588	7679.504556528014	8626.90174900195	5505.445470447417	7326.908002145213	9421.710248488951	8619.932243386302	8785.164794141016	7026.283639685002	6953.574826604714	7132.0489015058865	4346.438927456293	6302.274227044289	6909.119587281978	8643.385146510696	8192.35161372811	7144.611989864024	6060.803573274488	6234.178725172138	5341.521863685475	7425.257087602059	4468.0308519257405
5582.126749052146	9032.579049168224	8410.85834924491	8129.846210050038	5322.298054715426	7840.161500730755	7716.315232627344	8030.295224589212	7645.704350897588	7669.489505998745	8619.407015226032	5505.445470447417	7326.908002145213	9421.710248488951	8619.932243386302	8785.164794141016	7026.283639685002	6953.574826604714	7132.0489015058865	4343.715839990146	6292.674199930361	6870.703770845452	8613.028212623274	8151.301240099331	7121.854965131423	6059.472272763536	6234.178725172138	5340.146742433064	7390.294186339359	4455.7237579593675
5582.126749052146	8959.65382943529	8402.929099388486	8129.846210050038	5322.298054715426	7832.815407268731	7716.315232627344	8029.7675056962535	7638.751204392401	7662.889161702724	8619.407015226032	5500.706510534077	7289.576042644662	9418.251241645381	8598.646053923894	8785.164794141016	7009.441155321803	6924.834218888956	7132.0489015058865	4343.131744897768	6290.4337291347165	6870.703770845452	8613.028212623274	8143.816992799002	7121.854965131423	6059.472272763536	6199.782222350257	5339.649886518602	7390.294186339359	4454.494922797876
5582.126749052146	8856.677075129941	8394.78201103308	8110.4503650105125	5252.283085667804	7826.2391515609825	7716.315232627344	8009.182882576449	7619.5383284393865	7647.480785145684	8619.407015226032	5500.706510534077	7289.576042644662	9411.060900050117	8598.646053923894	8785.164794141016	7009.441155321803	6924.834218888956	7098.884831913367	4340.860994536105	6241.4782335870095	6870.703770845452	8613.028212623274	8143.816992799002	7121.854965131423	6041.041704266478	6173.308327888481	5337.130614036014	7390.294186339359	4452.544000259661
5581.950034738327	8856.208412870952	8392.696913218471	8103.111173076148	5250.384485933195	7801.41589610169	7714.18884930772	7994.3156190106565	7619.5383284393865	7647.480785145684	8617.056158233427	5500.706510534077	7289.576042644662	9408.480552330024	8593.1917943763	8762.175546354254	7000.130446179569	6924.462968168099	7096.333351971832	4340.860994536105	6241.130711073078	6870.087680983375	8612.635955860489	8133.4342517346995	7119.752371146534	6035.319387502579	6173.308327888481	5337.130614036014	7385.388433481979	4451.28184004574
5581.950034738327	8801.3267332832	8373.030746414643	8093.600380249138	5250.384485933195	7800.6091497711295	7708.648261376766	7994.3156190106565	7619.5383284393865	7647.480785145684	8598.871778635046	5500.706510534077	7289.576042644662	9408.480552330024	8593.1917943763	8762.175546354254	6997.429524171438	6924.462968168099	7096.221678728324	4340.860994536105	6241.130711073078	6870.087680983375	8602.531285117735	8099.510618080686	7119.2390028418595	6035.319387502579	6173.308327888481	5337.130614036014	7383.21755465519	4450.6523342127475
5575.512649302225	8798.485969717278	8372.24128936851	8093.600380249138	5250.384485933195	7787.527230047427	7708.648261376766	7994.3156190106565	7616.404075172595	7646.89306877026	8598.871778635046	5500.680642115325	7269.425408629444	9394.828984014512	8578.457267114532	8749.716906815658	6991.319523144942	6906.823629652562	7075.349560439533	4340.860994536105	6231.222761490217	6870.087680983375	8602.531285117735	8099.510618080686	7119.2390028418595	6015.760565833016	6167.51578905923	5337.130614036014	7378.708488882364	4450.478824929976
5551.294619441456	8794.46651278266	8367.580602912916	8091.388693466576	5250.384485933195	7781.9825416328495	7708.648261376766	7982.071356428045	7602.442706403235	7636.166801942692	8596.333695467878	5487.189997238758	7256.811967659542	9368.375443814337	8576.08533477932	8749.716906815658	6989.4734091289865	6906.823629652562	7075.349560439533	4340.860994536105	6231.222761490217	6848.08979010154	8597.468628929615	8099.510618080686	7075.2431281617755	6001.713976006828	6167.51578905923	5336.801922379531	7378.708488882364	4449.344628859683
5551.294619441456	8794.46651278266	8362.849673446985	8089.991110285702	5246.2644224677915	7781.9825416328495	7707.435279785307	7965.009703590683	7598.67837646462	7635.810908400288	8596.333695467878	5487.189997238758	7256.811967659542	9368.375443814337	8576.08533477932	8749.716906815658	6971.67602553368	6906.692843885771	7066.412610319347	4340.840525247905	6231.222761490217	6833.492649917533	8597.10476847461	8099.510618080686	7075.2431281617755	5973.501650827314	6167.51578905923	5336.183447233894	7372.456490375319	4445.175372165106
5551.294619441456	8791.807147725784	8362.111466654802	8089.36244138617	5239.914870759314	7776.938209132544	7707.435279785307	7954.931970791845	7598.67837646462	7626.858528688016	8596.333695467878	5487.189997238758	7256.811967659542	9367.2779636938	8576.08533477932	8716.404073880938	6971.67602553368	6899.743467544385	7057.124778959718	4340.617527770939	6231.222761490217	6833.492649917533	8597.10476847461	8099.510618080686	7075.2431281617755	5957.529691627778	6153.261050158694	5335.693883076774	7372.456490375319	4443.561946546741
5551.294619441456	8791.186170625097	8362.111466654802	8076.5428114440165	5239.878959542166	7776.844392432466	7701.17683056429	7935.948327271241	7580.81171194351	7618.262668670472	8546.070358707693	5487.133403224267	7256.811967659542	9367.2779636938	8576.019013135492	8716.404073880938	6971.67602553368	6887.792666338428	7057.124778959718	4337.626570725983	6205.585053478562	6749.567454159219	8593.956911687888	8063.9319992241735	7075.2431281617755	5957.529691627778	6153.261050158694	5335.683791023677	7351.821734535401	4443.4090977452
5550.940315798145	8774.03807052946	8346.957603145602	8059.741702828821	5237.355180766426	7776.844392432466	7701.004727748298	7931.271172230414	7580.81171194351	7616.878963460025	8546.070358707693	5486.699667265324	7250.199379998797	9352.004449685459	8568.137511771907	8715.439319041223	6971.67602553368	6886.910898880789	7057.124778959718	4337.40981191325	6205.585053478562	6749.567454159219	8592.48350122829	8059.635301715083	7062.412143894731	5942.568734648089	6153.030562691478	5331.987758714975	7351.821734535401	4436.657527685682
5547.086141341326	8774.03807052946	8333.55168352549	8059.741702828821	5229.2340634184675	7776.844392432466	7700.57443466334	7891.096391992476	7578.011353373556	7609.839623428205	8546.070358707693	5485.879857565264	7250.199379998797	9352.004449685459	8566.552911381692	8715.211969626813	6948.896820101102	6886.086153225065	7049.786703347559	4336.747416685011	6205.585053478562	6749.567454159219	8564.309516838697	8059.635301715083	7055.455997235866	5942.568734648089	6152.554269355676	5331.84114702734	7351.821734535401	4436.657527685682
5546.501082189764	8752.31247432483	8321.155330275742	8043.194492926927	5219.649451654026	7755.393288796461	7695.838959639836	7881.038832210224	7550.194881017132	7583.483939588893	8544.215721702747	5484.36162820788	7236.323521229724	9344.866639688671	8544.157980953729	8691.526976649322	6919.022018133003	6858.4803814836205	7039.188179395974	4336.7029058449725	6204.200899255114	6748.769487233327	8564.309516838697	8055.298588810739	7039.574320638519	5933.386215851098	6116.787493311103	5331.833526542826	7351.200126167971	4429.276105574125
5546.501082189764	8748.128621636839	8306.535157696206	8037.731135046734	5211.577136312164	7738.058478289383	7695.156920234951	7881.038832210224	7550.194881017132	7583.483939588893	8544.215721702747	5484.0705559692815	7219.302403290905	9324.163520112852	8526.755739242526	8690.957183630226	6901.871891182783	6858.4803814836205	7033.878119552991	4336.428489616266	6204.200899255114	6744.72911991029	8564.309516838697	8055.298588810739	7037.50392866885	5933.386215851098	6109.573417412308	5329.545249761099	7351.200126167971	4424.0655644273065
5545.5104106945	8744.587631241715	8306.535157696206	8037.6516097780095	5201.5959736644945	7738.058478289383	7691.995988617776	7881.038832210224	7536.029729675746	7570.697580076378	8536.90509989495	5483.504569407989	7216.892128670864	9324.163520112852	8526.755739242526	8676.898557380693	6879.169558963396	6851.913670215516	7033.878119552991	4336.427045329783	6204.200899255114	6744.72911991029	8564.309516838697	8051.819242978845	7037.50392866885	5933.386215851098	6109.573417412308	5321.136733066896	7351.200126167971	4422.6731598236665
5545.5104106945	8744.587631241715	8306.535157696206	8037.6516097780095	5201.5959736644945	7738.058478289383	7686.085256991912	7879.905206660819	7536.029729675746	7570.697580076378	8536.90509989495	5482.0520538994315	7216.892128670864	9324.163520112852	8526.755739242526	8676.898557380693	6879.169558963396	6851.913670215516	7027.261445851403	4336.427045329783	6199.905582547304	6744.72911991029	8564.309516838697	8042.397876296457	7037.50392866885	5933.386215851098	6109.573417412308	5321.136733066896	7350.153038795062	4419.643529733876
5535.549051872455	8728.013030734473	8306.535157696206	8011.2739590930405	5198.361162268336	7730.522150137129	7685.954283771115	7875.733640137312	7518.278354539007	7542.361144253319	8531.343128759781	5482.0520538994315	7216.892128670864	9324.163520112852	8526.29202528598	8668.367168615372	6879.169558963396	6834.985566747067	7021.337126129356	4334.421389459356	6173.704252645404	6744.72911991029	8521.261520410717	8041.268046751595	7021.935261794699	5924.521312204384	6079.17616727443	5321.136733066896	7296.53625492464	4407.038576169519
5508.962090187915	8728.013030734473	8303.397801428018	8011.2739590930405	5182.113108090303	7730.522150137129	7678.970695159716	7875.733640137312	7518.278354539007	7542.361144253319	8531.343128759781	5482.0520538994315	7210.89372942815	9323.647752402121	8520.096150808818	8667.060380848707	6879.169558963396	6834.985566747067	7021.337126129356	4332.92148489009	6173.704252645404	6744.672945695579	8521.261520410717	8040.105208900299	7012.75014810011	5919.987660916724	6079.17616727443	5321.136733066896	7296.53625492464	4401.5733220731745
5508.962090187915	8728.013030734473	8303.397801428018	8011.2739590930405	5182.113108090303	7727.662434877964	7678.21567945166	7871.944476894057	7518.278354539007	7535.841816020536	8531.343128759781	5481.9601205605195	7201.998604401377	9323.647752402121	8517.327435622607	8629.841648737769	6879.169558963396	6834.985566747067	7016.329609200469	4332.608363486873	6170.741425837724	6742.150491606566	8520.328538500926	8038.403010032695	7012.75014810011	5919.987660916724	6079.17616727443	5321.136733066896	7296.404222322509	4401.5733220731745
5494.557473298079	8725.986952858966	8287.6041451475	8009.882714235637	5168.139907192999	7727.662434877964	7659.890454028309	7868.194744022495	7488.948571618482	7535.4633974011	8522.101927146836	5481.9601205605195	7195.560694983683	9303.226494796781	8516.64748241076	8612.134399263363	6869.851258864476	6834.985566747067	7016.329609200469	4332.565072105132	6161.5700969583395	6723.809564105426	8503.84890496805	8004.572673832932	7012.75014810011	5898.9476284575085	6079.17616727443	5321.133987723633	7293.168645792515	4401.519613792223
5494.557473298079	8725.986952858966	8287.6041451475	8009.882714235637	5168.139907192999	7716.602295569918	7659.890454028309	7868.09773898166	7488.948571618482	7522.86995133792	8522.09449773385	5481.277543066175	7195.560694983683	9299.857245739391	8516.64748241076	8612.134399263363	6869.851258864476	6834.985566747067	7011.087815393372	4332.565072105132	6161.5700969583395	6723.809564105426	8502.589580228116	7996.608933304993	7012.748675685343	5898.9476284575085	6079.17616727443	5320.7187219606	7293.152944021458	4401.519613792223
5471.989255476017	8711.14734399477	8270.380324878915	8001.503136115909	5156.405726663471	7716.602295569918	7622.800639395424	7857.174728607355	7479.436644253435	7522.86995133792	8511.717271201836	5481.17828378022	7195.560694983683	9292.846006077734	8510.489668766848	8612.134399263363	6862.259021219619	6819.083676461734	7009.103519829757	4332.563597187724	6161.2011613374925	6721.542160675895	8440.212124427017	7996.608933304993	7005.732144582362	5888.249545511427	6079.17616727443	5313.942383558651	7292.7531127639295	4401.519613792223
5465.372481395489	8711.14734399477	8270.380324878915	8001.503136115909	5152.739031713814	7716.602295569918	7600.220473320394	7857.174728607355	7479.436644253435	7522.86995133792	8481.544729513265	5472.291375200136	7190.4796800713175	9292.846006077734	8507.342870258239	8599.57929310243	6857.06019628852	6819.083676461734	7009.103519829757	4332.560253955906	6151.195224194995	6710.23644317106	8438.38080763359	7996.608933304993	7005.732144582362	5888.249545511427	6074.570802755194	5303.1818018616195	7266.628655118322	4401.519613792223
5464.6217304356505	8711.14734399477	8270.380324878915	7984.410468919164	5152.739031713814	7716.602295569918	7600.220473320394	7845.857872846503	7479.436644253435	7487.525106389149	8481.544729513265	5472.262380400011	7190.4796800713175	9292.846006077734	8493.476466966393	8594.202404990116	6855.572669316664	6819.083676461734	7009.103519829757	4332.555450586204	6132.934816340425	6704.390557883422	8423.705980966479	7996.435500732902	6983.839658760128	5888.249545511427	6070.343541936321	5298.5192322822695	7260.7264056522035	4400.228760754154
5453.9388507319145	8710.835625923424	8257.004580444096	7984.410468919164	5145.848193130529	7694.387115052191	7577.939202648092	7845.816832784955	7479.436644253435	7487.525106389149	8462.605257827288	5468.77270771174	7167.660555493007	9289.658226612919	8485.163354573648	8559.02247855529	6838.6383218889305	6808.4102017618225	6961.610586773291	4332.555244266353	6132.03297479984	6700.904142399092	8423.705980966479	7978.443503486845	6983.839658760128	5875.379186630644	6053.384374912332	5298.146222255376	7247.856139820831	4383.4805743830675
5447.800030739138	8710.835625923424	8257.004580444096	7975.529602469435	5142.739299179235	7694.387115052191	7577.939202648092	7833.864402256179	7463.005893701793	7487.525106389149	8462.605257827288	5468.161053358503	7167.660555493007	9288.976712541487	8485.163354573648	8559.02247855529	6838.6383218889305	6808.4102017618225	6961.610586773291	4329.261817114942	6132.03297479984	6699.33586066176	8423.705980966479	7963.852436261198	6983.839658760128	5875.379186630644	6053.384374912332	5298.05900911975	7247.856139820831	4383.438445160229
5442.221198447405	8703.335320336211	8257.004580444096	7975.529602469435	5142.01073879254	7694.387115052191	7577.939202648092	7833.864402256179	7463.005893701793	7470.639771623857	8462.605257827288	5468.161053358503	7162.884074644489	9272.525702094994	8483.120911685215	8559.02247855529	6838.6383218889305	6808.4102017618225	6951.755505508185	4329.261817114942	6117.259991920046	6691.760526612875	8402.994159023223	7958.467631054326	6975.0562913188	5869.020292098172	6047.729211288926	5293.7634460968775	7247.856139820831	4383.438445160229
5437.946359370528	8698.758500584436	8251.918799365933	7966.201429529389	5131.57750116579	7688.749109528726	7565.895497962033	7831.479807750924	7461.612858007693	7468.063087488304	8450.507693862028	5468.161053358503	7159.282970009083	9258.171258468767	8480.211472582294	8559.02247855529	6838.6383218889305	6791.180967642774	6951.755505508185	4326.838259942534	6117.259991920046	6676.691444730118	8402.994159023223	7954.914264439071	6964.238838604549	5833.968906403015	6047.537355516092	5293.7634460968775	7239.423000511907	4381.450563591097
5424.5294127217985	8698.758500584436	8251.66937579113	7966.201429529389	5131.57750116579	7688.749109528726	7553.548136578682	7831.3324230662765	7461.612858007693	7468.063087488304	8445.302888316332	5466.754877333796	7159.282970009083	9258.171258468767	8477.1863572511	8557.6108189517	6831.803898309167	6789.4948630754	6951.755505508185	4326.482867058803	6110.2494607916515	6676.691444730118	8390.799775855518	7953.714947134567	6964.238838604549	5833.968906403015	6047.023957247183	5279.609501190827	7233.194446801657	4381.37077295714
5416.732121443771	8698.758500584436	8251.658422360766	7966.201429529389	5131.389777477725	7688.749109528726	7553.548136578682	7830.978103723178	7455.276783312226	7468.063087488304	8440.616167867482	5464.906383751694	7153.998829445154	9258.171258468767	8476.841990944977	8554.144967626318	6829.793056728437	6789.4948630754	6951.755505508185	4326.395434006621	6107.244575276129	6672.889592307691	8390.799775855518	7953.613571705946	6964.238838604549	5833.968906403015	6047.023957247183	5278.920274663055	7216.458136029317	4381.334797858437
5416.732121443771	8696.797260399086	8251.658422360766	7966.201429529389	5131.389777477725	7688.749109528726	7553.548136578682	7829.863009124096	7408.550308374241	7409.937697839985	8439.732756189576	5464.075944235339	7150.716844536217	9258.171258468767	8476.841990944977	8550.739200130618	6823.599360550145	6789.4948630754	6951.755505508185	4326.38330045476	6106.116950635718	6671.563252097626	8385.664463297635	7933.937742417119	6958.110059200255	5833.968906403015	6047.023957247183	5278.920274663055	7216.458136029317	4381.3239592779155
5415.01004129834	8687.366518158575	8240.84201711726	7957.92872442324	5121.687529214638	7645.510570537277	7549.390909996351	7796.076848154522	7398.4027315699705	7409.937697839985	8430.041525549455	5453.496404173572	7150.3105334808515	9257.215596128633	8476.083364786386	8535.44833281478	6807.95508982123	6772.518548802426	6947.6003687365655	4323.621409877009	6105.697735922386	6660.975069948292	8385.664463297635	7933.426406422919	6953.282459317519	5833.968906403015	6040.017854654159	5278.803795062993	7216.458136029317	4369.787879331581
5415.01004129834	8678.860676891349	8229.98317260857	7937.92076008395	5118.563554814655	7645.510570537277	7548.764928350685	7796.076848154522	7386.386603827589	7402.212022254239	8423.261965616246	5453.496404173572	7139.02448050392	9239.755292705904	8435.207029910034	8535.44833281478	6807.95508982123	6772.518548802426	6932.181344655713	4322.356962833357	6095.8536368248115	6660.975069948292	8372.605973722264	7933.426406422919	6942.486376334135	5833.968906403015	6033.922166896789	5278.591628258995	7194.736004280411	4369.787879331581
5414.397381502484	8678.860676891349	8220.907400232569	7926.104673215933	5104.181972253799	7641.905669823226	7548.764928350685	7796.076848154522	7386.386603827589	7397.2733981613355	8423.261965616246	5453.496404173572	7132.81630155336	9239.755292705904	8420.056093167856	8518.248431270207	6807.95508982123	6761.629333783698	6932.181344655713	4322.356962833357	6095.8536368248115	6660.975069948292	8369.632360450538	7930.526406625411	6942.486376334135	5827.499242675766	6033.922166896789	5278.569616130346	7194.736004280411	4369.787879331581
5414.397381502484	8678.860676891349	8220.907400232569	7926.104673215933	5101.730075181484	7641.426386392486	7542.559137714174	7794.638066939239	7386.386603827589	7397.2733981613355	8421.603395011722	5453.32813986978	7132.81630155336	9239.755292705904	8420.056093167856	8518.248431270207	6807.213051612089	6761.629333783698	6932.181344655713	4320.933271505568	6095.8536368248115	6659.8103250705635	8366.158106126688	7909.717720767316	6942.486376334135	5827.499242675766	6031.647639941415	5278.552679257137	7194.736004280411	4368.370942041265
5399.583626150077	8663.582736776172	8216.529851192936	7920.311759978963	5097.500244148582	7631.286395891255	7542.559137714174	7793.529018082214	7376.668170412747	7397.098994327668	8421.603395011722	5453.32813986978	7132.81630155336	9231.01680893866	8420.056093167856	8517.434613270692	6797.578966659735	6748.118795306312	6921.111150835272	4320.694871654974	6095.8536368248115	6659.746365204991	8366.158106126688	7906.0809575788235	6940.400601528137	5812.757404352832	6012.749407504718	5277.601203189446	7194.736004280411	4365.434076082966
5397.873179915004	8663.582736776172	8216.529851192936	7920.311759978963	5094.547301042061	7621.414637972668	7529.336393407133	7790.210088172003	7376.668170412747	7394.73005901323	8404.315402340862	5450.943798728006	7125.66572050399	9231.01680893866	8420.056093167856	8511.798505690047	6797.578966659735	6748.118795306312	6917.0051010033985	4320.188428918573	6078.528015906701	6643.827219434901	8354.66474819623	7900.532498749242	6938.871528272888	5812.757404352832	6012.749407504718	5277.284872246224	7174.611840921678	4365.434076082966
5397.873179915004	8657.405301921655	8207.706272120053	7919.753273244121	5094.547301042061	7612.5278488076065	7529.336393407133	7788.794795722992	7376.668170412747	7394.73005901323	8404.315402340862	5450.887195888879	7124.544468904726	9228.706548026425	8419.943427930313	8511.441789079192	6797.578966659735	6748.118795306312	6913.962406986628	4320.038961368185	6078.528015906701	6643.827219434901	8354.66474819623	7896.574168658153	6938.871528272888	5805.074608308204	6012.749407504718	5277.284872246224	7174.611840921678	4363.100462975235
5385.698953009563	8657.405301921655	8207.706272120053	7916.169604529965	5094.547301042061	7592.608916577907	7526.421125578234	7786.427121016662	7370.2426415542	7394.586822497096	8396.848362130697	5445.1652659157335	7108.61575493017	9228.706548026425	8417.220469039807	8503.866622318645	6788.240957928233	6748.118795306312	6895.681697625933	4320.038961368185	6078.528015906701	6643.827219434901	8351.511417740734	7893.711767635413	6921.369592714584	5805.074608308204	6000.869473674312	5277.284872246224	7174.611840921678	4363.100462975235
5385.698953009563	8657.405301921655	8207.364017224148	7916.169604529965	5086.315356084899	7592.608916577907	7526.103977862116	7785.756439528582	7370.2426415542	7394.459889671078	8396.848362130697	5444.524584568793	7108.61575493017	9228.706548026425	8417.220469039807	8502.377440632397	6788.240957928233	6748.118795306312	6895.681697625933	4320.032720634723	6078.528015906701	6643.827219434901	8349.140810324461	7893.711767635413	6921.369592714584	5805.074608308204	6000.869473674312	5276.100570106806	7174.611840921678	4358.987593435357
5379.078203140891	8657.405301921655	8201.630425839368	7916.169604529965	5067.57127376503	7592.608916577907	7490.833131913088	7780.980937631475	7370.2426415542	7394.459889671078	8372.309058540726	5444.524584568793	7100.46236442752	9222.848106251158	8412.252430769844	8485.948563116737	6774.4007622376475	6722.288255844124	6879.621077038163	4315.658741116731	6069.260188299973	6623.946868331428	8349.066664277785	7893.485525131136	6921.369592714584	5777.342372223864	6000.286144584563	5276.047317079755	7160.185471848706	4358.035584987723
5378.84073788641	8649.954173530508	8201.630425839368	7894.857136430212	5067.196621607681	7589.972005985406	7490.833131913088	7779.551829448308	7362.116476726126	7394.35617189903	8372.309058540726	5444.393578200103	7098.596572291796	9221.737515779725	8412.252430769844	8485.948563116737	6774.4007622376475	6717.672659528917	6873.980845960907	4315.658741116731	6068.9132453801685	6623.946868331428	8347.493443108433	7893.101848234098	6921.134238532116	5776.807105526599	6000.239838369149	5276.006849654189	7160.185471848706	4357.46348191867
5364.09180324753	8637.605629782516	8200.956753841088	7866.526336086009	5058.431287344926	7588.771814285093	7489.065571469572	7760.208619493912	7339.804016081473	7394.2794540321875	8363.0805645787	5444.393578200103	7098.596572291796	9199.461249601089	8412.252430769844	8480.171980215115	6773.722195880665	6715.972728240718	6873.980845960907	4315.658741116731	6056.565603877924	6613.316306807481	8334.57176668514	7869.042501959037	6909.237966676016	5776.807105526599	5990.031776510839	5276.006849654189	7138.468987692268	4357.46348191867
5364.015600862949	8634.793315210996	8200.70152585	7863.838765341843	5058.431287344926	7588.527088389163	7489.065571469572	7759.358306463015	7339.255791288297	7385.5454131773695	8363.0805645787	5437.865879720495	7094.72227422706	9199.031349159595	8411.628703354294	8480.171980215115	6773.274859907498	6715.972728240718	6871.427435678927	4309.72067832895	6053.171406320273	6613.316306807481	8334.57176668514	7855.962503723551	6909.237966676016	5776.807105526599	5990.031776510839	5276.003564613835	7138.175739195775	4350.845572708042
5364.015600862949	8634.793315210996	8188.2363148422555	7863.838765341843	5042.86387054176	7574.4101437203835	7478.980013445051	7759.358306463015	7339.255791288297	7373.313457168105	8348.599157229371	5437.722567634667	7080.664018586988	9199.031349159595	8392.553192708641	8468.885983866527	6759.844256102684	6697.62207331703	6859.161728704395	4307.372894731587	6053.171406320273	6613.316306807481	8290.878514483382	7855.706806819413	6897.005254242253	5776.807105526599	5986.495345232139	5274.680067796613	7138.175739195775	4350.845572708042
5351.272426361783	8633.036241868323	8188.2363148422555	7863.838765341843	5032.427203494319	7566.1489985336675	7478.980013445051	7759.260582844672	7338.959697458531	7373.25982607294	8348.599157229371	5437.722567634667	7072.6132315655495	9184.245185340053	8392.430550484118	8461.053270903107	6759.844256102684	6697.62207331703	6850.742546001411	4305.857996174767	6053.171406320273	6604.168726329872	8290.878514483382	7852.683754324296	6896.8274133322875	5762.664633146964	5983.951839797045	5274.0727109148975	7134.774363510034	4350.845572708042
5351.272426361783	8630.417078864128	8185.915324454512	7862.726693329892	5028.635732982704	7561.841081052414	7475.695522302279	7757.067638242971	7333.801292168312	7372.218287202043	8340.937128969475	5436.181787212647	7056.292527226445	9184.245185340053	8365.421181259859	8461.053270903107	6749.8193389935595	6695.336051618621	6850.742546001411	4305.857996174767	6050.991911896776	6601.49913660157	8285.033573745328	7850.096652932193	6887.889375159588	5743.601047991928	5977.324537665971	5265.163513174995	7124.986122009826	4350.845572708042
5349.6247586869395	8611.992463424958	8181.423300985869	7857.580069250333	5019.621481105563	7510.6606449326055	7449.10031053992	7753.763009067942	7324.410044070757	7368.940808373663	8312.9908217331	5435.60533391083	7056.292527226445	9180.722077700593	8365.421181259859	8461.053270903107	6749.8193389935595	6683.894505725771	6810.990821853239	4305.519849629112	6049.713719754762	6599.108167630287	8269.848856306951	7849.78979611077	6881.495863178705	5743.601047991928	5898.819009185627	5265.163513174995	7124.986122009826	4345.1124007470735
5348.1520951787115	8611.992463424958	8178.030557134644	7857.580069250333	5013.600073818446	7510.6606449326055	7449.10031053992	7738.473596895958	7324.410044070757	7363.612283378797	8312.9908217331	5435.60533391083	7056.292527226445	9180.722077700593	8365.421181259859	8452.653009224847	6747.253099113434	6683.894505725771	6810.990821853239	4305.519849629112	6044.235776008922	6599.108167630287	8269.848856306951	7847.482340311106	6881.495863178705	5742.824293459031	5898.819009185627	5265.163513174995	7124.986122009826	4344.988267261329
5347.755489641953	8611.992463424958	8177.999578477677	7857.580069250333	5013.393765018529	7510.6606449326055	7449.10031053992	7663.516791718413	7307.148281192507	7356.403106758299	8312.9908217331	5433.955532785234	7040.45914154448	9176.97160776198	8365.421181259859	8404.132268809288	6747.188616739637	6678.92744215631	6809.2377743162315	4305.519849629112	6044.132313720587	6597.8774570313135	8269.848856306951	7845.495052914021	6881.495863178705	5723.340239841171	5898.819009185627	5265.163513174995	7124.866915537371	4344.988267261329
5347.755489641953	8522.503586163217	8156.117324118739	7834.5722313105225	5005.820563731944	7242.230593306626	7449.10031053992	7495.649869184245	6830.564059873007	7087.302558638712	8312.9908217331	5433.955532785234	6943.9085335202435	8777.46333906346	8178.031665258769	8391.444598968756	6743.122182263801	6678.92744215631	6807.721586270694	4305.519849629112	6041.148416981072	6597.8774570313135	8269.848856306951	7845.455807955172	6470.591426901206	5723.340239841171	5898.819009185627	5265.163513174995	7124.866915537371	4344.988267261329
5347.755489641953	8453.922913343795	8058.226386059564	7834.5722313105225	5000.945025410048	7242.230593306626	7447.706862159501	7495.421543730788	6830.564059873007	7072.439614558224	8312.9908217331	5433.955532785234	6875.897478370435	8777.46333906346	8146.273430797136	8316.991069848158	6740.40935720291	6678.741660083096	6783.622228671802	4305.519849629112	6038.83845543314	6597.8774570313135	8269.848856306951	7845.455807955172	6470.591426901206	5721.2662055361525	5898.819009185627	5265.163513174995	7120.132930653552	4344.988267261329
5347.755489641953	8451.241349895761	8043.267616330827	7834.5722313105225	5000.945025410048	7226.8847392744765	7447.706862159501	7447.20133788125	6830.564059873007	7062.418646265804	8312.9908217331	5429.203223240469	6875.897478370435	8774.440667675639	8144.681907965058	8290.480131927356	6740.40935720291	6678.741660083096	6783.622228671802	4303.603218256824	6024.679840504392	6580.390153373833	8260.315217877725	7845.111945761179	6470.591426901206	5721.2662055361525	5898.819009185627	5264.883680500387	7120.132930653552	4342.886837570963
5347.755489641953	8451.241349895761	8041.678205573125	7831.465428061015	5000.379110671035	7224.093181688738	7415.396122879635	7432.473665602819	6830.564059873007	7062.418646265804	8295.538361290757	5429.203223240469	6875.7975698732025	8769.694631016919	8143.571834507764	8289.95783495349	6736.503288456831	6674.441699749262	6783.622228671802	4303.0423118775525	6024.679840504392	6580.390153373833	8258.54910496199	7844.928985884664	6469.703567182707	5721.2662055361525	5896.577264760401	5263.403090206426	7100.914340841315	4336.278497767987
5346.407874051518	8439.809005919344	8025.135835136846	7815.014979771218	4976.835271158856	7205.24467107315	7415.396122879635	7415.3186461702235	6797.70687105399	7027.138358883925	8295.538361290757	5429.203223240469	6862.463230571201	8753.24550905908	8130.476357245678	8271.498443156444	6717.9659944122905	6670.540719979438	6749.518931126437	4302.065218186635	6023.868952636873	6580.390153373833	8258.54910496199	7844.928985884664	6450.0783352116305	5708.42289566837	5875.684036810908	5262.368869087313	7100.914340841315	4336.204376674725
5334.8634785414	8439.809005919344	8025.135835136846	7815.014979771218	4974.969174417622	7205.24467107315	7414.07293193956	7400.513857025371	6797.70687105399	7027.138358883925	8291.509815507914	5427.796952047328	6858.302219635523	8753.24550905908	8122.682494135261	8271.498443156444	6717.9659944122905	6664.760451424119	6749.518931126437	4301.621320590468	6022.020633915212	6573.958650484577	8252.027842212978	7832.565599912246	6448.288662258951	5707.998542950337	5875.684036810908	5262.087167028214	7100.914340841315	4336.204376674725
5331.728603023826	8426.338035929497	8018.845210580803	7815.014979771218	4974.969174417622	7205.24467107315	7406.792933538498	7399.881095490843	6797.70687105399	7027.138358883925	8276.524802227108	5427.277994846158	6857.190028192953	8753.24550905908	8122.682494135261	8271.498443156444	6717.9659944122905	6652.545673866647	6749.518931126437	4300.605605661982	6006.509201993553	6564.692987484067	8250.690907444001	7831.359731700879	6448.21111244512	5707.998542950337	5875.684036810908	5262.016483486166	7090.637770012914	4334.175954681025
5331.728603023826	8426.338035929497	8018.845210580803	7815.014979771218	4965.04847934809	7197.145752517727	7402.264249884851	7399.881095490843	6797.70687105399	7024.738747315477	8276.524802227108	5427.20958542146	6851.8047310689135	8747.534199582242	8121.520428622266	8263.267770274693	6709.788807260697	6652.545673866647	6738.576571306484	4300.605605661982	6006.509201993553	6564.536456929202	8237.787664328338	7831.31265201398	6448.21111244512	5700.104496700047	5870.489685876264	5260.977804002068	7090.637770012914	4333.870775099074
5318.098763646476	8419.422508874377	8012.171646974093	7810.662927360463	4965.04847934809	7197.145752517727	7402.264249884851	7394.19914016868	6796.371450223529	7024.738747315477	8268.563104101633	5427.1769911465835	6851.8047310689135	8736.809867385538	8118.823170440977	8263.267770274693	6709.788807260697	6639.403175720525	6738.576571306484	4300.605605661982	5992.425627299908	6563.6066681703305	8237.787664328338	7831.275083767134	6444.763482047791	5700.104496700047	5865.917375471434	5259.6575839087145	7079.37121418185	4333.870775099074
5318.098763646476	8413.299140552326	8012.171646974093	7803.649143982722	4959.272750750546	7195.8070653755	7392.297474785673	7390.405190834171	6796.371450223529	7010.992422503362	8268.563104101633	5427.138489209624	6850.645663058086	8736.809867385538	8117.557499311855	8263.267770274693	6709.788807260697	6639.403175720525	6735.61819724289	4297.611654321026	5992.425627299908	6562.540508943288	8237.787664328338	7822.039682835486	6439.088165626104	5700.104496700047	5856.370679163357	5259.553372998505	7079.37121418185	4331.647485911679
5318.098763646476	8399.740043607817	7984.977532163095	7792.004213116708	4943.929331295092	7160.79745155314	7392.297474785673	7378.870958164438	6777.016550174695	7006.138226123096	8268.563104101633	5426.159407126201	6811.753413652539	8712.496649322697	8087.253644590192	8226.073181490468	6683.599915652997	6604.632486494729	6707.979666392002	4297.604427372083	5992.425627299908	6558.6732262116075	8237.787664328338	7820.889302796908	6413.2758168787095	5681.065919515462	5846.780673752211	5259.553372998505	7079.37121418185	4331.647485911679
5318.055625383744	8399.740043607817	7984.977532163095	7792.004213116708	4943.929331295092	7160.79745155314	7392.0273878265225	7378.870958164438	6777.016550174695	7006.138226123096	8268.563104101633	5423.604068667868	6811.753413652539	8712.496649322697	8087.253644590192	8226.073181490468	6683.599915652997	6604.632486494729	6707.979666392002	4297.603600323164	5991.915112978716	6558.6732262116075	8237.532334438918	7819.452969148012	6413.2758168787095	5681.065919515462	5846.780673752211	5259.415241100971	7078.141546416439	4331.647485911679
5318.055625383744	8302.559860834537	7774.0377519091635	7736.711512094455	4943.929331295092	7160.79745155314	7390.53353632202	7284.36708559881	6769.139245741416	6973.430769250638	8268.563104101633	5423.604068667868	6797.472503863582	8629.761471709237	7981.194065575724	8186.095271827258	6669.657354711956	6604.632486494729	6707.979666392002	4297.290134517914	5991.915112978716	6553.3519391457685	8237.44234147792	7819.39482664047	6413.2758168787095	5681.065919515462	5846.780673752211	5259.379899952992	7078.141546416439	4331.647485911679
5304.753987865064	8295.033729303987	7774.0377519091635	7713.995249220949	4931.399614066524	7119.213823842348	7381.615561760717	7266.089113616607	6769.139245741416	6969.823814717068	8252.819040653483	5423.604068667868	6797.472503863582	8617.916504133584	7972.239993617849	8186.095271827258	6669.657354711956	6604.632486494729	6678.505137073259	4297.290134517914	5980.041411986778	6551.980192769693	8229.912398349246	7819.39482664047	6413.2758168787095	5681.065919515462	5846.755483617531	5254.024817795169	7061.819958803374	4331.647485911679
5303.937084904491	8295.033729303987	7774.0377519091635	7706.362340313918	4917.651597425073	7119.213823842348	7372.385277565565	7265.415955810514	6769.139245741416	6969.823814717068	8248.770828887948	5423.604068667868	6797.472503863582	8617.767021165197	7972.239993617849	8186.095271827258	6669.657354711956	6604.632486494729	6678.505137073259	4297.273856429318	5979.947556506448	6551.769682362608	8221.65751683707	7819.104190349059	6413.2758168787095	5666.193477160377	5834.140753212656	5253.790658358987	7055.579174117137	4331.647485911679
5303.937084904491	8295.033729303987	7773.6886573208385	7706.362340313918	4917.651597425073	7119.213823842348	7372.385277565565	7264.343971386417	6767.439522861107	6969.823814717068	8248.770828887948	5418.854607588984	6788.430652973896	8615.678842351583	7963.965516947576	8176.447014249485	6669.657354711956	6604.632486494729	6678.505137073259	4297.273856429318	5979.947556506448	6547.9291066510905	8221.65751683707	7819.034770595427	6413.2758168787095	5666.193477160377	5822.178332761089	4966.026214539934	7055.579174117137	4331.647485911679
5298.873257204172	8291.195138956264	7773.6886573208385	7706.362340313918	4917.651597425073	7119.213823842348	7372.385277565565	7263.196899591428	6766.452281503074	6964.114321432863	8248.770828887948	5418.72523890597	6750.629335739226	8612.455372655877	7962.026939293166	8147.762927234849	6668.263125316239	6604.632486494729	6678.505137073259	4297.259002403865	5979.623400193961	6545.379769136379	8209.237856311927	7819.034770595427	6413.2758168787095	5666.193477160377	5822.178332761089	4828.813005153275	7048.139182110898	4329.359234262464
5287.942790363471	8289.24795911226	7773.6886573208385	7706.362340313918	4917.651597425073	7119.213823842348	7368.334357475922	7263.196899591428	6765.976174392737	6964.114321432863	8244.944048026904	5418.588045253652	6750.629335739226	8612.455372655877	7962.026939293166	8147.762927234849	6666.808998442695	6604.632486494729	6678.505137073259	4297.259002403865	5975.054214246435	6531.804207557941	8204.533900514041	7817.754746498622	6409.23577036862	5618.94500506613	5822.178332761089	4828.813005153275	7048.139182110898	4329.359234262464
5287.942790363471	8287.965891479196	7769.115974619869	7701.5620522048275	4895.352573002161	7086.508140951581	7354.7758166141	7262.6139323745465	6764.189481931331	6964.114321432863	8234.40933288926	5417.855536551985	6749.124958790964	8610.494281005576	7960.151228640953	8144.318472490298	6666.808998442695	6596.601896446935	6675.525445065219	4294.862023031192	5964.91863587598	6531.6007448674245	8202.196125495268	7815.955905479683	6396.573159175694	5618.94500506613	5813.313690591089	4822.4616500804295	7040.740530432557	4329.359234262464
5287.914097011515	8287.965891479196	7768.194701960701	7701.5620522048275	4893.733163563667	7083.904577838092	7354.7758166141	7262.335839849477	6748.977539847077	6944.771563990704	8234.40933288926	5409.977901898198	6718.173858690789	8601.280828512765	7947.795293938159	8134.155017567269	6649.220242487468	6586.887959438832	6671.165894263405	4294.2996957694295	5964.91863587598	6523.218862499992	8202.196125495268	7815.955905479683	6396.573159175694	5588.241793221083	5793.336828287786	4822.4616500804295	7040.740530432557	4326.516188775255
5269.569078807075	8279.683719080314	7748.050345712885	7685.143691400879	4865.916596731799	7068.493098727761	7354.358384557171	7255.780506331631	6745.623531477708	6935.474057133435	8216.999062668305	5409.977901898198	6687.590774158008	8578.857683901344	7897.526862032352	8117.304061243338	6642.14414304316	6571.45403876367	6661.263132937819	4294.2996957694295	5954.0603593269025	6498.854151754068	8197.44115267997	7815.250028285993	6380.160687538886	5576.229972347723	5774.4537034132745	4822.4616500804295	7014.863591585299	4320.79276005762
5269.569078807075	8275.471350184176	7748.050345712885	7685.143691400879	4865.820459794702	7068.493098727761	7354.358384557171	7255.780506331631	6745.623531477708	6934.025113332863	8215.821085894331	5409.977901898198	6687.590774158008	8578.857683901344	7895.928213907658	8117.304061243338	6642.14414304316	6571.45403876367	6661.263132937819	4294.2996957694295	5938.282111908389	6498.854151754068	8197.44115267997	7815.250028285993	6380.160687538886	5576.229972347723	5774.4537034132745	4820.198110261241	7014.863591585299	4320.79276005762
5269.569078807075	8275.252387240302	7748.050345712885	7685.143691400879	4865.820459794702	7068.493098727761	7335.698270238285	7251.170028340636	6740.805041509532	6933.386092831666	8202.122243840455	5407.870392867666	6687.590774158008	8573.554338370122	7895.928213907658	8115.799225607243	6642.14414304316	6571.45403876367	6660.389607491954	4294.29913002316	5936.638194064146	6498.854151754068	8186.648508813351	7815.250028285993	6380.160687538886	5576.229972347723	5774.4537034132745	4809.775324462968	7004.283712794506	4319.251287552419
5247.330405761628	8264.360502674273	7732.059167674501	7674.806980301444	4850.604630756129	7068.493098727761	7317.023779623673	7244.5423039203015	6740.647541562518	6933.210849895625	8187.55220324922	5407.870392867666	6687.590774158008	8573.554338370122	7895.928213907658	8111.575517457521	6639.1959691932525	6564.209956583947	6658.616441938384	4294.29913002316	5931.988493225801	6490.207109855407	8172.032214389047	7815.250028285993	6378.832272664379	5575.150405566397	5770.941839999994	4809.775324462968	6997.344549034045	4319.1782009692215
5247.330405761628	8264.182070424871	7732.059167674501	7671.02503302715	4842.754567526209	7058.619484450801	7317.023779623673	7232.5941337077775	6733.889663547719	6924.671580953841	8187.55220324922	5407.870392867666	6681.690317605021	8567.398248382453	7885.618877952085	8099.630288845386	6631.661882558405	6564.209956583947	6633.427112723819	4293.369190469443	5931.988493225801	6490.207109855407	8171.703671817419	7815.1284540891875	6365.80945127762	5569.759643836292	5761.486209397492	4802.892110710717	6997.344549034045	4319.159046379091
5247.330405761628	8263.846758436137	7731.713118927042	7669.792115199524	4842.754567526209	7057.985986283325	7317.023779623673	7232.5941337077775	6733.889663547719	6924.671580953841	8187.55220324922	5407.870392867666	6681.690317605021	8567.254042152008	7884.766880669139	8099.630288845386	6631.661882558405	6564.209956583947	6633.427112723819	4293.342920501926	5931.988493225801	6489.198491877647	8171.5016417450615	7815.002440921047	6363.746450357721	5569.759643836292	5761.486209397492	4802.732770314294	6997.344549034045	4319.137689950603
5236.357035152644	8263.099337203948	7728.4051397586445	7665.156631101396	4842.754567526209	7052.879542671684	7310.793705362052	7231.7993993462	6728.23198984269	6921.023500582902	8187.038429193301	5407.870392867666	6680.353140735521	8545.585681299925	7883.006398590558	8099.630288845386	6631.16686338695	6563.417574330109	6633.427112723819	4293.342920501926	5916.004634217346	6480.313251284822	8152.7689021845945	7809.442600481478	6361.4890244795915	5563.933423428437	5760.973525855337	4795.9706578750265	6993.019907876046	4319.137689950603
5231.93924964459	8260.885086126025	7727.286394884481	7662.553790353789	4814.547042214001	7052.879542671684	7295.54281523782	7225.971895561797	6726.063850781306	6918.362046360032	8174.457712367079	5407.870392867666	6646.632593930744	8545.585681299925	7883.006398590558	8099.136718621781	6631.16686338695	6563.417574330109	6626.888103236284	4293.230923973659	5906.487600310083	6470.323213437739	8152.7689021845945	7809.398310224641	6361.3967505811725	5563.933423428437	5760.973525855337	4795.574822709232	6989.684077397574	4319.137689950603
5223.8619496040865	8253.487145545765	7722.35682217702	7649.5259130441345	4791.403665229082	7052.71401746349	7295.54281523782	7225.971895561797	6722.1581241426875	6914.677734405113	8174.457712367079	5407.870392867666	6646.632593930744	8545.585681299925	7868.216106785565	8089.963846907314	6625.164309731135	6563.417574330109	6626.888103236284	4293.230923973659	5904.691200129082	6464.35962036353	8152.7689021845945	7807.25463679164	6359.084521848139	5552.506568820636	5755.9979636446005	4783.201904092799	6989.1299256676575	4314.712573557441
5215.5526115018465	8249.53127532268	7722.35682217702	7647.829305037087	4791.403665229082	7048.359059779033	7282.764623067181	7220.266669983629	6711.036734702793	6910.326631893586	8173.71026985248	5407.870392867666	6646.632593930744	8539.595785321388	7868.216106785565	8089.963846907314	6625.070246357453	6557.574770251311	6624.106584089488	4292.162593295106	5904.691200129082	6464.14249070253	8143.486016214599	7807.192353325642	6359.084521848139	5552.506568820636	5755.9979636446005	4783.201904092799	6986.456744105113	4310.4881697989895
5201.065430805818	8237.759180787063	7718.348419189699	7626.314291764816	4791.054143681356	7048.359059779033	7277.854241361777	7208.304964675798	6706.161901121577	6879.471146994096	8155.676365921732	5405.154111945927	6646.632593930744	8529.67122043003	7857.723414252473	8083.436865860271	6610.98302822364	6554.044374498618	6616.846870969072	4292.162593295106	5903.724957171572	6450.124261055364	8139.888900937185	7807.139996231125	6345.215263524751	5546.546637905087	5736.44418142715	4782.61612262226	6986.456744105113	4310.4881697989895
5201.065430805818	8237.759180787063	7712.287647862083	7625.232344500117	4790.479770389978	7042.923366948924	7277.854241361777	7208.205699036639	6704.881058401567	6878.766479845623	8090.9596774159045	5403.013708908989	6645.814839080532	8529.626700654248	7857.200533408297	8068.4829261474315	6602.992401664637	6545.906630180284	6613.053975114718	4292.162593295106	5893.823653726082	6450.124261055364	8138.472261668522	7807.11297085163	6343.2054934236	5546.546637905087	5723.825909599142	4782.61612262226	6985.7954139152225	4310.3492928444
5201.065430805818	8235.158619426566	7707.895646816813	7624.99038325928	4790.479770389978	7039.5031744485	7277.854241361777	7202.430490473071	6699.987808846656	6878.766479845623	7841.0309319842845	5402.776648299171	6638.261018295117	8521.779397542958	7856.339214150516	8068.4829261474315	6602.992401664637	6545.906630180284	6611.436268357172	4292.162593295106	5893.823653726082	6450.124261055364	8138.472261668522	7806.971162266578	6343.2054934236	5537.419757452419	5723.825909599142	4768.9692506910305	6970.76150579896	4309.392950734286
5201.065430805818	8229.859425891973	7707.895646816813	7616.397304363282	4781.878698548615	7034.529373000982	7277.854241361777	7199.722150275161	6687.292733627471	6875.71351495843	7839.075777403268	5402.776648299171	6636.5180820623245	8521.779397542958	7855.124170760622	8060.804740997978	6600.762695467667	6532.932390390892	6600.035144761661	4292.162593295106	5893.823653726082	6449.644275318711	8138.215599704744	7806.949586140386	6334.269180489871	5537.419757452419	5719.702666043808	4768.9692506910305	6970.76150579896	4309.392950734286
5174.770872386489	8229.859425891973	7707.895646816813	7604.073324814644	4781.878698548615	7034.529373000982	7265.610988150682	7198.502328166936	6687.292733627471	6874.954986026692	7838.438131624273	5399.67646170182	6636.5180820623245	8521.779397542958	7855.124170760622	8060.804740997978	6600.762695467667	6532.932390390892	6600.035144761661	4292.15691554541	5874.787602709249	6440.654091671547	8117.3076036050315	7806.919104628117	6328.610457539371	5537.419757452419	5719.702666043808	4768.921623056944	6970.76150579896	4309.370881250668
5174.770872386489	8212.534808952274	7699.834938740734	7604.073324814644	4781.878698548615	7032.321768001587	7265.610988150682	7198.502328166936	6687.2252362138215	6863.175453346296	7837.447563554017	5399.303695275046	6620.208256644216	8510.323806104112	7841.975314245452	8054.29737523595	6595.141555613024	6532.932390390892	6600.035144761661	4292.15691554541	5874.787602709249	6439.667447358045	8117.3076036050315	7806.911336251968	6328.520587993064	5537.005843605768	5717.145737772558	4768.904030618865	6966.781181477377	4308.597590007395
5174.770872386489	8208.2023552125	7699.834938740734	7595.95676568452	4765.820229169756	7028.527290814065	7261.628637558898	7195.979260082308	6682.860620242885	6859.396001026627	7828.243554462027	5399.257390280165	6620.208256644216	8506.103056274382	7841.226637931013	8054.29737523595	6595.0135099685285	6527.997897394795	6592.409301004365	4292.15691554541	5874.787602709249	6439.667447358045	8117.166346118598	7806.89889245997	6326.211598912105	5529.2478699932235	5711.01716253132	4768.896798759428	6964.067196114983	4308.1795442808625
5172.824969041994	8199.053796425647	7689.026192262973	7595.95676568452	4765.820229169756	7021.910885242164	7261.628637558898	7178.371498830808	6680.076524177202	6845.258311893456	7828.243554462027	5399.176401099878	6607.025119273675	8502.173555264779	7828.4782556984455	8048.783045099925	6568.474552761518	6522.674865282912	6587.472638334322	4292.15691554541	5874.787602709249	6418.462257428005	8115.624306912597	7805.321050786251	6320.483477674326	5525.301930615587	5671.138391698072	4766.274670181487	6949.295437118319	4306.530058072918
5170.497115765602	8199.053796425647	7683.185001278278	7584.800918734314	4763.258076128037	7003.899194899499	7251.295721071866	7177.045097406583	6677.29226164734	6845.258311893456	7820.269676088449	5399.174792451723	6605.810341204465	8495.696958777364	7828.4782556984455	8018.026208781655	6568.474552761518	6514.055919661536	6579.1404013207275	4292.15691554541	5867.303559728463	6418.462257428005	8111.8057049540985	7805.194400464648	6308.509789989188	5519.040123428269	5671.138391698072	4749.349360466325	6949.295437118319	4305.322733181434
5165.6786854371585	8199.053796425647	7683.185001278278	7584.800918734314	4763.258076128037	7003.899194899499	7251.295721071866	7177.045097406583	6677.29226164734	6845.258311893456	7818.843721618338	5399.174792451723	6601.422214176751	8495.696958777364	7828.4782556984455	8018.026208781655	6568.474552761518	6514.055919661536	6579.1404013207275	4291.675178222365	5864.027745447154	6406.531764663176	8097.917941967182	7805.194400464648	6308.509789989188	5519.040123428269	5671.138391698072	4749.349360466325	6949.201851742037	4305.322733181434
5164.492714966562	8199.053796425647	7678.6479422959555	7584.800918734314	4763.258076128037	7003.899194899499	7239.2352516805695	7177.045097406583	6677.29226164734	6828.640939186641	7807.958128166094	5399.174792451723	6601.422214176751	8495.696958777364	7822.781135915383	8013.669371233855	6568.474552761518	6514.055919661536	6579.1404013207275	4291.625480907989	5864.027745447154	6334.338278385963	8097.917941967182	7805.194400464648	6308.509789989188	5519.040123428269	5671.138391698072	4749.349360466325	6949.116827972203	4305.156499901452
5156.944170876113	8189.09496009783	7672.792916398942	7580.800672477549	4761.407240069237	7003.899194899499	7231.016248615234	7177.045097406583	6675.741342607183	6828.604010294888	7807.958128166094	5397.7892832211055	6591.56474136813	8495.696958777364	7815.207185810561	8013.669371233855	6555.03926932286	6507.852553552521	6573.985506442089	4288.082570047134	5853.541444185777	6328.748683099741	8081.054363059714	7804.671654868398	6308.509789989188	5517.143027804674	5671.138391698072	4749.349360466325	6931.837625403825	4300.46628229803
5156.944170876113	8168.859175898492	7672.792916398942	7575.238781269614	4759.678106197112	6994.325291229472	7231.016248615234	7174.7033029014465	6665.768757652278	6816.881878415319	7802.364097916586	5396.743024255562	6590.792420945688	8468.19312831642	7815.207185810561	7997.143555544537	6555.03926932286	6497.467478619548	6573.985506442089	4288.082570047134	5851.878229415296	6326.016673818955	8080.383788458599	7803.776285541255	6292.836884140252	5517.007748309987	5668.4120939827135	4745.228266460199	6931.837625403825	4300.46628229803
5146.620813401958	8167.678142802215	7645.039670338531	7572.276167068249	4754.64268227774	6950.010591835025	7215.459557632778	7151.652665685067	6646.795323141896	6812.196340759096	7785.182340897946	5396.133012769554	6575.22915009483	8467.906104957376	7803.409661149151	7996.1850117192835	6548.210402939389	6497.467478619548	6563.4171137128615	4288.068411736635	5851.878229415296	6315.397444133473	8077.439555157234	7803.772136653414	6285.94712888291	5511.9833390981985	5665.726118646551	4739.736127383884	6931.596125490934	4300.46628229803
5146.620813401958	8164.995625722713	7644.145789080586	7571.3416094240665	4745.755043049672	6945.544493748963	7215.459557632778	7151.652665685067	6646.795323141896	6812.196340759096	7785.182340897946	5392.646196344218	6575.22915009483	8466.611061770674	7803.409661149151	7993.035393934054	6548.210402939389	6494.46641887781	6563.4171137128615	4287.68718447888	5848.275115817043	6314.1166790752	8077.439555157234	7799.001448443678	6283.429900726308	5511.030753894918	5658.4589075858785	4739.736127383884	6897.76591775746	4297.700586799978
5146.471744738157	8158.543152435667	7628.132962624752	7564.103942715318	4745.755043049672	6945.544493748963	7212.559461189514	7146.616068326208	6633.2402268945525	6800.244504484253	7784.550638135696	5391.952490708574	6565.939755987829	8466.611061770674	7797.631357626965	7972.4677947797845	6534.1657095486635	6488.516163001035	6555.909680131889	4287.68718447888	5836.923044565011	6313.5359039311525	8075.286576364671	7799.001448443678	6281.722979081069	5502.374878893139	5658.0935053685735	4738.593030055629	6893.199813660269	4290.964245195815
5122.385951312137	8143.388250266365	7623.794399650249	7505.229978765274	4700.065034668645	6945.544493748963	7210.539699059809	7127.926316676758	6628.8830113520335	6793.212910274735	7781.397391064587	5391.952490708574	6557.892330700127	8455.409867927545	7787.027892761893	7972.4677947797845	6512.2429483846045	6488.516163001035	6552.7409745943605	4287.684492618722	5781.245231963346	6305.044112435329	8067.29226461061	7799.001448443678	6272.863142473489	5498.449200922978	5656.882670180024	4737.673426247955	6893.199813660269	4278.226422029361
5122.385951312137	8143.388250266365	7623.794399650249	7494.739096477648	4700.065034668645	6941.513897220712	7210.199714704544	7127.926316676758	6628.8830113520335	6793.212910274735	7780.339887228926	5391.952490708574	6557.892330700127	8455.409867927545	7783.702116084106	7952.05003282807	6512.2429483846045	6488.516163001035	6552.7409745943605	4287.684492618722	5781.245231963346	6305.044112435329	8067.29226461061	7798.9814230096645	6272.863142473489	5498.449200922978	5655.907326989887	4737.673426247955	6893.199813660269	4278.226422029361
5121.964660203929	8143.388250266365	7621.521658640538	7490.476074581208	4700.065034668645	6941.513897220712	7210.199714704544	7127.753471438656	6626.293640451421	6793.212910274735	7778.364215706816	5391.952490708574	6526.249803464583	8454.421518285539	7757.011632661985	7952.05003282807	6509.312898310636	6487.615398034601	6552.466874201436	4287.682829847236	5781.245231963346	6304.837513353568	8067.29226461061	7798.976095912331	6263.618179182109	5494.342598008998	5646.425796593011	4737.673426247955	6891.9186128547	4278.226422029361
5121.7133701210305	8108.249669703578	7621.521658640538	7488.242536959467	4700.065034668645	6925.396345333587	7210.199714704544	7127.753471438656	6626.293640451421	6793.212910274735	7778.206976499024	5391.938690373385	6526.249803464583	8454.401600583988	7757.011632661985	7952.05003282807	6509.312898310636	6482.281601449464	6552.466874201436	4287.680519081781	5781.245231963346	6303.892968552296	8063.833899295963	7798.974481362657	6263.618179182109	5484.894059891206	5646.425796593011	4737.672069239909	6889.370173734254	4278.226422029361
5114.348320325846	8108.249669703578	7621.521658640538	7482.446440725475	4697.574822129216	6925.107353228317	7206.700117738674	7127.753471438656	6626.293640451421	6789.661925828637	7775.8981956218795	5391.92724837446	6526.211641009681	8453.64071870935	7756.998380952218	7952.05003282807	6509.312898310636	6482.281601449464	6552.466874201436	4287.68040912454	5781.245231963346	6303.58719179967	8060.290923851133	7798.974481362657	6260.403096107159	5484.894059891206	5638.594012290507	4737.672069239909	6889.370173734254	4278.226422029361
5106.604419134861	8108.249669703578	7621.521658640538	7481.247826247684	4697.574822129216	6925.107353228317	7203.360788263634	7127.753471438656	6626.293640451421	6789.661925828637	7775.8981956218795	5391.926104479899	6514.94702601591	8453.242144519667	7756.9559896348055	7952.05003282807	6509.312898310636	6482.281601449464	6549.63865910253	4287.679415320408	5771.450876254705	6295.419976008923	8057.3418231427695	7798.974481362657	6260.403096107159	5484.894059891206	5638.594012290507	4737.672069239909	6888.3037805831245	4277.826953500972
5103.930794996876	8102.6576500425235	7617.062152516515	7481.217540328415	4697.282470783391	6918.108579157656	7195.65405394948	7126.572242466364	6621.193990344413	6789.661925828637	7766.963007606226	5391.926104479899	6514.94702601591	8451.026121272127	7756.9559896348055	7948.876212876137	6504.119893630977	6481.741119877164	6549.098419270246	4287.679415320408	5761.224165721385	6295.419976008923	8049.648586602689	7798.974481362657	6259.900719278978	5484.894059891206	5638.594012290507	4734.781095577908	6886.399140689988	4277.826953500972
5099.459606003969	8101.395578085612	7609.541740922193	7481.217540328415	4687.880491656637	6912.455993538217	7195.65405394948	7122.509735262829	6621.193990344413	6789.661925828637	7766.963007606226	5391.926104479899	6514.94702601591	8447.354616034741	7756.942095383152	7948.876212876137	6493.28902188036	6479.680665735888	6549.098419270246	4287.679415320408	5761.224165721385	6295.419976008923	8049.648586602689	7798.974481362657	6246.523799535964	5484.894059891206	5638.594012290507	4734.547316539911	6874.281260865534	4277.826953500972
5099.459606003969	8101.395578085612	7609.541740922193	7481.217540328415	4687.880491656637	6912.431200583948	7195.65405394948	7122.509735262829	6621.193990344413	6789.661925828637	7766.963007606226	5391.252960504347	6514.94702601591	8447.354616034741	7752.886252192007	7948.876212876137	6493.28902188036	6478.955671053022	6549.048818419725	4284.323036978169	5758.910741569976	6292.699093203669	8047.796876041369	7798.974481362657	6246.523799535964	5478.877789470431	5638.503763808052	4727.552504555116	6874.281260865534	4274.862109644409
5077.436686941721	8101.395578085612	7607.194054583825	7481.074869007233	4674.940583101839	6912.431200583948	7189.186587903843	7110.278655736797	6621.040291485277	6782.330079294053	7762.311376190961	5390.671944424505	6510.212523256316	8447.354616034741	7752.886252192007	7941.204623634439	6493.28902188036	6477.266129069209	6538.97421211252	4284.323036978169	5757.67954977984	6283.4879087166955	8035.063179478864	7798.973108346724	6246.523799535964	5476.949572790256	5632.774956110212	4727.142024074441	6862.8169260381055	4274.809170853909
5077.436686941721	8095.394067094678	7605.160733210399	7474.85695144163	4674.940583101839	6907.974440346576	7175.827456882086	7101.236268877147	6618.68442652614	6769.386054360783	7757.243650395881	5390.65382993627	6510.212523256316	8445.945107067735	7750.494304536122	7935.672705556068	6489.254794706556	6477.11335476358	6535.51769962699	4284.323036978169	5754.752890629312	6282.985010928781	8011.912222989524	7798.973108346724	6242.9616725268	5475.8947879918	5627.802987281563	4724.866245257661	6862.8169260381055	4274.239207323422
5077.436686941721	8095.394067094678	7604.796761084959	7473.873466937144	4674.940583101839	6907.974440346576	7175.827456882086	7101.236268877147	6614.15105024787	6769.386054360783	7757.103431854319	5390.646058698987	6510.212523256316	8443.98155496937	7750.494304536122	7935.672705556068	6489.254794706556	6467.71846787124	6535.51769962699	4284.323036978169	5741.361679453077	6281.859317349401	8011.912222989524	7798.973108346724	6241.501444947116	5475.8947879918	5627.802987281563	4721.485914255885	6859.569287196771	4274.205821497056
5077.436686941721	8092.390159513736	7602.735895174017	7472.297341639718	4672.392676867972	6904.028534299974	7175.827456882086	7098.9759222929515	6614.15105024787	6764.660366415925	7756.07810767728	5390.63676453968	6485.351807879014	8443.225199837681	7733.164319004965	7935.672705556068	6487.133197736477	6467.71846787124	6533.704366960923	4284.323036978169	5741.361679453077	6281.859317349401	8011.912222989524	7798.838420975681	6241.253523782612	5460.652937925808	5625.261562364269	4720.75016972364	6859.569287196771	4273.528329945373
5077.436686941721	8084.623955238925	7593.817816903402	7463.689617490287	4669.341913703936	6900.987978831875	7175.827456882086	7090.594698286828	6604.0020529900885	6753.164403998581	7756.016776699142	5390.63676453968	6481.5050056487435	8434.777600338823	7733.083250429645	7921.870089570702	6477.296186652103	6457.660224149153	6528.506498945426	4284.323036978169	5741.361679453077	6281.030256096196	8011.912222989524	7798.281532805139	6235.739389094192	5460.652937925808	5612.340092058941	4720.75016972364	6859.569287196771	4273.528329945373
5068.1544721501505	8084.238828354574	7583.4706052241045	7457.410100787832	4669.341913703936	6900.5013168993255	7174.739774929809	7090.594698286828	6590.309737408054	6753.164403998581	7753.743943175681	5388.537727853196	6479.940405693555	8434.729842167297	7726.050254740682	7912.716780821563	6474.323630889102	6457.540564779666	6528.506498945426	4282.668896618099	5741.361679453077	6280.547413190401	8009.492599860383	7797.5426526625115	6235.739389094192	5447.92789856458	5612.033675369925	4720.534134104431	6854.645798704021	4273.50932926598
5068.1544721501505	8081.093615598351	7583.4706052241045	7457.410100787832	4667.6392416777	6894.518867562231	7171.1485704750285	7090.594698286828	6590.309737408054	6738.176682318889	7746.812043818682	5385.986653082044	6479.940405693555	8434.729842167297	7726.050254740682	7907.3018172790225	6474.323630889102	6455.1794763564185	6526.943794728309	4282.668896618099	5739.525214401625	6270.604091961041	8005.22052432336	7797.5426526625115	6232.87907298517	5446.387505845072	5612.033675369925	4720.499467874679	6854.645798704021	4271.79027678181
5068.1544721501505	8081.093615598351	7582.993944855698	7457.350007976116	4662.297770177653	6894.518867562231	7171.1485704750285	7090.516437180503	6590.309737408054	6738.176682318889	7746.711259374249	5385.986653082044	6471.145474030508	8434.729842167297	7726.050254740682	7907.3018172790225	6468.9785036236835	6447.182773726372	6517.201522089855	4282.668896618099	5735.779941277833	6270.604091961041	8005.22052432336	7797.526531298495	6232.87907298517	5444.257109056118	5596.105662826474	4718.624268725965	6839.615682535714	4271.78019099792
5058.610399521005	8081.093615598351	7577.941436267278	7457.261394214369	4658.58685678023	6893.397167703852	7164.450553897249	7073.722150390862	6590.309737408054	6726.450929973643	7741.1416280491085	5385.986069393238	6471.145474030508	8434.597165358779	7726.050254740682	7907.3018172790225	6467.542410284259	6446.208682926298	6512.696961544681	4282.551000369403	5732.489690139063	6268.671194476876	8001.680189487371	7797.214526372814	6226.72202444423	5444.257109056118	5595.307483296607	4713.096939109228	6839.615682535714	4271.78019099792
5058.610399521005	8075.9635635705245	7577.941436267278	7443.612073580388	4654.839019834	6891.528364417705	7164.450553897249	7072.746821134379	6578.933430736684	6726.450929973643	7741.1416280491085	5384.558921273343	6461.3819442700005	8425.889187456898	7717.534197990029	7900.727190477358	6461.968644997962	6446.208682926298	6507.892437653455	4281.900209517623	5732.489690139063	6268.671194476876	8001.680189487371	7797.188459807654	6225.92819078411	5433.3101164238415	5587.735222807254	4712.198052714197	6839.615682535714	4271.78019099792
5058.610399521005	8074.763995366635	7577.941436267278	7443.612073580388	4654.839019834	6891.449771342947	7164.450553897249	7072.746821134379	6573.88435219887	6721.973134796491	7741.1416280491085	5379.475126154093	6461.3819442700005	8424.37994761844	7712.289420771139	7899.551356100825	6461.968644997962	6446.208682926298	6507.892437653455	4280.455001216702	5732.489690139063	6268.671194476876	8001.459423966938	7797.1843745977285	6224.109985569612	5431.619276552279	5587.735222807254	4712.147519488453	6839.615682535714	4271.78019099792
5058.610399521005	8072.403671418669	7570.213904957646	7443.612073580388	4654.839019834	6891.449771342947	7158.92939124474	7062.1604983285	6567.847241335341	6709.105092669977	7704.068578642425	5379.391933030296	6461.3819442700005	8417.363770133354	7712.034135775811	7897.093235432563	6458.960187791982	6446.208682926298	6507.892437653455	4279.062277862041	5732.489690139063	6259.109957783929	8001.209504366	7797.117248802789	6218.763850347141	5431.619276552279	5587.735222807254	4712.147519488453	6839.615682535714	4267.368518947631
5050.661260557354	8068.802652939913	7569.337540782334	7443.612073580388	4647.9411262136055	6890.915441662793	7157.7324635479445	7062.1604983285	6567.847241335341	6709.105092669977	7704.068578642425	5378.119335796566	6453.014384001571	8417.363770133354	7701.320520067244	7897.093235432563	6454.617036468991	6440.375052381488	6507.892437653455	4278.8019087618595	5729.157944978873	6249.738975334248	7981.75045553475	7797.117248802789	6216.4871875102	5431.619276552279	5584.58818512231	4712.126835923793	6829.201536904013	4267.295235949096
5050.661260557354	8060.61757523391	7565.808088652509	7438.355722899502	4647.232159001665	6882.383987952232	7142.186956572236	7055.274551105121	6555.597185356152	6709.105092669977	7704.068578642425	5378.119335796566	6453.014384001571	8413.508459066881	7701.320520067244	7895.875779189195	6454.617036468991	6437.512923486472	6502.400518917294	4278.7921773205135	5716.2898087897365	6249.738975334248	7981.75045553475	7797.117248802789	6207.725892692144	5424.772130198937	5583.45692990741	4712.126835923793	6829.201536904013	4264.027758363206
5036.333594946034	8060.61757523391	7565.179262389996	7438.355722899502	4647.155559848123	6882.383987952232	7142.186956572236	7055.274551105121	6555.597185356152	6704.311598528293	7704.068578642425	5378.119335796566	6453.014384001571	8413.508459066881	7701.320520067244	7895.422807993507	6454.617036468991	6437.512923486472	6502.400518917294	4278.7921773205135	5715.3293514240895	6248.297683339547	7981.75045553475	7797.117248802789	6207.725892692144	5424.772130198937	5580.15860192338	4712.114767831575	6829.201536904013	4256.441976602665
5036.333594946034	8060.61757523391	7564.998149351154	7438.355722899502	4642.827445837275	6879.736634724114	7138.928002645455	7055.274551105121	6555.597185356152	6701.124604015219	7695.490144932358	5378.119335796566	6444.519296010338	8413.508459066881	7675.920706293607	7886.450205291317	6453.156148366861	6434.3242537212	6502.400518917294	4278.7461065103535	5693.821498196345	6248.297683339547	7980.666739503391	7796.399074101151	6207.725892692144	5424.772130198937	5575.009794187199	4712.114767831575	6822.335807855899	4256.441976602665
5036.274409856136	8060.61757523391	7564.998149351154	7438.355722899502	4640.922607845008	6879.736634724114	7134.178216691381	7054.658991907715	6555.43006634402	6701.124604015219	7695.490144932358	5378.119335796566	6444.368812923512	8413.508459066881	7675.920706293607	7886.008999082348	6451.779332721053	6433.828901091468	6494.238978410353	4278.7461065103535	5693.821498196345	6233.188270537828	7971.702962788467	7796.165534433696	6205.939361038625	5417.456868221717	5572.885561349947	4712.114767831575	6821.519478078518	4255.160309251027
5033.527326622145	8060.598344364179	7564.810458136502	7438.355722899502	4632.917581713314	6879.736634724114	7134.178216691381	7054.658991907715	6555.43006634402	6701.124604015219	7687.15912547062	5378.119335796566	6444.368812923512	8413.508459066881	7675.920706293607	7886.008999082348	6451.779332721053	6432.949586093645	6494.081883299465	4278.501916050222	5686.338044744804	6233.188270537828	7971.702962788467	7796.156354947361	6205.939361038625	5417.456868221717	5572.885561349947	4712.114767831575	6819.455165828705	4253.792746089546
5033.527326622145	8060.598344364179	7555.842678340522	7438.355722899502	4632.917581713314	6879.736634724114	7134.178216691381	7054.658991907715	6555.43006634402	6693.45995911235	7687.15912547062	5378.119335796566	6426.805624935647	8413.508459066881	7675.920706293607	7872.832784553811	6444.752069409999	6432.949586093645	6494.081883299465	4278.501916050222	5676.791889298154	6225.515515167337	7968.14431814286	7796.153733395557	6205.622926738455	5417.456868221717	5566.86966620264	4712.114767831575	6809.318964489896	4252.935213385251
5026.642788493257	8057.1758840075245	7555.842678340522	7428.289016107537	4628.24571814708	6872.996098423509	7121.989974035852	7049.576916524108	6530.966236873375	6668.396912298139	7682.5349519010515	5378.119335796566	6426.805624935647	8411.077120471668	7672.004379798516	7817.2645463543395	6444.752069409999	6428.298693281943	6486.1913771051695	4278.501916050222	5676.791889298154	6225.515515167337	7950.300435276305	7796.143463216282	6198.0457023676745	5412.642608064001	5563.568600821838	4711.993547641686	6809.318964489896	4252.935213385251
5019.599224231841	8049.444818899072	7547.782604515466	7414.789632291107	4616.465281622852	6872.960099390808	7121.989974035852	7039.741777400911	6530.966236873375	6668.396912298139	7647.531297426811	5378.119335796566	6421.960915185428	8397.58752099194	7661.8804672065235	7817.2645463543395	6437.582316006816	6416.0248876490305	6483.398703395314	4278.500726289907	5676.791889298154	6220.290207780503	7950.300435276305	7796.1026623882335	6175.407039483077	5409.062866063362	5556.86989722038	4709.056292168071	6807.325303594674	4249.50705887504
5014.938645363482	8049.444818899072	7547.782604515466	7414.789632291107	4616.465281622852	6870.472042654795	7117.34029668524	7039.741777400911	6528.437822196907	6660.624403730438	7647.531297426811	5377.986838332265	6421.960915185428	8397.58752099194	7661.8804672065235	7815.729823926851	6437.582316006816	6416.0248876490305	6482.187014028317	4278.30003772599	5672.329010895445	6220.290207780503	7938.0241467339565	7795.541286084632	6175.407039483077	5409.062866063362	5556.86989722038	4708.987066798722	6806.617509438644	4247.2277234810335
5014.938645363482	8048.633887259251	7543.342792897306	7413.189819500101	4614.576292981928	6868.2735016808565	7117.34029668524	7034.968866403124	6526.435751693202	6643.008201184393	7638.896188129119	5377.986838332265	6415.699143534179	8397.450780142455	7650.399641391413	7794.354022549029	6426.84576601061	6409.742013017704	6474.373141184474	4276.853141350547	5671.521671206625	6217.197179147293	7938.0241467339565	7795.541286084632	6174.792830053961	5388.348995780244	5549.527636589985	4708.977295948831	6802.522196777499	4246.449137587387
4997.16858743159	8042.713496205702	7543.342792897306	7410.135612538332	4609.25942334809	6867.693475785383	7103.712825260813	7034.968866403124	6526.435751693202	6643.008201184393	7630.053461242717	5377.603474747757	6415.699143534179	8396.23279685861	7650.399641391413	7794.354022549029	6426.84576601061	6409.742013017704	6462.629902217049	4276.853141350547	5652.35744745306	6204.250747775872	7928.39817496434	7795.537443283347	6174.792830053961	5388.348995780244	5549.527636589985	4708.977295948831	6786.92578493688	4246.449137587387
4987.122158805831	8042.713496205702	7543.342792897306	7410.135612538332	4609.25942334809	6866.867901305597	7095.222158832726	7034.968866403124	6524.949808110063	6643.008201184393	7617.426129613817	5377.394398071768	6414.535546188529	8396.23279685861	7650.399641391413	7788.392178619512	6426.84576601061	6409.031108844509	6462.629902217049	4276.83593800347	5635.350830268383	6189.694274056232	7914.475439073072	7795.537443283347	6174.792830053961	5388.348995780244	5549.301168060536	4708.973610137983	6786.92578493688	4246.449137587387
4987.122158805831	8037.408563791164	7543.342792897306	7407.797674655652	4603.330424511225	6866.49260755977	7095.222158832726	7017.302048759642	6524.949808110063	6643.008201184393	7617.426129613817	5377.084588104312	6414.176650800997	8394.559691883333	7648.948140438583	7788.392178619512	6426.84576601061	6409.031108844509	6461.0523745580185	4276.4427134485595	5634.780718493868	6185.101891886798	7914.475439073072	7795.537443283347	6174.792830053961	5388.268942225241	5549.2873262803405	4708.973182942383	6786.737767118854	4246.428061510476
4984.63791026861	8031.900714549072	7530.725132326965	7399.656558311633	4598.116995572638	6856.442937557315	7095.222158832726	7015.464023343803	6509.819151128057	6622.115434629283	7617.426129613817	5377.084588104312	6403.214871123548	8390.307272434318	7637.048670691221	7766.349112848182	6411.7707672197685	6398.699969450131	6448.751150022027	4276.4427134485595	5634.780718493868	6185.101891886798	7911.276490891477	7795.537443283347	6166.118118530585	5388.268942225241	5537.703378598448	4708.4702482727835	6781.496230683845	4243.156697254256
4984.63791026861	8031.866524415324	7528.85129321313	7399.656558311633	4592.642838032279	6856.442937557315	7084.106169446912	7015.390914637343	6509.819151128057	6619.830173807614	7597.366816195295	5377.037617090438	6401.141296146682	8389.614974958542	7633.714193424806	7757.72204630009	6411.7707672197685	6398.699969450131	6448.751150022027	4276.4427134485595	5634.780718493868	6181.187747282325	7867.278231768502	7795.537443283347	6166.118118530585	5384.288351320985	5537.703378598448	4704.9192471858405	6767.609097167473	4241.941996376703
4970.671753628605	8024.684403466364	7528.85129321313	7396.077604297475	4582.76004261347	6856.442937557315	7078.161988650948	7015.390914637343	6509.196259319841	6619.830173807614	7597.366816195295	5376.073253862116	6401.141296146682	8388.421075852519	7633.714193424806	7757.72204630009	6411.359738703446	6398.699969450131	6448.751150022027	4276.288344444715	5608.381494736407	6168.695873324901	7867.278231768502	7795.128881258182	6163.042409496458	5384.288351320985	5535.354686859511	4704.9192471858405	6764.097375409482	4241.934266316071
4970.671753628605	8024.684403466364	7528.85129321313	7396.077604297475	4582.76004261347	6856.442937557315	7076.7670854220205	7015.390914637343	6509.196259319841	6619.830173807614	7597.366816195295	5375.513622971299	6400.930284465623	8384.477621992804	7633.714193424806	7757.72204630009	6411.359738703446	6394.906644901841	6448.751150022027	4276.288344444715	5608.381494736407	6168.229902159336	7858.049569976137	7795.051875981894	6163.042409496458	5384.288351320985	5535.354686859511	4704.9192471858405	6764.097375409482	4241.867562919926
4968.162493134626	8021.6477340474885	7527.691546291742	7386.604702763854	4582.76004261347	6856.442937557315	7076.464645763039	7015.390914637343	6498.024594563792	6619.830173807614	7593.27264255437	5375.481658833585	6400.919713688538	8384.477621992804	7632.115867701878	7752.885011316583	6411.359738703446	6394.906644901841	6448.751150022027	4276.288344444715	5608.381494736407	6168.005554127291	7856.684368340612	7795.046647783559	6163.042409496458	5384.288351320985	5535.199797043917	4704.32847741142	6758.804947656017	4241.714320469763
4967.69243515263	8020.488042834911	7523.586602308035	7386.604702763854	4580.922211572575	6849.840856237981	7061.7861874825785	7012.695858298659	6498.024594563792	6616.863413182913	7590.483230610999	5374.840072529634	6395.397097243786	8381.972938046816	7627.172816877359	7752.885011316583	6403.13150348979	6391.409612082485	6439.199865173283	4276.288344444715	5593.998375657964	6162.8799591901225	7855.903733185537	7795.045373731155	6155.31825620616	5381.245351777385	5527.426874428193	4702.78578446285	6747.663742666332	4241.714320469763
4967.235392970611	8019.978278214952	7523.586602308035	7380.522303660558	4571.561443647137	6849.840856237981	7061.7861874825785	7012.003524912396	6491.78605191934	6616.863413182913	7588.9554603655415	5374.069129364976	6390.0616583835035	8380.46994435292	7619.960711771968	7749.077162616259	6401.3525504212475	6382.648429386207	6438.271979344883	4276.288344444715	5593.998375657964	6162.8799591901225	7848.703577789593	7794.002567615963	6155.31825620616	5380.588989994081	5513.154645609362	4702.64208856285	6747.663742666332	4241.714320469763
4966.929830484862	8019.2247506383865	7517.315334594828	7380.522303660558	4571.561443647137	6849.840856237981	7061.7861874825785	7008.465221676254	6476.768747632783	6594.7860630780315	7585.3942649677465	5374.069129364976	6366.827630687369	8373.953480681519	7556.158053484175	7739.066705696529	6387.0117551475705	6382.648429386207	6429.567058007091	4276.288344444715	5593.998375657964	6162.8799591901225	7848.703577789593	7794.002567615963	6146.457506188304	5358.472777186276	5510.640225999448	4702.64208856285	6747.663742666332	4241.714320469763
4966.929830484862	8014.752673371918	7517.315334594828	7380.202248081625	4569.8475223903815	6823.536945362796	7057.268556563449	7003.637940902774	6476.768747632783	6594.7860630780315	7585.353982737823	5373.477897084257	6366.827630687369	8373.953480681519	7556.158053484175	7736.446390184327	6387.0117551475705	6382.648429386207	6429.567058007091	4276.083723014093	5593.998375657964	6161.76029060248	7844.953157904105	7793.994335888619	6146.457506188304	5334.016876437993	5510.209890898701	4702.495676949473	6739.790546690541	4241.714320469763
4953.922879445192	8004.081010636438	7509.85571526855	7366.165010322336	4559.595486621678	6823.536945362796	7053.641817011822	7003.4353814695505	6476.768747632783	6594.7860630780315	7584.317253388428	5372.321677174126	6361.932769919755	8366.026060004795	7556.158053484175	7724.906711446303	6387.0117551475705	6375.330764991715	6429.070522733823	4276.083723014093	5591.852667316587	6154.473548642081	7844.953157904105	7793.990547947426	6140.71978870445	5334.016876437993	5504.428631102237	4702.495676949473	6736.614305494566	4238.960383039865
4953.922879445192	8004.081010636438	7508.946221860298	7366.165010322336	4558.903587321344	6822.06783398758	7053.637625396272	6996.063962297098	6474.262924103602	6588.759357336838	7576.686679045275	5372.301949472624	6356.762606867872	8366.026060004795	7551.062191134147	7719.700215079648	6385.47384183444	6374.068074057681	6426.04351969056	4276.083723014093	5591.852667316587	6154.336092989186	7844.538972774686	7793.990547947426	6140.71978870445	5334.016876437993	5504.428631102237	4702.495676949473	6736.614305494566	4237.576612559416
4953.922879445192	8003.064929471146	7505.970340281376	7361.7802406721485	4553.836498843477	6818.94778390994	7053.637625396272	6996.063962297098	6468.130267732174	6588.759357336838	7576.686679045275	5372.301949472624	6356.762606867872	8362.87464601882	7551.062191134147	7719.700215079648	6378.9880522161275	6373.972280235367	6419.472579606261	4274.099822695575	5591.852667316587	6154.336092989186	7844.381686204662	7793.990547947426	6137.799550994134	5329.138361029309	5503.268755604116	4698.154760364512	6736.614305494566	4237.399277494903
4953.922879445192	8002.838223267358	7505.970340281376	7361.7802406721485	4552.069240160805	6818.06008677395	7044.831076820712	6996.063962297098	6466.085120129178	6588.009981063136	7572.291918471242	5371.647352793145	6356.762606867872	8362.466207800979	7551.062191134147	7707.228972833803	6376.669731181376	6370.798737390736	6419.472579606261	4274.099822695575	5590.6529572746	6143.546662052595	7844.326845847816	7793.990547947426	6134.326447466339	5327.348914483776	5502.575704704693	4698.08463792873	6735.465940848525	4237.143448513094
4953.818314524224	7997.342387017589	7505.970340281376	7361.7802406721485	4552.069240160805	6818.06008677395	7044.831076820712	6987.750213171245	6461.815286616545	6588.009981063136	7572.291918471242	5371.647352793145	6347.088066081793	8362.466207800979	7550.093001098709	7707.228972833803	6376.669731181376	6370.798737390736	6419.472579606261	4274.099822695575	5590.6529572746	6143.546662052595	7844.076397642429	7793.174618877743	6134.326447466339	5327.348914483776	5502.575704704693	4698.08463792873	6734.4346083125365	4237.095294452993
4953.818314524224	7995.974216713638	7505.5615149748355	7361.7802406721485	4552.069240160805	6818.06008677395	7036.95893691053	6980.027566869435	6461.815286616545	6587.666237624817	7565.778998877269	5371.420048418566	6347.088066081793	8362.466207800979	7550.079642172954	7707.228972833803	6374.9319388123695	6365.709756952012	6418.498443579192	4272.090469901472	5590.6529572746	6143.546662052595	7828.397049780728	7793.174618877743	6132.824646744831	5327.348914483776	5498.498923502701	4697.982734558431	6733.8216828017385	4236.188825098638
4946.144925339368	7993.900370209071	7496.811467228028	7353.750599493118	4552.069240160805	6818.06008677395	7036.95893691053	6969.680130685769	6448.870495569682	6575.71167116649	7565.778998877269	5371.420048418566	6346.084869357475	8359.897539540567	7536.422107678121	7697.380652194047	6371.186982906091	6365.709756952012	6418.498443579192	4272.0875475809935	5590.6529572746	6143.546662052595	7828.397049780728	7793.107274222952	6125.224743352277	5327.348914483776	5492.806872751556	4697.982734558431	6726.634896147466	4236.1388460300295
4944.820592838922	7988.314054628593	7484.900470350888	7349.792791330048	4543.656233502099	6801.283224173617	7024.537509690538	6969.680130685769	6448.509421347403	6575.71167116649	7556.395557614195	5371.420048418566	6341.2773941936	8351.332336545205	7529.472218211098	7691.89962203691	6362.1788924581	6356.130702502324	6404.183121716788	4272.0875475809935	5587.434208790544	6140.795713189347	7821.3230139893485	7793.044927419219	6124.6678749347775	5318.653554734684	5492.50786321419	4697.764727737918	6720.501563379284	4236.1388460300295
4944.351704264656	7988.314054628593	7484.900470350888	7349.792791330048	4543.656233502099	6801.283224173617	7024.537509690538	6969.680130685769	6448.509421347403	6575.71167116649	7556.395557614195	5371.420048418566	6340.955775491607	8351.332336545205	7529.472218211098	7691.89962203691	6362.1788924581	6356.130702502324	6404.183121716788	4272.086243122532	5584.9520153176345	6133.07652392628	7821.3230139893485	7793.044927419219	6124.5692957222855	5318.653554734684	5492.485387648274	4690.439765736997	6720.501563379284	4236.136530996854
4943.8427377488915	7988.314054628593	7484.900470350888	7349.792791330048	4542.84358057198	6801.283224173617	7024.537509690538	6969.680130685769	6448.509421347403	6575.71167116649	7556.395557614195	5371.420048418566	6340.955775491607	8351.332336545205	7529.472218211098	7691.89962203691	6362.1788924581	6356.130702502324	6404.183121716788	4271.70333802772	5581.661611909603	6133.07652392628	7821.3230139893485	7793.03720383944	6124.5692957222855	5318.653554734684	5492.485387648274	4689.301224547659	6720.501563379284	4236.136530996854
4938.300602737725	7983.673583856798	7480.3466253534225	7344.486839451728	4534.792407947203	6797.038395969769	7024.537509690538	6966.662497563783	6436.108723976049	6575.71167116649	7551.541602522235	5371.420048418566	6340.334490902458	8345.961789214187	7529.387067648471	7691.89962203691	6359.914627633573	6352.668678983728	6400.866548913218	4271.703186511551	5575.849997402015	6133.07652392628	7820.650412233852	7793.03720383944	6120.752055069326	5314.228577472626	5485.965157530555	4687.372783446324	6715.9212079139415	4236.136231826138
4938.300602737725	7982.584610740606	7480.3466253534225	7321.095554844136	4522.840570974928	6797.038395969769	7011.546621500867	6966.662497563783	6436.108723976049	6575.3208006693585	7545.360963015601	5367.943665314711	6340.327924746027	8345.961789214187	7529.383077479805	7691.199117551362	6359.914627633573	6352.668678983728	6400.866548913218	4271.703186511551	5575.849997402015	6132.07346025536	7819.743823181346	7793.03720383944	6120.752055069326	5314.228577472626	5485.965157530555	4687.372783446324	6715.9212079139415	4236.136231826138
4929.5775431242355	7982.263942410361	7478.579728659915	7321.095554844136	4522.840570974928	6796.822989168792	7004.788098562339	6965.573619185439	6436.108723976049	6561.592982849048	7545.360963015601	5367.943665314711	6340.282767823126	8345.442680145065	7511.40776629507	7691.199117551362	6359.4751986707815	6352.668678983728	6398.020908296083	4271.703186511551	5569.139437681679	6121.417629218197	7801.829279699569	7793.03720383944	6118.424982729235	5309.869618036712	5481.723831814337	4687.372783446324	6715.9212079139415	4236.136231826138
4929.5775431242355	7974.965905361296	7478.579728659915	7321.095554844136	4522.840570974928	6796.822989168792	7004.788098562339	6964.135080525854	6434.610414407126	6561.592982849048	7545.155144136536	5367.943665314711	6335.842986560745	8343.249615045104	7511.40776629507	7683.79835938203	6354.420119537563	6351.1194295464375	6397.0197025897905	4271.703186511551	5569.139437681679	6121.364966904162	7801.829279699569	7792.743075118126	6118.424982729235	5309.869618036712	5477.444123850433	4687.372783446324	6712.240502033219	4236.136231826138
4924.017423374262	7969.288048328621	7474.842704557711	7314.054293384727	4522.840570974928	6783.988148471987	6995.5955040960125	6955.055866786232	6433.515443031786	6558.591386186995	7531.6913298651025	5367.943665314711	6326.417456513773	8342.925102045981	7511.082015579944	7673.338812094888	6354.420119537563	6340.41540430059	6381.427150570118	4271.703186511551	5554.407589683826	6112.535567299385	7795.06068441797	7792.743075118126	6116.920852969261	5305.706646246841	5463.3262223870315	4681.622464711794	6701.737666675726	4236.136231826138
4924.017423374262	7969.288048328621	7474.842704557711	7314.054293384727	4515.0524871657	6783.988148471987	6995.5955040960125	6954.877470739899	6431.955113738798	6543.34428616811	7531.6913298651025	5367.943665314711	6326.417456513773	8337.071332335752	7511.082015579944	7668.877183789056	6351.463551780501	6340.41540430059	6381.427150570118	4271.703186511551	5554.407589683826	6098.551945001079	7795.06068441797	7792.739779401265	6106.833704958981	5291.992202348189	5463.3262223870315	4678.1144113757	6701.737666675726	4236.136231826138
4924.017423374262	7969.288048328621	7474.842704557711	7314.054293384727	4515.0524871657	6783.988148471987	6995.5955040960125	6950.460173681965	6430.545829683964	6543.34428616811	7531.550107513071	5366.558506434176	6326.417456513773	8337.071332335752	7511.082015579944	7668.877183789056	6351.463551780501	6340.41540430059	6381.427150570118	4271.703186511551	5553.027372120805	6097.544790111544	7795.06068441797	7791.216812338482	6106.833704958981	5291.992202348189	5463.3262223870315	4678.1144113757	6701.035912168687	4236.136231826138
4921.021180636222	7942.476514417675	7464.063260129287	7286.792435541467	4511.9140215379875	6774.797029726362	6988.7858699298085	6945.2488277009315	6414.315905802	6542.186206200615	7531.550107513071	5366.558506434176	6319.396726624818	8325.388963585832	7495.975110624897	7648.685397683406	6339.841899896333	6328.1902765522955	6371.90659693501	4271.703186511551	5553.027372120805	6097.544790111544	7792.710098372452	7791.081696413782	6097.406225624425	5291.992202348189	5463.3262223870315	4677.812539380528	6701.035912168687	4236.136231826138
4918.608076471421	7942.476514417675	7464.063260129287	7286.792435541467	4511.9140215379875	6773.512257625876	6988.7858699298085	6945.2488277009315	6414.315905802	6542.186206200615	7530.89839619225	5366.187948050228	6309.652570860328	8325.388963585832	7495.975110624897	7648.685397683406	6339.841899896333	6326.42606127352	6371.90659693501	4271.703186511551	5552.524323283753	6097.544790111544	7790.272092649507	7791.081696413782	6097.406225624425	5291.992202348189	5463.248091921112	4677.812539380528	6701.035912168687	4235.9259378613915
4918.608076471421	7942.476514417675	7464.063260129287	7286.792435541467	4511.9140215379875	6773.512257625876	6988.7858699298085	6945.2488277009315	6414.315905802	6542.186206200615	7530.89839619225	5366.187948050228	6309.652570860328	8325.388963585832	7495.975110624897	7648.685397683406	6339.841899896333	6326.42606127352	6371.90659693501	4271.703186511551	5552.524323283753	6097.544790111544	7790.272092649507	7790.949799556706	6097.406225624425	5291.450946419266	5463.248091921112	4677.749202746078	6689.4147430311195	4235.9259378613915
4912.322205166915	7940.821305456327	7462.081942487186	7286.792435541467	4500.64828397589	6764.841988822492	6980.1713486349445	6944.507932963171	6403.519958057531	6536.200592868425	7524.862712077138	5366.055460962484	6303.090174474305	8318.642769990198	7486.233919265328	7642.197426546775	6338.841200061204	6314.674778477902	6366.637377107731	4271.703186511551	5540.800042426003	6085.986579620783	7783.341500912992	7790.949799556706	6096.162304799496	5275.216033105993	5450.66257119814	4677.741005254976	6685.302388656841	4235.9259378613915
4912.322205166915	7940.796168689341	7461.509878649312	7286.792435541467	4500.64828397589	6764.841988822492	6980.1713486349445	6938.304362169327	6398.707162712598	6536.200592868425	7524.862712077138	5366.055460962484	6303.090174474305	8318.642769990198	7486.233919265328	7642.197426546775	6337.227388480413	6314.674778477902	6366.637377107731	4271.7030072900325	5540.800042426003	6085.986579620783	7783.341500912992	7790.949799556706	6092.741646783658	5275.216033105993	5450.66257119814	4677.741005254976	6685.302388656841	4235.9259378613915
4912.163302277435	7940.796168689341	7460.944745445931	7286.792435541467	4500.64828397589	6764.841988822492	6980.1713486349445	6938.304362169327	6398.707162712598	6536.200592868425	7522.860149524452	5366.042535771221	6303.090174474305	8318.582367275281	7486.233919265328	7642.197426546775	6337.227388480413	6314.674778477902	6366.637377107731	4271.7030072900325	5540.800042426003	6085.986579620783	7779.311925518966	7787.740319924966	6092.12191965489	5267.766642517907	5450.66257119814	4677.736390555776	6685.302388656841	4234.750554160274
4910.526169490109	7937.8213399364995	7457.474445141422	7282.93148508956	4496.000818140728	6764.841988822492	6977.517922550438	6938.295318882893	6398.707162712598	6534.5268888971	7518.81016761167	5366.033914272861	6297.847063765079	8317.283736801754	7479.373576153251	7642.197426546775	6336.174315572465	6314.674778477902	6365.687418212357	4271.571302592258	5537.356578308075	6085.986579620783	7779.311925518966	7787.631058225271	6088.427238690765	5261.023287206701	5442.382584060601	4675.889197038902	6683.632086679894	4234.540474979451
4903.098805999158	7936.235746478607	7457.474445141422	7282.93148508956	4496.000818140728	6764.3137600124965	6977.517922550438	6916.535000412805	6379.6497555757	6529.906488989361	7518.81016761167	5365.962357696104	6297.847063765079	8316.744798798594	7479.373576153251	7632.400233936534	6333.855343218648	6314.370695538526	6359.935840251744	4271.310183139851	5537.356578308075	6082.572551764653	7768.204565846482	7787.624297591508	6088.427238690765	5261.023287206701	5442.382584060601	4675.889197038902	6683.632086679894	4234.144292348474
4901.824688149743	7934.5972089851575	7439.460950734797	7277.011573635163	4478.191462171458	6746.886058541706	6954.51998691941	6916.535000412805	6379.6497555757	6529.906488989361	7503.359302934344	5365.953314450177	6291.452085498229	8302.3533528342	7474.72131654482	7632.400233936534	6331.360762448278	6308.392306144015	6353.33179248604	4271.25454252553	5529.261159090771	6070.223244824899	7760.827833594247	7787.54987778107	6076.62364347775	5246.725364995282	5442.382584060601	4675.889197038902	6680.733896564662	4234.144292348474
4899.214827316103	7930.606884332783	7435.588387412174	7271.245227834198	4478.191462171458	6745.0668192587045	6954.51998691941	6916.169184002404	6379.199358672777	6528.028675791681	7503.359302934344	5365.952841664019	6285.54568240897	8297.927681187502	7473.654710129429	7614.755916678344	6327.797437736748	6299.145963542697	6340.762585494049	4270.807782440262	5514.5437412682595	6070.223244824899	7760.827833594247	7787.54987778107	6072.844885299784	5239.821456311818	5441.1792776898765	4675.889197038902	6677.69134522578	4234.144292348474
4899.214827316103	7916.641515331272	7426.440705157674	7259.176347047548	4469.154713774127	6738.496644633384	6954.51998691941	6909.322468591301	6375.391912055927	6527.09904182107	7503.359302934344	5365.952841664019	6273.133657981163	8289.543234017145	7459.141111385202	7614.755916678344	6320.3228573010465	6294.304591475508	6340.762585494049	4270.437548974327	5514.5437412682595	6070.223244824899	7760.827833594247	7786.550523200365	6060.484443059084	5239.821456311818	5433.899315909306	4675.430382545043	6677.491949066264	4234.144292348474
4899.214827316103	7916.641515331272	7426.440705157674	7259.176347047548	4469.154713774127	6738.496644633384	6946.687009661528	6907.455107493913	6374.841407720645	6523.361349949691	7495.097898634862	5365.633333085892	6273.133657981163	8289.543234017145	7459.141111385202	7614.755916678344	6320.3228573010465	6294.304591475508	6340.762585494049	4270.437548974327	5514.5437412682595	6069.704084914882	7751.435184083412	7786.550523200365	6060.484443059084	5239.821456311818	5433.899315909306	4675.309503247544	6677.491949066264	4234.137230610345
4892.79310373782	7916.641515331272	7426.440705157674	7259.176347047548	4462.414236606588	6730.740514888103	6929.714515737195	6907.455107493913	6374.841407720645	6523.361349949691	7486.71861810044	5365.610221029698	6273.133657981163	8289.543234017145	7459.141111385202	7614.755916678344	6320.3228573010465	6291.570617995265	6340.762585494049	4270.437548974327	5507.976764189324	6058.9624012959075	7739.146971043427	7786.550523200365	6060.484443059084	5239.821456311818	5433.74836695099	4675.265378278513	6665.123012654237	4234.137230610345
4892.79310373782	7916.641515331272	7426.440705157674	7259.176347047548	4462.414236606588	6730.740514888103	6929.714515737195	6906.070306302711	6374.841407720645	6518.101645432935	7486.71861810044	5365.610221029698	6273.133657981163	8289.543234017145	7459.141111385202	7614.755916678344	6320.3228573010465	6291.570617995265	6339.438015000476	4270.305025615813	5507.976764189324	6058.9624012959075	7739.146971043427	7786.550523200365	6060.484443059084	5239.821456311818	5432.547308565458	4675.265378278513	6665.123012654237	4234.137230610345
4882.327596803412	7908.93930450754	7422.837817246582	7254.742715710905	4457.736904149054	6715.199290788367	6927.914202722888	6897.148664717797	6374.695071423076	6518.101645432935	7480.357297966333	5365.241267294087	6273.133657981163	8285.868595448657	7455.025412443225	7603.122117848395	6312.5101895108955	6280.42523165099	6318.224423530353	4269.934218928659	5494.279135580349	6056.790442223546	7735.301214683863	7786.550523200365	6060.484443059084	5236.2032001731795	5424.036714913138	4675.259200772543	6651.407711628553	4234.137225487033
4882.327596803412	7908.93930450754	7422.837817246582	7254.742715710905	4457.736904149054	6715.199290788367	6927.914202722888	6897.148664717797	6372.846587242973	6518.101645432935	7480.357297966333	5364.527320055526	6273.133657981163	8285.868595448657	7455.025412443225	7603.122117848395	6312.5101895108955	6280.42523165099	6318.224423530353	4269.92719189176	5494.279135580349	6056.790442223546	7735.301214683863	7786.034398522585	6054.224064565381	5236.2032001731795	5424.036714913138	4675.12818815919	6651.407711628553	4231.309458014961
4882.327596803412	7902.649967304925	7417.510595256644	7244.273988349625	4455.421848399452	6714.2619019585445	6927.598470063261	6891.408865501609	6358.255198885769	6384.4383193911035	7480.357297966333	5364.527320055526	6096.964794145942	8279.768846891406	7372.842623821117	7585.963394633976	6305.713959972516	6278.924451404322	6316.329440272797	4269.92719189176	5494.279135580349	6056.790442223546	7732.361350299351	7786.028873770499	6054.224064565381	5231.199063872406	5419.11165367301	4673.904946500712	6651.407711628553	4231.309458014961
4863.401832746074	7892.307907114776	7414.791859901044	7228.086908160673	4455.421848399452	6711.627632103379	6906.568791676798	6882.480093669862	6358.255198885769	6322.312179548833	7463.036319067259	5363.643863625224	6084.814723335792	8275.593596225493	7344.638909864133	7525.316552840566	6305.713959972516	6275.946764955785	6315.745642460416	4269.925385508873	5484.505699407346	6043.682475076242	7715.320440544075	7786.007391473085	6054.224064565381	5227.956509308606	5413.096536491657	4671.794528368592	6635.293879286889	4230.0239742250815
4863.401832746074	7892.307907114776	7414.791859901044	7228.086908160673	4454.463071126027	6711.627632103379	6906.568791676798	6882.480093669862	6345.642444033863	6322.312179548833	7463.036319067259	5363.643863625224	6084.814723335792	8275.593596225493	7344.638909864133	7525.316552840566	6301.9677081219	6274.110467185706	6312.374443052346	4269.924215874242	5476.215361830274	6043.682475076242	7715.320440544075	7785.995262639747	6039.058290118102	5227.956509308606	5413.096536491657	4671.794528368592	6635.293879286889	4230.0239742250815
4863.401832746074	7892.307907114776	7413.056909096759	7228.086908160673	4446.245011085025	6691.908866289582	6906.568791676798	6881.835782001596	6337.463134401213	6322.312179548833	7463.036319067259	5363.643863625224	6072.410870122634	8271.873102885635	7344.186271729126	7523.06183938333	6301.9677081219	6271.314757200735	6312.374443052346	4269.924215874242	5476.215361830274	6038.1958617498185	7715.320440544075	7785.9636995619285	6039.058290118102	5216.720781174376	5413.043548219314	4671.165068838405	6635.293879286889	4229.45206575891
4863.401832746074	7888.215098803899	7408.857559215399	7226.031735760966	4446.245011085025	6690.455715764806	6906.568791676798	6873.76319193104	6337.463134401213	6322.312179548833	7459.354907353048	5363.499995870905	6072.410870122634	8271.873102885635	7341.029822414402	7521.504171269982	6298.717183693345	6268.285207577664	6170.119740615619	4269.898377312807	5457.419433683977	6036.832170291242	7712.552873851797	7785.813804968353	6038.0042981704055	5216.720781174376	5412.742899619577	4670.549095611772	6635.293879286889	4229.45206575891
4863.401832746074	7888.215098803899	7407.912792131226	7218.27339896741	4444.314258560929	6690.455715764806	6906.568791676798	6873.76319193104	6323.4240358914285	6312.83754833873	7458.485125175129	5363.499995870905	6057.605025208302	8271.359643823536	7333.032173132056	7506.365608879056	6296.896089311782	6267.356547583799	6122.70584863098	4269.898377312807	5457.419433683977	6034.233952608881	7706.416691703338	7785.2766820669995	6037.212011300104	5212.597076221155	5407.357227137344	4670.525217198814	6626.091134856703	4229.45206575891
4863.401832746074	7888.014368815331	7404.980971528917	7218.27339896741	4444.314258560929	6687.691957383318	6905.289706596582	6873.743308781502	6323.4240358914285	6311.380724141392	7457.924012878358	5363.499995870905	6057.605025208302	8271.359643823536	7328.894210439825	7506.365608879056	6296.896089311782	6266.723772115865	6090.955204445923	4269.898377312807	5457.419433683977	6034.233952608881	7706.416691703338	7785.2766820669995	6037.212011300104	5212.597076221155	5403.416791226558	4670.403097564316	6626.091134856703	4229.45206575891
4863.401832746074	7886.570217406476	7398.730706426893	7218.27339896741	4440.5784887612845	6680.820895200569	6898.932245123409	6872.0164473392515	6317.428765140823	6301.240651755526	7457.747180607854	5363.369506993887	6053.298385123371	8271.359643823536	7327.539193863528	7498.21916552075	6294.7414913320845	6265.887609727037	6089.907871290658	4269.898377312807	5449.101016940926	6021.6398046256345	7706.416691703338	7785.2766820669995	6036.359128473399	5204.774203591364	5400.380607820793	4668.643007330777	6626.091134856703	4229.45206575891
4857.6949244243	7886.06252514858	7398.730706426893	7216.218720590087	4440.5561640984715	6677.450663816937	6884.320696155138	6866.149983174294	6317.428765140823	6300.471203181345	7451.58448364116	5363.369506993887	6053.298385123371	8267.673484094008	7327.051421763779	7498.21916552075	6294.7414913320845	6265.764712787419	6082.032601296756	4269.898377312807	5449.100254831541	6021.6398046256345	7701.108727493339	7785.2766820669995	6036.359128473399	5204.774203591364	5400.380607820793	4668.643007330777	6623.690397426552	4228.645380612003
4856.94160049291	7879.614216427693	7396.414328988076	7207.691155269603	4429.377339543982	6677.4265836888535	6881.774164662012	6858.502045586045	6312.5178811749565	6292.51817224439	7447.284580100205	5363.369506993887	6044.3595978064	8264.379322418325	7319.4384649406975	7488.723193887666	6291.348328829723	6249.440556572257	6071.388686828277	4269.898377312807	5448.87940295687	6021.583832792174	7701.108727493339	7785.268277583971	6030.9261856968	5199.0437018746925	5395.2823880100495	4668.643007330777	6620.247625797987	4228.645380612003
4852.707718545045	7879.614216427693	7396.414328988076	7207.691155269603	4429.377339543982	6676.7932348607565	6881.774164662012	6858.502045586045	6312.5178811749565	6292.51817224439	7442.237334892777	5363.369506993887	6041.593585703296	8264.379322418325	7319.4384649406975	7488.723193887666	6291.255748261117	6249.440556572257	6071.388686828277	4269.898377312807	5446.792689613701	6020.590344170567	7691.029798999782	7785.264126834191	6030.9261856968	5199.0437018746925	5395.2823880100495	4668.643007330777	6610.312126534729	4228.645380612003
4852.707718545045	7875.6215901429905	7396.414328988076	7206.137353729919	4427.7948896809685	6676.7932348607565	6879.066368116759	6853.970606360262	6312.5178811749565	6292.51817224439	7437.080274550618	5363.307147440227	6041.593585703296	8259.934101201667	7317.740218642451	7487.95365535043	6284.255721596486	6249.440556572257	6067.2160320166095	4269.898377312807	5436.933053543711	6019.794205343437	7686.924987859333	7785.263454915485	6026.133173529124	5199.0437018746925	5391.577923123932	4668.643007330777	6603.283275017722	4228.645380612003
4847.137528824689	7875.6215901429905	7395.699011652404	7206.137353729919	4426.709867975713	6670.228199618441	6878.382465160409	6853.970606360262	6312.5178811749565	6292.0490374487545	7433.173205306915	5363.307147440227	6040.955784347776	8259.934101201667	7317.740218642451	7475.062439339336	6284.255721596486	6249.440556572257	6066.634290434981	4269.898377312807	5436.933053543711	6016.465006360404	7686.924987859333	7785.263454915485	6026.133173529124	5195.257663738716	5391.577923123932	4668.643007330777	6602.565861146113	4228.645380612003
4847.137528824689	7875.6215901429905	7393.814203968826	7206.137353729919	4419.597035751316	6669.49159977029	6875.434328961433	6853.970606360262	6310.615522169583	6289.991627440184	7433.173205306915	5363.307147440227	6032.455565796657	8259.934101201667	7310.275213246011	7475.062439339336	6280.573204337501	6243.727783726903	6066.06480206024	4269.898377312807	5436.933053543711	6014.438362828128	7685.129260430451	7785.231085368805	6025.709186108624	5189.9300479844715	5384.132670548135	4668.643007330777	6597.322700530045	4228.645380612003
4846.141947219192	7872.329306038846	7393.814203968826	7206.137353729919	4419.597035751316	6669.49159977029	6872.7364843094865	6853.970606360262	6310.615522169583	6257.172374967327	7416.872070912662	5363.307147440227	6032.455565796657	8259.934101201667	7310.275213246011	7475.062439339336	6280.573204337501	6243.727783726903	6066.06480206024	4269.898377312807	5434.612857978269	6009.976434569103	7685.129260430451	7785.231085368805	6025.424640925885	5189.9300479844715	5384.106980775805	4668.643007330777	6597.322700530045	4228.645380612003
4834.836241358249	7869.70176965299	7380.674820739362	7195.555595291965	4399.760979886785	6669.49159977029	6869.773196643503	6841.55520079706	6293.968767297147	6253.24990458036	7416.872070912662	5363.307147440227	6029.536261611032	8251.44672802008	7297.178828112494	7473.814021326054	6270.823659509872	6242.097520124948	6055.883281073662	4269.898377024767	5434.612857978269	6009.976434569103	7681.361834598481	7783.853548280734	6010.843696723087	5166.737296681631	5371.040574955994	4668.640436063206	6597.322700530045	4228.645380612003
4834.836241358249	7859.889955601605	7369.609177565663	7191.195731507687	4396.489062708407	6667.198136018063	6869.268568338403	6829.4947591471255	6279.003462331386	6249.408357116388	7416.804493669974	5363.307147440227	6022.749859706542	8248.186196595489	7295.026604169994	7465.104035863385	6266.196559949323	6236.29250842574	6054.782336095078	4269.898195031893	5432.894416006225	6007.178810067664	7678.9756024063345	7783.849946483091	6010.843696723087	5166.737296681631	5367.633446720603	4668.640436063206	6596.87420431308	4228.645380612003
4834.836241358249	7850.3897328472585	7367.498147412592	7186.044959999737	4394.8663421283345	6654.088402707309	6869.191165303761	6829.4947591471255	6269.969457373596	6249.408357116388	7416.804493669974	5363.306195827716	6019.900050729064	8239.043489164143	7295.026604169994	7463.299752211547	6266.196559949323	6230.125096010892	6053.678475720568	4269.896117115146	5432.894416006225	6007.178810067664	7676.758260267099	7783.848096091751	6007.759644399968	5160.793033207723	5367.633446720603	4668.632070764519	6595.798752397986	4228.645380612003
4834.836241358249	7850.3897328472585	7367.498147412592	7186.044959999737	4394.060668160508	6654.088402707309	6864.297915409805	6828.700682262766	6269.969457373596	6247.505166161831	7410.077347713876	5363.306195827716	6019.900050729064	8239.043489164143	7292.178292041985	7463.299752211547	6263.080033013766	6226.709383213007	6053.67486865434	4269.896117115146	5428.55313217472	6000.200047596634	7672.987647191528	7783.848096091751	6007.759644399968	5160.793033207723	5363.895496770817	4668.632070764519	6589.566743380318	4228.645380612003
4833.713855258144	7846.075829882124	7365.961733848941	7181.096170614242	4393.967818135199	6651.518289202592	6864.297915409805	6826.9606892206475	6269.969457373596	6246.5281302595085	7410.077347713876	5363.306195827716	6019.81691131606	8238.793989589562	7291.528558346949	7455.694274660897	6263.080033013766	6226.646249258138	6047.35425976819	4269.896117115146	5428.55313217472	6000.200047596634	7672.987647191528	7783.771525002931	6002.740545138965	5160.25472538391	5363.895496770817	4668.632070764519	6589.566743380318	4228.645380612003
4832.60701656874	7846.075829882124	7365.961733848941	7180.957960911431	4393.778078545192	6646.149642779511	6864.204635893883	6826.9606892206475	6269.969457373596	6246.5281302595085	7410.077347713876	5363.306195827716	6018.163372262178	8233.190494295068	7290.528518386421	7455.694274660897	6263.046061744932	6226.646249258138	6047.35425976819	4269.896117115146	5422.442819982335	5999.729458862543	7672.987647191528	7783.771525002931	6002.740545138965	5160.25472538391	5363.895496770817	4666.017540543128	6589.566743380318	4228.645380612003
4830.768458499138	7843.41369196197	7358.758846743785	7174.385483168638	4393.54341705427	6646.149642779511	6863.2298074412065	6825.691573433062	6259.63505287762	6240.565823115046	7409.308001116111	5363.306195827716	6012.28828056326	8227.87572613516	7283.5044325674335	7455.694274660897	6254.390016761072	6226.646249258138	6047.35425976819	4269.896117115146	5422.442819982335	5996.093523274774	7672.987647191528	7782.993418380607	5999.6632878344735	5152.250589198929	5363.895496770817	4666.017540543128	6582.626551543123	4228.645380612003
4827.016902524649	7835.602653939607	7358.758846743785	7168.764460274627	4383.5790069564355	6646.149642779511	6856.351106060978	6819.9866336292525	6259.63505287762	6202.4603034433	7404.961745641342	5363.306195827716	6012.28828056326	8204.71188302374	7279.05884585621	7405.506710523643	6239.773648789646	6161.754379250362	6035.323472836075	4269.896117115146	5407.997932221715	5990.796512977752	7670.298143386206	7782.798155133622	5950.851388165062	5131.291545369631	5360.911584193794	4666.017540543128	6580.63233770615	4228.645380612003
4820.336958033671	7835.602653939607	7354.5407636181	7161.858447736004	4382.058772100356	6634.630345278933	6855.612920042016	6819.9866336292525	6259.63505287762	6202.4603034433	7399.093274467461	5363.306195827716	5985.977933950164	8204.71188302374	7276.254209721523	7405.506710523643	6236.125166747555	6161.754379250362	6035.323472836075	4269.896117115146	5407.997932221715	5986.339466462886	7660.397456551418	7782.793847823339	5950.851388165062	5131.291545369631	5354.3518323729795	4666.012250569148	6576.872492829661	4228.645380612003
4807.773193300176	7831.893482727495	7354.5407636181	7161.858447736004	4375.84639341052	6634.630345278933	6840.687483280224	6817.198847906253	6259.63505287762	6201.505648381293	7391.757721438797	5363.306195827716	5985.977933950164	8201.603407768855	7275.240966819967	7403.433759073511	6235.817038859078	6158.7904538011135	6031.136983885176	4269.896117115146	5407.997932221715	5978.16500888416	7643.270513412318	7782.763270084433	5948.874871234479	5128.3409463014	5354.3518323729795	4666.012250569148	6576.872492829661	4228.3276791064545
4807.773193300176	7831.893482727495	7342.771682682387	7161.858447736004	4375.84639341052	6633.916669230289	6840.687483280224	6809.1542200656	6254.08745766416	6201.505648381293	7391.757721438797	5363.306195827716	5985.977933950164	8201.603407768855	7266.594698431197	7403.433759073511	6234.109108048131	6158.7904538011135	6023.518457500066	4269.896117115146	5407.997932221715	5978.16500888416	7643.270513412318	7782.763270084433	5948.874871234479	5128.3409463014	5335.905500552351	4666.00889605882	6573.703430166301	4226.51712539943
4807.773193300176	7830.1559627063225	7342.771682682387	7161.771708459963	4375.389903841016	6633.916669230289	6840.687483280224	6809.1542200656	6253.188061834566	6201.505648381293	7391.757721438797	5362.674463389458	5985.977933950164	8198.847333625934	7266.594698431197	7403.433759073511	6234.109108048131	6156.401890802072	6021.877957098102	4269.730506310999	5407.997932221715	5978.16500888416	7643.270513412318	7782.763270084433	5946.224694399738	5123.76516036831	5335.905500552351	4665.2439152374955	6573.703430166301	4223.33402936212
4807.773193300176	7824.315968854125	7340.89774218133	7153.415195051411	4375.3291983527515	6631.9009637602385	6840.687483280224	6809.1542200656	6252.404916402262	6200.380157274338	7391.757721438797	5362.674463389458	5985.856416358344	8197.095466941842	7261.981659415887	7403.433759073511	6234.070276717353	6156.401890802072	6021.877957098102	4269.390391107869	5401.805725748522	5978.16500888416	7639.921086609976	7782.7630976338705	5946.224694399738	5123.76516036831	5335.189378040191	4664.802137797964	6573.703430166301	4223.33402936212
4807.773193300176	7823.286788548077	7339.414435882758	7151.420076379818	4354.004021632464	6631.9009637602385	6840.687483280224	6806.289247734342	6249.041597245396	6199.545129814811	7369.16719546728	5362.674463389458	5965.436740389479	8197.095466941842	7261.846307617466	7391.847271669022	6233.3462966646475	6156.153423610524	6021.877957098102	4269.390391107869	5401.805725748522	5978.16500888416	7639.921086609976	7782.7630976338705	5946.224694399738	5123.676651049701	5333.6056305061975	4664.802137797964	6543.8625195432405	4223.332088922862
4807.773193300176	7819.7125099909	7337.843452977552	7148.323032126363	4354.004021632464	6627.470186344828	6837.88508644765	6806.289247734342	6247.275014904282	6192.059149340301	7369.16719546728	5362.674463389458	5965.436740389479	8190.16311174783	7260.546619408496	7391.847271669022	6233.3462966646475	6156.153423610524	6011.177350733877	4269.390391107869	5398.67218913471	5975.172597766914	7639.921086609976	7782.7630976338705	5945.512650335695	5111.148071686622	5333.204808159608	4664.802137797964	6543.8625195432405	4223.332088922862
4807.130850218704	7819.7125099909	7336.997348232796	7148.323032126363	4354.004021632464	6627.470186344828	6837.88508644765	6806.289247734342	6242.345178488034	6191.468766073738	7369.16719546728	5362.674463389458	5965.436740389479	8190.16311174783	7255.6378992354175	7391.847271669022	6231.88273917796	6149.348176067843	6011.177350733877	4269.390048950598	5398.181246625234	5975.172597766914	7639.921086609976	7782.748770769426	5944.969198687564	5111.148071686622	5331.790343634642	4664.545957080171	6543.8625195432405	4223.282609482631
4800.393927305807	7817.9574404183895	7336.997348232796	7148.214684830836	4354.004021632464	6627.470186344828	6821.193936968779	6803.359530820496	6242.345178488034	6191.125125510129	7363.211260070013	5362.674463389458	5965.436740389479	8179.08242562883	7250.891569697839	7391.847271669022	6231.88273917796	6149.348176067843	6011.177350733877	4269.390048950598	5391.261359310527	5964.100658462819	7629.875129724506	7782.746287705887	5944.451936088957	5111.148071686622	5331.790343634642	4663.972618051564	6543.8625195432405	4223.282609482631
4800.393927305807	7807.9558589024555	7326.446500761461	7136.835455730256	4339.377232196267	6614.7023069763745	6821.193936968779	6785.666161411555	6238.774783163557	6182.102882137007	7363.211260070013	5362.674463389458	5955.764712605535	8177.949451054742	7246.177978549677	7380.054497655624	6221.829339045474	6141.548241141134	6005.058094453771	4269.390048950598	5391.261359310527	5964.100658462819	7629.23308034808	7782.746287705887	5932.221866974136	5110.62139376758	5320.550061465107	4663.936629003947	6543.355394873552	4223.282609482631
4797.5014966627705	7807.9558589024555	7326.446500761461	7136.835455730256	4339.377232196267	6614.7023069763745	6819.328772165265	6785.666161411555	6236.089739970754	6181.326658300823	7355.850831210716	5362.674463389458	5955.764712605535	8177.949451054742	7244.824973447892	7380.054497655624	6221.829339045474	6141.548241141134	5996.911716448234	4269.380714263762	5380.8630720902165	5957.845919382253	7620.974759991211	7782.746287705887	5932.221866974136	5108.800839877098	5320.550061465107	4663.936629003947	6535.667629170278	4223.282609482631
4797.5014966627705	7805.135883421232	7325.541085569452	7136.26046521883	4339.219496828967	6612.750635260408	6804.827117668272	6785.122152414352	6235.474096887743	6180.950635983694	7355.850831210716	5362.674463389458	5955.764712605535	8173.876636414476	7244.824973447892	7380.054497655624	6221.213236548705	6141.167346590172	5996.911716448234	4269.156808814065	5380.8630720902165	5957.845919382253	7620.974759991211	7782.746287705887	5932.061639903782	5100.774000146783	5319.935053945745	4663.822232795275	6535.667629170278	4223.282609482631
4791.930753227087	7801.967071917964	7311.281486471882	7133.071847180631	4334.202376602385	6605.342661054585	6804.827117668272	6776.731249579842	6220.42469198785	6161.01081848684	7353.061225770017	5362.606749635488	5949.5963029505465	8173.876636414476	7236.743915564126	7376.48990628228	6207.857659532165	6137.4319352263265	5990.594615714635	4269.156808814065	5380.8630720902165	5955.597472009047	7620.974759991211	7782.746287705887	5917.5452142381455	5099.219398420177	5307.821293433897	4663.822232795275	6534.014610836568	4223.023323764344
4785.3792965642915	7800.963954905885	7311.281486471882	7130.3136632767255	4334.202376602385	6605.342661054585	6795.507042600625	6776.731249579842	6220.42469198785	6155.375347032821	7343.519434872796	5362.606749635488	5949.5963029505465	8166.447410061992	7236.743915564126	7372.540156237595	6207.857659532165	6126.14745807509	5990.594615714635	4269.156808814065	5368.322421797935	5949.0494502809215	7618.186791392452	7782.746287705887	5917.5452142381455	5099.0578159276065	5307.821293433897	4663.81415456638	6531.812507311006	4223.023323764344
4785.3792965642915	7799.777538096805	7308.823204504542	7130.3136632767255	4327.889966921696	6602.819073983959	6795.507042600625	6773.212327259784	6220.42469198785	6155.368177497499	7343.519434872796	5362.606749635488	5946.237799024559	8166.447410061992	7236.521376082527	7372.099555765758	6204.378498158951	6126.14745807509	5986.559060162331	4269.156808814065	5368.322421797935	5948.722240437686	7618.186791392452	7782.746287705887	5917.5452142381455	5099.0578159276065	5306.138405957841	4663.81415456638	6531.812507311006	4223.023323764344
4785.3792965642915	7798.384641801754	7306.69619315252	7130.3136632767255	4327.889966921696	6602.819073983959	6795.507042600625	6773.212327259784	6220.264591527275	6155.368177497499	7343.519434872796	5362.606749635488	5946.237799024559	8166.447410061992	7236.521376082527	7369.5257495092155	6204.378498158951	6122.477868940989	5986.559060162331	4269.156808814065	5368.322421797935	5948.722240437686	7618.085168256058	7782.74625733367	5917.5452142381455	5098.8283180880935	5306.138405957841	4663.81415456638	6530.460811930268	4220.356998186226
4785.3792965642915	7770.091198390871	7272.808319988508	7124.581034389222	4327.889966921696	6601.634110332119	6795.507042600625	6770.5372747461	6220.264591527275	6125.032559920695	7336.147757302638	5362.606749635488	5917.02133977138	8149.979133490561	7185.612987279609	7367.2490650262935	6166.71837455813	6119.03558076696	5986.559060162331	4269.156808814065	5368.322421797935	5948.722240437686	7618.085168256058	7782.746253667223	5917.5452142381455	5098.515600158904	5306.138405957841	4663.808830376822	6530.460811930268	4220.226492101134
4744.802893690007	7770.091198390871	7272.808319988508	7117.398291606237	4322.829305011215	6599.843260116615	6789.6848804988285	6764.953821292163	6212.988313983728	6125.032559920695	7318.378776204019	5362.606749635488	5917.02133977138	8147.374613267848	7185.612987279609	7364.4847598513525	6166.71837455813	6114.559596039766	5983.187210230031	4269.156808814065	5359.46457207008	5937.957445782711	7611.079612326811	7782.746105438068	5909.080428645964	5075.141902369819	5305.594393082232	4663.808830376822	6517.936817762709	4220.219296038337
4744.802893690007	7764.119201829581	7267.563560885691	7117.0111451375715	4321.175337993631	6596.23602588259	6789.6848804988285	6761.695884379602	6210.306836115349	6100.518943138924	7318.378776204019	5362.606749635488	5911.879680274061	8143.919584649327	7178.250944040146	7362.476984397425	6161.139664396033	6111.948833258659	5982.746993717222	4268.0604774419435	5359.46457207008	5937.957445782711	7611.079612326811	7782.746105438068	5909.080428645964	5075.141902369819	5303.536788783253	4663.808830376822	6517.936817762709	4220.212494744212
4744.651755844048	7764.119201829581	7267.563560885691	7117.0111451375715	4321.175337993631	6596.23602588259	6782.642408514681	6761.695884379602	6210.306836115349	6100.518943138924	7316.443056217278	5362.606749635488	5911.879680274061	8141.722886770897	7178.250944040146	7361.34184127207	6161.139664396033	6111.542516877329	5982.746993717222	4268.0604774419435	5358.338461664251	5937.957445782711	7609.026742073523	7782.746105438068	5909.080428645964	5067.948233506691	5302.613807775229	4663.437643873915	6512.848080511513	4220.018373572277
4744.651755844048	7764.119201829581	7267.563560885691	7117.0111451375715	4321.175337993631	6596.23602588259	6782.642408514681	6761.695884379602	6205.774869497207	6100.518943138924	7316.443056217278	5362.606749635488	5911.879680274061	8141.722886770897	7178.250944040146	7360.194364690332	6161.139664396033	6111.540357740131	5982.746993717222	4268.0604774419435	5357.623116346457	5937.957445782711	7609.026742073523	7782.746104110683	5909.080428645964	5067.948233506691	5302.258237188258	4663.437643873915	6512.848080511513	4220.018373572277
4744.651755844048	7764.119201829581	7266.3084867599655	7117.0111451375715	4314.04704860886	6584.462167493125	6780.594254887281	6761.053653738649	6203.784023188524	6096.458965911592	7309.534766489156	5362.606749635488	5911.879680274061	8139.962314935742	7178.250944040146	7354.291387604594	6161.130638929877	6100.915303198695	5974.396763381375	4268.0604774419435	5353.502478535409	5935.350389468895	7608.09712951373	7782.746099690971	5907.5777763076385	5063.026458210139	5298.415870237392	4663.437643873915	6510.516782669512	4220.0145247097735
4740.047876477521	7764.119201829581	7265.926321860305	7117.0111451375715	4314.04704860886	6584.462167493125	6778.510262852111	6761.01945517269	6197.432682296835	6096.458965911592	7307.8631515049765	5362.024876445441	5909.4469667741505	8139.962314935742	7178.250944040146	7347.243332361506	6160.104581341105	6100.915303198695	5974.396763381375	4268.0604774419435	5353.502478535409	5935.245210356041	7604.572406354343	7782.746099690971	5907.24543219111	5063.026458210139	5295.776969712149	4663.437643873915	6510.516782669512	4220.014094558497
4725.852406689891	7762.17906826175	7250.289599066309	7104.359661126841	4296.393571573126	6565.585186040226	6761.361466943316	6738.764768109149	6174.881157497673	6096.458965911592	7294.443443344652	5362.017626908618	5908.811423795656	8137.89116857677	7178.250944040146	7347.243332361506	6153.331299808707	6091.898964715802	5950.560837297098	4266.766671072893	5342.270451837789	5917.179212737729	7583.622837359095	7782.746099690971	5892.004053682354	5062.881477537763	5275.559377280377	4663.437643873915	6500.341128736321	4219.773042834237
4725.852406689891	7762.107989655301	7250.289599066309	7104.359661126841	4296.393571573126	6565.585186040226	6761.361466943316	6738.764768109149	6174.881157497673	6095.543757648129	7294.443443344652	5362.017626908618	5905.8114264213955	8137.89116857677	7174.365717206353	7340.761176456826	6153.331299808707	6091.898964715802	5950.560837297098	4265.8741890002175	5342.270451837789	5917.140707522072	7583.622837359095	7782.746099690971	5892.004053682354	5062.257700379207	5275.559377280377	4662.508041039693	6500.341128736321	4219.773042834237
4725.852406689891	7761.924345019461	7250.289599066309	7104.359661126841	4296.393571573126	6565.585186040226	6761.361466943316	6738.764768109149	6174.881157497673	6089.0112935313455	7294.443443344652	5362.017619514687	5905.8114264213955	8137.89116857677	7171.180364923423	7331.391470689039	6153.331299808707	6091.898964715802	5950.560837297098	4265.8741890002175	5342.270451837789	5917.140707522072	7583.622837359095	7782.746099690971	5892.004053682354	5062.257700379207	5275.559377280377	4662.508041039693	6500.341128736321	4219.773042834237
4725.354921375259	7756.761092028717	7250.289599066309	7101.3830370023525	4289.655283989003	6564.478912414884	6746.276838890041	6738.764768109149	6173.806328367347	6088.720422658099	7291.793618815216	5362.017601545758	5905.8114264213955	8134.532936691654	7171.180364923423	7331.304797133623	6151.421065691546	6089.232812625847	5950.369567804168	4265.8741890002175	5336.617787019167	5905.219024504746	7580.313287897754	7782.746099690971	5888.470255177128	5052.581582633686	5275.559377280377	4662.508041039693	6477.270497552388	4219.760400469862
4714.80798489737	7741.219926818617	7238.371383288194	7087.132824451885	4289.655283989003	6554.911806466795	6745.346630834694	6710.202536785078	6172.740449369514	6080.927369030649	7274.793111390795	5361.70051852524	5905.800321543249	8131.525806504368	7170.371523812589	7331.304797133623	6142.392569283844	6089.232812625847	5938.668719004793	4265.8741890002175	5336.617787019167	5905.219024504746	7573.625011962052	7782.746099690971	5888.470255177128	5052.581582633686	5275.257988195437	4661.186403723832	6477.270497552388	4219.760400469862
4714.80798489737	7741.219926818617	7238.371383288194	7087.132824451885	4289.655283989003	6554.911806466795	6745.20617764854	6710.202536785078	6172.740449369514	6080.927369030649	7274.793111390795	5361.509383759984	5905.463030711323	8131.4161805211625	7170.301326648256	7325.109169360657	6142.392569283844	6089.232812625847	5938.668719004793	4265.771530935457	5325.504851171542	5899.192430485027	7573.625011962052	7782.746099690971	5888.470255177128	5052.363680372086	5270.562007252118	4661.161686524431	6471.568284437996	4217.563244152876
4701.409919863199	7741.219926818617	7238.371383288194	7087.132824451885	4289.655283989003	6554.911806466795	6731.285722748696	6710.202536785078	6172.740449369514	6079.304820118738	7274.793111390795	5361.498630020727	5893.289359455228	8130.704084300439	7169.802860577014	7325.109169360657	6142.392569283844	6084.254605594384	5938.668719004793	4265.771530935457	5310.186752505488	5886.914214972769	7562.986181010645	7782.746099690971	5888.470255177128	5052.363680372086	5270.562007252118	4660.658833404354	6458.841798038968	4217.1286006273685
4701.409919863199	7741.219926818617	7238.371383288194	7087.132824451885	4287.623640793591	6554.911806466795	6725.894036711216	6709.616448129471	6169.833238185204	6076.6677788765655	7263.943106903164	5361.498630020727	5893.289359455228	8130.704084300439	7165.620071834497	7320.613632739638	6142.231487818497	6079.755971870995	5938.668719004793	4265.769949057269	5310.186752505488	5886.914214972769	7562.986181010645	7782.745182547802	5888.133114104319	5051.012442264026	5267.52108056184	4660.492368092223	6452.1682794264225	4217.127578410667
4697.837460637241	7740.970926635312	7236.553704436657	7082.566252336336	4270.079500608693	6551.943400564046	6725.227495171019	6709.616448129471	6165.530621966354	6073.248382441658	7263.743498230847	5361.4559073722285	5890.390554851439	8126.5986925959305	7163.3271369545455	7315.04490807906	6139.058662804211	6079.755971870995	5932.495749464488	4265.769949057269	5307.144171698559	5881.732760102804	7556.75906546986	7782.665318906614	5884.221830362363	5039.8488472092085	5264.3568211815145	4658.962523090177	6452.1682794264225	4217.126634262306
4694.089586513045	7725.963411616122	7231.246814918264	7072.873127737152	4270.079500608693	6547.082638154844	6724.916297629367	6700.614927226462	6155.473841820505	6056.867576035163	7263.743498230847	5361.277762460668	5888.13038628465	8118.7654250675205	7162.060638805214	7312.563308793579	6126.2398566034735	6068.388356304875	5925.46923054223	4265.082851177912	5294.332992187641	5875.447829326646	7555.383246086379	7782.665318906614	5880.158249794843	5033.719745851342	5255.977329948388	4658.962523090177	6452.1682794264225	4217.125682177635
4694.089586513045	7725.963411616122	7231.246814918264	7072.873127737152	4270.056801760116	6547.082638154844	6724.3882300627565	6700.614927226462	6151.8051530004195	6056.867576035163	7263.226430467972	5361.277762460668	5884.053456622935	8118.7654250675205	7157.5691504493525	7307.857450239588	6126.2398566034735	6068.388356304875	5923.7602990547175	4264.540077048359	5294.332992187641	5875.447829326646	7548.662072107832	7782.665318906614	5880.158249794843	5033.719745851342	5255.977329948388	4658.962523090177	6452.1682794264225	4217.1255834748845
4694.089586513045	7725.963411616122	7230.923138909899	7072.873127737152	4264.025115726095	6546.152625148739	6724.3882300627565	6700.614927226462	6151.8051530004195	6056.867576035163	7263.089872937165	5361.269679920846	5884.053456622935	8114.573653311025	7157.5691504493525	7307.857450239588	6126.2398566034735	6068.388356304875	5923.103394624883	4264.479118519643	5294.332992187641	5875.447829326646	7548.662072107832	7782.665318906614	5880.158249794843	5029.665960804779	5255.977329948388	4658.962523090177	6452.1682794264225	4217.125572142249
4692.868771979334	7725.963411616122	7222.01346485836	7070.502181173819	4264.025115726095	6527.92716384831	6723.890097575949	6700.614927226462	6149.960715501373	6055.168300197555	7259.7448498912545	5361.265152771988	5876.391957879467	8114.573653311025	7146.35263017682	7307.857450239588	6122.422768516002	6068.388356304875	5923.103394624883	4264.479118519643	5292.636049969004	5873.326150071823	7546.416660407301	7782.665318906614	5868.627762596718	5029.665960804779	5250.518701196947	4658.962523090177	6446.967122714948	4217.125572096066
4692.868771979334	7725.749323268634	7222.01346485836	7070.502181173819	4264.025115726095	6527.92716384831	6713.624452442367	6699.921041287558	6149.960715501373	6055.168300197555	7256.648557499756	5361.2650485652575	5876.391957879467	8114.573653311025	7146.35263017682	7307.379794074498	6122.422768516002	6068.200048577524	5922.9395358755	4263.977743238587	5292.636049969004	5873.326150071823	7546.416660407301	7782.665318906614	5868.627762596718	5029.665960804779	5250.518701196947	4658.962523090177	6446.967122714948	4217.125572096066
4680.093017067247	7725.245773166432	7221.429522025861	7067.270010442129	4254.892047539142	6527.639058896616	6713.624452442367	6699.921041287558	6147.514368171525	6055.168300197555	7255.370501854	5361.2100268694685	5876.391957879467	8114.568514498825	7146.35263017682	7295.668876588218	6120.6899578074135	6061.643142072428	5921.088226792019	4263.977743238587	5292.592465186019	5873.326150071823	7535.759427609828	7782.662198767838	5868.46583130155	5024.720786337915	5248.889783262579	4658.962256025123	6437.907520980656	4217.125572096066
4680.093017067247	7719.277154882199	7220.2392652192375	7062.954682158652	4246.808059980958	6525.382775480686	6693.33542268989	6686.791366629204	6147.514368171525	6045.879105136995	7234.060471983532	5360.820408432597	5873.433321387888	8106.850209662062	7136.839734184802	7295.668876588218	6114.583808639025	6055.73116909891	5917.352338531707	4263.977743238587	5285.361634617106	5857.044175259728	7529.936769786332	7782.462932792083	5868.199460324518	5016.964958068196	5236.850704036866	4658.480912288405	6437.907520980656	4217.012618648778
4670.489125870041	7719.277154882199	7218.434363098139	7062.954576302227	4246.808059980958	6524.677799892141	6693.33542268989	6686.791366629204	6143.78557743662	6045.879105136995	7234.060471983532	5360.598792923005	5871.463265518913	8106.850209662062	7136.839734184802	7295.668876588218	6114.19451387058	6055.73116909891	5916.329737957992	4263.954645809004	5279.596892531288	5855.442850183928	7525.186803200758	7782.462932792083	5867.511510556325	5016.964958068196	5236.850704036866	4658.480912288405	6431.399513463808	4216.992591091739
4670.489125870041	7719.277154882199	7218.13744674603	7062.954576302227	4246.808059980958	6524.677799892141	6693.33542268989	6686.791366629204	6143.78557743662	6045.879105136995	7234.060471983532	5360.598792923005	5871.463265518913	8106.850209662062	7136.839734184802	7288.943126307975	6114.19451387058	6055.73116909891	5916.322993489832	4263.954645809004	5279.596892531288	5855.173986204931	7525.0557871526835	7782.462932792083	5867.396258388817	5016.964958068196	5236.850704036866	4657.780718082399	6431.19215539343	4216.992591091739
4669.564534447822	7713.991524776419	7211.793152948696	7059.7096002233275	4246.808059980958	6514.092125775567	6689.795600375491	6686.791366629204	6140.283917861247	6043.077086801114	7230.7833208077045	5360.061421511817	5871.349017793591	8100.324260902519	7126.290276947808	7288.61964830641	6114.19451387058	6055.73116909891	5910.640033887385	4263.686416071159	5275.602047375927	5853.607997655798	7518.972088201911	7782.462932792083	5858.069347515906	5016.143660966427	5236.850704036866	4657.770063607342	6427.305909896693	4216.991212149731
4667.785348122379	7713.991524776419	7211.167353424324	7058.362894520889	4246.808059980958	6514.092125775567	6689.795600375491	6684.476019677804	6138.709256485492	6041.708369773834	7230.7833208077045	5359.696152532824	5870.474103511118	8099.73757674765	7126.290276947808	7288.61964830641	6112.1286307220325	6052.95499415962	5910.640033887385	4263.686416071159	5275.602047375927	5853.607997655798	7518.972088201911	7782.434647292901	5858.069347515906	5012.6788734435495	5236.850704036866	4657.047814630879	6427.305909896693	4216.891414112169
4667.785348122379	7713.991524776419	7209.288469510826	7058.362894520889	4246.808059980958	6514.092125775567	6689.795600375491	6684.476019677804	6138.709256485492	6041.708369773834	7230.7833208077045	5359.696152532824	5870.474103511118	8099.73757674765	7126.290276947808	7288.61964830641	6112.1286307220325	6052.95499415962	5910.640033887385	4263.686416071159	5275.602047375927	5850.3711413319725	7518.972088201911	7782.428736309147	5858.069347515906	5012.6788734435495	5236.850704036866	4657.047814630879	6427.305909896693	4216.035781889719
4666.642830926447	7706.632107001824	7206.477436447405	7057.030710424053	4229.7030091886145	6503.552933447112	6681.595909784821	6678.855945834424	6132.127758010728	6032.216518576259	7222.898442302442	5359.689259240827	5858.964081521812	8098.805392045056	7115.982027381593	7281.2119985006275	6107.062887192296	6047.392886019914	5898.48389999589	4263.686416071159	5275.602047375927	5850.316113450539	7503.705099517163	7782.42854722922	5858.069347515906	5005.34506300734	5224.333999131697	4657.0387026046465	6427.305909896693	4216.035543116694
4666.642830926447	7706.632107001824	7204.491888640101	7053.976160785458	4229.7030091886145	6503.552933447112	6681.595909784821	6678.855945834424	6131.688105480971	6032.216518576259	7222.898442302442	5359.675643371556	5858.964081521812	8094.536578491764	7115.982027381593	7281.2119985006275	6105.197308229261	6042.317012700778	5898.48389999589	4263.686416071159	5275.21355209071	5844.176352882596	7503.705099517163	7782.42854722922	5852.804657071837	5005.34506300734	5224.333999131697	4656.504355993586	6420.3581703176005	4216.035543116694
4664.475578376736	7706.632107001824	7204.491888640101	7053.976160785458	4229.7030091886145	6503.552933447112	6673.515117843178	6678.855945834424	6131.688105480971	6032.216518576259	7213.509132155832	5359.675643371556	5858.964081521812	8094.354888484585	7115.982027381593	7280.213417015201	6105.197308229261	6042.317012700778	5898.48389999589	4263.59124092925	5267.5937483337875	5842.9462971124285	7501.71196960777	7782.428481771757	5852.804657071837	5004.956027999052	5224.333999131697	4656.504355993586	6417.691739177651	4215.94084692631
4664.475578376736	7699.151036915092	7195.8863303885355	7045.121116886451	4215.816911364771	6497.658510647467	6673.515117843178	6669.381627512014	6126.441450840866	6029.416860863981	7213.509132155832	5359.670471910267	5851.803688872262	8086.179397883698	7115.982027381593	7273.60657594102	6097.140232221189	6037.634365847373	5885.832447459683	4263.481903497757	5267.5937483337875	5842.9462971124285	7501.71196960777	7782.428481771757	5852.804657071837	5000.933400334565	5218.702116124634	4656.383015127096	6417.691739177651	4215.817938406002
4659.761163792824	7699.151036915092	7195.8863303885355	7045.121116886451	4215.816911364771	6497.658510647467	6673.515117843178	6669.381627512014	6126.441450840866	6029.416860863981	7213.509132155832	5359.544407195815	5851.803688872262	8086.179397883698	7112.1136927189	7273.60657594102	6097.140232221189	6037.634365847373	5885.832447459683	4263.480022666987	5267.5937483337875	5842.0229076263495	7498.524522430322	7782.428481771757	5847.7462771163	4995.116073916265	5218.702116124634	4656.263550580628	6417.691739177651	4215.568366226726
4649.466590840045	7695.4331514761625	7182.586447223518	7043.2898915142305	4196.39637302003	6468.829529285888	6671.56786558363	6664.955834724267	6126.173879065792	6026.331703169288	7213.509132155832	5359.544407195815	5835.25638848202	8075.686024702461	7112.1136927189	7273.60657594102	6084.913588550251	6020.672380756453	5882.614133425774	4263.480022666987	5264.953805995765	5831.164563281009	7491.581073324369	7782.428481771757	5845.346498918296	4995.116073916265	5199.218557465307	4656.263550580628	6406.796124660115	4215.452220295854
4649.466590840045	7691.226891536685	7182.586447223518	7043.145039549858	4196.39637302003	6468.829529285888	6671.56786558363	6661.059351096952	6120.687043331862	6021.605849272286	7212.5724408095475	5359.544407195815	5835.25638848202	8075.686024702461	7109.974022005012	7266.14803034486	6084.913588550251	6017.5796847594775	5875.328258195849	4263.479978487451	5264.804169313949	5831.164563281009	7491.581073324369	7781.714713037384	5837.61949612213	4993.4571030450315	5199.218557465307	4656.263550580628	6406.796124660115	4215.452220295854
4646.448953079277	7691.226891536685	7182.586447223518	7043.145039549858	4196.39637302003	6468.829529285888	6662.871803851429	6661.059351096952	6120.687043331862	6021.605849272286	7205.118183952262	5359.544407195815	5835.25638848202	8075.686024702461	7109.525240147732	7266.14803034486	6084.913588550251	6017.5796847594775	5875.328258195849	4263.4799774311505	5255.946639762242	5831.164563281009	7488.210186306303	7781.714713037384	5837.61949612213	4993.4571030450315	5199.218557465307	4656.189066682573	6406.796124660115	4215.436014497063
4637.009484136672	7690.501966964812	7178.171251190749	7035.721439868495	4196.39637302003	6468.829529285888	6655.272802559219	6649.240195924595	6117.925998943798	6021.605849272286	7199.182422312735	5359.544407195815	5835.25638848202	8075.129349812299	7109.1781547305145	7263.508351997709	6081.153453522565	6017.5796847594775	5870.600400452438	4263.4799774311505	5251.138001339636	5822.346615429029	7476.5563981089845	7781.714713037384	5837.61949612213	4987.303284137909	5199.218557465307	4656.184597983114	6398.628561813133	4215.435001497761
4636.9612091350755	7678.013191130219	7175.9021065819325	7032.50757834201	4193.192227417355	6468.829529285888	6655.272802559219	6623.903990387932	6102.112932814005	6016.419346672896	7199.182422312735	5359.544407195815	5834.965543691907	8060.146456614604	7108.571602418426	7261.849204538301	6077.3588759226295	6016.683456498344	5869.9229452423415	4263.4799774311505	5251.138001339636	5821.989540378892	7475.640263875797	7781.714713037384	5811.973229612124	4987.303284137909	5199.218557465307	4656.184597983114	6396.690666514106	4215.432789579669
4634.123421091309	7676.562172437219	7173.943879750584	7028.999074368662	4189.890073628747	6465.805138715745	6651.017771866595	6623.903990387932	6102.0183761692315	6006.033773697573	7199.182422312735	5359.544407195815	5831.617300800609	8060.146456614604	7101.012973617253	7259.612673210135	6077.3588759226295	6013.246715777458	5858.9807623466595	4263.176725741042	5245.249790619548	5819.694068584153	7472.714375501935	7781.714713037384	5811.973229612124	4980.027182183581	5194.935842020906	4656.145070001932	6396.690666514106	4215.3750263732945
4634.123421091309	7676.440747228006	7173.943879750584	7028.999074368662	4189.890073628747	6465.805138715745	6649.916742614585	6623.903990387932	6102.0183761692315	6006.033773697573	7193.738020220889	5359.315400270605	5831.617300800609	8060.146456614604	7101.012973617253	7259.612673210135	6077.3588759226295	6013.246715777458	5858.9807623466595	4263.176725741042	5245.249790619548	5819.694068584153	7472.714375501935	7781.714713037384	5811.973229612124	4980.027182183581	5194.935842020906	4656.145070001932	6396.690666514106	4215.374317202626
4634.123421091309	7672.274463213358	7168.98658811805	7022.777427756294	4185.808220984761	6459.35160071097	6646.949348362705	6622.035059011717	6096.113569990465	6004.785752366948	7192.846568340245	5359.298203258979	5827.768196298826	8053.32996114806	7095.447974586332	7256.721121953831	6076.501531088685	6009.329226788685	5857.820126656674	4263.176725741042	5245.245848795064	5819.694068584153	7472.714375501935	7781.714713037384	5804.077331298928	4970.325997667601	5194.935842020906	4656.135570323526	6394.603319745524	4215.374317202626
4632.4098619055	7663.287869009539	7168.0506018055175	7016.579570669065	4185.808220984761	6457.39720432335	6633.886095416217	6612.038560752503	6092.989207402348	5992.737383117707	7178.563384064415	5359.297489181563	5827.588646849428	8053.32996114806	7093.860934917588	7244.074810314898	6068.78416945869	6003.850007598032	5850.0604536235405	4263.176725741042	5243.849942051718	5813.140751722323	7462.754303800287	7781.714713037384	5804.077331298928	4970.325997667601	5184.58538364765	4656.135518717367	6393.203464301121	4215.374317202626
4625.457987144049	7663.287869009539	7167.50740077049	7016.579570669065	4182.386927404044	6457.39720432335	6633.886095416217	6612.038560752503	6092.989207402348	5992.737383117707	7176.619892080982	5358.239718486189	5822.086661813846	8052.186971612849	7093.460446854881	7244.074810314898	6068.78416945869	6003.850007598032	5850.0604536235405	4263.176725741042	5239.251100639114	5812.72255640379	7462.754303800287	7781.714713037384	5804.077331298928	4970.325997667601	5184.58538364765	4656.135518717367	6385.40010711363	4215.37394758502
4625.457987144049	7663.287869009539	7161.521263289223	7016.579570669065	4178.292347745879	6436.540975212301	6628.868342263592	6612.038560752503	6092.989207402348	5992.737383117707	7176.619892080982	5358.164280718711	5814.800859777637	8049.553435604789	7089.392936248885	7242.373006122012	6063.533890273419	5992.751278834905	5847.528646186863	4263.176725741042	5239.251100639114	5805.328512668457	7461.367775647264	7781.63907729337	5803.651608272614	4967.365530777313	5181.49254334348	4656.135518717367	6385.40010711363	4215.37394758502
4623.399206966698	7661.5376508468735	7156.5755517129	7016.029954055091	4176.296484790368	6430.969742678776	6628.868342263592	6608.796595346545	6090.739395341222	5986.850063857593	7173.752229368383	5358.164280718711	5814.800859777637	8047.916768529787	7089.283442728612	7239.420439549381	6063.533890273419	5989.097895845417	5847.528646186863	4263.176725741042	5236.254496937955	5805.328512668457	7460.034381064787	7781.63907729337	5798.830892109365	4961.406724254388	5179.293057746694	4656.135250670162	6383.036636283984	4215.373866034648
4621.44319426895	7658.069593753757	7156.5755517129	7009.790948018991	4174.4769118969	6430.969742678776	6627.229827279982	6608.796595346545	6090.739395341222	5984.612322276753	7170.514303580834	5358.1590486875575	5808.59361477209	8047.916768529787	7088.647512764791	7239.420439549381	6063.533890273419	5989.097895845417	5847.528646186863	4263.176725741042	5235.892353584257	5804.466868994519	7455.548458685835	7781.63907729337	5798.830892109365	4961.406724254388	5178.728856033416	4656.134525584217	6370.773971809742	4215.373866034648
