# Supplementary material for: An improved FOX optimization algorithm using adaptive exploration and exploitation for global optimization
Source: PLoS One. 2025 Sep 18;20(9):e0331965. doi: 10.1371/journal.pone.0331965 (PMC12445531; doi:10.1371/journal.pone.0331965)
Supplement: S2 File — This compressed file contains all the results of the conducted experiments. Each main directory within the archive includes three subdirectories: Analysis, best_fit, and convergence. The best_fit and convergence folders contain the raw experimental data obtained from 30 independent runs. The Analysis folder includes tables and figures derived from these raw results. These files can be used to reproduce and further analyze the results presented in the manuscript. (ZIP) [file pone.0331965.s002.zip › cec2017/convergence/HO/C17F22.csv]

trial_1	trial_2	trial_3	trial_4	trial_5	trial_6	trial_7	trial_8	trial_9	trial_10	trial_11	trial_12	trial_13	trial_14	trial_15	trial_16	trial_17	trial_18	trial_19	trial_20	trial_21	trial_22	trial_23	trial_24	trial_25	trial_26	trial_27	trial_28	trial_29	trial_30
74807.52576043847	73229.86758707487	75390.29662936533	73146.26428227272	75269.91435018646	73094.3089389902	67120.63014694258	78403.19326842774	76413.73006565713	70956.11353159296	74729.46516211472	73189.692599371	73696.67817164639	73788.41513909154	73553.49662374117	73196.98723873071	73680.60057361147	73221.6109585344	73242.69840965082	73869.68436002264	68608.68045502067	75201.59702878422	74021.76017392783	71351.96215221245	71993.87333785441	63473.36929603093	73318.08151744018	71833.90265254468	72561.98302507622	73839.15170938891
70594.55519906907	69493.525247928	70975.4840337137	64138.054148709874	69636.27770062123	68097.48303511954	57712.05986201113	72202.24752597886	71570.87734095742	66806.18313383812	72299.10130190021	72992.68655892662	64542.17825537415	68960.35401099549	68466.91478474287	71629.96971107343	69071.30892952274	62460.918108521546	65827.31975531275	62472.22339172519	68608.68045502067	72933.50280233768	69212.88431156905	70826.27433257842	71313.56266024792	63473.36929603093	60241.28453950351	70883.24560850013	71966.58186899727	72229.04381605212
69241.62239783154	63975.265658342716	70721.49877865413	60548.06505450828	67254.96069093011	62095.1637540561	54095.71829094056	71324.71351488896	70237.73719334697	65091.040159984135	65848.72399855207	68984.59584844756	61893.67449383786	68169.64141717051	66972.5539229539	70710.37625664192	66888.4482240527	61025.19454207124	63974.424967823354	61443.01402478505	61998.79136735683	71196.27141897664	68265.83124665428	68248.71168156459	71046.64511073442	63473.36929603093	57391.60633316573	66809.68068051813	70968.30543666858	63560.66717517169
60363.36198932826	58527.55844395106	50060.29094381398	55046.111404867406	63796.157988755825	57667.85199156593	47477.894576928025	71293.8575399029	64609.83845523227	60328.1271802495	63073.71528260773	59752.69570059996	58519.58253907037	65649.35016187088	63809.3766793916	67201.03962254495	63650.30484525026	57689.83926530347	60792.758276760804	60023.43903452873	61077.74340233661	70010.74149754421	54419.204529434915	68242.51764536176	66424.04943482744	63182.62007267569	53586.957433198986	65565.14831433407	66824.66497132045	63560.66717517169
59650.98617817792	58527.55844395106	49976.82690515018	48741.840479806655	61805.71587717063	52643.05439591549	43058.41979873766	66623.67398258884	62881.148110376394	55163.00847992009	59295.648616848586	57970.227266881746	56245.16158056393	63693.74263843273	60721.71089668958	67090.72775293945	62240.75840984594	52469.22602540453	60310.09804366156	56006.80326755023	60832.38060288232	66640.97706662532	54419.204529434915	62165.01471442884	64893.97973393047	62421.41589270922	52205.10062248293	63417.36716463266	66824.66497132045	59905.375351385286
58703.71946930848	58134.23077823702	49729.788144136146	46988.585659984485	61793.16749025167	50595.645887251994	41193.14719274862	63453.95987803968	58104.81237534726	49504.590195758006	58061.264412935874	51419.298607129684	56167.20298063735	63062.99820879865	58857.249297566734	65461.14884665204	56019.26776487376	48192.31266030171	57331.19584844759	56006.80326755023	60832.38060288232	61040.11061286299	52782.93627801897	59909.20364039405	64413.99986150187	61426.81488304253	51684.175449914306	59209.85537477197	62173.2885895343	57636.306543513994
58703.71946930848	58134.23077823702	49070.35620925405	46657.500123612925	60150.51173621715	48661.4695094599	39764.86098518481	62439.11599467338	51673.819358149	46966.27699857151	56366.137241860386	49140.34658394129	55803.260836001115	62311.656465636086	54535.74063858339	63804.66184918524	54317.25407760678	47587.3976489522	54047.049087489155	55466.02867768467	60407.9350666554	58726.48778501803	51233.94523024425	58795.310640346484	60630.55125960673	60845.486176701605	49599.728325485165	54532.37213099947	61515.461227191896	54198.39975846094
55304.69548691403	56029.885944294205	48828.220747817395	44371.14268506381	59732.788156831535	41505.6448507396	38090.3273512845	60524.673347200565	50177.334155816345	45076.647479675004	53004.5029825642	47385.3076252339	55801.46292431398	59223.314654609945	53657.43124624265	63702.69322922738	52450.9213073505	46301.506046517556	50348.70169342459	53665.07397358146	60315.058199975996	58446.01513353211	49240.94031441753	57665.379281359215	60010.35376465179	60259.11321556032	47137.24119757028	53072.10809028216	60107.98115108003	53175.81122566269
50612.270587688814	53567.57607532905	47239.44584097401	44095.4094053321	58477.68050678063	37673.104993413166	35201.37672615409	59650.551049873684	48207.32956417855	44544.42345921258	51501.32069507036	47333.291958099355	55052.899014211085	56527.90737835629	50214.80907091364	63494.91025283987	50132.57402250786	43458.70039644282	48450.70327695916	52794.00668130394	59670.53228677129	57354.86324485398	47365.217739834974	57203.10521336031	58039.64622661167	57626.73528733282	46167.52696815725	52368.81157434346	59239.76242613985	52611.171547295926
49903.651154210595	53567.57607532905	46571.18886503159	43946.389252049026	56754.23212704356	36570.571834265465	34187.731185786164	59338.96188931688	48127.968299822045	42865.743952881334	50947.4904287092	44797.803239340494	54661.754505717945	56366.45809947469	49873.81474094173	63494.91025283987	48990.44621273498	42725.489102264095	48325.57444617205	52219.48895401605	59670.53228677129	56866.18303027106	46292.455405906134	56072.49598879621	57982.52511983887	57096.30608270576	42340.631824581505	51827.10276645221	59197.11201901294	49909.68196248736
49438.95062531135	53240.67984438061	46289.88127148836	41682.057312687175	55334.8042464926	36570.571834265465	33413.83060665014	59275.12328997915	48123.47803041014	40681.40315011961	48787.971727483855	43008.26863457333	52112.205649884054	56253.83871208919	49483.9089871098	61459.16296389718	48290.38024728761	40276.59007830439	45666.25498857886	51605.25148577487	59067.65759226912	54866.16995349022	45457.225627790904	55948.71755072948	57845.98407410352	56954.70093904947	36696.55166257322	51160.227610291564	59182.37138778663	47512.547062608144
47614.447614319266	52453.08923693026	43734.38271080728	41682.057312687175	53348.773514858076	34132.77342910388	32902.504400281236	58948.49851387003	45696.623744559154	40000.957699520295	45982.65424761029	39409.374930166035	50035.151787678886	52278.86438955444	49307.58443636345	60774.88996989107	43293.13775492011	40136.03346434894	44929.26982486903	50125.887558102826	58915.814120858726	54311.028643776895	45457.225627790904	54240.81818538528	54584.373389402455	55542.262777104675	33897.46984882502	48609.35339924283	57683.19733769438	44510.28171614703
47611.84924011023	52453.08923693026	43734.38271080728	41228.41501765295	53256.79231758808	33234.44434993799	31074.247762551477	58419.63174107126	45365.00193203651	39369.871374686816	45982.65424761029	37052.32981883075	49899.25685762687	48448.12513013408	47429.78253332998	60629.80925357682	43153.43076704449	38060.65798576916	43950.68969470295	50093.20756585094	58851.145598733834	54063.4224377007	44752.5724247621	54240.81818538528	54407.84217705525	55040.13618680126	33129.562830873096	47772.422683668716	56696.62870283288	42089.42453040747
47521.43660215571	52368.42539046745	43690.73190409667	41228.41501765295	50962.119950086555	33234.44434993799	31071.320480937404	53149.374028351645	44752.422058420205	37053.31177284098	45933.67943161414	35906.31411619838	49521.85253443653	48448.12513013408	42860.17185680771	60094.753887672676	43153.43076704449	37904.75839745792	43866.18921574782	49202.24390341881	58743.47053610279	50708.86121481744	44469.131795249144	50724.27456081106	47342.44542851012	54743.47485098055	31615.505936995145	46153.86920752967	56196.030701451644	42088.894956696175
45307.46787694213	51585.98121448672	41562.64860801111	39108.25661663601	50330.04331987683	33009.68776463304	30137.687539682796	52909.141289236104	44409.74288446096	37005.31799143032	45875.00369113115	33537.49045257828	48724.805742515855	48448.12513013408	42443.06087406921	59278.87253111725	42626.6365115206	36874.19958378854	43406.269102228376	47540.98186318151	56341.48862616833	49725.99306980957	42729.91662957713	46692.26124193699	47003.24724946762	51235.01680141695	31135.300664513965	44778.49786000471	55087.42736901978	41499.0865994764
45301.86199165419	51082.969594629394	41133.5844329351	37471.527404899454	48500.710958186464	32470.294925908132	28780.68816708133	52816.709739425445	44276.00673555625	36840.721204923604	44984.96258524319	33031.899077817216	47236.665278298926	47840.78266013383	41737.16169369497	58542.59067329589	41124.938886987315	34334.200825596185	43339.64813711844	47120.82937277664	56219.42801099898	49605.2081375526	42601.20124769837	46692.26124193699	46779.95575957267	50431.311564406955	30425.119952602676	44451.553581380744	54754.2751067632	37340.72843263144
44107.953194244474	49316.893754923476	40156.803885047266	35592.21584705755	48500.710958186464	32035.25966748099	28215.045622658414	52085.66696060074	43792.44349393637	35990.77020810135	44648.12556789101	31993.774725744322	47080.32803348508	47377.58512486822	39751.250035404395	57177.80735671019	41124.938886987315	34231.99921833747	42045.91315852877	46862.97708077357	56136.916802554675	46823.01715320171	42539.42454553766	45292.85904681837	45668.77628619081	47846.25709949415	29284.505912151504	44430.34077723731	54193.876460716	35368.754934462195
42982.329135701206	48894.33898736926	39268.472962688764	35592.21584705755	48043.37069177583	31785.810503212513	28215.045622658414	51085.008381386586	43591.911924933396	35883.875133259404	44450.00975902835	31993.774725744322	46858.49646773543	47377.58512486822	39349.631482521436	56726.87324044993	40854.64539295286	33269.861127072945	42025.5488917562	46862.97708077357	55989.42287670838	46710.30409442025	41412.32073789621	45292.85904681837	45561.409047418696	46166.21398784843	29284.505912151504	44141.431116593434	52808.44107079334	32919.709848326485
42246.02606709662	46503.182471771455	36797.683773013516	33624.82162936765	46252.93372216041	30789.420864086842	27454.732797623885	48996.26161359984	42296.255389826605	32651.63878756698	42556.523948951806	31202.694408482137	43838.69181630304	44427.46626598906	38105.02704520869	55938.327760687724	40019.846822729596	32609.409517466876	37800.47953598179	46688.26201715517	55989.42287670838	45761.037705505776	39655.67479308159	45292.85904681837	44091.17343056574	44386.568027669506	28147.932542142353	39279.12310999368	51469.548211661364	31965.192784911134
40907.41027184183	46503.182471771455	36607.052126888564	33447.46205938411	46252.93372216041	30645.60554755645	27198.88096349563	48542.608445797756	40813.38110361605	32651.63878756698	41398.80275122195	30490.1154828004	42593.517043482076	39726.35383143143	38105.02704520869	55938.327760687724	39964.38196761081	32609.409517466876	37800.47953598179	44579.98125958818	55600.35764931574	45735.146094146345	39655.67479308159	37797.58056086403	43549.052248596476	43867.9107604337	28147.932542142353	39279.12310999368	51124.94705566614	31398.333827171242
39163.38556620442	46225.2307131223	36441.68952370734	33447.46205938411	43134.74108759689	28316.178547088115	27198.88096349563	45589.492938948555	39991.141499242854	32651.63878756698	40267.31770311299	29950.176466429824	40992.129262184426	39272.25154881739	32523.098043581605	55866.3766462049	39816.43003817429	32000.375603795943	36434.75866073883	43595.90344046938	55482.109105756936	44991.49476439534	39628.26102465915	37797.58056086403	42762.91099291453	42974.490197096464	27633.069534712355	38664.41031355135	50563.50898214396	28641.19373651449
38916.82292486642	45223.01129590504	36319.63904749552	33043.49302847072	41305.44641063513	28316.178547088115	27198.88096349563	45589.492938948555	39700.16777094353	32651.63878756698	39417.267604766996	29676.68891523804	40576.96887439806	38561.812763599606	32523.098043581605	55166.309807942955	39712.329809395844	31720.371904158474	36434.75866073883	43305.56205153408	55196.9594933815	44855.97984795381	38974.09127412996	36963.472396863064	41691.386413250984	40925.63256573866	27301.871437456273	38664.41031355135	50319.9874554458	28571.260402455195
37419.68441424976	42933.68487006713	35913.40998828072	31727.61038430035	41305.44641063513	28316.178547088115	26497.44259263732	45589.492938948555	38519.62799581575	32627.820443283046	39216.65457125282	28998.14807656166	39928.45794123372	37573.43152688205	31770.32070252039	55166.309807942955	39132.17816051353	31676.55006145145	36276.809349436444	43214.703404681204	55138.12069445922	44546.4792262774	38318.91063529613	34297.01999894238	40968.74169591952	40428.26925486936	26985.031229826283	38664.41031355135	49683.751816552234	27884.08656447624
34239.536902962536	42804.17936465988	35333.57845617225	29602.21636337743	40924.54984541727	28029.12764450795	26190.18655975106	44624.5039894551	38519.62799581575	32389.64633090454	39178.851532737244	28568.380525611323	39393.49022224755	37108.11134441897	31530.87288222376	55048.709608367826	38965.6841975708	31145.146441167737	35765.46338367858	42851.534896262325	54796.3409731859	44223.53884069024	37274.194154713514	33640.35300226986	40760.865787334675	40153.378945455595	26985.031229826283	38060.7558570149	49566.49107928081	26729.41398182049
33738.812500289234	41508.07365806711	35077.29623453318	29571.675006304074	39524.667325187635	27958.740379849107	24297.189904290786	43566.20683176057	38519.62799581575	31565.54706496792	39059.384654489404	28568.380525611323	38586.82087800494	37108.11134441897	29965.344692149218	54984.63931617955	35852.63163643401	30622.391881387677	35580.94117780466	41758.38540949843	54759.546491373294	43543.192925244926	36678.7475104215	33020.63344686258	39748.21256052752	39447.87610322914	26343.55691929395	36581.28355280212	48977.57001002261	26729.41398182049
33738.812500289234	39320.3811417698	33425.287216990124	29104.957573478954	39164.50406583896	27434.531044110805	23883.410790813494	42080.67697037879	38172.02512415605	31030.645705213803	38641.807157606694	28361.468241822906	37897.04818469464	36522.285767488735	29768.37496563682	54049.27473677764	35847.89932301437	30567.16675494449	35045.949542192924	41758.38540949843	53811.570755814995	43369.78786059739	36630.855370858364	31973.025864241212	39373.063974891455	39447.87610322914	25302.2512672854	36553.80072627455	47976.516069081656	25955.992176575637
33277.76792777373	38014.15717948488	33234.5473341966	27541.840665018943	38400.20150548614	27300.629308393603	23883.410790813494	41793.698488268215	36673.78819657473	30525.051762381645	38203.80320254147	27255.027127366287	37897.04818469464	36133.724197213414	29601.99485817878	54049.27473677764	35755.52247502799	29958.402955039524	34518.6301124887	41144.419346267074	53548.1821736471	42074.76259441147	35025.13070538686	31973.025864241212	38716.44376266976	37481.657524172406	25203.376141350775	34693.69531760948	47714.06780394152	25598.321115894774
31843.8299187595	35931.0443088936	32427.732772908043	27541.840665018943	36098.34792555404	26109.75520516661	23883.410790813494	40001.968767119906	36673.78819657473	30496.185300789133	38003.705002343144	27115.841553331116	37567.34608774104	35490.91694385664	29500.800964139617	53852.94979031228	35581.64155638651	29958.402955039524	34292.45129180243	41023.559606087445	53292.26565129651	41446.5531562903	34772.97871428788	31879.05482674221	37351.84133432094	36847.145659324015	24482.15292861784	34693.69531760948	46612.781786615444	25464.407555213227
31521.098965844063	35868.08491415917	32118.8736314333	26553.56449104881	36098.34792555404	25761.598245395093	23703.465404977364	39849.92129568359	35742.198323720346	28812.793858790115	37809.1281735773	27107.817495996762	37180.9025942567	32998.758673397024	28129.484715185936	52994.43892748504	33895.996491783364	29678.443588189042	34182.72799905877	40577.67440267364	52181.254239922244	41353.70820359168	34680.22823501236	31743.374817618922	37351.84133432094	36717.677946585354	23609.941075796483	34504.38562006693	46599.22219887042	25102.42056564558
30812.619217898904	35357.71279686826	31869.88726599464	26493.14045301277	35793.29077319275	25275.984083681626	23543.68752098627	39849.92129568359	35669.28176078374	28812.793858790115	37780.9481559358	27107.817495996762	35560.135002625815	32323.81165326208	28129.484715185936	50816.903182099144	33810.72811352201	29678.443588189042	33693.4461616126	39818.81219428739	51508.57474580805	40089.33057688676	34155.96464745674	31337.473244033616	37351.84133432094	36717.677946585354	23413.864641471202	32432.518023220757	45853.83921614088	24749.50164619924
30288.881964359578	33730.06536031388	30650.903740797774	25378.213208554742	35289.559629849806	24478.8789947756	23520.634806981976	39397.75237211889	35642.51590375792	28794.588582864937	37055.27503229469	26902.220360867694	35560.135002625815	32202.611773165674	28129.484715185936	50816.903182099144	33497.69703485527	29171.043045834766	33693.4461616126	39707.41806985248	51323.05077227776	39469.42871926718	33020.783178610975	31179.36481176399	36986.21454397048	35486.5862179314	22870.397778072103	32015.214201701532	45542.09052524305	24609.175839180243
30257.027734514177	33367.87964250296	30650.903740797774	25378.213208554742	35161.170475731036	24451.979614056338	23301.79673397939	38709.37923721871	34572.57622966433	28156.579712548373	36550.81361458338	25737.362620150478	34941.63635932784	31406.431882874953	27332.092771428026	50816.903182099144	32572.696860495704	28432.150760543973	32836.0912468055	39330.85080880988	51277.57312522761	38993.263982487544	32691.38044226118	30720.44917154821	36113.63631533224	34852.82397261971	22837.945044982003	30512.589111923608	45542.09052524305	24582.61628311931
29122.114659752333	31632.85332921218	30347.21904254504	25378.213208554742	34887.04543485229	24064.509351318025	23049.527948868817	38617.16832300695	34383.79225792609	28065.852362251528	36330.92509506771	25736.647044817684	33295.70644414212	31316.444033177962	27331.96476046233	50816.903182099144	32344.565171078426	28432.150760543973	31947.434799600127	39211.00997253579	51211.186625553455	37477.000553898266	32595.815112780318	30601.16391361707	36113.63631533224	33828.27091332218	22727.542179454118	30512.589111923608	43299.00630976929	24578.411482222127
27948.75585103242	31405.63370078458	30288.194807340988	25374.262861716586	34304.44021277749	23459.917719172256	23038.04008395555	38416.54307364746	34080.14770210863	26362.515682029236	35720.80533531732	25682.26833622134	32432.22355967636	31301.099315989693	26337.703881911777	50693.66023851773	32252.48862048973	28094.325826952383	31947.434799600127	39110.74324941119	50731.44827863793	37355.81156301828	32439.52506619057	29808.393600401407	35629.83028185623	33159.44714833439	22168.529541645687	29848.32483869675	43154.41296316576	24224.536109154786
26782.206099686522	30648.931722066212	30259.906082134527	24920.859422798072	32966.91935253175	23271.39167536027	22992.566991591302	38237.57393009177	33993.46820903218	26320.814448209658	34999.43838942479	25682.26833622134	32116.950257106997	31301.099315989693	25643.465986400824	50193.93971660163	32252.48862048973	28094.325826952383	31947.434799600127	39110.74324941119	50425.5139732924	37338.296904737545	31570.798090819313	24461.611870575973	35511.98548557163	31009.947069700745	21162.259498611376	29805.808843282615	42289.29181730808	23797.803914163487
26782.206099686522	29078.127806821238	29906.26692317137	23995.835001769527	32646.461925316282	23008.875882609456	22913.14678206497	37785.50132204183	33174.21087887939	26320.814448209658	32435.319847447223	25252.627111472528	31127.78364441308	30435.03807267737	24945.30425618712	50135.41691209847	31320.441328499004	28094.325826952383	31824.465707298627	37848.53655956676	50160.35307806513	37338.296904737545	31004.96470265829	24456.37647805747	35506.77019203722	31009.947069700745	21162.259498611376	29531.346368973715	42289.29181730808	23664.20999805728
26486.85481487572	28896.764715112313	29269.89504541929	23768.486747929797	32186.19698984415	22818.608303293164	22267.6083166423	37565.12361143854	32968.064878341596	26286.96062970105	32435.319847447223	25220.509605997948	31036.967516695593	30135.072416415824	24684.196318645485	48894.89844180471	31301.947369913145	27984.420052103113	31539.608291620134	37848.53655956676	50116.69059347004	37304.30652515379	30913.349799628373	24364.7189966191	35166.84729813093	30994.11705705301	21129.084873908898	26510.95021268976	41718.31722678423	23377.24818040839
26382.556079517264	28618.27179109332	29260.53386207965	22570.223656322	32152.2661081074	22557.953378461476	22267.6083166423	37565.12361143854	32204.607411357967	25815.860952505653	32435.319847447223	25150.419679412582	30846.768213398893	29626.740727321427	24619.810939811057	48757.20510159011	30682.247772358634	27592.208276511534	31325.84989211497	37848.53655956676	49543.57055451471	36614.027492253415	30570.871697659863	24107.12069541257	34766.984806421475	30667.601203768096	21103.694167492904	26510.95021268976	40843.50194632292	23271.507928308252
26318.37205950397	28602.489098426613	29179.324606036702	22570.223656322	31932.81507552296	22556.382094048888	22267.6083166423	37532.52539282534	31975.69719105106	25813.210505193754	31917.016807167147	24380.862467223844	30808.387360334516	28908.712095984163	24545.900208342606	48584.6870520651	29922.85050522192	27520.07128925498	31288.217112397815	37834.97628503126	49502.226049215365	36609.553667870365	30464.657863191205	23792.180631691896	34766.984806421475	30667.601203768096	21103.694167492904	25382.489411199425	40701.02108362024	23271.507928308252
25834.915146196574	27784.579360010004	29161.08262410639	22570.223656322	31097.5953076706	22130.267898308597	22250.876799210888	36406.296156976954	31692.11460342722	25813.210505193754	31085.845780681488	23957.316917579832	30759.207336161267	28848.31149408137	24276.74504786128	48584.6870520651	29904.781717237707	27426.60129804976	31220.00134417549	37565.093398888755	49473.20895776933	36609.553667870365	29241.509346273833	23792.180631691896	34360.2125644441	30667.601203768096	20812.763741290117	25382.489411199425	40682.75717975766	23247.610054473906
25279.463278456846	26463.30519258101	28925.163740806056	20929.580078417508	30942.278238112805	21400.243252416265	21690.802661836886	35240.38990693987	31225.617687630474	24454.651537500657	29442.558358750466	22948.519733732846	29474.81341037118	28401.350621515834	24265.53530031927	47525.50700127775	29273.387059811328	25879.034957918484	30779.705635334998	35470.165030571	49301.17140790602	34763.52090951936	28716.46441633299	23002.55461419554	31858.785838246342	30667.601203768096	19821.662488267906	24630.186495446276	40004.56585076568	20810.756424920422
23653.244544681897	26463.30519258101	28573.8261029364	20929.580078417508	30832.748634740623	20972.65422998955	21533.480014372977	35171.239544862336	30934.52983529514	24454.651537500657	29192.952103101376	22948.519733732846	29375.37617572193	28268.379516412562	24151.93958439405	47477.30570154329	29273.387059811328	25879.034957918484	30422.012145997513	35470.165030571	49220.17356502215	34763.52090951936	28089.65936905035	22978.60750981402	31820.228878580874	30308.660545511022	19803.423633264196	24630.186495446276	38962.931185511894	20810.756424920422
23300.537629739076	26390.070316135938	28097.271720626413	20853.313916008676	30638.330377301463	20618.962647048545	21459.428342180097	35071.13524206488	30869.65970354905	24096.97155868577	29192.952103101376	22928.83299939297	29328.21867981536	28179.39191001701	24139.133489337382	47436.14413405329	29100.494016206216	25631.79148995135	29753.4610075483	35394.22458105908	48887.264035719985	34539.4622871186	27647.659408083404	22629.428633611253	30603.342484630943	29763.577652573364	19693.676310820872	24630.186495446276	38908.031074196515	20810.756424920422
23207.775741118723	26165.8362066525	27856.101418790022	20838.360766137746	30638.330377301463	20432.731926800046	21361.872307103444	34972.11726353589	30869.65970354905	24021.933570436053	27893.391939670393	22928.83299939297	29328.21867981536	27858.1658460115	23992.117713199452	47436.14413405329	28959.29208540539	25245.742394408226	29009.393332565018	35394.22458105908	48595.872976785344	34416.8335086858	27474.957498550182	21286.035680961915	29657.259912910366	29483.23489856601	19693.676310820872	24393.401441908725	38833.11887279804	19262.5544302396
22859.087928384684	26150.428160027222	27482.87459905569	20830.195019973067	30630.571497942325	20142.806147413092	21361.872307103444	34648.58016383721	29833.901058795516	23780.172736317236	27841.73436727018	22928.83299939297	29284.689213103033	27589.760525606296	23671.84240829209	45668.29832998343	28924.067768147703	25123.294579420945	28936.26774270379	35198.96111167485	48430.04045281023	34268.58580432602	26981.767695647184	20662.190540160307	29340.38102835658	29483.23489856601	19585.242847568672	23930.905288737868	36013.286212368825	19131.412116804346
22438.396262896764	25967.801848771694	25806.463421072724	20383.80186166414	30295.114175748524	19774.214013817083	21155.020539435925	34393.34419661903	29423.225504490732	23774.283319968363	27817.17369948195	22671.669934811194	28703.549698695126	27519.88554572153	23663.68760352398	45668.29832998343	28813.680284102564	25123.294579420945	28936.26774270379	35198.96111167485	48103.864363104876	33680.77127678193	25821.377971568585	20535.248507889777	29245.694905182518	29483.23489856601	19300.232319907263	23679.09768398702	36013.286212368825	18294.64608136016
21379.187050431512	25858.870179592323	25237.32890990289	19636.497034330187	28080.96793447779	19733.87150787107	21155.020539435925	34348.94889669678	29300.436765224058	23656.162005664257	27779.46128144947	21698.432613024095	28703.549698695126	27317.039148543507	23640.217303468635	44262.37061366354	28215.371160714967	25073.242784513157	28881.918798444192	35017.7216928268	47079.53669698172	33680.77127678193	25390.458507360712	20186.60811152188	28889.09878919681	28762.481048865026	18612.988329675176	23679.09768398702	35087.2568658488	16987.07642144382
21378.953580132646	24825.83429407513	24617.39447524981	19517.003957027773	28080.96793447779	19505.779842198714	21155.020539435925	32904.49632740873	27832.307725443843	23607.310379009352	27384.098823803914	21080.141498477267	28615.299404429905	27308.193896914338	22815.370225393595	44262.37061366354	27308.29228973018	24749.217276917392	28763.354345288448	33969.59197045496	45648.95522584856	31666.519896085298	25250.793143460283	19710.830413811716	28685.88720117427	28119.575187143895	18612.988329675176	23169.04471893846	35070.36803638572	16204.896232971421
20842.746934514937	24641.932425653325	24617.39447524981	19426.52931609243	25703.441691649405	19354.16123995564	21155.020539435925	32674.31145338418	27471.593953453517	22226.680150096603	27384.098823803914	21074.27458753613	28322.517014009525	27089.92500596085	22815.370225393595	44231.56437426288	26419.334168692367	24647.26721699864	28763.187152027156	32700.504683316463	45564.39796263991	30268.786241190486	25177.412389742272	18694.39026938839	28671.80527243309	27353.860552740138	18612.988329675176	22700.00152772797	34321.03017446544	16186.313209143607
20809.84841111869	24334.16603185601	24382.330142351737	17994.4286542506	25380.776644602844	19146.28415055691	21151.49986231635	32674.31145338418	27252.505212579028	21764.90861460074	27384.098823803914	20927.155491038026	28228.528859959024	27071.62252228166	22470.574735768136	44231.56437426288	26419.334168692367	24621.1839568764	28668.638290965602	32642.423493447517	45564.39796263991	30268.786241190486	25177.412389742272	18694.39026938839	28671.80527243309	27346.607895717156	18612.988329675176	22700.00152772797	33339.07198463144	16184.839139991933
20776.949622385073	24334.16603185601	24342.75924270938	17917.610066391193	25342.48546486684	19146.28415055691	20891.080389126917	32029.833143428626	26996.135856624278	21757.02315886315	26916.94141678041	20904.273326212635	28119.27854949325	26831.86360219972	22259.64286247731	44231.56437426288	25155.26004834801	24436.516378938333	28316.88322702394	32019.208008251604	45564.39796263991	30268.786241190486	24743.568178518224	18507.17110683418	28035.28922813585	25798.980076909535	18450.584397023995	22241.525947028436	33283.0345457075	15977.937262348227
20776.949622385073	24298.603060456746	24338.507939201176	17753.277653119156	25342.48546486684	18997.924335067764	20744.94503345878	31781.604355861036	26831.137095799313	21668.7825346371	26719.261102912787	20754.710340523758	27993.520696926877	26574.116116658395	21953.017023982793	44082.64959727835	24679.983985166986	23702.609903217977	28316.88322702394	31883.67547012225	45525.78214612651	30108.989666071877	24743.568178518224	18170.994789674223	28029.22899275512	25613.272693770527	18430.88733113099	22114.202375110315	33080.63290698536	15939.34814630383
20244.324763838813	24072.30651613554	24145.209344656894	17753.277653119156	25272.579626451294	18734.894684350573	20744.94503345878	31503.780877417918	26758.253235991964	21446.717883065063	26367.801286510457	20744.467987390737	27879.924994746034	26483.32541712574	21953.017023982793	44082.64959727835	23840.452565269818	23640.949076355686	28277.756797056285	31763.97975689562	45107.50744934494	30089.045874141022	24344.569918449128	17859.606336293946	27883.264169040325	25440.713588630475	18274.18370272811	21761.460528640015	32917.106364385894	15770.289132553711
20083.311793029327	23902.801302761014	24141.43181748005	17677.390960018216	24213.746505050145	18734.894684350573	20510.086817003295	31503.780877417918	26467.921308104105	21446.717883065063	26333.941736909703	20744.467987390737	26791.983605051824	26289.18572532663	21953.017023982793	44075.034743692246	23539.688928644293	23640.949076355686	27977.523300055298	31636.058839940895	45090.68620637072	30089.045874141022	24344.569918449128	17859.606336293946	27883.264169040325	25407.79717052682	18274.18370272811	21761.460528640015	32493.28472401392	15770.289132553711
19846.543629831784	23597.03018609265	23884.29585483927	17677.390960018216	22639.813694823122	18700.10931975719	20492.625992992016	31395.180772902728	26420.594326803854	21193.106210631886	26324.556776643763	20727.964865864713	26781.781774305684	26247.039923239765	21953.017023982793	44033.660339116985	23539.676865453253	23640.949076355686	27977.499253616254	31636.058839940895	45061.04333501175	29849.388163052165	24093.486948521797	17236.971651825814	27779.34206066758	25407.79717052682	18148.46203344901	21761.443060749116	31651.965481103536	15716.736314143647
19846.543629831784	23527.952018518354	23884.29585483927	17677.390960018216	22318.174084930513	18524.677325523935	20331.800781107064	31291.91349368978	26351.3808346105	21193.106210631886	26257.077406533568	20564.147536632096	26762.93508724491	26127.44055862119	21875.978424594112	43998.38566675006	23447.07820698188	23578.595065605434	27927.567212446007	31630.510378465373	44972.542067996015	29845.718438683463	24093.486948521797	16992.754221279447	27657.788744908547	25407.79717052682	18043.214122821366	21761.443060749116	31363.961740856783	15676.492675816462
19845.196020493277	23458.088640261223	23841.642139370226	17672.188338418026	22302.29165547577	18524.677325523935	20164.82987392067	30762.867434232205	26178.62647303938	21000.9767244115	25894.218348165996	20489.49193404237	25930.496586865433	25937.89158924241	21616.820017866252	43942.13599696893	23353.170245474306	23068.73423189357	26726.94019871937	31465.809844733256	44469.26515917176	29754.164197042348	23714.07017925114	16838.00147224355	27499.317517741947	25058.208472484053	18003.01190131412	20823.859999196782	30894.36008476474	15671.73891863089
19610.77248559211	23159.534247553856	23655.75109105695	17625.494567428395	22154.958479275905	18392.269321471667	20164.82987392067	30762.867434232205	25921.262854751996	21000.9767244115	25894.218348165996	20305.754464064405	25808.78216611393	25760.774800131192	21534.579912118636	43693.679505932305	23175.673813903904	22696.22646537043	26726.94019871937	31465.809844733256	43934.52284508214	29472.146298156957	23630.927694790793	16762.436860005444	27241.124345953584	25058.208472484053	17856.21485345805	20803.2622705374	29854.489560569255	15671.73891863089
19590.84734324389	23106.349251553234	23623.349063836606	17492.052279518488	21972.273196653925	18359.84291271973	20106.070280133088	30762.867434232205	25783.24537692028	20691.030057645356	25875.189703375403	19892.626338655788	25808.78216611393	25760.774800131192	21509.529483320704	43390.2729942094	23175.673813903904	22696.22646537043	26726.94019871937	30981.40009740142	43427.91329690296	29433.641238457858	23626.830700043232	16631.05517091237	27241.124345953584	24760.076581314665	17784.474214870952	20795.60461522615	29854.489560569255	15557.854156275898
19535.29905079135	22567.875934900265	23245.37828168004	17268.932300703258	21947.71669956193	17820.447238642337	19896.90796399513	30082.129983492814	25666.81143830256	19981.681553985225	25417.203925571113	19812.746574816716	25481.96937974987	25708.746645915686	21414.07890806666	43194.515943401326	22618.289762170258	22628.609000456196	26479.634522347504	30894.51616734325	42971.93553837255	28508.696087324635	23558.24948802338	16335.732598499291	26268.080839504884	23388.087364781037	17682.796259873918	20474.95442513661	29471.8338400208	15513.00465630586
19498.58928798019	22558.559615932645	22901.328406248856	17203.71318284165	21448.21410238582	17779.920462749433	19770.657452913267	30082.129983492814	25089.448397051325	19981.681553985225	25417.203925571113	19785.675166810568	25465.99458652105	25669.073535327298	21281.71743135315	43103.90553185602	22618.289762170258	22567.761508077794	26084.408557871968	30675.380311960194	42927.46795932692	28508.696087324635	23466.209005062363	16069.4019341146	26268.080839504884	23317.198224388074	17498.32817592748	20369.131773150373	29405.4261345734	15513.00465630586
18299.228947065152	22209.211520492125	22314.638235915474	16869.280582388936	21298.120194762363	17631.30833523949	19770.657452913267	29541.936062806897	25089.448397051325	19805.417412843115	25031.980757038004	19702.996079033823	25412.735641158615	25649.638396719172	21211.417050155036	41973.397373479806	22366.19039988031	22528.352155837933	26068.66084426195	30675.380311960194	42353.754619651605	28508.696087324635	22813.92033319267	16046.726679666612	25951.032235537605	23317.198224388074	17498.32817592748	20369.131773150373	29271.442953794674	14949.508458348304
18299.228947065152	21862.985951901646	22186.748069772017	16869.280582388936	20878.613283377657	17482.553196960467	19747.80767197868	29449.87044253595	25089.448397051325	19121.911345517663	25023.672327951128	19698.59037536549	25291.92806478897	25631.506795277037	21211.417050155036	41285.2577095002	22236.688587877576	22520.173186349613	25912.49728373097	29816.009552904117	41774.26099991475	28501.658243016023	21750.90737459208	16020.574432234658	25691.994480229037	23317.198224388074	17068.908520840032	20167.497139915013	29012.37923611607	14949.508458348304
18299.228947065152	21833.610852417045	22175.62803558333	16430.799296365614	20688.31413047345	17472.492752577185	19738.334611504575	29448.83881940674	24801.902612367812	19042.415010045326	24177.465314482317	19283.09961281786	25185.844383188847	25456.910955079285	20622.911952529965	41186.02859289147	22143.67489809832	22343.63113112025	25853.11989707445	29613.669456579246	40423.85942693355	28433.225242089353	21039.17940725568	15832.89690677476	25546.934061575448	20925.114364380683	16976.97602083355	20063.418613028196	28846.08814411543	14790.951547196788
17739.131960437786	21524.03517385424	21885.496432129432	16255.83952650932	20579.013677966122	17349.27282978317	19676.651483421447	29321.69843968307	24647.94332757787	18963.436132200695	23709.350131801235	19171.56307167795	25158.785193584717	25379.272340289863	20616.03328517931	40950.42320633753	22092.821915771303	21817.636172667368	25584.561820831655	29465.475987861028	40423.85942693355	28221.6178696794	20868.35219877369	15335.182238336813	25424.168716019358	20910.533337424913	16900.674019759324	19780.928849646683	28776.114840796276	14639.381308864462
17739.131960437786	21501.42924646653	21700.748633465297	15983.619800239725	19435.01017655718	17203.943341888105	19676.651483421447	28787.92847995343	24647.94332757787	18938.733841614536	23621.080743053208	19001.792673782867	24631.5233208132	25274.466232784107	20482.974998363567	40824.274005652325	21954.120923050734	21817.636172667368	25461.240101983927	29223.955021854807	40412.52512537084	28221.6178696794	20490.995754604643	15335.182238336813	24644.262967342904	20751.479886017063	16697.680859667173	18519.018324864694	28732.810117793604	14487.397086050449
17693.385366418774	21409.639893708667	21637.149383412285	15857.913108064624	19425.02482478515	17203.943341888105	19655.975189015877	28771.74789990096	24647.439892000657	18841.702708026136	23621.080743053208	18968.390403967645	24565.761367414725	25274.466232784107	20441.504707471096	40600.44005638701	21905.16947840283	21817.636172667368	25307.33679698298	28895.42289757368	40030.26968531261	28002.132435114476	20420.117510137043	15329.301279187252	24644.262967342904	20652.500035730758	16579.336487465705	18455.432498554524	28245.194867165053	14361.045533514885
17546.80085942877	20734.808238476297	21469.00648879073	15857.913108064624	19378.958747931134	17203.943341888105	19586.44224817662	28676.73814291106	24575.036803593364	18753.434808393424	23491.228882923664	18949.320080130903	24565.761367414725	25195.80400594667	20436.00832621018	40353.67096437991	21799.69267485537	21781.285318271748	25284.080876982043	28712.57021666645	39711.836184022104	27611.47998545516	20317.005862614	14584.36803308253	24524.16558889835	20635.963493706557	16579.336487465705	18245.406460214967	28232.379928614802	14063.586274973459
17345.931595791535	20026.37097521706	21370.434956209145	15738.297129925677	19282.209562051372	17039.108793807973	19422.833779963337	28536.253788961796	24525.102491337362	18674.381566668544	23365.032955593717	18949.320080130903	24391.662413232247	25195.80400594667	19994.650430858517	39921.76550309705	21752.242978043505	21647.233321434658	25233.996050941674	28632.81768747222	39706.33938593515	27611.47998545516	20309.3230487584	13640.914731932959	24473.060707170414	20271.02879025393	16552.77110635493	18198.95292455543	27794.618646351628	14051.258639930329
17345.931595791535	19963.264098394517	21123.210059358207	15699.238561469852	19047.654080431013	16720.625282155095	19370.09562868852	28390.71694737522	24331.827995364947	18503.36108725668	22753.427480500763	18926.36736618589	24178.685791955817	25121.918255111195	19954.73494077979	39593.87744304346	21570.236550750975	21543.167317211857	25163.01854703746	28420.76057101002	39647.96711651231	27346.093521075345	19838.29786577194	12946.728804811315	24311.55124039236	20226.209882460396	16550.129020227578	18152.52601243588	27538.67639262128	13813.188982720285
17126.43545751903	19790.146550825066	21090.981512693357	15699.238561469852	18900.18980925188	16675.738797147966	19370.09562868852	28239.4940798334	23636.386966284714	18227.612065380243	22753.427480500763	18350.733399728495	23951.455044308204	24979.943137850518	19954.73494077979	39288.5523831543	21570.236550750975	21490.772625937432	24725.37881439092	28363.891019032722	39151.22362987585	26969.294615188763	19823.953949992665	12946.728804811315	24258.573885691432	19450.671903481518	16465.430388387846	16753.828884781942	26223.81330121203	13799.380552350447
17082.915242311956	19790.146550825066	21082.710677655825	15699.238561469852	18900.18980925188	16672.128996652864	19366.56147878162	27915.28474344135	23460.33521303568	18227.612065380243	22736.80055676738	18283.417874746472	23174.906013174554	24862.928983106693	19950.346811451207	37236.93672191581	21349.09306250564	21266.155706464888	24668.547832333723	27558.165104339972	38447.36852065608	26877.271747400933	19812.562038261643	12567.176028067584	24039.004327142462	18982.969833359275	16003.979989731533	16498.75775521028	26125.14799986074	13112.121779337589
16981.013664364902	19785.48212863346	21021.048953903526	15603.48458913704	18882.525895816543	16219.699907998254	19212.690762041373	26140.910534097224	23304.605140059724	18133.968922338237	22550.71597804954	18283.417874746472	22951.027754665483	24663.14904656751	19798.24285252462	32719.746823404952	21303.996939595425	21266.155706464888	24595.66020204482	27431.227725873392	37195.65056885798	26801.404918038676	19693.875987104355	12558.872635144584	23625.027985042172	18970.774166606243	15941.87217947991	16491.128691552007	25380.680757355352	12984.964287529552
15519.920268988672	19557.539238091762	20959.974702666026	15552.760320884869	18753.309768035764	16045.316254990652	19212.690762041373	26140.910534097224	23304.605140059724	18126.091095266325	22391.17538346589	18252.1267894744	22861.80969154894	24663.14904656751	19797.9929407689	32322.536261199733	20836.65094999282	21218.470478597003	24595.66020204482	27062.103127419447	37080.52909721048	26540.15657747101	19338.41036818477	12421.047757176671	23432.560255969885	18720.744979648072	15912.532727086164	16457.23356268933	24692.990852874445	11824.371621113913
15508.497984742247	19548.48132098936	20929.05693345286	15552.760320884869	18492.46288644747	15788.427895246703	19117.836270935724	26128.418427776614	23216.88971178418	18019.924415087837	22156.10773981517	18177.446481850413	22817.406999902905	24663.14904656751	19739.1977998736	31016.04285095376	20787.806069139053	21023.630341824348	24457.93235243581	26937.387979590036	36751.909143627105	26516.56285307606	19338.41036818477	12420.23666428349	22585.801948483182	18703.476131431475	15761.797761481035	16457.23356268933	23793.80134392448	11824.371621113913
15362.260070994385	19278.712759555405	20915.315332985436	15552.760320884869	18492.46288644747	13818.794538891905	19084.71467578268	26128.418427776614	23186.930030841362	18019.924415087837	22156.10773981517	18177.446481850413	22810.09736626429	24663.14904656751	19704.21173213604	30816.93772225392	20787.806069139053	21023.630341824348	24457.93235243581	26379.50480666819	36751.909143627105	26498.68530300818	19085.03173956515	12082.183937186766	22123.36144758005	18640.52347455051	15579.53193774368	16406.590752459022	23605.74035070653	11767.082488117201
15246.910335530112	19273.902408341226	20741.949137204054	15552.760320884869	18413.19838234315	13818.794538891905	19084.71467578268	25959.910238869732	23148.51388843371	18008.734300576492	22141.028296733923	18175.70995912823	22652.262101996563	24659.544640382457	19681.681390289723	30496.55739020777	20542.23868199208	21020.657366114032	24325.870260385393	25952.57644343305	36462.968282832604	26496.456687473627	19085.03173956515	12082.183937186766	22123.36144758005	18546.280089593438	15536.784417161225	16397.46290395103	23213.382966231202	11767.082488117201
15025.662464350053	18227.984752274853	20495.138122837212	15552.760320884869	18321.43660359562	13818.794538891905	19037.052032778665	25933.348382899865	23100.021711660967	18008.734300576492	21996.67064837163	18170.68733477396	22366.59467925532	24345.24441198559	19681.681390289723	30354.501271293208	20538.077099899423	21020.657366114032	24325.870260385393	25887.26065179793	36115.32463424126	26481.893897579255	19085.03173956515	12082.183937186766	22123.36144758005	18546.280089593438	15497.475119588129	16360.40342572998	23031.080801840213	11720.1415981288
14631.563343545693	18204.876583098383	20481.094692827934	15489.82757712389	18077.15091918302	13785.569458627082	18922.838852974462	25603.531407545477	22923.653966919508	17473.43211336784	21918.769165602087	18158.250313005567	21947.50441747117	24345.24441198559	19615.562934431433	30026.20276094488	20518.08263901455	21020.657366114032	24138.861413922496	25845.34727833842	35765.10370498444	25642.93275700047	19044.001481610627	11839.88574998907	21612.165017960557	18464.481665861193	15478.710567442562	16128.18598041173	22535.63814229568	11656.787914518269
14631.563343545693	18204.876583098383	20481.094692827934	15277.286985379085	18075.34805122339	13785.569458627082	18922.838852974462	25352.71017631137	22889.501420203673	17473.43211336784	21441.15998913154	18151.65927485684	21927.34126274852	24303.299660728695	19601.75285604611	29598.831230806147	20385.57133013023	20782.1151541739	24138.861413922496	25808.604024500106	35610.137965057984	25642.93275700047	18520.69280740159	11804.718950396442	21612.165017960557	18379.337018624785	15477.413284361499	16128.18598041173	21157.321949379286	11617.283278023855
14618.904623363489	18176.98752630911	20462.014786178457	15277.286985379085	18071.56383058085	13754.263974628371	18922.838852974462	24671.839221553346	22887.75738809205	17473.43211336784	21426.37673996999	18151.28211582971	21681.876267025746	24303.299660728695	19517.98154360758	29464.185796662743	20385.57133013023	20782.1151541739	24135.907854602996	25775.06036538707	35564.58281204861	25642.93275700047	18481.651667218717	11804.718950396442	20674.673773128274	18273.483149177177	15465.806991613588	16099.441429802822	21007.09711047343	11612.816658855825
14618.904623363489	18176.98752630911	20462.014786178457	15262.712384678513	17945.41506782257	13754.263974628371	18842.321288892443	24671.839221553346	22617.6998290877	17473.43211336784	21219.59264624008	18098.6681839986	21666.352487538883	24071.10011848827	19113.788376509565	29183.1716659345	19994.610911968146	20564.991154914023	23841.225296916877	25743.37520195652	35207.95040359539	24872.074468844105	18470.644375172833	11752.4777223689	20674.673773128274	18188.54339773907	15355.637072575875	15950.267493592797	20929.585671571167	11407.37761237686
14593.053210397413	17989.191671831315	20343.1388103187	15229.195947687014	17945.41506782257	13745.043247581076	18842.321288892443	24668.27785950271	22455.55453673619	17439.382844923253	21219.59264624008	18054.03959914913	21666.352487538883	24071.10011848827	19113.788376509565	28603.163501089923	19956.198263551752	20564.17265975748	23765.856444413486	25627.486366751968	34977.79572573001	24872.074468844105	18469.03296264838	11658.968396813267	20636.90351378443	18188.54339773907	15328.8393788725	15927.380036603978	20487.592782781685	11387.055026836078
14131.014297520614	17473.665119427114	20343.1388103187	15221.760817185688	17945.41506782257	13597.541222554315	18842.321288892443	24608.43066226352	22454.575695882857	17317.619433227064	21210.046475717085	18051.524137179833	21631.672746008582	24067.139954438524	19113.788376509565	28115.761752937204	19956.198263551752	20564.17265975748	23765.856444413486	25465.494891878374	34464.69895503586	24871.383220967058	18364.004632847304	11658.968396813267	20178.100614443163	18188.54339773907	15328.8393788725	15927.380036603978	20222.87215287447	11387.055026836078
13942.442640188005	17326.93345636078	20281.526219696898	15208.059255776903	17883.43058697161	13310.47323570546	18789.13913929493	23934.609875140784	22449.357989558237	16903.0000756358	21210.046475717085	17819.012479322115	21631.672746008582	24067.139954438524	19015.11324636743	28011.289323417794	19956.198263551752	20564.17265975748	23765.856444413486	24939.490899919638	33842.06657715024	24869.230174044365	18337.20199419948	11658.968396813267	19701.201723831364	18174.72882423458	15328.8393788725	15927.380036603978	20174.349334490093	11323.722701139257
13942.442640188005	17213.53441780575	19775.709988234597	14555.237090885199	17585.98431746318	13310.47323570546	18629.811593396014	23875.858906926827	22401.693789498226	16698.473829791372	21197.193008104496	17628.58207076734	21587.045538108247	24045.143201122642	18989.914290780336	27836.49184156051	19934.027801734104	20564.100734689062	23760.882360382322	24939.490899919638	33254.680762950185	24705.58853026442	18285.100913059534	11637.087826059493	19701.201723831364	18085.230654454594	15279.204045176217	15695.77819818191	20174.349334490093	11309.44399453213
13767.158264337255	17213.53441780575	19775.709988234597	14555.237090885199	17585.98431746318	13310.47323570546	18629.811593396014	23801.193832486162	22401.693789498226	16698.473829791372	20870.4573968949	17538.666338719082	21434.2728904527	23693.56085242005	18989.914290780336	27503.668278780937	19934.027801734104	20376.30611231015	23758.517056304372	24740.975112584874	32603.253045880596	24658.609945573193	18157.482296662787	11637.087826059493	19701.201723831364	17887.624177440608	14681.148553354555	15695.77819818191	20045.267123181584	11303.083218627204
13673.025515095112	17204.475319075085	19769.146624750443	14527.643147455545	17585.98431746318	13047.05121999341	18550.186264049953	23801.193832486162	22331.27100499644	16680.78955086942	20870.4573968949	17525.668474693353	21434.2728904527	23589.222641737346	18741.410489276375	26752.334282816326	19681.916642876153	20318.69586606391	23619.955050490087	23825.30736057082	32598.542366848564	24534.710831448076	18157.482296662787	11368.856676284284	18087.875785675307	17887.624177440608	14606.168579780151	15695.77819818191	20014.21525990231	11241.200611486156
13673.025515095112	17115.61374015788	19755.073698920296	14520.556597007113	17585.632705937645	12918.992672464428	18550.186264049953	23798.895163667603	22190.33695076946	16680.78955086942	20859.0874644498	17513.101646095463	21432.314116883732	23532.142355755226	18741.410489276375	26602.130966426153	19541.46636428451	20294.62706933246	23482.64448378567	23313.681206777426	31603.47505177058	24530.400176201252	18120.909315202465	11164.359494446606	18021.695343823856	17824.33566525782	14603.762439328004	15571.530435002645	19999.78019827539	11241.200611486156
13568.882883014647	17115.61374015788	19695.29079639837	14520.556597007113	17577.10416107955	12918.132001698592	18520.89601088952	22666.946776192555	22109.302428229617	16625.601657669053	20747.5689933812	17512.00746623765	21054.2584101952	23532.142355755226	18675.59782180814	26602.130966426153	19519.323425057268	20259.263763985597	23397.55518945211	23313.681206777426	31600.63839354051	24329.149463536753	18077.470845770426	11151.742305606276	17859.394180300427	17764.78110090029	14583.964461574673	15452.930197899594	19951.92804263368	11241.200611486156
13568.882883014647	17042.71719897812	19120.89884548965	14003.954158255181	17349.248322057443	12915.3151869626	18520.89601088952	22636.208863711854	22015.828197719078	16622.71189676175	20458.728888939342	17419.898147334796	21054.2584101952	23417.37365430211	18533.65509232042	26409.58555729491	19409.518768647024	20244.83103255457	23341.03780057311	23313.681206777426	31456.985119331708	23858.442175028707	18077.470845770426	10621.063176165007	17767.48256756984	17135.67890730113	14519.905952541641	15447.284062116254	19951.92804263368	11198.25650471107
13487.338468600205	16943.077611611036	18800.545247764923	13890.177297877688	17349.248322057443	12904.439915738805	18437.383278504138	22618.650816136153	22015.828197719078	16562.74253150672	20458.728888939342	17419.375592750228	21035.472988034875	22981.420750194837	18156.674811733377	25860.309287080196	19395.921963789136	20187.186470103974	23244.42296824285	23167.915438462507	30819.630904327874	23662.854158380058	17922.417057543647	10621.063176165007	17766.927081996506	17135.67890730113	14519.754747160418	15426.940130657425	19714.238590188466	11188.356078347808
13487.338468600205	16943.077611611036	18477.171195778246	13825.572980946334	17349.248322057443	12833.473913401001	18366.607456504702	22478.592892439257	21995.498769773672	16526.792196254188	20233.882146845437	17405.392847792595	21031.025266713055	22844.03411470069	18011.459233096182	25831.796306774042	19360.54038751016	20181.376263550068	22999.741104357232	23167.915438462507	30712.32753765939	23520.53363938917	17876.23420815747	10611.599421028704	17745.831293118536	17135.67890730113	14492.191739958824	15356.180073228734	19714.238590188466	11188.356078347808
13329.390639865367	16943.077611611036	18477.171195778246	13825.572980946334	16635.027566666817	12772.611077416555	18363.17741513376	22011.033598220172	21934.329866216267	16515.738234473774	20233.882146845437	17364.567793657196	20742.17645395181	22660.456225147296	17980.329545223904	25436.82258372349	19250.27057590237	20095.81339610136	22804.89608326881	23145.920424384247	30361.748710102613	23412.21978636197	17827.66639842296	10605.209937283964	17745.831293118536	17132.8168618231	14443.288180768244	15348.891242836205	19635.487398303976	11188.356078347808
13329.390639865367	16943.077611611036	18477.171195778246	13822.860299363554	16582.365443692837	12730.928421826351	18336.707867135774	21730.998976815667	21811.92534134003	16515.738234473774	20217.8066309211	17344.004542438328	20307.786866281273	22633.430123718168	17980.329545223904	25082.70941015005	19240.300626485707	20095.81339610136	22790.644268185624	23142.181739033804	30361.748710102613	23222.564470003843	17814.0183427226	10436.598296476674	17745.831293118536	17132.8168618231	14439.969594808905	15327.080404588041	19631.501527520024	11162.842376439485
13315.814748588584	16480.571498776124	17816.967515666565	13818.953787403998	16216.067649343295	12715.762819650889	18166.32482095033	21461.60851771654	21809.59550019174	16474.537774076463	20205.732518767356	17269.192669456414	20307.786866281273	22489.58160096294	17766.702088182785	24865.937064024376	19165.049362567683	20059.676810314493	22698.55393411297	22950.190932119716	29993.67420521015	23209.24576222606	17814.0183427226	10408.687678873941	17711.56308418829	17044.340422551046	14432.11729890519	15326.758732555027	19063.805390117082	11162.842376439485
13288.736547686538	16480.571498776124	17816.967515666565	13752.173307035973	16182.012830357853	12699.643673492568	18071.914942957097	21461.60851771654	21721.412664170402	16452.841121196892	20184.034067530305	17206.622728925242	20172.71611098591	22337.58854028396	17698.017402554317	24769.582712116095	18893.969043949044	19802.330155522995	22609.881031155135	22587.268070946542	29983.89122601025	23197.221434796636	17605.97226305106	10278.086091193036	16834.291892007845	17030.110890365257	14392.898051588232	15181.951650175426	19063.805390117082	11100.235399988793
13238.437717845432	16365.505494529069	17816.967515666565	13752.173307035973	16182.012830357853	12682.569723657703	17863.492096436938	20891.70511025062	21362.913070522103	16237.025334737275	19450.258540662144	17173.007216087957	20153.374525891017	22337.58854028396	17409.96353232566	23904.054240177335	18799.61742235701	19613.68917600586	22583.58872989118	22587.268070946542	29309.7503472246	22717.164457641757	16812.063571450824	10278.086091193036	16834.196764030996	16947.37641741374	14161.956299351457	14815.398961772771	18624.308615522463	11003.974310397716
13238.437717845432	16204.064975874686	17813.01029234645	13746.069215343143	16159.728007591179	12591.584335701267	17863.492096436938	20794.917092907213	20993.76084638828	16237.025334737275	19414.939424140266	17128.502778481467	19774.361087293633	22297.821850915287	17171.114855545697	23875.393671764123	18799.61742235701	19591.947945082786	22298.497702775316	22011.781899329995	29117.54910878703	22636.87284858818	16716.121691251396	10262.134057841002	16794.20063434827	16947.37641741374	14161.956299351457	14815.398961772771	18548.77339288762	11003.974310397716
13235.186151423291	16184.27819394981	17795.022307930907	13727.440676919607	16159.728007591179	12591.584335701267	17817.31148039038	20188.590228502464	20992.736371453117	16164.936101711357	19193.33423018575	17041.838193328782	19628.475883319185	22297.821850915287	16633.351523697493	23728.006915432125	18148.521983639082	19583.163763789144	21989.96468924153	21665.004237220444	28685.55077252858	21811.121300519542	16716.121691251396	10262.134057841002	16667.917780619373	16741.779552592438	14161.956299351457	14581.357833316422	18474.097238994997	11003.974310397716
13189.259887592125	16058.253386081937	17705.330933019082	13699.869443514155	16039.361473376994	12591.584335701267	17817.31148039038	20188.590228502464	20962.818473291372	16164.936101711357	19080.804266080948	17041.838193328782	19616.97469107	21638.593146753945	16578.69777669185	23433.38285689933	17239.421507296385	19520.72556506009	21905.610208215403	21573.992987270896	28588.8160936612	21811.121300519542	16629.657063942344	10260.009499456968	16471.663378185105	16624.24609311009	13702.216781917621	14252.331339310716	18260.02616858053	10980.434007157215
13091.85519050053	15909.632537131718	17681.816519539978	13608.321268030846	15890.05350392224	12499.329600497014	17813.723535007473	19862.453180198114	20512.255223121512	16110.361438770757	19059.823569414137	17040.086041927432	19607.183172900608	21489.904325829226	15660.66296761092	23368.202793974666	16761.080467731612	19499.30358593817	21643.115869590765	21530.044623636608	28165.396814479802	21188.469366212517	16581.80082084055	10137.745908193827	16246.344227959733	16624.24609311009	13458.062095744172	14032.457975754493	18198.14939026987	10900.2356204546
13083.85089104551	15909.632537131718	17627.953969880677	13608.321268030846	15890.05350392224	12447.607083879637	17784.422906874228	19448.51467501119	20260.24170245746	16110.361438770757	18977.14170428675	17025.29215183457	19506.07990778334	21392.883649415096	15660.66296761092	21885.556355654197	16600.13142323913	19499.30358593817	21463.861350824576	21446.138560872663	27896.50605754452	21158.24915877038	16494.86484552848	10120.726996413116	16246.344227959733	16569.814711296545	13409.718514328415	13938.045165487556	18198.14939026987	10899.702594928327
13083.85089104551	15882.910152950079	17621.663421745463	13497.874154508358	15735.243286602363	12398.16139422526	17784.422906874228	18808.132640211858	20188.225866973637	16087.953184716009	18922.303990065746	17025.29215183457	19494.21883649684	21392.883649415096	15660.66296761092	21684.36702395448	16571.11740249451	19499.01617030575	21420.210655745548	21446.138560872663	27649.25226186633	20789.05566565996	16494.86484552848	10105.830746193318	16234.92347803396	16563.27910802543	13409.652675969903	13938.045165487556	18172.96915807634	10899.702594928327
13083.587859093699	15877.748483788582	17621.663421745463	13497.874154508358	15735.243286602363	12398.16139422526	17728.30299761476	18802.01018569502	20142.651894658415	15996.47056442017	18720.88069700046	16999.517833413418	19096.26050308642	21387.99343666447	15660.66296761092	21684.36702395448	16571.11740249451	18384.273080532894	21064.965348485825	20975.79936827318	27537.551970369503	20789.05566565996	16440.99954129543	10050.645058105623	16144.295358361227	16563.27910802543	13409.53732897015	13822.79846133296	18079.998154544046	10804.359691740521
13071.026309175399	15577.607607494547	17512.017337285295	13486.427847285915	15735.243286602363	12374.773438256776	17728.30299761476	18487.75155201344	19975.528636135765	15996.47056442017	18578.186058283267	16947.657463199655	19096.26050308642	21185.062158305274	15549.093328798896	21656.0989311734	16435.86834139565	18303.99217643912	21064.965348485825	20975.79936827318	26520.64396200444	20570.575388436177	16440.99954129543	10050.645058105623	15951.536527005032	16485.59841314555	13248.352822602454	13817.094764584168	18052.82566313126	10783.931923884702
13071.026309175399	15577.607607494547	17374.583822569606	13486.427847285915	15735.243286602363	12371.863406528615	17630.944030348386	18415.947300168187	19975.528636135765	15945.239184861453	18572.65429672243	16939.85648310458	19096.26050308642	21181.283779188154	15514.757604559494	21595.373617373833	16409.747702512344	18303.99217643912	21064.965348485825	20975.79936827318	26281.853274517285	20530.862948588707	16440.99954129543	10036.769627304711	15886.409906768737	16409.763699017865	13237.603487353095	13807.26361294246	18052.82566313126	10783.931923884702
13046.006389641776	15577.607607494547	17236.193213877566	13472.042733753853	15733.255457782656	12357.776057746854	17457.943160290666	18411.39525818952	19972.148786471953	15945.239184861453	18539.943057543176	16747.828772385266	19096.26050308642	20574.171522007615	15371.632159777164	21475.141817293268	16408.38274447067	18114.03121377703	20953.48509418675	20975.79936827318	25973.988030352637	20530.862948588707	16409.067309708233	10031.077110778573	15886.409906768737	16334.508358925716	13237.603487353095	13787.926295111167	18013.283656143758	10776.812215531194
13020.569218038725	14916.28750274258	17222.655895983793	13472.042733753853	15723.648683767622	12357.776057746854	17436.68436606058	18186.48798532564	19889.282490029116	15945.239184861453	18265.91222000862	16738.945372424998	19096.26050308642	20449.13385441329	15262.963813518814	21142.794728819314	16408.38274447067	17830.18710203303	20579.38425695883	20975.79936827318	25923.26120315281	20050.38441285485	16403.701583324684	10020.539319302381	15884.179630395975	16334.508358925716	13237.603487353095	13767.203897938796	17759.44718521356	10745.873791720584
13002.536521948114	14294.458952945348	17190.423450680548	13439.52552340686	15648.816921236697	12285.299822179428	17431.75213494256	17962.427697585157	19729.33719118419	15897.69554253996	17536.035474176344	16738.850147636906	19044.194370204874	20350.20166227768	15223.429875248063	21079.43901631819	16350.079082357004	17369.00844784735	20073.23380871933	20935.564851222978	25649.855519051907	19644.713105431416	16389.5982538701	9952.721080835481	15818.553609361543	16073.359673425526	13198.883436825683	13758.686560770866	17677.6823952284	10668.395284622407
12897.381553657187	14114.955690485465	16053.35192871169	13339.091334090583	15469.987722251486	12285.299822179428	17368.727354205635	17640.518971075937	19618.57797900588	15842.956519608326	17509.939731533297	16736.44361172687	18856.965149685555	20031.225404677876	15137.150476887817	20575.835350744062	16292.390891810526	17314.89531376899	19602.177126952494	20617.468935329678	25096.13531586629	19063.054964767394	16389.5982538701	9558.24176834154	15651.855072656657	16073.359673425526	13137.68315329712	13646.54833260617	17665.178155818357	10668.395284622407
12778.390535366196	14106.608135059758	15956.395029852603	13336.224761044454	15469.987722251486	12246.510871599223	17266.479014949262	17478.037524980595	19279.605049670685	15842.956519608326	17165.60165944109	16672.904481403944	18837.081279415448	19908.747432114676	15131.597928079857	20360.92716119041	16188.945788253224	17314.89531376899	19438.237577202064	20617.468935329678	25048.547264096887	19063.054964767394	16381.994306186525	9512.943958197864	15651.855072656657	16073.359673425526	13137.68315329712	13640.836495579779	17662.086337392786	10664.95955939552
12778.390535366196	14059.591612634213	15817.265285482525	13336.224761044454	15361.973802605871	12230.167265676784	16922.54160485696	17302.675469589645	18684.696184217104	15779.04870401691	16978.220402456995	16672.904481403944	18394.737676592795	19908.747432114676	15124.376601753625	20317.149190778953	16188.945788253224	17092.02224810457	18964.099994313292	20539.94285823841	24907.997058200257	19015.502480081715	16198.501135619039	9452.867257244998	15555.376763173268	16019.782250232973	13102.558316681294	13615.677607079975	17600.44540981977	10664.95955939552
12778.346983327867	14059.591612634213	15242.240746129502	13250.811822151954	14901.974287279563	12226.295219594009	16920.276081083026	16776.071784529893	18489.818470086862	15645.995506272198	16693.13331790275	16612.732162268883	18340.12432103156	19908.747432114676	15012.511158261352	19605.028923555623	16188.945788253224	16847.40594302488	18911.185852316397	20539.414911959353	24845.308865440456	19015.502480081715	16173.379051554868	9452.867257244998	15513.764357622882	15964.089235222486	13071.268228845705	13587.472331261763	17572.683209717266	10552.276170338875
12758.183750234313	14050.958737615763	15242.240746129502	13250.811822151954	14832.734827794982	12144.868941210296	16900.99785895976	16314.264679740778	18476.344339121333	15631.967363406215	16441.06559600161	16332.422404557641	18279.436755373827	19719.185394064058	14391.851812530978	19384.35229956624	16170.468176238466	16843.719303233578	18253.088726441445	20158.82303176103	24845.308865440456	18273.206896962696	16173.379051554868	9442.48468738376	15508.63637232353	15700.629964146148	13063.653144654614	13447.386605946509	17443.731167858678	10552.276170338875
12728.042979308313	13734.12772585791	15193.768296979395	13205.1549298213	14720.099674382684	12144.868941210296	16896.832900065525	16121.727331128839	18469.450296239396	15620.988061506938	16337.95362922804	16330.41774805262	18276.311294234154	19664.905294972068	14374.03947662818	19181.570518613575	16170.468176238466	16832.441771702557	18206.487619905995	20095.77485409671	24617.887617577875	18273.206896962696	16173.379051554868	9442.48468738376	15389.576998857488	15637.937781159564	13060.611546130005	13411.508691176188	17174.136329704415	10516.119520563307
12619.795871086948	13600.003078840458	14675.098196182296	13205.1549298213	14718.039764879775	12144.868941210296	16894.921457381028	16099.012461736911	18469.450296239396	15620.32347769307	16316.556019519736	16330.395211224317	18276.311294234154	19607.351589183483	14364.634853621283	19031.131859915222	16168.14542840938	16832.441771702557	18194.946418762454	20042.248299745934	24476.006816667592	18273.206896962696	16143.191838561153	9442.48468738376	15388.158391323961	15491.30793913143	13060.611546130005	13393.815359982795	17174.136329704415	10516.119520563307
12619.795871086948	13600.003078840458	14578.89538916297	13178.253448863537	14692.361283382379	12144.868941210296	16891.94404511737	15918.962669246674	18135.426711947817	15615.927561815592	15954.993721686833	15820.376780068962	17399.603926456253	19593.48075310542	14331.211543258443	18643.57915701327	16109.534355620774	16817.73947540776	18092.928750444964	19519.13378068203	23554.27273242802	18018.620123299464	16136.635560982588	9365.572944193054	15387.757987760575	15491.30793913143	12523.723678184724	13339.243473032608	17138.49490860277	10516.119520563307
12557.290252887618	13600.003078840458	14532.010359063874	12964.808408903358	14642.296565351136	12144.868941210296	16725.650995076605	15891.446337330757	17884.489904826514	15590.06058720596	15479.073305573402	15746.24157828203	17195.13903265883	19581.27352306682	14170.703521927871	18564.484375843684	16109.534355620774	16772.21864159531	17999.404481325804	19231.637090979242	23290.73165589721	17783.581830632527	16136.383925086477	9365.566034539237	15387.411564875574	15450.501997317291	12293.720473537709	13339.243473032608	17018.52114692549	10515.000480877594
12557.290252887618	13350.307350179779	14532.010359063874	12957.599601512671	14593.858614419965	12066.61157679757	16725.650995076605	15891.446337330757	17768.8428717017	15538.701829315938	15442.877022655077	15693.279850504594	16980.28240497432	19520.07436360853	14170.703521927871	18144.545347015686	16057.991744319266	16714.083561360665	17640.548466611304	19177.19100032325	23050.627043383833	17640.416925983387	16126.86425684294	9351.38092224921	15358.691488375129	15402.867077718953	12170.147139937671	13259.205335288418	17018.52114692549	10509.660570427392
12557.290252887618	13347.192270929194	14518.0025561374	12875.087514591845	14593.858614419965	12066.61157679757	16725.650995076605	15832.320784646236	17698.074570453016	15538.701829315938	15249.957655953047	15675.426407530966	16792.72816803545	19441.900086916045	14170.703521927871	18105.23895035117	16035.545023681065	16693.17424591913	17432.778108667357	19177.19100032325	22736.196338056347	17570.639141238607	16099.890188349427	9351.38092224921	14911.683972563038	15175.294772981832	11990.853055041795	13198.527617711088	16770.478739131122	10345.491550719747
12557.290252887618	13036.06090783448	14439.054103764072	12874.84034865584	14593.858614419965	11942.870612017012	16725.650995076605	15800.95229068146	17609.530728199614	15522.84868767999	15248.865867458546	15675.426407530966	16756.883663788445	19419.33928120638	14170.503167297738	17719.58184085719	16032.68312486571	16693.17424591913	17412.557044906134	19093.66881544962	22235.49239758986	17512.65066472302	15901.00263189782	9099.850475880983	14805.741460310966	15169.926862814811	11990.853055041795	13188.714243799093	16770.478739131122	10345.491550719747
12557.290252887618	12979.257219807761	14439.054103764072	12799.838088899587	14531.468554357052	11927.353548859792	16707.10201143826	15744.815641681324	17588.671201774923	15517.842538103901	15234.319138774574	15535.229656595066	16670.894376595585	19262.094424621642	14136.629635662643	17605.792614645143	15892.349261996726	16692.247647061144	17328.834219940207	19054.83101389809	22069.65794176544	17468.35235773005	15884.309509763669	9099.850475880983	14773.794538381804	15169.926862814811	11965.266054174426	13185.365976592957	16733.427612745836	9825.318800490288
12472.86918272526	12872.221620734965	14339.256570040672	12799.838088899587	14531.468554357052	11903.066353878387	16672.494589296995	15617.855573343339	17506.443409811392	15458.955728377588	15027.581491602594	15450.666714058994	16597.815830274278	19228.952450588906	14015.49240179872	17566.630039128097	15766.9217895251	16651.970790134423	17217.373454756664	18970.35356525298	22050.78605148872	17255.483684223913	15747.817164390433	9095.05552854652	14747.632753010905	15169.926862814811	11867.328861037253	13109.35363722464	16692.801695780414	9456.045711323304
12429.146703130782	12872.221620734965	14115.431533264073	12728.03995770867	14485.073980424433	11895.0022421443	16608.718997992495	15617.855573343339	17445.386184780353	15432.250410587916	15027.581491602594	15450.666714058994	16593.273929314375	19210.413753484576	14015.49240179872	17101.584726980152	15718.096206710527	16651.762865973968	17216.68268451577	18970.31279900624	22046.060678194794	17254.637236466995	15747.817164390433	9094.847830287417	14723.390949712208	15089.486818711983	11867.328861037253	13077.611740395274	16631.338893186225	9445.677728416009
12401.70638789956	12824.722395982122	14115.431533264073	12728.03995770867	14476.369894984682	11895.0022421443	16509.654593821986	15591.544066638122	17408.516781898397	15431.203961894751	15027.581491602594	15405.961215073981	16401.34669886421	19210.413753484576	13899.794762507487	16799.51704029198	15704.286968444016	16555.261659926407	17212.904342098445	18939.83145533667	21835.568629797275	17251.26634700723	15746.673206733647	9024.18347907245	14713.122177984624	15089.486818711983	11865.58314953711	13077.611740395274	16603.20454868552	9427.748697890713
12372.802925316546	12824.722395982122	14085.912517280418	12727.314253054348	14476.369894984682	11732.789228239126	16460.339251098536	15549.824311843726	17373.767252413287	15431.203961894751	14825.622386406549	15405.961215073981	16389.661705006838	19122.12331573965	13602.483805480359	16575.20877986883	15702.993759218654	16555.261659926407	16995.251027092127	18934.81694617189	21698.14364479212	17187.72963353699	15737.381111419882	9024.18347907245	14711.733696643696	15089.486818711983	11747.55767831902	13077.611740395274	16399.11719110088	8994.624034243323
12372.802925316546	12823.767379434068	14041.9209035503	12657.418071931152	14443.877052006252	11700.369612462326	16460.339251098536	15498.648335975968	17373.767252413287	15423.547700088955	14825.622386406549	15405.961215073981	16389.661705006838	19090.374697114272	13571.382389168533	16515.10775889777	15651.155562143602	16234.603737924535	16874.247771407034	18931.903791609187	21670.548389080504	17187.72963353699	15737.381111419882	9024.18347907245	14711.677777145109	15089.486818711983	11747.55767831902	13077.514299663439	16318.356509742101	8994.624034243323
12309.534732090395	12823.767379434068	13899.97592125147	12657.418071931152	14424.569440949794	11597.720541946026	16417.373606501173	15474.325580092976	17331.20758293631	15393.871440748164	14804.626868625242	15397.76060374509	16363.852085226667	19090.374697114272	13450.866800166348	16365.787489273773	15583.656163094784	16010.924212315445	16874.247771407034	18866.17044657201	21670.548389080504	17158.19683348969	15687.426795869862	9011.497373117092	14680.20167978793	15089.486818711983	11745.392963524464	13018.147452826272	16285.432627485883	8945.107652435609
12308.074224261818	12823.567581743671	13899.97592125147	12657.366502974313	14411.095174632306	11597.720541946026	16276.026984310209	15474.325580092976	17090.31400155562	15259.05161259675	14795.97372372346	15326.140792617458	16317.714837489666	19067.408873535842	13440.405314827187	16365.787489273773	15541.921539200024	16005.960336113516	16387.886965224105	18856.996481087983	21489.10526829588	17026.41585645861	15687.426795869862	9004.8016361737	14609.251093213741	14978.802937205264	11668.690083394169	12927.040248254896	16285.432627485883	8945.107652435609
12308.074224261818	12596.68218780623	13595.99577626528	12655.659502809232	14379.41988802185	11447.55656943429	16276.026984310209	15382.581986387497	16777.79184287083	15250.701747681573	14644.556864598731	15326.140792617458	16280.14394586455	18971.29276549754	13438.781727391543	16290.345584612869	15529.079382936134	15913.553159841798	15994.867514575502	18856.996481087983	21470.3123376749	17026.41585645861	15441.214760557206	8980.976636373947	14609.251093213741	14949.730664996136	11668.690083394169	12927.040248254896	16285.432627485883	8945.107652435609
12308.074224261818	12593.471721863429	13595.99577626528	12641.529586199424	14345.505781236374	11378.148511873773	16274.358825735	15305.022375025677	16708.072436990733	15232.911820922332	14618.863113540263	15286.715206386682	16280.14394586455	18971.29276549754	13431.690471465585	16290.331714590351	15447.815141656685	15913.553159841798	15912.560459834871	18803.38665708381	21350.083209128406	16969.95506238899	15434.872237704712	8980.976636373947	14557.74080774195	14884.384800514052	11637.804530915777	12920.40828279371	16265.015318735092	8861.49245952938
12308.074224261818	12413.011522159191	13595.99577626528	12615.129414807152	14339.612372852387	11278.677228395276	16263.787860015278	15293.821370158053	16686.077704551142	15219.219939314678	14617.60739177446	15286.579963767748	16184.653303598821	18971.29276549754	13403.939761424566	16200.436784729069	15447.815141656685	15725.343609275265	15912.560459834871	18798.042226770605	21333.041751254288	16950.74455961468	15434.872237704712	8978.144812368797	14557.74080774195	14884.384800514052	11635.01380082472	12916.444280555028	16265.015318735092	8861.49245952938
12308.011874458178	12358.783531694877	13531.065333326262	12615.129414807152	14278.831815609678	11278.677228395276	16197.995071693003	14877.236427537364	16596.214657263077	15190.324486126514	14604.712328889173	15286.127266211448	16171.50247112866	18971.29276549754	13315.541215363954	16200.436784729069	15369.238631590868	15725.343609275265	15863.76089522498	18770.343503251257	21322.863041887875	16901.025493558278	15424.308432767742	8968.261970496982	14557.74080774195	14766.09936221379	11619.027392449125	12895.218273944205	16245.347429688125	8858.117089715413
12272.74898112027	12328.46169748149	13520.799236837276	12583.060929371411	14272.284530968112	11228.914397661818	16197.995071693003	14870.125740470605	16596.214657263077	15187.82984152983	14486.871160743689	15285.976100334812	15747.507911039274	18969.945532700243	13315.541215363954	16182.860577029436	15367.091826992471	15715.19987664503	15859.585997792185	18725.785282297875	21313.33683700831	16901.025493558278	15422.459313000823	8814.331087986213	14557.74080774195	14763.834209932058	11619.027392449125	12895.218273944205	16245.347429688125	8857.490108509799
12251.319961591684	12272.490777153276	13490.112937848668	12580.197905601688	14272.284530968112	11226.803363437257	16185.07794995822	14805.630218209664	16532.371429416155	15164.770391421125	14485.021599783273	15202.084086494448	14999.410299276617	18898.720457089144	13315.541215363954	16128.361344643496	15318.992801287119	15673.511687640848	15751.855987644509	18699.30297452112	21182.835028334943	16901.025493558278	15419.040640839565	8814.331087986213	14499.180827277814	14750.690326043112	11584.53204896522	12869.034157335267	16225.387978127388	8653.518737079976
12251.319961591684	12243.95676807453	13458.131423697536	12569.72777207112	13826.91959704349	11226.313161999336	15972.65831210515	14771.655903566734	16532.371429416155	15153.787060015857	14080.301859895048	15202.084086494448	14999.061478221545	18898.720457089144	13197.570574726898	15871.725846290119	15318.992801287119	15673.511687640848	15734.284284636744	18659.733627732217	21182.835028334943	16711.20225390303	15419.040640839565	8806.425295826106	14472.876975207897	14721.094536605953	11567.751341156842	12853.06909743052	16225.387978127388	8653.518737079976
12230.119067662396	12222.937644926478	13458.131423697536	12486.928808527875	13679.327388840951	11226.313161999336	15972.65831210515	14742.555667057994	16497.72451830849	15151.690249026205	14078.105829059097	15153.401127430281	14924.601786296034	18724.264923354945	13197.570574726898	15828.511878284144	15285.673196878122	15670.912844773591	15687.75151200656	18615.834848888993	20878.407221297442	16711.20225390303	15419.040640839565	8641.57337203004	14472.876975207897	14712.42224715544	11567.751341156842	12791.386092783665	16144.381491925535	8589.969288585347
12205.845528601849	12207.645503565764	13458.131423697536	12486.928808527875	13634.538891624501	11226.18753697935	15972.65831210515	14522.53129284761	16311.987380532373	15100.93900214604	13994.607141674669	15150.319024324896	14802.301102245097	18724.264923354945	13197.570574726898	15809.328330682096	15279.365672475793	15575.63013782608	15687.75151200656	18379.116525085683	20878.407221297442	16711.20225390303	15419.040640839565	8641.57337203004	14440.787674421039	14710.704035544615	11565.725352442416	12766.894009902004	16144.381491925535	8589.88742580805
11968.148148766848	12203.695041961873	13449.25883656326	12368.857531828831	13616.945158438577	11214.319340707494	15960.253806082266	14232.0522916989	16304.026738084833	15100.93900214604	13953.809848572502	15139.264410931904	14775.35486536437	18717.696235340616	13148.286426756458	15689.523125784886	15255.889732176802	15575.63013782608	15680.637377344652	18306.36532536181	20644.56985647889	16711.20225390303	15418.884421638744	8630.146944939697	14427.311867787246	14710.636657148805	11551.633317264594	12766.894009902004	16117.082867081504	8481.518771421488
11968.148148766848	12203.695041961873	13395.016655064514	12368.857531828831	13560.002337385982	11190.109598430614	15896.553685711713	14232.0522916989	16304.026738084833	15077.796554986284	13737.113705255764	15130.590065812623	14720.141145039519	18674.64418865329	13148.286426756458	15689.523125784886	15234.494785623308	15575.63013782608	15542.316005521016	18140.792653634715	20644.56985647889	16483.658164077562	15418.884421638744	8535.775431553291	14427.311867787246	14710.636657148805	11551.633317264594	12766.894009902004	16117.082867081504	8481.518771421488
11951.910063693698	12162.29082701287	13389.03695499436	12340.125710585176	13560.002337385982	11187.00971292069	15820.228126900607	14186.191321296257	15770.37889897954	15059.045928639658	13727.538323569313	15099.379461663917	14717.790294875347	18621.048947833224	13145.233866709737	15659.171415517361	15227.192162862451	15489.520079192813	15407.567564937443	18008.647704103096	20644.56985647889	16326.04596233028	15418.884421638744	8511.19887222744	14424.53932151263	14702.388022321968	11526.439051390837	12730.857204505044	16111.825880423123	8439.093538618803
11951.910063693698	12162.29082701287	13388.237807219153	12332.807611316906	13555.127921685786	11187.00971292069	15808.605216078242	14186.191321296257	15697.862781117852	15038.57173392529	13707.473025029542	15083.822686878546	14659.958248523842	18621.048947833224	13060.455667263219	15491.014998433011	15206.730728171411	15489.520079192813	15407.567564937443	17868.106607421465	20644.56985647889	16311.195152761726	15417.637865853028	8496.121203655595	14365.603170446499	14702.388022321968	11488.376315544538	12729.426173523925	16100.356177803698	8439.093538618803
11951.910063693698	12162.29082701287	13244.073575826951	12311.019164287633	13531.20923131604	11184.33070010322	15776.947773460417	14150.888419357161	15510.286587769451	14936.409122756839	13707.473025029542	15040.984476559048	14589.328481139622	18603.176202116476	13059.504341736927	15018.248489875836	15098.3126490431	15393.26969287931	15389.651045430983	17650.86985720151	20640.737979196158	16307.955799464688	15392.42367592289	8466.881917937142	14211.174902022714	14702.388022321968	11488.151576502822	12723.370451541796	16077.406210754032	8439.093538618803
11834.41108243662	11914.97705464414	13187.999670238962	12234.164331654485	13433.451452447433	11154.396113349238	15776.947773460417	14087.678485642557	15496.751380587491	14936.409122756839	13694.381321223374	15040.984476559048	14572.009393866654	18592.356788481276	13035.676052235196	15013.251424319486	15040.724389942818	15385.641457665555	15389.651045430983	17650.86985720151	20593.48275130182	16307.955799464688	14827.376708932943	8300.718185243515	14211.174902022714	14600.079580295935	11341.5398203179	12656.604183076026	16031.13326765764	8387.088794331277
11807.41002139967	11914.97705464414	13124.302507338487	12213.671191549867	13433.451452447433	11141.13000196974	15757.664031587576	13984.527421745472	15496.450725343318	14904.455646055732	13486.51070056028	15040.984476559048	14572.009393866654	18592.356788481276	13020.670237059203	14794.48387288184	15040.724389942818	15358.048122204194	15269.144247619863	17618.054847101143	20482.820471237766	16307.955799464688	14581.697722442394	8300.718185243515	14211.174902022714	14516.450086076276	11341.435234746617	12503.031727069358	15957.074152967087	8387.088794331277
11789.80453129212	11894.446261570225	13114.951989733128	12213.13710742275	13427.900706706607	11023.2419598272	15746.757248674036	13984.527421745472	15496.450725343318	14903.618085932862	13486.51070056028	15039.400904750571	14457.424083510581	18580.457504934227	13020.670237059203	14794.08400380027	15040.724389942818	15358.048122204194	15269.144247619863	17618.054847101143	20480.250128648488	16307.955799464688	14573.603602290003	8300.718185243515	14211.174902022714	14493.485943539315	11316.152919899352	12503.031727069358	15839.79101692465	8387.088794331277
11789.80453129212	11894.446261570225	13100.728105433574	12212.130493494813	13386.35826269436	11023.2419598272	15727.374254163338	13975.729459640865	15336.484192746133	14897.97479336686	13309.22106755195	15005.921725847491	14457.424083510581	18521.981459394523	12967.953380761594	14715.821208568464	14940.241872866465	15222.636509708918	15269.144247619863	17535.37885909374	20266.849391100797	16229.506131241667	14559.114364870462	8300.718185243515	14211.174902022714	14480.07590805385	11313.872262856612	12503.031727069358	15761.532505125708	8335.102176564807
11788.43848418891	11891.314784897695	13010.300504155393	12154.723336933897	13378.653900207995	11023.2419598272	15653.677082361864	13907.440913738204	15336.484192746133	14877.739191473502	13304.49600971811	15005.921725847491	13794.61159224363	18490.29550281022	12926.24020786951	14652.326487499187	14940.241872866465	15219.225571252307	15266.983332455262	16763.070551063698	20195.83231008376	16229.506131241667	14559.114364870462	8263.73120500103	14205.061101543944	14394.204379235152	11270.878748704956	12476.840326915068	15718.890374844583	8335.102176564807
11788.43848418891	11883.549255684155	13010.300504155393	12154.723336933897	13377.45903419598	11023.2419598272	15653.677082361864	13907.440913738204	15265.942916140413	14872.504596628765	13304.49600971811	15005.921725847491	13489.60747068228	18391.314430780665	12926.24020786951	14270.819397029652	14940.241872866465	15219.225571252307	15266.983332455262	16563.874457382386	20075.135649472162	16229.506131241667	14559.114364870462	8256.286796404473	14205.061101543944	14364.443159513987	11270.878748704956	12476.366973736744	15718.890374844583	8334.078225664003
11788.43848418891	11883.549255684155	13000.737374906874	12154.723336933897	13368.640144849023	11023.2419598272	15583.54531278085	13852.129970537044	15198.928549829006	14849.975844335051	13282.68083468371	14961.185325527236	13470.80374222552	18391.314430780665	12841.89183590276	14231.131894134172	14937.033857812861	15219.225571252307	15222.792309313065	16446.41156324357	20025.129882663598	16183.715507187739	14559.114364870462	8146.437175855779	14158.43758882295	14361.64903468306	11222.831850889306	12464.613622373086	15641.188305107824	8334.078225664003
11787.84182536523	11883.549255684155	12967.875645794986	12136.086837609508	13308.243620528581	11009.932994539218	15583.54531278085	13852.129970537044	15173.771244608006	14784.304247718168	13282.68083468371	14959.764777091685	13439.771510222527	18391.284645189997	12841.89183590276	14204.052754731249	14883.115136883172	15211.324333851506	15160.067097753712	16430.110255348744	20004.751255182167	16122.053744336197	14557.61673305133	8146.437175855779	14115.740990824175	14344.80847233361	11152.746454472126	12418.242184513809	15638.604007035116	8310.15269154499
11787.84182536523	11883.549255684155	12961.117598382749	12118.006108494124	13308.243620528581	10958.117104683677	15583.54531278085	13820.811596263407	15092.421631419258	14762.746000324429	13277.073994367363	14949.640436359796	13428.972809283472	18391.284645189997	12841.89183590276	14164.755888106549	14844.949009801814	15201.313484953484	15153.066980006713	16423.26624521769	19927.960774562263	16122.053744336197	14525.331484310607	8146.437175855779	14069.313409005044	14307.011120220444	11152.746454472126	12407.56856620461	15625.501255743742	8310.15269154499
11787.84182536523	11883.549255684155	12893.965239489342	12046.83293884998	13308.243620528581	10958.117104683677	15583.54531278085	13820.811596263407	15056.41087069754	14762.746000324429	13277.073994367363	14940.443720290874	13331.094225917292	18317.208531980374	12841.89183590276	14163.001143703477	14844.949009801814	15164.142525839043	15070.385844864637	16386.378696225263	19865.101026861837	16122.053744336197	14525.331484310607	8146.437175855779	14069.313409005044	14021.938109321523	11106.522252808472	12407.56856620461	15625.501255743742	8265.656934851782
11787.418199417203	11883.549255684155	12893.965239489342	12046.83293884998	13308.243620528581	10958.117104683677	15583.54531278085	13819.378407601074	15020.401988764663	14761.41369988524	13245.621162939233	14929.418218486382	13286.904255106514	18317.208531980374	12841.89183590276	14131.680185934652	14844.949009801814	15164.142525839043	15070.385844864637	16386.378696225263	19728.314817342347	16111.227351347841	14525.280898264613	8146.437175855779	14069.313409005044	14021.938109321523	11106.522252808472	12407.56856620461	15606.541918477076	8265.656934851782
11773.719368164702	11883.549255684155	12601.52538293388	12031.150293360946	13308.243620528581	10927.05476212948	15583.54531278085	13740.022566898444	14536.854899005382	14757.935991588132	13245.621162939233	14929.418218486382	13266.30229284515	18317.208531980374	12821.259475309758	13921.031623814106	14844.949009801814	15151.549521981005	15066.788584820679	16348.80691668117	19726.831038474094	16071.603038771314	14281.104031100225	8146.437175855779	14069.313409005044	14021.938109321523	11106.522252808472	12407.56856620461	15582.372081396768	8162.632547945916
11773.719368164702	11883.549255684155	12601.52538293388	12003.993758722814	13257.351678878305	10927.05476212948	15573.28732301729	13740.022566898444	14530.322096711148	14754.90389293929	13076.573552118436	14922.594538285935	13160.210619565973	18182.216782937583	12797.835413026536	13921.031623814106	14842.262513199394	15151.549521981005	15043.250424935348	16320.2036499622	19660.217734106544	16071.603038771314	14281.104031100225	8124.6600118328515	14067.566635073394	13999.28090297534	11066.24697994558	12403.934696473138	15560.405976636468	8162.632547945916
11653.792609111513	11722.534002527966	12581.326560436224	11915.70030302773	13244.832691788803	10927.05476212948	15522.876180600799	13740.022566898444	14465.819619890492	14738.677577223069	13076.573552118436	14916.560642755701	13129.881200005946	18182.216782937583	12797.835413026536	13846.456985795467	14794.500223537498	15138.252625409033	14991.672953137031	16006.18214336939	19577.02233916121	16065.387544612026	14281.104031100225	8124.6600118328515	14046.188234140356	13932.262272976877	11057.313731563758	12382.602165622278	15541.455929529431	8162.632547945916
11653.792609111513	11722.534002527966	12530.510608290186	11915.70030302773	13171.835006783633	10927.05476212948	15505.106786004324	13271.033879525921	13793.88414100148	14736.713442920794	13076.573552118436	14904.150501555534	13104.497843086472	18181.963394496757	12764.90600778511	13846.456985795467	14763.187629556354	15059.717751277854	14907.568115631208	15965.85892957968	19455.448456885995	15996.327134161907	14281.104031100225	8106.1867813471135	14025.102272303078	13901.909071874836	11052.626156231214	11444.271923800754	15516.622050317894	8138.619056387408
11653.792609111513	11704.54456853775	12529.451448015894	11915.70030302773	12851.951598636806	10927.05476212948	15505.106786004324	12801.154617323677	13773.016708080773	14473.822445621197	13076.573552118436	14846.164743875379	12885.61408250884	18181.92100604828	12749.734105221476	13827.13789663288	14763.187629556354	15059.717751277854	14516.48669283794	15956.681332564713	19272.63523237929	15996.327134161907	14281.104031100225	8103.823304069555	14024.359216151042	13853.600649498796	11002.737075678433	11160.970119624435	15462.199305777305	8138.619056387408
11635.090916994935	11704.54456853775	12473.018393425593	11905.054352169473	12624.85943336949	10873.124546181154	15430.802709515956	12793.33620263514	13648.756815804905	14380.713721518303	13053.10958267916	14846.164743875379	12866.274491587847	18166.433097117184	12747.054942717648	13375.879402442264	14742.379070190818	15059.717751277854	14371.268035236362	15925.560373403321	19272.63523237929	15996.327134161907	14214.861353985361	8103.823304069555	14001.343953758957	13853.600649498796	11002.737075678433	11156.662913719134	15273.053945199334	8104.498052192491
11635.090916994935	11704.54456853775	12466.314514163741	11905.054352169473	12624.85943336949	10873.124546181154	15430.802709515956	12781.810043051804	13642.074859319786	14380.713721518303	13034.807364763583	14845.384644723517	12866.274491587847	17195.71136611146	12746.416505601275	13078.632690124336	14515.33551302557	15040.005013070184	14369.142020409507	15916.038733666426	19261.280779595363	15993.505797271375	14214.861353985361	8096.07631438997	14001.343953758957	13752.132887064561	11002.737075678433	11137.226999227241	15273.053945199334	8104.498052192491
11532.204538454778	11704.54456853775	12191.155123431372	11789.590253025615	12624.85943336949	10798.466148277399	15429.270973383635	12750.119166766082	13512.468515182894	14216.883202370766	12988.657812391979	14798.756487978571	12700.863763116657	16958.332534134603	12629.97310495748	12998.285934549971	14296.851404557878	14938.525473076219	14347.678241694693	15781.664123423005	19237.73157898858	15921.378728428317	13791.43646973279	8096.07631438997	13955.310656336873	13490.000882023438	10958.12930457209	11135.210908853165	15243.341108239047	8075.900274345726
11532.204538454778	11674.19686972364	12191.155123431372	11714.145058052578	12624.85943336949	10798.466148277399	15427.085853999799	12749.229303099248	13470.240499061907	14200.392076237627	12932.634476144058	14798.756487978571	12657.494088185687	16946.95973683134	12629.97310495748	12982.543091145928	14274.39018921908	14888.669239110504	14337.081496472541	15743.311215900714	19135.707268170074	15921.378728428317	13777.736032818022	8074.585950052299	13916.024647788523	13382.570119915115	10866.66484992911	11065.721060372976	15220.55019433781	8035.50239355049
11532.204538454778	11656.788420646704	12191.155123431372	11714.145058052578	12573.593390677292	10798.466148277399	15335.593869729937	12733.459920332603	13470.240499061907	14168.59959322308	12932.634476144058	14771.525728822638	12657.494088185687	16946.95973683134	12629.97310495748	12961.224932461075	14274.39018921908	14881.49948182679	14274.277024389661	15743.311215900714	19113.602667388695	15884.317385394901	13777.736032818022	8074.585950052299	13916.024647788523	13379.692698130599	10866.66484992911	11065.721060372976	15197.964618727192	8035.50239355049
11532.130356639609	11656.788420646704	12176.17171492012	11714.145058052578	12566.499771916706	10789.980741065976	15335.593869729937	12733.459920332603	13466.372678204052	14047.898925455163	12900.977094412692	14771.525728822638	12620.003839576451	16727.382933510944	12629.97310495748	12885.516268254292	14274.39018921908	14826.324466181186	14240.21260963819	15741.340662767565	19035.913587836483	15884.317385394901	13745.723025754285	8074.237610679087	13916.024647788523	13369.497113583157	10866.66484992911	10929.667884305198	15195.21219158167	7964.100421942984
11532.130356639609	11652.149526404324	12106.383930593624	11714.145058052578	12525.9524864729	10769.103166488658	15335.593869729937	12701.803321655694	13407.980189122669	13936.364051600021	12860.096029521359	14725.093582025454	12595.829060847414	16615.622229186287	12619.89522219594	12885.516268254292	14070.164087221194	14826.324466181186	14190.457408508883	15716.2843305987	19028.412681711718	15822.877056454136	13698.956811957774	8074.237610679087	13906.806786089004	13193.58252453785	10755.111999180517	10910.024931973674	15195.21219158167	7964.100421942984
11511.016030271734	11640.07545257586	12020.739044519261	11714.145058052578	12460.248022853031	10651.148255317676	15335.593869729937	12701.803321655694	13386.842083726337	13917.7239986371	12827.89853895758	14725.093582025454	12580.589641944747	16609.205169452645	12619.89522219594	12885.516268254292	13832.402521083555	14826.324466181186	14133.251474873116	15716.2843305987	18984.419544433422	15822.153899201201	13698.956811957774	8074.237610679087	13899.61127125975	13177.487130120713	10755.111999180517	10903.505211976915	15195.21219158167	7915.02533426356
11511.016030271734	11640.07545257586	11988.978491368991	11073.415478806042	12460.248022853031	10651.148255317676	15307.881381537143	12697.732813190803	13386.842083726337	13890.244354039882	12827.89853895758	14724.41381722293	12578.933337952329	16576.023329013507	12536.9431263231	12857.339612020862	13697.305830592217	14572.291609415724	14125.356616835661	15303.091110187332	18979.022545124706	15797.507664815232	13689.49817971067	8074.237610679087	13862.878864548622	13107.909018459697	10743.836738490387	10848.846092136724	15163.976041079066	7866.0961790334495
11497.512387538147	11629.42986267613	11988.978491368991	10964.610771839813	12450.397224451124	10651.148255317676	15307.881381537143	12687.997597821433	13383.831180962341	13890.244354039882	12784.692162417912	14718.227961462591	12529.608357246763	16553.184575278734	12536.719568392546	12773.339558850881	13228.510315817763	14572.291609415724	14108.650596111682	15256.62681502867	18960.30916395733	15797.507664815232	13689.49817971067	8071.173194670585	13862.878864548622	13107.909018459697	10743.836738490387	10848.846092136724	15135.877954071648	7866.0961790334495
11461.378723668218	11620.485808226313	11927.867261743771	10963.842885390599	12411.099751790285	10607.976186282654	15279.57662082234	12687.997597821433	13356.784653986548	13888.568043857114	12713.657887232377	14709.220658816374	12495.558135248064	16544.15307734055	12530.010459660798	12705.33504554184	12424.269288747779	14572.291609415724	14089.725593827498	15256.62681502867	18399.726496088737	15777.241994421573	13651.060147836111	8071.173194670585	13827.481038071797	13073.356964591909	10710.887227654528	10829.09143640829	15129.869406913787	7844.81477160669
11438.155424564451	11618.130315483286	11867.062819856992	10957.428201722718	12411.099751790285	10607.976186282654	15247.961008855853	12685.14431741586	13356.784653986548	13869.057934583238	12657.178868065716	14709.220658816374	12495.558135248064	16499.674654652834	12517.650742676018	12658.5271442257	12076.161679660421	14528.958732916262	14087.567553424284	15051.135055923314	18305.647724902257	15771.828571677146	13651.060147836111	8068.259288334593	13827.481038071797	13073.356964591909	10690.120311186807	10829.09143640829	15123.605770927921	7840.028557636172
11436.043471280447	11609.217375936085	11867.062819856992	10955.921475209685	12391.186637971736	10607.976186282654	15197.204396173793	12648.539632641958	13330.492926971116	13821.244383990977	12657.178868065716	14693.243858216796	12452.231679739274	16404.50902512736	12517.650742676018	12657.652395115327	12040.93614893864	14528.958732916262	13982.045338998878	14811.357280712993	18305.647724902257	15714.246252152407	13651.060147836111	8068.259288334593	13785.40462741927	12658.24537337786	10675.817863569851	10788.290700734557	15041.31096627993	7840.028557636172
11431.674692595587	11442.904994154113	11851.071476597603	10942.854344001691	12390.286789720558	10607.976186282654	15197.204396173793	12648.539632641958	13330.492926971116	13821.244383990977	12657.178868065716	14693.243858216796	12451.34143141246	16403.53545962698	12517.650742676018	11978.892548425561	11759.881169890812	14527.146804433782	13982.045338998878	14786.971874959801	18247.262342791233	15714.246252152407	13611.28746560037	8062.856980516686	13785.40462741927	12294.7615339932	10675.105611249628	10788.290700734557	15041.31096627993	7817.995311302165
11431.674692595587	11439.002321049444	11788.84107077108	10942.854344001691	12373.345285915902	10607.976186282654	15103.477532898463	12622.05178991386	13311.336707559976	13696.273607616931	12597.709424364202	14670.915314234297	12300.549586289831	16302.786933419135	12517.650742676018	11978.892548425561	11688.555162824088	14526.888689147605	13982.045338998878	14784.98622231435	18194.48858094832	15643.329930134378	13611.28746560037	8062.417678362415	13785.40462741927	12236.26767388603	10674.58175205385	10776.15880224232	14992.903725646902	7817.995311302165
11411.29142094068	11314.356644882746	11617.000041024108	10930.911856797808	12368.210755164846	10607.976186282654	15103.477532898463	12622.05178991386	13198.941922684915	13696.273607616931	12561.876134149923	14670.915314234297	12300.549586289831	16138.859184438688	12514.70186430497	11973.743733269752	11464.144391754151	14526.888689147605	13849.854000473531	14745.188459054092	18134.4312263704	15619.441703537543	13611.28746560037	8060.794403985942	13785.40462741927	12132.249240161029	10674.58175205385	10776.15880224232	14991.721052091722	7788.752231131216
11402.528919535709	11314.356644882746	11616.138216891366	10882.92982509352	12368.210755164846	10607.976186282654	15103.477532898463	12622.05178991386	13198.941922684915	13696.273607616931	12561.876134149923	14670.915314234297	12300.549586289831	16138.859184438688	12504.260219839756	11949.619009888997	11464.144391754151	14517.863406132932	13849.854000473531	14734.670945934608	18112.596550897055	15619.441703537543	13533.661184420469	8053.340628288587	13778.470136621967	12122.16391622736	10668.344596308743	10775.299563068327	14966.86743319025	7762.234172444444
11375.246400556643	11281.287392358663	11616.138216891366	10882.92982509352	12222.70105607927	10607.650258825655	15070.960208303257	12621.984597520688	13198.941922684915	13550.286602851616	12561.876134149923	14667.347737340471	12122.597675534505	16138.859184438688	12445.189447707848	11941.869170758835	11464.144391754151	14257.173963464924	13844.18130326779	14681.454118674988	18026.791799336817	15577.60671167477	13533.661184420469	8052.27448184108	13583.724876379152	12122.16391622736	10603.857238075178	10770.554721275705	14966.86743319025	7759.358228332877
11374.212820771196	11281.287392358663	11557.449483849634	10882.92982509352	12222.70105607927	10607.53166028927	15041.998025362602	12562.601025115144	13127.505010733797	13550.286602851616	12521.629261006685	14620.020366373292	12115.20560965814	16107.996564363832	12445.189447707848	11930.91876662219	11464.144391754151	14257.173963464924	13827.377595335074	14649.539097149795	18026.791799336817	15515.403437225283	13533.661184420469	8049.826093461277	13583.724876379152	12122.16391622736	10595.511704717834	10708.305168273644	14966.727380917633	7751.622017065957
11374.029023999401	11157.659110339935	11557.449483849634	10880.785473614746	12142.678365455515	10607.53166028927	15041.998025362602	12553.10482060984	13127.505010733797	13550.286602851616	12521.629261006685	14620.020366373292	11973.223758075363	16094.335840379621	12375.847836508678	11914.294486238667	11352.630659689468	14257.173963464924	13819.48164370823	14649.539097149795	17981.91404198549	15515.403437225283	13533.661184420469	8025.201688581562	13583.724876379152	12120.294262726715	10581.52805101565	10708.305168273644	14964.529550797488	7747.049378305673
11374.029023999401	10449.558960990362	11409.569991483695	10869.101740560713	12142.678365455515	10607.53166028927	15040.338392766058	12539.03970462308	13107.268264839613	13514.185980473942	12521.629261006685	14619.067631384582	11498.868065498329	16085.853114202997	12375.847836508678	11901.31534603505	11352.630659689468	14247.536300290833	13813.689500039152	14452.988482182196	17955.659608451355	15515.403437225283	13514.31449918199	7998.292656723253	13583.11369824037	12094.646776263808	10568.422219385118	10699.786605229981	14964.196009005516	7731.197911709384
11373.645566002157	10449.558960990362	11384.992641189576	10858.032355353473	12142.678365455515	10574.144341791742	15031.185964724405	12484.875132152125	13107.26204041523	13514.185980473942	12519.41622977855	14609.576254281688	11497.314614307295	16081.090208410076	12375.478767342307	11825.528745330925	11352.630659689468	14247.536300290833	13800.91862884006	14452.988482182196	17947.61282942941	15499.28384928449	13514.31449918199	7988.259315086651	13555.593911071748	12094.646776263808	10568.422219385118	10695.281967878078	14892.80723903941	7709.1522411029255
11372.715253508295	10443.664140513565	11384.992641189576	10829.470977059447	11964.485328357096	10571.937701630455	15031.185964724405	12484.875132152125	13099.777742919248	13514.185980473942	12473.854902818275	14581.802989425889	11490.792119381995	16064.048823656434	12338.485432295114	11825.528745330925	11244.152900796345	14247.536300290833	13752.666529513079	14231.8814020254	17843.39169096143	15498.751767686113	13483.886958466519	7946.655821607382	13555.593911071748	12046.01293825147	10568.422219385118	10631.34686776877	14864.641459715165	7706.853088715312
11372.715253508295	10363.498673231104	11384.992641189576	10829.470977059447	11955.701668061069	10564.744526245508	15031.02233008622	12471.947051636993	13087.218001404046	13514.185980473942	12473.854902818275	14579.741659583364	11412.524451955705	16036.580570653172	12338.485432295114	11818.111684667423	11244.152900796345	14204.739114726872	13752.666529513079	14133.591384459434	17778.37616651044	15491.0555780575	13483.886958466519	7942.57947430284	13555.593911071748	12034.371872913849	10567.363486149163	10631.34686776877	14863.128257985201	7706.853088715312
11372.715253508295	10249.210500322182	11363.403730264821	10829.470977059447	11955.407374597924	10558.688924631986	14979.355367374328	12471.947051636993	13087.218001404046	13432.091324821615	12452.744082146492	14579.741659583364	11400.250548661099	15834.507941048758	12338.485432295114	11785.992336704376	11244.152900796345	14204.739114726872	13752.666529513079	14127.032810517716	17778.37616651044	15409.99556624656	13467.723402934003	7942.57947430284	13555.593911071748	12015.509705113267	10462.07433067497	10631.34686776877	14863.128257985201	7694.130537516576
11361.247634578449	10148.026158237077	11362.140707684975	10785.32987101417	11927.673298622189	10487.519861181903	14972.257672149208	12342.607666426451	13029.29818397649	13431.34961037106	12312.435967095254	14514.79132673439	11400.250548661099	15684.056434644732	12320.965720314329	11686.84827953925	11243.851415940908	14204.739114726872	13695.708418528242	14125.243467319779	17580.17971205395	15409.99556624656	13455.12427896059	7928.057344854516	13543.602348599778	11879.381026167925	10462.07433067497	10600.02618577953	14851.178447388407	7615.4518206381235
11360.383883619405	10133.059174080321	11357.095550291639	10785.32987101417	11927.673298622189	10487.519861181903	14967.430213595724	12342.607666426451	13023.85013581586	13431.09318214565	11997.58019220926	14514.79132673439	11390.34891136164	15218.426578170844	12299.831879760255	11679.215941427843	11175.528412100177	14178.426879537357	13695.708418528242	14108.529625320856	17563.60544128232	15409.99556624656	13442.033144522351	7882.8195315611965	13523.814158734951	11843.688484547269	10457.513931778416	10597.980990936821	14851.178447388407	7615.4518206381235
11334.233697183065	10125.794067036675	11295.682408992256	10772.947602232856	11927.050084894961	10408.936819027787	14967.430213595724	12342.607666426451	13012.665517639658	13431.09318214565	11997.58019220926	14514.79132673439	11390.34891136164	15218.426578170844	12299.263154206992	11679.215941427843	11175.528412100177	14178.426879537357	13663.101175687994	14066.278518204732	17563.60544128232	15409.860993438691	13434.827256999788	7862.050643614432	13514.432353617642	11843.688484547269	10457.513931778416	10593.345191076827	14804.166410732289	7591.905677961772
11334.233697183065	10081.70860147641	11295.682408992256	10511.884299373847	11921.81366341567	10408.936819027787	14932.290899382146	12342.607666426451	13012.665517639658	13380.356248909482	11997.58019220926	14514.456166459338	11378.233562310965	15203.80544103126	12293.797102840983	11679.215941427843	11142.777871824674	14178.426879537357	13639.091718901203	14046.07520779448	17559.16634064696	15388.252470181335	13429.352063228178	7860.716260713265	13473.347525946483	11843.688484547269	10447.952936449248	10593.345191076827	14804.166410732289	7591.905677961772
11330.698217041732	9918.011006923043	11290.04101112667	10511.884299373847	11874.20579422359	10386.017776050418	14920.687626126377	12282.841142075884	12939.812051852257	13380.356248909482	11979.316175102691	14481.74871535949	11346.566979043831	15197.072740479854	12263.25266025219	11679.215941427843	11105.370385771477	14147.940440071723	13639.091718901203	14029.243991629774	17559.16634064696	15362.96533004245	13426.336808115157	7860.716260713265	13473.347525946483	11779.995150422992	10417.776244287059	10524.04354746683	14790.135334714027	7551.537244533112
11330.693398473477	9918.011006923043	11288.029291393519	10511.884299373847	11872.101666218929	10386.017776050418	14913.163503212187	12282.841142075884	12939.812051852257	13380.356248909482	11979.316175102691	14481.74871535949	11346.566979043831	15197.072740479854	12263.25266025219	11640.823429470303	11105.370385771477	14147.940440071723	13628.778599581485	14029.243991629774	17511.6921972361	15362.96533004245	13421.427594736351	7836.899199953938	13463.767556902501	11779.995150422992	10415.802378510874	10524.04354746683	14728.117697558717	7551.537244533112
11329.712182887732	9918.011006923043	11287.765791687709	10511.884299373847	11837.623922272734	10383.21019960324	14913.163503212187	12277.75742585303	12939.812051852257	12858.01088680847	11005.662166000771	14481.74871535949	11346.251177023782	15195.40557405139	12258.440127786296	11640.823429470303	11098.948841409667	13974.977894157284	13621.960652875803	14027.361292688009	17415.2048539077	14661.527870399937	13421.259687984766	7835.91597817344	13436.86098635742	11776.632505019683	10407.947855399143	9552.60608124001	14401.99779196909	7546.7881329161355
11328.867609674338	9918.011006923043	11267.716935792096	10502.415723067676	11837.623922272734	10381.141046090226	14895.41643349721	12249.152920708117	12931.803268932059	12817.907865443758	10979.399169724544	14466.371846960761	11325.124454065633	15169.145751244985	12248.599764481272	11615.311482151974	11075.827362556169	13819.131521900345	13275.640082538976	14013.083813705285	17402.879719636414	14637.861904927138	13358.992506106559	7835.91597817344	13092.472422451563	11770.843508547208	10402.763430325922	9485.287438172356	14306.05277394112	7546.7881329161355
11320.759314863702	9833.544762200356	11244.653338897802	10418.857066484607	11837.623922272734	10291.640703742007	14686.805465607233	12211.520920589333	12918.63117136804	12770.52329397997	10963.74147354223	14334.153496299406	11231.46830950216	15050.806727386329	12248.599764481272	11576.073049846043	11038.551891505742	13786.856040120803	13161.789475746538	13939.173958208748	17378.40903237027	14570.713435599628	13358.992506106559	7835.91597817344	13092.472422451563	11711.24100052172	10356.892353644935	9393.076297542128	14294.52278691776	7479.400580478843
11291.03614849557	9833.544762200356	11244.653338897802	10418.857066484607	11820.275517047816	10291.640703742007	14439.248005039011	12211.520920589333	12915.29777060322	12770.52329397997	10963.74147354223	14333.976271033333	11231.46830950216	14858.093640260777	12248.413800396016	11576.073049846043	10984.686549744229	13750.918438827626	13157.020429056523	13891.155575483508	17365.495341081576	14283.937055822758	13358.992506106559	7835.91597817344	13086.678227715607	11709.376755613666	10356.892353644935	9389.565645057526	14264.612614479558	7479.400580478843
11289.363906648836	9833.544762200356	11244.653338897802	10395.002691952039	11820.275517047816	10291.640703742007	14439.248005039011	12184.820994555645	12896.879310740727	12744.836706777065	10956.51985488502	14329.807387597853	11231.46830950216	14399.50054090049	12217.591259960702	11494.085811987463	10790.957834738736	13348.846364794634	13137.913090359782	13742.119675850652	17344.655160879203	14236.154679624216	13358.992506106559	7822.329983646297	13063.555832977177	11691.638264806137	10356.892353644935	9389.565645057526	14251.576637993197	7467.101901424504
11287.016155055982	9706.877524532141	11232.60972623265	10395.002691952039	11820.275517047816	10291.640703742007	14439.126852766787	12151.616168389734	12893.57528649624	12533.08099833133	10793.053504094081	14328.731710101276	11231.46830950216	14399.50054090049	12030.933851738539	11494.085811987463	10624.035670667674	13318.077589885308	13137.913090359782	13519.837626486007	17220.91911095116	14236.154679624216	13345.50393939321	7821.86746285057	13060.377999001985	11689.466758300108	10353.485641261546	9217.844786491447	14251.576637993197	7467.101901424504
11248.401111888852	9685.00477040929	11180.826383417598	10390.506481358654	11772.305166697168	10285.172375049111	14423.199956073911	12151.616168389734	12892.436161103587	12533.08099833133	10793.053504094081	14326.231749947816	11089.326280365747	14399.50054090049	12030.039952780677	11494.085811987463	10600.341916765725	13131.871463181704	13091.537381405891	13473.125768321179	17197.57434841497	14236.154679624216	13338.939176275979	7821.86746285057	13045.98731280383	11688.535212548039	10349.995728552149	9205.329639665837	14216.072376987171	7463.530838098436
11248.401111888852	9647.99519337967	11161.30732049756	10373.873323716081	11696.00604470272	10251.175745562225	14376.811592018996	12151.616168389734	12892.436161103587	12531.698429111835	10793.053504094081	14325.744820450851	11004.123337066649	14395.428336233172	12030.039952780677	11463.589379314417	10597.525991725655	13104.935551759016	12748.659313357288	13471.462301188349	17195.239977829806	14226.726062496336	13313.718712148227	7821.86746285057	12986.991694520468	11688.535212548039	10311.281368956146	9124.30232638488	14216.072376987171	7418.549421106359
11214.866104467446	9646.56635869411	11160.22746951033	10365.775360147858	11696.00604470272	10224.956848251535	14376.811592018996	12151.616168389734	12883.312448714583	12495.214084653147	10729.09108585021	14313.573468941771	11004.123337066649	13985.385433419331	12030.039952780677	11463.589379314417	10541.378340433397	13093.905028646683	12741.358220136302	13471.462301188349	17162.14839463922	14216.330938012685	13241.962113034255	7821.86052199166	12986.991694520468	11688.535212548039	10311.281368956146	9105.7716635719	14196.97275708045	7418.549421106359
11210.850831403755	9646.56635869411	11160.22746951033	10335.663639296474	11696.00604470272	10224.956848251535	14376.811592018996	12126.029556246525	12797.276096411897	12454.927392863541	10691.602166626286	14280.19369490231	11004.123337066649	13982.071352743345	12027.825098774041	11224.011693551009	10537.76534351224	13081.081316566666	12737.084678550435	13448.591270831399	17162.14839463922	14166.51707170943	13241.962113034255	7821.86052199166	12986.991694520468	11688.535212548039	10287.546829619525	9079.476554713652	14176.24059134194	7418.549421106359
11202.341362406562	9641.938641858493	11160.22746951033	10331.24643559437	11696.00604470272	10224.956848251535	14366.202277371876	12126.029556246525	12797.276096411897	12454.927392863541	10691.602166626286	14279.47514783218	11004.123337066649	13973.857461468062	12010.08152047197	11224.011693551009	10528.672508001433	13061.851366686655	12735.438029618927	13440.951209001369	17109.97212570605	14165.971529392047	13241.962113034255	7766.413342186435	12964.988393288026	11624.634990659408	10284.021133197193	9079.28127057318	14150.569571077287	7418.549421106359
11196.222116697123	9635.18675523407	11160.22746951033	10282.392446778409	11670.328460919585	10171.283584816583	14354.930171066153	12122.79627960902	12797.276096411897	12454.927392863541	10597.249710712653	14263.585228648442	10954.975308553163	13973.857461468062	12010.08152047197	11216.535909557018	10528.672508001433	13061.851366686655	12732.554890081996	13434.42065104075	17109.378243228333	14165.971529392047	13241.473243267226	7766.413342186435	12946.11889025821	11624.634990659408	10267.10548250844	9065.106274779813	14095.809606152408	7402.065490785803
11196.222116697123	9635.18675523407	11160.22746951033	10282.392446778409	11670.328460919585	10171.283584816583	14354.930171066153	12072.716838171553	12782.719826400973	12443.403401449164	10597.249710712653	14263.585228648442	10954.975308553163	13973.540105492862	12010.08152047197	11212.624675323288	10528.672508001433	13038.79396245717	12726.351332840797	13366.522276986087	17042.63054677726	14147.08439866055	13241.473243267226	7766.413342186435	12946.11889025821	11624.634990659408	10267.10548250844	9039.216141053243	14095.809606152408	7402.065490785803
11096.262740104514	9462.28316780614	11159.206508388268	10261.371689749165	11621.587425021204	10170.9914361211	14332.042604439534	12072.716838171553	12782.719826400973	12424.15193729941	10578.330882274777	14263.585228648442	10921.019703545444	13790.846919562511	12001.834129757639	11191.460725512408	10522.122028588734	13005.594603854455	12712.378217666568	13356.531620417367	16981.41605234155	14121.463470769924	13237.830903314738	7766.413342186435	12926.308934777991	10918.03992021001	10267.10548250844	9039.164294634662	14095.809606152408	7346.293023349931
11096.262740104514	9462.28316780614	11157.235738393732	10261.371689749165	11621.587425021204	10167.916569363893	14273.061379190858	12029.062285032132	12764.270030800179	12424.15193729941	10556.535952460212	14263.526522466173	10832.602996355134	13599.633973355023	11965.470671986724	11173.841132856605	10504.929660855945	13005.594603854455	12709.413216300083	13234.318179623599	16725.888268193215	14089.40119160788	13237.830903314738	7766.413342186435	12924.342631619274	10632.233095014592	10264.211827086981	9020.207985960134	14095.809606152408	7346.293023349931
11017.30712759423	9462.28316780614	11157.235738393732	10241.037392718854	11621.587425021204	10130.998453880315	14273.061379190858	12029.062285032132	12763.25768922501	12422.375062170024	10501.460361976911	14237.775513981056	10832.602996355134	13598.99579608887	11956.677052316956	11164.334893088286	10498.08824584326	12997.57652028872	12703.801704498079	13234.318179623599	16722.30107461362	14088.730355184194	13237.507540462906	7762.940293460513	12924.122526216795	10559.376596991746	10257.565391356718	8948.60304725482	14095.809606152408	7335.316669464105
11014.91331728802	9459.908899578935	11157.033199668771	10241.037392718854	11574.501882973138	10127.119226888382	14234.809687031313	12013.098353066227	12743.01945550555	12378.93961587113	10498.349725959048	14236.10987878954	10821.217753560419	13583.67316301477	11926.326382837191	11145.766572794597	10472.92137927097	12929.301074933926	12702.264687383764	13234.318179623599	16661.351454467273	14086.069647596052	13237.195225906606	7762.940293460513	12907.101602780105	10559.335206568041	10231.20591007284	8948.60304725482	14087.46884882348	7322.412746445886
11014.91331728802	9457.672500828266	11139.779308018478	10241.037392718854	11574.501882973138	10127.119226888382	14234.809687031313	12011.802675465986	12726.75753053692	12378.93961587113	10324.333212039224	14220.578542165216	10821.217753560419	13530.841988564905	11925.13307093975	11129.302035186025	10426.1421815236	12929.301074933926	12669.876143673899	13189.98861968912	16661.351454467273	13221.81254139513	13236.059609960948	7762.174887169058	12895.434069230278	10559.335206568041	10231.20591007284	8929.076334895895	14087.46884882348	7322.412746445886
11003.491879295576	9398.569922009468	11137.396075758874	10240.55131252536	11563.561470566166	10127.119226888382	14230.11702379131	12005.137282356487	12681.903675450925	12367.331145022945	9194.240568213258	14215.874912618687	10821.217753560419	13530.841988564905	11892.868852861531	11093.265341705339	10426.1421815236	12929.301074933926	12669.876143673899	13172.574007138232	16634.372254621157	13181.639032305124	13231.502018652507	7761.620991612152	12880.32047445366	10517.083517534258	10231.20591007284	8929.076334895895	14074.256316669018	7298.068604797504
10975.468448911397	9398.569922009468	11137.396075758874	10215.027594770829	11563.561470566166	10127.119226888382	14207.499023515944	12005.137282356487	12681.903675450925	12367.331145022945	8705.733767144517	14211.615771230836	10771.317979610132	13495.194548582584	11762.211705524185	10987.39458638503	10357.578259630247	12897.83329041701	12607.243212026664	13168.473790000115	16599.203767791638	13172.832539759549	13186.53989536882	7761.620991612152	12831.945486092698	10517.083517534258	10201.231302900345	8865.373638403853	14015.912546725578	7280.082651135151
10945.551929129255	9398.569922009468	11136.64869871555	10184.88071397984	11561.6301354666	10127.119226888382	14151.77944076221	11912.11182817337	12672.872820556287	12365.841402919528	8678.991141487924	14187.419191794166	10763.887308031826	13495.194548582584	11762.211705524185	10987.39458638503	10357.578259630247	12897.83329041701	12525.806372872812	13140.485053303813	16438.81147066501	13163.911662165066	13185.192180474924	7761.463003662472	12831.945486092698	10512.128665474354	10199.356410081084	8865.373638403853	14014.8698137524	7232.445606850399
10945.551929129255	9396.797647604373	11136.196286753087	10184.88071397984	11558.44370884252	10127.119226888382	14151.77944076221	11912.11182817337	12672.872820556287	12365.841402919528	8676.99283993102	14187.419191794166	10733.429017827993	13473.544774285994	11762.211705524185	10987.39458638503	10357.578259630247	12897.83329041701	12525.806372872812	13140.485053303813	16363.236323731931	13127.840819505751	13185.192180474924	7761.463003662472	12831.945486092698	10512.128665474354	10196.427462132182	8865.373638403853	14014.8698137524	7232.445606850399
10875.464679476083	9375.20165022049	11123.141272328276	10171.807535455442	11490.894840438661	10100.710968532432	14151.003215781404	11912.11182817337	12650.51245933794	12331.31083692749	8598.111941593426	14187.419191794166	10724.69567701264	13421.84654786625	11762.211705524185	10972.986063814436	10349.406677952475	12862.59690495594	12525.806372872812	13090.468456461906	16347.092287943016	13057.200545871392	13185.192180474924	7761.463003662472	12805.94870949747	10511.49820054317	10153.660314328226	8805.80698782036	14014.8698137524	7224.2042367330405
10875.464679476083	9375.20165022049	11123.141272328276	10169.995734889977	11490.894840438661	10092.002554436032	14151.003215781404	11905.01975010138	12605.492605632007	12331.31083692749	8554.91754280088	14187.419191794166	10724.497712121165	13421.84654786625	11762.211705524185	10972.986063814436	10179.860302098543	12851.614032375317	12430.726002885749	13002.56920500521	16332.80348529609	13011.864916654777	13185.192180474924	7761.463003662472	12679.478878434022	10510.915963223028	10153.660314328226	8802.985003779617	14014.8698137524	7224.2042367330405
10875.464679476083	9375.20165022049	11123.141272328276	10156.567686368784	11469.687867778144	10078.6178478242	14123.69877292102	11883.86152696527	12604.636382358276	12329.308463536621	8550.783030268884	14160.135541777587	10609.177530136996	13408.794249702492	11762.210734871645	10930.747826517589	10166.986528813497	12846.458677387134	12425.271353399148	13002.56920500521	16274.170302846018	13007.230975049199	13157.560732615979	7761.463003662472	12654.90463203681	10508.973567864941	10152.98334544315	8802.245946794497	13983.312051949486	7224.2042367330405
10875.464679476083	9375.20165022049	11117.287750425643	10111.553940930371	11469.687867778144	10055.111627415736	14111.139142699541	11816.760519865731	12538.402396836935	12278.545857036393	8505.69232120931	14160.135541777587	9943.481889050316	13353.24802108063	11743.670860573686	10926.832599115794	10155.138297627454	12844.809971280152	12374.54882653289	12976.255246670555	16236.2738116248	12902.148223042459	13095.109258101518	7761.461866013668	12654.90463203681	10508.091808998075	10117.607642952158	8777.292512542335	13970.656230818682	7162.143030859222
10860.654998910473	9363.294926006447	11117.287750425643	10111.553940930371	11336.352385262426	10052.516708904914	14029.132123080899	11816.760519865731	12538.402396836935	12209.30848332592	8401.503432671874	14154.035053477899	9934.093111814202	13232.339648209136	11672.861392110639	10724.897676144205	10155.138297627454	12813.105386558997	12373.571983572067	12976.255246670555	16129.772476356422	12782.833277266029	13095.109258101518	7761.445196366242	12514.887388034693	10498.18017222601	10015.608047795013	8683.404491646594	13878.172478044093	7162.143030859222
10855.932331660768	9363.294926006447	11094.037010149634	10089.185135052496	11336.352385262426	10047.039949543452	14029.132123080899	11723.43425231926	12439.533249033198	12209.30848332592	8380.527964112509	14149.7379034039	9921.788353378448	13208.212356672426	11668.330250753992	10724.897676144205	10085.297167943354	12774.07486659577	12358.020403935265	12855.923332553357	16129.772476356422	12782.833277266029	13095.109258101518	7761.445196366242	12192.711274963267	10479.00236528294	10015.608047795013	8683.404491646594	13878.172478044093	7137.415583980694
10845.133022221858	9353.175603549407	11094.037010149634	10089.185135052496	11336.352385262426	10011.136151367898	14018.333687835455	11723.43425231926	12439.533249033198	12209.30848332592	8355.606071624396	14133.825333430648	9910.864802774577	13208.212356672426	11668.330250753992	10724.897676144205	10085.297167943354	12774.07486659577	12358.020403935265	12855.923332553357	16119.647752416944	12770.652502345247	13095.109258101518	7761.445196366242	12185.437418751046	10467.046295423104	10011.162917124511	8672.926020476387	13878.172478044093	7137.415583980694
10845.133022221858	9353.175603549407	11094.037010149634	10064.556561645093	11336.352385262426	10011.136151367898	14018.333687835455	11723.43425231926	12439.533249033198	12209.30848332592	8338.939274148164	14133.825333430648	9908.354591220217	13208.212356672426	11668.330250753992	10709.69458198925	10085.297167943354	12751.334635417106	12353.195922316878	12855.923332553357	16109.428286773229	12770.652502345247	13095.109258101518	7761.003606021061	12182.744188998722	10466.27421361787	10011.162917124511	8672.926020476387	13878.172478044093	7122.802271003323
10845.133022221858	9353.175603549407	10899.006491873632	10006.493004488668	11336.352385262426	9995.40507451443	14018.333687835455	11723.43425231926	12439.533249033198	12190.633824883405	8324.018884747617	14133.825333430648	9906.77369177419	13208.212356672426	11668.330250753992	10709.69458198925	10084.57362369994	12746.97016545578	12353.195922316878	12855.923332553357	16108.9358489225	12752.405669185158	13095.109258101518	7760.9847746353435	12181.238582769078	10466.27421361787	10011.162917124511	8672.926020476387	13872.149192898947	7110.648687560372
10845.133022221858	9301.764856579004	10806.72253285284	9741.076788284703	11336.352385262426	9995.40507451443	14018.333687835455	11723.43425231926	12435.937149179672	12150.65088238276	8303.858365781996	14133.825333430648	9904.344412336577	13173.473225550519	11663.468171783834	10701.87448439858	10036.322279110922	12741.07827650129	12349.625184423063	12843.479815488705	16068.906064392355	12745.069033787897	13093.068919447467	7756.442082556944	12156.205189582863	10466.27421361787	9989.239766649094	8672.926020476387	13872.149192898947	7088.604900693871
10832.944109923117	9301.764856579004	10708.111814208783	9719.991673781413	11324.661749474839	9988.766878703549	13966.444272868912	11702.90205298596	12435.937149179672	12150.65088238276	8302.645436027538	14111.70872323596	9896.884447791006	13173.473225550519	11625.566756268148	10679.640278886765	10036.322279110922	12735.037793778329	12312.370530092561	12843.002196450692	16036.235007385243	12741.269203134158	13093.068919447467	7756.442082556944	12156.148265774149	10466.108197475998	9989.239766649094	8672.926020476387	13861.069475001921	7084.418545630691
10832.747939960009	9301.206915277664	10349.907251305092	9480.4059869697	11315.04245337097	9978.67214458291	13928.308774983096	11666.512236185416	12414.96091524521	12135.151833181724	8253.522142086102	14098.339639901405	9878.502265996432	13135.407872279553	11625.566756268148	10577.022805859215	10018.218948666812	12729.335133919345	12312.370530092561	12832.576329590607	15961.796020475336	12736.140277845303	13093.068919447467	7756.431560967266	12116.676653237408	9038.632738291366	9955.279223321453	8667.223996555134	13861.069475001921	7081.87193632267
10820.668924286732	9288.76133249434	10349.907251305092	9480.4059869697	11301.679225285277	9975.133765697887	13928.308774983096	11666.512236185416	12389.407410688395	12135.151833181724	8253.522142086102	14095.27403061869	9875.116355955142	13135.407872279553	11618.880522978372	10577.022805859215	10018.218948666812	12713.849014612431	12312.370530092561	12832.576329590607	15916.687290588658	12714.066608007382	13093.068919447467	7756.431560967266	12116.566592027464	9015.02385206796	9955.279223321453	8628.241271134033	13831.01588428759	7041.811727809468
10820.668924286732	9287.416548454485	10349.907251305092	9480.4059869697	11269.595087694117	9973.139299087297	13871.583726363055	11666.512236185416	12387.48486037265	12117.077498241633	8231.736534755817	14064.921709451435	9846.92017567399	13115.65701040854	11611.125909779279	10577.022805859215	10012.586984505639	12698.192650202545	12274.685873384253	12832.576329590607	15911.935462219852	12639.305882391653	13093.068919447467	7756.431560967266	12103.598106365162	8972.052993134737	9955.279223321453	8628.241271134033	13830.682044004541	7041.811727809468
10811.49063707128	9286.935753036663	10349.907251305092	9461.597532094413	11269.595087694117	9966.102380173566	13871.583726363055	11625.408827211733	12378.730933022578	12101.361787798834	8189.586207763693	14058.814365874447	9822.146017335048	13032.51038001614	11610.240687529411	10573.917205188785	10000.684284040773	12698.192650202545	12274.685873384253	12789.326490353455	15911.935462219852	12616.394147138275	13093.012471231566	7756.42541176528	12092.512590255852	8950.91636359498	9952.146339063569	8616.918608942455	13830.682044004541	7041.811727809468
10810.068797439331	9279.594052068667	10318.180061041789	9461.597532094413	11220.14472829558	9957.163672904131	13531.652931975825	11425.665105070533	12328.09574864748	12090.136408183493	8189.586207763693	14032.497632568997	9822.146017335048	13032.51038001614	11598.316626704282	10487.151179426415	9977.161572669838	12637.968693327617	12268.635406353373	12785.783057435305	15892.717277024862	12607.327216350624	13093.012471231566	7750.8523911071425	12001.100056196841	8943.973319069994	9932.069836898301	8579.74684122308	13823.835129732435	7001.530437740477
10801.221446270469	9249.653714484259	10317.660165214802	9449.710556446667	11220.14472829558	9933.670710721628	13486.3385642332	10997.753742763494	12328.09574864748	12090.136408183493	8188.99834680964	14032.461651048648	9822.146017335048	13032.51038001614	11598.211940466845	10476.928616329236	9977.161572669838	12637.968693327617	12268.635406353373	12785.524874431423	15791.21848660237	12607.327216350624	13079.590049558645	7750.8523911071425	12001.100056196841	8943.973319069994	9930.867639544125	8579.74684122308	13804.310349251342	7001.530437740477
10799.027444606098	9234.805626171838	10317.660165214802	9365.50287887359	11210.84238157417	9861.45158931673	13486.3385642332	10997.753742763494	12321.572607249822	12056.852596065846	8169.803805060151	14031.9884300546	9814.920407388974	13032.51038001614	11583.351566176187	10475.113415430296	9956.776283025672	12637.968693327617	12221.455506360977	12756.091619040628	15791.21848660237	12546.060031857198	13077.26918304526	7750.8523911071425	12001.100056196841	8888.191984808207	9887.493812759225	8563.521751162269	13773.924157971305	6989.757609616417
10794.085861674139	9229.076295241954	10314.325363445354	9365.50287887359	11200.872116170985	9861.45158931673	13485.781136212523	10997.753742763494	12309.508521963427	12056.852596065846	8119.497455327431	14020.21207797138	9780.775118367132	13005.060170901417	11583.351566176187	10474.369145093226	9956.776283025672	12602.53244395304	12221.408861200052	12713.089626479768	15546.193350456613	12538.912990699357	13074.691771766295	7750.8523911071425	11943.435485531614	8845.790928480797	9887.493812759225	8550.316998072762	13773.924157971305	6989.757609616417
10782.208412857688	9229.076295241954	10274.187063202218	9364.832633516777	11197.239569043308	9861.45158931673	13482.477297261199	10994.7588071368	12294.329293838104	12056.478186987148	8119.497455327431	14020.21207797138	9779.499983044005	13005.060170901417	11582.591425870662	10399.509510279235	9956.580032075293	12602.53244395304	12214.79132666286	12713.089626479768	15434.886047836117	12538.912990699357	13065.87450450974	7742.333580399928	11933.998713384752	8831.028893536259	9887.493812759225	8550.316998072762	13773.924157971305	6977.736821179041
10771.126621046596	9227.741607733613	9582.422345417046	9364.832633516777	11185.30352163617	9858.72351133724	13384.655650277713	10958.967086490742	12294.329293838104	12018.209820774026	8088.832880719958	14011.774083976368	9722.105884477696	12985.083105904456	11559.689220505723	10399.509510279235	9935.36551714936	12553.237985150168	12120.791019478183	12656.960059832369	15228.96331390227	12472.521548412358	13061.875452445294	7742.333580399928	11908.664633611568	8809.68193568995	9883.286099324478	8528.079886786807	13768.559317981497	6968.660249753453
10768.417419588137	9227.081291502182	9243.0657073358	9221.052990184948	11178.3449647972	9858.72351133724	13384.655650277713	10948.201127601847	12289.174538911542	12018.209820774026	8088.832880719958	13989.974049822025	9722.105884477696	12973.186630728445	11559.689220505723	10399.509510279235	9935.36551714936	12553.237985150168	12120.791019478183	12656.960059832369	15205.66225853945	12453.380650547646	13061.875452445294	7741.981104959131	11908.664633611568	8804.214744014898	9879.888039309715	8524.182721064357	13767.405877956999	6958.190390635636
10767.358284634176	9211.638732867732	9243.0657073358	9187.845181437737	11178.01613940052	9852.91102654695	13226.425546740385	10833.521777905737	12201.091491679335	11964.771683964587	8000.416040642511	13942.41665049122	9651.064391634547	12953.592718883207	11515.408534332142	10397.094762725574	9909.181607683837	12535.038997577012	12061.792967551974	12656.960059832369	15201.544883671897	12375.45358536463	13060.266733301229	7741.981104959131	11840.185562587129	8765.804406906344	9839.111289691664	8524.182721064357	13761.364170158193	6958.190390635636
10767.153016181965	9189.16997209235	9221.899553495958	9187.845181437737	11145.006079210318	9852.91102654695	13226.425546740385	10823.265173704598	12190.560554572708	11958.574415992498	7982.08517488663	13935.863122182349	9628.314149961265	12915.445719208332	11492.185115448106	10374.30817758467	9884.395336475829	12510.510567270225	12061.347934162952	12656.960059832369	15174.636212509473	12375.45358536463	13028.164037250071	7741.981104959131	11828.194050762459	8629.4169757952	9814.925428177843	8493.98468112989	13736.065044801184	6934.4966179839985
10766.980797608168	9188.749372640737	9198.869012496916	9170.109442687442	11145.006079210318	9807.301491835458	13226.425546740385	10823.265173704598	12190.560554572708	11926.334930831028	7982.08517488663	13908.310683522332	9628.314149961265	12915.445719208332	11492.185115448106	10374.027727592056	9880.83497137155	12510.510567270225	12061.347934162952	12656.960059832369	15174.636212509473	12375.45358536463	12966.361578313832	7741.981104959131	11828.194050762459	8629.4169757952	9814.925428177843	8493.98468112989	13736.065044801184	6934.4966179839985
10705.618587779463	9185.573618203653	9182.498215062757	9134.693940556985	11136.304297150153	9807.301491835458	13226.425546740385	10791.563016534143	12190.560554572708	11926.334930831028	7982.08517488663	13908.310683522332	9628.314149961265	12889.720560554957	11492.185115448106	10349.435420433489	9880.83497137155	12505.457725746845	12061.347934162952	12645.935234556238	15061.072052340427	12375.45358536463	12966.361578313832	7741.981104959131	11828.194050762459	8601.666763785928	9814.925428177843	8491.388400334716	13717.088650685895	6934.4966179839985
10705.618587779463	9185.573618203653	9177.298430261742	9134.693940556985	11136.304297150153	9804.934547976878	13226.425546740385	10790.495548313953	12190.560554572708	11926.334930831028	7973.066694306572	13908.310683522332	9628.314149961265	12889.70946145281	11492.185115448106	10321.710492142862	9874.095400229962	12504.949662036297	12055.826149447768	12645.935234556238	15061.072052340427	12353.573926550884	12966.361578313832	7741.981104959131	11828.194050762459	8529.349995866683	9812.246284188555	8487.658981256149	13717.088650685895	6934.039476311609
10705.618587779463	9134.42999782855	8954.570835296148	9008.808095226192	11124.029869184533	9804.934547976878	13226.425546740385	10790.495548313953	12173.889517199652	11923.458097422184	7965.698086024636	13908.310683522332	9620.812066046155	12868.837265287326	11492.185115448106	10315.695317998176	9846.387381329245	12504.949662036297	12055.826149447768	12621.135106353257	15061.072052340427	12353.573926550884	12840.209694666395	7741.981104959131	11828.194050762459	8529.349995866683	9805.957585138345	8474.365136577057	13661.478413827494	6923.960516403754
10705.618587779463	9134.42999782855	8756.80253161339	9008.808095226192	11121.709553081586	9796.85209462525	13225.227891492728	10763.040072744969	12163.035257600935	11923.458097422184	7965.698086024636	13908.310683522332	9597.50811544884	12853.385201881321	11489.908026933075	10312.41203946005	9846.387381329245	12504.544263008744	12013.413200749928	12601.233242017484	14203.48481151773	12338.376022113503	12057.669239499332	7737.277332206953	11820.255789530396	8528.290974475636	9805.302863674011	8469.64178647437	13661.478413827494	6923.960516403754
10705.618587779463	9133.247572981123	8604.456818975854	8937.701650691542	11121.315174123127	9791.410398358797	13209.965349961301	10762.00914122309	11829.340298436942	11835.935161568346	7865.694080433507	13902.820816842725	9280.425124555215	12853.385201881321	11488.800864055907	10264.361240171325	9835.127099138983	12393.856739836441	11755.114603652279	12564.1241375915	14119.9812916051	12320.13247049627	12052.447700123354	7737.277332206953	11778.61824192834	8525.815350705072	9598.705987902342	8407.062834477689	13520.163464417163	6910.932159431033
10699.175536299163	9133.247572981123	8603.96721969223	8915.16658298262	11113.06819822903	9789.737043585406	13166.943719432507	10762.00914122309	11764.35453795818	11835.935161568346	7865.694080433507	13893.246041643766	9186.217066537794	12821.588945405229	11463.554271674499	10240.804315022477	9835.127099138983	12393.856739836441	11684.225583188903	12536.633821277273	14116.839329159135	12320.13247049627	12052.447700123354	7737.277332206953	11778.61824192834	8525.815350705072	9478.879343398788	8407.062834477689	13518.513337457065	6908.881954851801
10697.009801266651	9133.247572981123	8601.57141229373	8894.283232700587	11113.06819822903	9785.508009884536	13166.943719432507	10750.451372762016	11737.313818687802	11835.935161568346	7865.694080433507	13893.246041643766	9134.967106721904	12821.588945405229	11463.554271674499	10240.804315022477	9835.127099138983	12393.856739836441	11651.013329661117	12536.633821277273	14116.839329159135	12309.755234482323	12051.829427037032	7737.277332206953	11778.61824192834	8525.815350705072	9476.04643871355	8407.062834477689	13518.513337457065	6879.3770754920215
10696.534891697725	9133.247572981123	8596.234834417359	8831.437627085841	11101.550833138946	9784.789141305799	13159.54502217772	10703.084546019683	11680.693434194098	11800.904469956828	7836.997984602118	13868.328079573805	9119.054861070756	12812.522763378363	11438.065722800095	10220.686526733673	9797.655256751488	12358.77826155621	11625.578070780588	12534.548652667085	14035.897179170368	12252.097016686217	12045.761216358254	7737.277332206953	11759.9512832508	8518.55580511762	9449.163205350622	8392.067331553135	13476.17518588858	6879.3770754920215
10696.477452284527	9104.668108838554	8595.523580562824	8831.437627085841	11037.359716940695	9783.957662224591	13159.033246350979	10703.084546019683	11091.711613218366	11800.904469956828	7836.997984602118	13868.328079573805	9114.227470955797	12812.416940624336	11438.065722800095	10188.56973060621	9797.655256751488	12358.77826155621	11625.578070780588	12534.548652667085	13803.858328837483	12252.097016686217	11660.663971917535	7737.277332206953	11759.715249392135	8518.55580511762	9449.163205350622	8392.067331553135	13476.17518588858	6851.491827737321
10695.754273693601	9102.537640919956	8589.23553985526	8831.437627085841	11037.359716940695	9778.373910395574	13144.990741505524	10668.65760388865	11091.711613218366	11776.95495957817	7828.334726907698	13857.748318880422	9107.460355206855	12805.675660203478	11426.07758419483	10051.527191542156	9790.72221291136	12358.77826155621	11609.033550265298	12473.132382922893	13432.26234488291	12221.560313015028	11558.314205008795	7737.277332206953	11757.653678696108	8480.319408290074	9432.948610822528	8390.110071414812	13444.693419968538	6851.491827737321
10695.668933934132	9008.928667986072	8523.854742701591	8831.437627085841	11007.54161894292	9778.373910395574	13124.444415202834	10632.699639155848	11091.711613218366	11765.096176728031	7776.503480132149	13851.36150517409	9083.117757446696	12732.149353075663	11402.338501184317	10051.45368637599	9773.733143997551	12331.884745250254	11578.302617647238	12468.115853993098	13257.479603653708	12186.424981830261	11421.705278867337	7737.277332206953	11702.12464630741	8480.319408290074	9432.948610822528	8365.27051129629	13438.14138036254	6851.491827737321
10695.668933934132	8992.06552393729	8515.512085256358	8817.932766133898	10984.617217852	9778.373910395574	13124.444415202834	10632.699639155848	11074.420077567633	11765.096176728031	7776.503480132149	13851.36150517409	9083.117757446696	12732.149353075663	11402.338501184317	10051.45368637599	9773.733143997551	12331.884745250254	11578.302617647238	12468.115853993098	13248.464476986026	12186.424981830261	11421.023498201372	7737.277332206953	11702.12464630741	8454.282843114728	9432.948610822528	8360.898178186271	13438.14138036254	6831.094241691273
10689.002490067694	8966.27252229397	8515.512085256358	8808.511233807403	10984.617217852	9776.389356977535	13121.620301758516	10619.073910761057	10640.87152882303	11765.096176728031	7776.503480132149	13851.36150517409	9063.69392228782	12732.149353075663	11396.411734535055	10051.45368637599	9757.756376459787	12331.884745250254	11569.931663374788	12468.115853993098	13201.243280113169	12171.1953687359	11421.023498201372	7732.025784621843	11702.12464630741	8454.282843114728	9422.371912657021	8351.305815438072	13427.945621701727	6822.515986817534
10688.998645556714	8920.38085417886	8511.959443208485	8796.918957950358	10984.617217852	9766.62459610623	13102.644665027545	10615.862892306443	10615.269659580574	11757.870423640448	7762.886954689524	13841.70932512976	9063.34154721821	12731.546975653308	11396.411734535055	10030.029863631818	9757.756376459787	12328.572406749023	11554.611994941195	12468.115853993098	13201.243280113169	12171.1953687359	11420.960027964278	7731.98580577754	11683.8854704755	8454.194059155714	9422.021286567728	8329.565200385012	13427.945621701727	6822.515986817534
10688.998204126818	8920.38085417886	8510.094105270171	8796.845039855401	10940.826824915486	9754.290371297162	13102.644665027545	10600.709180830225	10519.634169126994	11725.19707331415	7762.886954689524	13828.68101954088	9053.725476417163	12715.261912652792	11381.727834478132	9921.80350526699	9757.756376459787	12261.932431170371	11515.130293471895	12435.609698620818	13197.632314461569	12159.648427474132	11420.960027964278	7731.98580577754	11655.256849804196	8454.194059155714	9406.56875279842	8316.028063846352	13427.507284078029	6822.515986817534
10688.998204126818	8910.0490361769	8510.094105270171	8764.081796269984	10932.850683092483	9754.290371297162	13102.60330876502	10598.554934115054	10519.634169126994	11725.19707331415	7755.665306502343	13821.806901750784	8981.396979112327	12714.393725977634	11373.893838901064	9921.80350526699	9742.390408472762	12261.932431170371	11515.130293471895	12415.138644478395	13055.058711370491	12157.98611313763	11420.960027964278	7731.978100993399	11653.439419889715	8441.815528152641	9406.56875279842	8297.510661641987	13406.62627485801	6820.377606497352
10688.998204126818	8910.0490361769	8506.715199388429	8764.081796269984	10932.850683092483	9751.448328426563	13097.39763967438	10577.517730069538	10519.634169126994	11704.678499103873	7727.03562516771	13821.806901750784	8980.633476927693	12683.047682561046	11338.822309473098	9859.498013449836	9718.35328243297	12259.344098163423	11510.416062280934	12356.78061907053	12646.082980996414	12144.639324982169	11393.425924783909	7731.978100993399	11653.439419889715	8441.815528152641	9382.411739161282	8297.510661641987	13397.635910732773	6815.318216625923
10688.996523477383	8866.996085170122	8506.715199388429	8724.012061231299	10902.076576667469	9741.122521753805	13076.288838099956	10577.517730069538	10517.467611861726	11704.678499103873	7727.03562516771	13799.128050451842	8978.634873439656	12683.047682561046	11338.822309473098	9859.498013449836	9718.35328243297	12190.707918840622	11503.080342985988	12356.78061907053	12644.323615655434	12102.032768397796	11387.393273354633	7731.60964783501	11576.349327602047	8441.815528152641	9321.709128696657	8215.550282160339	13377.744290872823	6768.687184912146
10688.138284819013	8866.996085170122	8504.425983250589	8691.872873287844	10893.263293294594	9740.615796509654	13075.639350882624	10564.568558831452	10503.894367199699	11685.634935486627	7712.27637055477	13799.128050451842	8957.260302571438	12683.047682561046	11321.296844518458	9859.498013449836	9694.484500082806	12187.783947422586	11460.26851698064	12347.266758948243	12554.188695575845	12096.107557278365	11336.85446422858	7727.685191484014	11573.96389633347	8427.861484769075	9320.065428137284	8211.444168654238	13350.982028380251	6768.687184912146
10681.301587183232	8831.039765555719	8492.467139773995	8691.872873287844	10893.263293294594	9739.72771028444	13072.033964012779	10557.331650786204	10499.043546668576	11685.634935486627	7672.8546924283355	13799.128050451842	8955.229999608015	12683.047682561046	11321.296844518458	9766.037903839278	9678.958663204157	12187.783947422586	11460.26851698064	12347.266758948243	12243.004855199795	12070.19112821685	11336.85446422858	7727.685191484014	11573.96389633347	8406.874388449847	9320.065428137284	8211.444168654238	13347.373461161924	6768.687184912146
10681.301587183232	8793.61270564916	8492.467139773995	8691.872873287844	10885.054901126645	9737.754961942639	13065.89515719543	10557.021221399933	10401.598322883305	11685.634935486627	7672.8546924283355	13794.951058835934	8928.557463220632	12645.200535065704	11321.296844518458	9766.037903839278	9678.958663204157	12183.913119876552	11443.380420030066	12335.424098384176	12237.798173249359	12060.35758766706	11336.85446422858	7727.685191484014	11573.96389633347	8406.445755395192	9318.32273452291	8210.733040817566	13346.7119077925	6768.687184912146
10681.301587183232	8750.778487859763	8481.27821704443	8256.361042122062	10874.039282049278	9736.221456723468	13065.873673553755	10473.968511051344	10401.598322883305	11685.634935486627	7672.8546924283355	13761.538769009223	8928.557463220632	12640.025328996475	11321.296844518458	9748.90651734848	9678.958663204157	12183.913119876552	11400.267863581565	12319.603689652506	12209.806752914164	12060.35758766706	11311.077392276331	7727.599965308011	11573.96389633347	8406.029317204855	9318.32273452291	8179.84351824617	13265.56768084577	6768.036102782933
10681.301587183232	8738.409222482042	8453.203703049272	8256.361042122062	10874.039282049278	9732.15410160142	13055.782557249728	10473.968511051344	10401.598322883305	11677.428068170591	7672.8546924283355	13451.43833777293	8927.825151719255	12640.025328996475	11321.296844518458	9680.090915038443	9674.264783711456	12174.7542130191	11389.197761236159	12319.603689652506	12182.635282446197	12060.35758766706	11306.098528240984	7726.812048887173	11570.498610900604	8403.809575000845	9302.163142290647	8170.310415839327	13240.260277466376	6752.547614133905
10681.301587183232	8738.409222482042	8453.203703049272	8256.361042122062	10849.425789752962	9731.848857731933	13021.841667277695	10473.968511051344	10383.018991815425	11649.468687727209	7672.8546924283355	13451.43833777293	8889.270652431635	12623.062776427245	11297.577829850012	9664.07060494049	9637.465850471926	12174.7542130191	11377.755826909091	12315.787075166108	12128.537271169263	12048.583574250486	11306.098528240984	7720.322848372133	11558.369029302154	8398.068910285134	9299.923801628029	8170.310415839327	13240.260277466376	6734.70367602335
10681.301587183232	8738.409222482042	8453.203703049272	8214.496711176733	10848.761943144958	9729.773218043152	13021.170216196559	10473.968511051344	10383.018991815425	11649.468687727209	7672.8546924283355	13438.192514156524	8885.350552489264	12622.559091352165	11297.577829850012	9664.07060494049	9636.450916263773	12174.7542130191	11376.076357244618	12300.725329213989	12128.537271169263	12036.513812679115	11285.89149253144	7719.975689079313	11558.369029302154	8395.284633882593	9298.603580392442	8168.621791677196	13142.083094620719	6722.6982216514825
10676.142965487616	8738.409222482042	8452.980542878518	8211.906210927076	10831.650116469731	9728.554584874932	13021.170216196559	10473.968511051344	10381.168065751881	11645.567206272019	7667.953374460619	13438.192514156524	8885.350552489264	12607.499904014374	11297.577829850012	9639.673442157116	9636.450916263773	12150.601851198044	11373.403644120875	12268.084358902244	12128.537271169263	12036.513812679115	11271.991648117328	7719.975689079313	11556.56435057269	8395.284633882593	9293.569319747843	8168.387216333969	13142.083094620719	6685.086864525457
10676.046696584941	8738.409222482042	8451.82880572102	8211.906210927076	10831.650116469731	9728.554584874932	12997.708825701871	10441.489938596895	10374.00541248803	11641.026669573568	7630.691632613486	13413.477729847205	8876.498611661384	12600.43932301627	11269.966670895026	9628.672267236227	9604.278154692778	12147.983032561755	11366.13625281427	12268.084358902244	12114.880325448863	12033.663923242184	11271.991648117328	7719.975689079313	11534.049803298221	8391.180320501633	9293.569319747843	8149.878394199085	13142.083094620719	6671.2031267322
10665.895347644522	8686.661149081468	8441.075949872398	8203.628130567588	10786.225537100127	9727.856166906466	12997.708825701871	10429.911694605784	10348.605200842068	11641.026669573568	7626.524603959323	13384.602361473493	8836.37879123163	12517.95312388484	11269.966670895026	9624.971440635207	9604.278154692778	12147.983032561755	11342.19460844101	12268.084358902244	12069.893037522292	12033.663923242184	11271.25219670746	7719.933518759228	11534.049803298221	8390.976235759364	9262.166931312651	8149.878394199085	13136.41185932017	6671.2031267322
10664.962568577297	8686.661149081468	8441.043424705516	8172.275046305929	10786.196586728247	9725.467096967044	12954.201014844431	10424.449179702156	10343.42543332877	11612.492464249155	7621.7447949285115	13383.890468226986	8831.634217149916	12318.372262135154	11236.967212886244	9566.811629753312	9561.47915491719	12129.102541265913	11342.19460844101	12256.015155363908	12054.747684811777	12027.445819283019	11246.952911922135	7719.052739541779	11531.506674596641	8390.807857376614	9262.102555929241	8148.390136121965	13099.74511349166	6640.830951707893
10664.962568577297	8686.661149081468	8434.74457875648	8172.275046305929	10786.196586728247	9720.544069993532	12954.201014844431	10416.42582316079	10343.42543332877	11612.492464249155	7607.355886984175	13377.269664635585	8828.37753138083	12298.023249892913	11236.967212886244	9566.811629753312	9561.47915491719	12118.132687903722	11334.889280400508	12255.995056810616	12017.33732092568	12018.294306751597	11245.928767971991	7715.153357325507	11525.416235160494	8390.807857376614	9262.102555929241	8079.437709905033	13099.74511349166	6640.830951707893
10663.404784049682	8686.661149081468	8433.723676527272	8172.275046305929	10786.196586728247	9720.083600161597	12913.249243126025	10376.351484102357	10278.821815000269	11558.253706119147	7603.149135114032	13353.57898064991	8805.35163789814	12286.435598630673	11162.965636304798	9566.811629753312	9545.25457383155	12078.906439109507	11317.001112942065	12227.367574534961	12006.46196476734	11959.927280431248	11245.928767971991	7714.652891920668	11459.483712240057	8390.807857376614	9242.088961019643	8065.512007713825	13099.74511349166	6640.830951707893
10663.404784049682	8658.326662829964	8430.534940676775	8133.791918663624	10722.43207163821	9720.083600161597	12867.753778465463	10376.351484102357	10278.286453521472	11552.375920820503	7600.554507289213	13353.305035084919	8803.574989399553	12272.818180870032	11115.004392970177	9545.084632103939	9545.25457383155	12078.906439109507	11298.68711138678	12227.367574534961	11990.580718679472	11959.927280431248	11235.985544052592	7714.4725457292125	11433.774030820394	8381.615044624577	9223.444040193652	8065.512007713825	13040.571811838703	6640.830951707893
10656.397380376326	8658.326662829964	8416.88710016559	8133.791918663624	10722.43207163821	9710.694874497225	12837.730029745233	10311.52652532327	10262.833933399534	11497.84220823265	7561.617379830229	13296.455371156795	8803.22331240864	12272.818180870032	11108.630543147028	9545.084632103939	9506.957497064723	12060.187817099568	11235.846924894098	12217.07238446002	11962.047637557966	11870.688181599846	11235.985544052592	7714.340785064096	11421.6674043147	8379.455359269476	9223.444040193652	8059.063893210672	13040.571811838703	6615.809888949703
10656.268311372198	8612.424423304936	8416.88710016559	8124.573345475626	10722.43207163821	9710.650166862473	12837.730029745233	10311.52652532327	10262.833933399534	11497.84220823265	7561.617379830229	13296.455371156795	8803.22331240864	12272.512268871129	11108.630543147028	9527.857608013084	9506.957497064723	12060.187817099568	11235.846924894098	11977.639532335155	11962.047637557966	11870.688181599846	11235.985544052592	7712.64627977195	11421.6674043147	8379.436438163877	9223.444040193652	8058.598188291264	13004.95557179388	6598.872385933675
10656.268311372198	8606.15984716179	8409.14507833116	8111.098408810337	10687.78630539078	9708.45742454023	12833.343519967537	10282.623986795315	10242.859183224558	11479.486973960209	7556.814085653238	13280.305213412552	8767.04585103866	12243.337556819923	11108.630543147028	9511.219019342163	9497.351608866844	12045.388041258506	11209.542759570826	11930.156301234101	11868.751962909562	11833.021110928288	11234.409568191237	7712.64627977195	11364.326843949566	8379.322993622009	9209.096933714802	8030.978317420263	13004.95557179388	6597.943045035004
10656.268311372198	8606.15984716179	8408.242790123259	8071.603861205684	10687.498696718238	9708.183105605389	12785.082233392915	10276.179908538796	10222.417989077836	11479.486973960209	7554.9327567148675	13280.305213412552	8766.98139796689	12243.337556819923	11108.630543147028	9511.219019342163	9497.351608866844	12045.388041258506	11209.542759570826	11886.757731348138	11868.751962909562	11833.021110928288	11227.817764093325	7712.522551790773	11353.154312987554	8379.204886531554	9204.600530245654	8027.776245215369	13001.62380276638	6575.221714002548
10654.392758176946	8606.15984716179	8352.240682922686	8071.603861205684	10629.053338803009	9708.183105605389	12772.205533983511	10255.917145266747	10189.124471599554	11429.275879359497	7534.558836728832	13261.013401995448	8653.359790910708	12206.331916692405	11101.255927345293	9511.219019342163	9459.892625213626	12009.722165152829	11162.638396771847	11738.229654052524	11842.83895428153	11775.763406784132	11215.6863457121	7712.522551790773	11334.971090863557	8379.204886531554	9173.836341736043	8027.776245215369	13001.62380276638	6575.221714002548
10651.245323660636	8574.444522576723	8352.240682922686	8071.603861205684	10617.39682220726	9708.183105605389	12768.90382883188	10255.917145266747	10180.167863121036	11426.821073327243	7524.961396805111	13260.329080856001	8653.359790910708	12206.331916692405	11101.255927345293	9500.453221615764	9459.892625213626	12009.722165152829	11162.638396771847	11728.819886038176	11835.792142796663	11775.763406784132	11215.6863457121	7712.522551790773	11334.971090863557	8379.204886531554	9173.836341736043	8027.776245215369	13001.62380276638	6574.86464246033
10651.24518748312	8572.936720466598	8351.782223940554	8071.603861205684	10617.39682220726	9708.183105605389	12761.0693438794	10255.184862862327	10172.998626484048	11426.821073327243	7524.961396805111	13260.329080856001	8633.305139045067	12206.331916692405	11101.255927345293	9500.453221615764	9437.16354293971	12009.722165152829	11129.037964368938	11728.819886038176	11812.470248372303	11772.73170146448	11208.782519551247	7712.522551790773	11334.971090863557	8377.244139677954	9173.836341736043	8027.659572510655	13001.62380276638	6574.361894921769
10650.27331222034	8571.535892942757	8351.709093137433	8071.603861205684	10617.39682220726	9708.183105605389	12738.530275397517	10233.972319066317	10170.038991453323	11412.917563381436	7515.247697344609	13221.631103443558	8623.913165499871	12178.485292290883	11072.366543036587	9500.08033878126	9435.456870719663	12002.898882360023	11119.89032590755	11703.947524038904	11761.894258296334	11751.395541191974	11207.263758392033	7710.125549600027	11305.06480279095	8374.545842989559	9169.625419079803	8019.526265432111	12984.294524210109	6567.589093406036
10649.975272835578	8571.529040826646	8351.707258657158	8043.6131084010885	10600.96888033603	9708.183105605389	12737.754781258614	10231.379802964035	10168.621780546986	11412.227722804977	7512.045120595652	13177.666987774692	8623.913165499871	12168.651526745432	11071.787228893105	9463.32580775864	9435.456870719663	11990.33952352603	11119.89032590755	11696.599944290816	11745.645737871602	11751.054144501224	11206.694498933888	7710.125549600027	11304.527591182063	8374.531447647132	9160.983463544757	8008.866036371257	12979.780731441582	6537.752048073529
10649.89146057055	8569.959393802606	8351.697724600293	8043.6131084010885	10600.96888033603	9708.183105605389	12711.229233471933	10161.00276432911	10101.731378333392	11406.60511118981	7468.765733337311	13157.560011149844	8599.5163479864	12163.496226881685	11071.787228893105	9463.32580775864	9435.456870719663	11990.33952352603	11119.89032590755	11696.599944290816	11745.645737871602	11734.273652429854	11202.9331024737	7710.125549600027	11304.527591182063	8374.110631243144	9143.077777679457	8008.866036371257	12970.888948648988	6537.752048073529
10649.879774559016	8569.821747876707	8349.541202179145	8043.6131084010885	10595.122530920298	9708.183105605389	12704.99322401973	10161.00276432911	10101.731378333392	11385.559248329531	7468.765733337311	13091.839467174561	8587.361376340501	12163.496226881685	11069.652558286183	9381.105040079203	9411.236582717982	11950.228172069119	11083.497802043337	11676.439830308716	11725.775932348251	11734.273652429854	11202.9331024737	7709.53856172783	11242.27225558081	8374.110631243144	9137.086460644296	8000.205266660984	12970.888948648988	6537.752048073529
10646.949341534466	8569.816362400641	8326.686253204944	8043.6131084010885	10587.0190048943	9704.740136339275	12704.986341565535	10161.00276432911	10101.731378333392	11385.559248329531	7468.765733337311	13091.839467174561	8587.361376340501	12163.032386037827	11069.533344035708	9381.105040079203	9411.236582717982	11950.228172069119	10889.101785646697	11676.439830308716	11725.775932348251	11731.573026434358	11202.9331024737	7709.53856172783	11242.27225558081	8374.110631243144	9136.915031901379	8000.205266660984	12963.809888064305	6537.752048073529
10646.949341534466	8569.816362400641	8326.686253204944	8033.375569388825	10533.954089859739	9689.44291594731	12686.538632922715	10161.000861505503	10085.407093650168	11385.559248329531	7454.746480356143	13091.839467174561	8568.859610195206	12140.910288025823	11023.701911297274	9369.30253274113	9328.014244880815	11927.412422880952	10843.749399383163	11648.897427019434	11705.065361453737	11714.185204340327	11202.9331024737	7709.529330657125	11228.134513140716	8374.069621992878	9127.295437252233	7935.256609548529	12952.425260599415	6521.328748331732
10646.949341534466	8569.816362400641	8326.155394462518	8017.856746512137	10533.954089859739	9689.44291594731	12686.538632922715	10159.869846701635	10075.619607112418	11385.559248329531	7454.746480356143	13086.997248615058	8568.859610195206	12140.910288025823	11023.701911297274	9369.30253274113	9328.014244880815	11927.412422880952	10836.984628624596	11648.897427019434	11703.872102077667	11714.185204340327	11202.9331024737	7709.0481584636955	11228.134513140716	8374.034010794132	9127.295437252233	7935.256609548529	12936.14393901846	6521.328748331732
10646.949341534466	8569.816362400641	8308.16380581077	8016.862843386372	10533.954089859739	9689.44291594731	12686.538632922715	10159.869846701635	10075.619607112418	11385.559248329531	7454.746480356143	13085.84486447971	8568.859610195206	12129.258519083582	11023.701911297274	9323.462094623344	9328.014244880815	11927.412422880952	10836.984628624596	11648.897427019434	11700.001063343454	11710.208167902309	11202.915300183053	7708.941707373286	11219.18165464186	8374.034010794132	9127.295437252233	7935.256609548529	12920.318125797517	6500.532475139999
10642.581419190881	8564.966710818599	8301.062534957204	7999.607661534247	10532.286677869557	9686.958093465813	12669.167026478077	10139.5882913611	10062.10813292002	11365.350650465427	7444.84691150385	13065.60003821717	8542.896304199667	12094.754042880922	11020.693813315456	9321.735314637433	9319.234647570196	11910.645494601506	10808.565473544677	11648.897427019434	11677.98041629006	11701.288710155857	11202.041554206457	7708.941071399928	11195.322423370857	8374.034010794132	9108.622231786358	7934.073811165308	12916.522320155776	6500.532475139999
10632.865388372868	8553.165631866183	8296.929536051346	7995.97801645406	10514.826613283874	9686.897197304028	12643.595085241532	10125.406523688907	10038.280288584876	11349.151118487805	7423.461178790952	13047.584987490254	8542.896304199667	12094.754042880922	10998.469022862468	9321.735314637433	9299.066507874617	11895.19927561823	10801.831598874453	11636.023122108845	11677.98041629006	11689.454636589604	11201.108204708384	7708.941071399928	11195.322423370857	8374.034010794132	9093.003819384263	7918.615777872692	12906.171109946323	6485.065733708829
10629.649131744563	8541.874920131708	8288.68717370354	7988.884347448319	10488.573447303363	9686.897197304028	12643.595085241532	10125.406523688907	10038.280288584876	11349.151118487805	7423.461178790952	13047.584987490254	8542.896304199667	12094.754042880922	10997.252168220244	9321.735314637433	9299.066507874617	11895.19927561823	10801.831598874453	11636.023122108845	11665.89032231787	11679.840848777829	11201.108204708384	7708.9399048413115	11195.322423370857	8374.034010794132	9093.003819384263	7918.615777872692	12906.171109946323	6480.903849899077
10629.649131744563	8534.401811224068	8288.68717370354	7954.4619152354435	10453.618429002137	9686.764785297979	12639.018396107344	10109.373948209672	10036.667482749517	11345.659626074914	7423.461178790952	13035.972229435049	8537.986835096035	12094.754042880922	10975.710877548314	9273.779191101628	9272.077562538841	11865.918991865185	10795.50148775408	11615.964024484978	11649.669508574329	11679.840848777829	11198.132224900972	7708.9399048413115	11154.067246012595	8374.034010794132	9091.100922562087	7918.520088606096	12854.561694328151	6455.192235794024
10616.140435871554	8532.403803434005	8288.330637871917	7954.4619152354435	10453.618429002137	9686.764785297979	12630.544089692094	10109.373948209672	10012.753086616243	11342.693206996024	7419.513916048642	13035.972229435049	8530.362146137519	12081.353462077475	10975.710877548314	9273.779191101628	9267.44576846356	11865.918991865185	10777.39144318785	11615.964024484978	11649.669508574329	11679.840848777829	11192.385158507737	7708.759855943634	11154.067246012595	8360.307936447198	9085.424434756056	7910.726351176274	12854.561694328151	6455.192235794024
10616.140435871554	8531.142412143232	8288.233253503979	7954.4619152354435	10453.618429002137	9685.334965966042	12630.544089692094	10097.131117823716	10012.753086616243	11332.431813411515	7402.705821927822	13029.635716142266	8513.980860236097	12068.51402478794	10975.710877548314	9232.173329496083	9258.409740200728	11862.387919722838	10743.422591622038	11615.964024484978	11648.984094275287	11679.840848777829	11190.879290774878	7708.759855943634	11143.456882354849	8360.307936447198	9085.424434756056	7910.726351176274	12851.29156007694	6455.192235794024
10614.891374401715	8531.054222839844	8288.001665267058	7954.4619152354435	10453.618429002137	9685.264766770077	12629.297010217118	10020.998973894892	9938.543199053212	11329.573777067553	7402.622558092361	12998.497497189526	8448.44770341118	12059.739494233485	10969.84665719074	9232.173329496083	9253.512763513365	11855.24009370794	10743.422591622038	11615.964024484978	11647.26730309004	11658.376723982545	11189.628814560323	7708.759855943634	11143.456882354849	8360.279124050132	9064.114236191635	7896.386527131656	12851.29156007694	6455.192235794024
10614.891374401715	8523.103083346843	8284.586817447673	7954.4619152354435	10406.733831937443	9685.123901684481	12618.489026591757	10020.998973894892	9938.543199053212	11317.664708934768	7402.622558092361	12998.497497189526	8448.44770341118	12058.538279202141	10962.457414711824	9232.173329496083	9226.768174852983	11846.186668243605	10743.422591622038	11555.268049486676	11590.384171938209	11658.376723982545	11187.00714952253	7708.759855943634	11143.456882354849	8360.279124050132	9063.647491189033	7896.386527131656	12851.29156007694	6455.192235794024
10614.849306570753	8519.904230203541	8279.665800247873	7954.4619152354435	10406.733831937443	9682.213759100787	12618.489026591757	10005.362526367693	9935.80796165121	11317.664708934768	7395.851958168233	12958.327372677251	8448.44770341118	12052.011601895589	10945.782818601449	9223.13690293087	9226.768174852983	11832.398130029604	10719.313995282493	11555.268049486676	11590.384171938209	11637.932869061946	11186.34294069937	7708.759855943634	11121.095906379212	8360.279124050132	9050.02049100638	7872.460365946504	12845.480347722276	6431.92059937623
10611.466418095704	8519.904230203541	8275.016297543745	7954.4619152354435	10406.733831937443	9681.148384871714	12618.489026591757	10005.362526367693	9930.822940588896	11317.664708934768	7373.325718021964	12958.327372677251	8447.662004431428	12051.491342346813	10945.782818601449	9223.13690293087	9221.956943470961	11832.162883655745	10706.884116386464	11555.268049486676	11590.384171938209	11623.112753190015	11185.375089163703	7703.235850246688	11121.036920056906	8357.498255347842	9049.00485533186	7872.460365946504	12845.480347722276	6431.92059937623
10611.466418095704	8519.904230203541	8266.822070534883	7954.4619152354435	10381.180662952152	9681.061699880174	12615.8840072745	9999.116438675508	9930.739991531884	11299.445593976283	7369.167541994654	12958.327372677251	8440.849865670602	12037.103911177643	10924.642867665998	9223.13690293087	9217.440645458828	11830.422247472805	10702.5194033882	11542.671245910904	11577.104489775493	11610.480031873865	11185.375089163703	7703.099183731865	11110.830351925104	8357.498255347842	9036.653346526326	7849.490527595901	12810.831213788553	6424.299390315866
10611.466418095704	8490.881410361126	8266.822070534883	7947.371762787264	10381.180662952152	9681.061699880174	12603.223948582943	9878.872705332105	9907.813222085355	11282.27415372689	7357.067550976601	12948.100001429686	8440.849865670602	12010.767863076107	10916.034127788902	9193.965220461989	9176.729971969671	11805.261736743745	10692.120926449885	11532.4288190942	11574.145178513045	11610.480031873865	11173.771405563764	7703.099183731865	11087.249628962305	8357.498255347842	9022.565849657934	7847.980934915862	12803.54008051973	6421.24309419114
10611.466418095704	8486.069230321147	8266.822070534883	7888.663041152377	10381.180662952152	9681.061699880174	12603.223948582943	9878.872705332105	9907.283389667007	11282.27415372689	7351.290912338664	12948.100001429686	8440.583089053842	11988.537507842655	10916.034127788902	9176.00313010515	9176.729971969671	11805.261736743745	10692.120926449885	11501.825485218109	11563.999672211656	11605.561155843856	11129.575278683387	7699.161676572255	11087.249628962305	8357.40766457795	9022.565849657934	7844.907817799221	12763.764111324728	6373.414559310176
10611.466418095704	8470.668704486157	8264.077982430503	7888.663041152377	10381.180662952152	9679.009887839473	12603.007100109964	9878.872705332105	9906.245646144906	11282.27415372689	7345.595911626886	12942.05407410119	8440.243343154389	11988.537507842655	10916.034127788902	9164.270819978246	9176.729971969671	11805.261736743745	10691.66309156455	11501.825485218109	11550.52981571836	11564.238203010034	11126.793281576023	7699.159909456136	11087.249628962305	8356.496151909785	9022.565849657934	7844.907817799221	12763.764111324728	6373.414559310176
10611.466418095704	8468.560188056554	8263.119599504684	7888.663041152377	10365.388278733833	9677.914840587957	12571.270963490662	9878.872705332105	9896.553032777792	11255.758740769888	7320.56997450751	12935.650304839788	8414.92887460564	11974.766913278729	10893.140669371785	9164.05274722939	9162.162305038211	11795.57692323531	10675.247233078837	11482.878521364994	11550.52981571836	11564.238203010034	11097.55959635253	7699.159769142657	11074.931997962442	8356.25393274701	8997.482587909552	7837.988446653105	12757.717510725062	6361.054997164945
10606.507453668573	8468.450036446744	8263.072553763657	7836.804724822671	10348.085752936782	9677.880443508555	12571.270963490662	9851.10246772023	9885.911972191578	11255.758740769888	7320.56997450751	12911.527408500027	8414.92887460564	11969.077911467592	10893.140669371785	9144.225298284542	9162.162305038211	11795.57692323531	10659.675447183883	11482.878521364994	11538.72302338744	11562.88341342058	11097.55959635253	7699.138690552669	11058.80704691517	8356.25393274701	8997.482587909552	7830.005556443947	12757.717510725062	6358.5777833577895
10606.288660929722	8460.508043924769	8261.340877549925	7836.804724822671	10342.146256473952	9677.880443508555	12571.270963490662	9851.10246772023	9885.911972191578	11255.758740769888	7317.327455109731	12911.51889811141	8414.92887460564	11964.585654572273	10888.396532797358	9138.149075899242	9162.021267342689	11782.86043949333	10659.675447183883	11482.878521364994	11538.72302338744	11552.43702547935	11090.745375550689	7698.803061738878	11009.369004498136	8353.414387923867	8986.72025209606	7827.129427878445	12742.811056709283	6346.775867634583
10605.628335852796	8452.39264224058	8258.017259668672	7793.017699102499	10295.519942405714	9677.133184149028	12521.645978204999	9813.378657254114	9812.634607418577	11210.167139501611	7263.177604638931	12852.423149343018	8346.088261378283	11891.233949924417	10862.20211915395	9066.194384374841	9116.931717476007	11753.944409812644	10597.576470677524	11433.683308391164	11476.593948653928	11513.394959093846	11085.296140698927	7698.8019174162655	11008.374223643495	8353.414387923867	8931.579161104595	7781.379206463851	12717.002778265198	6346.775867634583
10603.44491935463	8452.39264224058	8258.017259668672	7793.017699102499	10295.519942405714	9677.133184149028	12521.645978204999	9813.378657254114	9812.634607418577	11210.167139501611	7263.177604638931	12852.066849483452	8346.088261378283	11891.233949924417	10862.20211915395	9066.194384374841	9116.931717476007	11753.944409812644	10597.576470677524	11433.683308391164	11476.593948653928	11513.394959093846	11037.257247028832	7698.785896227506	11008.374223643495	8353.414387923867	8931.579161104595	7781.379206463851	12717.002778265198	6346.775867634583
10603.423541647186	8296.236646284795	7870.197734869012	7793.017699102499	10295.519942405714	9529.750719941172	12322.864763465	9813.378657254114	9812.411858050245	11205.328567707222	7263.177604638931	12852.066849483452	8237.596963333013	11891.233949924417	10862.20211915395	9066.194384374841	9116.931717476007	11551.465629856595	10597.576470677524	11403.33129270168	11476.593948653928	11429.905945263643	10610.981952190179	7698.759872154673	10903.920972490694	8351.174868729366	8913.03329644574	7781.379206463851	12717.002778265198	6346.775867634583
10603.423541647186	8296.236646284795	7870.197734869012	7783.154792636107	10288.43807448717	9516.707694285276	12313.85937205835	9806.383020826586	9793.34691823071	11198.054037391323	7256.951578845668	12852.066849483452	8237.596963333013	11891.233949924417	10859.27382769688	9066.194384374841	9116.931717476007	11536.20440319396	10594.807670689424	11398.92689036943	11461.29809756688	11364.738249257314	10608.925524608956	7698.757310598611	10850.858784788657	8351.174868729366	8913.03329644574	7775.724896344443	12698.330886243355	6320.5946102168855
10600.978472303279	8277.745182087128	7834.987336011092	7754.672521459265	10288.43807448717	9465.225943084653	12311.4984397439	9806.383020826586	9791.379895190114	11188.32169115996	7256.951578845668	12852.066849483452	8237.596963333013	11884.37659715503	10859.27382769688	9019.786688166074	9116.931717476007	11536.20440319396	10593.527266314624	11398.92689036943	11461.29809756688	11355.151866228929	10547.10099564394	7698.756668087025	10843.94971772692	8351.174868729366	8911.705776638311	7774.923964476643	12691.358074990658	6320.5946102168855
10600.978472303279	8225.349826223572	7802.9837708911955	7754.672521459265	10282.570716513937	9465.225943084653	12306.132273390143	9795.850532392367	9791.379895190114	11188.120261723076	7222.134284335468	12835.181060100012	8237.596963333013	11788.630700172844	10849.830100606181	9019.786688166074	9116.931717476007	11536.20440319396	10581.967699780416	11397.695974893139	11461.29809756688	11338.340157854924	10511.198401319121	7698.755972310347	10836.310528720434	8350.328969031916	8909.664379358004	7769.642461559788	12691.358074990658	6320.5946102168855
10600.978472303279	8216.807668791043	7802.9837708911955	7752.1776482891755	10266.359196729496	9465.225943084653	12306.132273390143	9795.850532392367	9790.49010564212	11186.667866427557	7222.134284335468	12835.181060100012	8237.596963333013	11784.081539887477	10849.830100606181	9019.786688166074	9109.444858919316	11535.92071959158	10581.967699780416	11397.695974893139	11446.534830776829	11338.340157854924	10484.465327129932	7698.753594552572	10836.310528720434	8350.328969031916	8909.664379358004	7755.420361326592	12691.358074990658	6320.5946102168855
10600.978472303279	8197.087198276964	7799.895952932062	7748.130028120682	10266.359196729496	9432.00723623403	12296.905416258756	9795.850532392367	9774.183995541507	11174.173330973157	7222.134284335468	12834.275825266755	8211.591664626347	11783.681291944093	10849.830100606181	9000.723068195623	9109.444858919316	11535.92071959158	10561.447711947774	11397.695974893139	11446.2920328118	11338.340157854924	10478.215266254922	7698.753594552572	10832.491497648778	8350.328969031916	8890.39825476312	7755.420361326592	12659.82374820242	6313.947022476295
10598.519433201027	8197.087198276964	7717.984923467821	7734.93490917441	10266.359196729496	9412.001606332311	12272.427715836822	9787.965335675814	9774.183995541507	11168.699203432214	7211.436253567912	12799.86886606736	8209.811321936413	11773.178586549586	10831.339684249364	9000.723068195623	9103.439441237653	11522.625446477023	10561.447711947774	11388.175012751944	11443.459310102	11323.81582860018	10442.797613892535	7698.753594552572	10822.302118670843	8348.75146058128	8870.583152121508	7754.380819027662	12647.920975692323	6313.947022476295
10598.134234783114	8190.254324440924	7717.984923467821	7734.93490917441	10259.358365278846	9412.001606332311	12272.427715836822	9778.123798961245	9770.138272813496	11168.408771344104	7211.436253567912	12797.141821817264	8195.504186146813	11773.178586549586	10798.350104760337	9000.723068195623	9094.391017130865	11520.672000390288	10561.24159449055	11388.175012751944	11443.459310102	11323.81582860018	10439.997779005718	7698.753578020516	10822.302118670843	8347.57546119704	8870.583152121508	7754.380819027662	12647.920975692323	6309.4436456913245
10598.134234783114	8187.524485106942	7717.984923467821	7701.195017120105	10249.150198491017	9412.001606332311	12257.792952415917	9721.3461519665	9714.624629595211	11128.653983997725	7175.744114782867	12736.665496528358	8191.16264713954	11704.337669796385	10773.766175343757	9000.196489163885	9072.338963372611	11510.81491038492	10442.910688535516	11348.90829654757	11421.436453326387	11239.990316449292	10437.588179701106	7698.753578020516	10794.467344323868	8347.533470783745	8831.31822716768	7737.411885267276	12642.810063398985	6309.4436456913245
10598.134234783114	8185.437664979775	7717.984923467821	7700.225579290328	10239.208685379577	9398.430551645546	12224.119272342476	9721.3461519665	9714.624629595211	11112.215058919446	7152.31819900475	12727.290944019167	8144.98398972409	11688.47856326995	10749.077953451697	8996.516565172797	9069.14624395147	11493.830487615818	10442.910688535516	11348.90829654757	11416.537286330635	11239.990316449292	10437.588179701106	7698.753578020516	10784.846015842895	8347.41552934509	8800.77726461208	7729.874939607752	12642.810063398985	6309.4436456913245
10595.39302413834	8173.805816934225	7700.144820820102	7700.225579290328	10237.390882746608	9363.476483669165	12224.119272342476	9721.3461519665	9714.624629595211	11112.215058919446	7152.31819900475	12727.290944019167	8144.98398972409	11688.47856326995	10749.077953451697	8993.84094486029	9068.501802710409	11493.830487615818	10442.910688535516	11341.775041664965	11413.693165103503	11208.694152654467	10437.588179701106	7696.9145268899	10784.846015842895	8347.41552934509	8800.77726461208	7729.874939607752	12640.1469995577	6290.799200811195
10594.752014353751	8140.554323335145	7700.144820820102	7675.0537394526045	10225.258065287067	9356.910025712014	12224.119272342476	9721.3461519665	9705.523189534833	11104.215672139202	7145.06936937065	12727.290944019167	8131.461132824969	11688.174494492125	10749.077953451697	8988.777796087654	9056.084246821447	11479.156988326798	10442.910688535516	11335.101563817461	11378.562685100478	11204.774968927983	10437.536418285814	7695.545523968012	10762.80900197776	8344.000937934254	8800.77726461208	7729.54397807873	12631.901916741273	6278.057013619119
10594.752014353751	8138.354505024529	7700.144820820102	7675.0537394526045	10221.620356125726	9356.910025712014	12222.230183744286	9688.61976658873	9672.260083239144	11096.937806782342	7145.06936937065	12715.793350385857	8125.844865084772	11679.733775680603	10734.287539183273	8988.514519504122	9051.411605399207	11470.63011341955	10442.864802397695	11325.75197671726	11378.562685100478	11202.24443369956	10436.99166054732	7694.717235197042	10762.80900197776	8343.986013568265	8797.265915955943	7721.950176021259	12630.49031735195	6277.223960387399
10594.269206021774	8136.790683885359	7700.144820820102	7668.448450993236	10221.620356125726	9311.79391395567	12218.43013207204	9685.879472416746	9667.757611362464	11095.166536570561	7145.06936937065	12715.793350385857	8125.844865084772	11679.733775680603	10734.287539183273	8969.935854110616	9051.411605399207	11470.63011341955	10442.864802397695	11325.75197671726	11375.330071844863	11202.08657039457	10424.811093504373	7694.014703472919	10762.634938781655	8343.961052755556	8793.489783785972	7721.950176021259	12600.570514246921	6267.510652996612
10594.11683211265	8121.975042021735	7693.692830574099	7668.448450993236	10219.104177506264	9282.688913908023	12209.48361642624	9681.51034813825	9667.757611362464	11078.453132610959	7117.11800898897	12714.677084585986	8112.737030026043	11667.006641884258	10733.38127079731	8969.935854110616	9050.655290310639	11470.63011341955	10419.409504783449	11316.030060999514	11359.640238232652	11182.98075899256	10416.946673500463	7688.842673487817	10735.857866299652	8343.961052755556	8793.489783785972	7697.554953608874	12600.570514246921	6267.510652996612
10590.50983123226	8121.975042021735	7693.692830574099	7660.364644040777	10207.222289835023	9282.688913908023	12209.48361642624	9657.884701867431	9667.757611362464	11065.783780170275	7117.11800898897	12700.304565425839	8111.061766487369	11659.470754737673	10733.38127079731	8958.375910806804	9038.53017369103	11465.829942382647	10414.184067182641	11316.030060999514	11359.640238232652	11172.904046481013	10406.238875787303	7684.763382150309	10735.857866299652	8343.961052755556	8793.489783785972	7654.269706764281	12600.570514246921	6263.374120426177
10590.50983123226	8116.756149113878	7693.692830574099	7660.364644040777	10197.217662279254	9282.688913908023	12193.172181423468	9657.884701867431	9657.861847986314	11065.783780170275	7117.11800898897	12700.304565425839	8111.061766487369	11652.1834268035	10704.295755734338	8958.375910806804	9038.53017369103	11434.059048848865	10414.184067182641	11299.283509168905	11359.640238232652	11172.904046481013	10406.238875787303	7684.072960764658	10727.320588921746	8343.961052755556	8759.413107682136	7654.269706764281	12551.355091105197	6246.816005603363
10590.50983123226	8111.600930382124	7686.126939523087	7656.403049082822	10188.721010249445	9281.893985912815	12193.172181423468	9657.215380127922	9652.01529717451	11065.783780170275	7107.6402244835135	12698.762088464011	8103.2270293593065	11651.452231203157	10704.295755734338	8942.9168249494	9038.53017369103	11434.059048848865	10414.184067182641	11299.283509168905	11350.528374938633	11172.904046481013	10406.238875787303	7682.284018319607	10726.387110834998	8343.158825564242	8759.413107682136	7654.269706764281	12430.35040406355	6246.816005603363
10589.17445367556	8095.717614281684	7676.267698300629	7636.303209181618	10188.721010249445	9281.893985912815	12191.785059411788	9656.863937632885	9652.01529717451	11065.004978088693	7107.6402244835135	12694.905012152722	8099.3244257289725	11651.452231203157	10704.295755734338	8932.009148447869	9031.751095498028	11434.059048848865	10414.184067182641	11287.855172153493	11331.073736494729	11172.904046481013	10406.05899633405	7682.284018319607	10726.387110834998	8343.13659004082	8759.413107682136	7651.144130026647	12427.36000586896	6227.194407055453
10588.986903632202	8088.169156480046	7671.432036262629	7607.719203590068	10165.454917843512	9259.385769255998	12171.655932802265	9656.853243876434	9643.379923096774	11054.620727973788	7101.06681616562	12684.762869321585	8083.303075191297	11641.346737805994	10692.021923444734	8929.40144032575	9012.706247797136	11434.059048848865	10402.447593310948	11269.757663704479	11317.197702130177	11152.610046027863	10406.05899633405	7682.2307031098	10726.387110834998	8342.940676374326	8756.682631731093	7624.325884551825	12388.543808187185	6214.792947535641
10588.955821053136	8076.927699799374	7662.359646295822	7607.719203590068	10165.454917843512	9243.763004714776	12171.655932802265	9631.418352233353	9642.795296731292	11048.278791585562	7098.479828281787	12674.741858679807	8083.303075191297	11633.160138530686	10687.033012053276	8905.078823697357	9012.706247797136	11431.024588442258	10379.274917975117	11269.757663704479	11317.197702130177	11148.333963772144	10399.362776920136	7682.2307031098	10714.225091657554	8342.360114571782	8755.79690311954	7624.325884551825	12388.543808187185	6214.792947535641
10588.383284010739	8002.096494900865	7656.208278307403	7607.719203590068	10139.395456752642	9228.938541758876	12142.681132041842	9628.932709002718	9633.338850225748	11048.278791585562	7090.741002198918	12650.981498278401	8065.846027883505	11628.331512061162	10675.149996274922	8905.078823697357	8989.53025845574	11413.138793621643	10366.169470766174	11262.416223763796	11278.59741068913	11145.66838018175	10380.113376823387	7682.2307031098	10699.381189523629	8342.360114571782	8751.823594350299	7609.185443364989	12388.543808187185	6214.792947535641
10588.383284010739	7988.56116619268	7656.208278307403	7593.740813919924	10139.395456752642	9228.938541758876	12142.681132041842	9615.421551682142	9633.338850225748	11006.990791394666	7090.741002198918	12649.533413144563	8065.846027883505	11561.18855389006	10675.029717914369	8884.677599454684	8989.53025845574	11413.138793621643	10366.169470766174	11262.416223763796	11278.59741068913	11122.180891979726	10380.113376823387	7682.2103503262615	10699.381189523629	8342.359647339472	8733.830419437214	7609.185443364989	12377.450481644133	6185.380523798738
10588.383284010739	7967.186894432213	7656.208278307403	7591.5336120157535	10139.395456752642	9218.232875177855	12142.681132041842	9600.463387297794	9622.585624989766	11003.567778065093	7084.678702532362	12648.252493457654	8065.846027883505	11550.91199788874	10671.774596704441	8866.95732045194	8989.53025845574	11413.138793621643	10366.169470766174	11262.416223763796	11256.394674733188	11122.022178198611	10373.834991363612	7679.47760396229	10699.381189523629	8341.160756952613	8732.804961039124	7609.185443364989	12344.48065375421	6185.380523798738
10588.383284010739	7964.084393596723	7651.654427950986	7587.5805032124135	10135.644014800411	9218.232875177855	12088.494349082863	9600.463387297794	9618.97339669558	11003.567778065093	7027.497282207311	12645.544247357722	7977.829998645077	11549.183961610395	10669.987857985907	8844.906631545267	8977.705583544828	11404.333198691884	10345.397981829545	11256.302163624874	11256.394674733188	11016.051315408065	10350.428274893355	7678.320580620956	10630.894593312762	8339.64112016852	8732.461271284748	7559.303765473246	12344.48065375421	6185.380523798738
10583.7452056719	7964.084393596723	7648.924068006835	7558.306187040407	10116.202547762896	9218.232875177855	12077.911111798723	9595.25763142851	9615.503632488062	10949.528140537379	7010.133085259294	12590.96786980282	7977.829998645077	11494.107959030755	10666.081604000043	8816.859112910122	8966.827295567298	11393.393436218235	10327.030498164859	11251.876953982683	11256.394674733188	11016.051315408065	10326.551311053365	7678.221837079959	10630.894593312762	8339.64112016852	8705.476360141594	7559.303765473246	12341.255627266877	6172.642337590389
10583.7452056719	7959.538342596903	7648.923388695724	7552.770525295799	10116.202547762896	9216.41674741299	12077.911111798723	9587.80039865553	9611.699982510012	10949.528140537379	7009.479974311417	12590.96786980282	7977.829998645077	11494.107959030755	10664.520377118228	8816.859112910122	8966.827295567298	11393.393436218235	10327.030498164859	11243.77524717784	11251.11278279528	11006.581772737469	10312.29889167385	7678.221837079959	10629.319937748636	8339.611894140338	8705.476360141594	7559.303765473246	12326.67947465624	6139.935797527287
10582.274819927572	7939.153143429602	7648.923388695724	7552.770525295799	10116.202547762896	9208.566900615577	12077.911111798723	9587.80039865553	9609.599030009103	10949.528140537379	7009.479974311417	12590.96786980282	7973.146438726451	11494.107959030755	10664.520377118228	8816.859112910122	8956.488982043827	11391.63901571235	10325.703666744557	11243.77524717784	11234.706635682951	11006.581772737469	10307.368962981458	7677.133487734607	10629.319937748636	8337.746599202997	8705.476360141594	7538.154732831579	12326.67947465624	6139.935797527287
10582.260197465152	7933.803571649457	7612.518650406875	7540.516466486957	10111.5128679265	9208.566900615577	12071.369863674607	9578.050941662976	9604.487794454144	10942.521273205506	7009.479974311417	12590.96786980282	7969.411263850604	11487.98215404335	10658.22764162685	8806.417012654096	8956.488982043827	11384.76155248714	10321.260741406571	11230.414961750454	11234.706635682951	11006.581772737469	10290.223991097948	7676.624221124515	10629.319937748636	8337.560354308916	8705.476360141594	7538.154732831579	12326.67947465624	6139.935797527287
10582.260197465152	7930.107212774667	7612.518650406875	7524.795095783503	10099.437985660312	9208.566900615577	12064.67572347236	9572.018882546305	9603.376651815082	10942.521273205506	6990.453617617096	12587.914007098216	7966.500833900041	11487.98215404335	10657.099302408147	8805.2466114669	8953.283703750436	11384.194417806892	10320.770941184746	11218.084242135588	11212.330630450084	11006.581772737469	10290.223991097948	7670.003345848458	10628.15331254636	8337.560354308916	8701.09420948194	7532.338912472077	12321.175121520653	6136.781960711884
10582.083049907462	7926.164088010193	7606.756280324579	7521.206778986191	10093.016998627281	9193.424573747521	12055.515951009847	9565.887199722405	9592.702904458056	10938.60478989935	6980.133434296692	12587.914007098216	7954.636260911695	11477.396400060588	10641.169243420387	8776.408835811566	8939.435441610505	11382.30913693884	10303.119718564474	11213.166331293458	11201.477374393136	11003.06786989878	10255.2818322569	7670.003345848458	10620.111035185993	8337.47990353862	8691.308164194823	7517.5594317265495	12296.777865012533	6136.781960711884
10582.083049907462	7918.096632254821	7605.2867222197265	7520.750820064747	10061.84791723377	9193.424573747521	12054.771026469492	9562.273842405197	9552.436603399554	10937.87424929028	6978.503729245686	12579.503399657182	7937.286782868069	11464.005224282942	10638.465915286024	8776.408835811566	8939.435441610505	11382.10564173525	10285.543766743383	11213.166331293458	11201.477374393136	10992.743300964961	10255.2818322569	7669.939118757276	10619.350839497316	8322.020825622805	8682.86707029289	7517.5594317265495	12296.777865012533	6116.87214118295
10582.083049907462	7918.096632254821	7599.2246944301805	7511.121696411522	10061.84791723377	9193.424573747521	12044.377634551329	9554.119468669087	9552.436603399554	10927.296086594997	6977.213433560179	12577.753495123585	7937.286782868069	11461.323091754912	10629.999907697449	8776.408835811566	8930.704239111343	11365.003683601351	10279.477947365018	11211.074262052605	11199.763636815911	10984.330373691648	10247.046844676566	7669.898715151878	10607.687476502659	8302.080356759237	8681.562565311056	7506.032436007132	12287.974267057618	6116.87214118295
10582.083049907462	7895.890949154555	7597.866145920205	7511.121696411522	10041.201946079595	9193.424573747521	12032.638876005476	9540.807050812575	9529.289995819825	10927.296086594997	6956.501405821491	12536.62362015629	7929.72390822469	11447.850376031141	10623.150536123236	8776.408835811566	8916.005756418053	11365.003683601351	10258.917860093617	11188.545565395376	11178.181771376552	10978.083278116663	10195.130838566332	7665.95752257597	10605.039163405367	8297.983752446442	8669.24699562995	7491.485735613567	12252.242942312196	6116.87214118295
10582.011799213036	7893.2327125543825	7595.803197945071	7495.250062453085	10041.201946079595	9193.424573747521	12032.638876005476	9508.309909539126	9496.780171049504	10927.071561237264	6944.87594960971	12536.62362015629	7918.878889007466	11398.92960765339	10614.016263683881	8747.240627635249	8879.054546944772	11365.003683601351	10172.914253473187	11175.885148812527	11157.563345424345	10957.895390300253	10195.130838566332	7665.307581777119	10605.039163405367	8290.473462181108	8669.24699562995	7491.485735613567	12252.242942312196	6101.495168991412
10581.906644518822	7893.2327125543825	7550.125235425028	7495.250062453085	10041.201946079595	9193.167439506942	12030.094318445988	9508.309909539126	9496.780171049504	10924.071354725673	6944.87594960971	12529.634464832754	7916.862222164555	11398.92960765339	10613.437855413038	8747.240627635249	8879.054546944772	11365.003683601351	10172.914253473187	11175.885148812527	11157.563345424345	10957.895390300253	10172.07609420169	7665.060687904914	10605.039163405367	8258.326328685942	8657.664918321418	7491.485735613567	12252.242942312196	6101.495168991412
10581.903630851013	7893.2327125543825	7550.125235425028	7495.250062453085	10007.026441102531	9193.167439506942	12016.203125984406	9479.330204363752	9430.618094421596	10920.329333285275	6931.8284241912925	12525.720753188314	7863.953280760779	11398.92960765339	10613.16106055013	8732.387032754767	8859.94273612825	11364.320796296852	10151.278070132572	11175.885148812527	11157.563345424345	10957.895390300253	10137.885942175375	7664.950776884889	10604.697527910483	8256.753514205418	8657.664918321418	7491.485735613567	12252.242942312196	6101.495168991412
10581.90122941942	7893.2327125543825	7525.423152553402	7493.912729176842	10007.026441102531	9167.796344076283	12016.203125984406	9479.330204363752	9430.618094421596	10920.329333285275	6931.8284241912925	12525.720753188314	7863.953280760779	11398.92960765339	10613.095335195534	8729.66448935271	8859.94273612825	11364.320796296852	10150.05385762954	11175.885148812527	11157.563345424345	10957.895390300253	10092.028090833628	7664.945335269773	10604.697527910483	8256.429132604917	8657.664918321418	7491.485735613567	12238.97557444457	6101.495168991412
10581.90122941942	7882.372646344565	7516.415634233486	7451.543228414167	10003.409830800258	9163.610015763365	12016.203125984406	9479.330204363752	9430.618094421596	10914.214979343218	6931.8284241912925	12525.720753188314	7862.084812629048	11398.92960765339	10613.095335195534	8707.365151953221	8859.94273612825	11361.13934095533	10150.05385762954	11172.144534907253	11092.448421449077	10957.895390300253	10089.069160681043	7664.944475074874	10604.259807316885	8255.39426306752	8657.664918321418	7485.060500376805	12233.68126131451	6099.732696664644
10581.90122941942	7880.56193138782	7502.596972267175	7451.45677353869	10003.409830800258	9163.0095894424	12016.203125984406	9471.92360583386	9420.851157648456	10911.057385233353	6931.8284241912925	12500.150481134271	7862.084812629048	11398.92960765339	10606.005270065605	8704.883380347728	8859.94273612825	11357.259201303772	10149.751889340243	11171.228015001863	11082.287983490149	10954.88349545676	10089.069160681043	7664.9428505353435	10604.23558927653	8255.109596701051	8657.664918321418	7485.060500376805	12233.68126131451	6088.81637954044
10581.90122941942	7876.37575783802	7502.596972267175	7451.45677353869	10003.409830800258	9162.84303818502	12010.795544645935	9467.579715747044	9420.851157648456	10910.43911989039	6930.4711848245925	12500.150481134271	7862.084812629048	11395.307386017756	10604.524456680798	8638.313918715898	8859.94273612825	11356.103014609296	10147.635774219354	11171.228015001863	11072.264805954033	10953.10465771743	10069.319982368486	7664.9428505353435	10604.23558927653	8238.251629693703	8657.664918321418	7485.060500376805	12224.949443510555	6088.81637954044
10581.90122941942	7875.794094009595	7502.596972267175	7447.588415447376	10003.409830800258	9162.84303818502	11999.510362196952	9467.241005970105	9420.851157648456	10898.066682542823	6930.418085033725	12500.150481134271	7843.286688128552	11394.030777845135	10604.524456680798	8638.313918715898	8857.44986596706	11352.642962564621	10147.447579797063	11167.397383663238	11072.264805954033	10953.061040765824	10069.319982368486	7664.9428505353435	10604.23558927653	8224.822919805116	8653.309039340365	7482.198200899303	12217.982433305318	6073.501272744548
10581.90122941942	7875.794094009595	7502.596972267175	7447.588415447376	10003.409830800258	9162.84303818502	11999.510362196952	9467.241005970105	9414.405466996395	10898.066682542823	6930.182699823232	12500.150481134271	7843.286688128552	11393.584823587631	10604.19863347214	8635.775726820772	8857.44986596706	11352.39080913456	10147.447579797063	11167.397383663238	11072.264805954033	10953.061040765824	10069.291731663438	7664.9428505353435	10604.23558927653	8224.822919805116	8653.309039340365	7482.198200899303	12217.773207262902	6073.501272744548
10581.90122941942	7872.019020249909	7484.042372601338	7437.412303158931	9987.3636096037	9161.233161109058	11999.510362196952	9456.041849703332	9412.059820431605	10898.066682542823	6916.114514442684	12491.823282178251	7830.351767681821	11380.771298279715	10598.744337334714	8626.813967585967	8838.822594622543	11347.22515942231	10135.4306338449	11163.453750381723	11071.824335186093	10946.509438383648	10062.841951255985	7662.3205587767425	10598.521396153763	8221.927902433032	8645.420511690554	7468.318881868941	12211.901745370795	6062.430301461818
10581.90122941942	7869.851245997988	7478.352044269658	7437.412303158931	9987.3636096037	9153.180107479446	11999.510362196952	9455.915263958435	9409.124700055912	10898.066682542823	6916.114514442684	12491.773370793844	7828.736434867417	11380.2874510092	10597.824018002784	8617.765105322	8838.822594622543	11347.22515942231	10122.298271420019	11155.891858695451	11064.370180532927	10933.755142834258	10053.593972069335	7662.3205587767425	10595.142979345615	8221.927902433032	8639.60144420166	7466.8080251760975	12203.112329742593	6059.082387164293
10581.90122941942	7850.213204967417	7464.18406933954	7436.938377599416	9987.3636096037	9149.663048318507	11997.674572786793	9454.392288628498	9405.358859298969	10894.489831878827	6916.114514442684	12491.773370793844	7828.736434867417	11367.95637081197	10597.16632066876	8617.765105322	8838.822594622543	11346.789489667208	10122.298271420019	11151.367445357919	11041.244170711208	10927.336250719842	10048.385463310584	7662.3205587767425	10594.994968094783	8221.927902433032	8639.60144420166	7466.8080251760975	12203.112329742593	6059.082387164293
10581.83345058051	7850.190259019398	7464.18406933954	7434.901888894732	9985.140858713487	9149.663048318507	11993.67164836475	9454.392288628498	9398.078070659638	10894.489831878827	6910.586728252271	12480.1751659413	7823.536147271529	11367.95637081197	10592.633884863732	8617.765105322	8836.66622119162	11343.37592783259	10118.377278344746	11145.488587919388	11041.244170711208	10922.630856671834	10048.385463310584	7661.2235873361315	10590.764339272402	8220.150674986384	8634.109077868226	7465.08767571525	12203.112329742593	6059.082387164293
10581.83345058051	7849.790726404082	7464.18406933954	7426.475974023947	9965.743836156984	9149.663048318507	11980.450492258615	9431.587427215134	9391.023078898708	10873.411566782956	6893.974804468575	12464.160454680807	7821.151557070309	11362.235929871142	10580.203691228711	8617.765105322	8816.29670643532	11329.203714493979	10103.93989989083	11137.468439937024	11041.244170711208	10920.225972880307	10047.17949068296	7660.3473754114475	10578.98194016789	8204.60950336689	8615.488468346579	7452.615518128693	12184.766948540188	6051.495925386111
10580.080465849369	7838.479767323026	7464.18406933954	7426.475974023947	9955.939215287539	9149.663048318507	11979.097233828546	9431.587427215134	9391.023078898708	10873.411566782956	6893.974804468575	12464.160454680807	7814.277308863235	11362.235929871142	10580.142094053457	8611.428586106893	8816.29670643532	11329.203714493979	10103.93989989083	11137.440844606634	11041.244170711208	10920.225972880307	10046.441619561936	7660.3473754114475	10578.98194016789	8204.313286579563	8615.488468346579	7452.615518128693	12184.766948540188	6047.481306869571
10580.080465849369	7820.3523015227975	7464.18406933954	7420.706805212402	9952.583440005643	9135.636364548493	11963.61903170767	9410.001782334071	9375.527162863847	10860.640975156173	6879.755672456727	12453.19298682123	7814.277308863235	11334.511418243444	10566.784931041422	8611.428586106893	8797.000598954655	11318.226783634453	10078.558500101666	11124.27391912538	11041.244170711208	10901.641689978	10022.147338830619	7660.3473754114475	10571.508385484552	8201.965323598832	8599.241380960717	7438.428305144492	12182.84448013014	6047.481306869571
10580.080465849369	7820.3523015227975	7464.18406933954	7420.706805212402	9951.978663092923	9124.210355515235	11963.61903170767	9385.018804750529	9353.526066332714	10837.694408123814	6837.750005987123	12453.19298682123	7805.784466988703	11317.234880547154	10562.341758054361	8584.096261672214	8771.555232221708	11318.226783634453	10066.310183883394	11124.27391912538	11022.699204049639	10876.437845527798	9996.352986808222	7660.3473754114475	10569.971234698305	8201.965323598832	8583.699031426988	7426.269322820738	12169.201581441124	6040.926794842642
10579.704859904617	7820.3523015227975	7462.252972507679	7397.5221121796385	9944.105238778717	9120.644843097625	11963.61903170767	9376.600030710797	9348.41276105557	10834.882525039908	6836.424944661796	12443.063617848824	7804.376533804797	11311.491428859299	10557.416583606962	8584.096261672214	8765.800657819165	11317.481494794063	10061.491355842001	11124.27391912538	11022.699204049639	10873.683906262442	9996.352986808222	7660.3473754114475	10565.161039985722	8175.774696963235	8574.33040092509	7415.463716205276	12169.201581441124	6038.427963720587
10579.704859904617	7818.335079246393	7456.378565836605	7397.5221121796385	9919.689204683142	9120.644843097625	11947.10851392684	9365.50252508296	9333.945099429395	10831.544431406828	6819.644073434924	12429.272300218347	7787.725570672091	11301.677147087705	10532.216678751385	8584.096261672214	8752.694867477647	11290.009719938611	10049.570899478564	11110.753072866042	11022.699204049639	10853.191200610041	9995.453385529705	7660.3473754114475	10553.046466534357	8166.667774860188	8564.605748508353	7398.8441025502825	12169.201581441124	6038.427963720587
10579.704859904617	7818.335079246393	7447.343543253048	7397.5221121796385	9919.689204683142	9120.644843097625	11947.10851392684	9365.50252508296	9333.945099429395	10829.789379723137	6812.996571073456	12429.272300218347	7787.725570672091	11290.534028747014	10532.216678751385	8584.096261672214	8752.694867477647	11290.009719938611	10049.570899478564	11096.23238272638	11022.699204049639	10843.154349114964	9995.453385529705	7656.897386443088	10549.844919630366	8166.667774860188	8564.605748508353	7393.88090437672	12162.081231092052	6038.427963720587
10579.704859904617	7818.335079246393	7446.933660680803	7386.007854549369	9910.85389325277	9120.48567226808	11925.05217002119	9362.12639006514	9330.714093795897	10816.319704216774	6812.996571073456	12427.082594883721	7773.296123643089	11290.534028747014	10524.115787083332	8583.947718311698	8752.694867477647	11273.64509743479	10049.570899478564	11080.018622689322	11021.814489904365	10843.154349114964	9980.053785275746	7654.50424449844	10528.46517217245	8166.667774860188	8553.983172306494	7393.88090437672	12153.541964217307	6034.2486459265065
10579.704859904617	7818.335079246393	7445.278816753928	7384.566763175651	9910.23375876046	9120.177373770144	11925.05217002119	9359.964476002202	9311.849917326672	10816.129976455562	6812.996571073456	12425.763353573231	7773.296123643089	11290.460966706098	10524.115787083332	8583.320332769918	8752.694867477647	11273.64509743479	10049.570899478564	11080.018622689322	10979.373710171883	10843.154349114964	9980.053785275746	7654.50424449844	10528.46517217245	8166.667774860188	8553.983172306494	7393.88090437672	12153.541964217307	6028.553380037556
10579.702726102752	7818.335079246393	7444.093493703425	7380.949153108044	9897.366900984332	9120.177373770144	11923.39284905594	9354.031154008147	9311.849917326672	10805.085136910513	6790.3193639427855	12408.031580874213	7773.296123643089	11286.118173079989	10512.50796731377	8583.320332769918	8752.694867477647	11273.64509743479	10045.666063529086	11080.018279322336	10979.373710171883	10823.793833367083	9979.786909940456	7654.50424449844	10519.147168477935	8130.949826291611	8553.976215150666	7381.701103289457	12153.541964217307	6028.553380037556
10579.702726102752	7818.293371216179	7444.093493703425	7360.149554056149	9897.366900984332	9120.132788960247	11923.39284905594	9354.031154008147	9311.849917326672	10805.085136910513	6790.3193639427855	12408.031580874213	7773.296123643089	11285.76116224604	10512.50796731377	8548.133108197806	8752.18649728941	11266.313669968082	10045.666063529086	11058.79131204411	10973.518495706958	10823.793833367083	9979.786909940456	7654.498866084505	10519.147168477935	8128.77963306725	8553.976215150666	7381.701103289457	12139.763973972304	6018.664438138057
10579.702726102752	7813.420814741961	7432.799460340136	7360.149554056149	9897.366900984332	9112.650186246	11919.050481348348	9347.115706839504	9311.849917326672	10805.085136910513	6790.3193639427855	12387.008272100265	7773.129333456353	11285.732091948219	10512.50796731377	8548.133108197806	8746.886175572658	11266.313669968082	10045.666063529086	11058.79131204411	10973.518495706958	10822.596265079297	9979.78334945882	7654.442123621806	10519.147168477935	8118.955033238313	8553.976215150666	7376.230675198848	12139.763973972304	6018.664438138057
10579.702726102752	7811.876737065115	7432.799460340136	7329.073508320544	9897.366900984332	9110.920281911123	11909.472603414151	9344.676676527331	9309.055123474085	10802.314466893293	6779.617600096531	12387.008272100265	7771.272982894528	11274.24488087269	10497.439571389785	8542.108142952855	8744.579298556004	11265.439772459975	10036.80936578543	11058.79131204411	10970.132653016588	10811.360479058441	9975.940788553664	7649.461570212977	10512.585522321931	8107.74779690493	8541.8940855574	7372.882124927743	12134.632143110535	6016.45063412255
10579.702726102752	7811.81476766838	7420.053443880664	7329.073508320544	9893.93288321402	9103.403202748037	11909.472603414151	9344.676676527331	9309.055123474085	10802.314466893293	6779.617600096531	12386.218966457795	7771.272982894528	11274.24488087269	10497.439571389785	8535.236389935017	8740.120766312033	11264.070832429647	10036.80936578543	11058.79131204411	10940.407429186278	10811.360479058441	9969.637214923448	7649.461570212977	10512.585522321931	8107.74779690493	8541.8940855574	7372.882124927743	12114.326960792647	5992.859181260757
10579.702726102752	7811.81476766838	7414.436164303673	7329.073508320544	9863.657671245204	9103.403202748037	11881.914095021102	9344.676676527331	9289.397084963342	10785.607212277453	6769.797923467004	12386.218966457795	7756.501606364081	11254.08035015652	10494.043709556841	8501.689428834772	8732.963617800564	11236.861221127152	9969.282250886978	11030.009758756309	10940.407429186278	10797.402650879647	9969.637214923448	7648.9567938804175	10495.77644000527	8106.160426185618	8530.428814209532	7361.032658377998	12091.826961487164	5992.859181260757
10579.52990131025	7811.81476766838	7396.8405707159745	7329.073508320544	9863.657671245204	9086.095320883425	11872.956800352826	9338.540161155926	9284.358087767385	10785.607212277453	6767.391105774742	12375.928231286434	7756.501606364081	11252.8487640166	10482.767796138392	8501.689428834772	8731.13042624961	11236.861221127152	9969.282250886978	11030.009758756309	10932.475507685554	10792.364637721419	9967.53773313454	7648.9567938804175	10495.77644000527	8097.672585359302	8530.428814209532	7360.3527164141715	12091.826961487164	5992.713508809395
10579.52990131025	7811.81476766838	7396.031024042058	7301.26557709116	9849.807025431033	9078.593261509066	11872.956800352826	9306.875241760208	9281.262527563556	10780.540491143243	6744.482941659535	12348.049781943755	7704.5744506925685	11239.104478810548	10482.767796138392	8496.671205751349	8702.719939551098	11230.84343729815	9969.282250886978	11027.291820800347	10932.475507685554	10792.289205591573	9967.53773313454	7648.671963707612	10486.278817038823	8097.672585359302	8515.033541208291	7330.999710806003	12080.585958962325	5972.538540615682
10579.52990131025	7811.095044924222	7393.880415092439	7301.26557709116	9849.807025431033	9077.966259543045	11868.676883494421	9293.490380325276	9276.948281788691	10770.93268988976	6744.482941659535	12348.049781943755	7704.5744506925685	11239.104478810548	10477.106060393682	8482.051564466234	8702.719939551098	11230.670437342285	9954.488470986933	11015.434696874474	10925.38425594952	10766.89727127292	9962.974575450477	7648.5831358606565	10484.265991861172	8096.782960241062	8515.033541208291	7330.999710806003	12076.586337702944	5972.538540615682
10579.52990131025	7787.794380300123	7377.867839268928	7300.531027693273	9842.021937722442	9077.659379837212	11851.465368051626	9293.490380325276	9264.22002188206	10769.964053957458	6736.451591949983	12343.117000606417	7704.5744506925685	11231.743578957197	10458.175134927043	8482.051564466234	8699.782476213451	11224.98173913178	9954.488470986933	11012.845710540389	10902.621114391059	10766.89727127292	9952.573055752597	7644.143476123429	10479.325886812903	8089.150986576048	8510.852366192485	7325.337358961316	12076.586337702944	5968.613323012425
10578.67292888402	7787.794380300123	7376.838128384757	7277.275273059279	9842.021937722442	9058.794471306417	11850.450400802212	9276.658031007097	9253.380973965812	10750.231266533581	6702.711047576645	12331.78766527618	7704.5744506925685	11193.216835348285	10458.175134927043	8461.882288713115	8669.17880730527	11207.95703272935	9954.488470986933	11004.9047243715	10902.621114391059	10766.89727127292	9950.129107899626	7644.143476123429	10459.271215167351	8088.030331209549	8477.990661990505	7304.469800663196	12048.093855030462	5944.644940343764
10578.67292888402	7780.496458058675	7371.638357484112	7277.275273059279	9827.86529296988	9053.298939402051	11844.496119398007	9275.89458115632	9253.380973965812	10750.231266533581	6702.711047576645	12331.78766527618	7692.77585928849	11193.216835348285	10443.69275863719	8438.778121285732	8669.17880730527	11207.95703272935	9943.1867316059	10984.133472407664	10902.122773687688	10765.992120997118	9949.04543100145	7644.076737269459	10459.271215167351	8087.237632414176	8477.990661990505	7304.469800663196	12048.093855030462	5944.644940343764
10578.67292888402	7777.746455774536	7370.956517189508	7277.275273059279	9827.86529296988	9050.546037225053	11843.700226694287	9275.89458115632	9253.380973965812	10750.231266533581	6702.711047576645	12331.78766527618	7689.803740833084	11193.216835348285	10443.69275863719	8438.778121285732	8669.17880730527	11207.95703272935	9943.1867316059	10984.133472407664	10881.294330752857	10765.992120997118	9946.613082340653	7643.736953573568	10459.271215167351	8087.237632414176	8477.990661990505	7304.469800663196	12047.144660446975	5923.915885875638
10578.67292888402	7777.746455774536	7370.956517189508	7276.1989875843765	9822.270874231393	9049.740878586585	11817.052000651713	9275.89458115632	9245.321765734821	10738.168837776704	6675.819187397433	12309.771283715136	7653.352632099464	11182.984209496472	10443.69275863719	8436.685657998238	8667.904233530498	11207.95703272935	9940.347401293971	10980.109155815955	10879.165123984798	10757.396375212682	9945.484929210495	7643.707491522939	10438.262925265779	8087.237632414176	8477.990661990505	7296.5967717458125	12021.046724039315	5923.915885875638
10578.67006122912	7775.092228031373	7370.660439928203	7273.535191981805	9820.274074745732	9044.645730673983	11817.052000651713	9275.064022020275	9245.321765734821	10732.819370391944	6675.819187397433	12309.771283715136	7653.352632099464	11175.459643684175	10443.69275863719	8436.685657998238	8667.881254967158	11201.473217445651	9931.191004240154	10973.970870732552	10876.74587199866	10747.761757248078	9945.339637904246	7643.707491522939	10437.395093959456	8086.607992928745	8468.789331503138	7283.240979787403	12021.046724039315	5921.723460961244
10578.67006122912	7775.040267067982	7370.660439928203	7246.217546751633	9820.274074745732	9041.360615328409	11812.17910805557	9272.151370512584	9245.321765734821	10732.819370391944	6675.819187397433	12309.771283715136	7653.352632099464	11175.459643684175	10443.69275863719	8415.982955020203	8667.879251483237	11201.473217445651	9931.191004240154	10973.970870732552	10871.0890991896	10747.761757248078	9945.339637904246	7643.07197586751	10437.395093959456	8080.976440854663	8468.789331503138	7283.240979787403	12018.153211897772	5904.761899963679
10578.67006122912	7775.040267067982	7370.641595704413	7234.151174918601	9820.274074745732	9041.360615328409	11812.17910805557	9261.726631346024	9243.976574248638	10732.819370391944	6675.819187397433	12308.643433280913	7653.352632099464	11175.459643684175	10432.827394236625	8405.797026905322	8667.8790539745	11198.020597745308	9925.2211310728	10973.970870732552	10867.469856334626	10747.761757248078	9945.339637904246	7643.07197586751	10433.990962070979	8080.976440854663	8468.789331503138	7283.240979787403	11998.816766714674	5904.761899963679
10578.67006122912	7775.040267067982	7367.314513297719	7234.151174918601	9795.739853790576	9041.353039943762	11806.933347431926	9258.623758944814	9237.605470260853	10728.668679603823	6675.819187397433	12304.495682334637	7649.737783195324	11166.434220190284	10432.827394236625	8405.797026905322	8653.140158427837	11198.020597745308	9925.2211310728	10951.323291941146	10861.614667813805	10747.761757248078	9936.437512891302	7643.07197586751	10426.504525337994	8080.976440854663	8458.466506536559	7281.816994923917	11993.861671295925	5901.095030188863
10578.621920911533	7774.998049662015	7367.314513297719	7224.02407602271	9795.739853790576	9040.982658172139	11800.649837532588	9258.507463940066	9232.350832092212	10723.57217476969	6663.591624451723	12304.495682334637	7637.19727208565	11165.620942205287	10420.5168948231	8402.344634438801	8653.140158427837	11185.787684049234	9918.462601859119	10948.020315642852	10848.682325728689	10733.247393224632	9936.437512891302	7638.12167290205	10419.134035627801	8078.472865396896	8458.466506536559	7272.127737900293	11993.861671295925	5893.679976708978
10578.045647131532	7774.022378592049	7367.314513297719	7224.02407602271	9785.838881060226	9040.982658172139	11785.62638627214	9243.669869279085	9221.490037080035	10707.753156053792	6656.317272396413	12276.325262084834	7625.5837738832815	11146.48581008444	10411.34346856247	8402.297304344696	8636.019698125041	11158.372693123456	9918.462601859119	10935.300313837006	10836.691689803527	10733.247393224632	9936.437512891302	7635.290065808239	10404.07254776804	8074.828078925262	8453.615016344183	7268.267023208484	11992.21749569387	5893.679976708978
10578.013000586077	7773.802412699828	7367.187819263082	7224.02407602271	9784.694283100116	9040.982658172139	11779.450657834135	9232.619128011855	9179.251851573314	10707.753156053792	6656.317272396413	12235.613085788476	7625.2223468296625	11144.266658514818	10361.293968298545	8402.124944060206	8635.644499124992	11150.721536508107	9918.462601859119	10911.733832697233	10822.55394362453	10729.509933793783	9928.907681474757	7635.22688459484	10389.26558980898	8074.825666738508	8447.289520479855	7257.411650428666	11992.21749569387	5893.679976708978
10577.80031418892	7773.3083965720425	7361.540149035691	7224.02407602271	9782.420393309501	9040.539246391207	11770.816479535517	9202.608755775622	9179.251851573314	10700.581722930081	6644.771847334855	12235.613085788476	7611.129002590586	11144.266658514818	10361.293968298545	8392.316844152267	8635.644499124992	11142.064374908388	9913.608819245226	10906.611260484677	10822.55394362453	10725.168738762774	9928.897849810717	7634.687565289913	10383.432177467357	8073.142669769404	8442.085800976885	7253.752281133951	11989.735983492723	5893.131567912356
10577.80031418892	7772.889675508045	7361.058041715244	7220.716851793619	9779.800167236404	9040.523684046217	11770.816479535517	9202.608755775622	9179.251851573314	10699.974276931156	6631.96631317649	12235.613085788476	7611.129002590586	11144.266658514818	10361.293968298545	8371.935110203394	8626.59198075324	11142.064374908388	9906.312398036865	10904.465594226302	10818.519903418135	10716.233619760062	9920.392255211302	7634.653043972994	10383.432177467357	8073.112811357066	8435.252657050312	7251.510705287813	11984.812661292606	5892.6163272179765
10577.738052927278	7772.600291513574	7360.931937294743	7218.724340411452	9762.58893591084	9040.463180918305	11743.034516384847	9184.450978658922	9169.184264736054	10662.021109625166	6611.231236470313	12218.011136904075	7598.353673021816	11122.105197818453	10319.12116474339	8371.935110203394	8625.460126172906	11117.198071152983	9886.864260326289	10901.114755112758	10818.519903418135	10702.41971855525	9920.107381534515	7634.649187456966	10356.578372306929	8073.099239854814	8408.688725825139	7242.875880212366	11982.54787559128	5892.6163272179765
10577.738052927278	7772.600291513574	7360.931937294743	7216.4248449865145	9762.58893591084	9040.463180918305	11739.801550170187	9184.450978658922	9169.184264736054	10662.021109625166	6611.231236470313	12218.011136904075	7598.353673021816	11122.105197818453	10317.282003223361	8371.935110203394	8623.421308316418	11117.198071152983	9886.864260326289	10901.114755112758	10808.806043083046	10702.41971855525	9920.107381534515	7634.649187456966	10356.578372306929	8073.099239854814	8403.208884857557	7241.4951605096585	11973.929322348837	5892.570910886684
10577.738052927278	7772.1705576106915	7360.915384224529	7203.898867845708	9755.576836204866	9040.384395376463	11725.810436596916	9175.205568658424	9159.365743508508	10637.615937038936	6573.486449269428	12212.954004427447	7590.274153974133	11107.535479051456	10310.264332443448	8371.935110203394	8611.256701675677	11108.835667359606	9877.1268350859	10895.757813402402	10803.20967231176	10698.23580408536	9920.107381534515	7633.545751091692	10345.480318032061	8073.099239854814	8394.658776904025	7232.685773404816	11944.882246574214	5878.804273146074
10576.092583572135	7772.1705576106915	7356.3563866377945	7193.223236961074	9755.576836204866	9039.541235126115	11725.810436596916	9175.205568658424	9159.365743508508	10637.615937038936	6573.486449269428	12212.954004427447	7590.274153974133	11107.535479051456	10310.264332443448	8359.650070529939	8611.256701675677	11108.835667359606	9877.1268350859	10895.757813402402	10803.20967231176	10698.23580408536	9918.270716807525	7633.545751091692	10345.480318032061	8073.099239854814	8394.658776904025	7232.685773404816	11944.79030918926	5878.804273146074
10571.49691369862	7771.303001964872	7356.252723776509	7193.223236961074	9755.576836204866	9039.231272279834	11725.810436596916	9175.205568658424	9159.365743508508	10637.615937038936	6573.486449269428	12212.954004427447	7590.274153974133	11107.535479051456	10310.264332443448	8359.650070529939	8611.256701675677	11108.835667359606	9877.1268350859	10892.567127498303	10766.127338305298	10698.23580408536	9918.136934559054	7631.163849200913	10345.480318032061	8072.396656481864	8394.658776904025	7232.685773404816	11944.79030918926	5878.804273146074
10571.49691369862	7771.303001964872	7356.252723776509	7193.223236961074	9755.576836204866	9039.231272279834	11722.2621219192	9156.767664863855	9155.269377381195	10629.757666099073	6573.486449269428	12212.954004427447	7581.2980141520375	11097.50539202821	10301.97310748119	8359.154384755144	8609.56829612618	11089.485417193913	9876.083289121201	10869.588995967651	10766.127338305298	10695.345320183522	9918.034704456542	7631.163849200913	10337.281123968767	8072.1591309407095	8385.014631059035	7226.772076297939	11944.79030918926	5878.787479841342
10571.49691369862	7771.303001964872	7356.252723776509	7188.173192614459	9739.413695162615	9039.231272279834	11719.489556944374	9146.181947597697	9153.226401177617	10626.805323501656	6562.38282007915	12205.120113606334	7581.2980141520375	11080.049540649401	10300.763608216486	8340.51238272279	8593.567562135537	11089.485417193913	9869.36283984607	10869.588995967651	10766.127338305298	10679.723174821072	9918.034704456542	7631.163849200913	10337.281123968767	8072.1591309407095	8367.510280672584	7225.455596227469	11935.975020543296	5869.256483145208
10571.49691369862	7771.303001964872	7355.775012926515	7159.940352011326	9739.413695162615	9038.371466647863	11719.489556944374	9125.511473816603	9136.957190904519	10626.805323501656	6562.38282007915	12179.584479409892	7570.64125649255	11070.06151595113	10300.763608216486	8328.849878859392	8580.420255442037	11089.485417193913	9843.509847364952	10869.588995967651	10766.127338305298	10679.723174821072	9916.862989617359	7631.1628520675	10337.281123968767	8072.1591309407095	8342.889790848989	7225.160074121025	11917.884426540557	5862.093386595883
10571.49691369862	7771.303001964872	7355.677433342503	7159.940352011326	9739.413695162615	9038.371466647863	11719.489556944374	9125.511473816603	9136.957190904519	10626.805323501656	6560.750583606085	12179.584479409892	7570.64125649255	11070.06151595113	10300.763608216486	8328.849878859392	8580.420255442037	11089.485417193913	9843.509847364952	10869.588995967651	10763.163284282971	10679.723174821072	9916.862989617359	7631.1628520675	10337.155329241941	8072.1591309407095	8342.889790848989	7225.160074121025	11917.884426540557	5850.4680385764295
10571.47229659521	7771.303001964872	7355.677433342503	7143.278733494099	9703.507301576981	9038.371466647863	11719.489556944374	9099.237330688526	9106.859437389601	10617.396925226833	6542.143192429245	12161.99516956808	7562.386183907856	11044.525890712528	10284.95725179769	8320.903707435995	8544.423692660452	11070.78290223717	9826.313565511591	10860.304465783702	10759.450921172145	10653.920033356779	9914.807693924693	7631.159070244179	10319.28599290404	8068.752750832832	8336.707814968497	7184.23172262645	11910.001299979176	5825.999313416637
10571.363729598475	7771.303001964872	7355.677433342503	7143.278733494099	9703.507301576981	9038.371466647863	11719.489556944374	9099.237330688526	9106.859437389601	10616.554557833715	6542.143192429245	12161.99516956808	7562.386183907856	11044.525890712528	10284.95725179769	8317.10375507501	8544.423692660452	11070.78290223717	9826.313565511591	10860.304465783702	10703.47054120848	10653.920033356779	9910.245393483938	7631.159070244179	10319.28599290404	8068.349889188436	8336.707814968497	7184.23172262645	11909.228182574003	5825.999313416637
10571.363729598475	7771.303001964872	7354.526098933191	7106.531764153884	9703.507301576981	9038.371466647863	11719.489556944374	9099.237330688526	9106.859437389601	10616.554557833715	6542.143192429245	12161.99516956808	7562.386183907856	11044.525890712528	10284.95725179769	8284.842409138817	8544.423692660452	11070.78290223717	9826.313565511591	10852.680438417545	10703.47054120848	10653.920033356779	9910.187967774064	7631.159070244179	10319.28599290404	8068.348592150987	8336.707814968497	7184.23172262645	11906.378310546006	5825.999313416637
10570.796768749049	7767.915992447203	7354.465030636912	7090.637268942414	9703.507301576981	9038.371466647863	11708.515737947992	9099.237330688526	9103.11489233876	10614.167596036568	6541.463207718182	12161.99516956808	7554.501310220044	11044.525890712528	10284.818674247526	8284.842409138817	8543.515564137651	11070.78290223717	9819.853299869494	10852.680438417545	10703.47054120848	10649.892151386915	9910.187967774064	7631.159070244179	10319.28599290404	8068.335850670477	8323.734535265303	7182.261250986694	11894.701658259744	5819.852696147225
10570.76724767748	7767.915992447203	7354.361592706454	7078.338930968945	9696.816433260246	9038.371466647863	11708.468570729734	9095.327195483867	9071.03073595366	10614.167596036568	6541.463207718182	12156.162661016793	7554.501310220044	11041.36973893096	10258.59588028796	8272.283349511374	8534.937803323923	11045.446787819474	9819.853299869494	10844.405376580862	10703.47054120848	10649.892151386915	9910.013557635393	7631.159070244179	10316.074629543997	8061.456104695345	8322.083826874434	7181.975319666753	11871.606953372098	5800.555143960075
10570.76724767748	7767.915992447203	7354.30496868106	7078.338930968945	9696.816433260246	9038.371466647863	11690.941029456779	9089.527681563826	9071.03073595366	10613.609805769325	6535.044820720126	12156.162661016793	7554.501310220044	11041.36973893096	10258.59588028796	8272.283349511374	8527.077953474956	11045.446787819474	9815.330426876317	10844.405376580862	10700.595139337684	10644.048193234466	9910.013557635393	7631.159070244179	10316.074629543997	8061.456104695345	8318.092529583664	7172.256418986505	11871.606953372098	5800.555143960075
10570.76724767748	7766.8089634963735	7354.30496868106	7078.338930968945	9696.816433260246	9028.051268522639	11690.941029456779	9058.086637106366	9041.964543190996	10609.838429588206	6534.647730499723	12156.162661016793	7521.889104197092	11013.158014424786	10258.59588028796	8272.283349511374	8512.087742522443	11043.854290179053	9815.330426876317	10837.251322133763	10700.595139337684	10644.048193234466	9910.002887541687	7631.159070244179	10313.073176797536	8061.456104695345	8318.092529583664	7172.256418986505	11871.606953372098	5800.555143960075
10570.76724767748	7766.407119445812	7354.30496868106	7078.338930968945	9687.382351977834	9028.051268522639	11686.067936195084	9058.086637106366	9041.964543190996	10593.706445096292	6530.960940267377	12145.646456784872	7518.726856883735	11009.562464452958	10249.318001323432	8263.582530855128	8512.087742522443	11038.783170953062	9811.518857216044	10829.56030281459	10682.495727752974	10639.200185945481	9909.984750982861	7631.159070244179	10308.244877346562	8060.361828749661	8314.217884303534	7170.077592496945	11871.606953372098	5794.022573987839
10570.76724767748	7764.4805503439575	7354.130387704766	7076.5594762925775	9686.907630274938	9028.051268522639	11685.25406611954	9050.368727170266	9036.426121792538	10593.706445096292	6506.115072345939	12145.646456784872	7518.7167541806975	11007.974106484855	10244.249646878621	8262.598615300978	8490.611884851503	11038.783170953062	9795.4968719153	10814.146814261028	10682.495727752974	10608.279815853388	9909.859377132529	7630.927720359505	10276.033976200913	8060.3518571844525	8277.375509333819	7169.752427219475	11850.818007084315	5794.022573987839
10570.766842729492	7760.120540357211	7353.276636820062	7069.331158949622	9686.907630274938	9027.451555254338	11685.25406611954	9050.368727170266	9036.426121792538	10593.706445096292	6506.115072345939	12145.646456784872	7518.7167541806975	11007.974106484855	10244.249646878621	8261.070846810895	8490.611884851503	11038.783170953062	9795.212229813933	10814.146814261028	10682.495727752974	10608.279815853388	9905.432731151599	7628.623538905207	10275.264089024804	8060.33447739685	8277.375509333819	7169.512773417202	11850.818007084315	5794.022573987839
10570.766842729492	7760.120540357211	7353.276636820062	7065.103372388117	9657.608046605528	9027.451555254338	11669.388157188245	9033.906274697449	9027.844703758672	10586.165142178097	6506.115072345939	12116.977450868295	7500.224481766989	11003.504376248935	10213.363210700554	8260.321294254922	8483.900231975167	11013.704086641335	9795.212229813933	10810.400613803327	10645.030596727434	10608.279815853388	9905.30781568807	7628.194612001533	10268.86287112383	8060.33447739685	8277.375509333819	7143.910326663969	11826.485892652285	5757.461156247116
10570.766842729492	7760.082506022121	7351.255501410772	7038.978539679687	9657.608046605528	9027.451555254338	11669.388157188245	9033.906274697449	9027.844703758672	10586.165142178097	6506.115072345939	12116.977450868295	7500.224481766989	11003.504376248935	10213.363210700554	8176.551070093799	8483.900231975167	11013.704086641335	9795.212229813933	10807.970968295798	10645.030596727434	10608.279815853388	9905.30781568807	7628.194612001533	10263.780395851414	8060.334413366459	8271.636731450133	7143.910326663969	11712.198591596183	5757.461156247116
10570.766842729492	7760.059504733095	7350.855387555996	7038.978539679687	9657.608046605528	9027.451555254338	11669.388157188245	9033.698670063714	9027.844703758672	10582.201434053604	6506.100782361026	12105.623560888731	7500.224481766989	11003.504376248935	10211.228007907357	8155.472307266581	8483.900231975167	11013.704086641335	9778.334377841642	10807.970968295798	10645.030596727434	10608.100145514773	9905.258201772596	7628.169403629672	10263.780395851414	8057.205585212349	8271.636731450133	7143.910326663969	11707.864659077497	5757.461156247116
10569.865930026526	7758.823544002307	7349.77799528098	7033.499103538885	9657.608046605528	9027.451555254338	11668.092976986523	9020.539429117762	9027.54155521111	10581.553828823908	6504.724534386954	12105.623560888731	7500.224481766989	10990.38134849029	10211.228007907357	8155.472307266581	8481.454228832927	11013.704086641335	9778.334377841642	10791.534064265004	10645.030596727434	10604.255435236499	9905.2377678011	7627.460196976769	10262.652137846737	8056.1221044790145	8271.636731450133	7143.910326663969	11707.864659077497	5757.461156247116
10569.317302520512	7757.856146728732	7348.936365693	7033.499103538885	9635.41120628098	9027.451555254338	11664.986288409298	9020.539429117762	9014.65057443269	10581.447678045013	6502.580205352469	12105.623560888731	7484.790361778918	10990.38134849029	10204.902635328921	8153.739280889202	8481.454228832927	10999.026558665162	9769.083221690758	10791.534064265004	10645.030596727434	10598.653780877763	9905.2377678011	7625.241773300357	10242.9265444083	8050.149850391773	8266.897764252892	7117.952568136441	11707.864659077497	5749.094929006766
10567.826637924067	7757.766434428164	7346.568105678259	7015.307836480491	9635.41120628098	9027.358171039015	11649.868292881945	9000.013467664907	8997.803948425637	10564.28173773526	6499.971186117784	12073.147117766015	7484.790361778918	10985.718892869558	10199.566880303248	8113.9989494057145	8470.559231098265	10990.304174205132	9753.231750410425	10769.949843403881	10645.030596727434	10589.808954903896	9892.522227099176	7625.241773300357	10242.9265444083	8048.678821106496	8260.071917863608	7117.952568136441	11707.864659077497	5749.094929006766
10566.56567170327	7757.66196428647	7346.40546684641	7001.934508967291	9632.931327500235	9026.7716171518	11633.407231137297	8993.15342528688	8985.669981616611	10560.770233359348	6489.132108319441	12062.261681994145	7476.329427030838	10978.91379107596	10198.039837821616	8113.9989494057145	8466.455887465188	10983.924676539767	9751.10398798251	10767.736852059219	10637.5076601138	10587.109330775012	9892.522227099176	7625.241773300357	10242.9265444083	8046.827202887473	8242.013930086496	7117.952568136441	11707.864659077497	5741.647116254264
10566.560456422674	7754.54401429711	7346.343849479954	7001.934508967291	9614.131839413394	9025.68731665475	11561.97221474205	8993.15342528688	8980.301912954108	10555.311178994109	6474.680645736857	12057.344045685908	7449.688699772826	10966.069338019546	10179.48649182839	8113.9989494057145	8456.832807226938	10964.77543556244	9743.174531296492	10759.07779612506	10637.5076601138	10574.567154970578	9892.522227099176	7625.241773300357	10171.46406546567	8046.827202887473	8242.013930086496	7106.828825283598	11707.864659077497	5741.343063605766
10566.560182611878	7754.54401429711	7346.343849479954	6999.7350652398045	9608.408327033256	9025.62232797344	11561.97221474205	8993.15342528688	8980.301912954108	10542.792473768777	6451.892997088045	12057.344045685908	7449.688699772826	10948.549792643074	10179.48649182839	8105.733389835394	8438.949094001211	10962.281624060819	9742.636508487822	10759.07779612506	10623.18504937445	10537.501392184851	9892.522227099176	7622.774527288795	10171.46406546567	8046.111822484904	8227.34974977608	7099.159720980514	11707.458493685406	5735.657121279285
10566.560182611878	7754.54401429711	7346.337134253365	6998.817024745879	9608.408327033256	9025.62232797344	11561.97221474205	8986.870887867859	8976.59850856039	10535.106405064978	6442.025570384688	12057.344045685908	7449.688699772826	10941.594692838926	10179.48649182839	8105.733389835394	8428.799595932693	10961.23571786558	9737.032404474136	10755.779981244543	10592.95074564782	10537.501392184851	9892.522227099176	7622.774527288795	10171.46406546567	8046.023366492731	8223.803564809863	7099.159720980514	11679.224637377056	5732.02661377042
10566.558541221742	7753.377613026145	7336.886264497614	6997.457119016843	9608.408327033256	9022.877909232633	11561.97221474205	8986.870887867859	8976.59850856039	10535.106405064978	6442.025570384688	12057.344045685908	7449.522473255799	10941.594692838926	10179.48649182839	8101.605750548204	8428.799595932693	10961.23571786558	9736.753219112368	10755.779981244543	10574.516527781307	10537.501392184851	9892.522227099176	7622.774527288795	10171.46406546567	8046.023366492731	8223.803564809863	7099.159720980514	11679.224637377056	5732.02661377042
10566.296269415654	7751.652474144596	7336.130314704538	6985.3607200219485	9608.408327033256	9022.872249421864	11561.97221474205	8977.04085727641	8976.331700267967	10533.339130114706	6442.025570384688	12057.344045685908	7449.522473255799	10941.594692838926	10178.359831549787	8094.270683471299	8414.320333978176	10961.23571786558	9736.753219112368	10755.779981244543	10552.33104475649	10537.501392184851	9892.522227099176	7622.774527288795	10171.46406546567	8044.082673882908	8219.568753328438	7099.159720980514	11672.539163572344	5723.115708029011
10564.33500287888	7751.639495338888	7334.465907730014	6984.870311108424	9599.1744981525	9021.511695229361	11558.490717622379	8977.04085727641	8974.68179601628	10532.863566732449	6442.025570384688	12046.179963549406	7449.522473255799	10941.594692838926	10174.781898202062	8091.061116449024	8414.320333978176	10957.5520464911	9736.107453643286	10755.779981244543	10552.33104475649	10530.31652758023	9889.95374895566	7622.774527288795	10159.433020247954	8042.067028397964	8218.316525376791	7091.04372720071	11671.968755214122	5723.115708029011
10564.33500287888	7751.639495338888	7334.421411075672	6984.870311108424	9596.322240253148	9019.343362462623	11558.23767409356	8971.935128609099	8968.042630047988	10532.863566732449	6425.746002027788	12041.08862233911	7436.508483776167	10919.277007269422	10164.993215535203	8091.061116449024	8414.320333978176	10954.32460574523	9730.404048874254	10745.260578339543	10552.33104475649	10515.214420112725	9889.95374895566	7621.536086891749	10148.073836080053	8039.194816742587	8209.742883067072	7081.220388193772	11669.213404173955	5705.116527408076
10563.754776336722	7744.324988331502	7334.373957219731	6967.952161027319	9588.457962143857	9019.343362462623	11536.952262471643	8971.57368125762	8968.042630047988	10529.273144791943	6425.746002027788	12041.08862233911	7436.508483776167	10919.277007269422	10160.632127868586	8076.082477455946	8403.169581471651	10937.06072423784	9726.171458576133	10745.260578339543	10550.67680583603	10515.214420112725	9889.95374895566	7619.817701156838	10148.073836080053	8037.974796025215	8198.594578171153	7073.631409979306	11641.801301644266	5705.116527408076
10563.690507007777	7742.674736227435	7333.695913341527	6967.952161027319	9588.457962143857	9019.343362462623	11514.7350151542	8963.157376981177	8961.400087147289	10525.22938853065	6416.117240205712	12041.0365931752	7421.966407666127	10919.212419187237	10157.254915070034	8076.082477455946	8403.169581471651	10929.475891928456	9714.976411455817	10741.062905650339	10550.67680583603	10510.570227985358	9889.95374895566	7619.817701156838	10148.032723227134	8037.974796025215	8198.594578171153	7070.694775393161	11641.801301644266	5676.704824463592
10563.690507007777	7742.674736227435	7327.730291836219	6967.952161027319	9559.123735545694	9019.343362462623	11514.7350151542	8959.96663780561	8952.530772510498	10519.285523669303	6415.1239595421375	12031.727185665495	7414.892324510224	10909.21046630165	10141.571528034225	8075.972922454059	8398.183489739284	10925.13671447422	9706.16516129967	10722.316600693437	10548.318176503482	10496.011539209341	9889.95374895566	7619.817701156838	10130.412192914975	8033.385331340064	8196.84628701507	7052.461677473429	11581.133585454507	5676.704824463592
10563.690507007777	7742.053873500872	7327.730291836219	6967.892812253825	9542.08170131977	9017.603194922718	11459.223015132015	8944.03604729128	8937.878511839754	10509.53629426753	6391.45821455155	12016.585379760396	7413.225580939301	10907.514195778607	10130.27049999144	8074.244995862735	8388.013806478928	10842.900496659166	9693.340383771738	10714.156140708115	10548.318176503482	10488.523630435371	9889.929007538261	7619.817701156838	10130.412192914975	8031.369324639934	8179.176987949777	7010.988064762724	11581.133585454507	5672.834411638021
10563.688051856827	7739.407667569637	7327.730291836219	6948.631885563149	9539.159176875033	9017.603194922718	11434.343539957934	8934.033337141957	8937.878511839754	10509.53629426753	6391.45821455155	12016.585379760396	7412.923403674259	10882.353279805928	10123.18974516301	8062.612788855185	8388.013806478928	10842.900496659166	9693.340383771738	10714.156140708115	10533.300682326044	10470.746775432024	9889.895105292308	7619.817701156838	10116.727270989797	8031.369324639934	8179.176987949777	7010.988064762724	11575.970184304128	5672.834411638021
10563.688051856827	7739.407667569637	7327.729908597596	6948.631885563149	9538.83321529335	9017.603194922718	11434.343539957934	8934.033337141957	8929.169055320037	10507.105448105125	6391.45821455155	12014.862177719539	7412.512442738111	10882.353279805928	10123.18974516301	8056.128300315637	8382.098027664513	10842.900496659166	9693.340383771738	10708.520685398216	10531.377458516363	10470.746775432024	9889.835380046261	7619.803885075442	10116.727270989797	8031.369324639934	8179.176987949777	7010.988064762724	11575.970184304128	5666.70041881997
10563.688051856827	7734.337849213458	7327.729908597596	6948.631885563149	9518.751178573622	9017.409363346324	11434.343539957934	8933.13280832003	8922.223038628013	10507.105448105125	6384.2623135537515	12011.321148999623	7401.571604383753	10882.353279805928	10113.516338842783	8053.962502754094	8369.55655170172	10842.900496659166	9665.671599354038	10699.209099214264	10528.055965066183	10466.870121328215	9889.810481532917	7619.79916859939	10116.727270989797	8030.175447538124	8179.176987949777	6994.0432129442715	11575.970184304128	5659.608857789135
10562.973273704507	7732.324904997093	7327.252021046501	6948.631885563149	9518.751178573622	9013.552683723487	11431.158292472244	8932.671712856183	8922.223038628013	10507.105448105125	6384.2623135537515	12002.428192414742	7401.571604383753	10882.353279805928	10113.516338842783	8030.793179826731	8369.55655170172	10831.778807041606	9665.671599354038	10699.209099214264	10523.840784103557	10466.870121328215	9887.664280460092	7619.79916859939	10116.727270989797	8029.979332937861	8179.000038455931	6994.0432129442715	11560.003538340725	5659.608857789135
10562.973273704507	7732.296323668643	7327.081774437073	6922.857845033586	9506.60975136492	9013.549242575406	11427.860269733741	8928.580531803309	8920.34263429938	10497.544844311311	6377.73324288316	12002.192960414855	7391.425132163405	10873.957463114453	10099.57697388597	8030.793179826731	8369.55655170172	10823.329215149199	9665.671599354038	10679.49762405156	10521.771747702354	10459.302003648208	9887.664280460092	7619.799067407753	10101.788284167924	8029.979332937861	8169.941502327749	6983.674400816938	11560.003538340725	5636.21144673894
10562.973273704507	7732.296323668643	7327.061732124025	6922.857845033586	9506.60975136492	9013.526378580907	11427.860269733741	8928.580531803309	8920.26921758385	10497.544844311311	6377.73324288316	12000.269980626046	7391.425132163405	10873.957463114453	10099.57697388597	8030.793179826731	8366.393460711752	10823.329215149199	9664.449628442748	10679.49762405156	10506.88775597802	10459.302003648208	9887.374027983493	7617.850407672021	10101.788284167924	8029.698657494659	8169.835504658511	6983.674400816938	11560.003538340725	5636.21144673894
10562.973273704507	7732.296323668643	7327.057859284971	6922.857845033586	9495.104654184746	9013.526378580907	11424.793536005305	8912.770379897442	8891.50194901471	10486.766900219434	6377.73324288316	11965.563773427386	7391.425132163405	10830.149919044861	10096.899728622953	8018.70603959369	8353.465347400004	10819.987037627172	9618.721153162398	10679.49762405156	10500.778134291579	10452.218778678507	9887.308723711572	7617.375671896393	10049.06500073032	8029.698657494659	8158.051484388046	6947.206931803458	11549.037118329503	5636.066254672814
10562.973273704507	7731.129509704013	7327.057859284971	6910.017130364919	9495.104654184746	9011.961266687333	11209.89563655023	8912.770379897442	8891.50194901471	10486.766900219434	6376.850194478649	11965.563773427386	7388.171311591082	10830.149919044861	10096.899728622953	8017.390212980481	8353.465347400004	10778.05983953015	9618.721153162398	10679.198636660287	10498.910544115095	10186.73957676478	9885.19992353097	7617.350928241334	10049.06500073032	8029.698657494659	8158.051484388046	6947.206931803458	11545.252855721827	5621.476158053003
10562.973273704507	7731.101251312823	7327.055522314936	6910.017130364919	9479.361326243547	9009.863936363085	11077.051635432465	8898.756398845991	8877.727887430008	10454.523071703545	6372.62806378757	11949.912621848212	7384.5533149348075	10793.292694336802	10096.859356406847	8002.741211752554	8351.6008350136	10558.29981723291	9596.947275813705	10649.23104083523	10498.910544115095	9988.198203329397	9885.19992353097	7617.350928241334	9876.452172484514	8029.698657494659	8152.559799952263	6927.8705235989155	11526.873487924231	5621.476158053003
10562.691422336946	7730.255620178345	7324.86752025222	6910.017130364919	9467.45097970448	9008.7574211409	11077.051635432465	8898.756398845991	8877.727887430008	10454.523071703545	6372.404840496991	11949.912621848212	7376.551104497687	10793.292694336802	9958.51552815202	8002.741211752554	8351.6008350136	10558.29981723291	9596.947275813705	10649.23104083523	10483.374680700874	9873.216060731873	9885.19992353097	7617.350928241334	9829.508988199614	8029.698657494659	8152.559799952263	6927.8705235989155	11526.873487924231	5619.926254309613
10562.632030211898	7726.9511665277705	7324.86752025222	6892.99488123547	9464.78206869739	9008.7574211409	11052.342756340817	8877.142477748159	8856.478261008437	10442.10162875829	6344.854948613406	11932.580612328047	7367.783479813105	10772.996672922462	9958.51552815202	7989.9979981409015	8328.934025476397	10545.510343486143	9576.708174494914	10614.755195647585	10482.43394289117	9848.01115647317	9885.19992353097	7616.116890019154	9824.920432163697	8029.698657494659	8146.6168821424235	6913.614470623721	11526.873487924231	5616.173190121447
10562.616757319745	7723.274796647622	7323.76994234953	6892.99488123547	9464.215988501786	9008.7574211409	11043.945130180145	8876.569269133286	8851.669238675531	10440.211006353129	6344.854948613406	11932.580612328047	7363.7608887280785	10772.371938901253	9949.769501897037	7989.9979981409015	8323.661498721365	10543.99358958381	9576.49554869383	10614.755195647585	10482.197359721376	9848.01115647317	9884.875950673166	7615.9982151268905	9814.140157715254	8024.467663100528	8146.6168821424235	6913.614470623721	11526.297155841023	5616.173190121447
10562.534002151173	7721.762684653578	7322.972628556418	6892.99488123547	9453.603003319278	9008.28500224585	11043.945130180145	8870.778897057606	8851.669238675531	10440.104477945972	6344.854948613406	11915.854901503119	7363.7608887280785	10772.371938901253	9944.362909050586	7962.679876987279	8301.093952605625	10543.09898062559	9576.49554869383	10614.755195647585	10482.197359721376	9839.5040372682	9857.189111356165	7615.995887233377	9813.772475454884	8024.068148311483	8133.05429750921	6906.48900311672	11507.015390350864	5598.447073046158
10562.519455835674	7721.762684653578	7322.972628556418	6892.99488123547	9447.577729981751	9005.485988794968	11043.945130180145	8848.446869483596	8827.565958417164	10405.144045052513	6344.854948613406	11880.502070053204	7357.169391342391	10759.163140710514	9944.362909050586	7962.679876987279	8284.184245196313	10542.545946283662	9539.102532048684	10614.755195647585	10478.207697848686	9781.605670275916	9842.361470083528	7615.994673478953	9813.772475454884	8023.863939170175	8107.187848611939	6897.1146699904975	11507.015390350864	5598.447073046158
10561.566739878013	7721.001301834768	7322.964596486628	6874.791391226849	9432.82539529349	8997.680940279291	11043.910483696245	8848.446869483596	8827.565958417164	10405.144045052513	6344.854948613406	11880.502070053204	7356.809150947222	10759.163140710514	9944.22560368555	7962.679876987279	8284.184245196313	10542.545946283662	9539.102532048684	10614.755195647585	10478.207697848686	9766.323001502642	9841.076536773853	7615.994673478953	9807.573652851297	8023.858043597793	8107.187848611939	6897.1146699904975	11507.015390350864	5597.629130143181
10561.566739878013	7718.85710560589	7322.964596486628	6874.791391226849	9432.82539529349	8997.680940279291	11040.11158911689	8848.446869483596	8827.565958417164	10405.144045052513	6343.983554719418	11880.502070053204	7356.809150947222	10759.163140710514	9944.22560368555	7955.887906758259	8284.184245196313	10542.545946283662	9539.102532048684	10614.755195647585	10476.099830504389	9766.323001502642	9841.076536773853	7615.994673478953	9807.573652851297	8023.858043597793	8107.187848611939	6897.1146699904975	11494.809569940342	5596.372348951387
10561.566739878013	7718.85710560589	7322.964596486628	6874.791391226849	9432.82539529349	8997.680940279291	11019.670933118809	8848.446869483596	8827.565958417164	10405.144045052513	6343.983554719418	11880.502070053204	7330.624856829331	10759.163140710514	9937.274382198022	7955.887906758259	8284.184245196313	10516.297146610083	9539.102532048684	10597.706992855881	10467.410387225953	9760.237506422669	9841.076536773853	7615.994673478953	9795.012395545013	8022.518542338081	8107.187848611939	6897.1146699904975	11494.809569940342	5596.372348951387
10561.566739878013	7718.434075184753	7322.204071832461	6862.608840411565	9398.084076187915	8997.680940279291	11019.670933118809	8826.199650628438	8802.11264535592	10326.689955200127	6282.399409289623	11880.502070053204	7285.1483979880195	10680.291009589087	9922.208224617581	7942.705841418008	8238.439985528647	10467.243818056697	9437.74838458453	10532.979714562092	10441.753411125752	9751.306268959925	9841.076536773853	7615.994673478953	9777.637976939273	8020.146343123744	8077.321149952432	6897.1146699904975	11481.31853163079	5571.547562667303
10561.566739878013	7717.194620318763	7322.189583712485	6862.608840411565	9398.084076187915	8994.087208309182	11003.586450872632	8826.199650628438	8802.11264535592	10326.689955200127	6282.399409289623	11854.036346036046	7285.1483979880195	10680.291009589087	9922.208224617581	7942.705841418008	8238.439985528647	10303.034722560082	9437.74838458453	10532.979714562092	10441.753411125752	9745.587191667491	9839.869311759385	7615.785461412259	9777.637976939273	8020.113190659516	8077.321149952432	6880.059571075877	11481.31853163079	5571.547562667303
10561.566739878013	7716.557854838167	7322.189583712485	6862.608840411565	9396.643215812315	8993.990047117966	11001.938701216139	8826.199650628438	8800.507501014286	10324.629554048248	6280.526823956314	11849.156146975938	7283.1035278839145	10679.624756221205	9918.524514528077	7930.381819093807	8234.590871176988	10296.273032303594	9437.182591770254	10531.680729088768	10441.753411125752	9745.587191667491	9839.869311759385	7615.785461412259	9775.81649241699	8020.088095239455	8075.8929464053235	6880.059571075877	11481.31853163079	5571.547562667303
10561.566739878013	7716.557854838167	7322.020881355989	6862.021781297276	9396.643215812315	8992.97941561377	11001.938701216139	8813.358112295275	8787.30806858006	10324.629554048248	6280.526823956314	11845.6871064898	7283.1035278839145	10626.91830617672	9918.524514528077	7930.381819093807	8234.590871176988	10296.273032303594	9390.030293400083	10531.680729088768	10438.569361480373	9712.911734115405	9839.869311759385	7615.785461412259	9767.3104446733	8015.477531832288	8074.879994279132	6874.922256258735	11481.31853163079	5571.547562667303
10561.566739878013	7715.731532609025	7320.95341296918	6854.927619795762	9392.744081228502	8992.82724710487	11001.938701216139	8804.460233877911	8787.30806858006	10317.131134926616	6276.948728041092	11844.61752772909	7279.24223491248	10626.02435523263	9870.503882925284	7930.381819093807	8223.902563387903	10285.806039981577	9387.009415569513	10525.281703303937	10436.37247444532	9704.694510464784	9839.868310773876	7615.512794555665	9726.542215473815	8013.787693874748	8066.825312593209	6874.922256258735	11481.31853163079	5571.547562667303
10561.566739878013	7715.115803766162	7320.95341296918	6838.387857234216	9392.744081228502	8992.82724710487	11001.744758066276	8804.460233877911	8787.30806858006	10317.131134926616	6276.948728041092	11844.61752772909	7279.24223491248	10626.02435523263	9870.503882925284	7927.628897490358	8223.902563387903	10285.806039981577	9387.009415569513	10518.383486210523	10424.708017925605	9699.772642052147	9839.868310773876	7614.834351609577	9719.27201795829	8013.787693874748	8066.825312593209	6872.97491826307	11479.601970369482	5546.015101204586
10561.566739878013	7715.115803766162	7320.95341296918	6838.387857234216	9375.817547142256	8992.514674659646	11001.744758066276	8797.884367283747	8781.521738378797	10303.238283392722	6276.948728041092	11836.301742611864	7276.71915920451	10626.02435523263	9870.503882925284	7925.003021875491	8223.902563387903	10285.806039981577	9387.009415569513	10517.561732630735	10422.299318148167	9694.483405251663	9839.868310773876	7614.826593954953	9712.293334895707	8013.787693874748	8066.825312593209	6869.085885034766	11479.601970369482	5546.015101204586
10561.566739878013	7714.059524852684	7320.95341296918	6832.285237142034	9375.817547142256	8992.514674659646	11001.261742374385	8795.606772531597	8774.793556236715	10303.238283392722	6276.948728041092	11833.746806681174	7276.71915920451	10626.02435523263	9870.503882925284	7887.997700549205	8223.902563387903	10285.806039981577	9387.009415569513	10517.561732630735	10422.299318148167	9690.180710553414	9839.868310773876	7614.826593954953	9712.039421044086	8013.619841038551	8066.825312593209	6869.085885034766	11465.59902157917	5546.015101204586
10561.566739878013	7712.8919459234	7320.95341296918	6832.088982004956	9375.817547142256	8991.525250994053	11001.066923970822	8794.967960096912	8761.431289136368	10303.238283392722	6274.292857419347	11822.591568074306	7264.379433752925	10613.22968906446	9870.503882925284	7887.997700549205	8223.902563387903	10268.585748334848	9385.757663683686	10517.561732630735	10419.299962009803	9690.180710553414	9839.138889646458	7614.823548049163	9702.418446777981	8013.4484106660475	8050.554502023826	6845.196420681295	11458.167786885853	5542.090456390974
10561.566739878013	7712.795897016333	7320.953066523984	6823.446059269912	9369.323004908381	8991.285874480076	10995.516162402126	8794.967960096912	8761.431289136368	10303.238283392722	6274.292857419347	11804.109593326135	7264.379433752925	10613.22968906446	9870.503882925284	7872.39501312162	8223.902563387903	10268.585748334848	9385.757663683686	10517.561732630735	10416.85854318162	9678.20192130666	9839.138889646458	7614.823548049163	9683.521547563701	8012.729018945151	8037.363221459491	6836.606032948938	11452.464537806147	5541.05886369847
10561.41353326085	7712.062790689041	7320.953066523984	6821.4208647925	9369.323004908381	8991.285874480076	10994.63866714856	8786.573071488598	8761.431289136368	10292.878094056163	6272.720132101707	11804.109593326135	7262.913391413034	10592.473462034191	9859.232424531416	7872.39501312162	8213.041802163963	10261.702873466484	9381.71704046267	10512.711137480843	10398.74340641545	9678.20192130666	9836.178508461784	7614.823548049163	9683.521547563701	8010.802064195104	8037.363221459491	6836.606032948938	11440.850332207317	5539.272788081344
10560.883090281359	7710.6171633663225	7320.953066523984	6816.187511153948	9361.315271270654	8987.733061683091	10991.8853885811	8782.234881927398	8738.935561472888	10274.350215123162	6248.080404697464	11804.109593326135	7242.698799358377	10581.886663314313	9859.232424531416	7871.371822294336	8213.041802163963	10252.995106352488	9373.332218392545	10503.668543591364	10398.452066747064	9666.888245632024	9836.178508461784	7614.823548049163	9679.938999814065	8008.520648844409	8022.82602091075	6821.906888492735	11432.09847149314	5534.377415712993
10560.883090281359	7710.587541111887	7320.953066523984	6816.187511153948	9360.455107113634	8987.733061683091	10991.8853885811	8782.234881927398	8738.935561472888	10274.350215123162	6248.080404697464	11798.24482288056	7242.698799358377	10581.886663314313	9859.232424531416	7871.371822294336	8213.041802163963	10252.995106352488	9373.332218392545	10503.668543591364	10398.452066747064	9664.123403049856	9834.383342853236	7614.823548049163	9679.938999814065	8004.888978611285	8022.82602091075	6821.906888492735	11432.09847149314	5534.377415712993
10560.883090281359	7710.573942854089	7320.953066523984	6810.043596352728	9360.455107113634	8987.535513606897	10860.716441560851	8773.647199613686	8733.423424471672	10265.21556593529	6246.1446458377395	11787.759404766584	7226.206265238933	10561.615382913342	9834.213795413245	7867.877149773232	8206.373054468564	10171.459187926865	9367.633552959403	10493.02568496176	10380.214851503479	9664.123403049856	9833.947532265549	7614.666017759403	9677.392405834114	8004.538240692863	8019.547298518369	6816.8033395069315	11432.09847149314	5526.177320922334
10560.882932616738	7710.271920699362	7320.372090998679	6810.043596352728	9354.003207565875	8986.42421395293	10849.251598811616	8773.5499526354	8723.79196221958	10257.183591988958	6236.856257166321	11780.622360905369	7226.206265238933	10559.042017111946	9828.221166440911	7845.882458573411	8204.970725702984	10164.888241240089	9360.089882246564	10485.046026022303	10379.558989582532	9658.635022138893	9833.947532265549	7614.646274513025	9664.128374900198	8004.538240692863	8012.015875920252	6816.8033395069315	11425.16676227319	5526.177320922334
10560.882139919597	7709.894060376109	7320.181741759995	6810.043596352728	9351.39930489986	8986.383824423177	10849.251598811616	8743.778183608572	8723.775087975238	10243.902235469046	6232.429807618844	11780.622360905369	7226.206265238933	10559.042017111946	9828.221166440911	7845.882458573411	8200.610915556146	10164.888241240089	9348.81015055714	10475.677590044656	10346.507963361408	9647.076684677691	9833.860573110254	7613.82672977959	9651.527212900208	8004.0183452443935	8012.015875920252	6815.603781803958	11425.16676227319	5526.177320922334
10560.882139919597	7709.802975519901	7320.120662906523	6795.989073000574	9348.42635828711	8985.806345126333	10846.634522246148	8743.778183608572	8723.244684199279	10243.902235469046	6232.429807618844	11758.521216287487	7226.206265238933	10559.042017111946	9803.710189129088	7840.490064707569	8200.610915556146	10164.888241240089	9348.81015055714	10475.677590044656	10346.507963361408	9647.076684677691	9833.860573110254	7611.907600131832	9651.527212900208	8004.0183452443935	8012.015875920252	6815.603781803958	11421.632540749191	5516.875375650527
10560.882126499557	7709.534065692162	7320.120662906523	6793.696168944718	9344.692616658303	8985.326179672513	10846.634522246148	8743.778183608572	8723.244684199279	10243.902235469046	6232.200031421766	11758.521216287487	7226.206265238933	10558.863366663954	9803.710189129088	7830.5746554869265	8200.610915556146	10164.888241240089	9348.81015055714	10475.677590044656	10346.507963361408	9647.076684677691	9833.854441139181	7611.907600131832	9650.879863733553	8004.0183452443935	8012.015875920252	6814.613736745355	11421.632540749191	5516.875375650527
10560.881768819836	7709.520456099228	7320.120662906523	6788.90234882222	9342.670395268993	8981.011939305416	10842.574384918531	8739.184882222818	8676.196596058078	10232.730602146788	6223.440536782769	11758.521216287487	7222.1984500995395	10550.374617983975	9803.710189129088	7818.364885026248	8200.610915556146	10163.829487048339	9345.380024951919	10471.871518973921	10308.895586685881	9641.731734518622	9833.854296353937	7611.907600131832	9643.652690678497	8004.010922063471	8007.511449769523	6810.669740912236	11393.621465545413	5514.957455683438
10559.937468082107	7705.023039169939	7320.120662906523	6764.077391265373	9337.592262191683	8974.227221325427	10838.30808022383	8739.184882222818	8676.196596058078	10226.751533222698	6222.9245674176145	11755.74716133056	7198.758798230686	10543.040250526308	9797.612257743713	7818.364885026248	8183.204569205826	10155.405023097488	9333.314220125965	10460.034588249599	10308.895586685881	9635.77435613931	9833.854296353937	7611.907600131832	9607.314474261164	8003.531354788574	7971.4530499018465	6805.883559694758	11375.686254585491	5488.840398162807
10559.937468082107	7704.5166473231	7320.098345138265	6755.750551597441	9336.791670495928	8974.227221325427	10835.422733621328	8739.184882222818	8676.196596058078	10214.62163843469	6222.77268452733	11746.484682305025	7198.758798230686	10543.040250526308	9793.189800991491	7809.447994844589	8183.204569205826	10155.405023097488	9333.314220125965	10460.034588249599	10308.895586685881	9635.77435613931	9833.213315413199	7611.201437315269	9607.314474261164	8003.390757522343	7971.4530499018465	6805.302526690089	11370.133820140769	5488.840398162807
10559.937468082107	7704.5166473231	7320.064583004323	6755.750551597441	9334.27260647852	8974.227221325427	10835.422733621328	8735.351775946725	8676.196596058078	10214.62163843469	6222.77268452733	11746.484682305025	7198.758798230686	10543.040250526308	9793.189800991491	7788.74247781279	8183.204569205826	10155.405023097488	9333.314220125965	10454.05162230189	10308.895586685881	9635.77435613931	9833.213315413199	7611.201437315269	9607.314474261164	8003.390757522343	7971.4530499018465	6803.440696996725	11370.133820140769	5488.840398162807
10559.937468082107	7704.5166473231	7320.041390333686	6752.279209564073	9327.216881698223	8974.227221325427	10828.34364681719	8718.43190665894	8676.196596058078	10214.62163843469	6217.328606188299	11741.097154934063	7193.3092423870185	10537.565659344184	9784.70023550436	7784.660071654917	8171.851113387132	10150.469247012406	9333.314220125965	10453.34445200246	10300.990999306343	9625.225347057356	9833.213315413199	7611.201437315269	9600.240637784667	8003.388251367249	7962.498800696817	6803.440696996725	11370.133820140769	5488.840398162807
10559.937468082107	7704.422482535661	7320.041390333686	6745.499886607144	9292.14036873624	8974.227221325427	10822.228369796576	8718.43190665894	8659.99372813783	10213.334142381065	6197.815611564434	11741.097154934063	7187.274287326777	10518.092262097407	9771.113098295331	7784.660071654917	8148.2116637584495	10146.45259615902	9314.84561911386	10427.780861810874	10288.883053206604	9602.33696526274	9833.213315413199	7611.201437315269	9585.089203732769	8002.684358458665	7962.132845735047	6792.3959531375585	11367.460646236046	5481.319302856832
10559.937468082107	7704.422482535661	7320.04136850881	6745.499886607144	9292.14036873624	8972.67570940193	10796.590187332933	8694.794786532984	8623.568053705541	10180.363578590932	6166.557360545746	11714.519765038609	7151.910556454492	10518.092262097407	9745.575930683659	7774.17605048909	8116.6066904887875	10124.945338751126	9274.096100855892	10407.745156633595	10288.883053206604	9588.380439978613	9833.213315413199	7611.201437315269	9568.835040486314	8002.6632839552785	7962.132845735047	6752.319255172958	11359.021589211901	5480.758166621472
10559.937468082107	7704.422482535661	7318.903037290739	6743.258889691174	9292.14036873624	8972.278098752604	10796.590187332933	8694.794786532984	8623.568053705541	10180.363578590932	6166.557360545746	11714.519765038609	7151.910556454492	10515.258558643289	9745.575930683659	7774.17605048909	8116.6066904887875	10124.945338751126	9274.096100855892	10407.745156633595	10288.883053206604	9588.380439978613	9832.500307681374	7611.201437315269	9566.135112650369	8002.6632839552785	7948.709913100554	6748.639107035741	11357.45199400916	5480.403100389172
10559.937468082107	7703.1267272256	7317.826409027444	6740.656529586467	9292.14036873624	8971.367553336862	10796.590187332933	8694.794786532984	8623.568053705541	10180.363578590932	6166.557360545746	11714.519765038609	7151.910556454492	10515.258558643289	9745.575930683659	7774.032571289603	8116.6066904887875	10124.945338751126	9274.096100855892	10407.745156633595	10272.060259470678	9588.380439978613	9832.41341446869	7611.201437315269	9566.135112650369	8002.6632839552785	7948.709913100554	6748.639107035741	11355.387164782738	5468.308437563614
10559.937468082107	7702.952312113153	7317.826409027444	6721.67391329644	9287.364357405895	8971.290085429144	10796.590187332933	8694.794786532984	8623.568053705541	10180.363578590932	6166.557360545746	11714.519765038609	7151.910556454492	10515.258558643289	9745.575930683659	7754.455637082389	8116.6066904887875	10124.945338751126	9274.096100855892	10407.745156633595	10272.060259470678	9588.380439978613	9832.384557288831	7611.201437315269	9566.135112650369	8001.607474760504	7944.483819886824	6748.639107035741	11348.82879378506	5459.536549406963
10559.937468082107	7702.952312113153	7317.826409027444	6721.67391329644	9287.364357405895	8971.261825419297	10796.541581374411	8692.143293978865	8623.568053705541	10180.363578590932	6166.557360545746	11713.242264935878	7151.910556454492	10514.292545765573	9743.074090754762	7738.712383401741	8116.095596772022	10122.876254039013	9274.094630721887	10407.538623669301	10255.547293940119	9588.380439978613	9832.380884790053	7611.201437315269	9564.361793027298	8001.576203249242	7944.407679744162	6747.381889752946	11338.921788604526	5459.536549406963
10559.937468082107	7702.721236975749	6659.123015954471	6711.907765996088	9287.042724197741	8971.237231194216	10793.439929965005	8685.877001365196	8616.018774539505	10174.742987903675	6162.418474396829	11705.02526183546	7151.910556454492	10508.333538773217	9734.716914570443	7738.712383401741	8103.854453881947	10116.570305969391	9265.249168572846	10402.066208504164	10253.991043036753	9584.04507537196	9832.380884790053	7611.201437315269	9563.728278507659	8001.367659060691	7944.407679744162	6745.033312444074	11338.921788604526	5451.232259206516
10559.937468082107	7702.721236975749	6404.8971807918515	6694.279385149983	9283.72672083653	8971.237231194216	10788.916270019168	8679.43961608572	8616.018774539505	10174.742987903675	6162.418474396829	11705.02526183546	7151.910556454492	10508.333538773217	9734.716914570443	7738.712383401741	8103.854453881947	10116.570305969391	9265.249168572846	10402.066208504164	10253.991043036753	9584.04507537196	9832.380884790053	7611.201437315269	9563.728278507659	8001.367659060691	7944.407679744162	6745.033312444074	11307.424267859713	5437.642151761728
10559.937468082107	7702.721236975749	6404.8971807918515	6687.983393898159	9266.736959528545	8971.237231194216	10777.72258693783	8679.43961608572	8600.61595360379	10172.296257044694	6152.267458586374	11698.120212864987	7131.453837944542	10508.327000712768	9725.053612926207	7737.631453432397	8097.258761867449	10100.82475168621	9265.249168572846	10397.109686802703	10250.144368495912	9580.379500858413	9832.380884790053	7609.688119169018	9551.536591697875	8001.360294887813	7928.442922926956	6726.755302071285	11302.186440268251	5434.187954365792
10559.937468082107	7701.9696178773465	6321.003661086391	6687.983393898159	9243.04476418719	8970.393275222055	10746.4906663469	8657.559570122165	8578.629228297712	10152.633489285396	6134.341574249946	11679.228659282064	7112.729195031435	10485.736129484234	9708.28474277659	7737.631453432397	8062.746967519986	10089.079054184458	9226.572450213855	10360.807631026299	10245.418494388903	9550.015226565329	9831.093335045745	7609.688119169018	9540.037158577195	8001.360294887813	7918.188546036474	6712.211008913346	11302.186440268251	5431.069155030025
10558.552731843929	7700.995934386562	6314.704745832477	6687.983393898159	9243.04476418719	8970.393275222055	10735.152703963755	8653.75444184052	8578.629228297712	10152.633489285396	6134.341574249946	11677.783078793065	7085.009916567226	10485.736129484234	9707.93711639971	7737.631453432397	8062.746967519986	10089.079054184458	9226.572450213855	10360.807631026299	10245.268827213938	9550.015226565329	9831.093335045745	7609.688119169018	9520.259543981658	8001.360294887813	7918.188546036474	6712.211008913346	11288.601667673855	5431.069155030025
10558.552731843929	7700.995934386562	6307.702170276758	6687.983393898159	9242.4747172321	8969.78945761964	10735.152703963755	8637.672356184652	8571.391970145949	10152.122158207543	6134.341574249946	11659.385561372897	7085.009916567226	10480.88547107189	9704.49771565311	7735.764780296868	8042.529080356577	10079.782348831024	9223.359173772424	10360.807631026299	10242.653079445987	9549.660361020104	9831.093335045745	7609.688119169018	9520.259543981658	8001.360294887813	7914.005009752534	6709.398623933095	11288.601667673855	5427.463092590036
10558.552731843929	7700.995934386562	6280.190998171829	6679.526791887628	9242.4747172321	8969.78945761964	10735.152703963755	8637.672356184652	8569.828263772311	10148.40770236803	6134.341574249946	11659.385561372897	7085.009916567226	10479.62673785381	9697.410520706719	7726.350321662912	8042.529080356577	10079.478428706903	9223.359173772424	10360.807631026299	10234.568395137572	9549.660361020104	9830.058671262355	7609.688119169018	9520.259543981658	8001.360294887813	7914.005009752534	6709.398623933095	11288.601667673855	5427.196587608002
10558.552731843929	7700.415438425384	6280.190998171829	6675.154409277062	9242.4747172321	8969.78945761964	10735.152703963755	8637.672356184652	8569.828263772311	10148.399109855513	6130.491817153505	11659.385561372897	7085.009916567226	10477.641624870941	9697.410520706719	7719.87618906569	8042.529080356577	10079.478428706903	9223.359173772424	10360.807631026299	10234.568395137572	9539.427428966486	9829.653029575771	7609.688119169018	9516.447677959772	8001.360294887813	7914.005009752534	6709.398623933095	11287.18992291722	5424.1494246045
10558.552731843929	7699.643250992315	6272.211943932576	6672.452911190306	9231.140691707858	8969.746207517377	10733.701167411287	8637.672356184652	8569.828263772311	10148.399109855513	6130.491817153505	11659.385561372897	7085.009916567226	10477.641624870941	9688.34734079438	7718.576242520212	8042.529080356577	10079.478428706903	9222.120486997344	10360.807631026299	10234.568395137572	9539.427428966486	9829.653029575771	7609.013850491804	9516.147348220995	7999.577982090836	7914.005009752534	6709.398623933095	11285.347555148113	5418.020263121209
10558.499654621068	7699.352993737548	6255.572417451711	6665.166772667834	9223.627304933732	8969.41740332518	10727.40197222097	8633.71003245664	8564.513717146405	10142.179754185207	6130.163021246838	11649.592043323466	7083.510789516154	10472.13815256415	9688.34734079438	7711.43810712323	8041.146242589377	10058.66092003178	9222.120486997344	10345.708211790494	10224.038959525451	9524.153415734374	9829.590133615355	7609.007154971406	9508.043885405645	7999.577982090836	7901.963308084984	6702.628881430999	11275.755270580385	5417.562379833231
10557.856315162964	7699.319324694947	6254.6113608965015	6629.771225337381	9213.88961421436	8968.999028983046	10727.40197222097	8631.478822352015	8564.513717146405	10132.497895753157	6126.440089197299	11648.087023071055	7074.623228837171	10471.794484388665	9681.972424958341	7705.59155270361	8027.862235763899	10058.66092003178	9206.408925519316	10345.708211790494	10224.038959525451	9524.153415734374	9829.590133615355	7609.007154971406	9505.728417964167	7999.4955370931075	7901.963308084984	6702.628881430999	11265.669090079147	5404.021258465291
10557.856315162964	7699.305898052216	6254.102030895229	6628.100559969049	9213.100877020277	8968.995565261568	10707.785338491543	8619.092571555071	8550.29154118244	10132.243573185526	6116.334217071693	11647.729873477556	7067.827970529391	10452.467009624155	9662.82163331283	7687.988096529355	8024.701790836943	10058.66092003178	9194.411313287179	10345.708211790494	10197.368021155238	9524.153415734374	9829.590133615355	7608.751132558978	9487.532160151788	7999.470184303876	7898.282069973263	6696.118441370737	11254.177856072787	5401.623846594633
10557.856315162964	7699.295103046261	6254.102030895229	6628.072491127117	9213.079446230666	8968.95337031642	10707.785338491543	8605.873013507924	8550.29154118244	10132.243573185526	6116.334217071693	11622.129914039848	7067.827970529391	10452.467009624155	9662.82163331283	7687.988096529355	8024.701790836943	10058.66092003178	9194.411313287179	10345.708211790494	10197.368021155238	9524.153415734374	9829.590133615355	7608.7252490055125	9487.532160151788	7999.451727210744	7898.282069973263	6681.444224717633	11254.177856072787	5398.777586710139
10557.856315162964	7698.467905309397	6251.669604388257	6626.550476542201	9199.16905407733	8968.441813699152	10683.44207935116	8605.873013507924	8536.106638261015	10104.015811213798	6116.334217071693	11622.129914039848	7067.827970529391	10452.467009624155	9662.82163331283	7687.988096529355	8024.701790836943	10050.33683547439	9194.411313287179	10326.404238535424	10197.368021155238	9485.426529959834	9828.879997859367	7608.7178005619835	9487.532160151788	7999.446423422146	7886.540215850302	6669.935729907999	11251.025692961142	5398.777586710139
10557.856315162964	7698.467905309397	6251.669604388257	6623.273216280118	9199.16905407733	8967.611282115542	10683.44207935116	8603.58259617288	8536.106638261015	10104.015811213798	6115.243259483748	11618.978272412447	7067.646683131768	10452.467009624155	9662.82163331283	7686.242305307791	8024.701790836943	10050.33683547439	9194.313044693437	10326.404238535424	10190.124077044484	9485.426529959834	9828.879997859367	7608.7047227822095	9486.688319359206	7999.443978955415	7886.540215850302	6665.071875257129	11248.1947909223	5389.186129246001
10557.856315162964	7698.419050657828	6251.641642557046	6611.097300905216	9199.16905407733	8967.611282115542	10683.44207935116	8603.58259617288	8536.106638261015	10096.750060830249	6098.016662351338	11614.458567215803	7067.646683131768	10445.053405169714	9662.82163331283	7686.242305307791	8024.701790836943	10050.33683547439	9194.313044693437	10326.404238535424	10190.124077044484	9485.426529959834	9828.879997859367	7608.7047227822095	9473.479335573847	7999.443978955415	7886.540215850302	6665.071875257129	11248.1947909223	5375.454028194556
10557.856315162964	7696.51730519231	6251.194266109895	6611.097300905216	9187.321872976758	8967.584727082227	10674.781211092775	8596.457447583338	8531.137561754167	10095.57054769927	6098.016662351338	11614.458567215803	7058.742495504003	10440.935114984375	9658.116781452478	7676.1623614914315	8002.5764893446485	10040.680597348459	9187.256171259738	10323.531052453061	10184.117247217355	9485.426529959834	9828.876104943676	7605.304156968589	9473.479335573847	7999.443978955415	7885.481961750892	6665.071875257129	11232.008512314675	5375.454028194556
10557.856315162964	7694.481068821306	6251.194266109895	6603.0456032994225	9187.321872976758	8967.224663340854	10671.271551387099	8596.457447583338	8531.137561754167	10093.720746370325	6098.016662351338	11607.439249651146	7041.2580708696905	10439.704754059638	9658.116781452478	7676.1623614914315	8002.5764893446485	10040.680597348459	9183.609843622256	10323.531052453061	10184.117247217355	9479.917759000175	9828.876104943676	7605.304156968589	9453.023675942934	7999.443978955415	7880.247438939498	6664.2438293909145	11232.008512314675	5356.633889664586
10557.856315162964	7694.472648281424	6251.194266109895	6482.436529452623	9187.321872976758	8967.028224608366	10671.271551387099	8596.080836265211	8530.410910984372	10093.720746370325	6096.562295842034	11607.439249651146	7041.2580708696905	10439.704754059638	9656.624139856853	7671.987903471169	8001.2496694568335	10040.278841819629	9183.609843622256	10322.119468797446	10182.27677069758	9479.917759000175	9828.73610989263	7604.930320118202	9453.023675942934	7999.351322394565	7880.247438939498	6664.2438293909145	11232.008512314675	5356.633889664586
10557.856315162964	7694.450883881163	6251.177207713639	6096.545972380637	9166.809388743215	8967.01926453478	10669.987660802632	8589.702241618601	8529.523297549757	10092.52483496792	6091.105681197628	11587.46014647911	7028.051544540612	10427.61035647507	9656.624139856853	7671.987903471169	7996.604564402908	10029.34889813968	9178.492529318024	10320.635735359714	10182.27677069758	9471.6347488915	9828.297250505642	7604.833509718195	9453.023675942934	7999.0268984631875	7869.103651738854	6654.90464079745	11232.008512314675	5350.991100447837
10557.856315162964	7694.450883881163	6251.177207713639	6092.367251636	9166.809388743215	8966.908756313333	10667.094131343085	8589.702241618601	8526.545060865035	10088.527401994048	6091.105681197628	11587.46014647911	7028.051544540612	10427.61035647507	9654.32252508841	7671.987903471169	7996.604564402908	10029.34889813968	9178.492529318024	10318.792091187366	10182.27677069758	9471.086216619757	9828.2908061934	7604.741452964079	9453.023675942934	7998.830859399391	7864.764748256355	6652.013508166741	11213.667976598656	5345.943447449419
10557.856315162964	7694.422032408481	6244.210369177044	6092.367251636	9156.968284966792	8966.908756313333	10655.318672223917	8589.376796876255	8518.82474313086	10087.279516636967	6088.5063081668	11587.4589459549	7005.454919450024	10421.107819196697	9653.661384942983	7666.06982648622	7982.764929387433	10029.34889813968	9146.272423631293	10317.613772431545	10170.890901810519	9467.748264351423	9828.219679454814	7604.611178007841	9449.153335572835	7998.801438769059	7864.764748256355	6647.615152500545	11213.667976598656	5342.079001373322
10557.586688820873	7694.218175408735	6240.926055966838	6092.367251636	9156.968284966792	8966.840511669943	10654.853395648335	8579.363113637131	8518.82474313086	10070.74340871731	6076.813311453889	11587.4589459549	7005.454919450024	10421.107819196697	9637.079099392027	7664.4609100658545	7982.764929387433	10025.46232914479	9146.272423631293	10317.176923624376	10170.890901810519	9463.585868075146	9828.219679454814	7604.569052045108	9444.117267440557	7998.625548786036	7859.589454699884	6647.615152500545	11211.494102867582	5341.405835215242
10557.534799349263	7694.218175408735	6234.899273415111	6082.6392097023245	9156.968284966792	8966.840511669943	10654.853395648335	8579.363113637131	8517.290336389213	10070.74340871731	6076.813311453889	11587.45357343318	7005.454919450024	10421.107819196697	9637.079099392027	7647.753881276965	7982.764929387433	10025.46232914479	9146.272423631293	10312.570738168175	10163.637138983217	9463.585868075146	9828.219679454814	7604.569052045108	9444.117267440557	7998.616455049821	7859.589454699884	6647.615152500545	11199.860382714704	5337.883889304633
10557.534799349263	7694.202408338439	6216.263636409774	6064.0244557893	9156.968284966792	8966.840511669943	10654.853395648335	8579.363113637131	8505.042637056453	10070.74340871731	6075.611326712378	11585.493852549633	6989.362678135595	10416.841455663556	9637.079099392027	7632.44491493945	7974.585488623039	10011.21848085092	9141.080706572888	10302.369725317792	10134.314917489519	9460.625781488809	9828.218677806966	7604.5655078905575	9440.41645504369	7998.611106511801	7857.815166242004	6647.615152500545	11194.569255216273	5314.52346746096
10557.532835608923	7694.193359597153	6210.329061981847	6064.0244557893	9156.968284966792	8966.840511669943	10653.511878924022	8577.092381121813	8504.39765687631	10069.399660606436	6071.679333842949	11582.593267321374	6989.118883222141	10416.841455663556	9637.079099392027	7632.44491493945	7974.585488623039	10008.22080108796	9141.080706572888	10302.369725317792	10134.314917489519	9460.625781488809	9828.218677806966	7603.724164209579	9437.53348883753	7998.60311846627	7857.815166242004	6647.07076314396	11192.73303350829	5314.52346746096
10557.531683184481	7694.193359597153	6209.163318054589	6060.412959738165	9145.15327544339	8963.645017051873	10646.625044300517	8571.208859178234	8495.83789001557	10056.284654207328	6068.568797382801	11575.97794801851	6982.883010218277	10414.057165547909	9626.329667450365	7624.109842390753	7971.780281636496	10007.126243780549	9138.438183503038	10295.606984632814	10128.120952418867	9458.07084463782	9828.163161313296	7603.724164209579	9436.209818421707	7996.5407804105635	7850.269486788204	6640.369834785816	11190.306700884652	5310.926075795824
10557.531683184481	7694.1903020831105	6207.2254916154925	6056.255198199935	9145.15327544339	8963.30972519227	10646.625044300517	8571.208859178234	8495.83789001557	10056.284654207328	6068.568797382801	11575.97794801851	6982.883010218277	10408.336684279451	9626.329667450365	7611.199420689581	7968.676915578102	10007.126243780549	9138.438183503038	10295.606984632814	10128.120952418867	9458.07084463782	9828.14475655842	7603.724164209579	9436.209818421707	7996.5407804105635	7850.269486788204	6639.236944696991	11167.981543536747	5310.926075795824
10557.476419350163	7693.962938779912	6207.2254916154925	6055.188875145179	9145.15327544339	8963.30972519227	10646.536639054591	8549.784046486842	8495.203710800175	10041.307617206032	6068.568797382801	11575.97794801851	6982.883010218277	10403.709539537216	9621.089529111629	7611.199420689581	7956.211959887318	10007.126243780549	9125.221331279936	10288.24538922652	10112.789621092983	9451.876580537599	9828.14475655842	7603.724164209579	9430.042595897783	7996.5407804105635	7848.836675785671	6638.616304760642	11167.981543536747	5310.926075795824
10557.435057664476	7693.962938779912	6200.734334071309	6055.188875145179	9142.517779867747	8963.308970490023	10638.60363605232	8549.784046486842	8495.072302152948	10041.307617206032	6062.27344095775	11574.528793851348	6973.776548776602	10403.709539537216	9618.789985473326	7611.199420689581	7956.211959887318	9993.23278838627	9125.221331279936	10288.24538922652	10112.789621092983	9449.066974640038	9828.14475655842	7603.724164209579	9426.674661952693	7996.5290000317855	7841.330752377935	6634.158813134585	11167.981543536747	5310.926075795824
10556.790539557274	7693.962938779912	6198.16015665585	6046.841275251041	9136.570513841325	8963.05381059576	10632.237731306514	8549.784046486842	8485.926686401366	10041.307617206032	6058.433413187309	11571.734007325202	6973.776548776602	10397.146427013138	9618.789985473326	7604.837704873608	7956.211959887318	9993.23278838627	9125.221331279936	10282.269990822984	10107.474701113804	9449.066974640038	9828.14475655842	7603.724164209579	9425.917982987923	7996.5290000317855	7841.330752377935	6630.580576876763	11166.06589175732	5301.894328995946
10556.539269839175	7693.065020604453	6198.16015665585	6046.841275251041	9128.731249513117	8963.05381059576	10605.83901811693	8535.997811848461	8401.643270882792	10003.157982016388	6023.411712457075	11569.001138553154	6949.281724222416	10391.142279406302	9560.693585528767	7604.837704873608	7943.429438454246	9984.13133703907	9023.53573548741	10281.627788008871	10103.791717199143	9426.447845490551	9828.14475655842	7603.701772954161	9409.593235689841	7996.5290000317855	7815.003452114226	6616.289245350702	11162.71947710043	5301.894328995946
10556.539269839175	7692.182052969827	6197.952326807957	6045.995690826438	9128.731249513117	8962.597883898325	10601.842361489369	8527.774677159747	8401.643270882792	10003.157982016388	6010.097224318559	11563.736348860863	6940.321839950678	10387.73839940096	9560.693585528767	7599.917585026475	7943.429438454246	9984.13133703907	9012.010014898508	10268.689059157688	10099.548892390092	9414.632315855606	9828.144697813903	7603.701772954161	9409.593235689841	7996.5290000317855	7812.790826656533	6616.289245350702	11162.511420802093	5301.894328995946
10556.533317878477	7691.396296226273	6196.991400277577	6045.995690826438	9128.731249513117	8962.597883898325	10601.842361489369	8527.774677159747	8401.643270882792	10003.157982016388	6010.097224318559	11563.736348860863	6940.321839950678	10387.130563189472	9560.693585528767	7599.917585026475	7943.429438454246	9981.667712199855	9012.010014898508	10268.689059157688	10099.548892390092	9414.632315855606	9828.144002285728	7603.701772954161	9409.593235689841	7996.5290000317855	7812.790826656533	6616.289245350702	11162.511420802093	5301.894328995946
