# Supplementary material for: An improved FOX optimization algorithm using adaptive exploration and exploitation for global optimization
Source: PLoS One. 2025 Sep 18;20(9):e0331965. doi: 10.1371/journal.pone.0331965 (PMC12445531; doi:10.1371/journal.pone.0331965)
Supplement: S2 File — This compressed file contains all the results of the conducted experiments. Each main directory within the archive includes three subdirectories: Analysis, best_fit, and convergence. The best_fit and convergence folders contain the raw experimental data obtained from 30 independent runs. The Analysis folder includes tables and figures derived from these raw results. These files can be used to reproduce and further analyze the results presented in the manuscript. (ZIP) [file pone.0331965.s002.zip › cec2017/convergence/HO/C17F17.csv]

trial_1	trial_2	trial_3	trial_4	trial_5	trial_6	trial_7	trial_8	trial_9	trial_10	trial_11	trial_12	trial_13	trial_14	trial_15	trial_16	trial_17	trial_18	trial_19	trial_20	trial_21	trial_22	trial_23	trial_24	trial_25	trial_26	trial_27	trial_28	trial_29	trial_30
273972788.43256575	143146344.09749103	442358951.7558605	184059951.30132434	385395641.1203465	64495310.177467436	33183361.420916792	89998011.40699287	645786214.761896	63453402.2533635	374460719.3203482	69935698.0816567	186785004.36362162	921367519.6073602	651112246.6199389	147213969.29807097	251547401.0533073	306096147.71087205	44294076.61979803	217907293.3545904	212283425.6275407	49742025.68237191	359612183.90361077	79220656.38006055	417542621.5293551	74866765.11449695	381470535.5506457	276183909.45639884	415415089.60259414	441853283.53411305
135946595.76144615	36113466.27810701	266332196.6645593	139771065.5302625	7816322.446528068	64495310.177467436	5275963.520106224	43445784.704412855	413945407.03239524	63453402.2533635	182335530.85681456	38323406.39394574	186785004.36362162	99970390.81319535	93084544.14682613	112402666.99069683	138851627.74303007	21547739.720523134	24797890.52414278	159511517.00608206	99796009.58728795	36009877.0602574	238765214.25466833	52098537.06447899	417542621.5293551	52641472.57156918	260854231.1974526	193801435.57262966	225442976.08967507	185386750.78411466
135812335.0712179	11620104.582503315	129172069.89412281	126911342.33666992	7816322.446528068	21223912.701536383	4184985.040831417	37219252.13275531	92405457.45410733	25293539.112496577	60547582.52812114	6946905.746934854	70913689.80948874	22127032.808635175	63475872.53192175	91965557.59625413	27657708.34637308	10013241.632769804	11170565.163161913	159511517.00608206	49084779.07492012	16819694.803427644	233125057.37463558	47725943.248797774	103993400.07678074	21470511.296797566	86973788.99081281	72619184.9220575	38283582.551995546	133375541.48312016
76263094.47517462	11620104.582503315	47321488.11203738	115568952.24485251	7816322.446528068	21223912.701536383	3120246.0437778467	25778194.077826954	32174633.938619733	11170728.4488295	52770079.787362434	6946905.746934854	57797957.943972774	22127032.808635175	22915266.675658282	58568271.92981739	27657708.34637308	3976698.8302580486	11170565.163161913	129499344.34301867	38373880.115774944	7856211.303202706	182709049.18533292	42407796.03330894	32162007.820642117	18959521.8828667	30238855.10904359	29045505.889354236	38283582.551995546	67720933.15434903
60878430.50409768	11620104.582503315	47321488.11203738	105270842.25223005	3302950.022520423	19588246.39278865	3120246.0437778467	25778194.077826954	32174633.938619733	11170728.4488295	41106337.67037195	6009818.616327021	33691649.874727115	18044914.81519298	17882668.207345426	38964590.07449974	21622145.493004903	3976698.8302580486	7986373.947820334	104818225.14569664	27402236.526944432	7005342.587557071	36314846.585803755	22685496.697998773	5760283.55717227	15126838.6956318	28323893.428340673	25628417.553612687	18843825.104161978	56558641.12131725
39510785.668971114	11620104.582503315	47321488.11203738	54366261.1676618	3302950.022520423	17120718.95832152	2576368.7447262052	25778194.077826954	16201329.67712853	11170728.4488295	31848381.20261602	3611981.8807163835	27980557.71617883	18007120.46938147	16347038.34520693	36777352.48203822	21622145.493004903	3976698.8302580486	5844525.388402823	47701432.25006672	22180450.481321238	7003528.870532757	31188312.239774972	10429384.306706749	5760283.55717227	15126838.6956318	21701026.3288171	10994096.389656942	18843825.104161978	35633530.5835573
34890502.79247032	11472221.955388004	22046132.799444195	47363468.45867418	3103948.0859315037	16972290.015213836	2195633.9694048944	24476392.704782415	16201329.67712853	11170728.4488295	31793269.92881674	3568926.9194501573	18785014.006253526	17993316.799731616	9789491.928706417	25750214.684048034	21622145.493004903	2608940.757179261	4590802.970707566	43454950.59799147	15088066.756516112	6617993.132193555	18040012.306653995	9494614.020821992	5760283.55717227	15126838.6956318	4056664.96012314	5551279.237113043	17701559.153617796	30320506.074340798
26357371.41491017	9405182.861006076	20970890.373238094	23559310.09652281	2900409.340296263	16962876.62783213	2195633.9694048944	23837791.750659563	3292991.057851379	10094315.58336961	30869340.990798235	3566095.6153836655	17476874.66221383	17993316.799731616	9789491.928706417	21355455.27343543	16928127.413544323	2368799.0808168896	4146470.803496768	11198363.018553257	11203744.85266927	5712360.82675535	11037314.392560335	5276886.829483699	1981988.9594848468	15126838.6956318	4053254.9711423684	5551279.237113043	17606528.96281147	16582960.598481826
25534816.527409855	8072605.031949986	20970890.373238094	23292494.95467299	2897214.3343034037	16897045.36920391	2195633.9694048944	18955020.145642884	2272447.8883665586	10094315.58336961	25377638.063558668	2450781.202382786	10384700.349742778	16887624.198563285	9789491.928706417	16065078.164179396	16392079.033554709	2123710.952772117	4049637.6470727148	7575675.811800142	11203744.85266927	5510628.274420078	10022142.398229636	2365775.651961173	1981988.9594848468	15126838.6956318	3853605.075704478	5014606.693059075	15720802.259592324	13299367.072097957
25534816.527409855	8072605.031949986	20970890.373238094	23292494.95467299	2885864.202092642	16486891.517200045	2195633.9694048944	16302860.953553945	2272447.8883665586	9689456.15641074	25377638.063558668	2441269.4449822484	10384700.349742778	15837469.321401043	9789491.928706417	15003609.44129918	15686253.423524832	2123710.952772117	3736467.518153005	4096481.1929341243	9803426.446216766	5354838.461962719	4088185.684333637	2056206.5997548578	1981988.9594848468	14043084.984843478	3848970.798935633	2912946.187306958	12220792.634279005	12950074.057645094
25372104.49737046	8072605.031949986	11142629.891451426	19369373.225023996	2884275.2805954013	16368362.32828837	2028575.4901257253	16300814.712874988	2217002.594174676	9248743.506496837	19672507.262750667	2149271.495072271	10375718.190844323	15765757.53165441	7798578.577452436	14698323.437882408	15686253.423524832	2123710.952772117	3637413.7092971224	4096481.1929341243	8609426.518566722	5318716.702221628	2358068.762571269	1893838.1540047855	1944245.435164291	13712777.90141374	3821851.2458467595	2620181.1833789847	11150218.447448459	12831460.159678353
22012823.27899002	7818097.857310634	11142629.891451426	17877599.164846186	2552202.439584943	14530655.485577844	1392677.319250124	16300814.712874988	1546122.3459555637	8740482.517595248	19447768.628558256	2149271.495072271	9801691.049434755	15749457.40195216	7798578.577452436	14698323.437882408	12911109.282643259	2123710.952772117	3637413.7092971224	4096481.1929341243	8443911.824771939	5318677.256036463	2339534.1983748917	1893838.1540047855	1944245.435164291	13712777.90141374	3717418.3143820334	2178682.2697660513	11150218.447448459	12698525.417771682
22012823.27899002	7818097.857310634	11131718.185325764	13851267.732064456	2552202.439584943	12552786.197271224	1258366.7483164386	16001677.212253422	1546122.3459555637	8740482.517595248	17558347.198279228	1930258.8603865919	9591958.189768288	14599968.921616672	7753604.77560494	14104987.181053873	12911109.282643259	2123710.952772117	3637074.2799794143	4096481.1929341243	7662039.596252769	5318677.256036463	2332249.0032822634	1821955.9068377644	1930236.8753529976	13712777.90141374	3523907.7261581393	2178682.2697660513	11150218.447448459	11042086.209671622
22012823.27899002	7818097.857310634	10065876.353665024	13851267.732064456	2545659.8564709015	11108391.112420375	1137475.5708211872	16001677.212253422	1521232.793794663	8699689.771772748	17243506.832724575	1930258.8603865919	9591958.189768288	13998674.630672334	7753604.77560494	13674444.806352146	12911109.282643259	2109041.4487043996	3560494.772175831	3962149.2953007845	7662039.596252769	5318677.256036463	2323456.2795150713	1821955.9068377644	1930236.8753529976	12852576.383516932	3518329.6941133514	2178682.2697660513	10413227.670158185	11042086.209671622
20854066.438048877	6990848.098662041	10065876.353665024	13851267.732064456	2532292.5249939533	10801200.693769172	996000.9033003502	15811878.566871021	1478456.5708589396	8699689.771772748	17243506.832724575	1836148.7756256848	7888323.852644468	13997808.316645026	7753604.77560494	13425784.356767341	10061848.573854713	2089659.6359267775	3472238.0364100467	3962149.2953007845	6684543.347772873	5316847.3744183695	2316529.341540533	1821830.108103872	1905045.590544491	12607664.064501122	3508044.0215412704	2095543.0204163364	10322837.729864435	10292727.614717286
20854066.438048877	6990848.098662041	9087496.681823567	13802623.62519645	2532292.5249939533	10801200.693769172	996000.9033003502	15512974.111247476	1456201.8339902074	8421767.054524006	17243506.832724575	1836148.7756256848	7888323.852644468	13997711.383907577	7753604.77560494	13352789.894108031	10061848.573854713	2076203.1045779237	3364131.2723426735	3445450.075802331	6684543.347772873	5289096.670604868	2315578.3267722297	1806505.2890549393	1905045.590544491	12607664.064501122	3379201.751498075	2095543.0204163364	10322837.729864435	10292727.614717286
18522421.23799477	6990848.098662041	6899339.943634181	13754081.91707506	2532292.5249939533	10464234.742421312	953842.0375198703	15512974.111247476	1319456.7774826721	6493940.098310599	17243506.832724575	1836148.7756256848	7886382.997535923	13770018.86277249	7753604.77560494	13352789.894108031	10061501.380044289	2076203.1045779237	3363685.3302683304	3445450.075802331	6653080.669384598	5289096.670604868	2313254.808284185	1732138.5783440701	1892467.8849580311	12231911.471171692	3379201.751498075	1902550.4030158957	10322837.729864435	9610461.932226878
18269149.005364303	6039666.604010174	5813630.217431812	13754081.91707506	2514155.579414474	9956846.780514425	953173.3068707233	15425907.556372173	1298388.96756023	6293561.334269226	17017829.67067706	1066923.1722469656	7881753.210954383	13321158.97384619	7715066.2082437435	13345922.207640722	9620614.871271124	2067400.283993491	3362159.6558384835	3347870.342471148	6589166.820718114	5226863.789842204	2295649.18574212	1732138.5783440701	1885103.4254133976	12061834.026290141	3018757.8486279724	1902360.2991904623	10280783.294957751	9610461.932226878
18269149.005364303	4387752.0719299	5614667.843977056	13752294.822564803	2514155.579414474	8977115.890912432	712035.8041955195	15381901.954137009	1298388.96756023	6293561.334269226	16781707.04543072	848840.2282443678	7881753.210954383	13321158.97384619	7715066.2082437435	12926690.448440425	9620614.871271124	2056394.9171699518	3285417.404375822	3301814.3703734274	5946552.07786872	5226863.789842204	2294106.454318389	1635502.3432908184	1534948.7182163745	12030643.56304518	3018757.8486279724	1830807.297558838	10173563.640747385	9610461.932226878
17791587.203670867	4334572.083393903	5614667.843977056	13580963.654089836	2513688.335588185	8960700.208192071	532357.5686997595	15381901.954137009	1242176.5211035227	6230754.782822653	16586459.416666571	832070.1560440516	7383713.749060739	13321158.97384619	7715066.2082437435	12873928.010327619	9620614.871271124	2056394.9171699518	3285417.404375822	3301779.810182435	5946552.07786872	5215422.987507496	2294106.454318389	1620803.980921695	1532746.5369902663	12028867.585545551	3018757.8486279724	1718486.2726876298	9585048.679229282	9575140.199913502
15748243.174026515	4241422.442614469	5587409.137831828	13534171.678374501	2513090.1433859025	8890879.094612785	532357.5686997595	14777213.500753641	1242176.5211035227	5854941.351551227	16511566.776541708	832070.1560440516	7383713.749060739	13187722.889864529	7054751.424901652	12873928.010327619	9620614.871271124	2055580.989976249	3285355.388124001	3096207.356904581	5897425.053743149	5214984.630928254	2294106.454318389	1620803.980921695	1531291.052477733	10333272.096690984	3014569.9577082996	1718486.2726876298	9585048.679229282	9575140.199913502
15747356.99496994	4239832.836623134	3106372.286060866	13527765.819830064	2512918.207584459	8805303.374675764	529473.1383539531	14261114.668759787	1242176.5211035227	5854941.351551227	16511566.776541708	788230.2363642516	7327872.833603463	13137916.090107141	6884458.396735513	12400831.937139275	9527252.889729375	2052396.8319292697	3270489.880889574	3096207.356904581	5897425.053743149	5213511.778972872	2294106.454318389	1620803.980921695	1531291.052477733	10266259.604004405	3014569.9577082996	1489041.9385869077	9585048.679229282	9276300.823186599
15738089.493005805	2370134.7860247116	3106372.286060866	13329606.661037983	2511200.386447228	8805303.374675764	478016.4520259744	14216066.067969644	1219771.679233687	5854941.351551227	16511566.776541708	762054.0579460685	6927769.589824571	13092257.890807254	6863389.82219647	12400831.937139275	9527252.889729375	1953722.676165009	3265138.0898461808	3096207.356904581	5887585.383871159	5210066.810960005	2294106.454318389	1564718.5418990995	1531291.052477733	8410701.0827419	3007831.706360572	1401333.0519756617	9585048.679229282	9110571.111369638
15683968.236063056	2368139.0357434535	3002340.4285676745	12974181.351394875	2511200.386447228	8805303.374675764	478016.4520259744	13919160.327911085	1219771.679233687	5854941.351551227	16406661.685051132	711700.4381063319	6927769.589824571	12651015.334897539	6840117.993412421	12400831.937139275	9527252.889729375	1695509.1197770399	3265138.0898461808	3096207.356904581	5103257.482035877	5083116.017354124	2144551.5461869887	1408470.3350790436	1525945.5649854536	8181110.925080264	2976552.611031004	996402.9274313394	9585048.679229282	9100156.4419938
15469543.555132348	2267247.3146105693	3002340.4285676745	12974181.351394875	2511200.386447228	7933088.813799375	478015.7606878203	13672967.019575737	1219771.679233687	5854941.351551227	16406661.685051132	711339.9303656804	6927769.589824571	11849825.808577253	6839632.560652026	12347048.600390386	9340703.905912539	1664354.8868858663	3265138.0898461808	2960916.1875987365	4892597.216907453	5082454.6953418525	2140027.423288425	1336458.1369456693	1485294.7496171861	7733989.185688423	2894535.2071868526	996402.9274313394	9585048.679229282	9100156.4419938
15469543.555132348	2254535.1902904874	2993683.731399783	12974181.351394875	885535.0858055155	7933088.813799375	461694.8539151798	13594708.261144463	1219771.679233687	5854941.351551227	16406661.685051132	711339.9303656804	6326115.096480559	11849825.808577253	6830384.46879823	12049571.711370898	9045685.877435114	1664354.8868858663	3163412.637886108	2769946.4249231876	4892597.216907453	5082189.1471177405	2140027.423288425	1336458.1369456693	1485294.7496171861	7609963.873490046	2892132.466995751	996402.9274313394	9559500.694083033	8670065.683402585
15466884.55758787	1934000.7633049977	2779402.8959124233	12906061.94890432	885535.0858055155	7933088.813799375	460081.2468432013	13594708.261144463	1195171.0103912589	5854941.351551227	16406661.685051132	673133.3958504308	6301386.703373778	11849825.808577253	6814050.194768764	11811692.663856763	8434234.711290535	1664354.8868858663	3163412.637886108	2769946.4249231876	4871008.890006423	5079660.913551825	2140027.423288425	1336458.1369456693	1477494.0273784008	7417801.299575219	2892132.466995751	996402.9274313394	9542229.267845187	8585238.909388082
15329747.50247194	1934000.7633049977	2779402.8959124233	12276936.670659833	885535.0858055155	7840576.194935553	460081.2468432013	13590973.272984635	1195171.0103912589	5370987.459873349	16334413.165380828	659313.6583940737	6249277.8505347455	11849825.808577253	6814050.194768764	11811692.663856763	8403260.403129075	1664354.8868858663	3163412.637886108	2769946.4249231876	4861421.049830468	5068337.460718497	2140015.0022664964	1336458.1369456693	1473094.6116914074	7176573.746341476	2761744.6465276247	996402.9274313394	9540048.998245277	8584379.845590765
14942709.315429531	1735632.5086394497	2779402.8959124233	12275983.54886768	885535.0858055155	7673022.4749577455	454429.39937067905	13193981.148050334	1173620.445036376	5370840.109476342	16327721.745829675	596705.0104709608	6014498.229019858	11809405.743086172	6814050.194768764	11809237.096580146	8373981.694545391	1664174.3166316992	3162717.0100033875	2592409.6981632323	4347870.022818216	5049531.457614722	2136243.7057911633	1336458.1369456693	1471201.8830415807	6596605.344345255	2761744.6465276247	996402.9274313394	9478337.522170186	8444290.961394206
3103712.384548587	1735632.5086394497	2651345.85735482	12229291.72468644	809417.8382310395	7639726.254939951	454116.2606270546	13193981.148050334	1173620.445036376	5370840.109476342	16318687.534299886	596705.0104709608	6014498.229019858	11809405.743086172	6814050.194768764	11734863.317600863	8330718.595525768	1664174.3166316992	3162717.0100033875	2590131.2956474526	4243133.653593588	4997171.567196608	2136243.7057911633	1182313.6135676845	1467473.8480010342	6588705.712545791	2731642.375672798	996402.9274313394	9294211.550710402	7965403.442034528
2714624.8482848923	1526373.2823785753	2651345.85735482	11580324.29382233	758110.2201178804	7526909.017040019	454116.2606270546	13193981.148050334	1173620.445036376	5370840.109476342	16313527.013258008	595579.3068203742	5680247.03350371	11698133.25061839	6804811.851719837	11015033.282274673	7868594.639945313	1603113.7986975312	3159052.33804082	2558594.4123508153	4099903.5997456755	4996415.635548042	2136243.7057911633	1181610.2466101404	1467473.8480010342	5623786.96214839	2728787.738385047	996402.9274313394	8807211.721882317	7702514.976261531
1608936.350658358	956549.8916888955	2588779.8916540514	11565101.298618006	746316.9879682544	7366777.101994034	454011.08688385325	11308798.644638706	1173214.9374696733	5370840.109476342	16137721.440319672	511501.28587197664	5590613.660775144	11438224.505437568	6696711.157123597	10683757.315743733	7839146.195615809	1544861.4796133912	3139428.3429777957	2531870.203235147	4055142.9120663237	4995875.289716419	2072474.7402976595	1181610.2466101404	1465822.7410448513	5623786.96214839	2640766.09706989	996402.9274313394	8091214.176331167	4056970.266687204
1377658.7515611935	956549.8916888955	2550456.149846557	11489699.549125036	746316.9879682544	7366777.101994034	453842.0081462845	10858018.886561273	1173214.9374696733	5287014.129274959	16137721.440319672	484122.8479192862	5590613.660775144	10974792.266354337	6680766.582007839	10683757.315743733	7713667.567910318	1544861.4796133912	2671321.580910232	2514465.26711739	4055142.9120663237	4995875.289716419	2056210.3472761023	1181610.2466101404	1463870.371709465	5322741.819636746	2631811.07289358	966300.0709462976	7882978.401869932	3372322.310399576
1377658.7515611935	956549.8916888955	2530145.066859149	11005455.484583069	743091.9193933367	7287042.716241073	433128.1935059153	10858018.886561273	1172609.9229685343	4540683.120108891	16124145.55835052	474637.2426394686	5590613.660775144	10974792.266354337	6396449.37190605	9900862.085435104	7606191.917173189	1542784.3109557033	1687210.5514635437	2513806.7851535673	4055142.9120663237	4991220.1753436215	2025028.0399648512	1181610.2466101404	1446203.722292468	5312142.086956547	2613521.442471216	889636.6851557466	7735610.823225512	2578856.388772457
1338798.8702877355	956549.8916888955	2530145.066859149	10344500.99684191	741483.1792584043	7287042.716241073	433128.1935059153	10858018.886561273	1171907.7577783812	4540683.120108891	16022457.05055813	474637.2426394686	5590613.660775144	10974792.266354337	6396449.37190605	9900862.085435104	7516030.983186313	1527940.8375960183	1661862.9689328114	2513806.7851535673	4055142.9120663237	4989380.537402885	2025028.0399648512	1181610.2466101404	1432494.1247902245	5290293.596100327	2598977.636990424	889636.6851557466	7725760.857924726	1967553.218949534
1338798.8702877355	956549.8916888955	2505162.0041254517	10344500.99684191	741398.2127876165	7286916.914224205	433011.2292988695	10858018.886561273	1170869.5957263706	4443839.444052867	15844545.518194966	474637.2426394686	5590613.660775144	10882138.49413012	6367976.755891379	9900862.085435104	6882502.774948765	1527442.3998307511	1661862.9689328114	2513806.7851535673	4055142.9120663237	4817604.5744721135	2025028.0399648512	1181610.2466101404	1432494.1247902245	5217962.773606596	2580398.744209455	889636.6851557466	7657859.279170243	959770.6585284215
1338798.8702877355	956549.8916888955	2473500.0900825956	10344500.99684191	741372.8687480593	7118916.837729479	432802.52089611563	10858018.886561273	1164835.8885403809	4443839.444052867	15844545.518194966	474637.2426394686	5480969.26762921	10880410.315616539	6309456.491690785	9827548.489117952	6030319.540328806	1371465.8631466252	1524276.0022179994	2513806.7851535673	4054788.856139358	4781763.698349281	2023929.2788878984	1151334.186218778	1432494.1247902245	5166018.234967924	2580180.364097753	889636.6851557466	7568794.367262102	959770.6585284215
1338798.8702877355	936856.1570773497	2467936.696081405	10344500.99684191	738633.9624961461	7118916.837729479	415404.02867199655	10599480.604187261	1164771.538335489	4443839.444052867	15775614.592359107	474637.2426394686	5309174.431551751	10879970.390627502	6301583.845455956	9776277.506872129	5293714.812689217	1371465.8631466252	1493124.8661863254	2508745.880721496	4051579.703938089	4762859.158023703	2023929.2788878984	1132862.4447284902	1431942.1918220422	5152685.498025798	2578860.663904747	889636.6851557466	7531929.446688952	959770.6585284215
1314393.327390277	936856.1570773497	2462537.9563603112	10344500.99684191	738633.9624961461	7118916.837729479	413396.6934374524	10575884.17251488	1164484.6152571558	4443839.444052867	15696437.654414577	447991.51861965033	5226111.318639045	10876947.274989953	6301583.845455956	9770631.831100576	4966631.783530914	1371465.8631466252	1492965.2627239744	2503106.2793555246	4051350.9430464557	4721728.7921882	2023929.2788878984	1124163.2252763533	1431942.1918220422	5152685.498025798	2578517.9532238506	889636.6851557466	6740059.329877269	892301.0363403457
1314393.327390277	848323.2463765272	2462537.9563603112	10344500.99684191	738633.9624961461	7118145.262627348	412285.6490625216	10568289.60092483	1164183.1742468234	4405209.469740634	15696437.654414577	447991.51861965033	5226111.318639045	10839326.15136608	6301583.845455956	9764670.164274024	4966631.783530914	1371465.8631466252	1492108.6362975296	2502700.1132656294	4051350.9430464557	4549545.844973734	2023929.2788878984	1124163.2252763533	1431942.1918220422	4484495.527674412	2556549.1948754746	841870.8174635902	6740059.329877269	892301.0363403457
1280457.8237321724	848323.2463765272	2462044.433668752	10193620.472216073	730375.8822694698	7108357.024523911	412285.6490625216	10530530.85906996	1164027.3673787399	4351285.402394171	15625085.605005976	447991.51861965033	5166365.035060146	10839326.15136608	6293376.663070823	8908948.70155867	4460776.287702064	1371465.8631466252	1492035.8036698692	2496438.547863552	4051350.9430464557	4549545.844973734	2023929.2788878984	1111674.268003199	1429444.7606063534	3884308.401090239	2555303.9576779823	841870.8174635902	6740059.329877269	892301.0363403457
1274593.0292357283	847588.6074988475	2380466.927004675	10142795.269473637	719694.7449729653	6504583.034647871	412285.6490625216	10432977.885288458	1161220.6809391924	4348478.66181035	15446355.88521759	447991.51861965033	4841002.708207306	10809285.508478453	6232966.509083562	8517524.900062779	3081031.498331068	1371465.8631466252	1477034.2926992038	2496438.547863552	3893052.943043616	4549545.844973734	2020481.6428322948	1111674.268003199	1428312.589134368	3603854.579700794	2555303.9576779823	841173.653440282	6740059.329877269	770239.6669962949
1274593.0292357283	835747.6671063472	2360548.2207121905	10056343.403237531	719694.7449729653	6504583.034647871	412285.6490625216	10432977.885288458	1161200.5043443965	4261105.249424114	15421215.711443761	447991.51861965033	4841002.708207306	10796987.273130523	6118152.93964411	8517524.900062779	1632116.3276182385	1371465.8631466252	1475354.8632824833	2495168.9029685236	3893052.943043616	4546040.039963201	2020481.6428322948	1111674.268003199	1428312.589134368	3603854.579700794	2555071.6535660294	840562.9416237142	6506288.692656983	757529.7397657218
1274593.0292357283	835747.6671063472	2360548.2207121905	9970284.966163358	713055.1528670916	6504583.034647871	412285.6490625216	10351181.090763686	1161098.2785827145	4257596.628128837	15421215.711443761	406805.24975388247	4840762.350292151	10796987.273130523	5929513.523663443	8262750.664760866	1031711.5881108871	1371465.8631466252	1475234.4827649973	2485278.9917290853	3893052.943043616	4546040.039963201	2020481.6428322948	1111674.268003199	1413293.8591309122	3603854.579700794	2548304.7707204935	839959.1186927727	6500272.29815891	757529.7397657218
1271851.9107058577	831719.2397114527	2346251.6650586943	9802976.731164252	712750.4679838071	6409210.853295176	412285.6490625216	10239595.76196972	1161098.2785827145	4210285.138842389	15417748.351249646	406805.24975388247	4728707.112502866	10764858.053304631	5864523.055875702	8262750.664760866	1001537.4147941787	1371465.8631466252	1475234.4827649973	2485278.9917290853	3893052.943043616	4546040.039963201	2020481.6428322948	1069758.8330952474	1397600.586339993	3603854.579700794	2548304.7707204935	839959.1186927727	6305974.086589445	757529.7397657218
1258371.2133120666	803708.9014643359	2316586.1618571808	9781065.920117322	712349.45891565	6387667.881677819	412269.2567341839	10029627.894803232	1129817.1887279658	4152569.4950225237	15316044.238673184	406805.24975388247	4679852.068211705	10685680.631353078	5864523.055875702	8262750.664760866	938997.0065764477	1371465.8631466252	1473392.9119741067	2485261.4704113845	3893052.943043616	4544203.643251503	2020481.6428322948	1069758.8330952474	1394123.896040433	3603854.579700794	2548304.7707204935	832815.5258522499	6305974.086589445	757010.1783052635
1258371.2133120666	802284.6204986502	2316586.1618571808	9728587.346576065	712349.45891565	6387667.881677819	412242.2232835537	9943088.18855944	1129817.1887279658	3880682.4760441547	15316044.238673184	406805.24975388247	4321440.726442347	10685680.631353078	5802780.21499772	7893701.792745882	890187.3134509362	1371465.8631466252	1469626.5326825154	2485261.4704113845	3893052.943043616	4544203.643251503	2005406.1256912476	1069758.8330952474	1394123.896040433	3603854.579700794	2547611.3952822275	818965.2061012384	6249882.165993523	742141.4942112907
986409.4106117695	802284.6204986502	2312205.590947137	9728587.346576065	712349.45891565	6387491.271737521	412228.33723751886	9941777.20304962	1038369.4077688244	3880682.4760441547	15135416.13589828	395683.6856043816	4321440.726442347	10677828.96675503	5802780.21499772	7776985.278208981	890187.3134509362	1346940.8766806654	1467934.7145900065	2485217.7398190233	3893052.943043616	4480994.692319554	2000243.7843159044	1064611.7658951927	1394123.896040433	3148638.97947066	2547611.3952822275	735171.1771966126	6249882.165993523	742141.4942112907
986409.4106117695	802129.2671058509	2190045.778258395	9679802.791233975	711519.3460954129	6359635.252891729	412228.33723751886	9941777.20304962	1038369.4077688244	3294417.733441988	14971856.25340069	395683.6856043816	4321440.726442347	10607417.19003557	5789788.262339255	7655267.775759	746430.8824318668	1346940.8766806654	1467683.2458170303	2485211.69757408	3869437.501707161	4480994.692319554	2000224.357536082	1062834.5281272696	1381725.8657442136	3148638.97947066	2547611.3952822275	735171.1771966126	6249882.165993523	638141.5395951552
986409.4106117695	800817.0828049567	2190045.778258395	9679802.791233975	711431.4473062133	6304694.747231864	412214.13759678765	9845597.34904175	1038369.4077688244	2890561.8678094596	14870870.114354737	395683.6856043816	3875653.6387045905	10585019.449065762	5782485.637059968	7577076.056685787	746430.8824318668	1346940.8766806654	1463717.0792254074	2484678.1571241054	2997260.807418773	4468740.569333955	1981712.3378903833	1056356.5955886405	1371795.990277501	3148638.97947066	2547611.3952822275	735171.1771966126	6249882.165993523	638141.5395951552
986409.4106117695	798059.5773817808	2181729.3765171412	9612054.4110139	711350.7025124192	6039467.415069265	412214.13759678765	9707326.613265973	1038369.4077688244	2890561.8678094596	14759141.836323464	395683.6856043816	3852204.2118612323	10575389.593095649	5782485.637059968	7002448.097453776	740806.2853065175	1346940.8766806654	1462632.663269099	2472358.1575542605	2997260.807418773	4468740.569333955	1978666.9264171536	1056356.5955886405	1371795.990277501	3148638.97947066	2542685.858683473	735171.1771966126	6249882.165993523	638141.5395951552
986409.4106117695	780700.0973112915	2181729.3765171412	9546242.879080933	711348.3922825358	6039467.415069265	404783.3770844549	9678148.173945531	1038369.4077688244	2890561.8678094596	14748563.182392905	395683.6856043816	3763422.606084528	10550390.1444562	5760349.563066391	7002448.097453776	566459.4616846306	1346035.3105854907	1452850.5845553463	2471434.7994736256	2955564.789971052	4437383.02056745	1978666.9264171536	1056356.5955886405	1371795.990277501	3143081.3066505543	2542685.858683473	735171.1771966126	6165715.244118348	638141.5395951552
986409.4106117695	779985.717691219	2153007.4545269264	9546242.879080933	711348.2785074364	6033203.564452863	404783.3770844549	9480943.936120445	1038369.4077688244	2888607.8669155627	14748563.182392905	395683.6856043816	3763422.606084528	10550390.1444562	5631684.380339686	7002448.097453776	566459.4616846306	1344578.417229877	1452808.7586084981	2428334.7219569096	2728936.3213350745	4437383.02056745	1978666.9264171536	1056356.5955886405	1371795.990277501	3109749.45579188	2542685.858683473	735171.1771966126	6165715.244118348	638141.5395951552
986379.4809192268	778713.6928543615	2153007.4545269264	9413775.022820346	711348.2785074364	5669089.614316475	404783.3770844549	9391799.75930383	1038369.4077688244	2888607.8669155627	14692502.095953094	395683.6856043816	3763422.606084528	10514951.010295099	5631684.380339686	6912711.558636194	566459.4616846306	1344476.906445106	1452780.7260145675	2427578.8424239387	2728936.3213350745	4437383.02056745	1978666.9264171536	1056356.5955886405	1371795.990277501	3103952.932711319	2531177.5377263194	735171.0125287662	6165715.244118348	637903.9729097091
959415.5941257522	767013.6603391237	2146094.6215021694	9413775.022820346	711348.2785074364	5669089.614316475	404783.3770844549	9057917.510281967	1038369.4077688244	2581319.238625924	14640432.041136434	395683.6856043816	3754322.547613061	10514951.010295099	5614508.796426558	6912711.558636194	532167.162804597	1336950.8126796633	1452415.0368662616	2404935.299773895	2728936.3213350745	4437383.02056745	1978666.9264171536	1056356.5955886405	1371795.990277501	3082377.0744944722	2523862.7064501443	735170.6108499853	6165715.244118348	637903.9729097091
959415.5941257522	766862.3150018457	2142600.4457244286	9354769.53463044	711348.2785074364	5669089.614316475	401035.49039890734	9057917.510281967	979717.4192942666	2581319.238625924	14587136.749957947	395683.6856043816	3747794.390254019	10462662.246532261	5577292.945245351	6911497.575966993	448088.4839388442	1332836.577022274	1375667.377157568	2402783.680870075	2728936.3213350745	4429298.273823187	1975126.512808092	1056356.5955886405	1371795.990277501	2918276.348823486	2517303.1208915245	721437.4486503977	6162679.491411541	637733.3144601532
959415.5941257522	758460.4832660689	2056407.6672780844	9354769.53463044	711348.2785074364	5460124.921930556	401035.49039890734	9057917.510281967	979717.4192942666	2569864.8207582347	14129888.712620623	395683.6856043816	3746918.239170919	10453718.725821238	5577292.945245351	6732056.441390765	437970.9251761697	1332836.577022274	1360283.4025694204	2325750.2038860302	2696338.554569971	4355189.0313066775	1958979.2095226555	1044106.2258566633	1369031.3962088828	2898849.371449338	2517303.1208915245	721437.4486503977	6162679.491411541	636709.291512002
958977.0664533329	757408.2130988295	2043974.1757602536	9323599.704426775	685586.3345915633	5460124.921930556	401035.49039890734	8670307.724619737	943978.9687566856	2465600.634724652	14129888.712620623	395612.4216453683	3698407.4077156438	10453718.725821238	5573630.036623491	6546647.096248258	416269.8312717355	1328968.2586814025	1360283.4025694204	2313417.025618886	2694622.2269512145	4342696.386254423	1958979.2095226555	1044106.2258566633	1367313.1528120087	2894983.674809821	2419203.4122919766	721437.4486503977	6162679.491411541	636707.7297466361
958913.6350765158	757408.2130988295	1999603.4518761174	9323599.704426775	590747.1423473483	5448162.988469574	401035.49039890734	8525196.550377795	943978.9687566856	2460393.7882338567	13512548.094377192	395609.867713828	3612458.6333744978	10426341.200882062	5573630.036623491	6546647.096248258	416269.8312717355	1325115.3988322364	1277039.4654135327	2313417.025618886	2694622.2269512145	4295581.364863733	1958979.2095226555	1044106.2258566633	1367313.1528120087	2869901.845452935	2419203.4122919766	721437.4486503977	6149296.538748119	636707.7297466361
958913.3249482259	750011.9424561067	1990381.7337605185	7410353.656917188	590747.1423473483	5442290.562857815	401035.49039890734	8510308.580276636	943978.9687566856	2460393.7882338567	13512548.094377192	395609.867713828	3585929.53280904	10426341.200882062	5533933.670645725	6527703.414165703	416269.8312717355	1324924.5191803689	1277039.4654135327	2311166.370862732	2694622.2269512145	4214371.160885998	1958979.2095226555	1037169.7804806723	1356053.403365249	2475094.4908874463	2417833.9650084595	721437.4486503977	6030990.663128251	636116.4435463205
958913.3249482259	749932.4524300608	1990381.7337605185	4928182.224780394	590164.7981632005	4658541.1300564855	401035.49039890734	8510308.580276636	943978.9687566856	2455409.788591917	13512548.094377192	394881.1366892462	3563953.3207453657	10376472.785041463	5533933.670645725	6432717.543063312	416269.8312717355	1324924.5191803689	1277039.4654135327	2308935.6593653746	2653324.41299586	4214371.160885998	1955188.9073579255	1036498.358272525	1353806.0626369766	2475094.4908874463	2417833.9650084595	721437.4486503977	6023281.844835512	604782.4671063136
958913.3249482259	732086.0263094764	1990381.7337605185	4671397.3045074465	590164.7981632005	4658541.1300564855	400042.3851196972	8510308.580276636	943978.9687566856	2454059.0766251097	13484630.860241903	386205.58885043365	3563953.3207453657	10340025.190741869	5456488.623417897	6432717.543063312	416269.8312717355	1324924.5191803689	1153604.394288818	2308935.6593653746	2610508.3706954517	4058697.546303861	1955188.9073579255	1030885.7933461441	1353806.0626369766	2474264.383553377	2417833.9650084595	721437.4486503977	5971411.959960434	561981.380169601
958912.9337148729	732086.0263094764	1529794.3878717406	4237731.616304515	590100.9139814955	4389029.502647111	398648.76113527146	8510308.580276636	943978.9687566856	2451896.479926566	13478746.2802814	384843.0724321909	3563953.3207453657	10340025.190741869	5456488.623417897	6432717.543063312	416269.8312717355	1323332.5780990184	1143133.3981393878	2273026.362273553	2509841.962619367	4058697.546303861	1951462.3621799482	1030885.7933461441	1353806.0626369766	2474264.383553377	2417833.9650084595	721218.4076252175	5959871.6496933	561981.380169601
957326.9165027456	732072.4420676697	1529794.3878717406	3144639.843954381	589652.2541683827	4256559.569517967	398648.76113527146	8438104.169671426	943978.9687566856	2451896.479926566	12911584.465526428	382948.2539983819	3563953.3207453657	10185253.735783853	5456488.623417897	6412014.652028188	416269.8312717355	1323332.5780990184	1142744.2872127602	2262486.666640326	2509841.962619367	4058681.443595224	1949090.2815582918	1028133.8847285521	1353806.0626369766	2425605.795192966	2417833.9650084595	719548.0655045188	5931487.714393494	561981.380169601
956567.1828010369	732072.4420676697	1529794.3878717406	2031878.6452816867	575187.9422330003	4116300.51422344	398648.76113527146	8301621.086923951	942562.7090948621	2446778.6834809873	12910770.901622288	382948.2539983819	3520914.347100074	10050304.484297179	5442794.758152966	6262497.509178302	409026.4710439686	1323332.5780990184	1139389.5894874898	2207403.7215669467	2504103.9959285245	4050391.019920493	1948437.69698379	1027526.9336638531	1352527.154285255	2392251.032513352	2417833.9650084595	719442.3858518037	5886435.859387227	561981.380169601
928009.2534083133	732072.4420676697	1482242.9496564765	2031878.6452816867	575187.9422330003	3926991.570079571	398648.76113527146	8260645.57766067	939540.0432514554	2207776.685111458	12240456.330063408	382236.1065712973	3173629.621485753	9982951.125848861	5409153.837192771	6201319.581923519	372859.2700028758	1323332.5780990184	1128425.247108216	2207403.7215669467	2504103.9959285245	4029910.5034670024	1948437.69698379	1019578.3563158767	1351556.4685790194	2244820.6903354297	2417735.4164692536	719270.4075180276	5674462.661813322	561981.380169601
928009.2534083133	731813.8605677319	1482242.9496564765	2031878.6452816867	575187.9422330003	3617097.695543985	398648.76113527146	8186271.579902961	939540.0432514554	1852878.7739927883	12165962.44016426	379871.98101134336	2811798.4216982317	9979467.427758921	5409153.837192771	6183044.655822432	337044.99698699976	1323332.5780990184	1128425.247108216	2207403.7215669467	2504103.9959285245	4023762.514604854	1948082.4463192762	1019578.3563158767	1351556.4685790194	2244820.6903354297	2380252.9156544264	719270.4075180276	5674462.661813322	561981.380169601
928009.2534083133	730180.0935935229	1433458.3041759664	1921570.9339212147	575187.9422330003	3603230.5437938166	398621.09758234076	8186271.579902961	939540.0432514554	1852878.7739927883	12157991.089608375	368813.01940602757	2811798.4216982317	9732447.887523135	5384166.78355341	6181395.239638885	337044.99698699976	1323332.5780990184	1128425.247108216	2172483.2045724103	2431288.018215738	4023762.514604854	1948016.3307296853	1019578.3563158767	1350961.9933735975	2243432.7940475084	2380252.9156544264	719270.4075180276	5674462.661813322	561981.380169601
921360.9260974429	729769.8669468577	1433458.3041759664	1912766.0343690617	572255.9501038331	3564227.1748660617	398448.15715648385	8150910.727766362	891594.7699897897	1824220.1104476363	12135372.527098682	368813.01940602757	2805963.1470317203	9687516.461652618	5295041.174171553	6181395.239638885	333791.5472716633	1323332.5780990184	1128425.247108216	2169243.860716305	2234689.775515336	4016597.4621853717	1948016.3307296853	1019578.3563158767	1335028.2370466075	2243152.839454659	2380252.9156544264	713869.274463983	5651295.678583555	561981.380169601
921360.9260974429	729738.0646938307	1433458.3041759664	1910165.09667675	572255.9501038331	3515532.7801121185	397887.19223351014	8150910.727766362	872933.2573869106	1702148.6015479576	10045244.909026437	356531.8559397747	2804813.832760776	9687516.461652618	5235461.421236737	6159879.7016678825	331176.9308884783	1323332.5780990184	1128425.247108216	2169243.860716305	2234689.775515336	3998051.2104221904	1948016.3307296853	1019578.3563158767	1303704.3070791278	2242955.8687409405	2380252.9156544264	712250.7393710694	5651295.678583555	555201.6788427249
921360.9260974429	729738.0646938307	1433458.3041759664	1734875.455308988	572254.5588086145	3515532.7801121185	397810.53015947295	7968415.934784705	871722.3978994018	1702148.6015479576	10045244.909026437	356531.8559397747	2804813.832760776	9295967.523817046	5235461.421236737	5654118.506708307	330855.36668220465	1323332.5780990184	1125494.723921666	2169193.5725005795	2234689.775515336	3955573.1506356564	1948016.2543591158	1017248.8809974501	1302195.6384822242	2242882.0184450075	2361725.6024726625	712250.7393710694	5560503.835785298	554824.1307042507
919512.0138682222	715062.7568315532	1433458.3041759664	1660081.2213878573	572133.777508616	3515532.7801121185	397810.53015947295	7968415.934784705	869801.776090268	1702148.6015479576	10045244.909026437	356531.8559397747	2790416.834939141	9295967.523817046	5235461.421236737	5587825.36241352	330855.36668220465	1316555.8503638501	1125386.3446320118	2142486.4389727344	2232644.3541427096	3936201.085157887	1930196.9863332498	1017114.4597560763	1300880.335019405	2014619.5558816853	2356108.7469086866	705037.2412819344	5557204.950061857	554712.194060305
915612.8382078435	715062.7568315532	1433458.3041759664	1614738.3965222363	571630.763046178	3456976.0152596557	397810.5114700882	7968415.934784705	834872.3145344991	1702148.6015479576	9641059.760158302	356531.8559397747	2776406.9115737253	9295967.523817046	5222677.382676353	5587825.36241352	325231.92693855154	1316555.8503638501	1112495.5373766294	2142486.4389727344	2226389.8470402034	3903695.5963196526	1930196.9863332498	1017110.2625187538	1270439.6622554765	2014619.5558816853	2338265.92136229	705037.2412819344	5556292.29146508	554618.3716597299
913909.1970663873	715062.7568315532	1406500.8989360903	1577496.9581117174	571553.6038521886	3441923.951423752	397810.5114700882	7962964.194241918	831682.9496527598	1702148.6015479576	8346316.49713182	356531.8559397747	2751114.385665718	9295967.523817046	5212606.553445606	5507533.455911401	317163.52022115653	1316474.4905353854	1112495.5373766294	2140586.7319702054	2225748.2933524484	3881856.04969098	1930196.9863332498	1017046.9634621312	1264959.964245251	2014619.5558816853	2334661.16683825	698360.8165829881	5510315.66392182	554618.3716597299
913683.6426514558	715062.7568315532	1371965.8133605134	1577496.9581117174	571553.6038521886	3294843.189411414	397810.5114700882	7958319.846718995	829333.1575423719	1681884.3435543003	6817471.51134224	356531.8559397747	2707064.8257414596	9295967.523817046	5212606.553445606	5507533.455911401	308689.8687700748	1316454.7866435715	1111226.360872153	2088406.6704936188	2220198.758988415	3825570.622182921	1930196.9863332498	991140.5599832579	1263372.2271882854	2014619.5558816853	2297408.175124776	698360.8165829881	5510315.66392182	553643.2362808444
913660.2352659068	715062.7568315532	1363022.6190819156	1413881.698707389	571553.6038521886	3239983.131251146	397810.5114700882	7958319.846718995	829333.1575423719	1681884.3435543003	6817471.51134224	356531.8559397747	2668867.4393340056	9295967.523817046	5212606.553445606	5495864.141870231	308689.8687700748	1316380.0074419917	1111073.6036462674	2088406.6704936188	2197890.968267488	1209068.6911783465	1899541.1816823625	991140.5599832579	1263372.2271882854	1868952.92557576	2287347.3654709114	698360.8165829881	5510315.66392182	553643.2362808444
883580.0521048222	715062.7568315532	1358690.8535294477	1148957.1221082562	571553.6038521886	3224330.8424141137	397810.5114700882	7958319.846718995	816446.0100635614	1681884.3435543003	6676399.076132412	355794.607889866	2658487.563320929	9287308.306319553	5212164.306203258	5341035.888724083	308689.8687700748	1314774.6421689629	1105120.9589326829	2088406.6704936188	2195634.103877608	1182519.671201618	1868712.016888104	991140.5599832579	1263372.2271882854	1868952.92557576	2287347.3654709114	698360.8165829881	5503074.317602478	553643.2362808444
880366.4592226367	715062.7568315532	1311530.1349941343	1017771.915081121	571553.6038521886	3079628.367802621	397810.5114700882	7951644.2277725125	809256.8156337331	1534983.6054718809	6662127.240604488	353436.3407729444	2428004.0564961806	9260626.199545931	5212164.306203258	5341035.888724083	288039.99584490573	1312034.6676982513	1105120.9589326829	2088406.6704936188	2045333.4174782077	1182519.671201618	1860288.0434523998	991140.5599832579	1263372.2271882854	1868952.92557576	2287347.3654709114	698360.8165829881	5497143.4599511875	553643.2362808444
880366.4592226367	713080.3033455998	1251699.3331454159	790344.771676525	571548.4460918821	3079628.367802621	397810.43414237763	7951644.2277725125	809191.0882957287	1534983.6054718809	6658704.602370189	352900.4869844014	2428004.0564961806	9260626.199545931	5212164.306203258	5318212.667518117	272453.19151077705	1304976.8164939682	1104955.5492548395	2085185.4993903048	2039581.1850171185	1181308.9922918342	1856456.7655191768	991049.674115889	1261025.4312896081	1868952.92557576	2287347.3654709114	698360.8165829881	5485444.517836176	550726.4465225227
851465.2891562341	712689.1680032811	1251699.3331454159	785165.8133225574	569487.5491623428	3078527.7720747455	394573.3125820148	7937720.998693053	809191.0882957287	1534983.6054718809	6649401.046639544	352807.61129761866	2428004.0564961806	9243192.1179996	5212164.306203258	5274284.424617138	272453.19151077705	1304976.8164939682	1104558.9585229338	2051848.6516015017	2033777.807784391	1181308.9922918342	1856456.7655191768	991049.674115889	1261025.4312896081	1846996.1181924099	2286097.742490774	698360.8165829881	5473049.973364081	550416.9747579423
851465.2891562341	712472.8656220322	1247370.354096149	602303.4166493104	569487.5491623428	3077641.5378590333	394573.3125820148	7931075.221329948	808218.0721900499	1534766.8519627282	6649401.046639544	352537.8022041256	2428004.0564961806	9107916.588822642	5212164.306203258	5161441.204771192	264186.0326390942	1303524.506961473	1103028.27810643	2025744.0159272463	2033777.807784391	1033584.2611747916	1856456.7655191768	990889.9994196737	1261025.4312896081	1707753.2017035028	2275269.983608352	698360.8165829881	5444745.628874626	550416.9747579423
851465.2891562341	691768.4948532233	1243467.0295745987	602303.4166493104	569465.4029779262	2983815.434321877	394573.3125820148	7894259.430655628	799471.658034998	1534766.8519627282	6649401.046639544	349540.8103872728	2412109.4675384797	8931135.164267173	5196289.4535962725	5161441.204771192	262850.04726364696	1303524.506961473	1092261.5158483372	1868113.5512579104	2032326.1579905266	996237.2043460356	1856456.7655191768	990889.9994196737	1247812.5569308184	1707753.2017035028	2275269.983608352	688524.0733234746	5425569.507436077	550416.9747579423
851465.2891562341	691768.4948532233	1243467.0295745987	570307.1421944756	567579.593835976	2921667.052280006	394573.3125820148	6340740.662838513	795316.5629512707	1511315.2814418576	6449866.075651947	349540.8103872728	2412109.4675384797	8821451.19425335	5196289.4535962725	5144552.301888549	262182.1342636219	1303524.506961473	1090474.546611702	1867170.0304209192	2032237.9536092645	992155.1675308524	1856456.7655191768	990889.9994196737	1247812.5569308184	1707753.2017035028	2271448.0887430217	688524.0733234746	5425044.002960143	550416.9747579423
848703.3222194326	691768.4948532233	1243467.0295745987	570307.1421944756	567186.4090808292	2904627.10014959	394573.3125820148	6102395.2958159605	795316.5629512707	1511272.6536566885	6449866.075651947	340282.7552530923	2399204.6349950833	8810086.340571139	5196289.4535962725	5144552.301888549	261412.4988643812	1303524.506961473	1090389.723477386	1867170.0304209192	2032113.649764124	953524.9813178201	1848597.1798120264	990889.9994196737	1247433.0632890363	1707753.2017035028	2261506.981594592	668367.3167157822	5425044.002960143	550416.9747579423
848703.3222194326	686458.8878153948	1232848.150991372	570307.1421944756	567179.6525093759	2829470.2080746684	394573.3125820148	5982033.761156468	795316.5629512707	1506256.6612485782	6232026.951104341	340282.7552530923	2341289.107241278	8810086.340571139	5178068.84549042	5034671.423788539	259223.20211374396	1303524.506961473	1090389.723477386	1867170.0304209192	2031945.9818046677	948900.120671405	1848597.1798120264	987305.2317152864	1245499.6294055602	1676676.051020666	2261506.981594592	668367.3167157822	5423271.804042285	541276.8998246359
848703.3222194326	686245.038904567	1232848.150991372	564057.3137590716	567152.3681832049	2819145.1377662625	394573.3125820148	5947360.447059183	794980.4567708427	1481150.833061647	6215960.901695426	340282.7552530923	2332353.368643071	8810086.340571139	5164366.7218359215	5034671.423788539	258475.23809847652	1299952.3924439833	1090387.8344220032	1867170.0304209192	2031945.9818046677	948900.120671405	1848597.1798120264	986730.12805595	1242639.1216731004	1675241.417857614	2260925.6477398793	668367.3167157822	5408035.8458404895	541276.8998246359
848703.3222194326	678805.8597399406	1232755.985143393	562399.984992608	567152.3681832049	2819145.1377662625	391777.31460098387	5851131.1103889635	794980.4567708427	1479949.2485360089	6183994.812499144	340282.7552530923	2313158.4365375945	8801028.922257718	5164366.7218359215	5034671.423788539	255739.37776672645	1293872.4035647963	1090387.8344220032	1862608.577485654	2027244.182710281	947918.0173581846	1848597.1798120264	985761.5741951857	1240017.4374055893	1657619.1465603586	2260443.047609827	668367.3167157822	5403156.207661796	541276.8998246359
846312.822367986	678805.8597399406	1232192.6202423365	562347.3876302029	567122.7650269734	2682530.722591782	387954.0155102935	5758069.241374472	794980.4567708427	1479949.2485360089	6089407.129202083	340282.7552530923	2286738.1471037585	8747568.607133426	5119607.1233575065	5034671.423788539	252999.64820885967	1293292.082048953	1090387.8344220032	1861947.0852768093	1949914.122271506	947918.0173581846	1848597.1798120264	985761.5741951857	1233144.7680450839	1657619.1465603586	2260368.0272175353	668367.3167157822	5403100.684281795	538224.1038982685
846312.822367986	669643.4896493707	1182277.79560286	559334.9642184528	567122.7650269734	2678413.931060121	387008.32927661604	5750957.004247624	794980.4567708427	1468701.8353508783	5958424.345977839	339437.359184586	2273777.9765701573	8747568.607133426	5100932.091051876	5024756.597816551	252999.64820885967	1289613.3386817786	1090387.8344220032	1860663.5144831666	1949914.122271506	943028.7221381837	1846845.7128663536	984649.3635138434	1233144.7680450839	1643788.9088825986	2255835.487631244	657123.5318186384	5392914.741549353	533566.5811146796
846312.822367986	667602.8837712593	1182277.79560286	550369.5182680541	567122.7650269734	2645776.0604902795	387008.32927661604	5708486.125155753	794980.4567708427	1468701.8353508783	5958424.345977839	339437.359184586	2272641.7221779604	8610093.361817045	5095591.234719726	5017283.615585172	252999.64820885967	1289613.3386817786	1090387.8344220032	1850135.9523952494	1949914.122271506	935313.0010598177	1846845.7128663536	984467.925313398	1231012.7605250888	1629215.8496408917	2255835.487631244	657123.5318186384	5256498.3714302005	533406.6010831886
845674.5922241099	662180.8311256372	1182277.79560286	549979.093404194	563289.1221595149	2575939.515245638	386848.0744739807	5640065.607555911	789647.4348902877	1463192.4705004138	5817658.673416383	336701.49177991675	2269595.2904831106	7809398.253748269	5088765.474083577	4993604.828418935	252132.71904285415	1285333.2844247387	1090387.8344220032	1842914.164272849	1937272.0049373887	906128.555640533	1846845.7128663536	984464.6535585384	1205371.563508364	1588030.785636822	2249006.386228404	638836.3065615174	5231410.723426937	533406.6010831886
845674.5922241099	658964.7972179996	1151450.6436570901	546124.6303240022	562001.7831402067	2575939.515245638	386394.5833759884	4563619.246538207	789505.8479551016	1463158.4989379724	5817658.673416383	336701.49177991675	2249301.609783813	7578608.618560803	5088765.474083577	4993604.828418935	248829.01778958662	1279350.562836768	1090387.8344220032	1817303.6785097495	1796071.159832	906128.555640533	1837463.597511871	984464.6535585384	1201642.279646433	1568884.2758041322	2249006.386228404	633542.7348063727	5231410.723426937	533406.4304249235
845674.5922241099	657883.0576641486	1151450.6436570901	546084.9666038656	557561.6154237372	2395608.9908180363	386394.5833759884	4071324.1572170993	780380.7569894992	1463158.4989379724	5723759.6686819075	335491.19612896	2227283.5164729813	6752859.738826707	5083994.206517667	4816779.905967054	247486.13208892115	1276515.9212778804	1090387.8344220032	1813373.369627837	1796071.159832	905919.0016609721	1837463.597511871	981357.4883312549	1199693.1732913281	1484766.2178467833	2249006.386228404	626453.8498448305	5231221.397653067	527718.4876453036
845674.5922241099	657883.0576641486	1151204.3663314506	546084.9666038656	557561.6154237372	2395608.9908180363	386268.2898785268	2686254.8188043227	771145.1935300713	1463158.4989379724	5723759.6686819075	327031.4145279798	2214635.911145081	6667743.597915588	5082919.404659061	4816779.905967054	245838.00231293633	1276515.9212778804	1090166.9394111948	1813373.369627837	1796071.159832	905919.0016609721	1837463.597511871	978262.9306391486	1195511.6602712593	1468225.8264041913	2249006.386228404	625388.6900287189	5231221.397653067	527571.8708038602
845251.9130262635	657883.0576641486	1139925.6655661417	501387.6090591487	557546.1658889017	2395608.9908180363	384104.74912037735	2679709.3865125356	771141.7985304429	1463091.924089471	5629243.401056689	313384.5839188449	2199113.387461774	6667743.597915588	5080796.800124817	4796010.490240213	245337.43928880573	1272423.2881454173	1090166.9394111948	1808719.6993781943	1796071.159832	905919.0016609721	1837455.506787413	978262.9306391486	1195511.6602712593	1419305.0952449944	2249006.386228404	625354.6962348599	5231221.397653067	527392.8848391476
845251.9130262635	657883.0576641486	1130201.9092834448	501387.6090591487	552954.1443935258	2395608.9908180363	383370.4952248624	2671242.896632531	770735.8802319953	1453186.9488478377	5531888.808796881	313384.5839188449	2170867.4054076015	6667743.597915588	5080519.464783258	4700691.105767132	245337.43928880573	1272423.2881454173	1089926.8205502757	1808719.6993781943	1796071.159832	905919.0016609721	1837455.506787413	978262.9306391486	1194538.6388215013	1419305.0952449944	2249006.386228404	618505.1637488884	5134199.939740725	527392.8848391476
841763.2916967244	657883.0576641486	1130201.9092834448	501387.6090591487	551353.1985656815	2330076.910174638	381684.1805643117	2663459.1256878427	766470.5991085096	1429522.2999331488	5363380.060694981	313264.2842396535	2126115.116698406	6667743.597915588	5080135.321092292	4700518.896484104	245336.24789036607	1266781.7583880536	1073888.9972261263	1808394.917811263	1727071.9948922517	905919.0016609721	1816886.8241573034	978262.9306391486	1187510.907760037	1419305.0952449944	2249006.386228404	612578.4648579354	5134199.939740725	527238.7917019845
834204.0372297915	656779.6065746126	1130201.9092834448	487792.0409170792	551353.1985656815	2306832.9174375967	379634.9871478047	2639904.455634982	766470.5991085096	1428271.5034982795	5236398.888501726	307301.6581141991	2125898.7072056797	6611286.612596195	5075822.751159086	4662895.157637459	245336.24789036607	1265164.262028731	1073888.9972261263	1808363.868462939	1727071.9948922517	905824.9763105339	1810801.6743239248	978262.9306391486	1186252.2110230615	1419305.0952449944	2246792.7684883797	612175.2199623358	5133614.1717088055	525409.5435557226
834204.0372297915	656779.6065746126	1113543.4684621468	470944.4440870974	550174.2372867203	2298529.354744948	379550.3698826686	2576035.2168563306	766470.5991085096	1423019.834562271	5236398.888501726	302451.12262591516	2079520.901012288	6549995.833254938	5030353.987836649	4621954.944405032	245334.38535107623	1264320.524097017	1073888.9972261263	1802590.5263081968	1727071.9948922517	902594.0661111351	1809479.2904402995	978235.6763439416	1186252.2110230615	1409327.3166757966	2246792.7684883797	611763.0596892869	5092430.277258821	525260.7113925305
834204.0372297915	654624.2715150912	1098471.506251525	470944.4440870974	549130.3440513571	2293383.276096577	377935.38473397074	2466965.749334551	766470.5991085096	1421977.1812500418	5229463.452301491	296853.97137669905	2079520.901012288	6549995.833254938	5030353.987836649	4621954.944405032	245326.15707576633	1253355.6806170857	1073888.9972261263	1777541.511361716	1711942.7179085934	902127.2966723748	1804236.0332990529	978235.6763439416	1186252.2110230615	1409327.3166757966	2246440.787273133	611763.0596892869	5092430.277258821	523799.4272865289
834204.0372297915	651044.9100584431	1098099.462567949	470639.9608114078	549043.9619000629	2293383.276096577	377935.38473397074	2466965.749334551	766461.7081159774	1421977.1812500418	5189841.22011753	296853.97137669905	2079520.901012288	6534860.034189331	5030353.987836649	4601388.823153706	245326.15707576633	1252363.292710245	1073888.9972261263	1772762.462510125	1711942.7179085934	902127.2966723748	1802626.2633539273	978235.6763439416	1186252.2110230615	1383176.2794526003	2246440.787273133	611660.5625924513	5092430.277258821	522830.77289000485
826785.1445824683	651044.9100584431	1098099.462567949	470639.9608114078	549043.3445400726	2289050.2945392374	377648.1128094999	2466965.749334551	766461.7081159774	1406055.5237271625	5144828.041546455	296287.29311741976	2079443.7844699933	6534558.629880058	5030353.987836649	4576214.453165606	245325.7143345213	1252363.292710245	1073888.9972261263	1772438.5009583803	1620279.7294466225	902126.3073314592	1767392.1461830428	978072.2137302231	1185357.7417611275	1371182.104278524	2221047.9297173163	604871.2750470618	5062106.293593509	516604.33531713905
826785.1445824683	650949.648973803	1098099.462567949	470639.9608114078	549000.3119766386	2281397.4216767666	377587.2913792153	2466965.749334551	747728.2156477629	1406055.5237271625	5144490.501602933	291923.6886999943	2071180.377342799	6527959.733205625	5019648.756096397	4531604.0321269035	245325.7143345213	1251543.7001628662	1073888.9972261263	1772438.5009583803	1619034.4592608253	902120.4693776321	1767392.1461830428	978072.2137302231	1181105.3301334935	1365539.2556132292	2221047.9297173163	603931.4455359253	5053660.421166486	516604.33531713905
826785.1445824683	650949.648973803	1095467.2763437822	470624.08433566766	548960.2628405842	2280777.3150166776	377587.2913792153	2466965.749334551	745766.3375158635	1406055.5237271625	5131626.675580422	291923.6886999943	2071180.377342799	6496259.179329586	5019648.756096397	4510388.243687609	245323.79112831858	1251543.7001628662	1073888.9972261263	1762518.1383521447	1619034.4592608253	902083.4151864031	1767392.1461830428	977284.5444238863	1175367.6494475063	1317452.6187925795	2218355.5646921066	579768.7464291604	5053660.421166486	516340.540220868
826785.1445824683	650868.9475571181	1095467.2763437822	470624.08433566766	548960.2628405842	2280777.3150166776	377567.5418950272	2466965.749334551	745766.3375158635	1375516.1541576753	5110288.268442295	291923.6886999943	2070006.8814928923	6411135.624556559	5019648.756096397	4496866.884931738	245321.711678739	1250150.0419107259	1073888.9972261263	1761606.023054608	1594364.775272868	902083.4151864031	1767392.1461830428	977284.5444238863	1174185.2248731737	1317452.6187925795	2215568.4063722976	579768.7464291604	5048960.914075798	515981.2586243637
826785.1445824683	649863.5207800972	1095401.2110054183	462012.39071880927	548960.2628405842	2226704.4282018985	377567.5418950272	2466965.749334551	743318.731210573	1375516.1541576753	5059611.670224571	291627.78240792756	2007316.6871546062	6364864.215229867	5014222.131564112	4416146.962770705	245321.711678739	1247872.2631744717	1073888.9972261263	1726358.1508190266	1594364.775272868	902083.4151864031	1767318.6074841437	969723.5606344434	1172899.2625386773	1299935.4507312654	2215568.4063722976	575094.9939308497	5001024.785643427	515981.2586243637
826685.6777620438	648125.4390939971	1085421.415808671	459602.0647112607	548960.2628405842	2220287.097726381	377567.5418950272	2466965.749334551	741348.8861320093	1375516.1541576753	5059611.670224571	290033.3453314211	2007316.6871546062	6279662.093464413	5010863.073133451	4368991.696232032	245321.711678739	1247872.2631744717	1072751.3971547927	1711715.708998066	1592034.3046912022	902083.4151864031	1767314.2675609847	956541.6557374564	1172683.891104578	1254076.9888271408	2215560.296992412	575094.9939308497	5001024.785643427	515981.2586243637
826685.6777620438	646916.0389178024	1067583.1806443536	458068.62027484534	548960.2628405842	2169946.0444946755	375486.3870657179	2466965.749334551	740223.6109931907	1375516.1541576753	5005264.003312683	288792.4233943423	2007316.6871546062	6275148.892619014	5010257.5537947295	4225185.754127806	245299.99250825934	1247872.2631744717	1071593.573305288	1659645.5067405337	1570072.3505813188	899495.889099799	1767314.2675609847	956541.2178233654	1169612.1816968163	1254076.9888271408	2215560.296992412	575094.9939308497	5001024.785643427	512607.2891941817
826532.7376494573	642398.0084234652	1026219.0034921101	458066.8696905213	548689.7040778847	1902658.0842782457	375486.3870657179	2440459.1329523213	740223.6109931907	1375328.6838457664	5004131.08990419	287187.2511180655	2007316.6871546062	6260451.913723001	4930984.160887798	4214829.296482516	245299.99250825934	1247837.365436797	1071417.8551690264	1658015.99325088	1515850.291075306	899495.889099799	1757205.1171162722	956541.2178233654	1169612.1816968163	1254076.9888271408	2215560.296992412	575094.9939308497	5001024.785643427	510125.8948945257
826501.612400422	642316.1168827742	960058.6754163529	450003.80259087606	548689.7040778847	1902658.0842782457	375311.6360024332	2399161.384174123	740223.6109931907	1368298.3406674932	4990417.371667073	287187.2511180655	2004088.932726164	6253890.707219796	4925698.241318909	4197413.708716295	245287.83546771377	1247737.9588746103	1070970.3146996137	1637952.5524273734	1515449.1289828971	899495.889099799	1757205.1171162722	956541.2178233654	1169612.1816968163	1253945.5277482504	2215560.296992412	575094.9939308497	4984714.824431006	510125.8948945257
826500.417684808	642316.1168827742	960058.6754163529	450003.80259087606	548689.7040778847	1893698.1615938172	375311.6360024332	2369896.6610632357	735811.1775305324	1368028.0635923457	4990417.371667073	286667.06116386876	2003994.51693703	6252181.784884396	4887364.201346253	4191148.721489155	245287.83546771377	1228853.8226431946	1070970.3146996137	1637952.5524273734	1455193.1276226945	899495.889099799	1757205.1171162722	956541.2178233654	1160943.1712175743	1253945.1680760088	2215560.296992412	569213.9451427067	4971772.444920804	510125.8948945257
815454.0741030449	642316.1168827742	958213.1236306701	450003.80259087606	548689.7040778847	1893698.1615938172	375311.6360024332	2369896.6610632357	735811.1775305324	1336837.5170054445	4990019.409739986	286576.85213972535	2000692.5421379781	6251656.130735855	4844420.469716864	4181576.769018093	245276.77961877163	1228853.8226431946	1070970.3146996137	1637952.5524273734	1455193.1276226945	899495.889099799	1757205.1171162722	953934.849675023	1160682.45427191	1252049.2024131026	2215560.296992412	567336.2193851767	4971772.444920804	506642.00340649893
810892.8253297119	642316.1168827742	958213.1236306701	450003.80259087606	548643.5941349685	1862479.915149108	375311.6360024332	2369896.6610632357	735811.1775305324	1332895.8189658683	4985809.2487286525	285327.95431438996	1995632.207494689	6240119.550519171	4831542.4013916	4090790.283225564	244826.90601763802	1228853.8226431946	1070970.3146996137	1637952.5524273734	1455193.1276226945	899495.889099799	1745113.0179869337	953011.9166874401	1159532.3782487959	1252049.2024131026	2215560.296992412	566578.3519190373	4969969.539199091	506204.4498160722
780588.8936520494	642316.1168827742	902307.5356528645	444186.62516016583	548410.3109033768	1769970.3513025641	375311.6360024332	2364166.6079554697	735640.9900035348	1332483.8935300135	4983759.9614474615	278127.0935495483	1976385.6831889711	6154063.01936872	4827848.823364355	4026407.6044331025	244518.61576285007	1228853.8226431946	1070970.3146996137	1633415.2294052427	1437231.5338793802	899386.7532664886	1738003.7136300574	952557.0517269367	1159532.3782487959	1246077.5025532977	2210063.8701474094	566060.2939057777	4949539.777937744	501406.8216931259
780588.8936520494	642022.7195654734	901049.5241814982	444059.42350226897	548408.6322121025	1769970.3513025641	375311.6360024332	2364108.6391008357	735640.9900035348	1277741.0815905882	4935486.182514957	277941.02131005883	1976068.0102261035	6154063.01936872	4787867.743786295	4026407.6044331025	244518.61576285007	1225430.933974777	1070970.3146996137	1602173.947332995	1437231.5338793802	894269.9819156633	1707009.165347418	952408.9984322189	1158617.6909169862	1246077.5025532977	2206938.350810856	552890.2657463932	4949313.617486543	501406.8216931259
780588.8936520494	642022.7195654734	884128.1019123327	434506.6347063129	548408.5935416748	1676567.1995972556	370504.29594115954	2293203.7262011035	732279.6970909119	1277158.6641463153	4935486.182514957	277941.02131005883	1950679.8098625822	6123316.0902153775	4781646.591226368	4026407.6044331025	244495.04496607973	1224569.577513269	1070612.0937708367	1602173.947332995	1437231.5338793802	888535.0453441011	1707009.165347418	948206.9797588002	1155153.8866889598	1246038.8044340075	2120669.748940402	550067.8867842639	4947206.062056628	499205.33881771914
780588.8936520494	641195.9962985107	884128.1019123327	434506.6347063129	547909.2652640156	1676237.0373882868	370504.29594115954	2237908.6238017925	732279.6970909119	1277099.829680545	4935486.182514957	277917.4096930897	1950679.8098625822	6123316.0902153775	4718651.24822809	4015159.0515888054	243266.578031492	1224148.8889608057	1070612.0937708367	1581906.5850461565	1435073.9715643148	886017.5565755399	1696769.1041851758	948206.9797588002	1155153.8866889598	1209866.3755759306	1349092.0387211938	548688.36650637	4947206.062056628	499205.33881771914
780588.8936520494	641195.9962985107	868411.2182963911	434506.6347063129	547909.2652640156	1624874.5135346712	370453.7164363108	2237908.6238017925	732279.6970909119	1267884.4835569093	4907038.290519183	277823.7491931478	1868504.2489492097	6110434.2913906975	4718651.24822809	4012611.3319033505	243266.578031492	1224148.8889608057	1070612.0937708367	1581906.5850461565	1433122.9168306517	886017.5565755399	1695963.5700197392	948206.9797588002	1155140.6937753735	1209514.8707397366	1349092.0387211938	545613.520552029	4920456.009364437	499205.33881771914
779748.4571859455	641195.9962985107	868411.2182963911	434402.20071918174	547909.2652640156	1617067.2700026457	370347.45045256603	2237908.6238017925	729633.4230772167	1267884.4835569093	4907038.290519183	277818.06032575184	1868504.2489492097	6110434.2913906975	4713470.851999663	3981434.2141008317	243254.0850237544	1224148.8889608057	1070612.0937708367	1570972.7297451994	1432913.2828946677	886017.5565755399	1672087.2869322894	948206.9797588002	1153548.8402081872	1209514.8707397366	1349092.0387211938	545613.520552029	4919810.488156889	499205.33881771914
777200.1946188934	641093.4460586308	868203.683411648	434402.20071918174	547909.2652640156	1617067.2700026457	370342.3058089922	2222765.6933077476	729633.4230772167	1265947.4999660323	4819145.566225667	277818.06032575184	1808545.0137804223	6110434.2913906975	4706019.766835322	3958371.86359964	243254.0850237544	1223675.7922657814	1070612.0937708367	1518971.281876862	1432913.2828946677	881978.6529542851	1672087.2869322894	947627.3369115068	1153548.8402081872	1207113.7903752064	1349092.0387211938	545613.520552029	4913071.72880809	499205.33881771914
755019.9833495967	639501.7709276382	867841.0147378102	434402.20071918174	547908.7975929888	1615979.2938809507	370326.0483223097	2204658.7678001863	729633.4230772167	1250650.4605688998	4819145.566225667	274853.4104592209	1808545.0137804223	6110434.2913906975	4705659.012868944	3798554.0314248228	239917.3864028061	1207050.689093565	1070612.0937708367	1518971.281876862	1424617.2643669834	877412.8071667078	1672087.2869322894	945862.357815032	1153548.8402081872	1200449.7926758116	1349092.0387211938	540148.6231499802	4912031.723090859	499205.33881771914
754034.2267631543	639103.742393709	867554.409630007	434402.20071918174	547908.7975929888	1336842.9630902356	363293.3790150104	2170675.6651043436	715646.7295042154	1245448.0203227527	4819145.566225667	273152.1551370223	1748275.4608134786	6079629.415674024	4703321.766711312	3763692.130650155	239850.9141371708	1207050.689093565	1070417.679555763	1518971.281876862	1415435.632022704	876481.0309756384	1669728.4229131222	945851.5269694816	1152973.7329608428	1200449.7926758116	1337200.8120145623	539625.830881353	4888542.0914989915	499205.33881771914
730363.2619622421	638313.3484753167	867554.409630007	434402.20071918174	547908.7975929888	1336842.9630902356	361069.50396767195	2170675.6651043436	715646.7295042154	1245448.0203227527	4819145.566225667	273120.5029985213	1748275.4608134786	6073389.55877285	4703321.766711312	3763463.5800718893	239833.46043448924	1204361.561957995	1069731.4617965806	1518971.281876862	1398993.6955430075	873578.0717366121	1669728.4229131222	940009.1713817215	1151773.4647483956	1200449.7926758116	1147417.0575288367	539625.830881353	4888542.0914989915	499205.33881771914
730363.2619622421	638305.1531519451	867554.409630007	426930.44212257204	547908.7975929888	1336842.9630902356	361069.50396767195	2155664.426727735	715646.7295042154	1244647.2303536008	4819145.566225667	273120.5029985213	1731845.8707257602	6030821.486873174	4699576.825393026	3762097.881185094	239825.63316226547	1204361.561957995	1069731.4617965806	1518971.281876862	1395991.7786337836	873238.2229560574	1669410.6225519388	932442.6704090238	1151773.4647483956	1191514.0405070968	1147417.0575288367	535183.9506849399	4888542.0914989915	499205.33881771914
722287.496824333	638305.1531519451	867471.0749312325	426927.741808935	547908.7975929888	1336842.9630902356	357453.15404915693	2075165.5813789137	710849.3160590891	1244647.2303536008	4818886.282454832	261932.9559310529	1731845.8707257602	5884997.616082646	4699576.825393026	3699114.213555566	239825.36186007562	1204361.561957995	1069730.6608798238	1518971.281876862	1388100.0124122507	873138.6724479216	1669410.6225519388	932254.6002193466	1151773.4647483956	1191514.0405070968	1147417.0575288367	535183.9506849399	4888542.0914989915	499205.33881771914
718464.405905373	638305.1531519451	867471.0749312325	426716.2668685679	547824.5097550084	1284335.43161207	357453.15404915693	2038353.4061574533	710849.3160590891	1241422.4306787548	4778451.006416894	261894.37267636313	1731845.8707257602	5884997.616082646	4699576.211154183	3658214.5806308333	239824.64630904343	1204361.561957995	1069730.6608798238	1518971.281876862	1384673.2433530474	872455.1216829839	1669410.6225519388	932171.0122302913	1147542.4669964733	1187843.7373554404	1147417.0575288367	535183.9506849399	4888542.0914989915	499205.33881771914
717866.4303308968	638305.1531519451	867471.0749312325	426695.6807357912	547824.5097550084	1284335.43161207	357453.15404915693	2038353.4061574533	707823.8295735263	1215431.2547205903	4778451.006416894	261501.10300972516	1731845.8707257602	5884997.616082646	4678676.372478069	3555154.4184286604	238684.35241884855	1204361.561957995	1069599.184856353	1518971.281876862	1374003.4797790449	871771.876199376	1669410.6225519388	932171.0122302913	1147509.67190749	1179939.9630660173	1147417.0575288367	535183.9506849399	4888542.0914989915	499144.66762174433
717866.4303308968	638103.2912348304	867464.2397462192	426695.6807357912	547644.12901712	1284335.43161207	357453.15404915693	2038353.4061574533	707823.8295735263	1211997.8952407816	4778451.006416894	259261.2056331789	1731845.8707257602	5884997.616082646	4678676.372478069	3555154.4184286604	238684.35241884855	1204361.561957995	1057018.714904184	1518971.281876862	1368924.338048223	870917.3462501162	1669402.2562068775	932171.0122302913	1147493.8397845575	1179939.9630660173	1126456.8177553832	535183.9506849399	4757445.269498103	499065.8345798806
710184.8512664658	637779.9220135335	867464.2397462192	426671.78856778686	547273.5748511738	1245590.7174324675	354069.20677572675	2038353.4061574533	707823.8295735263	1211977.6738969034	4769584.034792363	259032.94030974823	1731845.8707257602	5884997.616082646	4678676.372478069	3547915.6838896745	238684.35241884855	1198860.6029664974	1056723.8077076317	1508456.418350022	1357525.7173985732	870044.8229686444	1669402.2562068775	928141.0008360021	1147493.8397845575	1175212.7402546592	1077409.5180970721	519241.6886665977	4757445.269498103	499065.8345798806
703654.1704427508	637720.2715315851	867464.2397462192	426662.66858850874	547271.983176341	1242901.5086026802	354069.20677572675	2038353.4061574533	703612.8569678221	1211941.6225690192	4643682.711810104	258789.79874984716	1731845.8707257602	5857293.249512928	4664346.190728011	3536692.6411324684	238562.62545644387	1198860.6029664974	1056703.8150195489	1490540.5192560689	1339139.7688348189	868471.8140344068	1669165.630531102	922583.488738816	1142239.9570279687	1175212.7402546592	1076549.003438201	519241.6886665977	4720979.435179503	499034.0956628655
703654.1704427508	637573.0517984532	867464.2397462192	425066.94682279526	547271.983176341	1230576.6041467474	354069.20677572675	2038353.4061574533	703596.5610780832	1208589.9322967432	4630331.919466938	257781.01674489822	1731845.8707257602	5856887.595343111	4657192.315140973	3491544.3246218935	236222.26350024244	1198860.6029664974	1056650.5713919534	1483762.46127338	1339139.7688348189	867963.5768217696	1668640.8256791169	922583.488738816	1142239.9570279687	1156218.2176612674	1076549.003438201	519056.1572472572	4720979.435179503	499009.57576536876
691599.9460598509	637564.4141333922	867464.2288352095	424500.3369939702	546618.7818669467	1221475.125488059	354069.20677572675	1977908.952239748	702193.4547673397	1197294.5567217031	4627955.670809936	257781.01674489822	1688817.6094320798	5856887.595343111	4657192.315140973	3491544.3246218935	236222.26350024244	1198860.6029664974	1053034.2346674707	1472011.272316294	1338304.539503333	867218.9946715717	1668640.8256791169	922583.488738816	1142239.9570279687	1156218.2176612674	1002793.3914795762	519056.1572472572	4713085.130767307	498201.0237126531
691599.9460598509	637564.4141333922	867464.2288352095	423377.5855753574	546402.1604486074	1188840.1103177234	354069.20677572675	1977908.952239748	702193.4547673397	1187091.2059012505	4627955.670809936	257781.01674489822	1688599.152709475	5741051.968464767	4563307.889472018	3459209.468864105	236222.26350024244	1198860.6029664974	1046502.7089087975	1469926.0903943551	1296834.3631528765	866457.2501726259	1668640.8256791169	920024.4841298474	1142239.9570279687	1156218.2176612674	987177.8919725578	519056.1572472572	4422091.774929702	497863.7786547224
691599.9460598509	637464.9014773794	867464.2288352095	423280.1785402364	546402.1604486074	1188840.1103177234	352920.5163891404	1977908.952239748	700338.5594933272	1187091.2059012505	4627955.670809936	257781.01674489822	1688599.152709475	5741051.968464767	4563307.889472018	3457384.254471678	236126.00493467494	1197392.6066281337	1046502.7089087975	1453897.3047294656	1296834.3631528765	866457.2501726259	1668310.756552085	919063.58003913	1142239.9570279687	1156218.2176612674	986042.6540943865	519056.1572472572	3409168.6119721998	497863.7786547224
688354.8242445391	637464.9014773794	867464.2288352095	423280.1785402364	546402.1604486074	1188130.728890519	352631.94236652704	1977908.952239748	700338.5594933272	1187073.3231283221	4574024.833175664	257776.89592346188	1686482.716220011	5741051.968464767	4563307.889472018	3454456.533011861	236112.73932814604	1195138.924204774	1045063.3112835602	1415111.276697495	1296834.3631528765	866457.2501726259	1664006.737806459	919063.58003913	1141773.397184277	1154563.8242837198	985823.9779011775	518146.2191384031	2725340.4067334025	497863.7786547224
688354.8242445391	637355.18079208	867464.2288352095	423280.1785402364	546402.1604486074	1188130.728890519	351172.7042228117	1977908.952239748	700338.5594933272	1186514.4894591484	4538816.091482111	257776.16148041282	1684033.4570687322	5741051.968464767	4560764.749600465	3454456.533011861	235767.49083026827	1187484.600056265	1043843.1006084832	1403144.971595602	1296568.7807046098	866451.6547801837	1663408.0502174527	912813.0532810054	1137383.6519403926	1149138.2602503095	985823.8297664768	505956.8115281137	2301826.90489028	497863.7786547224
687171.4333478365	637327.5238209901	867464.2288352095	418415.5194254461	546400.8778260732	1128799.818316222	351172.7042228117	1904815.4800618505	696376.6614012776	1186446.1105939215	4538785.8705843985	257776.16148041282	1683912.352645628	5695966.342035594	4559414.706964461	3352038.8325221725	235767.49083026827	1183718.67917681	1043835.4394682428	1402934.172211165	1287128.4965117592	866360.0943020107	1663363.5666329688	912813.0532810054	1136905.8649386957	1148783.0528671364	963895.3798828797	502330.3886684853	2219037.623430788	497863.7786547224
685232.1398762026	637321.6615019074	867464.2288352095	415042.40668589616	546400.8778260732	1128799.818316222	351172.7042228117	1904815.4800618505	695301.960473742	1186446.1105939215	4368452.3216377385	257776.16148041282	1683905.6845518157	5695966.342035594	4550044.861418667	3352038.8325221725	235767.49083026827	1183524.1272768716	1043835.4394682428	1402177.8321138818	1286969.5136117467	866360.0943020107	1663266.8946700208	912813.0532810054	1136459.1513185543	1148483.335654216	963895.3798828797	502330.3886684853	2170226.0189695186	497863.7786547224
684907.6868823281	637320.81930403	867464.2288352095	415040.294045163	546400.7551590987	1128799.818316222	351172.7042228117	1904815.4800618505	695301.960473742	1184152.9088313319	4368452.3216377385	257183.31392189514	1683905.6845518157	5683924.332752973	4546813.172260774	3293544.4596594437	235767.49083026827	1183524.1272768716	1043807.3567200527	1400785.0366317139	1286969.5136117467	865555.6453770013	1663266.8946700208	910623.7704291388	1136459.1513185543	1148052.5479754354	914077.7868890486	502192.8079749465	2135092.912802182	497863.7786547224
684907.6868823281	637320.81930403	867464.2283675947	415040.294045163	546400.7551590987	1108592.847667118	350559.96809936373	1901192.0390332788	628292.855842337	1183868.5147834837	4352701.336797702	257182.45721383652	1683905.6845518157	5637874.56180288	4545297.82588934	3291246.700582474	235767.49083026827	1182565.5839252307	1043734.2951722253	1399845.5871893712	1226088.382033397	865139.5564425034	1662064.7089317515	910623.7704291388	1112701.264209001	1147955.5736540998	914077.7868890486	502192.8079749465	2128148.7684584917	497863.7786547224
684813.3221455741	637103.032192462	867463.3433487378	415040.294045163	546400.7551590987	1084631.7937120018	350559.96809936373	1896266.5243236606	618842.6752950122	1183761.7383971717	4304103.0437606685	254870.11241041447	1670020.654352591	5637874.56180288	4517028.491496774	3235898.2483668784	235767.49083026827	1182565.5839252307	1043720.6847837213	1334262.093526549	1223054.453262454	865129.9757201397	1661948.9900838528	910623.7704291388	1112701.264209001	1147776.3315237984	914077.7868890486	501985.47562233155	1817799.5879873517	497863.7786547224
675580.277433055	637103.032192462	866399.8202828056	414921.50178932946	546165.9225008426	1069312.7101121647	350436.79094901355	1895196.6788171432	618842.6752950122	1183643.0334417808	4249525.199410278	254870.11241041447	1669618.049656726	5631944.531360563	4494884.086348848	3174903.5277509666	235767.49083026827	1182122.6585105965	1042167.021241209	1330726.3416768052	1211368.9437498099	864399.5438517651	1661662.398051435	906390.5186133762	1105696.1632709093	1147360.5727852203	914077.7868890486	501985.47562233155	1817799.5879873517	497863.7786547224
675580.277433055	636370.3649211201	864847.3527528412	413712.21242406534	545665.2389760414	1018727.9883464793	350257.4734431914	1895196.6788171432	617444.4865958471	1183088.2029396347	4238644.228691392	254360.7376834693	1669618.049656726	5626889.81329138	4494507.286242736	3128583.7669772087	235767.49083026827	1180197.4813178598	1042167.021241209	1330726.3416768052	1208985.6811299662	864293.052568462	1625063.6125715794	906390.5186133762	1098451.3574713606	1147360.5727852203	901609.5514841129	500192.7097635045	1766434.195108407	497848.03970854304
670827.1876533004	636370.3649211201	864801.3706755512	413712.21242406534	545665.2389760414	1017010.30289038	350257.4734431914	1802206.014008573	591117.3739383145	1183088.2029396347	4237017.122110249	254360.7376834693	1660080.6657911048	5509337.582529233	4494371.691731711	3128583.7669772087	235767.49083026827	1168950.9774506306	1040609.640172307	1322062.9970109116	1202353.3395296389	863757.6855726434	1134367.349325978	906390.5186133762	1098127.3502398664	1138680.7141945453	901609.5514841129	499698.5483997107	1766434.195108407	497292.01846551494
670827.1876533004	636370.3649211201	864801.3706755512	413569.1634223018	545611.0703504997	995079.5159483956	350257.4734431914	1802206.014008573	577987.103102728	1183088.2029396347	4230795.540190799	249084.87872035886	1657679.063269694	5509337.582529233	4494371.691731711	3122331.4161576824	235612.76474243257	1168950.9774506306	1040609.640172307	1322062.9970109116	1201200.6846553343	863711.2043762332	1130853.3522966362	906390.5186133762	1098127.3502398664	1138680.7141945453	874696.599404621	499604.5250146718	1724967.679738754	497283.6031657995
670827.1876533004	636370.3649211201	863862.2674030627	413559.9563406969	544762.1933336606	994752.3096260427	344269.0125336601	1802206.014008573	569376.7345368507	1180929.4658550883	4191186.6824128614	249084.87872035886	1657679.063269694	5509337.582529233	4489502.211106399	3110009.4116521785	235612.76474243257	1167387.5925620892	1040609.640172307	1309508.0165555878	1189629.6309281527	863711.2043762332	1130853.3522966362	906390.5186133762	1098122.052002478	1138649.0896978448	874696.599404621	499560.36229162075	1722704.9662897529	495784.151571154
670827.1876533004	636370.3649211201	863862.2674030627	413559.9563406969	544259.3532489485	967551.1898595009	344269.0125336601	1802206.014008573	569376.7345368507	1180852.4131852796	4191186.6824128614	248867.74344917852	1639883.2017198822	5455187.94419443	4487744.677135721	3083333.2187589	235612.76474243257	1167387.5925620892	1040609.640172307	1309508.0165555878	1185550.0823503993	863419.4085185362	1061737.6770333298	898128.6275174867	1098119.6224616636	1136272.843957144	874696.599404621	499539.4136070832	1684336.111385499	495372.62994280993
670827.1876533004	634823.4065780813	863862.2674030627	413559.9563406969	544259.3532489485	967551.1898595009	343335.37514931895	1802206.014008573	556997.0029706155	1180838.4023180553	4191186.6824128614	248642.7474412604	1639883.2017198822	5455187.94419443	4486064.67658435	3083333.2187589	235612.76474243257	1167387.5925620892	1039940.6625014019	1309508.0165555878	1181992.5255548984	862440.5459856484	1038623.1887380868	898127.3516007694	1093475.5971960118	1130659.2674969877	874696.599404621	499432.47696683457	1683934.4978722588	495372.62994280993
666287.5429035896	633985.3007597232	863857.7926855938	413368.52074501425	544259.3532489485	964850.0709545672	343335.37514931895	1802206.014008573	555884.3695155231	1180812.4918691083	4161277.236213409	248642.7474412604	1639883.2017198822	5455187.94419443	4486064.67658435	3035701.300164446	235612.76474243257	1159082.3407255767	1039940.6625014019	1309508.0165555878	1181992.5255548984	862429.0193835902	811690.6918643452	894506.4375434866	1093475.5971960118	1130347.4870043886	874696.599404621	499428.55926035723	1683934.4978722588	495372.62994280993
665858.1958219126	633958.285974203	863810.9224063256	413239.975449846	544259.3532489485	957615.2862819075	343335.37514931895	1771934.6016831873	555884.3695155231	1180618.8998604168	4124020.740712025	248639.3865017136	1638634.2123157715	5455187.94419443	4460577.76090436	3015170.4815453263	235612.76474243257	1150972.9566638703	1039940.6625014019	1288130.1978335895	1150543.56968543	862425.3033855781	779426.534236838	894506.4375434866	1088780.4557209283	1128796.606190259	869926.8761589177	498761.57624645304	1582914.4433161651	495372.62994280993
665081.2518348788	633894.2950162871	863810.9224063256	411479.943725768	544259.3532489485	953083.1403604267	343335.37514931895	1771934.6016831873	555884.3695155231	1180607.5030722104	4107624.077297322	248639.3865017136	1632533.0558859422	5454307.283839286	4460577.76090436	3008131.062414418	235612.76474243257	1150585.5462129684	1037483.3445504154	1288130.1978335895	1150543.56968543	858918.4519838358	753129.2733119354	894506.4375434866	1087872.778529635	1127266.1330529675	868586.5102467044	498761.57624645304	1579310.4695925436	495372.62994280993
659502.2583210389	633644.767571589	861981.5976205557	410416.7264785405	544230.512940665	943443.4026194739	343335.37514931895	1771934.6016831873	555120.7942832514	1180607.5030722104	4055725.4846693883	247320.5705487798	1606150.7652656732	5434099.902497412	4459900.012006081	3007879.8177248114	235612.76474243257	1147814.4518784608	1032517.9761654168	1271526.3624863564	1131583.482638324	858882.117295604	731488.8716452036	894506.4375434866	1087872.778529635	1123572.3299292568	868586.5102467044	498761.57624645304	1579310.4695925436	489631.5506937819
656651.7236001578	633230.8175529405	858059.6720543623	410409.33756288525	544228.6762440167	942708.939602728	343335.37514931895	1764415.2726904596	554828.8916266487	1175954.7044903364	4036349.9936106345	247085.48239261186	1604778.6721872673	5434099.902497412	4450019.710507564	2909997.8944091047	235612.76474243257	1147805.7868636162	1031730.5460765972	1271526.3624863564	1131583.482638324	858870.8130906145	712155.793334389	892722.697837913	1087552.4362395694	1117310.9536767888	856260.9002920997	495875.26495993475	1579310.4695925436	489631.5506937819
654626.8888875209	632959.2593613317	856747.0974900244	402966.59705182974	544228.6762440167	939630.3658021842	339786.1031942549	1764415.2726904596	553064.5822860568	1175943.2669026628	3972134.097033953	247085.48239261186	1591469.8192755952	5364876.587213684	4447544.32020633	2909917.2305404786	235612.76474243257	1139099.3474220156	1016425.6662952856	1266453.377547207	1126962.975962188	858329.3607703361	704539.6389225461	888713.8391545978	1085195.788875461	1116377.0803119447	850104.9088592619	495875.26495993475	1528565.7840602945	489631.5506937819
654442.7112612212	631940.7755439183	856747.0974900244	402966.59705182974	544227.7701834469	937678.4543296328	338260.36165339197	1764415.2726904596	553064.5822860568	1171793.647192161	3972134.097033953	247084.14314133654	1542044.178666079	5364876.587213684	4447544.32020633	2895620.9359983765	235612.76474243257	1139099.3474220156	1016425.6662952856	1266453.377547207	1125502.6454189937	858329.3607703361	688142.6286123822	887516.6282470861	1085195.788875461	1112243.3972125463	848905.0833116382	495875.26495993475	1528565.7840602945	489631.5506937819
642730.8208605004	631726.2130353639	856747.0974900244	402564.73952187883	544225.8890968754	910274.2656814569	332498.2114731068	1758652.2924351825	553030.3325071423	1171793.647192161	3972134.097033953	243854.2577245348	1542044.178666079	5358385.208744918	4446429.724940339	2895620.9359983765	235612.76474243257	1123051.5737462726	1016425.6662952856	1251822.7586271125	1114856.0614794677	826546.107313383	668637.1923115004	887390.111868802	1085159.1701850893	1112243.3972125463	847102.2541984703	495875.26495993475	1522242.2443046763	489631.5506937819
642730.8208605004	631615.403246618	856747.0974900244	402543.1441282901	544225.8890968754	910274.2656814569	332498.2114731068	1758652.2924351825	552746.1857875929	1168106.878923748	3963397.6459408486	243854.2577245348	1542044.178666079	5350817.487962652	4432917.652103157	2740224.691259382	235612.76474243257	1123051.5737462726	1016425.6662952856	1124746.2863123089	1114856.0614794677	826546.107313383	667826.7341984862	887263.9387029386	1085159.1701850893	1112243.3972125463	846267.925935961	495875.26495993475	1521915.840112248	489631.5506937819
642730.8208605004	631615.403246618	856747.0974900244	402543.1441282901	544132.2299970544	910274.2656814569	332498.2114731068	1758652.2924351825	552746.1857875929	1164949.319608425	3956288.8828562694	239870.54875675423	1539433.9084009	5346929.029421966	4425301.1851632185	2735680.891818228	235612.76474243257	1123051.5737462726	1016425.6662952856	1124746.2863123089	1114856.0614794677	826546.107313383	660624.6210526518	880010.0458371866	1085159.1701850893	1112243.3972125463	846267.925935961	495875.26495993475	1495302.0598626623	489549.2233662951
642730.8208605004	631023.4673959955	854351.0928109871	400772.3821480058	543531.4018056053	910274.2656814569	326920.0135856252	1758652.2924351825	552238.5149116061	1163465.1025352485	3942477.7688729498	239870.54875675423	1534339.0631752836	5216302.261484871	4380217.504892351	2732277.598306665	235612.76474243257	1122654.3112788433	1016425.6662952856	1124746.2863123089	1033171.4516714634	826546.107313383	660624.6210526518	879921.988217442	1085132.3645099618	1112064.5110077162	843513.47403343	489679.5748064622	1453142.8294557242	488902.4258077572
642730.8208605004	631023.4673959955	851655.0601196415	400426.7450526317	543478.4107636448	909355.4597747284	320473.23724732775	1758652.2924351825	552238.5149116061	1163294.6169839287	3941126.3101001363	239870.54875675423	1533832.815720454	5142022.199158681	4380217.504892351	2719498.670493038	235612.76474243257	1122654.3112788433	1015523.771544172	1124746.2863123089	1033171.4516714634	826110.9703563241	659041.052789823	878307.9125870084	1085132.3645099618	1110685.4705186759	843513.47403343	480292.6405191582	1444420.6157656184	488889.39707808895
641342.1553909004	631023.4673959955	847726.3283958193	400426.7450526317	543478.4107636448	834826.5487869771	320473.23724732775	1719529.3258249832	552238.5149116061	1158320.0724989367	3941126.3101001363	239739.61925207914	1533772.198066366	5142022.199158681	4380217.504892351	2719498.670493038	235612.76474243257	1122654.3112788433	1012712.737509132	1124746.2863123089	1033171.4516714634	826110.9703563241	658473.4150389987	877348.7312707535	1085132.3645099618	330770.9008168132	843513.47403343	479564.333945625	1444420.6157656184	488889.39707808895
640957.4971232632	631023.4673959955	847415.6041275667	400270.2495244758	542656.8556657241	834826.5487869771	315971.7031486317	1596293.8209023383	545267.3108439062	1158062.8799265851	3907392.7102985904	239739.61925207914	1531447.52632121	5138009.418575485	4359784.743377044	2719498.670493038	235429.99500729123	1122654.3112788433	1008182.7623640704	1113573.9500913846	1033171.4516714634	826110.9703563241	650905.6177941215	877348.7312707535	1085132.3645099618	330770.9008168132	823429.8395805602	479564.333945625	1444420.6157656184	488147.49251923524
640606.9071816347	631023.4673959955	847415.6041275667	395693.1797178107	542263.4455996692	834826.5487869771	315311.0635732358	1596293.8209023383	544199.367783735	1158062.8799265851	3907392.7102985904	239739.61925207914	1531447.52632121	5086436.007381513	4359094.503094038	2714723.101378336	235429.99500729123	1120716.6931423359	1002575.8916367958	1111574.5399449242	1033171.4516714634	826110.9703563241	649324.0644253977	877348.7312707535	1085132.3645099618	330770.9008168132	707539.9593445716	479564.333945625	1444420.6157656184	487685.0278334468
640604.0675636025	631023.4673959955	847391.6650163466	395620.4679847643	537000.6407701175	834826.5487869771	315135.4852808887	1549154.7084243188	544199.367783735	1158053.6118890767	3877862.9200369236	239739.61925207914	1531047.2955550195	5086436.007381513	4358262.193059482	2688855.406016234	235429.99500729123	1118901.6381605838	1002420.8312924427	1111574.5399449242	983359.9673039821	825891.5011141732	649324.0644253977	877300.8709666312	1085132.3645099618	330770.9008168132	558071.1971122061	479564.333945625	1415339.6309451452	486736.92480318923
640379.3495221072	631023.4673959955	845796.1301270346	395620.4679847643	536756.9409313914	813849.0023683407	315135.4852808887	1549154.7084243188	544198.8117157165	1158053.427303749	3739973.231050957	239726.33607938763	1527064.2622706215	5086436.007381513	4358262.193059482	2688781.6489975494	235429.99500729123	1102790.9090909201	1002348.5185881566	1111213.6500965902	983359.9673039821	816175.8328233473	649324.0644253977	873966.2534725564	1085132.3645099618	330770.9008168132	556117.0548049025	479289.57833870704	1415339.6309451452	486735.495330051
640377.2852859078	629584.8176020273	845698.6783702533	389684.00053488096	536578.4217989037	805402.983115039	315135.4852808887	1549154.7084243188	537442.8426839211	1155774.5378489152	3739973.231050957	239507.9427969983	1518928.251487417	5086436.007381513	4337995.733111111	2686217.0687772855	235046.76495466818	1102790.9090909201	1002184.8344674013	1109869.3477522347	983359.9673039821	811619.5530226412	616500.0187523073	871431.3377208643	1084775.8982873464	329149.0310249829	509530.6984970267	477894.6602660965	1412926.8606953414	486733.5723405605
640178.6467266273	629224.679478175	845540.2974020764	389684.00053488096	533612.4577398918	789993.6954162808	315124.65557349194	1515644.6638154534	537442.8426839211	1155774.5378489152	3739973.231050957	239507.9427969983	1518719.377814429	5086436.007381513	4337891.158178395	2651314.4274892816	235046.76495466818	1102790.9090909201	1002161.6895045331	1109869.3477522347	983359.9673039821	811619.5530226412	616480.4664027172	871197.8835600995	1083900.3266700984	320981.84789149015	508911.58990859654	476649.93757017376	1392738.6841412478	486726.8183931332
624877.3200142407	620382.113490592	845279.1511238063	389265.0414200328	533612.4577398918	785583.4092514031	314037.6037358487	1498561.6216355653	537442.8426839211	1155047.892252731	3737866.1200047387	238933.9492078288	1518514.5633737717	5077619.124978967	4319531.623191729	2636884.593854339	233886.99920039147	1102790.9090909201	987832.2004936028	1102131.7110801232	983359.9673039821	811619.5530226412	616450.7744969769	871169.7221785465	1083878.6502338527	275317.84739070723	506341.28218840313	476100.90965512226	1392738.6841412478	486726.8183931332
624877.3200142407	611055.7848064263	844890.22396824	388887.11277593457	533510.6797500589	778450.0535455947	312523.10324427794	1498022.5828637604	537442.8426839211	1154905.297528708	3737866.1200047387	238933.9492078288	1518246.3675961616	5063379.604764798	4311444.1123300595	2636884.593854339	233784.355041529	1102790.9090909201	987832.2004936028	1089240.2847779917	983359.9673039821	801417.2786377891	611842.9250727202	871169.7221785465	1083878.6502338527	275317.84739070723	490126.6941329636	476100.90965512226	1380026.6042904945	486680.8887138538
624868.4835142652	611055.7848064263	844890.22396824	388561.52607081016	530339.808181101	778450.0535455947	312217.28868472436	1473944.8965089507	536677.2598854883	1154905.297528708	3734912.180464211	238632.59447353336	1515672.699490038	5053212.792016541	4280567.773646832	2608586.966458233	233784.355041529	1100750.9127575278	987832.2004936028	1089240.2847779917	970551.1989543245	791629.7555754683	601345.4003933435	871069.0599130766	1083182.469761729	273108.41120567644	477750.18640790816	476100.90965512226	1380026.6042904945	486680.8887138538
624117.5269552827	611055.7848064263	844888.8023830254	388561.52607081016	530339.808181101	778450.0535455947	311897.3433046356	1473944.8965089507	535666.4843601289	1154799.1163215218	3720182.793487007	238632.59447353336	1513742.3038661128	5047321.155956455	4276190.546087735	2608586.966458233	233738.95109181383	1100330.1457975083	987832.2004936028	1066799.287997335	962876.2456125056	791629.7555754683	594837.8367238484	870504.7982490091	1083182.469761729	265189.02889348415	467452.366270294	465681.37360947597	1380026.6042904945	486680.8887138538
620418.5748248326	611055.7848064263	844888.8023830254	388547.92529659055	530339.808181101	766579.3981282243	311897.3433046356	1468188.2571354287	535666.4843601289	1153881.8346185111	3688286.349302845	238632.59447353336	1513471.767816518	5027087.874748753	4273179.69483524	2608586.966458233	233525.161859576	1100330.1457975083	987832.2004936028	1066778.4588768794	957281.6134369901	791629.7555754683	585329.7307613323	870494.5013645587	1083182.469761729	265189.02889348415	467422.8481687903	465681.37360947597	1380026.6042904945	486680.8887138538
617158.3108506018	611055.7848064263	844537.6836077579	384321.14823003864	524230.84354619577	766579.3981282243	311897.3433046356	1468188.2571354287	528494.4433540464	1153052.9810882185	3682684.848095058	237842.1614963782	1503333.5903127121	5027087.874748753	4273179.69483524	2589176.9085590704	233426.9963938272	1097532.9644907706	987832.2004936028	1066778.4588768794	956682.5387726792	791629.7555754683	585329.7307613323	870494.5013645587	1081717.9301204442	262802.1022819899	438745.8598234908	465681.37360947597	1360550.824583114	485931.3336826145
614408.6131518921	611055.7848064263	844537.6836077579	384290.44270993676	524230.84354619577	766579.3981282243	301225.1224426583	1463531.7477310123	528494.4433540464	1151947.7952108686	3674142.67217855	237842.1614963782	1503274.0016459706	5020412.989391212	4260179.576509943	2589176.9085590704	233395.42166653188	1095056.1781302355	987832.2004936028	1066778.4588768794	935265.9134598211	791629.7555754683	585329.7307613323	870494.5013645587	1077950.8534744163	262802.1022819899	428315.54759131634	465681.37360947597	1360550.824583114	484756.09400291374
614408.6131518921	610123.449951165	844423.3084611604	383835.57369287993	524230.84354619577	766529.9559416804	301225.1224426583	1463531.7477310123	528494.4433540464	1147505.9632324928	3674142.67217855	237842.1614963782	1503274.0016459706	5007957.800427235	4240543.428923379	2588509.2417852096	233385.30119923275	1094542.5939211613	987832.2004936028	1066283.8070053095	935265.9134598211	791629.7555754683	585329.7307613323	870247.2970963911	1077516.1608753055	262802.1022819899	428315.54759131634	465681.37360947597	1353118.6645685707	484142.142644044
614408.6131518921	608073.2941282653	843951.503662817	383754.79631520866	524230.84354619577	766437.0764819582	298133.9755703647	1427423.8287598037	528494.4433540464	1146380.1443699747	3673510.892212018	237842.1614963782	1498842.1783477976	5007290.223736465	4237489.874969915	2567539.1221023416	233381.6779297566	1094542.5939211613	985782.5661939522	1060176.9017710022	935265.9134598211	786998.4474155011	584046.7169518606	870050.846332049	1077516.1608753055	257207.25853771158	393744.43366691284	458639.05799916916	1353118.6645685707	484131.50698114577
614408.6131518921	608073.2941282653	842694.7681923953	383754.79631520866	524230.84354619577	762798.5584152342	298133.9755703647	1427423.8287598037	528494.4433540464	1146161.1600650435	3671070.68338463	237842.1614963782	1498842.1783477976	5003272.59236529	4233455.340871606	2567539.1221023416	233379.94372874757	1094542.5939211613	985780.0097680413	1060176.9017710022	935265.9134598211	786998.4474155011	574316.5261676593	870050.846332049	1077516.1608753055	256551.97009595815	393744.43366691284	456281.27018705144	1352963.7474447815	484131.50698114577
613921.2561271138	608073.2941282653	842248.3288155402	383541.6260519114	524230.84354619577	762550.0909245948	298069.5508559798	1427423.8287598037	528494.4433540464	1133107.2548597902	3671066.7663975675	237842.1614963782	1498842.1783477976	4949559.1981863	4194726.86098974	2511579.834984108	233375.27635888633	1094277.0598932158	984675.6074463152	1060176.9017710022	933856.4060901358	773044.4041395615	564430.2274596939	869838.5102597635	1077509.3904999944	256454.16696026322	393744.43366691284	454501.0084002421	1324989.1128103058	484131.50698114577
612499.5362312737	605467.27964498	842248.3288155402	383541.6260519114	524230.84354619577	746206.1455809802	298069.5508559798	1427423.8287598037	527354.5107191335	1129579.808460657	3668023.469275059	237842.1614963782	1495777.4089867338	4949128.034967223	4184570.997786698	2511579.834984108	233375.27635888633	1093736.6118677296	981629.8525636675	1060176.9017710022	931235.2250213145	773044.4041395615	561857.3417005636	867753.37590789	1077034.362870953	256454.16696026322	391317.17034498695	452981.11979701783	1324989.1128103058	484131.50698114577
612030.8614730651	605048.6317292455	841230.3517323002	383540.32385963865	524230.84354619577	741016.474352994	296797.09642504295	1422814.3655421117	527354.5107191335	1128124.8948971534	3663702.9120894927	237842.1614963782	1471027.6085170526	4939303.503256622	4184570.997786698	2511579.834984108	233233.74046702922	1092855.192208035	981629.8525636675	1060176.9017710022	926554.0095709255	773044.4041395615	559707.8607529078	864698.9879352223	1077034.2306297892	256436.72016077428	391197.23363137746	452981.11979701783	1299637.0061683264	483575.06965883187
610377.2647535542	605023.8364245278	830982.9600438018	382634.4150216101	522047.6747388913	732408.7810837678	296797.09642504295	1406217.4101065616	524116.6938017044	1127882.4779929176	3649728.7227244526	237842.1614963782	1471027.6085170526	4905683.135426447	4184570.997786698	2497850.6813977184	233204.2895829558	1090428.0624763349	981388.8038260537	1058175.575528075	926554.0095709255	773044.4041395615	559462.1458482987	862791.2544665629	1075510.1940741302	256436.72016077428	391197.23363137746	451454.1553726939	1283311.3936695943	483543.5237701045
610377.2647535542	602786.0451399868	830982.9600438018	382634.4150216101	522047.6747388913	732408.7810837678	296782.63394376857	1406217.4101065616	524116.6938017044	1127882.4779929176	3643933.7941807904	237842.1614963782	1471027.6085170526	4838523.480261198	4170323.200793295	2467865.663009314	233204.2895829558	1078794.0425279206	981058.943375367	1058175.575528075	918857.6123211479	773044.4041395615	559376.4063362116	852881.8759415128	1075510.1940741302	255807.00994482584	386570.32032920513	450885.54357262043	1283311.3936695943	483542.56848454656
610377.2647535542	602507.3708534186	830982.9600438018	382634.4150216101	522047.6747388913	690105.0488977431	296766.4567412511	1400472.4531646166	524116.6938017044	1125318.7374576812	3643933.7941807904	237742.6234177439	1471027.6085170526	4066144.58334616	4168253.82326663	2455050.163306243	233204.22976574826	1078794.0425279206	980969.2637421308	1058175.575528075	917635.0291928427	772505.9613345659	551343.724275	847559.1594050163	1075510.1940741302	255777.00191461947	386570.32032920513	450798.6161141791	1283311.3936695943	483542.5194907312
609703.6614449088	601980.028110187	830982.9600438018	382634.4150216101	522047.6747388913	680475.1121673713	296766.4567412511	1398419.8199445808	524116.6938017044	1124331.5056804165	3643252.8356720856	237741.78736693476	1465624.455216648	4052066.801146772	4138225.624610833	2455050.163306243	233204.22976574826	1078794.0425279206	980969.2637421308	1058175.575528075	917635.0291928427	772505.9613345659	540172.1852163755	847559.1594050163	1075510.1940741302	255777.00191461947	386570.32032920513	450742.119997076	1283311.3936695943	483542.5194907312
609703.6614449088	601980.028110187	830982.9600438018	382634.4150216101	521143.47341719654	680475.1121673713	295212.8956285517	1394977.9543960558	524054.9360022163	1122816.888952058	3643144.04124524	237084.14068206158	1465624.455216648	3979941.1938418197	4129710.8497989206	2432826.490705845	232862.66808844736	1077211.8115342571	980934.7879101024	1058175.575528075	915108.5887021666	772505.9613345659	540172.1852163755	847559.1594050163	1074605.2084475565	255739.73732158175	386570.32032920513	450742.119997076	1279662.0765845678	483542.5194907312
609703.6614449088	601980.028110187	830982.9600438018	382634.2940545869	521143.47341719654	680475.1121673713	295013.44375539204	1372359.0819642066	523962.8245802641	1121498.35384567	3636386.31875561	237065.77162278828	1463175.593742336	3924491.608366486	4111436.701358567	2432826.490705845	232786.24892609238	1077211.8115342571	980934.7879101024	1058175.575528075	915108.5887021666	767717.1841182103	539965.2532751283	847559.1594050163	1074605.2084475565	255739.73732158175	386570.32032920513	450191.9208726301	1224002.4610171958	483542.3591745328
607868.9283569647	601599.6576260518	830011.3840450554	381986.9600977231	521143.47341719654	677360.2125258123	292969.87882661435	1372359.0819642066	523907.22989071725	1110023.5207330568	3569750.3225118206	237064.79282846695	1442837.9242893674	3894006.6328731133	4100347.705648284	2432549.9900290812	232776.42280838714	1076986.845481049	980930.7653533524	1056693.8151032985	915108.5887021666	765935.1931692442	538962.5951404701	847234.0914228866	1072896.814035572	255723.60752180358	365362.6056838291	448681.1072725888	1224002.4610171958	483444.38341439306
605655.9020917075	601599.6576260518	828643.9565411706	381986.9600977231	521143.47341719654	665720.3475832584	289851.550090055	1372359.0819642066	523139.93800692976	1110023.5207330568	3569750.3225118206	237064.79282846695	1442837.9242893674	3823346.209858092	4089651.505919246	2430424.645529878	232776.42280838714	1075910.9527382434	980930.7653533524	1056693.8151032985	891907.313881546	765935.1931692442	537325.7315682423	840561.4930988917	1072896.814035572	255723.60752180358	365362.6056838291	443218.3572387713	1224002.4610171958	483311.85420846666
605655.9020917075	601586.0563812404	828643.9565411706	381954.87796707737	521143.47341719654	665720.3475832584	289851.550090055	1372317.99072686	521786.8725243832	1109274.2392538032	3569750.3225118206	237064.79282846695	1441075.6409433195	3606275.251122373	4086011.082096671	2426616.3178115096	232776.42280838714	1074741.7637895204	980920.5348061586	1054744.0290131606	891907.313881546	765927.9010534465	537325.7315682423	840561.4930988917	1072896.814035572	255712.63201187566	365362.6056838291	441552.08287417865	1224002.4610171958	483311.85420846666
534329.3726428819	597604.2654090781	828643.9565411706	381028.7123728421	520846.61199758615	665720.3475832584	288582.62792725785	1362697.0107419384	515570.94431092567	1109274.2392538032	3561292.425816066	237064.79282846695	1440649.101790225	3595414.4284691717	4080655.108559153	2426616.3178115096	232776.42280838714	1074741.7637895204	980920.5348061586	1050524.4157586328	888229.4148910493	765923.0666506048	537309.0487678339	838603.0859889404	1071959.5398414582	251766.9433704192	364828.81484637957	441552.08287417865	1224002.4610171958	483163.12946545455
534329.3726428819	597604.2654090781	828643.9565411706	381028.7123728421	520603.05879958905	665377.0665667328	288443.63809026143	1357709.691116202	515544.45835263596	1109274.2392538032	3561292.425816066	237064.79282846695	1440210.9764616191	3595414.4284691717	4080535.39435628	2426616.3178115096	232776.42280838714	1069810.0662310426	980920.5348061586	1050524.4157586328	888229.4148910493	764723.6170103104	536110.5698115539	837823.7769912601	1071739.1749004063	251766.9433704192	363175.762633067	441552.08287417865	1224002.4610171958	483150.00035093067
534329.3726428819	597604.2654090781	825135.0955590296	380285.5618285559	520582.02425520745	664573.003924815	284201.8466710593	1356250.4936798878	515544.45835263596	1109274.2392538032	3452323.3272173945	237064.70041188007	1440034.680720598	3591765.730949849	4078540.9176907255	2426616.3178115096	232776.38221762885	1069810.0662310426	980920.5348061586	1049930.6495067151	886548.362653798	764723.6170103104	535703.4182484054	837823.7769912601	1071410.8556268201	249547.80080663256	359674.8527101348	439242.2368734045	1212327.398605702	483040.48377485166
524217.1364644119	597604.2654090781	825135.0955590296	379708.5754930291	520559.718947035	664552.7888306952	283370.8779617209	1348101.711083763	507757.8607124506	1109274.2392538032	3452323.3272173945	237064.28901362655	1434148.2415711365	3591765.730949849	4077677.0606185077	2422591.649985617	232775.89077009578	1064879.9483609826	980920.5348061586	1049930.6495067151	886548.362653798	764723.1254929729	535525.259605273	837805.7534859331	1071410.8556268201	249547.80080663256	351867.10597684764	439242.2368734045	1210058.0939852807	483039.45182926604
524217.1364644119	597604.2654090781	825135.0955590296	379286.39594332053	520559.718947035	664552.7888306952	283370.8779617209	1325020.5508816177	507757.8607124506	1106720.6472644995	3452323.3272173945	237064.28901362655	1422247.1573998125	3562029.1406890643	4030731.9758516694	2419810.138587397	232775.14070184858	1064640.88800398	980900.0019123601	1049872.6180246095	886548.362653798	764722.7043657177	535525.259605273	837805.7534859331	1071393.0972943315	249096.03370074788	343885.9130925115	439242.2368734045	1210058.0939852807	483039.45182926604
522566.4265307198	597604.2654090781	825135.0955590296	379281.3685849077	520559.718947035	653856.7827436773	279942.77518610394	1324165.6950502836	502450.8542618267	1106026.297814809	3414631.424312605	237061.92437743102	1420952.9971729328	3562029.1406890643	4030731.9758516694	2416458.251317926	232775.14070184858	1064577.4047358471	980888.4570056389	1048041.9082919908	876775.0886863221	764722.7043657177	535498.0519224644	837722.9278657649	1070312.5103696184	249096.03370074788	343235.59823026304	439242.2368734045	1210058.0939852807	483037.7426939736
508366.65368447144	596297.700193086	825135.0955590296	379281.3685849077	520536.2221916254	653856.7827436773	279942.77518610394	1323616.8022706865	502450.8542618267	1104703.9013507343	3408110.42576775	236992.25441920548	1410418.5662884826	3541926.153954007	4017678.3517354135	2416458.251317926	232775.14070184858	1060128.7391887018	980885.4384782622	1041211.6653025425	876775.0886863221	764722.7043657177	535391.1766978126	836754.5228891787	1070312.5103696184	249096.03370074788	343235.59823026304	437615.22641365835	1198939.6915253683	483013.6175003105
506147.9723739878	596297.700193086	825135.0955590296	379238.5722202506	520052.8267536479	653856.7827436773	279942.77518610394	1308874.0650325052	502450.8542618267	1104703.9013507343	3408110.42576775	236935.53945497586	1406987.8026810137	3525979.111078982	3988766.7152584735	2416458.251317926	232775.14070184858	1060128.7391887018	980885.4189937863	1039726.7085576832	876105.78807409	764722.6088784535	535385.9433883799	836754.5228891787	1068866.5550163295	249096.03370074788	343225.5270681963	435424.2537405223	1178828.8713113992	482961.2062129522
496489.0762152502	596297.700193086	825135.0955590296	379236.2784527169	519684.88719573896	651255.3012032573	279942.77518610394	1307632.8707697596	500038.9192419193	1099310.5182981591	3350500.60850293	236547.2502675155	1406987.8026810137	3490693.4048499893	3988766.7152584735	2416458.251317926	232490.1409065941	1060128.7391887018	980885.4189937863	1034294.5542089579	869925.4703797598	764722.5566319075	534397.3903721499	836754.5228891787	1068452.43517367	249075.83579100703	341387.24668636353	435424.2537405223	1178828.8713113992	482741.43137262523
496489.0762152502	596297.700193086	824151.7404724939	379235.3357801505	518246.5765835837	651255.3012032573	279928.6201376231	1306838.6290346382	500038.9192419193	1099310.5182981591	3350500.60850293	236539.6069536565	1399021.3849889757	3490559.0371583006	3988626.7427367857	2400875.6961846887	232490.1409065941	1060128.7391887018	980885.4189937863	1015535.1906233047	867811.4656586349	764679.2139016351	533850.1775667056	832623.2423847421	1065862.529434309	248550.36988983053	341387.24668636353	433379.7635261445	1153164.2844504146	482478.2688141321
496489.0762152502	595796.0606067004	824151.7404724939	379234.8259037189	512300.77881102246	650823.304985461	275759.924119447	1306838.6290346382	499445.29757209937	1097171.8647500377	3336597.8136556246	236409.02182201864	1394897.8365612437	3489900.310226799	3987829.545711048	2400875.6961846887	228140.7127509063	1060128.7391887018	980885.4146560552	1006159.7025901873	867801.060113151	762770.0108554736	533850.1775667056	832375.8235622025	1063329.8452082588	248550.36988983053	333858.9803784097	433221.80550102814	1153164.2844504146	482450.8875598461
496489.0762152502	595040.5793233492	805747.9885771704	377341.7813858995	510900.6405328481	649392.1991551012	275759.924119447	1287734.7888070664	497756.4012402359	1093747.348743538	3316211.010007365	236409.02182201864	1394897.8365612437	3459083.3208101583	3987829.545711048	2400875.6961846887	228140.7127509063	1060086.970414197	980885.4146177453	986940.7764309453	860091.8736600297	758007.8610524364	533850.1775667056	832375.8235622025	1063064.1319394193	248179.90783374239	333858.9803784097	433219.13200789323	1153164.2844504146	482450.6340194749
496489.0762152502	595029.7154024614	805747.9885771704	376301.81447291456	510489.20280173793	649133.1749515947	275759.924119447	1287734.7888070664	497480.52558344987	1093747.348743538	3212493.7658586	234550.99979211125	1386548.2140138114	3446276.2073831465	3976756.7517275023	2400875.6961846887	228140.7127509063	1060086.970414197	980727.542675278	983120.5467843909	860091.8736600297	758007.8610524364	533745.9473746918	816202.4334226911	1063064.1319394193	247468.31923735532	329703.33719953755	433187.82142731006	1153164.2844504146	482450.6340194749
486580.3504237899	595029.7154024614	805739.354077876	376299.16955266387	509418.6121205029	648916.8942525833	275759.924119447	1287734.7888070664	497464.5958699743	1090899.1432861218	3212493.7658586	234550.99979211125	1386548.2140138114	3399730.5330288536	3976756.7517275023	2400875.6961846887	228140.7127509063	1060086.970414197	978972.9211412212	960808.8057450838	860091.8736600297	758007.8610524364	532576.6778249998	816202.4334226911	1063064.1319394193	247467.87226488203	329360.19526659424	421804.47615613934	1150479.1820069393	482450.6340194749
486580.3504237899	595029.7154024614	803064.3127197749	375891.0684709697	507498.956327521	647753.3188488175	275256.4888907085	1287734.7888070664	497464.5958699743	1090899.1432861218	3131629.3242378314	234550.99979211125	1386548.2140138114	3398477.403898361	3951044.8002934093	2400875.6961846887	227265.00425242138	1060086.970414197	965134.7052556827	960808.8057450838	860091.8736600297	758007.8610524364	519641.8055964618	816202.4334226911	1063064.1319394193	247462.856278493	329137.0468664439	420957.1869398075	1119348.2455333718	482309.65307512955
479983.9025478604	595029.7154024614	803064.3127197749	375891.0684709697	506502.0953838695	643941.8465567852	268253.8473518413	1287734.7888070664	497458.91416018823	1090899.1432861218	3131629.3242378314	234550.99979211125	1377977.9938155988	3358700.3876789105	3933055.6738287075	2398591.7925732587	227265.00425242138	1059929.789531602	965134.7052556827	901983.7595804213	856847.199438198	758007.8610524364	470147.1050323096	812294.1688523222	1063049.2418136476	247462.856278493	329137.0468664439	409157.27907080663	1119348.2455333718	482309.65307512955
479156.01350721024	595029.5246613913	800514.1354173133	375891.0684709697	506339.46448861266	643860.7627156707	268253.8473518413	1287067.227040268	497458.91416018823	1090899.1432861218	3089898.735269879	234550.99979211125	1376209.5017451015	3358700.3876789105	3933055.6738287075	2398362.82827097	227265.00425242138	1053251.2171659044	965134.7052556827	901983.7595804213	856722.208663064	757287.2219374351	453663.4147099668	812294.1688523222	1062995.2386805005	247461.732321803	328814.9431450351	407695.3674613442	1118107.778285408	482309.65307512955
478159.2920080854	595029.502220029	800514.1354173133	375891.0684709697	506318.6330538104	642160.0669717266	267849.1001561698	1267981.9694803732	497458.64111588616	1090738.8981577363	3086425.932903145	234550.99979211125	1372431.4384816322	3358700.3876789105	3933055.6738287075	2398036.5480784113	227220.36293393938	1053187.5579803558	965134.7052556827	901983.7595804213	846896.8891675539	757287.2219374351	448754.98743239144	805880.6602821082	1062995.2386805005	247460.18709983572	319845.0332598607	407268.2446160965	1116721.4390512286	482309.65307512955
478120.230595487	595029.5022177366	800007.7092071965	375891.0684709697	506318.6330538104	642160.0669717266	267625.48601652327	1257164.530098677	497458.64111588616	1090120.7124560638	3086057.347149675	234550.99979211125	1372431.4384816322	3336628.052885374	3933055.6738287075	2397955.9597459775	227185.72373658168	1053187.5579803558	959687.4707302473	901983.7595804213	846896.8891675539	756007.0065276731	448540.4463252317	805880.6602821082	1062995.2386805005	247457.09286156445	319845.0332598607	407091.44056530023	941685.181162289	482309.65307512955
477829.36555930757	594606.1796175565	800007.7092071965	373357.0473781611	506318.6330538104	642160.0669717266	267470.1971897386	1255158.4053678152	497432.05677510425	1086752.1796775355	3066493.497852753	234369.15940492396	1370949.896815083	3334485.548922364	3930145.496799513	2395473.9958154834	225647.3092189123	1049667.5452714919	959040.5282474991	897831.589452568	844268.5981661401	753381.2733806694	439105.3225581675	802082.7168326447	1060381.012253972	247457.09286156445	319845.0332598607	406952.5383393307	841844.3797811252	482309.65307512955
475395.023448079	594606.1796175565	800007.7092071965	372994.4451864337	502699.62768080307	633957.5294356139	267213.78247071087	1255158.4053678152	497432.05677510425	1086752.1796775355	3065652.269053007	234350.83951970527	1370949.896815083	3334212.5772464224	3930145.496799513	2393501.571278461	225585.6158028367	1049667.5452714919	959019.945935491	896455.104821474	835685.6646826984	742173.0090191729	433502.132212265	802082.7168326447	1055440.5694657366	247448.0090431205	319845.0332598607	406952.5383393307	841844.3797811252	482309.65307512955
475128.012580265	594516.7319750725	799121.0379333639	372994.4451864337	501796.213592858	630636.95301378	267213.78247071087	1232378.3572473002	497432.05677510425	1085279.1366252217	3062885.4620794053	234304.48265490044	1369708.5796777587	3228103.8218331025	3928648.326087208	2391782.940857587	225447.165540174	1049667.5452714919	952541.4002015725	892325.0649495977	832334.3437490705	741789.4583526087	419163.7838655296	802082.7168326447	1055283.1952812774	247446.53506018606	319845.0332598607	405013.9856950056	841844.3797811252	482309.65307512955
474418.6253533436	594516.7319750725	798924.1657724224	372994.4451864337	501758.9767327435	630531.546644801	266951.50899357523	1231359.1923261522	497032.81276070664	1085279.1366252217	3037148.1324970876	234304.48265490044	1364620.9385872472	3228103.8218331025	3924827.5517813805	2391777.275981994	225446.39249881989	1042730.4719635597	950658.2113198136	884741.9160669332	832334.3437490705	741789.4583526087	418493.8459444941	801805.4926736907	1055278.7152323702	246886.58936063154	319845.0332598607	404609.38604758494	841844.3797811252	482309.65307512955
471776.9309165156	594516.7319750725	798123.088882261	372851.0140244929	500149.29646066023	630531.546644801	266065.30484127003	1229693.4186335544	497032.81276070664	1079242.4774345153	3034781.013484546	234304.48265490044	1362539.4169481245	3228103.8218331025	3916793.1696337517	2391743.0855515944	225446.28147451894	1042608.7782544332	940306.2010389431	881139.5456651356	823273.2673410617	741505.278742908	411368.8760227532	800617.5190821148	1048953.2431705345	246786.65217610882	319845.0332598607	404496.67757112125	841844.3797811252	482309.65307512955
471776.9309165156	594516.7319750725	798123.088882261	364409.20700094383	499254.59248334315	625780.5823782177	263551.01448448596	1229198.4228625025	489727.59151813516	1079013.1150727032	3015211.7050231234	234106.91745454737	1362539.4169481245	3226570.389310879	3916793.1696337517	2391711.883494974	225446.28147451894	1042608.043535396	940166.070519078	881139.5456651356	823273.2673410617	741461.7557090381	396012.1285876546	799774.5723270556	1048953.2431705345	246785.25758906594	319303.83063196554	393118.4888462786	841844.3797811252	481184.1747564335
471776.9309165156	594516.7319750725	798123.088882261	364409.20700094383	498647.7009564942	625780.5823782177	263551.01448448596	1229198.4228625025	489727.59151813516	1079013.1150727032	2994673.528523045	233908.99217172695	1360664.3544006012	3223963.586139957	3916793.1696337517	2389062.345925726	225446.03791501012	1041744.1543290084	940166.070519078	880632.7544593475	820714.960992539	741422.4895343856	393887.55474958126	799742.809821767	1048953.2431705345	246349.70811280762	319303.83063196554	393118.4888462786	841844.3797811252	480870.138133339
471738.8353498456	594183.8482993528	798005.1318966318	364409.20700094383	498647.7009564942	625023.7642076352	263551.01448448596	1228400.6593656729	489727.59151813516	1079013.1150727032	2994673.528523045	233908.99217172695	1360664.3544006012	3223963.586139957	3913356.5950310696	2386917.6928747008	225446.03791501012	1035799.5535056868	940166.070519078	880632.7544593475	815825.9282326223	741422.4895343856	393887.55474958126	797862.0078005111	1048953.2431705345	246312.96217858203	319303.83063196554	393118.4888462786	836669.1726465462	480870.138133339
470595.6249838851	594140.3323563118	797530.7031034192	364409.20700094383	497491.20903989964	624937.6312917094	262578.33981855825	1213549.8258562256	489727.59151813516	1077110.2611344638	2982252.6464050245	233908.99217172695	1360664.3544006012	3200696.825273809	3900965.862589795	2386761.583067342	225445.65541721607	1035098.5235859253	932358.6317843719	872932.2885959178	815825.9282326223	736006.8448583115	392927.4101223635	797831.0737487834	1046556.7353563032	246256.46970878931	318977.24580749386	392330.8939876716	836669.1726465462	479802.1238049472
469850.3515360574	594140.3323563118	797182.4842952157	361777.5377152983	497491.20903989964	624907.6430511015	259337.2137978969	1213549.8258562256	487194.4259392715	1076719.018374136	2981522.4974990054	233905.61532062912	1360662.0458633893	3200696.825273809	3900253.660773751	2382581.613837892	225445.65541721607	1035064.5996693617	932358.6317843719	872480.6363015732	793086.6963971445	736006.8448583115	391449.22167945246	797831.0737487834	1045862.8817053764	246112.51405717974	316001.1870381073	388444.2861196904	836669.1726465462	477054.2375683524
467831.2285398654	594140.3323563118	797182.4842952157	361777.5377152983	497491.20903989964	624907.6430511015	259337.2137978969	1201200.0358107376	487194.4259392715	1074521.2322019383	2967694.3578880103	233142.6137575639	1355931.8099793526	3188473.413527352	3900253.660773751	2382470.838409653	225445.65541721607	1035064.5996693617	932358.6317843719	869250.360446153	790854.2189315656	736006.8448583115	390436.232216676	797831.0737487834	1043253.1789308031	246101.07950116735	316001.11857938365	388444.2861196904	830743.3332244373	477054.2375683524
467831.2285398654	588214.6699624066	797182.4842952157	361302.8047156381	493439.3425838953	624907.6430511015	259337.2137978969	1149074.4396237452	486479.5464884718	1074521.2322019383	2885677.8980821627	233131.1779578607	1355931.8099793526	3187174.201434379	3900097.826237512	2380785.769058602	225445.65541721607	1035023.4210102344	931424.179680949	847765.0438292876	736242.781569612	735871.3417161609	389366.2210287028	797731.9703341541	1042367.1524809329	246100.42199699636	315704.33881187177	388444.2861196904	828143.134480058	476142.6713510463
467831.2285398654	587363.7388203646	796282.2791279078	361302.8047156381	491897.6625334093	624768.6579922808	259337.2137978969	980046.1264883555	481710.57852633274	1074521.2322019383	2871858.3847367056	233131.1779578607	1355931.8099793526	3177927.4260216174	3897547.6919300933	2380503.9662432335	225445.65541721607	1027772.1994519486	931424.179680949	847765.0438292876	736242.781569612	735871.3417161609	388907.2245938615	796944.737863201	1042323.9540531721	244387.15039401117	315704.33881187177	386528.48159442557	828143.134480058	476142.6713510463
467831.2285398654	587361.7166441178	796282.2791279078	361302.8047156381	491772.24019052205	624549.7000245122	259337.2137978969	777797.9467267033	481710.57852633274	1074521.2322019383	2871858.3847367056	233131.10758265536	1355718.6385293298	3166928.8981623095	3895130.8569613523	2380503.9662432335	225435.1365438652	1027772.1994519486	931424.179680949	833312.7224258835	736242.781569612	735851.1505470949	387721.4607763537	790907.536341745	1042153.9646366863	242328.47530724097	315704.33881187177	386528.48159442557	820151.4373328589	476142.6713510463
467831.2285398654	584207.573735538	796282.2791279078	360743.9079436606	491013.98719375924	624227.9803918722	258182.82242570285	777797.9467267033	481033.789765913	1070043.4334860654	2864907.7513187416	232615.3538817793	1355718.6385293298	3166324.7271985346	3888005.3911474333	2380353.6530146184	225403.05468783202	1016802.2104606907	930527.1604791261	812135.9209393788	730494.2441029315	734641.9681685979	387721.4607763537	790526.4691814336	1042153.9646366863	242328.47530724097	315704.33881187177	384027.0153848815	820151.4373328589	476142.6713510463
467831.2285398654	584207.573735538	794042.0582716584	359988.11633681547	491013.98719375924	624140.9471638656	258122.7200004995	777797.9467267033	480680.956170697	1069845.5142736773	2864907.7513187416	231815.830413374	1350830.892778221	3121577.022605952	3862994.52641146	2377088.9383324664	225403.05468783202	1014057.8566376399	929554.6237410404	812135.9209393788	730494.2441029315	734641.9681685979	386328.77231193305	790384.0528726502	1042153.9646366863	242328.47530724097	315704.33881187177	383251.3173983259	798330.2060832483	476142.6713510463
467831.2285398654	577039.6266583429	794042.0582716584	359830.4606270244	490768.30988194334	623671.9429250109	258122.7200004995	678103.7356797884	479378.09457262815	1069820.9153504795	2864907.7513187416	228348.81716021814	1350830.892778221	3121577.022605952	3844311.659635241	2375350.915449185	224359.03797364907	1014057.8566376399	929399.6103865508	812135.9209393788	730494.2441029315	733886.9610528068	385875.0713762638	788375.7913827103	1042142.5990987127	242328.47530724097	315704.16119904956	383234.0608054865	798330.2060832483	476142.6713510463
467831.2285398654	576473.5808554911	793994.3377065983	359729.54209804453	490768.30988194334	623637.764744388	258122.7200004995	678103.7356797884	478751.63996542746	1069810.395683333	2864907.7513187416	228348.81716021814	1350830.892778221	3121577.022605952	3830934.606729593	2372260.931207672	224138.49570231265	1014011.7115104542	929023.4926234056	812135.9209393788	724939.9822608436	733886.9610528068	385539.7993642327	788375.7913827103	1041760.8022992394	242328.47530724097	315704.16119904956	383183.8899919043	798330.2060832483	476142.6713510463
467831.2285398654	576473.5808554911	793220.8790351505	359729.54209804453	490768.30988194334	623633.9283961692	258122.7200004995	678103.7356797884	478751.63996542746	1069610.760645525	2864907.7513187416	228342.12621823009	1350830.892778221	3107003.882690067	3825362.119716373	2359138.838805523	224115.02745822852	1010787.3160697246	929023.4926234056	812135.9209393788	724939.9822608436	733886.9610528068	385060.11020849744	784766.3548161404	1041760.8022992394	242328.47530724097	313680.5788448283	381865.1482220739	796688.2145703993	476142.6713510463
467320.3018973166	576473.5808554911	793192.2993600699	359675.4910813344	490768.30988194334	623338.5609021145	258121.8377092977	667263.8698604987	475278.7909594121	1068688.9824328101	2853523.9917919477	228342.12621823009	1350682.8061363925	3106858.5128895245	3825362.119716373	2359138.838805523	224114.72848179177	1010787.3160697246	929023.4926234056	812135.9209393788	717343.1854064796	733886.9610528068	385060.11020849744	777479.7678435843	1041760.8022992394	242328.47530724097	313659.40589532733	381501.4780509109	796688.2145703993	476142.6713510463
467317.5975466322	573184.3405259331	793156.4370619658	359675.4910813344	490768.30988194334	623338.5609021145	258121.8377092977	625426.6391579132	475183.35964962165	1068688.9824328101	2843836.976744414	228338.857247305	1349132.0051917257	3089757.253903634	3825362.119716373	2359138.838805523	224113.3895994036	1010787.3160697246	928993.7883573085	812135.9209393788	717343.1854064796	733886.9610528068	379118.00014624605	775259.9949113046	1041317.4880660216	242328.47530724097	313655.33281402575	381399.32213915355	787110.5112234234	475885.2539270684
467317.5975466322	573095.4638145214	793156.4370619658	356929.79278939427	490453.92195841804	623338.5609021145	255803.44633811404	625380.4811310256	473626.5248109752	1064705.763265508	2838887.390934515	228338.4908786356	1349109.4236957429	3081635.6133036856	3820635.853303383	2349006.068630904	224050.13449435588	1008242.4038577988	924427.9383938806	809535.8232126373	710460.8417472428	729385.6536163028	379118.00014624605	775259.9949113046	1040964.3768503192	242315.84935354808	313653.0630902596	378502.3234280917	787110.5112234234	475496.1230034154
467165.0538441025	573095.4638145214	785649.8024551722	356404.20474835095	490453.92195841804	623338.5609021145	255724.35405272467	625380.4811310256	471122.0182372767	1064705.763265508	2838887.390934515	228323.00723495756	1346995.474189991	3081635.6133036856	3814393.9149691826	2349006.068630904	222316.62695874507	1002318.6624431474	924427.9383938806	808976.9149664541	710460.8417472428	729385.6536163028	379118.00014624605	775194.8665062204	1040876.1983439637	242315.84935354808	313648.1166526723	377819.44389701035	787110.5112234234	475492.0077207399
466303.61714088253	572878.3516117192	785086.3663222736	356404.20474835095	490453.92195841804	622287.7113996233	255724.35405272467	587926.6181581572	469108.55821721646	1064690.5976680026	2838887.390934515	228323.00723495756	1345541.0869834288	3072740.6884513386	3811048.028036143	2349006.068630904	222316.62695874507	1002318.6624431474	924427.9383938806	796391.3981890972	710460.8417472428	729385.6536163028	379118.00014624605	775162.5666427853	1040876.1983439637	242315.84935354808	308649.2254707567	376266.97714808973	786689.9637561343	475492.0077207399
466303.61714088253	572878.3516117192	785086.3663222736	356404.20474835095	489337.96920157794	621541.3152078446	255724.35405272467	587926.6181581572	469057.80024982657	1064685.4426539077	2823473.627143446	228146.50318690034	1345541.0869834288	3052405.946854016	3811048.028036143	2349006.068630904	222316.62695874507	1000347.3434352062	924212.7828945959	796391.3981890972	709802.537910144	729252.1222366227	379118.00014624605	775100.5301232961	1039924.3213005775	242315.84935354808	307671.3078209092	375874.3925653288	783598.8035301066	475159.38691077987
463604.06995567016	571692.8184489044	785086.3663222736	354536.3106830305	489337.96920157794	621101.3740574447	254986.20784475422	587926.6181581572	467473.3684311469	1064364.9269865116	2822222.5937835407	227780.05292868352	1344053.7696233226	3052405.946854016	3811048.028036143	2349006.068630904	222316.62695874507	1000347.3434352062	924162.7551783189	795293.9304391736	708732.9338356196	729252.1222366227	372663.5029121893	774774.5691347619	1039924.3213005775	242315.84935354808	305494.6528686635	375173.94194049813	777299.7693196799	475084.83229596855
456977.7086871145	569481.2715316375	781832.3826662627	353174.1279856784	489337.96920157794	621101.3740574447	254409.89323537724	581737.9620874723	467192.25433016254	1061396.922620596	2600677.2320657307	227636.50927182284	1343721.038697186	3040001.940980073	3810582.370971824	2349006.068630904	222316.62695874507	1000347.3434352062	923829.5666775245	794518.0198416961	614277.2143634309	729252.1222366227	372370.22296389344	770085.151073567	1039891.2160676931	242223.79540594254	305379.9740226023	371351.93495130923	777299.7693196799	475051.34887568816
453094.2728096012	569481.2715316375	781832.3826662627	353174.1279856784	489337.96920157794	620831.3487749714	254356.9409329518	577550.5447905804	467186.61573869106	1061396.922620596	2600677.2320657307	227636.50927182284	1343083.509112087	3037936.004856996	3805299.7738093534	2311457.637423514	222316.62695874507	1000338.9823510181	923829.5666775245	789363.863825686	614277.2143634309	729252.1222366227	372370.22296389344	770085.151073567	1039891.2160676931	241652.94956808168	305365.6325509388	370690.42061032756	776426.2918992909	475039.2791347892
451257.4934103834	567642.8164556643	781832.3826662627	353174.1279856784	489337.96920157794	620824.8032673438	253610.87655489202	576561.8903072954	467182.13323138485	1061396.922620596	2600677.2320657307	227636.50927182284	1342871.2447958996	3037936.004856996	3800733.9275234025	2311457.637423514	222316.62695874507	996696.7974178472	923657.8100174018	789363.863825686	612802.4676459994	713000.6294171383	370800.40014333127	770085.151073567	1039891.2160676931	241652.8090390729	305365.6325509388	370669.31261195533	776426.2918992909	475032.66583652
450823.2103784111	566316.2809403877	781832.3826662627	353174.1279856784	489113.6133157008	620824.8032673438	253610.87655489202	574567.6215269055	467182.13323138485	1061396.922620596	2600677.2320657307	227636.50927182284	1340915.4600537245	3036121.699796229	3798863.424464248	2311457.637423514	221904.15939338822	996696.7974178472	923566.5598889841	789363.863825686	607454.7321227876	713000.6294171383	370382.45287670195	770085.151073567	1039564.6417128767	241652.8090390729	304648.8398311656	370458.1928907549	770358.525606335	474878.83417100523
450749.72265779163	566316.2809403877	781832.3826662627	353174.1279856784	489113.6133157008	620824.8032673438	253610.87655489202	574567.6215269055	464338.0867105628	1058034.0036790944	2591021.4432764137	227415.93751654387	1340909.445830249	3030448.423484737	3769357.9594066474	2311457.637423514	221756.29496886078	996696.7974178472	921535.8706265191	789363.863825686	607454.7321227876	713000.6294171383	370382.45287670195	770085.151073567	1039564.6417128767	241602.38205412988	301698.54637704074	370154.8551103148	769717.388731886	474878.83417100523
450634.1377936141	566184.3452303715	781832.3826662627	353174.1279856784	489113.6133157008	620824.8032673438	253610.87655489202	574567.6215269055	464338.0867105628	1056119.4595970293	2552007.2231131257	227415.93751654387	1340909.445830249	2977420.04515243	3769357.9594066474	2310977.2948062527	221755.568076114	996696.7974178472	921535.8706265191	789123.6911794067	597655.5728285934	711557.4285935911	370370.71571483515	770085.151073567	1039564.6417128767	241575.879426055	301638.07739573205	370108.1057202644	769435.9261443701	474878.83417100523
450052.7124634119	566184.3452303715	780476.2431134294	353174.1279856784	489113.6133157008	620824.8032673438	253610.87655489202	572455.969701563	464338.0867105628	1055346.5953885699	2540142.863902742	227415.93751654387	1340560.0875919447	2965215.7076749755	3736077.1993965968	2310897.417111668	221511.770310849	996696.7974178472	919885.739890846	789123.6911794067	592080.4425590584	711549.9939761392	362356.91492159705	769380.7748572906	1039564.6417128767	241575.879426055	301638.07739573205	370108.1057202644	769432.3366552939	474878.83417100523
449987.10194400937	566179.8022856463	777538.9021723154	353174.1279856784	489113.6133157008	620824.8032673438	253458.62774628977	572376.2703584943	464338.0867105628	1053092.7123396706	2532761.747093341	227415.93751654387	1340412.6611743092	2963028.9978663195	3691458.101797585	2303113.127694379	221511.770310849	996696.7974178472	919885.739890846	786238.9000221521	590634.9344023756	711549.9939761392	362356.91492159705	766857.0942852426	1039545.2585584983	241575.879426055	301638.07739573205	367511.32586178253	769432.0188012308	474878.83417100523
448029.4763004752	561585.4343689526	777538.9021723154	353174.1279856784	488580.71384363325	619472.5518020745	253458.62774628977	563866.3730316814	464338.0867105628	1053092.7123396706	2487546.376982233	227406.71019690973	1337586.5699979437	2963028.9978663195	3691458.101797585	2302158.8000283395	221511.770310849	994491.7020246651	919885.739890846	785761.2224264841	572429.2509213336	711549.9939761392	362356.91492159705	766369.8994235082	1037993.8508987157	241575.879426055	301638.07739573205	366937.61843264767	769043.7684014926	474878.83417100523
448029.4763004752	561585.4343689526	777489.696068006	351696.79654035997	488568.30312549905	619472.5518020745	251258.24857730605	559008.6734058884	464246.32268406305	1053092.7123396706	2487546.376982233	225896.48437227638	1337586.5699979437	2950054.0623468277	3691458.101797585	2301763.2253463133	219667.72232039046	994491.7020246651	919885.739890846	785761.2224264841	572429.2509213336	711549.9939761392	361218.1461061591	765995.7656854216	1037905.9878182904	241247.38802741515	301638.07739573205	366723.2891274542	758761.6738548183	474878.83417100523
448029.4763004752	555574.664246876	777440.5017954326	351696.79654035997	488567.04494874086	619472.5518020745	251258.24857730605	554683.9788828606	464170.40221509873	1053021.8230111848	2471016.9773378526	225896.48437227638	1335875.4286180236	2919242.609014527	3670189.7481491556	2300879.1366177374	219667.72232039046	994405.4895599062	918651.3781420941	785761.2224264841	572429.2509213336	710655.0544098839	358890.25946556125	765995.7656854216	1037905.9878182904	241129.54927748584	301638.07739573205	366723.2891274542	758761.6738548183	474878.83417100523
448029.4763004752	554148.1769024301	776689.1736173588	351304.79729109484	487912.33014133276	618610.9649821054	251257.06349176978	542925.1258300096	463573.47834039206	1053018.0303870619	2471016.9773378526	225895.07925336418	1335719.8826928318	2918896.339811221	3669227.541494682	2300444.3975396184	219667.5216944522	990108.7105665505	917449.3782153212	782733.5082296839	572429.2509213336	709964.3783388928	357776.72927838506	765745.694932668	1037043.7397755048	240973.67694227837	301561.5068037087	366561.2073825851	758761.6738548183	474324.76761342207
447307.17872383056	554135.803849349	776226.7732842417	351304.79729109484	487570.19847991335	618434.5550393873	247162.07806279344	542925.1258300096	463519.91232546914	1051991.5229090173	2471016.9773378526	225883.25384223103	1334870.1805675076	2875904.939377183	3658492.5026770923	2300179.177964999	219667.5216944522	990108.7105665505	917128.7746921665	782063.6348227907	572429.2509213336	709062.0414874823	357540.9518077915	765745.694932668	1037043.7397755048	240917.5213466983	301511.6506636216	366017.6166078263	747979.3790937916	474010.47190610267
447164.47654817585	546573.3236165066	776226.7732842417	350206.84874965955	487555.03249161644	618304.9881008179	247162.07806279344	542925.1258300096	460503.9203928094	1051515.5488621986	2460995.8693075706	225881.26650673238	1328190.8811664672	2875904.939377183	3653534.233373736	2295635.10513827	219448.0099090966	990108.7105665505	917088.6189726868	777591.3226409534	567673.7771671314	709062.0414874823	357540.9518077915	765745.694932668	989415.1741424777	240897.4429898094	300069.21982108144	362203.96720287064	747979.3790937916	473995.59555866086
446559.6019775288	546573.3236165066	775569.5843362467	347982.45875016926	485822.2194233362	617601.1041481522	247162.07806279344	542784.2354442736	458339.8792257461	1051509.434384679	2460198.1415896206	225745.58015238502	1328190.8811664672	2875904.939377183	3640300.429455076	2295635.10513827	219402.33636048992	988507.6869968462	917088.6189726868	772139.7765218945	247910.10960944468	708691.2743765743	357540.9518077915	765745.694932668	328372.4211389737	240896.5803764043	300069.21982108144	359857.3249324084	747979.3790937916	472434.2460979177
446456.0726822143	546573.3236165066	775464.3713030932	347982.45875016926	485164.83294649294	617460.202926257	247162.07806279344	537465.2134954437	458262.94167067704	1051168.4224751322	2426344.3866030453	225745.58015238502	1328190.8811664672	2847058.9572898056	3631517.104140559	2295635.10513827	219402.33636048992	985607.3658014004	917088.6189726868	768097.8444995839	188786.79816672998	708495.7447833213	353129.63236176205	765745.694932668	322876.0776540937	240846.48861515906	300065.8064158567	359857.3249324084	737237.8353071418	471457.7091475429
446456.0726822143	546573.3236165066	775440.3136787943	347930.93862028036	485164.83294649294	616802.1657366831	247162.07806279344	536919.1946548823	457743.82735435705	1051168.4224751322	2410600.812657977	225745.58015238502	1328190.8811664672	2847058.9572898056	3629199.962466525	2295635.10513827	219342.3801688874	985607.3658014004	901752.7987810171	766065.6207203101	188786.79816672998	695817.1621318355	353126.42809086357	764774.5449256606	321337.5111435539	240504.8224539732	300046.69902204344	359498.44640965335	737237.8353071418	471457.7091475429
446447.5399605745	546573.3236165066	775439.8758506443	346954.084658611	484988.9567404631	616802.1657366831	245358.54054761064	536149.3415391461	457743.82735435705	1051168.4224751322	2197341.8722162326	225734.94254878955	1328190.8811664672	2847058.9572898056	3616261.5823309827	2295635.10513827	219342.3801688874	983980.5397483655	901752.7987810171	764619.495355496	163125.52358540794	695817.1621318355	353126.42809086357	764098.2391219382	321337.5111435539	240135.20433869533	300046.69902204344	358114.6776937109	737112.096586844	471457.7091475429
446328.20805268653	545128.717144219	775439.8758506443	346913.935741101	484866.999392169	616802.1657366831	243400.41809572408	524951.3622715878	457743.82735435705	1049983.3225348878	2142668.356720832	225165.66322022915	1328190.8811664672	2846901.6308828844	3597506.1710497155	2294423.3701314465	219218.39322893752	983980.5397483655	901752.7987810171	764619.495355496	161494.60009207	692681.9216901476	353007.41081583174	763840.0312420994	320138.9370076112	240135.20433869533	300046.69902204344	358114.6776937109	733422.8298368528	471457.7091475429
446191.0241232038	545109.8325821471	775434.8980625028	346722.37299933983	484620.8389598694	616017.5671784211	243063.72253285343	524951.3622715878	456951.74040099006	1049983.3225348878	773116.5626454453	225163.03206034622	1322924.0555665938	2846883.8640139233	3597506.1710497155	2289937.7834779937	219060.8434483373	983885.0981113974	901286.2781116782	764619.495355496	150766.55243933116	692681.9216901476	353007.41081583174	763839.4030825784	320138.9370076112	240072.53144440136	295858.63521392224	358114.6776937109	731769.895630551	471372.754521476
446191.0241232038	539897.2331567496	775434.8980625028	345861.77121215855	484596.4091245148	616017.5671784211	241351.13339973657	523917.47981673194	456951.74040099006	1049983.3225348878	773116.5626454453	225136.2080397942	1322380.1850937102	2845342.6936665196	3597506.1710497155	2283804.1727157105	219060.8434483373	979409.620738943	900988.4333365608	761681.0176344906	144103.84800492693	690203.1023984633	353007.41081583174	763839.4030825784	320138.9370076112	239524.7905721654	295202.1638704148	358114.6776937109	731769.895630551	471372.754521476
446140.55130061286	539210.3132743521	775434.8980625028	343999.4865763784	484247.77116565953	616017.5671784211	241227.91672664625	523917.47981673194	452115.23063442006	1049983.3225348878	744391.6790438202	225136.2080397942	1322380.1850937102	2845342.6936665196	3597506.1710497155	2279217.1844522064	219060.8434483373	979409.620738943	896867.3985292654	746137.3892063801	140339.15034728672	690203.1023984633	352997.7236913365	763627.7384213017	317789.8229058495	239524.7905721654	295202.1638704148	354650.07636136055	731769.895630551	470945.1195878389
446015.3851565901	537743.6760535203	775434.8980625028	343740.6429227981	482856.8281827228	616017.5671784211	241056.31921477025	523917.47981673194	452115.23063442006	1049983.3225348878	744391.6790438202	225135.99326004917	1321316.6926255608	2780134.639825056	3597198.4663000675	2275889.202894663	219059.78788372307	979409.620738943	896867.3985292654	746137.3892063801	140339.15034728672	690203.1023984633	352997.7236913365	763627.7384213017	304736.0405403506	239390.1926818186	295202.1638704148	354577.9338355592	720867.4939662687	470123.2816836002
446007.27526188723	536656.3541962008	773661.9276235524	343740.6429227981	482766.33903658047	616017.5671784211	240990.10329964012	523917.47981673194	452115.23063442006	1048686.622266162	744391.6790438202	225135.99326004917	1315038.2843252448	2758901.1290111756	3597198.4663000675	2274778.325959676	219053.61514160506	978814.5960474294	896867.3985292654	746137.3892063801	134303.63158157683	690203.1023984633	352997.7236913365	763296.3103237265	304736.0405403506	239390.1926818186	294892.25219712284	354577.9338355592	711165.3738415304	470051.2585266144
445924.1798889018	535948.328082196	773661.9276235524	343716.0757864812	482766.33903658047	615825.4709475832	240990.10329964012	523834.99633026205	452115.23063442006	1048686.622266162	744391.6790438202	225135.98185524347	1315038.2843252448	2758901.1290111756	3581624.174733722	2269721.0418761545	218979.2283888302	977682.3380110712	896867.3985292654	746137.3892063801	134076.24093888438	690203.1023984633	352997.70997315965	762833.5908013621	304240.65849488246	239390.1926818186	294892.25219712284	354577.9338355592	706841.555642391	470039.7479203819
445924.1798889018	535948.328082196	773661.9276235524	341574.4084285538	481358.7414648674	615825.4709475832	232964.60113089025	522707.6752884085	447582.2462631376	1048629.8257956894	744391.6790438202	225135.98185524347	1314315.5361782627	2758901.1290111756	3581624.174733722	2261189.040392508	218977.8767153256	977246.1708842405	896007.3051138094	741757.9609036054	134076.24093888438	689642.6628433976	340080.0237788027	756149.9405264654	304240.65849488246	239390.1926818186	294892.25219712284	349535.38554957876	706558.4214460202	470037.6820047471
444256.1702781003	533226.1629380881	773661.9276235524	341574.4084285538	481358.7414648674	615825.4709475832	232964.60113089025	522707.6752884085	447582.2462631376	1047055.7574635701	728078.7514850589	224973.9506632269	1314251.8124768648	2758901.1290111756	3581624.174733722	2259097.420558737	218927.7335086409	977246.1708842405	896007.3051138094	741757.9609036054	133509.1787044288	689642.6628433976	340080.0237788027	754427.7710142165	304078.75671160046	239390.1926818186	294680.95323099976	349535.38554957876	698523.2555722042	470032.30379666324
444179.4656715655	531214.9889759223	773661.9276235524	340215.6897886793	480080.7893264977	615825.4709475832	232964.60113089025	522207.0455963715	447582.2462631376	1047055.7574635701	714320.6647946407	224973.9506632269	1313826.0627514976	2758901.1290111756	3581624.174733722	2250098.36713388	218809.24077800915	977246.1708842405	879162.2423066986	741757.9609036054	133439.30590415563	689642.6628433976	340080.0237788027	753849.2418782632	304078.75671160046	239390.1926818186	294636.17273171636	349200.66680547054	696316.3261096074	470032.30379666324
443036.78700216283	530495.8824576028	773661.9276235524	339983.67888524395	479853.8325843855	610457.094293991	232950.92922783984	519308.6710170835	447582.2462631376	1047055.7574635701	709653.5862357393	224973.9506632269	1313826.0627514976	2727723.999677983	3578173.3764732163	2244055.7603385216	218809.24077800915	977246.1708842405	879162.2423066986	741757.9609036054	133150.09551946062	689487.5537670578	340080.0237788027	751627.4515375078	304078.75671160046	239390.1926818186	291893.68937516486	348606.7058553443	684281.5153619605	469612.7245016306
443036.78700216283	530495.8824576028	773661.9276235524	338866.3683280454	479773.61457906145	610457.094293991	230639.98984237306	519158.3106050255	447582.2462631376	1045953.3339055476	709653.5862357393	224973.9506632269	1312765.9533364787	2727723.999677983	3577676.7922831494	2227537.055459274	218809.24077800915	977015.385129053	879162.2423066986	740952.671290591	131568.96985979576	689487.5537670578	340080.0237788027	751627.4515375078	298277.0537234042	239390.1926818186	291893.68937516486	348267.84261044883	679781.8573835326	469564.66902779194
443036.78700216283	530495.8824576028	773661.9276235524	338483.45364674483	479773.61457906145	610457.094293991	228834.46102935256	519158.3106050255	447582.2462631376	1045932.6364611994	709653.5862357393	224973.9506632269	1312765.9533364787	2706243.7259063646	3575580.1305400273	2227393.306571372	218242.9884948077	976946.3680930904	879162.2423066986	739479.8117588096	131568.96985979576	686863.3157597939	340080.0237788027	751598.5426609248	298277.0537234042	239390.1926818186	291772.7436622748	346958.59302991745	674329.4734377081	469564.66902779194
443036.78700216283	530495.8824576028	773661.9276235524	338360.10550051305	478671.5477010464	610457.094293991	228834.46102935256	519158.3106050255	445590.7119700957	1042021.5528663516	709653.5862357393	224672.8347176121	1311391.7608267202	2694595.5190171776	3575565.9636968896	2227393.306571372	218087.1565863454	976441.300062904	879162.2423066986	737360.2671869692	131568.96985979576	686592.8729851427	338771.2064430118	748731.4188220949	298277.0537234042	239314.18851250174	287645.1842195483	346895.62842632213	667156.8891055909	469548.48722371773
443036.78700216283	530493.9280555489	773655.8040379203	338307.07816708623	478671.5477010464	609122.3899740407	228325.65443317714	505604.1912377685	445590.7119700957	1042021.5528663516	707981.4419285414	224670.7736877845	1311138.4389675471	2678662.0502477987	3564492.4795581205	2227393.306571372	217959.0666678716	974887.2921998806	879162.2423066986	730483.4142857818	131567.7369795183	682836.204394815	338140.322660018	744472.7589165708	298277.0537234042	239314.18851250174	287645.1842195483	346582.82482963864	667156.8891055909	469428.3664513818
443036.78700216283	530493.9280555489	771114.0915295266	338264.0335229229	478671.5477010464	609062.2736259586	228324.35197519098	505444.1985737167	445590.7119700957	1042021.5528663516	705122.4254899191	224670.7736877845	1310646.4194517233	2676761.7873845184	3555573.261077588	2227393.306571372	217911.83407840988	974887.2921998806	870980.8019742925	730483.4142857818	131567.7369795183	682836.204394815	338140.322660018	736612.181589789	298277.0537234042	239314.18851250174	287645.1842195483	344813.64574588614	667156.8891055909	469028.2457769487
442816.0142989915	530319.141742812	770920.1316245007	338264.0335229229	478478.74747510673	607280.1789078139	227286.85157153866	505444.1985737167	445590.7119700957	1042021.5528663516	703882.2282367689	224515.96540078058	1310576.633304857	2676034.6150807226	3555573.261077588	2222691.9419260845	217676.24326259317	973690.5395473824	869399.7859346998	730331.3445984498	131567.7369795183	682836.204394815	338140.322660018	723654.6930326937	298277.0537234042	239314.18851250174	287640.58018840844	342921.23427700636	666035.7254484614	468991.9790723172
442816.0142989915	530234.0167538907	767797.9303166243	337665.7682748327	477058.59818163124	607280.1789078139	227286.85157153866	505444.1985737167	444160.7913418373	1041946.6617959026	703882.2282367689	224426.60203846009	1310576.633304857	2660781.1878950847	3555573.261077588	2201838.114374369	217676.24326259317	971314.5042871563	869399.7859346998	727296.7951561162	131567.7369795183	682836.204394815	338117.89083920984	723372.1230370392	294967.6258535688	239266.23279513686	287639.91035224247	342031.68299830856	666035.7254484614	468991.9790723172
442816.0142989915	530050.1617612061	767797.9303166243	337635.4364926549	477058.59818163124	607205.3432780979	227286.85157153866	505444.1985737167	444160.7913418373	1041905.7842557612	703803.1329567815	224400.80092487758	1310554.0585015204	2659716.812872979	3555573.261077588	2201838.114374369	217429.17856663873	971314.5042871563	869399.7859346998	727296.7951561162	131011.19152348045	682836.204394815	338117.89083920984	723372.1230370392	294967.6258535688	239222.84816637618	287639.91035224247	342031.68299830856	666035.7254484614	468522.1841236535
442816.0142989915	530006.9526750676	767797.9303166243	337635.4364926549	477058.59818163124	607205.3432780979	227286.85157153866	505444.1985737167	444160.7913418373	1041870.9762593384	702622.5037252916	224400.80092487758	1310554.0585015204	2659716.812872979	3555573.261077588	2199783.9230402275	217429.17856663873	966354.9731858829	869399.7859346998	726932.6010921592	130440.1540122509	682836.204394815	338117.89083920984	722571.2330638582	289624.02655088954	239222.84816637618	287639.91035224247	342031.68299830856	666035.7254484614	468522.1841236535
442816.0142989915	529510.8324557671	766400.2870431449	337605.9843064525	477058.59818163124	607205.3432780979	227286.85157153866	505444.1985737167	444160.7913418373	1039348.1130183481	702561.6253247603	224400.80092487758	1310551.0729008955	2615796.294032846	3543931.0376764005	2194022.8451915113	217429.17856663873	966354.9731858829	869399.7859346998	711471.4745644587	129434.71097825856	682836.204394815	338117.89083920984	722051.668890564	289624.02655088954	239222.84816637618	287400.17835827166	342031.68299830856	657472.2522128671	468506.11201551906
442762.7676063884	524097.39208253473	766236.4172410325	337605.9843064525	477058.59818163124	607172.668702808	226416.11036454202	503815.8897885406	443899.87865216617	1038973.4655154536	696771.4763740142	224400.80092487758	1305469.1345114121	2615796.294032846	3543931.0376764005	2192236.548479355	217429.17856663873	966354.9731858829	868745.9430399375	711471.4745644587	128080.48402791301	682836.204394815	338117.89083920984	719858.4729087397	289624.02655088954	238860.48650881083	285090.90065326047	342019.2298087031	657472.2522128671	468088.3390739003
442548.0935642163	523666.7223608267	766236.4172410325	337605.9843064525	477058.59818163124	607169.9741924409	225640.44622858407	503224.4355017472	443746.3783754314	1037977.8453390058	696771.4763740142	224400.80092487758	1305469.1345114121	2615796.294032846	3543931.0376764005	2189334.0600386	217429.17856663873	965685.9259070129	868290.4496844364	711471.4745644587	128080.48402791301	682448.283140184	338117.89083920984	719790.027050528	289624.02655088954	238860.48650881083	283728.2249245519	341817.3545335529	657472.2522128671	466702.955269354
442548.0935642163	523558.96314298426	766236.4172410325	336833.01476487407	476923.7664870936	607127.0234691498	225617.16264440492	502749.50050420966	443161.7543581233	1037822.8752408496	696771.4763740142	224247.70972360377	1305469.1345114121	2586681.017870204	3537768.63466288	2189334.0600386	217390.50750227663	962272.3001806943	868290.4496844364	711471.4745644587	128080.48402791301	682302.1229083677	338117.89083920984	718377.335997081	289620.26127843413	238860.48650881083	275626.04952623084	341813.6543930047	644894.0270420411	466076.39574938046
442548.0935642163	522410.62159145216	766236.4172410325	336420.1049861587	476318.7389105592	607122.3760913004	222390.52699780447	495656.7835471469	442689.0377095993	1037822.8752408496	695103.5689341117	224247.70972360377	1305469.1345114121	2586681.017870204	3531673.1750000557	2186687.512547464	217390.50750227663	961025.4879335918	868290.4496844364	709958.4761437997	128078.89793079214	682302.1229083677	337066.7291310831	718377.335997081	289620.26127843413	237486.42114560475	275626.04952623084	341813.25139774266	644894.0270420411	466076.39574938046
441987.8854224425	518334.4458872336	765186.6704245161	336355.8529098401	476317.1971236692	607109.6273904386	222390.52699780447	495656.7835471469	442657.38644467125	1036647.2544754029	694181.4818201379	223946.71084121353	1304518.5013285705	2586681.017870204	3531673.1750000557	2183018.023412996	217388.27209845572	960612.1297037305	868271.9103667395	709958.4761437997	128078.89793079214	682263.264342461	337066.7291310831	718377.335997081	289280.3209177661	237486.42114560475	275626.04952623084	341813.25139774266	644892.1171779826	466076.39574938046
441987.8854224425	516917.48567570373	765133.1833945421	336030.93672536896	476312.16158353566	607091.4724147066	222390.52699780447	495656.7835471469	439074.20861636376	1036647.2544754029	690054.9905799454	223946.71084121353	1304108.1393298535	2586681.017870204	3529156.9095627093	2183018.023412996	217231.3012104831	960528.0820948913	868271.9103667395	699375.6866003015	127120.26283447155	682247.0335387283	337049.10908126313	718322.01104725	287993.57900351484	237441.1392402062	275534.420845838	339564.79698298185	644892.1171779826	466076.39574938046
441987.8854224425	516832.11517393554	765133.1833945421	334895.38974189403	476312.16158353566	607091.4724147066	222390.52699780447	492647.61458334274	438971.79889413354	1034197.9234123309	690054.9905799454	223946.71084121353	1304084.9845899863	2574522.1828899356	3521416.01419492	2169532.19977054	217189.8588257336	958179.1967315386	867933.6212528349	698817.6030078032	125715.96529995475	682246.8351420674	334885.09586359287	717410.2876070066	287946.6007735009	236445.13475690776	270251.711013142	337966.9584577898	639528.141056032	464385.5662021707
441987.8854224425	516783.4535335823	765133.1833945421	334539.4589979622	476312.16158353566	607089.1565777933	222390.52699780447	492647.61458334274	438971.79889413354	1034062.1229614096	690054.9905799454	223946.71084121353	1303357.2403383602	2574522.1828899356	3521416.01419492	2168100.491734406	217098.77992198305	958179.1967315386	867504.9668918053	698817.6030078032	125497.44561244616	682246.8351420674	334885.09586359287	709654.0338189909	287154.1769379594	236445.13475690776	270251.711013142	337895.3781412822	639528.141056032	464385.5662021707
438074.98517050716	516532.13353410293	765133.1833945421	334539.4589979622	476312.16158353566	607087.2425105905	222390.52699780447	492647.61458334274	438967.9281938115	1034062.1229614096	688762.7471568912	223946.71084121353	1295272.3010168404	2574522.1828899356	3521206.2782162763	2168100.491734406	217098.77992198305	957648.3106409808	867490.9666211563	698817.6030078032	125394.09582778672	682246.1731843426	334826.59742224554	709604.9327428595	286918.5189087283	236186.3518381532	269940.7310618821	336829.2015202227	639528.141056032	464385.5662021707
438074.98517050716	516116.0625498311	762989.4117869064	334538.4248686984	476312.16158353566	607087.039612545	222390.52699780447	492647.61458334274	438796.1199784651	1034062.1229614096	688454.1914254194	223946.71084121353	1295272.3010168404	2574522.1828899356	3521206.2782162763	2168100.491734406	217089.03781722247	957592.8039465789	867488.8256985445	698817.6030078032	125334.70406840488	682246.1731843426	334826.59742224554	709604.9327428595	286846.00177402823	236186.3518381532	269425.69202724996	334815.84536641353	639528.141056032	464385.5662021707
438074.98517050716	516116.0625498311	762977.1011283217	334494.28542362456	476312.16158353566	607087.039612545	221923.864423213	490165.8452386982	438796.1199784651	1034062.1229614096	674624.1650529525	223946.71084121353	1295272.3010168404	2574522.1828899356	3521206.2782162763	2168100.491734406	217085.55443425008	956703.3030209854	863666.8416747251	698817.6030078032	122965.05030592911	679783.5041971225	334826.59742224554	709604.9327428595	284696.48429233604	236186.3518381532	269425.69202724996	334023.3620370908	639528.141056032	464385.5662021707
435366.40371620574	515804.6831215854	762977.1011283217	334494.28542362456	476312.16158353566	606128.7407269	219455.15799348836	487925.2298894168	438796.1199784651	1033882.6753404788	674624.1650529525	223901.5776058318	1288537.677906309	2561740.1257536504	3513894.207669744	2166508.0701667042	217085.55443425008	955145.3628072066	863652.0118831159	698708.009427688	122965.05030592911	679641.6782782332	329150.0100867661	709601.1303753043	284696.48429233604	236151.7639553465	268607.31162310805	332297.2787493727	633140.224973252	464029.72968589544
435366.40371620574	515804.4124417718	762977.1011283217	334167.47649183514	476312.16158353566	606128.7407269	219455.15799348836	484506.6817244499	438132.16802342876	1029636.9765415915	674076.3176358332	223860.6712758297	1288537.677906309	2539383.8823024738	3495254.339267013	2165718.799068193	217085.55443425008	945076.8427165063	860823.5511694385	698451.8253123201	122461.20287678081	676264.0487515714	329150.0100867661	709570.0190114772	284696.48429233604	236148.02880375885	263632.5568693761	330173.4931915158	624551.7804234383	463850.17018433043
435366.40371620574	515789.2516312204	762967.5777771383	334087.3368565099	475089.3905896619	606128.7407269	219444.15226231862	484506.6817244499	437469.78358522133	1029347.6094042967	672155.2138119758	223860.61777881059	1286336.630767854	2528648.6957732267	3495254.339267013	2164951.8089134777	217085.41300857574	945076.8427165063	860823.5511694385	696175.2883205523	122021.01773984895	676264.0487515714	329150.0100867661	709560.2978783703	284696.48429233604	236148.02880375885	263632.5568693761	330173.4931915158	624551.7804234383	463581.4526360906
435366.40371620574	515786.99088760954	760816.2372033224	333905.64995410794	475089.3905896619	606128.7407269	219444.15226231862	484506.6817244499	437469.78358522133	1028923.7549617765	672155.2138119758	223860.59300583007	1286336.630767854	2506407.901473932	3490957.382949455	2164870.4115698985	217085.41300857574	943826.1457804978	858988.291697318	687617.2079796277	122021.01773984895	676264.0487515714	329150.0100867661	709558.5877268709	284661.0495304857	236148.02880375885	262799.89615210006	330173.4931915158	621450.8402850163	463545.69147194125
435127.54210092896	515786.99088760954	760816.2372033224	333784.58969950426	475089.3905896619	606128.7407269	219283.954652894	484343.1336168732	437394.4047450772	1028923.7549617765	672124.4956960771	223860.59300583007	1286336.630767854	2506407.901473932	3488979.8750601606	2164706.756790018	217085.41300857574	943826.1457804978	856625.6526509697	687617.2079796277	122021.01773984895	676264.0487515714	329150.0100867661	709558.5877268709	284661.0495304857	236148.02880375885	262799.89615210006	330173.2435483052	621450.8402850163	463545.69147194125
434664.85442149104	515786.99088760954	760816.2372033224	333477.25529429276	472724.6775048854	606128.7407269	216772.3997000618	482344.18519855087	430887.9731819143	1027986.2346409876	672124.4956960771	223737.53198690256	1286336.630767854	2506407.901473932	3487771.7156264787	2163771.8216345184	216984.22840966395	943652.7862541847	856625.6526509697	687617.2079796277	121987.62415568873	676126.1366184292	326396.81027876993	709558.5877268709	284661.0495304857	236148.02880375885	261944.8651468804	330171.6734781058	620652.2047136294	463534.9677634705
434664.85442149104	515785.6665819804	760190.8910735657	332105.34226381365	469805.6046775806	605894.2848535506	216692.05286193534	476461.07180995826	430819.42658435635	1027052.1557151958	672004.2284319396	223698.92033812604	1286336.630767854	2506407.901473932	3487080.0050231284	2159261.618382622	216878.13080929406	940778.7842503653	856625.6526509697	668399.6698622447	121237.79376243033	676126.1366184292	326370.6929169444	709558.5877268709	284285.7753500673	236011.42784431155	260697.78997198585	330171.6734781058	620544.6625016899	463359.8998805536
434355.12919953105	515782.8641541626	760190.8910735657	331797.1611665775	468271.7603450272	605801.2661896391	216293.89759904373	476461.07180995826	427973.3568782439	1027052.1557151958	672004.2284319396	223608.87720749906	1285304.9273952816	2505388.8632251243	3487080.0050231284	2159261.618382622	216821.75923381824	940142.0428843875	856625.6526509697	668399.6698622447	121237.79376243033	676126.1366184292	325580.52631168044	709558.5877268709	284261.9081946884	235936.68706945275	260697.78997198585	330171.6734781058	618910.10929169	463355.5336313696
434355.12919953105	515782.50145780283	760190.8910735657	329605.69556823233	468171.8306357131	605521.5462191661	214738.98768702213	476451.43595627515	427973.3568782439	1026396.7728273969	671919.1302766751	223560.78810162088	1285209.7523836286	2502663.2751121875	3486049.658370988	2158676.663842465	216816.61934307328	940142.0428843875	856106.3414354775	668399.6698622447	121191.46574259474	672364.581657318	323877.66244667	707741.7291027327	284259.1576876793	235936.68706945275	260590.33148981872	327750.9457874307	618251.4026263137	463355.5336313696
434294.04342771857	515566.40743601404	759636.7040101397	329605.69556823233	468118.1370916643	604878.9222722922	214702.0154973272	476172.457111272	427973.3568782439	1026396.7728273969	669541.8797807423	223554.97166785772	1285159.7035108	2492183.884677966	3453310.136872034	2156591.761555232	216816.52599539811	939876.1098232452	855826.0619378437	668032.692417962	121184.31482876597	672364.581657318	323282.91039103013	707741.7291027327	284256.0745870102	235936.68706945275	260590.33148981872	327750.9457874307	618216.3713684026	463355.5336313696
434294.04342771857	515495.4708639354	759438.9422209433	328599.9436609241	468118.1370916643	604814.0024651674	214702.0154973272	473324.1509058618	426483.6791660576	1026396.7728273969	667317.1148763798	223554.56563148397	1282812.256949083	2447584.0176952532	3453310.136872034	2154834.013510881	216304.64364137533	939876.1098232452	855814.1925000658	667772.8021548149	121184.31482876597	672364.581657318	320941.1510181506	706561.666766228	284216.0218552279	235773.0841411131	260590.33148981872	327750.9457874307	618216.3713684026	463355.5336313696
434195.18034583546	515412.67676028656	759386.6480470309	328152.0886334903	468118.1370916643	604542.9562461884	214698.9977718357	459185.9220785029	426483.6791660576	1026396.7728273969	667041.050843311	222757.51120355376	1279933.213087668	2444436.247160903	3453310.136872034	2154834.013510881	216279.30149166097	937726.5859047899	855814.1925000658	661908.6230328283	121184.31482876597	672364.581657318	320928.3010830121	706561.666766228	284045.59350631793	235773.0841411131	260590.33148981872	327750.9457874307	618216.3713684026	463355.5336313696
433755.4188224727	510667.21311685356	759357.2563124945	328152.0886334903	468118.1370916643	598599.0543295614	214698.9977718357	459185.9220785029	426483.6791660576	1017456.8395059053	667041.050843311	222539.13614902267	1275071.5864871773	2436444.488436082	3433832.9298631935	2136993.203326176	216279.30149166097	937703.1604165697	854998.1173977264	661324.5074792794	121184.31482876597	672364.581657318	320928.3010830121	706561.666766228	284045.59350631793	235773.0841411131	255382.23751838744	327750.9457874307	616197.5154349613	463355.5336313696
433755.4188224727	510667.21311685356	759357.2563124945	327099.78876837995	465474.17621962586	598599.0543295614	214698.9977718357	459071.0047355076	424686.1657238293	1017359.1398961735	658572.696944147	222539.13614902267	1274180.3950217036	2431478.3490940835	3431929.790413884	2136993.203326176	216279.30149166097	937703.1604165697	846280.9590656176	661042.7057325362	121184.26802609139	671373.7768563465	320032.3953699371	706561.666766228	284045.59350631793	235767.77136148931	207793.49745758108	322247.742983546	615796.3016018989	463354.2807205879
433128.7199635057	510667.21311685356	759357.2563124945	326835.7593432122	465458.5909719537	598599.0543295614	213955.9192039156	458631.48750865634	424531.1497798332	1017341.7997688171	658572.696944147	222539.13614902267	1274141.7597843732	2431049.7281692927	3431929.790413884	2136993.203326176	216279.30149166097	937528.6390348355	846280.9590656176	661042.7057325362	121184.26802609139	671373.7768563465	319766.9809091731	706561.666766228	284045.59350631793	235767.77136148931	193564.67576949782	321491.81523592625	603733.689160009	463353.7868445251
433128.7199635057	508706.18018173426	759357.2563124945	326835.7593432122	465458.5909719537	594768.3271593367	213955.9192039156	458583.43919960596	424531.1497798332	1015226.7504563413	658572.696944147	222539.13614902267	1274141.7597843732	2430786.853535061	3426098.345942861	2134931.440094738	216279.30149166097	930373.3871501075	846280.9590656176	651272.1364805172	121184.20627387751	671373.7768563465	316784.4823678541	706561.666766228	284045.59350631793	235762.5790601386	180990.61518813204	321394.27795730595	599974.6936852756	463353.75191397464
433128.7199635057	508706.18018173426	759357.2563124945	326834.8157003928	465458.5909719537	594768.3271593367	213955.9192039156	458583.43919960596	424531.1497798332	1009699.5916670503	658572.696944147	222539.13614902267	1274137.447966985	2403691.849506202	3413647.351833544	2134931.440094738	216279.30149166097	930192.7339665848	845992.5312357057	651272.1364805172	121157.78132068232	671373.7768563465	316784.4823678541	706561.666766228	283772.72502393776	235294.4781456358	174806.14644034347	321390.97165293293	599872.378966652	463294.0982496526
431124.0548352081	508050.0408544395	759357.2563124945	326834.8157003928	465458.5909719537	594768.3271593367	213470.59648116468	457705.5246850989	424531.1497798332	1007356.5957053174	658368.147726745	222504.15144341064	1274101.1122993703	2396752.0202971823	3409306.0891988454	2131760.062315872	216085.80659209163	930192.7339665848	845705.6752160133	650711.2690432491	120592.97952106639	671371.9277128384	313412.2085223013	706486.8257704724	282662.0067688382	235294.4781456358	173604.71892876748	321382.73870389484	599757.7290096215	463085.48678543133
431124.0548352081	508050.0408544395	759357.2563124945	326834.8157003928	465443.28043867584	594768.3271593367	212558.67981507457	447625.71658167837	424488.1211367289	1006928.5326663655	645944.8572067956	222479.2080214661	1269033.1767581552	2396627.245021716	3409306.0891988454	2131617.535911469	216085.80659209163	927369.4707053705	845705.6752160133	647911.9451022655	120550.54308371416	671371.9277128384	313412.2085223013	706486.8257704724	282365.60246419476	235294.4781456358	167543.1766373986	321382.73870389484	599564.4507336032	462889.73847454996
431124.0548352081	508050.0408544395	759357.2563124945	326834.8157003928	465410.92119850585	594768.3271593367	212547.87839924943	447625.71658167837	424480.5807349735	1006928.5326663655	645944.8572067956	222473.33870955577	1268648.8673709165	2396627.245021716	3409306.0891988454	2122290.30774277	216085.80659209163	923975.1552060965	844501.1490771342	647911.9451022655	120549.24001530964	671371.9277128384	313412.2085223013	706486.8257704724	281549.0579686501	235294.4781456358	167543.1766373986	321382.73870389484	597809.3992331527	462877.6546813608
431124.0548352081	506243.84096612	759275.0682043114	326210.86128669506	465014.18303649157	594343.8162936837	212547.87839924943	447625.71658167837	424058.2250015296	1006928.5326663655	645944.8572067956	222445.07917024178	1268648.8673709165	2387137.8793249195	3409306.0891988454	2121980.10340845	216049.68687312206	923975.1552060965	844357.5416078724	646534.9159667717	120486.64944337947	671371.6770403004	313412.2085223013	706486.8257704724	279515.6005101776	235294.4781456358	166657.29873754235	319940.39917009725	597156.4317586969	462876.9269241827
431124.0548352081	506243.84096612	759265.074662798	326210.86128669506	464940.68626662396	594310.4286031995	212546.18786393863	443617.28548407723	424058.2250015296	1006928.5326663655	640244.4359311495	222338.83832595192	1264701.6985222998	2387137.8793249195	3409306.0891988454	2121980.10340845	216016.69578441512	922546.8041291643	844357.5416078724	646534.9159667717	120484.78330812942	671371.6770403004	313412.2085223013	706052.0797390244	279515.6005101776	234952.2209511142	166657.29873754235	319423.2860511738	597156.4317586969	462866.9270836171
431124.0548352081	506221.9696720922	756461.6505382386	326207.6931320952	464930.5245995858	594248.3457572646	212533.73686000376	443074.97597707284	424058.2250015296	1006770.853936091	636602.5296944848	222301.2144491362	1264275.0930485567	2370421.3492979845	3409306.0891988454	2117736.8974941894	215999.41259158964	922546.8041291643	843891.7703088457	644960.8754761211	119079.51608772174	671371.6770403004	313412.2085223013	705832.9688402647	278986.7188455417	234952.2209511142	166657.29873754235	319378.41748585005	594673.0439049518	462803.7460892216
430996.88850444177	505091.487160231	754177.3935566094	326207.6931320952	464575.6612040697	594247.7959277135	210774.45231428818	441407.0343244441	424058.2250015296	1001558.2788641423	634512.6748334579	221825.87070372363	1264210.5430878862	2359021.923310267	3395189.9913459723	2113720.3156850873	214935.51740430907	922546.8041291643	843221.3328877239	642936.3432615942	119055.34803109031	671371.6770403004	313412.2085223013	705408.995885218	278774.06683598424	234952.2209511142	164991.87691374792	314541.85055624467	591294.9477092404	462704.2366613389
430996.88850444177	504113.6769301952	754177.3935566094	324642.3585318613	463762.51478659915	594237.4919552224	208975.43658004567	435324.5565591608	420475.0240511326	1001558.2788641423	632681.4909562551	221825.87070372363	1259108.2760435254	2359021.923310267	3395189.9913459723	2113720.3156850873	214935.51740430907	917158.0102164827	841294.7445546023	636769.7871859802	117489.72022812275	670514.9839983042	313412.2085223013	705408.995885218	276356.75026995613	234952.2209511142	163639.0711541802	314541.85055624467	589285.1739908281	462704.2366613389
430996.88850444177	503617.02038122556	754177.3935566094	324626.3381194734	463616.26299057266	594237.1330291237	208975.43658004567	428323.99593536777	419378.7433837215	1001558.2788641423	631507.6720028148	221825.686027253	1259108.2760435254	2353745.866500935	3395189.9913459723	2112276.669596202	214935.51740430907	917158.0102164827	841273.279300158	631730.9351961656	117000.52815602488	670514.9839983042	313412.2085223013	705408.995885218	276356.75026995613	234913.82600892542	163596.47648200352	314541.85055624467	588425.3389427954	462697.90618174686
430996.88850444177	503617.02038122556	754177.3935566094	324620.7918232601	463533.93192115624	594236.9503913859	208975.43658004567	428323.99593536777	419251.8138454019	1000877.2788120303	630657.2691065458	221825.686027253	1259108.2760435254	2353446.1306988066	3385284.2093713325	2097901.7094705435	214935.51740430907	916240.7065821997	841273.279300158	631730.9351961656	116616.95373572373	670514.9839983042	313412.2085223013	705408.995885218	276356.75026995613	234907.83633486705	163278.15690252522	314541.85055624467	588425.3389427954	462697.90618174686
430996.88850444177	503617.02038122556	754177.3935566094	324619.69157088624	460872.52139616763	594155.3171188161	208975.43658004567	428323.99593536777	419251.8138454019	1000709.5205925084	630657.2691065458	221825.18425966747	1255728.3795209662	2351887.619419558	3385284.2093713325	2097901.7094705435	214935.51740430907	913976.284812415	841248.0396701115	631624.6871324214	116535.7305388958	669030.2986072891	313216.31467556383	705408.995885218	276356.75026995613	234907.83633486705	162604.54826512063	314535.5465981065	588425.3389427954	462493.7077013254
430996.88850444177	503193.5193468897	754177.3935566094	324619.69157088624	460872.52139616763	594023.3418070221	208975.43658004567	428323.99593536777	419251.8138454019	1000636.1155478329	630657.2691065458	221797.8251847243	1255728.3795209662	2351887.619419558	3385284.2093713325	2094383.549244092	214930.48399283274	909484.5701501404	841031.4318489488	631582.6220165509	116497.5504547104	669030.2986072891	313216.31467556383	703852.0711478059	276356.75026995613	234473.59925279787	162011.72869642737	314516.468107164	588425.3389427954	462305.1393512376
430194.575345681	501640.65060073347	754177.3935566094	324602.89401155466	460872.52139616763	593968.1804153433	205520.81442082964	422198.56684935756	416442.47693194484	1000636.1155478329	629740.1052539881	221745.59217425153	1244087.8886071644	2349178.5858831513	3385284.2093713325	2093980.2508926124	214930.48399283274	909399.418492498	840065.0762153883	624057.6062764183	114164.95598261191	669030.2986072891	313216.31467556383	703795.015930079	276356.75026995613	234473.59925279787	161624.30001795452	314410.2729165472	587184.0234028572	462125.30867839756
430194.575345681	501640.65060073347	754177.3935566094	324465.53523184906	460872.52139616763	593650.0781729497	205520.81442082964	422198.56684935756	416442.47693194484	1000636.1155478329	629246.0438905243	221734.95568739556	1244087.8886071644	2322488.3846898465	3385284.2093713325	2093022.5059374904	214930.48399283274	909216.1617200981	839622.0859442898	624057.6062764183	114164.95598261191	667653.2896376388	312600.7396262301	703770.8703337784	275582.9850462734	234473.59925279787	161566.7037403047	314019.8205402684	585310.1844601801	461927.8321847356
429351.88334304385	501625.9082018833	754168.4165613434	320748.8541488213	460872.52139616763	593495.2342027618	205520.81442082964	422198.56684935756	416442.47693194484	995710.5234236653	629246.0438905243	221734.95568739556	1243159.3124427593	2311948.051377533	3379403.063476785	2093022.5059374904	214928.745988644	909216.1617200981	839622.0859442898	624057.6062764183	114164.95598261191	663505.9247361205	312366.67555817124	703770.8703337784	274434.62414061447	234473.59925279787	159716.52260426665	310902.260545889	583255.2479076055	461927.8321847356
426789.3292665548	501580.4896509543	754168.4165613434	320748.8541488213	460872.52139616763	593085.0771087199	205520.81442082964	422198.56684935756	416442.47693194484	995710.5234236653	629221.0635265806	221734.95568739556	1242682.7012993875	2300560.9608492013	3378834.8755597835	2092131.1383253478	214866.30385423062	909216.1617200981	839012.2958217781	624057.6062764183	114164.95598261191	663505.9247361205	311854.21716977074	703770.8703337784	274434.62414061447	233834.67012960432	159716.52260426665	310902.260545889	583229.2143480838	461331.6202391121
426789.3292665548	501399.5779798617	754168.4165613434	320748.8541488213	458983.52595652384	593085.0771087199	203766.6373376747	422198.56684935756	416442.47693194484	995710.5234236653	626490.4270637122	221734.95568739556	1242682.7012993875	2300560.9608492013	3375246.2299751034	2091573.8641158321	214866.30385423062	909216.1617200981	647894.3639041662	624057.6062764183	114164.95598261191	663505.9247361205	308953.3062075891	703762.2865434932	274434.62414061447	233717.62840638417	159716.52260426665	310902.260545889	574429.2524186765	461331.6202391121
426789.3292665548	501399.5779798617	754168.4165613434	320748.8541488213	458938.01026446326	593082.290871951	202334.87401246594	421652.3488123195	413302.7650928536	995710.5234236653	622272.499210391	221733.9120917601	1242189.9942324965	2280511.2220766684	3374332.1295906194	2087160.452417528	214859.43747602994	908677.9359213931	640133.0048914672	621006.4694079878	112776.52519087853	663505.9247361205	308953.3062075891	700314.5266645855	274434.62414061447	233717.62840638417	159333.91285226354	310160.1235441579	572962.4018340423	461331.325300775
426789.3292665548	501399.5779798617	754100.4817934392	320748.8541488213	458938.01026446326	593047.0664738273	196961.3729847287	421135.3707666013	413005.29329903977	995563.9997024778	622272.499210391	221730.79806558465	1241693.8275945855	2271442.6796378437	3374332.1295906194	2087160.452417528	214859.43747602994	907655.0052581378	640133.0048914672	620136.6475698184	112623.87501339994	663505.9247361205	307996.92026463844	700239.4920106154	273804.7193145073	233717.62840638417	159237.62665336867	310160.1235441579	572962.4018340423	461302.23976094485
426789.3292665548	501257.33438557625	754056.9660449591	320748.8541488213	458567.5866364145	592953.26504484	196961.3729847287	418630.3376459526	413005.29329903977	995563.9997024778	622272.499210391	221690.65038961792	1236806.5937824068	2271442.6796378437	3374167.6995051736	2081166.8781922867	214859.43747602994	907655.0052581378	640133.0048914672	620136.6475698184	112591.61240965652	663505.9247361205	307429.2955833975	700076.5656347681	273804.7193145073	233615.49250626832	158672.35468459045	310160.1235441579	572962.4018340423	461302.23976094485
426198.89810035966	500989.72654160473	753742.304258318	320748.8541488213	457769.6046547025	592863.7423840935	196961.3729847287	418630.3376459526	412571.5380513658	995563.9997024778	622272.499210391	221690.53774152097	1236357.81529998	2261635.1588326655	3371535.150418805	2080272.8460614982	214859.43747602994	897306.0129584993	640133.0048914672	620136.6475698184	112591.61240965652	663505.9247361205	307209.11974685	699621.2553059314	273804.7193145073	233615.49250626832	157907.90632507825	310160.1235441579	572654.0180920248	461291.6653119028
425966.4025080667	500989.72654160473	753480.5772803646	320688.1320512793	457769.6046547025	592829.9221137918	196961.3729847287	416260.16377331794	412300.2494272059	995289.3738835015	621036.8432796579	221690.51981342724	1236177.096243278	2261635.1588326655	3369863.7939042808	2076446.7442595672	214859.35421115614	890363.0236334418	640133.0048914672	620136.6475698184	112591.20349908574	663505.4800089123	307209.11974685	697229.7177727922	273804.7193145073	233615.49250626832	157101.42778539335	310160.1235441579	572531.837205319	461286.3728534149
425966.4025080667	497891.91084355727	753480.5772803646	320500.1058935157	456652.21033471817	592111.0000312377	196961.3729847287	416260.16377331794	412213.6235006571	991830.905583278	620982.821444494	221677.86040965634	1230140.9526537603	2261635.1588326655	3367458.4474101495	2050915.1141295838	214859.35421115614	890363.0236334418	638720.4017077921	620136.6475698184	112521.79678523478	662983.6314413513	307054.6589497185	697187.6011351706	273584.19041065185	233558.29389216195	157097.186038839	309097.2170286756	572531.837205319	461285.8988190958
425957.6159664561	497699.1982062255	753480.5772803646	320500.1058935157	456652.21033471817	590907.4241054178	196961.3729847287	416260.16377331794	411507.7170744969	991830.905583278	620950.3821512383	221677.86040965634	1229937.3745202576	2261635.1588326655	3367458.4474101495	2050915.1141295838	214859.35421115614	890363.0236334418	637400.5194689869	619080.0532274592	112521.79678523478	661794.8205909892	307054.6589497185	696654.1026832815	273584.19041065185	233545.15099537774	156930.2320663252	309097.2170286756	572530.3311907719	460938.4762420568
422754.47597254853	496326.29694332025	753414.5783398348	320500.1058935157	456190.99840909604	590903.4448246058	196961.3729847287	416170.1877527705	411144.3863792026	991830.905583278	620950.3821512383	221675.1259656395	1225423.0173755551	2246615.4220701717	3358402.7528861393	2050915.1141295838	214835.65049104881	890363.0236334418	636713.1593359093	617482.4366544067	111954.33563819408	661657.0483644456	307046.3647269186	696118.2828089518	273584.19041065185	233544.4419145216	154373.52429009305	309097.2170286756	572530.3165457646	460938.4762420568
422754.47597254853	495276.87027808744	752921.4626520261	320500.1058935157	456190.99840909604	590903.4448246058	196961.3729847287	416170.1877527705	410937.6558950729	991830.905583278	620950.3821512383	221594.3806465141	1225423.0173755551	2246615.4220701717	3357898.916741902	2033865.9300775635	214763.51852506358	890363.0236334418	636713.1593359093	617482.4366544067	111954.33563819408	661462.3539714417	307046.3647269186	694483.7376987239	273584.19041065185	233544.4419145216	154373.52429009305	309097.2170286756	572530.3165457646	460937.7141511887
422754.47597254853	494524.9045776687	751745.0350083471	320500.1058935157	456162.249698584	587944.5770386683	196097.5642216112	415354.8683942613	410735.56752751383	991830.905583278	620380.5289635009	221555.80511759306	1225423.0173755551	2226441.8924519653	3355251.7489678636	2029861.5386858222	214734.52195117588	872716.0869051721	623791.3420485781	617482.4366544067	111954.33563819408	660607.3955879885	307046.3647269186	694483.7376987239	273581.9607225808	233544.4419145216	154373.52429009305	309097.2170286756	558414.7388165072	458258.2184759546
421930.2094492484	494291.42689245223	751745.0350083471	320500.1058935157	455890.2451526877	587944.5770386683	195840.39465639548	414859.58382297755	410689.6384553848	991830.905583278	619672.5436139295	221203.17512231084	1224881.2440568083	2226441.8924519653	3353171.8299952163	2027140.8783435295	214004.6681697188	872716.0869051721	623791.3420485781	617482.4366544067	111954.33563819408	660607.3955879885	304532.86915817903	694483.7376987239	273581.61044755956	232582.57452788283	154373.52429009305	309097.2170286756	558414.7388165072	458142.8879450028
421930.2094492484	494291.42689245223	751745.0350083471	320490.76933649176	455890.2451526877	587452.3625370777	195539.06958460572	414440.9314624432	410559.7988354117	991830.905583278	616725.4645815494	221116.55429350625	1224881.2440568083	2226441.8924519653	3351258.5845058933	2009321.6511616993	214004.6681697188	872716.0869051721	623791.3420485781	617024.763809548	111654.88212876942	660365.1232586018	304532.86915817903	694304.0858666591	273493.2359548386	232535.85254698692	154373.52429009305	309097.2170286756	558414.7388165072	457855.35513384955
421930.2094492484	494291.42689245223	751745.0350083471	320475.86689836776	455890.2451526877	586961.0348220965	192491.3307896616	414440.9314624432	410559.7988354117	991379.8167835904	616725.4645815494	221116.55429350625	1224543.7579374274	2217808.97613673	3347378.2596809976	2001441.4785192676	214004.6681697188	872716.0869051721	623169.3306324191	617024.763809548	111654.88212876942	660186.7118080198	302246.84468322166	693516.1260145245	273493.2359548386	232478.43288743967	154373.52429009305	309097.2170286756	556261.8984147075	457855.35513384955
421930.2094492484	494291.42689245223	751745.0350083471	320474.4186801092	454508.3609831314	586567.0875810628	192491.3307896616	414375.05302403955	410533.762271045	990763.4586234353	613497.0594180439	220885.5161285803	1224025.9795313617	2211932.187909568	3347378.2596809976	2000622.6126522673	213876.25513442332	872716.0869051721	623051.9404401218	617024.763809548	111654.88212876942	660185.902835057	301286.801099984	693452.9334584989	273493.2359548386	232478.43288743967	154373.52429009305	309097.2170286756	556253.7067003666	457855.35513384955
421930.2094492484	493998.28948329267	750817.6602093112	320474.25637302536	454508.3609831314	586528.7851665681	192487.9092993143	414043.1217972863	410473.0065540806	990763.4586234353	611730.4305022463	220809.167586461	1214797.2773153416	2211932.187909568	3340472.1040639817	1998935.4364911001	213749.9922742117	872716.0869051721	618186.5630067737	617024.763809548	111654.88212876942	659972.7954054426	297417.82238316914	693017.3757618855	273492.9856140765	232478.43288743967	154373.52429009305	309097.2170286756	556168.4402879052	457844.6832183977
421746.39155899454	493362.5930006747	750817.6602093112	320472.8715722801	454508.3609831314	585431.5971451118	192487.9092993143	414043.1217972863	410473.0065540806	990746.4375463624	605408.9112450549	220809.167586461	1214797.2773153416	2197332.43005063	3332853.5667339265	1997058.0015608375	213749.9922742117	872716.0869051721	618186.5630067737	617020.772364947	111654.88212876942	659932.2891044223	297417.82238316914	692994.239619659	273492.9856140765	231761.9151802273	154373.52429009305	306573.2600119744	549476.7869345703	456673.46108846634
421463.5557194685	493346.9576777999	750804.9410158858	318622.0084663585	454508.3609831314	585277.6231818816	192487.9092993143	414043.1217972863	410464.18701108283	990281.2641078228	604066.2383143876	220534.6863777208	1214212.837410167	2197332.43005063	3329618.4734458434	1987555.4588828096	213211.52292261465	862124.8965352888	617976.3653377383	616545.3860499664	111654.88212876942	659228.9612271717	297417.82238316914	692994.239619659	273365.3049140832	231761.9151802273	154373.52429009305	306379.3763343232	549249.1706342379	456673.46108846634
418901.85809351614	493230.56604015146	750804.9410158858	318622.0084663585	454508.3609831314	585277.6231818816	192065.76438081337	414043.1217972863	410396.97232636804	987724.0025440466	604066.2383143876	220526.74630439017	1213042.7457935682	2195107.0438131695	3329618.4734458434	1987555.4588828096	213211.52292261465	860868.5675139377	617976.3653377383	616545.3860499664	111654.88212876942	659228.9612271717	297417.82238316914	692994.239619659	273365.3049140832	231761.9151802273	154068.80512175628	305197.0582244885	549248.1163252615	456673.46108846634
418699.62627639365	492112.9199448805	748442.209869084	318622.0084663585	453025.22999699	582196.5272494981	192065.76438081337	412757.43833219295	409429.2709631626	985232.9695999373	604066.2383143876	220509.34548434085	1204522.0769222719	2194138.522381523	3319540.185989607	1987555.4588828096	213211.52292261465	859818.6412435725	617956.0549783532	614200.9698802063	111654.88212876942	659037.4315638945	297417.82238316914	692192.4998204029	272677.9681690442	231580.15383657103	154068.80512175628	305197.0582244885	549248.1163252615	456673.46108846634
417127.1277620879	492112.9199448805	747373.1632378913	318622.0084663585	453025.22999699	582196.5272494981	192065.76438081337	412395.2890828149	409429.2709631626	985232.9695999373	604066.2383143876	220495.85060659618	1204522.0769222719	2194138.522381523	3319540.185989607	1987555.4588828096	213211.52292261465	859818.6412435725	617402.7612684953	614200.9698802063	111408.25166418993	659037.4315638945	296850.5020726546	692192.4998204029	272677.9681690442	230639.24769784	154068.80512175628	305197.0582244885	548074.4559733415	456485.8311083586
334064.548991575	492112.9199448805	745126.3112153368	316207.845971409	453025.22999699	578789.4253894929	191420.09140003708	402023.76478002896	409429.2709631626	985232.9695999373	599923.500467352	220495.85060659618	1204463.9462719066	2180254.1566816634	3319183.540552294	1970909.3500494931	213204.2606698152	859818.6412435725	617402.7612684953	614200.9698802063	111242.0940040697	659024.823860884	296850.5020726546	692172.8047968008	267655.2115754367	230639.24769784	154040.845871809	304055.1620692327	545412.8955726712	454946.564212561
334064.548991575	492112.9199448805	743685.2221832052	316207.845971409	453025.22999699	577888.2653475399	190989.65760876727	400955.1651308462	409429.2709631626	985232.9695999373	599914.515636788	220495.85060659618	1204463.9462719066	2180254.1566816634	3318768.476663373	1970793.3508919924	213204.2606698152	859777.9753534725	616810.0905661634	614200.9698802063	111237.37074842666	658986.3777340295	296483.97448580264	692107.3233948419	267655.2115754367	230639.24769784	154040.845871809	303327.4958603695	544421.4087811818	454741.76924234943
333782.5723470989	492112.9199448805	743481.0137568098	316207.845971409	451762.4947693342	577728.4518491938	190885.75760150392	397693.31774928246	409429.2709631626	983783.2462826606	599914.515636788	220493.3394763581	1199463.2211087332	2180254.1566816634	3312886.58469856	1968248.1853969225	213204.2606698152	858779.359279886	615915.5170939448	614200.9698802063	111232.60874287246	658936.6839978034	296483.97448580264	691334.8989192259	266420.9844721609	230639.24769784	152690.7731503982	303327.4958603695	544310.9743570967	454592.96212747676
330207.925038247	492102.7734123345	743481.0137568098	314826.75225763774	451762.4947693342	577728.4518491938	190572.901389494	397693.31774928246	409429.2709631626	982636.875939263	598338.7496649051	220493.3394763581	1199463.2211087332	2180254.1566816634	3312886.58469856	1964646.2660029787	213204.2606698152	853253.4867201608	615915.5170939448	614200.9698802063	111232.60874287246	658897.5549052996	296483.97448580264	689777.8878441126	266419.317766718	230639.24769784	152690.7731503982	303297.1891126039	543461.3805358466	454592.96212747676
330207.925038247	492041.5513595771	742894.200353818	314403.3306555249	451762.4947693342	577728.4518491938	190572.901389494	397693.31774928246	409429.2709631626	982205.1961371775	598338.7496649051	220493.3394763581	1199463.2211087332	2180254.1566816634	3312886.58469856	1956495.4449850123	213204.2606698152	853253.4867201608	615909.1304320394	614200.9698802063	111232.6086781898	658844.650974295	294829.04180481797	689638.2126740036	266419.317766718	230639.24769784	152690.7731503982	301416.7115156953	543461.3805358466	454583.1642951452
330207.925038247	490886.5104623779	739332.3853370326	314037.53190189344	451762.4947693342	577728.4518491938	189904.25419499457	397104.9698711171	409429.2709631626	982205.1961371775	598338.7496649051	220493.3394763581	1199253.6600549903	2174829.34519456	3312886.58469856	1956495.4449850123	213204.2606698152	850831.1273187487	615436.9849367748	614200.9698802063	111169.86815709542	658844.650974295	292364.0205959033	689126.2467758677	266419.317766718	230639.24769784	152690.7731503982	301416.7115156953	542093.7858238625	454580.05443091743
330207.925038247	490886.5104623779	738244.576727977	314037.53190189344	451762.4947693342	576718.1525992989	189501.60653757182	397104.9698711171	409429.2709631626	981601.869153143	597226.6158683748	220484.31042939416	1197293.3593954458	2174829.34519456	3312804.0355505114	1956495.4449850123	213146.46550509607	850831.1273187487	614374.9573262356	614200.9698802063	111169.86815709542	657196.4336356518	288758.41764856136	687129.4194042964	266419.317766718	230639.24769784	152690.7731503982	301416.7115156953	541537.022668484	453985.89440881275
330207.925038247	490886.5104623779	737876.6102330292	314037.53190189344	451762.4947693342	576718.1525992989	189499.1367484895	396064.2313101894	408807.5796689481	979708.8932897131	597108.4335261148	220484.31042939416	1196364.3659950215	2174829.34519456	3310200.792897724	1953987.0951953048	212928.5400811332	850831.1273187487	614274.719888509	614126.2213615329	111165.04919956424	656130.7353982306	288729.4568244866	686205.3146994733	266417.6560925133	230639.24769784	152690.7731503982	301416.7115156953	541537.022668484	453985.89440881275
330207.925038247	490886.5104623779	737687.1704962011	313114.339176139	451762.4947693342	576718.1525992989	189499.1367484895	395510.4631563235	408616.80471940746	977440.6391371604	597108.4335261148	220484.31042939416	1196283.235274021	2174829.34519456	3307544.415792693	1953987.0951953048	212908.34371770173	847532.5294303417	614042.6921835116	613493.6901183353	111150.29664203891	655971.362995985	288717.2580920148	684591.6725134754	266417.6560925133	230639.24769784	152645.89271022892	301416.7115156953	541537.0221149566	453985.89440881275
328905.354253888	490748.8824489432	737539.0183949486	313114.339176139	451762.4947693342	576650.1833063879	189499.1367484895	395510.4631563235	408598.35025259963	977004.1357109856	592208.204768873	220484.31042939416	1195659.0471461103	2174829.34519456	3307544.415792693	1953987.0951953048	212904.2884294464	847532.5294303417	613908.5159550303	613392.0927434218	110790.86193053273	655942.7998263024	287670.2260815134	684522.380412794	266417.6560925133	230639.24769784	152596.32944941017	300534.73032862216	541537.0221149566	453903.10839954636
328905.354253888	490420.5950999749	737539.0183949486	313114.339176139	450684.27777825313	574442.5153889924	189499.1367484895	395510.4631563235	408163.9047462478	977004.1357109856	591248.6552566721	220484.31042939416	1195659.0471461103	2161525.378547315	3300421.8167578676	1951002.880945366	212904.2884294464	847532.5294303417	611682.5949467008	612486.4395579025	110790.86193053273	655893.420217124	287357.417714235	684522.380412794	266417.6560925133	230639.24769784	152583.11779793914	300502.1363995874	535823.9911708003	453645.9040116813
328904.39591483335	490420.5950999749	737225.9884048735	313114.339176139	450100.36850145867	574319.1302755822	189492.0133399575	394044.16351293155	408163.9047462478	975324.7687835889	589381.1368898267	220484.31042939416	1194153.3451402932	2161525.378547315	3300421.8167578676	1947202.9773622055	212861.98609478245	847532.5294303417	611195.8658498245	612486.4395579025	110734.05819036216	655155.6370720285	283796.97818944	684522.380412794	266271.69956589607	230250.48548236635	152427.75621346038	300123.9930832398	535823.9911708003	452858.9249359976
328695.16053291556	490420.5950999749	734392.0979334327	312912.2468948508	449869.7455690663	574319.1302755822	189492.0133399575	392670.9823701398	407953.260709856	975324.7687835889	589115.3151695161	220484.31042939416	1194153.3451402932	2153235.199207134	3296538.40075857	1941721.6847853498	212861.98609478245	845435.9278383367	611195.8658498245	611075.5242574568	110166.19930983761	655155.6370720285	283796.97818944	681610.2058455063	265947.62681451294	227848.0926802865	152090.46887796881	299866.2337397086	532309.8370537803	452849.89183468866
328695.16053291556	490420.5950999749	732616.5253494396	312912.2468948508	449869.7455690663	574318.0725805109	189492.0133399575	392554.3381994996	407953.260709856	975324.7687835889	589115.3151695161	220484.31042939416	1193938.9090395777	2145848.3912468585	3290793.361115864	1938810.8349950472	212861.98609478245	843369.0028400508	611195.8658498245	611075.5242574568	110166.19930983761	655155.6370720285	283796.97818944	681610.2058455063	265947.62681451294	227462.6936913233	152090.46887796881	299866.2337397086	528041.0485592557	452849.89183468866
328660.4054049243	489827.7190328482	729944.5145330393	312912.2468948508	449553.14025741135	574317.4945809952	189296.74011863448	391842.079689868	407931.3444371319	975224.429805482	585367.446614916	220484.31042939416	1193314.8803631177	2145848.3912468585	3290793.361115864	1938810.8349950472	212861.98609478245	839939.5212920483	611195.8658498245	609013.6649660983	110132.53932500049	654888.8022694332	283796.97818944	680588.1365973287	265947.62681451294	227462.6936913233	151664.2554742063	297601.44138146786	528041.0485592557	452849.89183468866
328323.3401295351	489827.7190328482	729944.5145330393	312912.2468948508	448357.62216339045	567416.6136603968	188935.2966873494	389947.5077073223	407894.44051218225	975224.429805482	585367.446614916	220179.6877139379	1193314.8803631177	2145848.3912468585	3290793.361115864	1929671.9148771397	212711.25714781324	839929.8730425524	607771.160234171	606491.3636218352	110096.52980306151	654864.1022657482	283201.20530316315	680588.1365973287	265947.62681451294	227460.6550576592	151664.2554742063	297601.44138146786	528041.0485592557	448909.6546056153
328323.3401295351	489827.7190328482	729745.8874751948	312912.2468948508	448258.98984829034	567416.6136603968	188935.2966873494	388200.7300874238	407198.180025272	975166.9930236094	585343.2057549196	220169.86449451337	1193314.8803631177	2145848.3912468585	3290793.361115864	1929671.9148771397	212673.66643959575	839929.8730425524	607637.198192399	606491.3636218352	110096.52980306151	653817.70923815	283201.20530316315	680588.1365973287	265242.0099396182	227365.65854199778	151664.2554742063	297601.44138146786	528041.0485592557	448832.2023136444
328323.3401295351	489346.15424247447	727697.1012731701	312210.7736276013	448258.98984829034	567416.6136603968	185331.0954381333	387705.59797397477	406973.5735672953	974128.9619730761	585343.2057549196	219764.45902358482	1190765.440498149	2130188.063983106	3289326.096028354	1929671.9148771397	212664.66259520597	839929.8730425524	607637.198192399	606491.3636218352	109535.50571368473	652931.148338206	283201.20530316315	680588.1365973287	265002.14134478354	227312.1853164895	151664.2554742063	297601.44138146786	522932.5327995575	448772.7468786494
326749.2580301785	489346.15424247447	727557.2421708113	312210.7736276013	447129.2666173696	567416.6136603968	185331.0954381333	385680.31126326753	406781.967216971	973713.7059193503	585343.2057549196	219293.07465891575	1190765.440498149	2104501.129844544	3289326.096028354	1928066.2925654138	212664.66259520597	839929.8730425524	604909.6895933233	606491.3636218352	109528.91891191748	652897.9831556976	283201.20530316315	679098.9680109425	264873.80093887757	223265.26374963546	151664.2554742063	297601.44138146786	522932.5327995575	448772.7468786494
326749.2580301785	485319.93550817895	726880.3722568855	312210.7736276013	447129.2666173696	567416.6136603968	185331.0954381333	382871.2578496417	406781.967216971	968423.7898199399	585267.616999801	219293.07465891575	1185860.95956255	2104501.129844544	3282032.072530054	1922897.4658608583	212664.47904202898	839929.8730425524	604909.6895933233	606491.3636218352	109528.91891191748	652884.7876460464	282630.4650562708	679098.9680109425	264729.0499375869	223265.26374963546	151664.2554742063	297601.44138146786	522932.5327995575	448772.7468786494
325956.5440506371	485319.93550817895	726880.3722568855	310922.34315714147	446874.4384022643	567416.6136603968	185331.0954381333	382871.2578496417	406753.8806645368	968423.7898199399	584390.3243392052	219271.22740990415	1185860.95956255	2090059.022336543	3282032.072530054	1920930.8685632092	212664.39856013906	839708.5615405871	604909.6895933233	605096.6828547806	108789.37175037446	652864.0165182477	282351.85492688656	679098.9680109425	261688.9836515647	223265.26374963546	151595.39468158642	296751.4747930363	522869.4564059452	448772.7468786494
325871.21013420343	485319.93550817895	726878.7190511146	310898.83306193067	446874.4384022643	567416.6136603968	185331.0954381333	382830.3140440581	405494.22594328003	967831.0824363234	582672.1178729049	219271.22740990415	1185860.95956255	2090059.022336543	3282032.072530054	1920930.8685632092	210509.25245258491	839625.3726721023	604909.6895933233	601492.3857663919	108676.02213928089	652864.0165182477	282286.7468031397	679098.9680109425	261688.9836515647	223265.26374963546	151595.39468158642	296751.4747930363	521853.6081250257	448772.7468786494
325378.1649683971	485319.93550817895	726878.7190511146	310898.83306193067	444750.2148838154	567416.6136603968	185331.0954381333	375243.4455409781	399851.15615934815	967467.5660894106	582672.1178729049	219271.22740990415	1185860.95956255	2090059.022336543	3281579.562743953	1920930.8685632092	210509.25245258491	839600.8179590516	603851.771626971	588758.0020220425	108400.08352084014	650857.1890019358	282286.7468031397	679098.9680109425	261688.9836515647	222797.43970277335	151595.39468158642	296751.4747930363	521853.6081250257	448772.7468786494
325378.1649683971	485319.93550817895	726716.1158776452	310858.96486382326	444750.2148838154	566312.617320054	185326.59987274715	375243.4455409781	399767.2856957931	967380.520623154	579863.5765416631	219271.22740990415	1185848.430758104	2090059.022336543	3280766.725971079	1918930.3633111436	210509.25245258491	839600.8179590516	602859.9114695867	585928.1267317409	107208.94022335437	650523.9542639806	282266.3047521609	679098.9680109425	260811.0154741457	222780.62213315288	151595.39468158642	296751.4747930363	521627.8329891865	447531.5325056229
325378.1649683971	485319.93550817895	725043.1828398292	310615.108502563	444720.2871531645	566312.617320054	185231.41437807007	375243.4455409781	398237.8752063199	967375.2779102859	579863.5765416631	218852.9065544833	1185848.430758104	2090059.022336543	3280487.6697707456	1918329.1920336746	208497.27806405563	839369.4500487589	602824.0248078678	585928.1267317409	106017.2489790057	650459.8964579006	282266.3047521609	679098.9680109425	260811.0154741457	222514.82772426205	151595.39468158642	296751.4747930363	519339.0395947419	447152.26256510423
325378.1649683971	485319.93550817895	725043.1828398292	310614.6176459551	441632.13719493663	566307.7928895236	184741.52380423824	375243.4455409781	398237.8752063199	963992.1193016323	579477.5163490928	218781.75427552708	1184832.6692001293	2067703.0712775367	3273448.866200983	1918305.778261327	208243.72138302177	839250.1001596145	599116.7604785432	585928.1267317409	105795.46137850008	650459.8964579006	282158.91587390314	679098.9680109425	260811.0154741457	222514.82772426205	151595.39468158642	296751.4747930363	518813.970881439	447139.24938537023
325378.1649683971	484305.95712817303	724860.7205603915	310589.4776664921	441632.13719493663	566307.7928895236	184741.52380423824	372389.2822924054	397847.2739972315	963992.1193016323	579477.5163490928	218731.15853495165	1183346.1848691811	2067703.0712775367	3273398.4494517525	1918305.778261327	208170.92381935535	838473.4544030463	598778.0067026754	585928.1267317409	105140.04969455583	650459.8964579006	281377.1836630737	678742.4225910327	260621.74801824114	222514.44883536178	151595.39468158642	296751.4747930363	518777.1524173281	447139.24938537023
320820.2507330726	483923.64800558746	724144.4589072758	310557.4768174673	441632.13719493663	566307.7928895236	184741.52380423824	372389.2822924054	397754.10894871113	963992.1193016323	579477.5163490928	218716.71423656234	1182368.3897049474	2065438.7306170273	3273041.119895758	1917344.8647232219	208170.92381935535	838473.4544030463	598778.0067026754	585928.1267317409	105140.04969455583	648742.6220717381	281368.23366445187	678742.4225910327	260621.74801824114	222514.33518545082	151594.98116733562	296751.4747930363	518777.1524173281	447139.04699163703
320820.2507330726	483815.754850604	723850.1327673419	310552.3115318661	440785.4207482305	566307.7928895236	179100.31592135364	372389.2822924054	397754.10894871113	963312.4709124945	579477.5163490928	218716.71423656234	1181699.3812793975	2031165.956276751	3261836.333926294	1917318.7444984785	208107.37111614092	837742.6141138754	598620.2433382889	585928.1267317409	105140.04969455583	648715.240842616	280888.0634086891	678742.4225910327	260621.74801824114	222514.33518545082	151575.80412888332	296751.4747930363	505010.92027703056	447131.98456671566
320820.2507330726	483077.66770630406	723028.5106129483	310552.3115318661	440742.6601965478	566307.7928895236	179100.31592135364	372389.2822924054	397754.10894871113	961691.8460255709	579477.5163490928	218715.01772699106	1181699.3812793975	2031165.956276751	3260706.3089676537	1917300.7415234381	208102.9147987187	837296.5928855821	598548.0016947538	585928.1267317409	105140.04969455583	648715.240842616	279674.76278223406	678742.4225910327	260559.724074135	222514.33518545082	151575.80412888332	296751.4747930363	505010.92027703056	447131.98456671566
320820.2507330726	483077.66770630406	723007.4006837439	310548.69526819437	440742.6601965478	566307.7928895236	179100.31592135364	372389.2822924054	397754.10894871113	961691.8460255709	579475.6832614763	218702.66134508685	1181699.3812793975	2029199.9552452227	3259901.3439162155	1917290.4970400587	208102.9147987187	837296.5928855821	598546.3661219602	585928.1267317409	104848.4760754846	648715.240842616	279674.76278223406	678627.1340861842	260557.41714393737	222514.33518545082	151575.80412888332	296751.4747930363	505010.92027703056	447016.42804027867
320293.9437839468	483010.39900418284	723002.1191745325	310548.69526819437	440055.53922004165	566240.2329945068	178309.819101644	372389.2822924054	397019.0827075674	961691.8460255709	578017.2483009734	218635.51624038795	1170218.0858037176	2029199.9552452227	3240035.037615557	1916811.9657784742	208098.25734034216	837280.088849685	598546.0925537855	584491.3019503157	104363.08222083574	648715.240842616	279674.76278223406	678627.1340861842	260557.41714393737	222514.33518545082	151575.80412888332	296751.4747930363	505010.92027703056	447016.42804027867
320293.9437839468	483010.39900418284	723002.1191745325	310548.69526819437	440049.6282347943	566240.2329945068	178309.819101644	372389.2822924054	397019.0827075674	961691.8460255709	577687.056393758	218622.3509198728	1165715.770762423	2029199.9552452227	3240035.037615557	1916811.9657784742	208063.588204644	837280.088849685	598303.9302274308	584491.3019503157	104363.08222083574	644891.8090013906	279674.76278223406	678627.1340861842	260557.41714393737	222145.8574753478	151575.80412888332	296751.4747930363	505010.92027703056	446981.78919720295
320234.2850572569	483010.39900418284	722509.9535202201	310548.61535032064	440049.6282347943	566188.349837536	178309.819101644	372389.2822924054	397019.0827075674	955660.4532289546	576943.3448842482	218500.42799424965	1165715.770762423	2020187.805752606	3240035.037615557	1916038.2157624972	208063.588204644	833381.4762337124	598302.5950483992	584491.3019503157	104363.08222083574	644891.8090013906	279481.33481348853	678563.6554708418	260557.33005508553	221840.87539003574	151575.80412888332	296749.6620084495	505010.92027703056	446914.2889086498
320234.2850572569	476962.9789835204	722244.3490505028	308532.28117968625	440049.6282347943	566188.349837536	178309.819101644	372348.9169658078	394945.74749193236	955660.4532289546	576380.1277244247	218484.86790538876	1154228.4603906223	2020187.805752606	3218805.7838799544	1916038.2157624972	208008.52278504378	832167.2410578585	598265.7394181533	584491.3019503157	104363.08222083574	640916.3654039564	279481.33481348853	676475.3585657605	260549.45140598723	221840.87539003574	151499.1560012523	296744.8715899619	504293.5065960358	446902.14639825723
319219.0246128548	476962.9789835204	721507.2791970331	308532.28117968625	440026.70136029524	565493.5177085057	178309.819101644	372201.17178606655	394945.74749193236	951204.7083958612	576380.1277244247	218484.86790538876	1154228.4603906223	2019614.537022413	3218805.7838799544	1915016.6667886644	208001.54327756137	829612.014930729	596318.986051727	584491.3019503157	104363.08222083574	640916.3654039564	277301.2233821725	676135.1575420931	260549.45140598723	221647.6397917996	151479.93113981825	296744.8715899619	503340.3069505043	446497.1289862842
319168.78061496484	476962.9789835204	721330.4027256607	308214.75321078004	439741.73751632246	565457.0479405675	178309.819101644	370439.84065572143	394604.189227815	951204.7083958612	574625.1448661496	218460.9604558904	1151910.0437152036	2013793.9367442534	2809713.182964771	1911927.790559003	207999.49566446315	829108.5838363229	596232.795877058	578893.1846243172	102462.0645884922	640916.3654039564	277246.4896709403	676135.1575420931	258627.3534949787	221156.52801319232	151428.35668655133	294482.7124395609	503269.30958541884	446382.16987941763
319168.78061496484	476962.9789835204	720264.2706207741	308214.75321078004	439741.73751632246	565457.0479405675	178309.819101644	370439.84065572143	394580.0207383332	951204.7083958612	574507.2177946339	218450.8845531628	1151910.0437152036	2013793.9367442534	2544079.3710417855	1911899.5077792285	207999.49566446315	828509.5292247093	596228.8075840743	578727.8858732402	102462.0645884922	640916.3654039564	277245.4500069248	676135.1575420931	258627.3534949787	221156.52801319232	151427.4299131661	294482.7124395609	503261.5149948319	446380.33017214993
319135.28902916616	475670.58591552987	718906.9357870904	307228.46547859546	439737.95713486493	564957.0957780364	178309.819101644	370293.125208893	392034.21882623003	951204.7083958612	573839.7415637929	218449.59888629697	1151910.0437152036	2013793.9367442534	2544079.3710417855	1911825.9390498581	207999.49566446315	826566.7716008017	596228.8075840743	578667.9221351689	102462.0645884922	635103.1386974397	277245.4500069248	676134.3892917588	258386.64298235564	221026.51526690534	151427.4299131661	294482.7124395609	502842.01609701186	446374.942451933
318609.27040375106	473462.2837397285	716850.0326337656	307228.46547859546	438163.9441998861	564758.5877572831	178273.3188381497	370293.125208893	390587.60687225405	951204.7083958612	571595.8732336264	217979.37321859773	1151910.0437152036	2013793.9367442534	2544079.3710417855	1911825.9390498581	207144.70317111554	823722.281904994	596228.8075840743	578667.9221351689	102462.0645884922	635103.1386974397	277153.8387815053	674615.0965413625	258386.64298235564	221026.51526690534	151030.59094886808	294237.39323045866	502842.01609701186	446374.942451933
317954.2847647168	473462.2837397285	716850.0326337656	307228.46547859546	438163.9441998861	564384.5160755104	176871.13897989254	369543.33052429283	390587.60687225405	951204.7083958612	571595.8732336264	217859.48744654338	1151910.0437152036	2008546.6019843942	2538370.918910803	1911797.2611894011	207112.3069991959	822488.1897437297	596214.3973963313	578667.9221351689	102462.0645884922	634667.2881122973	276539.14566965663	674586.9777779102	258386.64298235564	220812.302381108	150826.73771522893	294237.39323045866	499614.22678075917	445983.5848627629
317940.8467160604	473462.2837397285	716850.0326337656	307211.64849243773	438163.9441998861	563109.673489858	176871.13897989254	369442.7737794106	390587.60687225405	951204.7083958612	571595.8732336264	217731.84199667483	1151910.0437152036	2008546.6019843942	2535251.403206417	1910453.1608908244	206907.4105929657	821737.8272586134	596213.5850781408	578667.9221351689	102462.0645884922	634667.2881122973	276369.9907840306	674584.0706112258	258311.9904278826	220812.302381108	150816.66636623826	294117.101194277	499614.22678075917	445698.7455760147
317744.674242213	470846.40471234923	716565.6793223437	307174.8524240737	438163.9441998861	562724.3528183023	176871.13897989254	369279.95287617546	390587.60687225405	950837.5439053382	571595.8732336264	217705.90875616093	1151910.0437152036	2008546.6019843942	2532841.1290075616	1910453.1608908244	206902.99596712444	820862.5553572272	596213.5850781408	578667.9221351689	102462.0645884922	634667.2881122973	276338.73272581276	674171.149212362	258311.9904278826	220812.302381108	150802.73893433964	294117.101194277	499614.22678075917	445691.6352316709
317743.42249381094	470357.88699547725	715560.0767547679	307011.86726877716	436825.4320332374	562491.3518463207	176749.11270692735	369279.95287617546	388785.3912923619	950692.9698136315	571595.8732336264	217705.90875616093	1151910.0437152036	2003499.9267024149	2532389.2809743723	1909893.4980136808	206902.99596712444	819686.124997348	593761.4639328064	575325.1321634309	102462.0645884922	634667.2881122973	275617.20361595234	674171.149212362	258311.9904278826	220812.302381108	150802.73893433964	294117.101194277	499614.22678075917	445691.6352316709
317731.66170762497	470357.88699547725	715125.6942740665	306965.8166765702	436825.4320332374	562397.1622781169	176749.11270692735	369218.2105384138	388704.11634066066	950096.6910358093	570461.2592420928	217705.53033628923	1151413.5108460493	1983898.3744655137	2517485.152254539	1904968.0669150394	206900.31633880173	798796.2589901165	593153.8235403068	575004.2448735479	102462.0645884922	634667.2881122973	275614.4056460089	674171.149212362	258311.9904278826	220809.97039842154	150785.35065932552	294117.101194277	499205.6132644688	445690.9197516204
317731.66170762497	470357.88699547725	714761.178309508	306965.8166765702	436260.3350732654	558050.169285042	176749.11270692735	368005.78088172677	388096.54322769464	949912.5787531734	570004.850532372	217446.15701434045	1151286.1289870609	1952335.9210756843	2515719.7843958633	1892375.877989311	206640.10567616276	792712.0007739975	586317.1521121616	575004.2448735479	102462.0645884922	634667.2881122973	275599.7952520244	673928.4955719938	258311.9904278826	220809.97039842154	150755.37645244724	294117.101194277	498817.04345601005	445676.7325977818
317067.02156865963	470357.88699547725	714741.5342186401	306965.8166765702	436212.1438002073	558050.169285042	176749.11270692735	353143.5247422609	387905.76287598157	949893.9467221196	569728.5473791437	217446.15701434045	1150072.6986023516	1951754.41848256	2513737.684702744	1892375.877989311	206640.10567616276	792712.0007739975	586317.1521121616	575004.2448735479	101266.89008633207	634667.2881122973	275599.7952520244	673928.4955719938	256791.50493063868	220809.97039842154	150753.8328309263	294117.101194277	498432.12675394234	445659.27051032963
317067.02156865963	470357.88699547725	714720.542389958	306965.8166765702	435959.1492007501	558050.169285042	176565.22211898954	352137.2740992388	387905.76287598157	949383.7705006186	568797.3278933422	217446.15701434045	1148718.1997793317	1951754.41848256	2461170.166383545	1886932.7666920493	206640.10567616276	790953.927586064	586117.1448304668	574517.811391449	101266.89008633207	634581.0186470533	275598.47059159173	673848.876641544	256791.50493063868	220483.9428815637	150751.9188913339	292030.97908975417	498263.37136077817	445648.8047944748
317067.02156865963	470357.88699547725	714552.4452876241	306930.9826664454	432707.9209051863	558050.169285042	176565.22211898954	351990.3838875681	387905.76287598157	947785.9982723374	568167.5671785699	217258.2521874522	1148718.1997793317	1951754.41848256	2461170.166383545	1886932.7666920493	206443.51261296542	790953.927586064	584196.5004448243	574507.3335552638	101266.89008633207	633676.9912505416	275272.9205787158	673672.1421012351	256791.50493063868	220483.9428815637	150370.7537159936	292030.97908975417	498202.3265222074	445624.4486363977
317067.02156865963	470234.5964540987	714252.7441083827	306930.9826664454	432707.9209051863	557991.8935926573	176565.22211898954	350877.3834085069	387718.5738637291	947785.9982723374	567685.1372420546	217258.2521874522	1148493.9411514015	1951754.41848256	2461170.166383545	1886932.7666920493	206443.51261296542	790953.927586064	584196.5004448243	573491.9016849526	101266.89008633207	632966.7691773605	275264.4028691459	673464.8530657421	256791.50493063868	220483.9428815637	150312.382531735	292030.97908975417	497588.17572777433	445414.27576578985
316896.7362551453	470234.5964540987	714158.3931042559	306930.9826664454	432707.9209051863	557991.8935926573	176565.22211898954	332666.5616101922	387617.7158485714	947785.9982723374	567304.5788359187	217221.3582525449	1148098.7561120552	1951269.7246036157	2461170.166383545	1886849.2009055973	206417.57906304247	790953.927586064	584092.0512199131	573491.9016849526	101266.89008633207	632964.2901525791	273592.78284591954	673409.1902960376	256791.50493063868	220343.32348334548	150126.50520220533	292030.97908975417	495863.08928538923	445414.27576578985
316436.962420168	470234.5964540987	714158.3931042559	306930.9826664454	432707.9209051863	555527.3942384686	176565.22211898954	330700.3732233094	387198.57998805266	947785.9982723374	567304.5788359187	217221.3582525449	1147982.4627451582	1949437.043173086	2461110.8164888383	1886735.4346160798	206417.57906304247	790950.1779164992	583695.5372056494	572966.1526230004	101266.89008633207	632931.5385906685	273592.78284591954	673404.2720891979	256791.50493063868	220151.27780850735	150126.50520220533	292030.97908975417	495743.0282534595	445060.9440906722
314443.2957370756	469897.7199585155	714158.3931042559	306930.9826664454	432664.2593709269	554604.8422103444	176565.22211898954	330700.3732233094	385280.5268828939	730946.5088756698	567304.5788359187	217176.32312630714	1147910.1647203015	1949412.9775522037	2456365.105319498	1885961.0902782683	206374.63053667193	790777.2293531094	583582.5331696634	568197.9550394836	101219.30535644988	632931.5385906685	273592.78284591954	673404.2720891979	256791.50493063868	220151.27780850735	150057.43129993146	290846.15586788824	494337.4891511115	445060.9440906722
313505.3123741498	469826.02235400846	711002.9117087271	306930.9826664454	432101.07991795347	553165.9839362035	176565.22211898954	330700.3732233094	385280.5268828939	723949.3279313915	567071.1714865724	217176.32312630714	1147865.9250579996	1949290.3398227259	2455404.3576229587	1885839.638336456	206374.63053667193	788947.6988255088	583443.5938505075	568197.9550394836	101056.80645519788	632920.4927850501	273592.78284591954	669772.9170483247	256791.50493063868	220151.27780850735	150057.43129993146	290846.15586788824	491798.36873974756	445060.9440906722
311557.3303909459	469463.06776336965	710820.620696967	306930.9826664454	432100.67036725616	551771.338035727	176220.71157288403	330700.3732233094	385280.5268828939	723949.3279313915	565831.719919009	217176.32312630714	1147416.025593415	1949264.4545401635	2454762.4756524437	1885839.638336456	206315.55522164865	788947.6988255088	583443.5938505075	566368.266737021	101056.80645519788	632694.487887068	273038.0586921098	669772.9170483247	256747.75887953318	220151.27780850735	150057.43129993146	290846.15586788824	490892.61455783434	445060.9440906722
311499.7667524919	468204.89466462104	710820.620696967	306924.8931354682	432078.07202407933	551698.9387082049	176220.71157288403	327779.9170839025	385075.984892758	723949.3279313915	565186.7973019709	217157.32365249685	1147358.1824179182	1937785.294332479	2452491.7152674017	1869891.0379972172	206281.1935186521	788947.6988255088	577427.1267643005	565594.9012128933	101041.4025634179	631668.5047876863	273024.46130969934	669772.9170483247	256300.70876840712	220117.73269025394	150057.43129993146	290635.43436674983	489894.53385507443	445060.9440906722
311373.68859102903	468204.58794191026	710792.4197110101	306924.8931354682	432078.07202407933	551698.9387082049	176220.71157288403	326149.6097480373	385071.8840808167	723422.7573913351	565015.8721076886	217157.32365249685	1147358.1824179182	1937575.0327436985	2444003.1721682847	1869891.0379972172	206281.1935186521	788947.6988255088	577427.1267643005	565594.9012128933	101041.4025634179	631652.3814661767	272876.3002409224	669772.9170483247	256291.47350049188	219889.52286115996	150057.43129993146	290635.43436674983	489894.53385507443	445060.9440906722
311180.0844393464	467196.5845471164	710433.6618043657	305528.6370965588	431952.08984528854	551343.8365997482	176220.71157288403	325764.4387907212	383517.2971274099	699709.5428140085	565015.8721076886	216860.54549312653	1146034.9362989098	1937575.0327436985	2444003.1721682847	1869891.0379972172	206187.1204236567	788089.3936139446	577427.1267643005	564310.1784192574	99380.55526378338	629840.977488116	272876.3002409224	669478.0988991545	256291.47350049188	219680.01644430237	150057.43129993146	289486.42595615314	489768.7228819805	444992.97236139985
311169.4736943541	467101.9837995978	710184.6602564376	305528.6370965588	431840.02368277695	551338.894041034	176220.71157288403	325565.02807737456	383515.88517114724	699709.5428140085	565015.8721076886	216860.54549312653	1145839.0142643102	1927920.652212076	2434519.6825943226	1868651.5748908839	206180.23754810233	788089.3936139446	574988.8608197618	564280.0524380491	99380.55526378338	629783.2716019816	272732.1040943872	669456.8194350365	256281.89666687936	219680.01644430237	150057.43129993146	289402.4752964291	488768.97697735333	444992.97236139985
309698.4455354527	467101.9837995978	710184.6602564376	305528.6370965588	431483.1030029569	548879.5167773057	176220.71157288403	325565.02807737456	383515.88517114724	699709.5428140085	563403.7228421823	216403.4753849989	1145839.0142643102	1927920.652212076	2434519.6825943226	1863623.4178284302	205185.33751134598	788089.3936139446	570108.0689292061	564278.3863172095	99380.55526378338	629783.2716019816	272576.0684636573	669456.8194350365	256281.89666687936	219680.01644430237	150057.43129993146	289402.4752964291	488206.9186721765	444992.97236139985
309421.28350338456	467101.9837995978	709300.740436255	305348.2813150104	431422.907459225	548879.5167773057	176220.71157288403	325185.73575086915	383124.63828204694	690722.8355799029	563403.7228421823	209743.14812376312	1145418.489010337	1927140.0078179932	2434008.820720196	1860593.3638674268	205185.33751134598	788089.3936139446	568559.9930524989	564276.7708726677	99380.55526378338	629783.2716019816	272212.1122633832	669090.21145942	256281.5743212298	219680.01644430237	150016.19710440811	289210.23752349906	486295.92521822784	444992.97236139985
309421.28350338456	466685.30467637116	708274.3833226751	305079.8681868285	431235.4796658953	548879.5167773057	176220.71157288403	322917.2746683112	382871.31392919243	677086.7853008375	558871.2767330026	185776.75937640687	1144424.6494368673	1927140.0078179932	2432679.4665143657	1860593.3638674268	205185.33751134598	787719.0629351872	568559.9930524989	562743.2517511562	99019.51112808526	628163.2892915638	272212.1122633832	669062.646984781	256281.22047453577	219628.2970590104	149767.57176268485	289113.23450665496	486294.67252279265	444992.97236139985
309421.28350338456	466685.30467637116	708274.3833226751	305079.8681868285	431200.9618018497	548879.5167773057	176220.71157288403	321956.3817518245	382871.31392919243	674306.3143657909	556494.5886613289	178927.68909956416	1144424.6494368673	1922903.8739123095	2430429.6453819503	1860593.3638674268	205185.33751134598	787559.3487817209	568559.9930524989	562743.2517511562	99019.51112808526	628163.2892915638	272212.1122633832	669062.646984781	256152.90101168456	219628.2970590104	149697.33298694016	289088.1663136362	485592.4928224464	444992.97236139985
309421.28350338456	466619.0434184579	708274.3833226751	305007.8491398706	431114.9918266215	548879.5167773057	176220.71157288403	321898.52004884824	382463.6428450277	673036.1722491747	556443.1483227623	172756.45936618082	1144424.6494368673	1922903.8739123095	2429861.097394371	1859930.6446816013	205185.33751134598	787487.0997402222	567548.4776252658	562005.5040671908	99019.51112808526	628120.1721418868	272212.1122633832	669057.4551405051	256152.90101168456	219621.8888389062	149688.92495798363	289085.9198816489	485574.3544705691	444992.97236139985
309421.249890811	466619.0434184579	708274.3833226751	305007.8491398706	430989.2839590084	548879.5167773057	176220.71157288403	321404.6575576015	381826.9345779458	673036.1722491747	555168.4919583242	172756.45936618082	1141615.9905574576	1922903.8739123095	2413305.2184381234	1859923.0735631157	205185.33751134598	786559.1708407754	567548.4776252658	556166.0879823031	98178.41576297024	628106.7897604619	272212.1122633832	668961.2263961318	256152.90101168456	219174.1056320332	149347.5125105452	288095.0120640501	485574.3544705691	444992.97236139985
309421.249890811	466619.0434184579	708274.3833226751	305007.8491398706	429950.6421293635	548879.5167773057	176172.69522786903	320181.6589982404	381826.9345779458	673036.1722491747	552122.2946921819	172756.45936618082	1138146.9888161097	1922903.8739123095	2398440.083272425	1859165.184590065	205185.33751134598	781720.0733878331	567169.5452165161	556166.0879823031	98178.41576297024	628106.7897604619	272212.1122633832	668627.8555216942	256005.53045909785	218755.1249953084	149042.29553769808	288095.0120640501	485574.3544705691	444966.7566358773
309224.44500399224	465916.64314151485	707586.5471961971	304237.23993598775	429911.66808923124	548879.5167773057	175780.189654289	317027.69800326717	381281.3503522518	673036.1722491747	552084.0375239819	172756.45936618082	1137021.7386164516	1919207.6796938763	2398440.083272425	1858456.2758532725	205185.33751134598	781720.0733878331	567029.8613509365	556166.0879823031	98178.41576297024	624243.0634265887	272212.1122633832	668288.2731014546	255104.40166342375	218550.56987076896	149042.29553769808	287725.7717301195	485365.82298154867	444702.8896588634
309203.36852782004	465916.64314151485	707586.5471961971	304237.23993598775	429802.5012819637	548857.7693956657	175780.189654289	317027.69800326717	381264.77179945423	673036.1722491747	552022.5183445439	171574.99947539374	1137021.7386164516	1911342.06119199	2398440.083272425	1858456.2758532725	205053.42036922628	781720.0733878331	566994.7516749345	556166.0879823031	98178.41576297024	624156.3238278406	272173.9812373546	668288.2731014546	255104.40166342375	218512.02932293984	148381.43925481063	287697.69419508224	480599.7849137235	444676.89767855546
309202.79627027776	465916.64314151485	706764.1635232387	304237.23993598775	427752.6558303	548816.869483185	175774.5024181255	317027.69800326717	381200.5056005815	672317.7199470308	547765.7598404102	171295.68038749916	1134764.1355872368	1911342.06119199	2393835.8000917574	1858103.5101246645	204694.62860265418	781720.0733878331	566530.201053807	554492.4346354168	98124.94285046353	624145.5842968691	271877.11229616974	667700.095979957	255104.40166342375	218510.69247137918	148301.22439271954	287162.62131088617	480526.4823721888	444666.3224424315
309200.25863052375	465916.64314151485	706320.9862859338	303900.4140271405	427645.6594306025	547728.3349281808	175173.0117572853	317027.69800326717	380794.68436124927	668884.082980117	546243.1377731944	171295.68038749916	1134764.1355872368	1911192.5482006492	2392063.17554377	1850581.9398448265	204676.5032052958	781720.0733878331	563294.8459800768	551108.6899046139	97896.2663588968	624145.5842968691	271877.11229616974	666462.903439994	253841.06329788172	216922.0251195106	148199.8096346553	286696.8594007744	479820.42833432957	444662.4708446156
309198.7693068965	465916.64314151485	706247.5203794835	303842.182225845	427602.45695928024	547728.3349281808	175173.0117572853	317027.69800326717	380738.402071406	668884.082980117	546221.9706748064	171295.68038749916	1130418.6905753927	1911192.5482006492	2379826.1922089458	1840852.4095631882	204314.73417679092	781720.0733878331	558962.4378519503	551108.6899046139	97773.3708393642	623355.4764770764	271877.11229616974	666462.903439994	253841.06329788172	216922.0251195106	146668.5665745802	285921.14126740897	479689.67956699326	444276.9701651323
308800.4543602531	465916.64314151485	705736.1388084312	303832.0613126843	427583.6458310926	547654.85623237	169978.30757751886	314755.0750032443	380731.4478912393	668884.082980117	545994.7287007056	171295.68038749916	1130418.6905753927	1911192.5482006492	2379826.1922089458	1840852.4095631882	204314.73417679092	780078.4503362073	558962.4378519503	550860.4637581239	97773.3708393642	623355.4764770764	270924.1004458212	666462.903439994	253841.06329788172	216922.0251195106	146668.5665745802	285921.14126740897	479689.67956699326	443962.7908105146
308737.2145276733	465916.64314151485	705736.1388084312	303832.0613126843	427534.7539748478	547483.6627808085	169978.30757751886	314755.0750032443	380671.49263475375	668884.082980117	543842.845165568	171259.31657882084	1130418.6905753927	1908334.346508077	2379826.1922089458	1840852.4095631882	203776.3695576885	779437.6714755575	558962.4378519503	548427.9119066845	97773.3708393642	619251.7542111166	270897.5326053325	666462.903439994	253841.06329788172	216898.26343775407	146668.5665745802	285915.34399229486	478640.5626858591	443839.8277806102
307472.6403653978	465916.64314151485	705727.1851197805	303830.7452687509	427506.5616623643	546329.3470677331	169978.30757751886	314492.03521799296	379907.0112871103	668670.2452608758	543739.8788550242	171259.31657882084	1130418.6905753927	1899854.11898337	2379826.1922089458	1836489.9555995227	203767.59015826505	778909.2627324834	558962.4378519503	547502.3490121346	97763.8054774625	618296.2418423338	269345.2850388801	666462.903439994	253841.06329788172	216604.16542944245	146668.5665745802	285884.74254537333	477808.12066647055	443812.7587036502
307472.6403653978	465719.84666192887	705726.2301472866	303830.6491761757	427454.8436900061	546329.3470677331	169978.30757751886	312684.5752543297	379907.0112871103	665087.3461597111	543739.8788550242	171253.53900637286	1127561.0168074858	1899854.11898337	2368228.6404385893	1835822.6512591299	203701.40974725803	778909.2627324834	558962.4378519503	546014.3872411572	97763.8054774625	617388.8951199652	268880.101295258	666143.8886280644	253841.06329788172	216604.16542944245	146350.06972340893	285871.7860134438	476592.45304983197	443772.7555300028
307346.46095891984	462708.7999032312	704761.7313007519	301871.63104531926	427422.2281264665	546299.5391471148	169978.30757751886	312371.35416699364	375502.61063643976	665087.3461597111	543722.3366088779	171209.1362214883	1126749.8924113626	1899854.11898337	2367057.3629933265	1835095.0569573042	203701.40974725803	776873.3928102059	558248.659193579	542024.4917723152	96704.66918360363	617388.8951199652	268880.101295258	665097.588680144	253841.06329788172	216604.16542944245	146337.63810291485	283266.4634811271	476477.1468738521	443540.6487011331
307170.1976569849	462708.7999032312	704636.4436915782	299349.8893324576	427422.2281264665	545957.0205275211	169978.30757751886	312371.35416699364	370018.7624104705	665087.3461597111	543722.3366088779	171187.8507259946	1126634.547021593	1899854.11898337	2364629.9694077056	1832509.1623005462	203701.40974725803	776873.3928102059	558248.659193579	537347.7203758678	95326.62726076716	617388.8951199652	268560.71900491364	664336.3392829121	252249.42712467373	216604.16542944245	146312.57366686733	278922.5126906589	476460.87931693613	443035.38120069477
306803.85083027254	462708.7999032312	704636.4436915782	298584.0804398029	427110.7765464952	545643.096823772	169978.30757751886	310928.22157001705	370018.7624104705	662671.1531628524	542350.6209726636	171161.61452995634	1124857.7482292717	1887862.0105021836	2364629.9694077056	1829740.8307070162	203701.40974725803	776873.3928102059	557218.9488503525	537347.7203758678	92742.37730822289	617388.8951199652	268560.71900491364	664268.7327946412	252238.824422716	215949.76166090363	146312.57366686733	278922.5126906589	476446.44270445884	443035.38120069477
306512.76932826714	462676.2773610593	704224.3890778117	298439.00743186736	426839.76236118854	545440.7285289845	169717.665926322	310767.53766572283	370018.7624104705	662671.1531628524	542350.6209726636	170046.5929497112	1119235.1594607073	1869973.5107373951	2356452.0794107434	1829740.8307070162	203701.40974725803	776873.3928102059	556191.4056397568	537347.7203758678	92657.96159800126	617388.8951199652	266401.248988369	664268.7327946412	252221.04296010832	215949.76166090363	146312.57366686733	278922.5126906589	473206.74625343515	441782.3344500872
306512.76932826714	462656.7887984475	704224.3890778117	298409.354753735	426817.06182251696	545440.7285289845	169652.17221238124	309223.40713486215	370018.7624104705	661115.7848637517	541644.5628845452	170046.5929497112	1118979.8378997862	1869973.5107373951	2353534.2138090385	1829740.8307070162	203701.40974725803	776710.0799342402	556191.4056397568	537347.7203758678	92657.96159800126	617388.8951199652	266401.248988369	664172.5554053851	252219.9063991057	215949.76166090363	146207.080655553	278922.5126906589	472090.25579259807	441782.3344500872
305373.41373074555	462656.7887984475	704224.3890778117	298409.354753735	426817.06182251696	544229.4488801204	169652.17221238124	307419.5289769538	370018.7624104705	658524.9702649557	541644.5628845452	170046.5929497112	1118979.8378997862	1862137.55469324	2349285.4809940043	1829740.8307070162	203550.16392624014	776647.3632169488	553233.9193799552	535315.9894801661	92657.96159800126	617024.7420965751	265344.5187630329	663696.0770428135	252219.9063991057	215949.76166090363	146184.06831988326	278459.87178906106	467013.3476470385	441782.3344500872
304959.50741920026	462331.74866865133	704224.3890778117	298142.3363307173	426115.26320187864	543788.7391774437	169652.0801915231	304747.1954933903	368936.39789406	658524.9702649557	541555.3772195347	170046.5929497112	1118979.8378997862	1862137.55469324	2347168.742588526	1828731.6318129613	203228.83331785825	776108.6822548278	552352.1975140367	527884.5494423019	92230.41438412596	616594.5772963867	264869.7540851698	663578.0048632587	252097.20196921	215309.66290098726	146183.25274913697	274640.79989138915	467013.3476470385	441286.3042265484
304959.50741920026	462331.74866865133	702966.8879921052	298142.3363307173	425228.1286491305	543788.7391774437	169652.0801915231	304747.1954933903	368126.2964888613	658524.9702649557	541206.5582573423	170046.5929497112	1118979.8378997862	1862137.55469324	2346903.7694440945	1828211.1858098707	203228.83331785825	774587.1663055028	552352.1975140367	527884.5494423019	92230.41438412596	616550.5520185725	264869.7540851698	663578.0048632587	252097.20196921	214906.78711624123	146164.5684770213	273202.19551000406	465142.9560085376	441286.3042265484
304959.50741920026	461772.2708214042	702942.7553450541	297891.0215226866	425226.48451987345	543788.7391774437	169652.0801915231	304747.1954933903	367882.3344680829	658524.9702649557	541084.900044934	170046.5929497112	1117803.4037530725	1861409.9118214375	2345643.4715826605	1827643.1123602884	203014.60257254785	774314.7058814714	552352.1975140367	527884.5494423019	91886.43593957787	615721.2428453165	264869.7540851698	663578.0048632587	252097.20196921	214906.78711624123	145781.3371420599	273064.2609156966	464547.6786900373	441286.3042265484
304959.50741920026	461772.2708214042	701294.1445954024	297891.0215226866	425226.48451987345	543788.7391774437	169446.730798406	304747.1954933903	367874.38827539264	658474.6373323504	538358.0040748754	170046.5929497112	1117803.4037530725	1861409.9118214375	2345643.4715826605	1827223.6555305652	203014.60257254785	772777.1456911126	552149.4478639557	527884.5494423019	91886.43593957787	615714.3835741417	264869.7540851698	663578.0048632587	252097.20196921	214906.3438594212	145781.3371420599	272291.37731604883	463774.5542076331	441286.3042265484
304959.50741920026	461518.73836326756	701282.137664483	297745.5056232382	425226.48451987345	543788.7391774437	169446.730798406	304414.75262075453	367874.38827539264	658474.6373323504	536680.6005790731	169978.1020130711	1117803.4037530725	1860538.2891997357	2345633.534748928	1826359.7518275871	202999.82517477224	772086.6736327766	551231.3152642843	521078.2942852868	91725.83501265936	615714.3835741417	264869.7540851698	663575.004961265	252097.20196921	214902.64917308517	145781.3371420599	272291.37731604883	463774.5542076331	441285.70862552477
304959.50741920026	461514.20614501246	699576.5884702327	297739.4897756594	424942.8408222636	543615.3877614026	169446.730798406	304414.75262075453	367874.38827539264	658474.6373323504	533795.2982961672	169978.1020130711	1117803.2534128705	1853525.640120561	2341489.274193643	1823861.516115758	202999.82517477224	772086.6736327766	551219.3494908871	520970.8073225869	91725.83501265936	615714.3835741417	264674.76117447054	663575.004961265	252097.20196921	214655.14593491214	145781.3371420599	272291.37731604883	460791.3585054871	441285.440355615
304553.8100447622	461506.03339284775	699552.239649623	297724.1991665876	424406.95807894354	542891.5757421347	169446.730798406	304414.75262075453	367874.38827539264	654260.6653758724	533790.5612133121	169978.1020130711	1117756.8963200618	1849546.2520466268	2341484.1559711774	1823861.516115758	202183.7685051161	770678.828095959	550988.6587493317	520824.2070824616	91725.83501265936	615714.3835741417	264328.2956172604	663533.9681159059	252097.20196921	214085.3849232976	145781.3371420599	271856.75724719255	460791.3585054871	441285.440355615
304441.8406289745	461343.7729215529	698537.7613019288	297039.39873410686	424406.95807894354	542891.5757421347	169176.8988669611	304412.32050755626	367150.7328532282	652715.9853752054	533607.6410104001	169978.1020130711	1115612.786526082	1845334.6076555594	2338481.225845136	1815298.5487928323	202072.60497377283	770678.828095959	550984.7038052657	519143.26928282337	91725.83501265936	614351.5451978856	264328.2956172604	663240.5854086946	251889.14973271557	213331.87439476207	145746.9140324838	271856.75724719255	458326.5009346147	441261.73953626415
303926.38682178967	461252.66311116976	694087.9042194088	297039.39873410686	424156.75597222504	542891.5757421347	169176.8988669611	304409.7148516878	367150.7328532282	652715.9853752054	533606.5639309179	169978.1020130711	1114385.485221617	1844980.3100982783	2337723.50923239	1811306.412550091	202072.60497377283	767570.9006561496	550984.7038052657	519143.26928282337	91725.83501265936	614291.926622536	264161.8810515364	662355.6173584163	251889.14973271557	213331.87439476207	145746.9140324838	271835.61307908234	458326.5009346147	441261.73953626415
303804.8765595171	461168.5409973108	694087.9042194088	297039.39873410686	422078.69912468485	542891.5757421347	169176.8988669611	304401.8394404012	367150.7328532282	652715.9853752054	533606.5639309179	169978.1020130711	1113434.3793676924	1842626.9995580984	2334509.6315607186	1811306.412550091	202072.60497377283	767570.9006561496	550984.7038052657	518829.6187956992	91725.83501265936	613688.1430921358	264160.61472108786	662355.6173584163	251889.14973271557	213331.87439476207	145746.9140324838	271835.29365039576	458326.5009346147	441261.73953626415
303804.8765595171	461168.5409973108	694087.9042194088	297035.53144121054	421777.1841673403	542719.9007213917	169176.8988669611	304100.3232964818	367150.7328532282	651704.5224212165	533473.5828848465	169978.1020130711	1113434.3793676924	1826892.7743771386	2334509.6315607186	1811306.412550091	201919.91965700936	767423.4799619354	550977.1457821784	516210.8030640794	91725.83501265936	613688.1430921358	264160.61472108786	662355.6173584163	251889.14973271557	213331.87439476207	145746.9140324838	271835.29365039576	456568.27742818213	441134.0757543842
303804.8765595171	461084.6383928739	694087.9042194088	296782.5760739258	421777.1841673403	542636.7380775576	169176.8988669611	303972.7475170801	367150.7328532282	651704.5224212165	533333.8863860437	169858.64139944606	1113434.3793676924	1826892.7743771386	2332318.8375305966	1811306.412550091	201919.91965700936	766019.1981880696	550249.8868502796	514749.1599898436	91499.3313007442	613140.9635160598	264150.85861072066	662296.560641584	251691.42272078933	213331.87439476207	145746.9140324838	271745.9471992464	456507.1474486269	441114.3709418852
302816.64366071584	461056.78075116675	694087.9042194088	296782.5760739258	421718.6328411017	542461.4184582772	169007.84744687076	303972.60020847514	367150.7328532282	651704.5224212165	528152.3545390919	169858.64139944606	1110210.1309682347	1826892.7743771386	2332318.8375305966	1803229.3135085166	201919.91965700936	766010.576805806	550249.8868502796	514269.53607797617	91499.3313007442	612782.2245060621	264040.60263490316	662296.560641584	251691.42272078933	213207.2660693245	145746.9140324838	271745.9471992464	456507.1474486269	441105.0673020617
302002.9332991978	461056.4130787806	694087.9042194088	296782.5760739258	420221.1758584133	542439.9255178333	168996.86701064953	303625.7018676057	367145.1792733225	651704.5224212165	528152.3545390919	169855.13448752675	1110140.8503541509	1826892.7743771386	2332318.8375305966	1803229.3135085166	200869.64068556993	764942.4826834289	550249.8868502796	514269.53607797617	91499.3313007442	612613.4401620532	264036.0836797393	662296.560641584	251691.42272078933	213207.2660693245	145746.9140324838	271745.9471992464	456486.5170373609	441105.0673020617
301771.0398215824	460098.1403731417	692942.3232390243	296035.3398356891	419104.44954476086	542439.9255178333	168976.10517036586	303409.5851174988	366075.12684437237	650591.7392152133	528152.3545390919	169853.9380795921	1110140.8503541509	1815415.3621446842	2325220.755865034	1803229.3135085166	200869.64068556993	764942.4826834289	550249.8868502796	511766.46233517054	90800.09709460569	611427.8640758175	264036.0836797393	662296.560641584	251331.24176814687	212284.44830546953	145746.73379222036	271164.8314653976	456028.3740034318	441105.0673020617
301771.0398215824	458548.72537339095	692281.2650821172	295118.83263128373	418670.60233449074	542436.983445418	168654.46391444516	303110.62029023055	364593.8430783322	650591.7392152133	528152.3545390919	169830.12614038086	1110086.1216628847	1815113.8728673486	2325220.755865034	1803229.3135085166	200866.16609688228	764917.8435816759	549506.5690769101	510902.0646496513	90502.90433225426	609000.6382697414	264036.0836797393	662296.560641584	251331.24176814687	212284.44830546953	145746.73379222036	270512.5150312957	454020.05480732175	441105.0673020617
301577.5603784579	458548.72537339095	691884.0190431392	295118.83263128373	418516.369595716	542366.8928108471	168614.07921302557	303019.46767830866	364593.8430783322	650591.7392152133	527694.602915728	169829.9464267743	1108380.8271960118	1815113.8728673486	2319572.6081346753	1802463.3093629633	200866.16609688228	764917.8435816759	549383.2037392573	510902.0646496513	90502.90433225426	609000.6382697414	264036.0836797393	661439.1906051234	251331.24176814687	212284.44830546953	145746.65686361783	270512.5150312957	452942.3286872787	441105.0673020617
301414.40572094236	458548.72537339095	691810.0507388456	295118.83263128373	418516.369595716	542366.8928108471	168558.49659324417	302942.0736729531	364593.8430783322	650591.7392152133	527635.6915117555	169824.2223389641	1108380.8271960118	1814139.1649468846	2319572.6081346753	1802463.3093629633	200757.90576865117	764503.3160283405	549383.2037392573	510902.0646496513	90502.90433225426	609000.6382697414	264036.0836797393	661419.0751909957	251279.42719917494	212284.44830546953	145746.63659518762	270512.5150312957	452942.3286872787	441105.0673020617
300557.0129019398	458548.72537339095	691774.0261365973	295118.83263128373	418352.25700742844	540686.1694469522	168381.27660004178	302036.61401659576	364593.8430783322	650548.9036981465	527467.9867407662	169824.2223389641	1105223.7426609832	1814139.1649468846	2319572.6081346753	1799061.073429517	200757.90576865117	763887.9263719392	549383.2037392573	510902.0646496513	90502.90433225426	608851.8847560096	264036.0836797393	661419.0751909957	251276.56940001383	212284.44830546953	145746.59574982472	270512.5150312957	452942.3286872787	441105.0673020617
300557.0129019398	458548.72537339095	691774.0261365973	295118.83263128373	415905.74057509145	540686.1694469522	168363.752222984	300000.60238552635	364593.8430783322	647526.2399392636	527467.9867407662	169791.6271577423	1105223.7426609832	1810283.1371564087	2319109.813696371	1799061.073429517	200757.90576865117	763887.9263719392	549383.2037392573	509847.36257197347	90502.90433225426	608180.2975566882	263898.23475273495	661415.3873318132	251248.13920295297	212284.44830546953	145746.59574982472	270512.5150312957	451915.32597532327	441036.15160020924
300557.0129019398	458433.2898109156	691654.5610523584	295118.83263128373	415905.74057509145	540686.1694469522	168179.19806181808	300000.60238552635	363931.4956973837	646951.7865636669	527467.9867407662	169770.0349012594	1105223.7426609832	1810283.1371564087	2319000.174279038	1799061.073429517	200666.8701365426	763557.8731186909	549383.2037392573	506834.1676641439	90502.90433225426	608180.2975566882	263898.23475273495	661371.9146616034	251248.13920295297	212229.25493093423	145746.58256592447	270448.03770760185	451510.1468484875	441036.15160020924
299736.5556789105	458413.20355663926	691654.5610523584	295118.83263128373	415902.3364429175	540686.1694469522	168179.19806181808	300000.60238552635	362656.96513320145	645680.2868768703	526991.5972520285	168576.46101058673	1103776.3099929802	1809403.2684332589	2318626.987056197	1799061.073429517	198809.94113861234	763557.8731186909	548121.2761497269	505196.6795372995	90502.90433225426	607681.3473879277	263644.52983248036	660866.4673411642	250226.28899599073	212229.25493093423	145582.29960287487	268931.4782385781	450842.0865859475	441036.15160020924
299490.96850766806	458370.42053478135	691654.5030112887	294982.7527166393	415902.3364429175	540686.1694469522	168147.44963663298	300000.60238552635	362652.88891413587	645493.0382357767	526985.025696931	168576.46101058673	1103710.8423115436	1806848.45157371	2317445.688620205	1798999.9493601776	198809.94113861234	763557.8731186909	548044.7839680437	500809.6570583247	90455.0693428911	607495.2757151057	263644.52983248036	660532.7340617238	249857.16016800355	212115.49213620016	145580.67430933708	268750.92107838555	449891.6142740687	441010.886625761
299490.96850766806	458370.42053478135	691646.7631743759	294982.7527166393	415901.9804438791	539918.7539427886	168146.55645683678	300000.60238552635	362648.19017677853	644942.3505038016	526000.3658980675	168576.46101058673	1103651.6675136266	1798239.1337970276	2315779.0887073474	1797837.304837189	198809.94113861234	763557.8731186909	547224.9446469572	500809.6570583247	90400.03995370126	607323.415035716	262908.5778948071	659418.3025509091	249715.48517487192	212113.99379980794	145477.94036598943	268699.13205020607	449812.9056997911	441006.99509319087
299490.96850766806	458358.42261188524	690906.5469748467	294862.76561719243	415901.9804438791	539918.7539427886	168145.8932899033	297149.5473316941	362296.04649096617	641707.1461660124	526000.3658980675	168576.46101058673	1103651.6675136266	1795594.2911738507	2315748.607719799	1797197.2125451548	198809.94113861234	763557.8731186909	547095.2128296628	496778.6931203927	90116.587154398	607323.415035716	262880.71220268926	659418.3025509091	248551.33001874536	212113.99379980794	145456.8387882658	266761.5942951441	448980.6832117366	440989.3192627514
299490.90900583426	458227.8126630709	690906.5469748467	294862.76561719243	415901.9804438791	539918.7539427886	168145.8932899033	295369.0791400706	361808.867045641	641707.1461660124	523753.3405152658	168576.46101058673	1103651.6675136266	1795528.3840191117	2315748.607719799	1795354.163189974	198809.94113861234	763557.8731186909	547095.2128296628	496778.6931203927	90088.44665345251	607136.6176285009	262834.8739199606	659418.3025509091	247980.12730286736	210622.6653591237	145456.76587419977	266733.8482380273	444446.90348299337	440904.48102879303
299489.39787575125	454679.2028597806	690906.5469748467	293897.4649456142	415895.0236376891	539902.1230666329	168145.5697986675	294942.78802362113	359106.1796394359	640954.5626314417	523753.3405152658	168576.46101058673	1103651.6675136266	1795528.3840191117	2315718.866516232	1794673.9713055543	198809.94113861234	763505.8899579825	547031.3134973176	493919.8958246465	90088.44665345251	602565.1980274565	262834.8739199606	659418.3025509091	247764.91998126672	210622.6653591237	145456.76587419977	265881.8617787849	444446.90348299337	440904.48102879303
299489.39787575125	454679.2028597806	690906.5469748467	293585.7536151607	415721.51683946146	539902.1230666329	168145.5697986675	294942.78802362113	359106.1796394359	640868.7532032835	521796.83638209343	168576.46101058673	1103588.074560915	1794754.5456552736	2292285.7592736245	1789032.2185037117	198809.94113861234	762171.2566996764	547031.3134973176	490161.0472660871	89233.44630209406	602565.1980274565	261577.8432099307	658299.5312448854	247685.23320272905	210622.6653591237	145456.76587419977	265881.8617787849	444296.2642646319	440904.48102879303
299489.39787575125	454679.2028597806	690396.1987337617	292864.74956989865	415721.51683946146	539902.1230666329	168145.5697986675	294942.78802362113	358650.2549017712	639601.6483913761	520054.8400909195	168482.50428816996	1103356.1731869036	1794629.707954355	2292285.7592736245	1787017.954508755	198809.94113861234	761210.3324830667	547009.1930524681	490161.0472660871	89030.27647017235	602565.1980274565	261577.8432099307	658274.523773439	247638.35513890593	210622.6653591237	145455.16481946406	265774.1989545901	444296.2642646319	440904.48102879303
299489.39787575125	454679.2028597806	690396.1987337617	292546.11876957206	413727.13208641903	539902.1230666329	168145.5697986675	294275.1098500406	358650.2549017712	639601.6483913761	519771.83278885856	168482.50428816996	1102608.3037964092	1791272.0235023487	2292285.7592736245	1786563.9957324027	198809.94113861234	760987.2660419453	545984.772321621	490161.0472660871	89008.42548224451	602565.1980274565	261577.8432099307	658274.523773439	247638.35513890593	210622.6653591237	145455.16481946406	265665.98145571153	444296.2642646319	440904.48102879303
299489.39787575125	454679.2028597806	687795.2092502023	292543.7894490233	412557.68215596525	539902.1230666329	168145.5697986675	294215.17583829566	358280.8178064547	639601.6483913761	518863.5019064697	168482.50428816996	1101729.4300693572	1787850.3964657797	2290114.5482511944	1785740.0757967387	198809.94113861234	760307.5613187656	545979.6122413834	485370.1044099522	89008.42548224451	602565.1980274565	259784.438789882	657940.9406797931	247559.46489853068	210622.6653591237	145455.16481946406	264238.0941592057	443391.8871441528	440892.9002798242
299020.2514312925	454679.2028597806	687795.2092502023	292543.7894490233	412128.144821981	539062.7188640028	168145.5697986675	292314.42924997146	356812.03531270305	639601.6483913761	518863.5019064697	168279.2471938106	1101680.1851980763	1766522.4033447378	2259597.302858461	1780085.7555993488	198802.53746805293	759416.7388871363	545961.3001159908	485370.1044099522	88743.90357160878	601726.9750484485	259784.438789882	657890.4499723412	246355.77732642344	210622.6653591237	145455.16481946406	263630.5695954474	442110.4205528357	440647.8716313769
299020.2514312925	452763.6038105448	687795.2092502023	292515.6640419294	410810.68653780886	538817.2601293011	167451.81945354177	289967.42135692236	356812.03531270305	639599.2946974013	514561.0448574695	168230.57118524352	1101376.1042912316	1766522.4033447378	2259597.302858461	1773416.8920442888	198763.54423700288	759251.2806565731	545891.1990595824	485284.965659152	88538.23889552263	599715.1895274133	259784.438789882	657887.0937105065	246295.4836187763	209217.59966136204	145455.16481946406	263628.5373890104	442110.4205528357	440642.2652169634
297211.9420883295	452391.1030325504	686871.4797399704	292504.21903510235	408178.43846557394	537096.3939388547	167451.81945354177	289942.53555240366	356714.0797117582	639599.2946974013	514026.80105730897	167996.24115378427	1096167.080062879	1766522.4033447378	2259597.302858461	1773214.4097294116	198725.2966248852	752959.3544876614	544058.2355869605	485284.965659152	88529.53450850167	599361.497199494	259784.438789882	657887.0937105065	246295.4836187763	209217.59966136204	145022.31099903857	263628.5373890104	442110.4205528357	439654.77238305035
297211.9420883295	452391.1030325504	686871.4797399704	292434.87835964444	407473.7077928192	537096.3939388547	167451.81945354177	285272.327739468	355564.8601119423	639599.2946974013	514026.80105730897	167518.57065659543	1096167.080062879	1765954.0523343422	2259597.302858461	1771655.4537875375	198687.76989653124	751858.1756617088	543431.9804905232	484269.217141983	88516.25953757415	599361.497199494	259783.4710140247	657887.0937105065	246295.4836187763	209217.59966136204	145014.12209320947	263246.1612032568	440894.7154129832	439654.77238305035
297211.9420883295	452290.0126360708	686871.4797399704	292434.87835964444	405948.480092194	537084.4699777855	167451.81945354177	285272.327739468	355241.6905449465	639428.9007290245	514026.80105730897	167518.57065659543	1093502.2093505226	1753400.9380141078	2238054.620786863	1763935.8010029746	198655.0121569059	751858.1756617088	543431.9804905232	471833.023798051	88486.10425482912	599361.497199494	256641.6434054248	657887.0937105065	246280.68700725294	209217.59966136204	145011.499692046	263246.1612032568	437675.68640406756	439654.77238305035
297211.9420883295	452139.0717612237	686871.4797399704	292434.8405192973	403197.70668204443	537012.3834910825	167451.81945354177	285272.327739468	355150.6912326557	639380.9949722401	514026.80105730897	167518.57065659543	1090754.9749432302	1751555.8610171988	2238054.620786863	1763435.8285117035	198653.48169378255	751858.1756617088	543431.9804905232	471833.023798051	88486.10425482912	599361.497199494	256641.6434054248	657887.0937105065	246249.97565671618	209144.53802773717	144853.11763880853	263246.1612032568	435763.3842110941	439337.80244923494
297003.24197311804	451306.06974471355	686871.4797399704	292401.30075023085	402430.0908535057	536240.2141006276	167451.81945354177	285272.327739468	355012.3919216167	639376.7341225664	513271.40428013203	167516.15822575247	1090754.9749432302	1751239.9630775189	2237197.5996287903	1762828.847150097	198650.02849036988	751858.1756617088	543401.4930281988	464509.898203958	88485.72127046472	599339.2482760863	256641.6434054248	657142.9795625476	246080.78488222978	209144.53802773717	144745.37466354674	263187.4306006385	435763.3842110941	438950.5880368405
296949.81015145563	451306.06974471355	503818.55586698663	292394.20706340653	398245.8765276173	536066.5456909903	167451.81945354177	285272.327739468	355012.3919216167	637425.9099718545	512779.30672791187	167516.15822575247	1090754.9749432302	1751239.9630775189	2237197.5996287903	1761491.918736476	198650.02849036988	751858.1756617088	543374.9612374076	464509.898203958	88427.42653574076	599339.2482760863	256641.6434054248	657113.4382560462	245812.3864886607	209142.82386252738	144745.37466354674	262829.95102494274	435026.099140859	438950.5880368405
296742.74937697564	451306.06974471355	503818.55586698663	292394.20706340653	397673.8238032023	535923.9894202468	167451.81945354177	285272.327739468	355012.3919216167	637425.9099718545	512389.56550606625	167515.54890597428	1090754.9749432302	1751239.9630775189	2237197.5996287903	1761491.918736476	198649.1177941327	751858.1756617088	543367.9094666312	464509.898203958	88396.51491179835	599111.3946645224	256594.22584807914	657108.695773092	245803.07359046882	209140.7303278907	144601.59850087494	262800.53623789444	434998.6718469178	438891.12867968716
296742.74937697564	448824.76028328046	474452.5648767695	292386.82122848067	397635.64072228386	535923.9894202468	167451.81945354177	285229.6326098281	349479.7838096522	637423.7929373753	511387.25507629797	167515.54890597428	1090714.9830282852	1751205.1336515017	2237197.5996287903	1760564.6345483216	198285.6867982887	751858.1756617088	543367.6484781824	448731.5232280198	88396.51491179835	599111.3946645224	256594.22584807914	657080.0419638526	245803.07359046882	209133.6642639907	144601.59850087494	262800.53623789444	434977.4873712973	438891.12867968716
296742.74937697564	447577.68270554877	458374.1428331599	292386.82122848067	397635.64072228386	535782.9566732082	167451.81945354177	285227.72078019095	349479.7838096522	636052.5751744782	511341.58609349857	167515.54890597428	1090710.0657620314	1744097.4717684148	2237191.915372339	1759893.17703615	198268.47750420062	751858.1756617088	543367.638708771	448731.5232280198	88396.51491179835	599111.3946645224	256454.10562965024	657009.1090185764	245789.0853516736	209129.4284005221	144601.59850087494	262418.98812478513	434973.56305066583	438891.12867968716
296057.839499657	447526.3441391271	458374.1428331599	292386.82122848067	397631.9399863199	535768.7942110675	167451.81945354177	285227.72078019095	349421.62392052816	636052.5751744782	511341.58609349857	167088.93168499367	1088948.1698283541	1744097.4717684148	2233954.991993458	1759654.742705434	197379.33630044927	751858.1756617088	542486.928935804	448731.5232280198	88393.23152397438	599111.3946645224	256328.8093634834	656474.1051664033	245707.42689390227	209129.4284005221	144377.63051592908	262408.8343451604	434167.7918047787	438800.2390214863
295682.32053804264	445750.9003829793	458374.1428331599	292386.72386334784	397631.9399863199	534947.9303585143	167395.2814605181	285185.3852257882	349327.6213516538	636052.5751744782	511341.58609349857	166661.67196896113	1087687.5077521326	1733916.09125047	2232609.8033302696	1759213.9624646779	196823.95016004774	749322.0994138683	542138.1616287461	448731.5232280198	88383.55275585635	599111.3946645224	255345.03585587535	656474.1051664033	245695.41583582727	209129.32434334393	144171.61946626747	262221.8910301025	433225.0013974309	438374.23266979837
295676.3683736264	445750.9003829793	449115.1516367431	292386.70838721195	397476.4299263434	534228.1911848802	167395.2814605181	285155.01905367855	347817.8618571014	636052.5751744782	511341.58609349857	166661.67196896113	1087687.5077521326	1733850.0917968233	2232533.171942288	1759213.9624646779	196823.95016004774	749322.0994138683	542096.1679644597	448731.5232280198	88340.71118433625	598830.6301720814	255345.03585587535	656084.9691312917	245149.92358914408	209010.98124944075	144171.61946626747	262203.7253332979	433103.62094833964	438374.23266979837
295674.6974071688	444891.8297399455	438445.1031288813	292386.7069126542	396030.7479463991	534228.1911848802	167395.2814605181	285152.0911457424	345761.13075189415	636052.5751744782	511323.90642762877	166661.67196896113	1087687.5077521326	1733850.0917968233	2232533.171942288	1758142.3074796444	196823.95016004774	749322.0994138683	542096.1679644597	447860.9212097793	88330.22319563909	598172.3769495572	255345.03585587535	656084.9691312917	245149.92358914408	208836.3382175938	144171.61946626747	262201.2881173162	433098.23865225416	438374.23266979837
295674.6974071688	443369.6328904554	438445.1031288813	292177.43693221983	396030.7479463991	534228.1911848802	167395.2814605181	285152.0911457424	344886.3662906246	636052.5751744782	510946.8643411946	166661.67196896113	1087687.5077521326	1733850.0917968233	2232533.171942288	1755149.9668110793	196823.95016004774	749322.0994138683	542096.1679644597	447771.9316339171	88138.48058594792	597188.6640600305	255345.03585587535	656084.9691312917	245149.92358914408	208834.5747332446	144171.61946626747	262195.10801707266	433098.23865225416	438374.23266979837
295671.8020154028	443346.9351535124	438445.1031288813	292158.84401317907	395518.8645901406	534228.1911848802	167395.2814605181	284668.313115437	344603.64421156776	635594.6734295445	510810.3567835211	166661.67196896113	1087687.5077521326	1733259.3952991045	2231041.071193025	1755149.9668110793	196628.9527172391	749322.0994138683	541798.5518047323	447140.8835902882	88128.29416000903	597188.6640600305	255345.03585587535	656084.9691312917	245149.92358914408	208834.5747332446	144157.42588700555	262015.6329655282	433098.23865225416	438065.53691455856
295657.0634991332	443263.24095211434	438445.1031288813	292158.84401317907	395514.396484624	534228.1911848802	167286.57363678692	284164.06607723265	344438.337388324	635594.6734295445	509626.5098684396	166661.67196896113	1087495.6719815782	1733181.073399611	2231041.071193025	1755149.9668110793	196621.94126261154	748040.02985754	541798.5518047323	446933.3677055215	88128.29416000903	597188.6640600305	254972.7553587651	656084.9691312917	245149.92358914408	208834.5747332446	144143.94544467767	262015.6329655282	433098.23865225416	437912.57489525736
295615.16940172936	440890.382306287	438349.7297443275	290012.7439395521	395514.396484624	534228.1911848802	167253.20933920867	284104.6547490549	343090.0179728898	632859.7979734929	508660.1699189219	166630.52794490152	1087495.433143744	1733181.073399611	2231041.071193025	1755149.9668110793	196486.32712247368	748040.02985754	541797.1257974642	439512.2518411714	86609.16320065781	595048.1418615339	254709.2360248191	656084.9691312917	243619.9625655277	208834.5747332446	144143.60553719156	259126.41312859126	432512.6850396428	437654.12890315877
295615.16940172936	440890.382306287	438349.7297443275	290012.7439395521	395514.396484624	534228.1911848802	167106.01744911473	284093.8726576797	342903.54636756994	632859.7979734929	505200.88857570104	166630.52794490152	1087495.1004349699	1733116.344180222	2231040.0168791143	1754704.0354965096	196354.76076672174	748009.3996490986	541766.0039614977	439512.2518411714	86609.16320065781	595048.1418615339	254613.25345522017	655736.3213550425	243619.9625655277	208834.5747332446	144143.60553719156	259126.41312859126	432512.6850396428	437654.12890315877
295215.2463534354	440890.382306287	437654.15568168147	290012.7439395521	395204.43963379017	534228.1911848802	166502.2330632427	283733.585891493	340786.9647775284	632859.7979734929	505200.88857570104	166630.52794490152	1083650.977035877	1714485.1385263596	2213317.6296477416	1753583.6258730055	196218.38626952202	747664.3646939179	539122.6398672725	439512.2518411714	86608.58570305898	595048.1418615339	254613.25345522017	655630.7007135133	243460.7723683925	208834.5747332446	144143.60553719156	259126.41312859126	429232.0075812404	437654.12890315877
294878.05405085225	440844.17667477747	434914.36734210065	289830.0797198183	394917.6446190388	534228.1911848802	166502.2330632427	283733.585891493	340786.9647775284	632802.0101170619	504757.78604353213	166630.52794490152	1083650.977035877	1714485.1385263596	2213317.6296477416	1753279.2692800236	196215.20273660822	747609.570509955	539122.6398672725	439512.2518411714	86514.47043623649	594885.9772237263	254601.05633491694	655630.7007135133	242956.66139878897	208834.5747332446	144134.79351187588	259126.41312859126	428352.0528101168	437654.12890315877
294857.1945449262	440776.9339054784	434914.36734210065	289826.20206295943	394673.6387749858	534032.87655008	166497.32835976724	283733.585891493	340786.9647775284	632802.0101170619	502146.2838612096	166630.52794490152	1083650.977035877	1714485.1385263596	2213317.6296477416	1753279.2692800236	196213.7120167576	747607.7695472297	539122.6398672725	439512.2518411714	86456.8412503055	594881.9245738332	254601.05633491694	655605.0261528367	242956.66139878897	208026.23239111836	144114.34022215827	259126.41312859126	428352.0528101168	437654.12890315877
294857.1945449262	440776.9339054784	434793.14288024046	289770.71534794	394473.4080064597	533918.6552473333	166492.30988373747	283733.585891493	340147.91658880666	632801.9587610227	502146.2838612096	166630.52794490152	1083650.977035877	1714485.1385263596	2213317.6296477416	1753274.8665855217	196213.42491953276	742353.4832127847	539122.6398672725	438970.9513548288	86456.8412503055	594825.0777420121	254601.05633491694	654796.7000024584	242956.66139878897	208026.23239111836	144010.77113016107	258846.1134624157	428352.0528101168	437654.12890315877
294857.1945449262	440500.7728771091	434793.14288024046	289646.73022505787	393970.4205215775	533890.366903901	166492.30988373747	283606.72051497776	339405.0174814505	630586.907058104	500890.22787169105	166630.52794490152	1083650.977035877	1714485.1385263596	2212032.5659370893	1753260.7668318222	196212.86909584163	742353.4832127847	539122.6398672725	436952.64247702406	86342.6021806906	594658.7785708705	254601.05633491694	654715.6262841345	242956.66139878897	208026.23239111836	144007.32973811586	258823.59992757335	428352.0528101168	437654.12890315877
294776.35666125	440248.6038881981	434676.49724035535	289534.3593593186	393970.4205215775	533890.366903901	166266.75844616626	283606.72051497776	339405.0174814505	630586.907058104	500890.22787169105	166627.89849713823	1081795.8157196965	1712629.1035449055	2210024.3051062007	1751367.4734768835	196124.66518909828	742353.4832127847	538673.6840714893	436176.5239199021	86342.6021806906	593845.8291484802	254601.05633491694	654642.8486742099	242956.66139878897	208026.23239111836	143985.63324298375	258725.6371966246	428352.0528101168	437654.12890315877
294712.4912280676	440068.5832335753	433751.8707896463	289514.51775148924	393970.4205215775	533812.5414186819	166266.75844616626	283008.00408298033	338719.46343542886	630583.702619935	500382.12688098964	166382.26784738046	1077638.8079371206	1708280.889159691	2203473.14528074	1746645.63311449	196004.60887084564	742353.4832127847	535414.6040758974	434260.6541955044	86342.6021806906	593845.8291484802	253747.12907576075	654621.3425681597	242951.80355023922	208026.23239111836	143975.9808346421	258725.6371966246	424722.1838197986	437652.6508758487
292587.22537704353	440068.5832335753	433711.0740213694	289419.7283876769	393970.4205215775	533682.8517576979	165486.41808895065	283008.00408298033	338403.27750021487	627152.3288340737	499514.94718234614	166382.26784738046	1077638.8079371206	1708265.0965561562	2203473.14528074	1746645.63311449	196004.60887084564	742353.4832127847	535414.6040758974	433452.6896160847	86088.36086598366	593692.5663548604	253661.62018865248	654102.2117447982	242946.4370454355	207858.3156670807	143733.47033917892	258698.240087658	424722.1838197986	436709.860327279
292587.22537704353	439159.1192785079	433371.29968824866	289247.1552782219	393962.197956423	533593.9717430915	165314.4879610105	282676.1127923897	338357.0443552719	627045.3264833066	499514.94718234614	166382.26784738046	1077638.8079371206	1700794.8016049792	2197418.8079308933	1746645.63311449	196004.60887084564	742353.4832127847	535047.7587407223	433452.6896160847	85944.35962219059	593628.4842620777	253661.62018865248	654102.2117447982	242941.16286685882	207858.3156670807	143502.89203861376	258698.240087658	421078.25966901984	436701.8313328854
292587.22537704353	439048.1063251169	433343.27918545087	289182.6733389522	393920.8679465037	532351.1851720986	164988.65018629294	282664.3342675723	338357.0443552719	626735.5471460831	499514.94718234614	166382.26784738046	1077621.7658151232	1700794.8016049792	2197418.8079308933	1632939.4575052746	196004.60887084564	742353.4832127847	534971.664271887	433340.27870744857	85919.88750651578	593240.9473132365	253661.62018865248	654098.6672126001	242940.31348471902	207858.3156670807	143496.56345121888	258632.7406796137	421078.25966901984	436700.7881854183
292402.77829944727	439048.1063251169	432673.0061439102	289182.546782127	393781.559813587	532351.1851720986	164943.26144166442	281932.89933868794	338356.595158185	626454.2511278082	497908.0368606158	166220.75461207458	1077621.7658151232	1698032.871664365	2197418.8079308933	1226750.8421091037	196004.60887084564	741816.9128925198	534755.5958448891	433322.53327730735	85919.70635348323	592939.5313662543	253369.64586753366	653620.4106815031	242940.2712180278	207858.3156670807	143483.79329906084	258502.64715347212	420250.14715922385	436475.5921042504
292402.77829944727	438820.72027295793	432651.103375247	289103.7914137575	393578.0381109538	532271.6416203534	164943.26144166442	281744.4044246306	338341.83666988235	626362.6523380883	497908.0368606158	166200.11884958018	1077621.7658151232	1698032.871664365	2194430.2183891893	1226750.8421091037	196004.60887084564	741795.4078337098	534636.1340122742	432752.73683254345	85849.87843827889	592148.2339270109	253369.64586753366	653309.5560753504	242831.7815369644	207842.38664814678	143483.79329906084	258471.39209611202	420250.14715922385	436475.5921042504
291707.32402632345	438496.7025195403	432651.103375247	289035.6648358435	393568.3489214171	532128.7860585039	164943.26144166442	281737.67130239477	338144.37015223515	626129.762793306	497908.0368606158	166198.82081640494	1077120.869114168	1694726.419750341	2193844.7771300906	1220888.8319798529	196004.60887084564	741456.986807918	533694.4833563081	432627.7973574459	85828.73112652724	590967.2558685805	253369.64586753366	652971.8274089426	242793.37722703116	207836.51284379791	143243.9165024893	258445.16894387355	419554.12284292805	436093.23375585757
291707.32402632345	438430.2984689502	432651.103375247	288955.888104305	393549.79855365696	531945.0591804405	164943.26144166442	281674.7982195474	338123.53440071695	625881.1507443312	497840.0840681967	166197.01223571665	1069672.8839088955	603428.7205119875	2187352.5815578834	1204361.4450391713	196004.60887084564	740603.8768322518	533262.2104877873	431936.1475692737	85765.10351477435	590967.2558685805	252303.59219938	652971.8274089426	242641.91133410772	207726.62559854347	143204.82013345577	258235.04488011543	415995.64125234133	436093.23375585757
291356.7038451871	438424.6410058816	432487.56445846567	288860.8435429026	393549.79855365696	531866.9436281673	164943.26144166442	281231.4718573934	338123.53440071695	625418.2552103954	497839.51555086835	166197.01223571665	1069672.8839088955	585067.9160719519	2187352.5815578834	1191785.5614125233	196004.60887084564	740603.8768322518	531903.783029967	431799.1515738276	85765.10351477435	590967.2558685805	252303.59219938	652971.8274089426	242637.19647784898	207651.2728706472	143204.82013345577	258235.04488011543	415995.64125234133	435561.7171164977
291308.10739570006	437842.69264015416	432487.56445846567	288446.648540249	393505.7709093085	531789.334248454	164878.64168851488	281178.3008426365	337442.6942326921	622343.1832477717	497829.60729619674	166188.68714486537	1069672.8839088955	553158.086434545	2184937.81088489	1191785.5614125233	195544.03187932319	740343.1840293041	531873.5470577511	430657.3882487531	85642.32221833449	590325.8880891447	252294.26593987114	651808.9955293171	242631.21692298542	207651.2728706472	141908.52401920714	258117.8338208107	415995.64125234133	435533.4472205682
291293.75213602255	436826.8137701085	432487.56445846567	288446.648540249	393092.7951846203	531789.334248454	164878.64168851488	280748.4136101664	337442.6942326921	622343.1832477717	497720.3162983693	166048.58327764753	1069110.8288180167	438072.4070960416	2177249.353288331	1191785.5614125233	195543.4679591807	740314.7933928954	531873.3778952339	430657.3882487531	85613.87294027103	589680.9148912544	252293.0332941307	651808.9955293171	242631.21692298542	207650.94564668866	141908.52401920714	258108.8701640659	415995.64125234133	435533.4472205682
291293.75213602255	436826.8137701085	432416.82880923036	288446.648540249	392147.29625758814	531102.4202105256	164655.9125938583	280748.4136101664	337114.45446673257	621792.2415037043	497716.9811090034	166036.41839701092	1068251.392093164	438072.4070960416	2177215.6102555804	1178304.5302556453	195535.07993231213	739113.0524668812	531873.3778952339	430657.3882487531	85533.8480631246	588768.5568831137	252250.0493873989	651808.9955293171	242631.21692298542	207650.94564668866	141908.52401920714	258060.09487168872	415995.64125234133	435533.4472205682
291070.08850225585	436826.8137701085	431491.4842534131	288446.648540249	392147.29625758814	530398.91614009	164655.9125938583	280722.7974549015	336966.78681452456	621202.3981444205	496649.77705353335	165873.55656970217	1068219.7447164936	433678.6751621547	2177205.517993433	1178304.5302556453	195384.9780764471	739113.0524668812	531873.3778952339	430657.3882487531	85533.8480631246	587063.8145083371	251328.32935694483	651808.9955293171	242531.18035004206	207364.34713773415	141908.52401920714	257889.5376627827	415931.55750732584	435500.9130286242
290682.19723457645	436739.1666916549	431320.5331568253	288446.648540249	392147.29625758814	530398.91614009	164168.5038323047	280327.8367555554	336966.7816878786	620092.3421031354	496455.8654759621	165873.55656970217	1063261.7131397743	433678.6751621547	2168678.637955939	1178304.5302556453	195384.9780764471	739113.0524668812	530400.7749144855	430613.4167342323	85532.59881304082	586706.0278875885	249910.8044201815	651737.7785718413	242531.18035004206	207364.34713773415	141908.52401920714	257889.5376627827	414612.8139779432	435332.35548348835
290682.19723457645	435595.2386547648	430999.631050749	287935.3107545738	391553.2069733422	530398.91614009	164153.21279975036	279882.81719437416	336092.0337910555	619728.7435993544	496455.8654759621	165873.55656970217	1062981.460370996	429268.41043612093	2168678.637955939	1178304.5302556453	195384.9780764471	738460.7849243536	530400.7749144855	429762.6803204544	85527.38281359586	586118.3386035603	249910.8044201815	651225.4163341655	242525.1117614328	207364.34713773415	141908.52401920714	257889.06661124862	414566.57818986994	434844.07748904976
290682.19723457645	435595.2386547648	430999.631050749	287935.3107545738	391051.9887105738	530333.1384268629	163256.1057735239	279683.69994381914	336092.0337910555	619621.5032090215	496418.731125746	164883.22374901143	1061350.526562931	411879.2427299797	2163626.6885349285	1129688.3321322757	195368.79469408042	737124.0416738763	529513.4191528577	428041.9689610621	85522.81531641903	585489.0222899218	249910.8044201815	651223.7285952045	242525.1117614328	207364.34713773415	141905.71192231652	257807.52202487504	414049.6177111018	434844.07748904976
290682.19723457645	435595.2386547648	430967.44731678546	287935.3107545738	390857.0780444026	530117.2686689487	163256.1057735239	279658.9154296054	336092.0337910555	619595.1744660975	496398.62413060747	164883.22374901143	1061350.526562931	386170.1061412621	2150541.6475502993	1129688.3321322757	194606.57984490396	737124.0416738763	528916.7177890508	424816.52249128587	85522.81531641903	584823.7991920572	249910.8044201815	650961.3527831065	242525.1117614328	207364.34713773415	141851.7072575368	257741.98448264546	414016.61880565714	434844.07748904976
290477.31702011405	435386.48794905236	430967.44731678546	287762.14579787257	390823.4395183784	529945.6706412991	163256.1057735239	279658.9154296054	335912.2946559198	617240.0529005588	496398.62413060747	164883.22374901143	1060984.8508745013	386170.1061412621	2133216.900599956	1126588.7628643163	194603.46356452428	734617.1671072775	528904.8200423742	424538.92828431795	85522.73033601968	584269.9306772932	249494.2377681445	650868.0551175487	242522.70846419013	207364.34713773415	141722.97858200443	257741.98448264546	408712.61387073353	434843.69050990435
290477.31702011405	435024.82854716206	429400.05753393396	287762.14579787257	390728.3780823465	529945.6706412991	163256.1057735239	278930.76973643876	335887.81775247864	616792.0910404454	494468.1496462314	164883.22374901143	1060984.8508745013	385381.53298467764	2133216.900599956	1107595.9032818465	194602.61024474047	734617.1671072775	528829.1654252944	422993.7414230248	85522.73033601968	583841.5812233493	249494.2377681445	650761.3413986107	242522.68657841656	207349.23456687358	141722.97858200443	257732.78467657705	408618.46955917816	434807.1123771826
290274.02554780146	435024.82854716206	429400.05753393396	287762.14579787257	384891.29516079545	524541.4870727729	163256.1057735239	278930.76973643876	335849.8909429877	616792.0910404454	494468.1496462314	164862.3368996238	1060331.5409852676	382062.9488618973	2132221.8656958924	1107595.9032818465	194556.1864915192	734617.1671072775	528329.8858115481	422993.7414230248	85521.54394020478	583841.5812233493	249494.2377681445	650752.9831930017	242510.53415445503	207349.23456687358	141722.97858200443	257730.72997338412	408618.46955917816	434750.9674233122
290274.02554780146	435024.82854716206	429400.05753393396	287341.9396054925	384891.29516079545	524541.4870727729	163256.1057735239	278930.76973643876	335388.41668322496	613823.8716922496	494468.1496462314	164862.3368996238	1060331.5409852676	381709.99016281054	2132188.518882528	1103427.2905148035	194556.1864915192	731573.8895594812	528149.1985139905	422993.7414230248	85521.54394020478	583830.5563000728	249494.2377681445	650404.8745393505	242510.53415445503	207317.8288447682	141722.97858200443	257730.72997338412	408618.46955917816	434656.97465666465
290259.46051904047	435024.82854716206	427591.9433611283	287294.8306741366	384891.29516079545	524541.4870727729	163201.94981770907	278930.76973643876	335343.11354747985	613823.8716922496	492241.1598762988	164862.3368996238	1060331.5409852676	369772.6328086518	2132188.518882528	1098265.3045753285	194556.1864915192	731573.8895594812	528026.3166881844	422993.7414230248	85521.54394020478	583830.5563000728	249494.2377681445	650404.8745393505	242510.53415445503	207310.61371917083	141710.2271014608	257730.72997338412	405905.84893829323	434656.97465666465
290259.46051904047	434825.9531037389	427591.9433611283	287290.1768723153	384891.29516079545	524541.4870727729	163172.6814329079	278669.3251362618	335337.54817458865	613823.8716922496	492241.1598762988	164713.66245502172	1058290.590954489	369432.14705321944	2123264.8278252822	1085239.7698491234	194307.84378023373	731573.8895594812	528026.3166881844	422993.7414230248	85521.54394020478	583830.3521074868	249494.2377681445	650404.7292074325	242510.53415445503	207022.91952719048	141710.2271014608	257730.72997338412	405610.4855083331	434653.0433678996
288537.06217349664	434144.283728133	427579.88709834905	287290.1768723153	384891.29516079545	524541.4870727729	163172.6814329079	278074.683555288	334879.79800562246	612814.1712044467	492241.1598762988	164713.66245502172	1055639.8280538595	366211.8543340318	2123264.8278252822	1085239.7698491234	194307.84378023373	731573.8895594812	524278.94606776495	421692.3074859251	85521.54394020478	582002.0489190114	249494.2377681445	649835.4140715244	242510.53415445503	206984.35742580146	141675.2065685559	257730.72997338412	405215.58625332336	434541.5297551219
