# Supplementary material for: An improved FOX optimization algorithm using adaptive exploration and exploitation for global optimization
Source: PLoS One. 2025 Sep 18;20(9):e0331965. doi: 10.1371/journal.pone.0331965 (PMC12445531; doi:10.1371/journal.pone.0331965)
Supplement: S2 File — This compressed file contains all the results of the conducted experiments. Each main directory within the archive includes three subdirectories: Analysis, best_fit, and convergence. The best_fit and convergence folders contain the raw experimental data obtained from 30 independent runs. The Analysis folder includes tables and figures derived from these raw results. These files can be used to reproduce and further analyze the results presented in the manuscript. (ZIP) [file pone.0331965.s002.zip › cec2017/convergence/HO/C17F19.csv]

trial_1	trial_2	trial_3	trial_4	trial_5	trial_6	trial_7	trial_8	trial_9	trial_10	trial_11	trial_12	trial_13	trial_14	trial_15	trial_16	trial_17	trial_18	trial_19	trial_20	trial_21	trial_22	trial_23	trial_24	trial_25	trial_26	trial_27	trial_28	trial_29	trial_30
17010.10074987793	19118.5772113774	26328.359986107786	13994.506168819747	23735.0229657451	22365.456406917037	12035.232024807576	13130.909439612435	19331.713843398415	21987.45056918322	16739.269788567068	12708.234360335982	21914.298514780243	28970.596710773687	19585.065390916046	14894.307960944387	23301.526653779183	17670.47177097539	22822.666111534985	12581.054714476822	12984.980997930528	26387.09955180513	16558.215004553418	16848.041433050308	23108.14307135803	13956.676939615514	27019.121927759174	22967.8420385049	17498.199546881588	14848.327777030758
13850.728612427305	17696.67311964032	18714.55377323082	12181.20655251357	18740.674744783166	14886.788963177069	12035.232024807576	8357.554017467737	18667.540579762965	14614.69486520587	11424.468354805065	9143.887697784226	16635.83533490388	18932.47781258898	14289.339450898666	10087.820727369224	20938.246567276776	16291.77738882915	15955.278215993956	12581.054714476822	10872.578054812611	19727.698976414737	14161.184318897023	15892.42455742816	22578.066808405092	13956.676939615514	11451.561981001845	12541.126688096945	16679.05849647593	9136.827731222162
13850.728612427305	14055.439002810937	17321.458156007684	8012.302493651124	12334.923859258466	14886.788963177069	11603.941823303143	7484.588122451633	18067.22660373403	8982.722213076191	11424.468354805065	9143.887697784226	13538.716227385845	18932.47781258898	13052.26493662615	8590.813293215328	16160.336751879588	10400.77132627932	11182.272020089327	12581.054714476822	7433.454636036228	19269.272894772374	14066.990509487914	14351.367744409166	16444.521635460827	9607.912562471005	11165.01041121102	12541.126688096945	14943.965068427842	9136.827731222162
10542.771541424569	14052.65575937637	15035.673237678384	8012.302493651124	12334.923859258466	14886.788963177069	11143.91445903864	7480.334882544112	14001.370618629528	8982.722213076191	6663.792015442139	9138.5352634896	12816.989997067178	16182.165912762386	12374.676250230157	8590.813293215328	13294.681164377549	10400.77132627932	11174.682220849678	12581.054714476822	7433.454636036228	10455.779131614121	14066.990509487914	11219.975065308268	16444.521635460827	8341.931586576013	10157.049687546101	12541.126688096945	14943.965068427842	9136.827731222162
10542.771541424569	13001.254916242924	10387.88030447817	8012.302493651124	11088.441228569034	14104.581208561807	9146.156381278508	7480.334882544112	12978.440139144037	8982.722213076191	6663.792015442139	9138.5352634896	12816.989997067178	13673.0440023151	12350.52435672167	7691.2849321334625	13294.681164377549	10400.77132627932	10873.739530285744	9852.957760381769	7433.454636036228	10433.402051491412	12080.581641500037	10914.016707458308	14193.124364176168	8341.931586576013	9587.593561848995	9751.10597776563	14538.860631561181	9136.827731222162
10305.869514509797	9230.70841467996	10387.88030447817	8012.302493651124	11088.441228569034	13634.366667166158	9118.850298829655	6518.503213876433	10225.034599412125	8982.722213076191	6101.560294459374	9138.5352634896	12073.345388289745	10999.58071075304	12350.52435672167	7647.919829769266	10251.583810238315	9657.778607876291	8769.79065863668	9852.957760381769	7433.454636036228	10433.402051491412	12080.581641500037	10914.016707458308	13269.23708508764	7272.574826382894	7557.393135360843	9125.542281557191	12014.821839340188	8580.700253542707
8626.93772100914	9230.70841467996	10387.88030447817	8011.045023754602	11088.441228569034	10214.93620115673	9118.850298829655	6518.503213876433	10217.047477063361	8982.722213076191	5459.345621850515	9138.5352634896	11170.238419879694	9437.190347291951	12350.52435672167	7172.927153506712	10251.583810238315	9657.778607876291	8769.79065863668	9852.957760381769	7433.454636036228	8811.04429489286	12080.581641500037	9714.253593326961	13269.23708508764	7272.574826382894	7470.155159918783	9125.542281557191	9214.656432360454	8580.700253542707
7963.857854269091	9230.70841467996	10387.88030447817	7672.688553151514	10159.275602184087	10214.93620115673	7501.949687941122	6503.496831566416	10217.047477063361	8982.722213076191	5352.477116025755	9057.737877150994	11170.238419879694	9295.250650595794	12002.352644867846	6952.866405080416	10251.583810238315	9657.778607876291	8769.79065863668	9852.957760381769	6568.141512199393	7989.918753917413	9267.219926963215	9109.238537969122	12587.807770303167	7272.574826382894	7443.18884735957	9125.542281557191	9214.656432360454	8580.700253542707
7963.857854269091	9230.70841467996	10387.88030447817	7461.806522575139	10159.275602184087	10214.93620115673	7501.949687941122	6503.496831566416	10138.46051123187	8982.722213076191	5279.980066235459	9057.737877150994	11170.238419879694	8726.606806302165	11874.291705099036	6952.866405080416	8739.330505864178	9657.778607876291	8769.79065863668	9852.957760381769	6568.141512199393	7989.918753917413	9092.060998468083	8538.343899284755	12587.807770303167	7205.188094504408	6810.601985992547	9125.542281557191	9214.656432360454	7414.880675614955
7802.781810333173	9230.70841467996	10208.50469439918	7368.2515248269065	10159.275602184087	10214.93620115673	7501.949687941122	6503.496831566416	9913.677461502117	8982.722213076191	5239.209824039387	8458.590356436453	10870.09745238092	8726.606806302165	11274.026973592298	6769.122488984196	7400.6617192299445	7751.568440347351	8769.79065863668	9852.957760381769	6568.141512199393	7989.918753917413	9092.060998468083	8538.343899284755	11552.51269707197	6910.193803662834	6740.728944532849	6740.383182606423	9214.656432360454	7414.880675614955
7802.781810333173	9105.931312443969	9292.925608064013	7196.115739425039	9371.214796447237	10214.93620115673	7501.949687941122	6464.289823852305	9576.554361161725	8982.722213076191	5135.2710299512	8154.654249816271	10870.09745238092	8726.606806302165	10433.43616885829	5905.761023137552	7400.6617192299445	7032.1581456500235	8769.79065863668	9852.957760381769	6349.985757100783	7989.918753917413	9092.060998468083	8228.76402804027	8900.101238701613	6910.193803662834	5716.376612159008	6740.383182606423	8507.729670290106	7414.880675614955
7689.548525416915	9105.931312443969	9096.174246191224	7196.115739425039	9099.44909825216	10214.93620115673	7501.949687941122	6454.329298228278	9576.554361161725	8982.722213076191	5135.2710299512	8154.654249816271	10870.09745238092	8141.305791140285	10404.074348867121	5636.861687611862	7400.6617192299445	7032.1581456500235	8002.322352898757	9434.775228027986	6349.985757100783	7543.42833815848	8142.286661391089	8228.76402804027	8900.101238701613	6910.193803662834	5716.376612159008	6740.383182606423	8507.729670290106	7049.033647917436
7244.547252115535	8512.897701998994	9096.174246191224	6980.2279202585705	9099.44909825216	10214.93620115673	7501.949687941122	6443.326367717166	9576.554361161725	8982.722213076191	5135.2710299512	7473.046241417375	9965.393396601114	8024.495062080703	9430.51883729115	5636.861687611862	7400.6617192299445	7032.1581456500235	7832.530513280003	9434.775228027986	6349.985757100783	7543.42833815848	8142.286661391089	8212.214107381184	8900.101238701613	6910.193803662834	5707.062792916486	6740.383182606423	8506.485822178225	6538.030727755766
7244.547252115535	8477.34165387138	9096.174246191224	6980.2279202585705	9099.44909825216	9913.690199562669	7501.949687941122	6438.020513882233	9576.554361161725	8917.136374118334	5130.815689018613	7473.046241417375	9965.393396601114	7995.677646945795	9210.843714102873	4635.498807128135	7231.446233744933	6163.0791290366615	7124.585847010602	9434.775228027986	6321.976900138138	7488.426737894431	6675.367983404145	8210.758268585316	8900.101238701613	5958.145145730143	5700.547487525274	6740.383182606423	8345.585893612482	6538.030727755766
7244.547252115535	8477.34165387138	9083.696137316269	6980.2279202585705	8634.288321055152	9913.690199562669	7501.949687941122	6433.765175648311	9576.554361161725	8917.136374118334	5104.856954828759	7473.046241417375	9905.080720653785	6523.754132913154	9210.843714102873	4635.498807128135	7119.352484203868	4958.464409715343	7124.585847010602	8830.136144936096	6321.976900138138	7488.426737894431	6547.32459505805	8210.758268585316	8571.556785126715	5958.145145730143	5700.547487525274	5621.526316892296	7224.441439076082	6538.030727755766
7231.117698227148	8477.34165387138	9074.380347419623	6980.2279202585705	8634.288321055152	9323.281686136597	7501.949687941122	6432.288699003311	8851.152372120148	8917.136374118334	5104.856954828759	7473.046241417375	9905.080720653785	6523.754132913154	9041.663059250222	4635.498807128135	7073.7972997783945	4859.682948856807	7124.585847010602	8830.136144936096	6321.976900138138	7488.426737894431	6048.1837892098265	8210.758268585316	8380.1235916351	5958.145145730143	5700.547487525274	5621.526316892296	7224.441439076082	6538.030727755766
7151.801942876508	8477.34165387138	9074.380347419623	6979.270474830357	8634.288321055152	9323.281686136597	7501.949687941122	6429.221191396787	8851.152372120148	8839.421726568216	4830.620269022602	7473.046241417375	9905.080720653785	6523.754132913154	9041.663059250222	4169.660503030036	6432.885891002165	4859.682948856807	7124.585847010602	8830.136144936096	6321.976900138138	7030.272130344247	6048.1837892098265	8207.842042128432	8380.1235916351	5958.145145730143	5700.547487525274	5621.526316892296	7224.441439076082	6538.030727755766
7141.036987728448	8477.34165387138	8571.161542086451	6979.253009108421	7266.914086800653	9322.647580343793	7287.741405666385	6426.78137895163	8851.152372120148	8817.809999791763	4830.620269022602	7473.046241417375	9019.679074396565	6523.754132913154	9041.663059250222	4169.660503030036	5495.074732905558	4821.51662607803	6649.358822413954	8596.702766426162	6321.976900138138	7030.272130344247	5841.9453466467185	8138.615129948709	8380.1235916351	5958.145145730143	5654.365995928249	5604.476979966919	7224.441439076082	6538.030727755766
7124.0782254312035	8477.34165387138	8571.161542086451	6979.253009108421	7266.914086800653	9242.236305295402	7164.483857361724	6421.756361496169	8804.929950908114	8812.544364591602	4830.620269022602	7473.046241417375	9019.679074396565	6396.117032386195	9041.663059250222	4169.660503030036	5495.074732905558	4821.51662607803	6649.358822413954	8191.964723068669	6321.976900138138	7030.272130344247	5841.9453466467185	8138.615129948709	8285.525488386766	5958.145145730143	5648.429649952837	5604.476979966919	7224.441439076082	6538.030727755766
6670.96310948442	8477.34165387138	8571.161542086451	6979.253009108421	7266.914086800653	9242.236305295402	7164.483857361724	6421.756361496169	8804.929950908114	8812.544364591602	4830.620269022602	7473.046241417375	9019.679074396565	6396.117032386195	9041.663059250222	4169.660503030036	5168.9409246178875	4821.51662607803	6649.358822413954	7387.4737431750045	6320.6548138007065	7030.272130344247	5841.9453466467185	8138.615129948709	8285.525488386766	5958.145145730143	5648.429649952837	5604.476979966919	7224.441439076082	6111.099625275196
6670.96310948442	8477.34165387138	8571.161542086451	6979.253009108421	7266.914086800653	9094.687428349393	7045.797182037718	6318.466183539129	8804.929950908114	8806.830878994922	4830.620269022602	7473.046241417375	9000.355409159929	6396.117032386195	9000.026733472318	4169.660503030036	5168.9409246178875	4821.51662607803	6621.014142016714	7202.362873706795	6320.6548138007065	7030.272130344247	5716.476148412847	7865.900140938648	7521.33948412105	5958.145145730143	5645.916521050545	5561.803463984565	7073.4741655515545	6111.099625275196
6643.19933180822	8477.18347039985	8528.728062876064	6979.253009108421	7266.914086800653	9094.687428349393	7045.797182037718	6318.466183539129	8804.929950908114	8319.70651075897	4830.620269022602	7473.046241417375	9000.355409159929	6396.117032386195	9000.026733472318	4160.1247452445305	5168.9409246178875	4821.51662607803	6621.014142016714	7202.362873706795	6313.98498804464	7030.272130344247	5203.0552702055265	7855.561878091721	6919.955376886007	5958.145145730143	5645.250886173213	5561.803463984565	6113.111771005508	6111.099625275196
6548.914503925088	8477.18347039985	8509.129727972528	6977.397852670975	7266.914086800653	9006.516023484528	7045.797182037718	6318.466183539129	8804.929950908114	7563.732744616312	4830.620269022602	7473.046241417375	9000.355409159929	6376.894482194639	8953.468227522431	4160.1247452445305	5168.9409246178875	4788.495944094197	6621.014142016714	7149.154846357173	6313.98498804464	7030.272130344247	5203.0552702055265	7855.561878091721	6919.955376886007	5958.145145730143	5645.250886173213	5561.803463984565	6113.111771005508	6111.099625275196
6548.914503925088	8477.18347039985	8509.129727972528	6976.986840758822	7266.914086800653	9006.516023484528	7045.797182037718	6318.466183539129	8661.306398912035	7055.131392236222	4680.9076077657755	7242.771985626432	8903.307827762368	6376.894482194639	8944.221461514908	4160.1247452445305	5168.9409246178875	4767.5890277964045	6621.014142016714	7140.153085856839	6313.98498804464	7030.272130344247	5167.134246066258	7855.561878091721	6904.381742419949	5958.145145730143	5644.003907942495	5561.803463984565	6113.111771005508	6097.612816137391
6548.914503925088	8477.18347039985	8508.642947432847	6976.759678932314	7266.914086800653	9006.516023484528	7045.797182037718	6318.466183539129	8661.306398912035	7055.131392236222	4680.9076077657755	7242.771985626432	8903.307827762368	6376.894482194639	8942.149690279657	4156.474307005844	5168.9409246178875	4760.126274804421	6621.014142016714	7140.153085856839	6313.98498804464	7027.882613188222	5167.134246066258	7855.561878091721	6904.381742419949	5958.145145730143	5644.003907942495	5561.803463984565	6113.111771005508	6097.612816137391
6508.606222781751	8477.18347039985	8508.642947432847	6976.759678932314	7266.914086800653	8883.444527593041	7045.797182037718	6318.466183539129	8661.306398912035	7055.131392236222	4680.9076077657755	7242.771985626432	8903.307827762368	6376.894482194639	8942.149690279657	4077.5387361789076	5097.024633031876	4760.126274804421	6621.014142016714	7139.526497170452	6313.785227682027	6935.207197021376	5167.134246066258	7544.447656605176	6904.381742419949	5958.145145730143	5644.003907942495	5561.803463984565	6083.97715700085	6097.612816137391
6508.606222781751	8477.18347039985	8508.642947432847	6976.759678932314	6839.853431540429	8883.444527593041	7011.745187623723	6318.466183539129	8661.306398912035	7055.131392236222	4662.5688732359795	7242.771985626432	8903.307827762368	6376.894482194639	8942.149690279657	4063.377280984823	4560.534704829144	4753.264869388908	6621.014142016714	7139.526497170452	6313.785227682027	6935.207197021376	5167.134246066258	7544.447656605176	6904.381742419949	5958.145145730143	5642.288029119423	5561.803463984565	6083.97715700085	6097.612816137391
6508.606222781751	8477.18347039985	8508.642947432847	6936.450511288555	6839.853431540429	8851.919494541737	7011.745187623723	6312.354419341848	8661.306398912035	6737.126707440378	4662.5688732359795	7242.771985626432	8903.307827762368	6376.894482194639	8942.149690279657	4041.4548661831577	4560.534704829144	4753.264869388908	6621.014142016714	7139.526497170452	6199.557430242656	6935.207197021376	5167.134246066258	7544.447656605176	6904.381742419949	5951.022993902089	5642.288029119423	5561.803463984565	6083.97715700085	6097.612816137391
6208.148805878553	8477.18347039985	8489.98463843855	6936.450511288555	6839.853431540429	8851.919494541737	7011.745187623723	6310.031675017197	8661.306398912035	6737.126707440378	4662.5688732359795	7242.771985626432	8903.307827762368	6376.894482194639	8942.149690279657	4041.4548661831577	4560.534704829144	4753.264869388908	6621.014142016714	7139.526497170452	6199.557430242656	6935.207197021376	5167.134246066258	7544.447656605176	6904.381742419949	5948.525220913783	5642.288029119423	5561.803463984565	6083.97715700085	6017.177135985362
6200.605762563733	8477.18347039985	8489.98463843855	6936.450511288555	6839.853431540429	8851.919494541737	7011.745187623723	6309.914626165293	8661.306398912035	6569.768116316598	4662.5688732359795	7242.771985626432	8903.307827762368	6376.894482194639	8942.149690279657	4041.4548661831577	4560.534704829144	4745.945184363109	6621.014142016714	7139.526497170452	6199.557430242656	6935.207197021376	5166.663416026327	6950.849523561512	6904.381742419949	5948.525220913783	5642.266212864483	5470.8488692019455	6083.97715700085	5976.496836395348
6145.409456902911	8237.61012165761	8489.98463843855	6921.000300435908	6442.993288519963	8851.919494541737	7011.745187623723	6309.7368094974645	8661.306398912035	6569.768116316598	4662.5688732359795	7242.771985626432	8710.240979572172	6376.894482194639	8942.149690279657	4029.8644694808804	4505.9706767269145	4745.0629650095	6621.014142016714	7139.526497170452	6199.557430242656	6935.207197021376	5155.516740607885	6950.849523561512	6904.381742419949	5948.525220913783	5642.266212864483	5470.8488692019455	6083.97715700085	5944.733821218144
6145.409456902911	8237.61012165761	8489.98463843855	6628.978371482374	6442.993288519963	8851.919494541737	7011.745187623723	6309.7368094974645	8661.306398912035	6569.768116316598	4662.5688732359795	7242.771985626432	8710.240979572172	6343.410771712535	8942.149690279657	4029.8644694808804	4505.9706767269145	4745.0629650095	6621.014142016714	7139.526497170452	6189.796342634482	6935.207197021376	5155.516740607885	6950.849523561512	6781.11958841714	5948.525220913783	5642.266212864483	5470.8488692019455	6083.97715700085	5944.733821218144
6144.883829947406	8237.61012165761	8489.98463843855	6628.978371482374	6329.004768878662	8851.919494541737	7011.745187623723	6309.7368094974645	8661.306398912035	6167.3524785305235	4591.597107130736	6663.620728032361	8710.240979572172	6037.515915849593	8942.149690279657	4014.446204927244	4505.9706767269145	4704.021865369134	6621.014142016714	7139.526497170452	6184.362521491992	6916.546904667016	5029.710964847731	6950.849523561512	6781.11958841714	5948.525220913783	5642.216450151872	5470.8488692019455	6027.083245269202	5944.733821218144
6140.225588624898	8237.61012165761	8489.98463843855	6628.978371482374	6329.004768878662	8851.919494541737	7011.745187623723	6309.7368094974645	8661.22503765892	6167.3524785305235	4591.597107130736	6663.620728032361	8710.240979572172	6037.515915849593	8942.149690279657	4004.754808213996	4505.9706767269145	4704.021865369134	6330.736382832283	7136.544109471487	6111.8205570063055	6916.546904667016	5013.70035163737	6950.849523561512	6631.3294971867235	5948.525220913783	5642.144963809887	5470.8488692019455	5968.607859522177	5944.733821218144
6140.225588624898	8237.61012165761	8488.080799567317	6519.355807143148	6329.004768878662	8770.280624734885	6905.571369012942	6309.7368094974645	8661.22503765892	6167.3524785305235	4567.962649830639	6663.620728032361	8710.240979572172	6037.515915849593	8940.470422078444	4004.754808213996	4505.9706767269145	4704.021865369134	6330.736382832283	7136.544109471487	6111.8205570063055	6916.546904667016	5005.301096866021	6950.849523561512	6631.3294971867235	5948.525220913783	5642.144963809887	5470.8488692019455	5968.607859522177	5914.22062295943
6137.574712945677	7566.402505006601	8488.080799567317	6519.355807143148	6329.004768878662	8770.280624734885	6905.571369012942	6309.7368094974645	8145.687257575421	6167.3524785305235	4567.962649830639	6598.3850279464305	8710.240979572172	5741.771715351335	8934.974487473355	4004.754808213996	4505.9706767269145	4704.021865369134	6330.736382832283	7136.500226403949	6111.8205570063055	6916.546904667016	5002.628457927631	6950.849523561512	6621.948392189318	5947.5521129636345	5642.144963809887	5470.8488692019455	5968.607859522177	5914.22062295943
6136.184265365435	7566.402505006601	8486.103331560449	6519.355807143148	6329.004768878662	8660.961033830583	6895.231253143767	6309.736745855814	8145.687257575421	6166.755908579527	4567.412729747454	6550.5180630899295	8709.002762775177	5741.771715351335	8914.76526737423	4004.754808213996	4505.9706767269145	4704.021865369134	6330.736382832283	7133.403982703877	6111.8205570063055	6738.531532196438	5002.5025617242645	6950.849523561512	5947.044291669032	5918.39134307909	5642.144963809887	5470.8488692019455	5968.133511140304	5875.188882057095
6136.184265365435	7566.402505006601	8486.103331560449	6512.0139802445465	6329.004768878662	8630.42988331219	6895.231253143767	6266.510254110585	8145.687257575421	6069.933108287677	4567.412729747454	6550.5180630899295	7385.492255992198	5741.771715351335	8881.06961949883	3998.2757479469706	4311.0742361091	4704.021865369134	6329.414647337879	6964.468105066652	6111.8205570063055	6738.531532196438	5002.5025617242645	6950.849523561512	5947.044291669032	5885.162698059722	5495.605854254753	5470.8488692019455	5968.133511140304	5875.188882057095
6136.184265365435	7566.347513309733	8486.103331560449	6512.0139802445465	6329.004768878662	8630.42988331219	6843.9957312803535	6233.59252263963	8126.305335264454	6069.933108287677	4567.412729747454	6550.5180630899295	7385.492255992198	5741.771715351335	8867.207330737117	3998.2757479469706	4169.65395480697	4704.021865369134	6329.414647337879	6830.126597927919	6111.8205570063055	6738.531532196438	5002.5025617242645	6950.849523561512	5885.2463160384395	5885.162698059722	5495.605854254753	5425.896309298206	5968.133511140304	5875.188882057095
6136.184265365435	7566.347513309733	8486.103331560449	6434.037508122855	6327.597869390124	8630.42988331219	6843.9957312803535	6233.497651436078	7973.72119169301	6069.933108287677	4567.412729747454	6550.5180630899295	7385.492255992198	5735.713444545487	8867.207330737117	3998.2757479469706	4169.65395480697	4650.623740466131	6329.414647337879	6830.126597927919	6111.8205570063055	6738.531532196438	5001.7773338562165	6950.849523561512	5885.2463160384395	5885.162698059722	5471.806445143255	5425.896309298206	5968.133511140304	5875.188882057095
6134.235971568786	7565.912762980362	8484.984447350036	6434.037508122855	6325.413388160121	8627.083539540246	6843.9957312803535	6233.425266337526	7967.2545411865685	6068.310332257692	4567.407527395789	6550.5180630899295	7385.492255992198	5730.0740234163195	8861.129507509584	3988.394298029145	4166.146189712166	4650.623740466131	6329.414647337879	6824.78675162197	6111.8205570063055	6738.531532196438	4998.4487761636365	6950.849523561512	5876.072057778115	5865.915310335954	5460.564897825952	5425.896309298206	5961.024784277804	5692.965489438257
6134.1844022187315	7565.912762980362	8484.984447350036	6434.037508122855	6325.413388160121	8627.083539540246	6843.9957312803535	6233.425266337526	7963.3133323412985	6051.124567787893	4567.407527395789	6550.5180630899295	7385.492255992198	5730.0740234163195	8861.129507509584	3973.118261236258	4153.289878037245	4149.9057785677105	6329.414647337879	6819.585827968364	6109.229797709259	6139.467994370014	4940.004834426012	6950.849523561512	5876.072057778115	5865.915310335954	5460.564897825952	5361.028407930932	5961.024784277804	5692.965489438257
6134.168821393925	7552.47092193203	8484.984447350036	6434.037508122855	6325.2563402910555	8625.345878131935	6808.393700581274	6233.388615096621	7963.3133323412985	6049.208148361836	4567.407527395789	6550.5180630899295	7385.492255992198	5730.0740234163195	8855.76547561925	3973.118261236258	4152.123029745171	4149.9057785677105	6329.414647337879	6818.778428115461	5681.9791810226925	6139.467994370014	4940.004834426012	6878.503600789332	5876.072057778115	5865.890249051514	5458.848050382692	5330.999683210161	5961.024784277804	5691.211812494964
6134.168821393925	7528.039034398365	8484.984447350036	6434.037508122855	6325.2563402910555	8557.367007818702	6808.393700581274	6233.010338955995	7939.501323708257	6048.29040065027	4567.407527395789	6436.997441584386	7379.145249567295	5730.0740234163195	8855.259769371012	3914.843910689505	4135.529768944209	4149.9057785677105	6218.99469881428	6818.778428115461	5681.9791810226925	6139.467994370014	4939.388920523636	6878.503600789332	5838.952405564236	5847.805177596085	5458.848050382692	5327.366893179689	5961.024784277804	5689.529533415028
6134.168821393925	7523.8305216011395	8484.984447350036	6434.037508122855	6325.0042481207365	8536.31073599287	6805.488951720212	6232.430338896668	7939.501323708257	6041.822253703515	4567.407527395789	6429.218553977752	7374.368207640027	5730.0740234163195	8854.982324334589	3914.843910689505	4126.681053448638	4138.45712468629	6175.180158674374	6807.34661970595	5681.9791810226925	6139.467994370014	4939.2287495176115	6373.337156563263	5790.136209945284	5847.805177596085	5458.848050382692	5306.664986713634	5961.024784277804	5689.529533415028
6093.674223409333	7489.237818093131	8484.984447350036	6434.037508122855	6325.0042481207365	8536.31073599287	6805.488951720212	6232.430338896668	7938.200472715768	6041.439649316343	4567.407527395789	6372.482091761992	7362.678184612535	5730.0740234163195	8854.954020846177	3914.843910689505	4125.036943019013	4049.166578483699	6128.142887753749	6807.34661970595	5666.73772464274	6139.467994370014	4939.185502384014	5706.439642059406	5781.489152923041	5847.805177596085	5458.848050382692	5304.825746891834	5932.513810621727	5689.529533415028
6093.674223409333	7487.422819053265	8460.92285465277	6236.373570755249	6325.0042481207365	8536.31073599287	6737.053926527349	6232.416664721636	7938.200472715768	6041.439649316343	4560.307131002572	6372.482091761992	7362.678184612535	5730.0740234163195	8355.341073036856	3895.944455790417	4125.036943019013	4041.2428032123107	6128.142887753749	6807.34661970595	5582.6275171920415	6138.041052736422	4939.185502384014	5706.439642059406	5731.467896515243	5847.805177596085	5458.848050382692	5304.825746891834	5932.513810621727	5522.04194009755
6093.674223409333	7486.573323330556	8454.15354502809	6236.373570755249	6301.4732599665695	8528.04778327846	6720.995585547955	6232.397361634622	7937.105085009729	6032.085707833391	4560.307131002572	6372.023203942472	7362.678184612535	5730.0740234163195	8291.9010621294	3895.944455790417	4122.492366333382	4038.063778195446	6128.142887753749	6805.6711179467975	5582.6275171920415	6138.041052736422	4939.185502384014	5706.439642059406	5731.467896515243	5792.932477071625	5457.18994511234	5273.712341286724	5932.513810621727	5518.2884945421465
6093.674223409333	7483.834189252213	8454.15354502809	6188.818092035404	6301.4732599665695	8470.5556422949	6712.796625039579	6232.355991306611	7937.105085009729	5975.18285272998	4553.73247135369	6372.023203942472	7362.678184612535	5730.0740234163195	8087.124673897211	3895.944455790417	4122.492366333382	4038.063778195446	6127.945223360011	6756.976681255384	5582.6275171920415	6138.041052736422	4939.185502384014	5706.439642059406	5731.467896515243	5792.932477071625	5457.18994511234	5273.712341286724	5932.513810621727	5329.251092669015
6090.742372012673	7483.834189252213	8454.15354502809	6181.275085342492	6301.4732599665695	8416.397171440378	6712.796625039579	6208.251776499446	7905.693464539015	5975.18285272998	4553.73247135369	6372.023203942472	7362.678184612535	5730.048764876536	8087.124673897211	3895.944455790417	4122.492366333382	4038.063778195446	6123.576717611144	6756.976681255384	5582.6275171920415	6138.041052736422	4939.185502384014	5703.763297417354	5731.467896515243	5792.932477071625	5417.265304589599	5273.712341286724	5932.513810621727	5322.196325087573
6067.657956694413	7473.7827958706375	8417.293495632386	6181.275085342492	6292.360512154746	8416.397171440378	6712.796625039579	6208.251776499446	7901.492866676282	5975.18285272998	4535.272317815917	6371.666998822703	7362.678184612535	5714.586818349824	8087.124673897211	3895.2126666996583	4115.482729455998	4031.1491130770123	6123.576717611144	6756.976681255384	5582.6275171920415	5966.993258092891	4939.176696169969	5703.763297417354	5702.7462517410495	5792.932477071625	5361.40488811022	5265.303877570051	5932.513810621727	5322.196325087573
6058.825298626269	7465.582077543097	8417.293495632386	6181.275085342492	6292.360512154746	8416.397171440378	6712.796625039579	6206.962279429435	7901.492866676282	5975.18285272998	4535.272317815917	6371.666998822703	7362.678184612535	5714.586818349824	8087.124673897211	3885.584492567263	4115.482729455998	4025.550956072951	6120.094877951828	6756.976681255384	5566.946856628485	5966.993258092891	4939.173914022791	5703.763297417354	5561.147724604751	5792.932477071625	5341.930156949493	5262.929419102586	5927.013862168764	5322.196325087573
5957.7717213540745	7461.784186095966	8417.293495632386	6181.275085342492	6292.360512154746	8416.397171440378	6712.796625039579	6206.962279429435	7901.492866676282	5975.18285272998	4495.14559085789	6371.666998822703	7362.672505324689	5714.586818349824	8087.124673897211	3885.584492567263	4113.37838210997	3996.3002464149463	5977.266107222125	6756.976681255384	5566.946856628485	5966.803278832598	4939.173914022791	5703.763297417354	5559.421453735929	5772.69072856547	5338.681245295178	5261.40879800384	5926.065211720612	5302.5385267172005
5957.7717213540745	7461.784186095966	8413.959877265568	6181.275085342492	6292.360512154746	8416.148859299616	6620.45461524776	6206.274890003971	7837.494201318552	5975.18285272998	4473.696116353609	6371.666998822703	7362.672505324689	5714.586818349824	8087.124673897211	3857.050822252706	4113.2096642281	3800.055642419608	5977.266107222125	6756.628337279563	5499.192019615355	5961.356464939037	4939.173914022791	5695.440377563295	5559.421453735929	5772.69072856547	5338.681245295178	5261.40879800384	5925.967085794211	5239.894692778421
5957.7717213540745	7461.784186095966	8386.246200926927	5981.056792856538	6292.360512154746	8416.148859299616	6620.45461524776	6206.274890003971	7490.770744649218	5975.18285272998	4473.696116353609	6371.666998822703	7354.332427605076	5714.586818349824	8087.124673897211	3856.203105562916	4113.2096642281	3800.055642419608	5977.266107222125	6744.551535260644	5499.192019615355	5961.356464939037	4939.173914022791	5695.440377563295	5559.421453735929	5772.69072856547	5055.409207505296	5261.40879800384	5925.638973497825	5239.894692778421
5957.7717213540745	7455.32023996002	8386.246200926927	5945.6210981581735	6292.360512154746	8416.148859299616	6604.782267594199	6206.274890003971	7490.770744649218	5970.852686812857	4473.696116353609	6371.666998822703	7354.332427605076	5714.586818349824	8087.124673897211	3855.5777271564875	4113.2096642281	3800.055642419608	5977.266107222125	6744.551535260644	5480.296274249439	5961.356464939037	4939.162103324921	5695.440377563295	5559.421453735929	5747.393064153668	5055.409207505296	5261.40879800384	5925.002965203899	5239.894692778421
5957.7717213540745	7455.32023996002	8381.766460754423	5945.6210981581735	6292.360512154746	8412.401031204497	6604.782267594199	6206.274890003971	7119.094566801841	5970.852686812857	4473.696116353609	6371.666998822703	7354.332427605076	5714.586818349824	8087.124673897211	3855.5777271564875	4113.2096642281	3800.055642419608	5977.266107222125	6744.551535260644	5456.244373669847	5961.356464939037	4939.139117452964	5695.440377563295	5559.421453735929	5747.393064153668	5055.409207505296	5261.40879800384	5922.336676233848	5225.85020147125
5957.7717213540745	7455.32023996002	8361.572339838614	5945.6210981581735	6292.360512154746	8386.866803016277	6602.779574224521	6189.999543542077	7119.094566801841	5970.852686812857	4473.696116353609	6371.666998822703	7352.8504636843445	5714.586818349824	8087.124673897211	3853.775715765676	4113.2096642281	3800.055642419608	5977.266107222125	6744.551535260644	5456.244373669847	5961.356464939037	4938.337359698167	5695.440377563295	5547.979241851803	5747.393064153668	4997.538523562802	5261.40879800384	5905.705179632389	5225.85020147125
5957.767650325819	7455.32023996002	8361.572339838614	5945.290328097823	6292.360512154746	8386.866803016277	6602.7170715816055	6189.999543542077	7119.094566801841	5970.852686812857	4473.696116353609	6371.666998822703	7325.270485728462	5712.69984640224	8087.124673897211	3848.368123710904	4113.2096642281	3800.055642419608	5977.266107222125	6720.66329334592	5456.244373669847	5961.356464939037	4938.337359698167	5695.440377563295	5547.979241851803	5747.393064153668	4997.538523562802	5261.282524090935	5904.388912014107	5225.85020147125
5957.767650325819	7452.992596305163	8359.286304852547	5927.142769644495	6292.360512154746	8386.866803016277	6602.7170715816055	6189.999543542077	7119.094566801841	5970.453718685078	4473.696116353609	6371.536276044191	7324.9141760166085	5712.69984640224	8087.124673897211	3848.368123710904	4113.0085409385465	3728.8649517066888	5977.266107222125	6719.648161890033	5456.244373669847	5957.027834981469	4938.337359698167	5695.440377563295	5547.979241851803	5747.393064153668	4771.610080644279	5261.282524090935	5904.388912014107	5213.9203499180385
5957.767650325819	7438.415242853797	8338.229267207142	5893.173631147089	6292.360512154746	8386.866803016277	6602.7170715816055	6189.999543542077	6562.457318432492	5969.0906477658755	4473.696116353609	6371.488044615269	7324.9141760166085	5711.634448862524	8087.124673897211	3776.952331848889	4113.0085409385465	3726.7001328721735	5977.266107222125	6719.603666991938	5456.244373669847	5955.851313634546	4938.337359698167	5695.440377563295	5547.979241851803	5747.393064153668	4771.605141672246	5261.068834372711	5904.388912014107	5196.583752990756
5957.767326079291	7438.415242853797	8338.229267207142	5866.102407807568	6292.360512154746	8109.208309669439	6598.349759803828	6189.999543542077	6468.874019449294	5969.0906477658755	4473.696116353609	6371.488044615269	7324.9141760166085	5711.634448862524	7732.0244344625	3745.291160570654	4108.540961126238	3726.7001328721735	5977.266107222125	6719.603666991938	5404.228770338467	5955.851313634546	4938.337359698167	5695.440377563295	5547.622942105505	5747.393064153668	4716.1136907537075	5261.068834372711	5904.388912014107	5196.583752990756
5957.767239074768	7438.415242853797	8335.471945207595	5866.102407807568	6292.360512154746	8109.208309669439	6595.010637276093	6189.999543542077	6337.963737744407	5931.92784323655	4473.696116353609	6371.488044615269	7324.9141760166085	5711.399516845902	7732.0244344625	3732.544383908037	4106.217170539054	3723.3723641843076	5977.266107222125	6719.376415629092	5404.228770338467	5955.851313634546	4938.337359698167	5521.016115711971	5542.535295285872	5747.393064153668	4716.1136907537075	5261.068834372711	5904.388912014107	5196.583752990756
5945.213094315879	7438.415242853797	8335.056161256072	5866.102407807568	6292.360512154746	8109.208309669439	6595.010637276093	6189.999543542077	6337.963737744407	5912.648355985611	4473.696116353609	6371.488044615269	7322.06629283681	5711.399516845902	7732.0244344625	3647.4196523368582	4106.217170539054	3723.3723641843076	5977.266107222125	6719.376415629092	5404.228770338467	5955.851313634546	4938.337359698167	5521.016115711971	5542.535295285872	5747.393064153668	4716.1136907537075	5261.068834372711	5903.871095247368	5196.583752990756
5945.213094315879	7438.415242853797	8335.056161256072	5866.102407807568	6081.975039543894	8109.208309669439	6595.010637276093	6189.999543542077	6337.963737744407	5912.648355985611	4473.696116353609	6371.488044615269	7322.06629283681	5711.399516845902	7732.0244344625	3631.2485934656024	4106.217170539054	3723.3723641843076	5977.266107222125	6719.376415629092	5404.228770338467	5955.851313634546	4938.337359698167	5521.016115711971	5542.535295285872	5747.393064153668	4716.1136907537075	5261.068834372711	5874.019976521454	5190.767804706991
5918.630571127382	7438.415242853797	8335.056161256072	5866.102407807568	6048.792776029415	8109.208309669439	6595.010637276093	6189.999543542077	6332.749885135981	5905.872203638254	4473.696116353609	6371.488044615269	7322.06629283681	5490.886592712813	7732.0244344625	3557.3679277603533	4105.5538949797465	3723.3723641843076	5977.266107222125	6719.376415629092	5404.228770338467	5955.851313634546	4937.904194701256	5521.016115711971	5542.535295285872	5747.393064153668	4716.1136907537075	5261.068834372711	5874.019976521454	5186.8574600870725
5915.165536226446	7438.415242853797	8335.056161256072	5866.102407807568	6019.058438013776	8073.358430715721	6594.811653333052	6189.999543542077	6273.482614296281	5877.824561949807	4473.696116353609	6371.488044615269	7321.856659582959	5490.886592712813	7680.127560431397	3557.3679277603533	4105.522426938022	3708.5323122985897	5977.266107222125	6719.376415629092	5403.692313341657	5955.851313634546	4937.904194701256	5521.016115711971	5542.535295285872	5747.393064153668	4710.471574323225	5261.068834372711	5874.019976521454	5156.049844016188
5905.260934788828	7106.372461561832	8335.056161256072	5866.102407807568	6019.058438013776	8073.358430715721	6594.513634838439	6189.999543542077	6216.400045103485	5877.824561949807	4473.696116353609	6371.415611716269	7317.683941195338	5472.4281434579625	7680.127560431397	3511.1316179986106	4105.511349073249	3708.5323122985897	5971.261518303698	6719.376415629092	5395.805928209011	5955.623164507321	4722.1663847862155	5451.575724924578	5542.535295285872	5747.393064153668	4710.471574323225	5261.068834372711	5874.019976521454	5135.3050253556485
5891.708163664864	7106.372461561832	8335.056161256072	5863.075099894399	6019.058438013776	7597.098648177903	6594.513634838439	6189.999543542077	6216.400045103485	5872.246139959379	4473.696116353609	6371.415611716269	7314.794491650573	5458.730627781062	7611.908067228725	3442.3288001199435	4105.239135682152	3708.5323122985897	5971.261518303698	6719.376415629092	5393.332126625655	5955.623164507321	4722.1663847862155	5451.575724924578	5542.535295285872	5740.007071785129	4662.956009023086	5261.068834372711	5845.050721424192	5135.3050253556485
5868.2244534091515	7080.115052638439	8335.056161256072	5837.596886466881	6014.854781035915	7597.098648177903	6594.513634838439	6189.999543542077	6197.769121144641	5872.246139959379	4473.696116353609	6371.415611716269	7314.794491650573	5449.184246107691	7611.908067228725	3401.002539409965	4105.239135682152	3706.1165336668128	5971.261518303698	6719.376415629092	5393.332126625655	5955.623164507321	4590.823791493416	5451.575724924578	5542.535295285872	5740.007071785129	4662.956009023086	5261.068834372711	5845.050721424192	5135.3050253556485
5868.2244534091515	7068.373148754953	8335.056161256072	5837.224685619665	6014.443328224195	7597.098648177903	6594.513634838439	6181.006204081724	6197.769121144641	5871.44601225549	4473.5724238165	6371.402200179498	7314.459315938529	5280.4876128411215	7611.908067228725	3401.002539409965	4105.239135682152	3578.2582929896844	5971.261518303698	6719.376415629092	5375.359693618233	5955.623164507321	4589.988024552029	5445.516147732596	5542.535295285872	5740.007071785129	4641.143188164877	5261.068834372711	5839.370233157265	5120.894801590288
5858.78844910055	7068.373148754953	8334.9845405692	5837.224685619665	5893.091624756715	7596.962341339497	6594.513634838439	6181.006204081724	6197.769121144641	5871.44601225549	4473.5724238165	6371.308819407547	7314.2356431463	5280.4876128411215	7611.908067228725	3401.002539409965	4105.217709608867	3547.2330534934144	5971.261518303698	6719.376415629092	5369.501613113302	5955.586715940223	4589.988024552029	5445.516147732596	5542.535295285872	5740.007071785129	4638.732185218132	5261.068834372711	5839.370233157265	5022.261479992977
5849.195848567029	7066.174229172606	8334.948656286175	5837.224685619665	5893.091624756715	7565.848808996283	6594.425695341547	6181.006204081724	6197.769121144641	5870.650129537893	4473.5724238165	6361.404647771525	7314.092278532267	5280.4876128411215	7611.908067228725	3398.145907275798	4105.217709608867	3541.157636987289	5971.261518303698	6718.339153427797	5367.8357445481	5948.315780324341	4580.260400207362	5438.877945081486	5542.535295285872	5740.007071785129	4638.732185218132	5260.984910523298	5839.370233157265	4977.396398239211
5849.195848567029	7066.174229172606	8334.924139975401	5835.3000143801955	5893.091624756715	7506.518023706944	6590.531197402514	6181.006204081724	6197.769121144641	5867.784743252563	4445.463463318448	6360.726371381023	7314.092278532267	5280.4876128411215	7607.44879210025	3386.8525416309385	4105.217709608867	3541.157636987289	5971.261518303698	6700.063828462747	5365.8019009324835	5947.44335168773	4580.260400207362	5435.2288612458615	5542.535295285872	5724.507754532044	4633.638647116442	5260.984910523298	5800.845553296291	4977.396398239211
5848.9259290827285	7066.174229172606	8334.91585500797	5817.62484790732	5892.840335472211	7506.518023706944	6588.193103840689	6181.006204081724	6197.769121144641	5866.074907019471	4445.463463318448	6284.185274141302	7314.092278532267	5280.0923441774485	7606.70519000271	3385.9443322570523	4105.217709608867	3539.7427663184544	5858.17889668757	6700.063828462747	5365.8019009324835	5946.961125830128	4580.260400207362	5434.904783498809	5540.771612217755	5724.507754532044	4629.057389195051	5260.984910523298	5798.858663150714	4977.396398239211
5848.9259290827285	7066.174229172606	8334.91585500797	5808.07060309911	5892.840335472211	7506.518023706944	6588.193103840689	6181.006204081724	6193.200123521824	5865.758814564213	4445.463463318448	6284.185274141302	7314.092278532267	5280.0923441774485	7565.846239764815	3385.9443322570523	4105.217709608867	3539.7427663184544	5858.17889668757	6694.966694243829	5365.8019009324835	5946.961125830128	4580.260400207362	5434.904783498809	5535.464121755106	5724.507754532044	4604.947318922759	5260.984910523298	5764.576950801376	4072.8598408188054
5848.9259290827285	7066.174229172606	8334.898026210907	5808.07060309911	5892.840335472211	7506.518023706944	6588.193103840689	6180.620718508856	6192.125427727142	5864.95430491915	4445.463463318448	6284.185274141302	7314.092278532267	5280.0923441774485	7565.846239764815	3385.9443322570523	4105.217709608867	3539.7427663184544	5858.17889668757	6683.835990577209	5365.8019009324835	5921.54088251396	4580.260400207362	5434.904783498809	5535.464121755106	5724.318412982258	4604.947318922759	5260.984910523298	5764.576950801376	4072.8598408188054
5848.9259290827285	7066.174229172606	8325.524215928934	5808.07060309911	5892.840335472211	7322.248466967546	6587.728571525568	6177.972444060018	6192.125427727142	5864.95430491915	4445.463463318448	6277.35763743854	7314.092278532267	5280.0923441774485	7565.846239764815	3385.9443322570523	3913.258585006287	3539.7427663184544	5858.17889668757	6650.071247451525	5365.8019009324835	5921.54088251396	4567.523165058639	5417.994010065318	5519.556517084926	5713.467717134662	4570.063278058699	5260.984910523298	5764.576950801376	4072.8598408188054
5848.870736462517	7066.174229172606	8286.453028830452	5808.07060309911	5892.840335472211	7322.248466967546	6585.321386461307	6176.407602772315	6192.125427727142	5864.9378963585	4445.463463318448	6277.35763743854	7314.092278532267	5280.0923441774485	7565.763710472444	3385.9443322570523	3913.258585006287	3539.4614933296243	5858.17889668757	6650.071247451525	5365.801652808714	5919.190229996095	4567.523165058639	5386.47032099184	5519.556517084926	5713.467717134662	4570.063278058699	5260.984910523298	5764.576950801376	4072.8598408188054
5848.723839754262	7066.103226983289	8286.453028830452	5808.07060309911	5892.840335472211	7322.248466967546	6585.321386461307	6176.407602772315	6184.505944478449	5864.9378963585	4445.463463318448	6277.35763743854	7314.060142165594	5280.0923441774485	7565.763710472444	3385.9443322570523	3913.258585006287	3539.4614933296243	5858.17889668757	6650.071247451525	5365.602264455911	5897.881672951928	4567.523165058639	5386.47032099184	5519.084184913927	5713.467717134662	4570.063278058699	5260.984910523298	5764.576950801376	4072.8598408188054
5848.723839754262	7066.103226983289	8275.41759971457	5808.07060309911	5892.840335472211	7322.248466967546	6585.321386461307	6175.54793224373	6184.505944478449	5864.9378963585	4445.463463318448	6277.35763743854	7314.057514833599	5244.450575503666	7565.763710472444	3385.9443322570523	3913.258585006287	3538.7294947322916	5858.17889668757	6650.071247451525	5365.597530234252	5891.9030893770905	4567.523165058639	5386.47032099184	5515.6120225502755	5669.365248231483	4529.701360471999	5260.984910523298	5764.576950801376	4072.8598408188054
5848.578950358322	7066.103226983289	8275.41759971457	5807.304277035897	5867.431702552524	7322.248466967546	6585.321386461307	6175.54793224373	6164.666180934947	5864.93085050667	4445.463463318448	6277.35763743854	7314.057514833599	5244.450575503666	7565.494951439279	3385.9443322570523	3913.258585006287	3495.745133281941	5858.17889668757	6650.071247451525	5365.593148157872	5890.75875300978	4567.523165058639	5386.47032099184	5496.295430578208	5669.365248231483	4529.701360471999	5260.984910523298	5764.576950801376	4072.8598408188054
5848.578509599526	7066.103226983289	8275.41759971457	5807.304277035897	5867.431702552524	7322.248466967546	6585.321386461307	6175.54793224373	6164.527636330235	5854.552846605062	4445.463463318448	6277.35763743854	7314.057040817243	5243.054700701769	7565.494951439279	3383.8375477993604	3913.258585006287	3495.745133281941	5858.17889668757	6650.066810620342	5365.59195590641	5837.320049996328	4567.523165058639	5386.47032099184	5494.209085146745	5669.365248231483	4524.606684842058	5260.984910523298	5764.576950801376	4069.4406446478242
5848.578509599526	7066.103226983289	8256.8377749229	5807.304277035897	5854.613083259241	7322.248466967546	6575.945156963024	6175.54793224373	6163.687836489848	5851.648990673739	4445.463463318448	6277.35763743854	7314.057040817243	5243.054700701769	7542.892704773759	3383.8375477993604	3913.258585006287	3488.0548905221276	5851.801986344873	6631.990500479852	5333.202123326339	5837.320049996328	4567.523165058639	5386.470157168496	5490.985747334764	5669.365248231483	4524.606684842058	5254.928564628621	5764.576950801376	4060.200210120761
5848.427441041646	7066.103226983289	8221.269155907405	5807.304277035897	5844.907709417891	7322.248466967546	6575.945156963024	6175.529764631679	6163.687836489848	5848.780847914593	4444.601971730326	6277.35763743854	7314.056848855336	5243.054700701769	7524.333742441524	3383.8101635344974	3913.1431558642307	3484.488346289143	5848.683502999919	6631.990500479852	5333.202123326339	5837.320049996328	4567.523165058639	5386.470157168496	5490.985747334764	5669.365248231483	4521.837327587415	5248.004036733631	5764.576950801376	4060.200210120761
5848.427441041646	7066.103226983289	8221.269155907405	5807.304277035897	5844.907709417891	7322.248466967546	6575.945156963024	6175.4144364792555	6163.687836489848	5848.432814853432	4444.601971730326	6277.35763743854	7314.0566819314945	5222.710123721007	7524.333742441524	3382.1102030388693	3913.098412747767	3484.234328552339	5847.030674200503	6631.990500479852	5331.3701940165665	5837.320049996328	4567.523165058639	5386.470157168496	5490.985747334764	5669.365248231483	4521.837327587415	5248.004036733631	5758.496660289136	4060.200210120761
5848.427441041646	7066.103226983289	8216.823692657184	5807.304277035897	5844.691913998211	7305.344501700034	6575.945156963024	6175.4144364792555	6163.588480102734	5848.427662835599	4444.596827577252	6277.35763743854	7314.056679250407	5222.563899076798	7515.516624445376	3382.1102030388693	3913.098412747767	3482.5600743783434	5847.030674200503	6631.990500479852	5329.9752323076555	5837.320049996328	4567.523165058639	5386.470157168496	5490.985747334764	5668.735198861512	4521.708225381559	5247.820697508637	5755.673078023796	4060.200210120761
5848.427441041646	7066.103226983289	8214.209666497842	5807.304277035897	5844.691913998211	7301.576722155161	6575.777185439839	6175.4144364792555	6163.329549066673	5848.427662835599	4444.596827577252	6277.35763743854	7314.056679250407	5218.209329737952	7515.516624445376	3382.1102030388693	3913.098412747767	3482.0860327846276	5847.030674200503	6631.990500479852	5313.802403745901	5754.2509043357395	4565.057347725986	5383.533066295671	5490.976851613885	5662.884264776196	4521.708225381559	5247.785338498206	5755.192605975844	4060.200210120761
5847.784578189076	7066.103226983289	8214.209666497842	5807.304277035897	5844.560928548004	7301.576722155161	6575.728132207068	6175.4144364792555	6155.824860433075	5848.415659819216	4444.596827577252	6268.595749467444	7314.056603985664	5195.253578045544	7514.694265869991	3382.1102030388693	3913.0692051555598	3482.0860327846276	5822.947112542366	6631.990500479852	5311.236905910922	5754.2509043357395	4458.572919025685	5382.047518481446	5490.897684539053	5662.884264776196	4521.708225381559	5247.77154017141	5755.192605975844	4036.4879655873006
5847.121512017562	7066.103226983289	8211.532882920246	5805.578016403039	5844.098870345284	7301.28225055893	6569.799164757023	6175.4144364792555	6149.814467972764	5848.250421505716	4444.596827577252	6268.595749467444	7314.056452029209	5195.253578045544	7514.694265869991	3382.1102030388693	3913.0692051555598	3482.0860327846276	5822.947112542366	6631.990500479852	5311.236905910922	5754.2509043357395	4458.572919025685	5381.243758077368	5490.787347363343	5662.884264776196	4521.708225381559	5247.77154017141	5755.192605975844	4036.4879655873006
5847.085232305162	7066.103226983289	8201.699392470613	5798.791685535943	5844.098870345284	7223.160982916361	6569.799164757023	6175.407304391335	6130.211130537253	5848.196095695842	4444.596827577252	6268.595749467444	7305.395395377684	5150.275345054284	7514.694265869991	3382.1102030388693	3913.0692051555598	3482.0860327846276	5822.947112542366	6613.19269464623	5311.236905910922	5754.2509043357395	4458.572919025685	5381.243758077368	5490.787347363343	5662.884264776196	4519.288120482261	5247.507706071897	5755.192605975844	4036.4879655873006
5847.085232305162	7066.103226983289	8197.877111582171	5793.560635972033	5844.098870345284	7223.160982916361	6502.204578551005	6172.654598626261	6130.211130537253	5848.196095695842	4444.551814137734	6268.595749467444	7287.145594291298	5150.275345054284	7514.694265869991	3381.522954129455	3913.0692051555598	3482.0860327846276	5822.947112542366	6607.977763096641	5305.421900803885	5754.2509043357395	4458.572919025685	5381.2072223000405	5490.787347363343	5662.884264776196	4519.2133733751125	5247.507706071897	5755.192605975844	4036.4879655873006
5847.085232305162	7066.103226983289	8197.877111582171	5792.696874298035	5844.098870345284	7223.160982916361	6502.204578551005	6172.654598626261	6130.211130537253	5848.189493523239	4444.416654316239	6268.595749467444	7287.006960054736	5150.275345054284	7514.694265869991	3373.359960593706	3913.0692051555598	3482.0860327846276	5822.947112542366	6602.836679268745	5305.421900803885	5578.408401060968	4458.572919025685	5380.742241131587	5490.787347363343	5662.884264776196	4518.648732664353	5247.507706071897	5755.192605975844	4036.4879655873006
5847.085232305162	7066.103226983289	8195.599435889404	5791.752797850324	5841.503312781628	7223.160982916361	6502.184531552511	6172.654598626261	6113.983774095049	5848.181609430223	4444.413614975956	6268.595749467444	7286.999968645	5141.607514208241	7514.694265869991	3373.359960593706	3913.0692051555598	3482.0860327846276	5822.947112542366	6602.836679268745	5304.407547188079	5578.408401060968	4363.164944242203	5346.886504187962	5490.787347363343	5662.884264776196	4518.648732664353	5247.507706071897	5754.706823879091	4036.4879655873006
5845.829995572631	7066.103226983289	8186.770793459465	5791.752797850324	5841.503312781628	7223.160982916361	6502.184531552511	6172.654598626261	6113.983774095049	5848.181609430223	4444.413614975956	6268.595749467444	7286.999968645	5131.654669270201	7514.694265869991	3373.343714880801	3913.0692051555598	3482.0860327846276	5822.947112542366	6602.836679268745	5304.407547188079	5578.408401060968	4305.584545883845	5346.886504187962	5490.787347363343	5629.201962679528	4509.783105141943	5247.507706071897	5754.706823879091	4036.4879655873006
5845.829995572631	7066.103226983289	8185.068671198047	5782.208971997004	5841.503312781628	7223.160982916361	6502.183231248831	6172.654598626261	6084.990324015648	5848.181609430223	4444.413614975956	6268.595749467444	7286.999968645	5131.449292132469	7514.586443175514	3373.3059251721934	3913.0692051555598	3482.0860327846276	5822.947112542366	6602.160670380513	5304.407547188079	5578.408401060968	4305.584545883845	5346.886504187962	5490.787347363343	5620.834827970062	4507.919582675111	5247.507706071897	5754.706823879091	4036.4879655873006
5845.829995572631	7066.103226983289	8185.068671198047	5782.208971997004	5841.503312781628	7223.160982916361	6501.817005502515	6172.654598626261	5763.700891809229	5848.181205869361	4444.400369324046	6268.595749467444	7286.999968645	5130.742848632319	7514.54003483519	3373.3059251721934	3913.0692051555598	3482.0007991608354	5822.947112542366	6602.160670380513	5304.407547188079	5578.408401060968	4304.33374273493	5345.718875175182	5490.787347363343	5620.834827970062	4507.919582675111	5247.507706071897	5754.633669575503	4036.4879655873006
5845.829995572631	7066.085309120875	8185.068671198047	5782.208971997004	5841.503312781628	7223.160982916361	6501.817005502515	6171.364407524645	5763.700891809229	5848.181205869361	4444.400369324046	6268.595749467444	7285.340456441946	5130.742848632319	7514.54003483519	3373.2626910848	3913.0692051555598	3481.7875510343733	5822.947112542366	6602.160670380513	5304.407547188079	5578.408401060968	4304.33374273493	5345.718875175182	5490.787347363343	5620.834827970062	4507.919582675111	5247.3238835678585	5754.633669575503	4036.4879655873006
5845.507700663351	7066.085309120875	8129.476755064429	5782.011207141049	5841.503312781628	7222.900214813452	6501.817005502515	6169.707814998859	5763.700891809229	5848.180939220003	4444.400369324046	6268.595749467444	7285.340456441946	5129.775761514889	7514.54003483519	3371.3622385825033	3913.0692051555598	3481.765004692874	5822.947112542366	6601.218566506555	5304.407547188079	5577.773136322216	4298.406993062945	5345.718875175182	5489.610418005839	5620.834827970062	4507.7841215975695	5247.3238835678585	5754.633669575503	4036.4879655873006
5845.507700663351	7066.085309120875	8129.476755064429	5782.011207141049	5841.503312781628	7222.377588210419	6501.817005502515	6162.175436435574	5717.884222974484	5848.180810185304	4444.400369324046	6268.595749467444	7285.340456441946	5127.32393350167	7514.54003483519	3370.5075686499176	3913.069185969949	3481.728674617235	5822.947112542366	6600.817794894417	5304.407547188079	5577.773136322216	4297.342991324829	5345.718875175182	5487.4486731899015	5619.90519039186	4507.776995306872	5236.06764633071	5754.619179913163	4036.1378036909864
5845.507700663351	7024.999615341421	8119.854528456335	5782.011207141049	5841.503312781628	7222.377588210419	6501.627407951113	6162.175436435574	5717.884222974484	5848.07526520614	4430.9984240928825	6268.539868084809	7285.297492631815	5120.308649764211	7514.54003483519	3370.5075686499176	3913.069185969949	3481.710748222257	5822.947112542366	6600.4532320568105	5304.396852835567	5577.773136322216	4294.156903643585	5345.718875175182	5471.593904424933	5614.949689489997	4507.776995306872	5224.160057503583	5754.619179913163	4026.2704055021572
5845.507700663351	6984.186719581847	8115.134886184239	5782.011207141049	5841.503312781628	7221.793707642246	6496.436475776477	6162.175436435574	5717.884222974484	5848.07526520614	4430.9984240928825	6262.016552692852	7285.13877789409	5102.065947298961	7514.54003483519	3370.5075686499176	3913.069185969949	3480.937288834407	5822.947112542366	6600.4532320568105	5304.026166567079	5574.105493753401	4294.156903643585	5345.083980121028	5469.279151841447	5614.949689489997	4507.776995306872	5223.545284357315	5754.619179913163	4021.8407739126264
5845.504529450164	6984.186719581847	8113.026642604965	5782.011207141049	5841.503312781628	7221.505018935811	6496.436475776477	6162.175436435574	5717.884222974484	5848.07526520614	4430.9984240928825	6262.016552692852	7284.285056935159	5100.283103289004	7514.54003483519	3370.5075686499176	3913.069185969949	3479.9867561284655	5822.947112542366	6600.4532320568105	5304.026166567079	5574.105493753401	4294.156903643585	5331.781161726759	5469.24626520944	5614.949689489997	4507.655233328347	5223.059824950591	5754.619179913163	4021.8407739126264
5845.490492382283	6984.186719581847	8113.026642604965	5782.011207141049	5841.503312781628	7170.104696750707	6496.436475776477	6162.053740723993	5697.4919502952	5845.490788950203	4413.6670409026965	6262.016552692852	7283.877280451412	5099.584621984752	7510.365658779426	3370.5075686499176	3906.9547971255233	3477.5962125437545	5820.528656152224	6600.353533292603	5304.026166567079	5574.105493753401	4293.471928242317	5331.781161726759	5467.132065573669	5612.236563790558	4507.655233328347	5223.059824950591	5642.092994644143	4020.6060265878896
5845.490492382283	6983.929829800253	8105.721529743091	5782.011207141049	5841.503312781628	7170.104696750707	6496.436475776477	6162.053740723993	5647.020646316942	5845.490788950203	4413.6670409026965	6262.016552692852	7281.550472277814	5041.871614993784	7505.877815181312	3370.4882293690825	3859.1220437177763	3476.064358943695	5776.124163987659	6600.353533292603	5304.026166567079	5572.898351135505	4292.99609240507	5331.781161726759	5467.132065573669	5612.236563790558	4507.394486082853	5152.206925241973	5390.351362350583	4020.6060265878896
5845.490492382283	6983.929829800253	8105.721529743091	5782.011207141049	5841.503312781628	7170.104696750707	6442.927266568776	6162.053740723993	5647.020646316942	5845.490788950203	4413.6670409026965	6262.016552692852	7281.550472277814	5041.871614993784	7505.877815181312	3370.4655737401827	3859.1220437177763	3476.064358943695	5776.124163987659	6600.353533292603	5297.700575776627	5572.898351135505	4292.135176643702	5331.781161726759	5467.132065573669	5612.236563790558	4507.394486082853	5152.206925241973	5390.351362350583	4020.6060265878896
5845.490492382283	6983.674266686526	8104.849049776934	5782.011207141049	5841.503312781628	7170.104696750707	6429.166649516695	6162.049442873149	5647.020646316942	5845.490788950203	4413.6670409026965	6262.016552692852	7281.097702134218	5041.871614993784	7504.845133877079	3370.4655737401827	3844.8667297665443	3476.064358943695	5763.164910532234	6600.353533292603	5297.700575776627	5572.864839199317	4291.63169328195	5331.781161726759	5462.7409060285045	5612.236563790558	4507.394486082853	5142.551813238091	5390.351362350583	4020.574847745238
5832.46472509637	6966.070718187834	8104.849049776934	5782.011207141049	5841.503312781628	7167.706556280639	6429.166649516695	6160.010238613473	5647.020646316942	5845.490788950203	4409.386028570042	6262.016552692852	7281.097702134218	5041.871614993784	7447.357045501043	3370.4655737401827	3844.8667297665443	3476.064358943695	5763.164910532234	6520.081655092208	5297.700575776627	5558.007894976154	4291.296876723499	5331.781161726759	5461.980314164775	5612.039782037382	4507.394486082853	5130.367883617161	5336.525876382698	4019.4984534523373
5772.802091674479	6966.070718187834	8104.816779218683	5782.011207141049	5841.503312781628	7146.791597106358	6429.166649516695	6160.010238613473	5647.020646316942	5845.490788950203	4409.386028570042	6262.016552692852	7281.097702134218	5041.871614993784	7447.357045501043	3370.4655737401827	3844.8667297665443	3476.064358943695	5763.164910532234	6520.081655092208	5297.700575776627	5558.007894976154	4277.539073717526	5331.781161726759	5461.980314164775	5611.477946273248	4507.394486082853	5117.533981722885	5336.525876382698	4019.4984534523373
5764.081501921957	6966.070718187834	8104.630288127528	5782.011207141049	5841.503312781628	7145.816476558025	6429.166649516695	6160.010238613473	5647.004451620793	5845.490788950203	4406.174858145882	6262.016552692852	7281.03295490271	5041.871614993784	7447.357045501043	3366.61672712401	3844.8667297665443	3476.064358943695	5763.164910532234	6520.081655092208	5297.700575776627	5557.221014822115	4276.349897662342	5331.781161726759	5460.85375499386	5611.009172966126	4507.394486082853	5117.533981722885	5336.525876382698	4019.4984534523373
5760.307160164222	6966.070718187834	8104.533490871292	5782.010965823322	5837.625213920152	7145.816476558025	6429.166649516695	6160.010238613473	5646.647544303945	5845.490788950203	4401.44335034468	6258.570288995484	7281.03295490271	5041.871614993784	7447.357045501043	3365.187067387327	3844.8667297665443	3476.064358943695	5763.164910532234	6520.081655092208	5269.6450568374985	5536.158217200838	4276.349897662342	5331.781161726759	5460.789150433879	5609.277477744135	4507.394486082853	5117.533981722885	5336.525876382698	4019.4984534523373
5760.307160164222	6965.685442530422	8104.533490871292	5782.007924238667	5833.67797987935	7145.5196256186	6429.166649516695	6160.010238613473	5646.647544303945	5838.548399293922	4399.440392790556	6257.3689546879805	7281.03295490271	5041.871614993784	7447.357045501043	3365.187067387327	3844.8667297665443	3476.064358943695	5763.164910532234	6520.081655092208	5269.6450568374985	5536.158217200838	4276.349897662342	5299.721337853835	5457.022023127278	5609.277477744135	4507.394486082853	5115.83476138045	5336.525876382698	4019.4984534523373
5760.307160164222	6965.685442530422	8104.412953483985	5782.007924238667	5833.67797987935	7145.5196256186	6429.166649516695	6160.010238613473	5646.647544303945	5832.672237338264	4396.918296380655	6256.5376258636425	7281.03295490271	5041.871614993784	7447.357045501043	3365.187067387327	3844.8667297665443	3476.064358943695	5763.164910532234	6520.081655092208	5269.585576112908	5536.158217200838	4276.349897662342	5299.721337853835	5455.792391963725	5609.277477744135	4507.394486082853	5105.641300576215	5336.525876382698	4019.4984534523373
5755.625460785535	6965.685442530422	8101.043940488874	5782.007924238667	5833.668362947226	7145.5196256186	6426.626304558049	6160.010238613473	5646.647544303945	5832.672237338264	4396.918296380655	6256.099444553054	7281.027095490561	5041.871614993784	7364.66618134468	3365.187067387327	3838.1997091628596	3475.9776422897394	5763.164910532234	6520.081655092208	5269.585576112908	5536.158217200838	4275.823340475115	5299.721337853835	5455.792391963725	5609.277477744135	4507.394486082853	5105.641300576215	5336.525876382698	4019.4984534523373
5753.684629756044	6965.560919948403	8098.453063081299	5782.007924238667	5833.64073575329	7145.4872795937445	6408.130044570887	6157.957355681105	5646.647544303945	5832.672237338264	4396.916889787652	6256.099444553054	7281.003384681061	5035.462442104448	7364.66618134468	3365.187067387327	3833.8749939204977	3475.957254134649	5738.925074972047	6520.081655092208	5268.885547339515	5530.238155768557	4275.823340475115	5299.721337853835	5455.792391963725	5609.277477744135	4507.394486082853	5077.794032501886	4952.67395410401	4019.4984534523373
5753.647503403815	6961.081385421331	8096.385931112877	5782.007924238667	5833.633356410563	7145.480524418845	6407.854910304261	6157.957355681105	5646.587438086106	5832.672237338264	4396.916889787652	6256.099444553054	7281.001631967012	5033.6012475564885	7364.66618134468	3365.187067387327	3812.6019679111705	3475.9497278889557	5738.925074972047	6520.081655092208	5268.885547339515	5530.238155768557	4275.823340475115	5299.573158035715	5455.578409689435	5602.805035802299	4507.394486082853	5071.880672102177	4952.67395410401	4019.4984534523373
5753.647503403815	6955.455927634844	8095.305692517147	5782.007924238667	5833.6205389457355	7145.1618784252805	6407.854910304261	6157.957355681105	5646.587438086106	5832.672237338264	4396.871749873949	6256.072075782809	7281.001631967012	5033.6012475564885	7364.66618134468	3365.187067387327	3795.342126236836	3475.945667175909	5734.080299151979	6520.081655092208	5268.876983281461	5530.238155768557	4275.823340475115	5299.573158035715	5455.578409689435	5602.805035802299	4507.394486082853	5071.880672102177	4952.67395410401	4019.4984534523373
5753.647503403815	6955.455927634844	8095.305692517147	5782.007924238667	5833.549091194889	7141.020336101397	6382.878326407768	6157.957355681105	5646.424830438053	5831.839167023552	4396.763703474759	6256.050315025472	7280.986830144234	5033.040713313639	7364.66618134468	3365.187067387327	3749.2804949814804	3475.931033652123	5733.504110293699	6520.081655092208	5268.876983281461	5530.238155768557	4275.823340475115	5299.364993260091	5455.578409689435	5602.805035802299	4507.394486082853	5071.880672102177	4952.67395410401	4019.4984534523373
5753.647503403815	6955.455927634844	8095.305692517147	5782.007924238667	5833.533690571087	7141.020336101397	6377.838252158827	6157.957355681105	5646.424830438053	5831.031190728911	4396.763703474759	6256.050315025472	7280.986830144234	5033.040713313639	7364.66618134468	3365.187067387327	3749.2804949814804	3475.931033652123	5733.504110293699	6520.081655092208	5268.876983281461	5524.192948484946	4275.394851523177	5299.364993260091	5451.2666505166835	5557.575718338602	4507.394486082853	5071.880672102177	4940.60497834831	4019.4984534523373
5753.647503403815	6955.455927634844	8095.305692517147	5782.007924238667	5833.533690571087	7141.020336101397	6377.838252158827	6157.957355681105	5646.424830438053	5831.031190728911	4396.763703474759	6064.177203835592	7280.986830144234	5033.040713313639	7364.66618134468	3365.187067387327	3749.2804949814804	3475.931033652123	5724.98181805151	6520.081655092208	5268.848169321887	5524.192948484946	4269.586048945523	5290.991700839209	5448.303838108182	5557.575718338602	4507.394486082853	5071.880672102177	4733.374966414898	4019.4984534523373
5753.4131321273835	6955.455927634844	8095.078213569989	5782.007924238667	5833.522193809999	7141.020336101397	6377.838252158827	6157.791893416546	5646.424830438053	5831.026151955257	4396.7544264381795	6064.177203835592	7250.994839548673	5030.514473744704	7364.66618134468	3365.187067387327	3749.2804949814804	3475.9302110505614	5708.99065652309	6520.081655092208	5267.037733354669	5524.192948484946	4269.586048945523	5282.813352451238	5442.643931110719	5557.575718338602	4507.394486082853	5064.006581877444	4429.4134541682215	4019.36213100595
5753.368970507296	6955.134419367775	8094.6726461349745	5782.007924238667	5833.483966839129	6889.369020730496	6377.012489286622	6156.9486876308965	5646.424830438053	5830.511573337171	4396.64149803671	6005.113421107356	7223.126400878424	5030.514473744704	7364.66618134468	3365.187067387327	3749.2804949814804	3475.9285677657235	5702.803527406068	6516.475687807079	5265.49830623356	5524.192948484946	4268.143018441399	5281.91759784481	5441.011222671845	5554.564703468472	4507.101611076139	5064.006581877444	4429.4134541682215	4019.346675419043
5753.368970507296	6955.134419367775	8092.137634371628	5772.896481637117	5833.483966839129	6889.369020730496	6376.130432785138	6156.9486876308965	5625.3663826695365	5830.465270744241	4396.602093690564	5926.751517736095	7223.126400878424	5030.514473744704	7364.66618134468	3365.187067387327	3749.2804949814804	3475.928065364821	5702.803527406068	6516.475687807079	5265.4143264285685	5524.192948484946	4268.048779170753	5281.91759784481	5441.011222671845	5554.564703468472	4507.0474985327855	5060.609352693794	4429.4134541682215	4019.3390455466515
5753.368970507296	6955.134419367775	8091.399834367605	5772.896481637117	5833.483966839129	6886.7610880047905	6376.130432785138	6156.9486876308965	5625.3663826695365	5830.433224298704	4396.602093690564	5926.751517736095	7222.834444085928	5030.514473744704	7350.632291095669	3365.187067387327	3749.1525416336813	3475.928065364821	5702.803527406068	6516.475687807079	5265.342268777113	5522.798856161042	4268.040316364359	5281.91759784481	5441.011222671845	5553.428620835828	4507.046296235187	5059.115169936422	4429.4134541682215	4019.3390455466515
5753.368970507296	6945.163023165101	8089.608112026989	5772.896481637117	5830.214172437283	6885.372654965983	6376.130432785138	6156.94850179696	5613.9574334162935	5822.964885684437	4396.602093690564	5926.285397408288	7222.834444085928	5030.514473744704	7350.632291095669	3365.187067387327	3749.1525416336813	3469.5781120327088	5702.795635969564	6516.475687807079	5265.310955590628	5522.798856161042	4268.040316364359	5281.91759784481	5441.008184897474	5553.428620835828	4507.044065989883	5059.115169936422	4429.4134541682215	4019.3390455466515
5753.368970507296	6945.163023165101	8082.83426239992	5772.896481637117	5827.440327016399	6840.82285816592	6364.453617439781	6150.261276995713	5430.523283529656	5822.346112642379	4396.602093690564	5915.037064853168	7221.404520303715	5028.7129907085	7350.632291095669	3365.187067387327	3749.1525416336813	3469.5781120327088	5702.795635969564	6510.242743957409	5265.2933499380615	5522.798856161042	4268.040316364359	5281.91759784481	5441.008184897474	5492.515378011356	4507.044065989883	5021.021994409073	4429.4134541682215	4019.3390455466515
5753.330138706861	6945.163023165101	8082.83426239992	5772.896481637117	5824.29301353994	6840.82285816592	6364.453617439781	6150.261276995713	5430.230568588209	5822.3118370387	4396.602093690564	5915.037064853168	7218.527820218892	5026.218886639	7350.632291095669	3365.187067387327	3749.1525416336813	3469.5781120327088	5702.795635969564	6510.242743957409	5265.287477121053	5520.16941049052	4268.0240245011355	5281.91759784481	5441.008184897474	5492.515378011356	4507.043783868307	5021.021994409073	4429.4134541682215	4019.3342790239753
5753.308883498058	6944.012542428713	8082.83426239992	5772.896481637117	5811.486528750578	6838.49460841237	6326.547395404241	6150.261276995713	5427.485772484933	5822.262019253134	4396.4525491105	5915.037064853168	7218.070203006383	4991.78080862638	7267.666954320985	3365.072095389389	3748.3108237288443	3469.5781120327088	5702.795635969564	6510.210578718799	5265.287477121053	5520.16941049052	4268.012365366436	5281.91759784481	5441.008184897474	5492.515378011356	4507.043783868307	5004.302663114549	4312.697143021393	4014.8518067307155
5753.304689291824	6944.012542428713	8082.83426239992	5772.896481637117	5811.486528750578	6838.49460841237	6326.547395404241	6150.261276995713	5427.485772484933	5822.262019253134	4396.405852082855	5915.037064853168	7214.798527137455	4991.78080862638	7267.666954320985	3343.3411950531713	3745.413557307172	3469.5781120327088	5702.795635969564	6505.922395225515	5265.279994699234	5520.16941049052	4268.012365366436	5281.91759784481	5441.008184897474	5492.509116833873	4501.8691645371255	5004.302663114549	4253.439611479316	4009.3550879106
5753.304689291824	6944.012542428713	8082.83426239992	5771.275720370944	5811.207365811893	6838.49460841237	6326.4953702139765	6150.261276995713	5410.885730206024	5814.106718272433	4396.405852082855	5915.037064853168	7204.150093794372	4991.78080862638	7267.666954320985	3332.607334786512	3745.413557307172	3469.5781120327088	5702.795635969564	6505.922395225515	5249.524986691536	5520.16941049052	4268.012365366436	5281.91759784481	5441.008184897474	5492.427093597422	4501.843969785192	5004.302663114549	4195.672137767237	4009.327843871605
5753.304689291824	6944.012542428713	8082.83426239992	5771.275720370944	5811.207365811893	6833.673038321426	6325.621542872271	6150.258231468852	5383.560963542979	5814.082975541936	4396.365626815644	5915.037064853168	7204.149295862047	4991.78080862638	7243.16270417212	3332.607334786512	3745.1692623633726	3469.56262429262	5702.795632735921	6505.922395225515	5245.878929057937	5520.16941049052	4268.008444170549	5281.91759784481	5441.008184897474	5486.927655720911	4501.843969785192	4983.744227614596	4130.681787835711	4007.524325519575
5753.304689291824	6944.012542428713	8078.4128599620035	5771.275720370944	5811.207365811893	6833.458135643381	6325.621542872271	6150.258231468852	5381.371184239353	5813.793256858573	4396.365626815644	5915.037064853168	7201.522403806349	4991.78080862638	7243.16270417212	3331.144098964618	3745.1692623633726	3469.56262429262	5686.223528394419	6505.922395225515	5245.451484253447	5519.997025113983	4266.726333010418	5281.91759784481	5435.578758052656	5469.000726628564	4501.843969785192	4983.744227614596	4130.681787835711	4007.2696397343348
5753.304689291824	6944.012542428713	8078.4128599620035	5767.585536260858	5811.207365811893	6833.458135643381	6325.621542872271	6150.258231468852	5375.243422270581	5813.793256858573	4396.365626815644	5915.037064853168	7180.916300404247	4991.78080862638	7243.16270417212	3331.144098964618	3745.1692623633726	3469.56262429262	5359.166713191476	6505.922395225515	5245.119006310637	5519.997025113983	4266.726333010418	5281.91759784481	5433.115556247153	5439.522412722217	4501.843969785192	4983.744227614596	4060.8601573898427	4007.0137580975706
5743.860534443042	6944.012542428713	8073.377007472292	5767.585536260858	5811.207365811893	6827.25920644593	6325.621542872271	6150.258231468852	5374.033198133534	5813.628092674137	4396.365626815644	5910.774248246935	7171.674678067022	4991.78080862638	7243.16270417212	3328.960779668777	3739.9382473944943	3469.56262429262	5216.217309357704	6505.922395225515	5244.465133096554	5519.997025113983	4266.726333010418	5281.91759784481	5433.115556247153	5437.394648873476	4501.2496001423315	4983.744227614596	4050.0464156084963	4007.0137580975706
5732.965303674841	6940.563574451344	8073.377007472292	5753.293372052081	5811.200426687176	6822.652525561951	6325.621542872271	6149.776105916859	5336.719377160525	5812.371669438386	4396.363846568189	5910.774248246935	7171.13955091594	4991.581223486572	7240.772142001958	3328.960779668777	3730.320213474808	3469.0201194710953	5216.217309357704	6496.864238788263	5244.465133096554	5517.088411748273	4266.726333010418	5281.91759784481	5433.10872366277	5428.476263047603	4499.352408828383	4983.744227614596	4050.0464156084963	4006.8792230634817
5732.965303674841	6940.563574451344	8073.377007472292	5753.293372052081	5811.200426687176	6822.652525561951	6325.621542872271	6148.874469393078	5327.757801245401	5812.371669438386	4396.363846568189	5910.774248246935	7170.650468293936	4991.273801619434	7240.772142001958	3328.960779668777	3728.7749380205264	3467.3856307514075	4887.415360231553	6496.864238788263	5244.405974730152	5516.590009588355	4266.726333010418	5281.644898665347	5433.10872366277	5425.282453350557	4499.342667692825	4972.770336988105	4050.0464156084963	4006.8767403472375
5721.318837530913	6940.563574451344	8073.377007472292	5753.255263388808	5811.200426687176	6822.652525561951	6325.621542872271	6148.874469393078	5318.426082704985	5812.371669438386	4396.363846568189	5910.774248246935	7165.589664941271	4991.273801619434	7235.927146416719	3327.102364619859	3728.6903743580506	3467.357843697345	4715.992023645258	6484.86199252969	5244.405974730152	5516.590009588355	4266.726333010418	5281.644898665347	5433.090195302226	5420.7617779033635	4499.341087788089	4972.770336988105	4045.2770965831414	4005.9424794406136
5716.484692829046	6940.563574451344	8073.377007472292	5749.894316178921	5810.848914827069	6822.632406422808	6325.508015171995	6148.62922843167	5313.5836961642535	5812.371669438386	4396.363846568189	5910.774248246935	7140.571102136714	4991.226378190186	7235.927146416719	3324.990300195751	3728.6903743580506	3467.2061913517077	4715.992023645258	6484.86199252969	5244.405974730152	5516.590009588355	4265.356247490867	5281.644898665347	5432.331174864735	5417.324920395045	4499.341087788089	4972.770336988105	4045.2770965831414	4005.9424794406136
5713.373347869776	6940.563574451344	8073.377007472292	5749.894316178921	5810.848914827069	6822.632406422808	6325.508015171995	6148.62922843167	5312.240668283196	5810.674578400603	4396.363846568189	5910.774248246935	7127.701847895932	4990.9739521800475	7235.095186230566	3323.2006975539716	3728.6903743580506	3467.2061913517077	4715.992023645258	6484.86199252969	5244.392677629372	5516.2148639463085	4263.075376387201	5281.644898665347	5428.170478118851	5410.6434557743705	4499.341087788089	4830.932279825204	4045.180630214179	4005.9424794406136
5713.373347869776	6940.563574451344	8073.377007472292	5749.661147759856	5810.848914827069	6822.623174122029	6325.508015171995	6148.5562779693155	5312.240668283196	5799.25753866292	4396.363846568189	5903.157871820627	7119.0280331694385	4990.814521992301	7235.095186230566	3321.11819322246	3721.283517131464	3467.2061913517077	4715.992023645258	6484.86199252969	5244.392677629372	5516.2148639463085	4263.075376387201	5281.644898665347	5419.980184956703	5410.6434557743705	4499.341087788089	4817.340786568677	4045.180630214179	4005.775407053201
5713.373347869776	6940.563574451344	8073.377007472292	5749.130660630191	5810.848914827069	6822.623174122029	6325.508015171995	6148.5562779693155	5312.240668283196	5799.25753866292	4396.363819308732	5903.157871820627	7119.0280331694385	4990.783371500802	7227.665034965781	3313.1428693418493	3721.283517131464	3467.143769338243	4703.869423465276	6484.86199252969	5242.957591993738	5516.2148639463085	4258.132294528394	5281.644898665347	5419.980184956703	5410.6434557743705	4499.341087788089	4817.340786568677	4045.180630214179	3990.431261989343
5713.373347869776	6940.563574451344	8073.377007472292	5749.130660630191	5810.447816889147	6822.623174122029	6325.508015171995	6148.5562779693155	5312.240668283196	5799.25753866292	4396.363819308732	5875.647986406548	7119.0280331694385	4990.783371500802	7227.665034965781	3302.195524782077	3721.283517131464	3467.143769338243	4703.2364883951395	6484.86199252969	5242.7498645781925	5516.2148639463085	4258.132294528394	5281.644898665347	5419.90227424259	5407.824738816844	4499.337648941588	4817.340786568677	3785.4440956665085	3988.9722636189204
5713.373347869776	6940.563574451344	8073.377007472292	5749.104706972679	5810.447816889147	6822.623174122029	6324.920440622816	6148.5562779693155	5310.414803780786	5799.25753866292	4396.363819308732	5875.647986406548	7118.679538983419	4990.783371500802	7050.993411685266	3302.195524782077	3716.117380715119	3467.143769338243	4703.2364883951395	6484.86199252969	5242.7498645781925	5516.2148639463085	4256.608941541074	5276.865163610188	5418.824328288942	5401.291466254436	4499.337648941588	4716.628179782993	3785.4440956665085	3988.9722636189204
5713.373347869776	6940.563574451344	8073.262745755316	5749.098176964028	5810.447816889147	6822.608145078754	6312.861968511369	6148.5562779693155	5309.448923194954	5799.25753866292	4396.363819308732	5875.647986406548	7118.679538983419	4990.694894678031	7050.993411685266	3296.3348416317885	3716.117380715119	3467.143769338243	4696.961297912703	6484.86199252969	5237.108748638368	5516.2148639463085	4256.439216133542	5275.670545980739	5418.824328288942	5401.291466254436	4499.337648941588	4661.012748332076	3785.4440956665085	3986.0324753520067
5713.313884310229	6940.563574451344	8073.262745755316	5748.968688550912	5810.447816889147	6822.608145078754	6312.598828583022	6148.55046910299	5275.056589535399	5799.196649067483	4396.361247808409	5875.647986406548	7118.679538983419	4990.625433499826	7050.993411685266	3296.3348416317885	3716.117380715119	3467.143769338243	4690.285551399497	6481.751312731825	5232.308836528067	5516.178057928165	4255.8930547788805	5272.216026119338	5418.644559084572	5397.773251475866	4499.337648941588	4661.012748332076	3785.4440956665085	3985.403112429614
5713.313884310229	6940.563574451344	8073.254413989736	5745.244393751823	5810.447816889147	6822.608145078754	6311.358004241278	6148.55046910299	5275.056589535399	5796.440800658024	4396.361247808409	5854.27188088454	7116.709090718329	4990.566039253495	7050.993411685266	3295.750941749263	3716.117380715119	3467.143769338243	4688.179809755429	6481.751312731825	5231.798300087734	5514.841778184144	4255.8930547788805	5272.216026119338	5418.644559084572	5397.773251475866	4499.337648941588	4661.012748332076	3785.4440956665085	3985.403112429614
5713.298336576099	6940.563574451344	8072.698682894122	5745.244393751823	5810.447816889147	6811.171991343437	6311.358004241278	6148.55046910299	5275.056589535399	5796.440800658024	4396.361247808409	5854.27188088454	7115.9884784985625	4990.55591171089	6784.087129342827	3295.750941749263	3716.117380715119	3467.143769338243	4646.75459037039	6480.718835565907	5231.798300087734	5514.841778184144	4255.8930547788805	5272.216026119338	5418.644559084572	5386.003308323572	4499.337648941588	4638.400916616858	3785.4440956665085	3985.403112429614
5713.298336576099	6931.611354866883	8072.698682894122	5745.244393751823	5809.111638707935	6809.490385406395	6298.712194256408	6147.836895147341	5275.056589535399	5789.678586663509	4385.721824806778	5843.323683986491	7112.131813164237	4989.969880480184	6784.087129342827	3294.245990791779	3711.041324599706	3463.875496179852	4643.180863949492	6477.348136089604	5231.798300087734	5514.076214946992	4255.240456940506	5271.364281372086	5418.631890028522	5386.003308323572	4496.151493314555	4638.400916616858	3784.369265984278	3983.1392691909637
5713.298336576099	6931.600823039174	8072.698682894122	5745.244393751823	5808.692835400433	6806.5034274428535	6298.712194256408	6147.36361600976	4926.282172111045	5788.005345077774	4385.478385173652	5841.404879784211	7112.131813164237	4989.969880480184	6784.087129342827	3294.245990791779	3708.5892715798777	3463.875496179852	4616.536229217887	6473.1223970186165	5231.782727259402	5512.826208844435	4255.240456940506	5271.079273517083	5418.631890028522	5386.003308323572	4496.121970817534	4638.400916616858	3750.7308223523337	3983.1392691909637
5713.2981283752	6931.564402976592	8072.698682894122	5745.244393751823	5805.911053168107	6801.814391527879	6298.123450559582	6147.36361600976	4926.282172111045	5786.809369552862	4385.478385173652	5816.20261805942	7110.370136830454	4989.835047194564	6784.087129342827	3294.201827007186	3708.5892715798777	3463.875496179852	4616.536229217887	6462.057504352796	5231.781178196517	5512.826169216074	4255.240456940506	5268.387630251934	5418.591025915861	5368.675953184833	4496.121970817534	4638.400916616858	3750.7308223523337	3983.1392691909637
5713.2981283752	6931.564402976592	8072.698682894122	5745.244393751823	5805.911053168107	6801.814391527879	6295.451812656126	6147.36361600976	4926.282172111045	5786.809369552862	4384.664139178349	5816.20261805942	7110.370136830454	4989.835047194564	6784.087129342827	3294.1446937224	3708.5742389676834	3463.817009521714	4616.536229217887	6462.057504352796	5231.781178196517	5512.4190784645825	4255.240456940506	5266.537185251224	5418.591025915861	5368.675953184833	4496.051351549813	4591.964086631353	3750.7308223523337	3983.1392691909637
5713.2981283752	6930.838498228579	8072.698682894122	5745.244393751823	5799.878634275663	6801.814391527879	6290.233730448104	6147.316284124419	4926.282172111045	5786.809369552862	4379.2104752319	5816.20261805942	7108.805312046819	4989.835047194564	6472.918255044782	3293.7408693829498	3708.5742389676834	3463.775514979773	4616.536229217887	6462.057504352796	5227.341179368426	5512.4190784645825	4255.1972797272165	5266.537185251224	5418.576529559811	5368.675953184833	4496.033184812719	4591.964086631353	3750.7308223523337	3982.808350417662
5713.2981283752	6930.838498228579	8072.698682894122	5745.244393751823	5799.878634275663	6799.937355425528	6290.233730448104	6147.316284124419	4926.282172111045	5786.809369552862	4379.2104752319	5816.20261805942	7108.805312046819	4989.835047194564	6472.918255044782	3293.7408693829498	3708.564180603422	3463.752570072897	4616.536229217887	6462.057504352796	5227.341179368426	5511.940700760111	4255.137313420081	5266.466184671992	5418.576529559811	5368.675953184833	4496.033184812719	4576.501486662881	3750.7308223523337	3982.808350417662
5713.2981283752	6930.838498228579	8072.698682894122	5745.244393751823	5799.878634275663	6799.937355425528	6289.9012129013445	6147.260512641904	4926.282172111045	5786.809369552862	4379.2104752319	5816.20261805942	7108.805312046819	4989.835047194564	6425.996042854745	3293.7408693829498	3708.564180603422	3463.752570072897	4616.536229217887	6462.057504352796	5227.341179368426	5511.940700760111	4255.126075417309	5266.466184671992	5418.576529559811	5368.675953184833	4496.024584972713	4561.960344361352	3750.7308223523337	3982.808350417662
5707.303276975334	6930.838498228579	8072.698682894122	5745.244393751823	5799.878634275663	6799.937355425528	6289.9012129013445	6147.249028290005	4926.282172111045	5786.809369552862	4379.2104752319	5816.121121901579	7108.805312046819	4989.835047194564	6357.80267517351	3293.7408693829498	3708.564180603422	3463.751091566225	4610.823363800912	6462.057504352796	5227.341179368426	5511.909270044258	4255.125128737171	5266.444447586189	5418.576529559811	5368.675953184833	4496.024584972713	4550.546865362541	3747.957730273244	3982.808350417662
5707.303276975334	6930.716137113602	8072.698682894122	5745.244393751823	5797.184872272335	6798.433286487167	6287.868385604251	6147.242534961799	4926.282172111045	5786.809369552862	4377.9278180042	5816.121121901579	7108.74797637253	4989.835047194564	6357.80267517351	3293.7408693829498	3708.564180603422	3463.751091566225	4605.332580553781	6450.411418737014	5227.341179368426	5511.909270044258	4255.10372473021	5263.785126073469	5418.552959278924	5368.675953184833	4496.024584972713	4534.858259168307	3747.957730273244	3982.808350417662
5707.303276975334	6930.716137113602	8056.847054607017	5745.244393751823	5794.88193713152	6797.615748241926	6286.868799732555	6147.234336019943	4926.282172111045	5786.809369552862	4377.87957928315	5816.121121901579	7108.74797637253	4989.832762115317	6357.80267517351	3293.5964858722823	3708.146384450458	3463.742552834089	4605.240744951395	6450.411418737014	5227.341179368426	5511.909270044258	4255.103211584376	5263.785126073469	5418.552959278924	5368.675953184833	4496.021218998136	4529.455147743305	3747.92817172281	3982.808350417662
5707.303276975334	6930.716137113602	8056.077635128407	5745.244393751823	5794.88193713152	6797.615748241926	6286.868799732555	6147.234336019943	4926.282172111045	5786.529573020025	4377.814325781636	5816.121121901579	7108.74797637253	4989.816005341401	6316.983407504873	3293.5695986031415	3708.146384450458	3463.742050285987	4605.067743618143	6449.687645873517	5225.811333637943	5511.909270044258	4255.103211584376	5263.785126073469	5418.552959278924	5368.6298069071745	4496.021218998136	4529.455147743305	3745.9935067301108	3982.808350417662
5700.1009704206535	6921.852982971933	8056.077635128407	5745.244391045871	5794.656307394338	6797.615748241926	6286.868799732555	6147.234336019943	4926.282172111045	5786.529573020025	4377.798232616809	5816.121121901579	7108.74797637253	4989.816005341401	6281.586454182969	3293.5695986031415	3708.146384450458	3463.742050285987	4604.734748534231	6449.687645873517	5225.811333637943	5511.863090452902	4255.099444791233	5057.467427474045	5403.399938869572	5367.102068217683	4496.021218998136	4525.1188151127735	3745.9935067301108	3982.808350417662
5690.0960426034135	6921.525931974538	8055.469310992186	5745.244221537794	5794.656307394338	6786.947600410491	6283.9583638667045	6147.234014165729	4926.282172111045	5786.496282691143	4377.697501699551	5816.121121901579	7108.74797637253	4989.806722038036	6278.688426351261	3293.5695986031415	3708.146384450458	3463.742050285987	4604.734748534231	6449.681973616498	5225.811333637943	5511.77201824543	4255.099444791233	5057.467427474045	5403.399938869572	5367.102068217683	4492.695630182847	4510.818608296984	3745.66678843771	3980.7581682564137
5689.558591704228	6921.525931974538	8055.469310992186	5745.152018973711	5794.656307394338	6786.006148010135	6283.71612725252	6147.234014165729	4926.282172111045	5786.496282691143	4377.6557662488785	5816.121121901579	7108.74797637253	4989.805653750582	6278.45500562263	3293.560735424701	3708.146384450458	3463.7401420895303	4604.734748534231	6449.5631914682845	5225.811333637943	5511.768989089885	4255.099216369814	5057.467427474045	5403.399938869572	5366.262135722138	4492.337553942299	4510.818608296984	3741.8409331601997	3980.710642682049
5689.558591704228	6921.434587513886	8055.469310992186	5744.859455383871	5794.656307394338	6786.006148010135	6282.844145461626	6147.232264818244	4926.282172111045	5786.496282691143	4377.615914789393	5816.121121901579	7108.74797637253	4989.80558952064	6278.45500562263	3293.560735424701	3682.745088653506	3463.7401420895303	4604.734748534231	6449.502787133895	5225.3902190599365	5511.768989089885	4255.099216369814	5034.092002419198	5403.399938869572	5365.086594730761	4492.337553942299	4497.51061393524	3741.6043910274675	3980.710642682049
5689.558591704228	6921.434587513886	8055.469310992186	5744.812357207158	5794.656307394338	6785.798390718885	6282.731160154461	6147.200071343014	4926.282172111045	5786.443511009453	4377.615914789393	5816.121121901579	7106.959675144209	4989.80558952064	6276.759324142039	3289.911692500975	3682.745088653506	3463.7401420895303	4604.729568120128	6449.502787133895	5223.73935804227	5511.768850709241	4255.099216369814	5034.092002419198	5401.720642968579	5365.086594730761	4492.337553942299	4398.526872642426	3739.4746737039186	3980.710642682049
5689.558591704228	6920.9632864195155	8055.469310992186	5744.812357207158	5794.656307394338	6785.746305209247	6282.731160154461	6147.190307475023	4926.282172111045	5786.442431883446	4377.615914789393	5816.094210523064	7104.673712620656	4989.225684770716	6276.759324142039	3289.2816866674184	3681.515843015981	3463.7401420895303	4604.6834866294375	6449.493290533485	5222.972773219297	5511.768594969242	4255.099216369814	5029.738791546697	5387.509987860758	5364.439673910754	4492.337553942299	4398.526872642426	3739.4746737039186	3980.3693174949617
5689.558591704228	6920.9632864195155	8055.330399908066	5744.807154237262	5794.656307394338	6785.699014311102	6282.731160154461	6147.18416780117	4919.929739572753	5786.357181060455	4377.615914789393	5816.094210523064	7104.673712620656	4988.99658828473	6276.759324142039	3285.1364445453755	3681.515843015981	3463.7400950702354	4604.6834866294375	6449.493290533485	5222.972773219297	5511.767952684126	4255.099216369814	5029.738791546697	5387.509987860758	5363.89127766791	4492.337553942299	4398.526872642426	3739.4746737039186	3980.3693174949617
5689.446009670191	6917.842398510719	8052.854503877047	5744.807154237262	5793.336773533266	6778.608311179036	6280.986010581983	6147.18416780117	4919.929739572753	5781.214460382918	4377.614837480026	5816.064945196686	7100.40148885257	4988.99658828473	6275.235447935961	3285.1364445453755	3681.195184671381	3463.7400950702354	4604.677272622176	6449.493290533485	5222.339992641769	5511.767952684126	4254.630588868145	5029.738791546697	5387.509987860758	5350.379393394867	4492.336527107473	4398.526872642426	3739.4746737039186	3980.3585526718857
5689.446009670191	6917.691687115877	8052.854503877047	5744.807154237262	5793.265118153764	6778.608311179036	6280.672852624666	6147.184126955682	4919.929739572753	5781.214460382918	4377.614837480026	5816.064945196686	7100.2383901666635	4988.99658828473	6274.806312570421	3285.1364445453755	3681.195184671381	3463.7400054857235	4604.677272622176	6449.493290533485	5222.203958080143	5511.76758155121	4253.56307502861	5011.633053970421	5381.618119213273	5350.379393394867	4492.332910494423	4398.526872642426	3738.2200089808493	3980.357221532911
5689.446009670191	6917.568102456058	8052.854503877047	5744.801187125445	5793.11868841156	6778.608311179036	6280.672852624666	6147.184126955682	4919.929739572753	5781.214460382918	4377.61289156764	5816.018658170229	7100.2383901666635	4988.978670044541	6274.58014195796	3284.7055556128153	3681.195184671381	3463.740005135427	4604.676903817053	6449.493290533485	5221.9731381392285	5511.76758155121	4253.408264387797	5011.633053970421	5378.134186157393	5350.379393394867	4492.3327734819295	4278.789106849927	3738.028213835629	3980.357221532911
5689.446009670191	6917.379507553137	8052.854503877047	5744.801187125445	5793.097872491767	6778.608311179036	6280.672852624666	6147.184126955682	4897.849744613975	5781.214460382918	4377.61228308048	5815.8573869977245	7100.103793685967	4988.978670044541	6274.58014195796	3284.2045175457424	3680.788032058056	3463.7400012897197	4604.656167306244	6449.493290533485	5221.9731381392285	5511.767567701754	4253.40707188622	4979.633294692911	5354.381572444519	5350.379393394867	4492.3327734819295	4278.789106849927	3735.9336084867846	3980.357221532911
5689.3372268773155	6917.379507553137	8052.639762967192	5744.800737169087	5793.097872491767	6778.608311179036	6280.672852624666	6147.184126955682	4897.849744613975	5781.214460382918	4374.010370372611	5815.772655726614	7100.103793685967	4988.978670044541	6274.58014195796	3284.2045175457424	3680.7818471277137	3463.7400012897197	4604.656167306244	6449.493290533485	5221.297749202848	5511.767567701754	4253.40707188622	4979.633294692911	5327.1273551860595	5350.379393394867	4492.332028740635	4278.789106849927	3735.74274737922	3980.3551236544313
5689.3372268773155	6916.68493839037	8047.568053144867	5744.800737169087	5793.075371943043	6778.582166649349	6280.552797642855	6147.152993570048	4897.698956671502	5780.540118838025	4374.010370372611	5813.346710099486	7098.808235011035	4988.832140345856	6274.503394851379	3284.2045175457424	3680.770059807921	3463.7399884579618	4603.0004744552225	6449.490350678984	5221.297749202848	5511.767567701754	4253.40104359561	4979.633294692911	5327.1273551860595	5350.379393394867	4492.332028740635	4278.789106849927	3733.8998846794393	3980.3484924860923
5689.3372268773155	6916.68493839037	8047.568053144867	5741.028320453957	5793.075371943043	6778.582166649349	6280.533272493671	6147.151539486112	4897.698956671502	5780.540118838025	4374.010370372611	5811.409677550519	7098.808235011035	4988.589318755476	6274.503394851379	3284.199781240343	3680.770059807921	3463.73998815862	4602.577383307436	6448.613789763538	5221.214268239688	5511.767567701754	4253.40104359561	4979.633294692911	5327.1273551860595	5350.361455005537	4492.332028740635	4278.221542168141	3733.267528329146	3980.343720623271
5689.3372268773155	6909.122599736079	8038.154501684652	5740.5138208710105	5793.075371943043	6775.084053002181	6280.533272493671	6147.151539486112	4880.21680382625	5780.540118838025	4374.010370372611	5811.409677550519	7098.724089801607	4987.880904001443	6249.704782125602	3284.0922684534175	3680.728256843955	3463.7399859638126	4600.890688778777	6437.247345631717	5221.214268239688	5511.313551902995	4252.133094750524	4939.892676518117	5324.435645826497	5348.249640878736	4492.332028740635	4278.1356347582205	3733.267528329146	3979.4156767986287
5689.3249957369735	6909.122599736079	8034.6282370364925	5740.222521849546	5793.075371943043	6774.504682861239	6280.533272493671	6147.151539486112	4880.21680382625	5780.540118838025	4374.010370372611	5811.409677550519	7098.724089801607	4987.880904001443	6249.704782125602	3284.0822335757716	3680.728256843955	3463.7399859638126	4600.890688778777	6437.247345631717	5221.214268239688	5510.897043243545	4251.894805066517	4939.892676518117	5322.251150161068	5348.249640878736	4492.332028740635	4278.1356347582205	3733.267528329146	3979.0015847721766
5689.3249957369735	6909.115939754929	8023.283085266477	5740.085685694757	5793.075371943043	6774.4206910487865	6279.086912709581	6147.151539486112	4848.65703883389	5780.540118838025	4374.010370372611	5798.996140089421	7098.319475756483	4985.770104208517	6249.704782125602	3284.080010634856	3679.660120289811	3463.7399844462243	4600.890688778777	6437.247345631717	5221.214268239688	5510.897043243545	4251.777414779082	4939.892676518117	5322.251150161068	5348.249640878736	4492.332028740635	4278.1356347582205	3733.267528329146	3979.0015847721766
5689.3249957369735	6909.052242350088	8023.283085266477	5740.085685694757	5793.073981152429	6773.086654402917	6278.170684913541	6147.151539486112	4848.65703883389	5780.540118838025	4374.010370372611	5791.975770124639	7098.319475756483	4984.691476979674	6249.704782125602	3284.080010634856	3679.6172354867585	3463.7399844462243	4599.930479288456	6437.194910208856	5221.214268239688	5510.810413866373	4251.777414779082	4939.892676518117	5321.638210978936	5346.9457157106235	4491.712063288487	4278.1356347582205	3733.267528329146	3979.0015847721766
5689.3249957369735	6909.051859434951	8023.283085266477	5740.085685694757	5793.073981152429	6773.086654402917	6264.754110134863	6147.151539486112	4833.894220789925	5780.540118838025	4374.010370372611	5791.249548969638	7098.30235773151	4984.604328052863	6249.704782125602	3284.080010634856	3676.811459037248	3463.73998438747	4599.930479288456	6435.540397042591	5218.433268899731	5510.801986173092	4251.763822661298	4843.067449045262	5321.638210978936	5346.9457157106235	4491.712063288487	4278.1356347582205	3733.2539985404937	3978.9822837931556
5689.3249957369735	6909.051859434951	8018.067306183546	5740.085685694757	5793.009153309479	6773.086654402917	6262.473480555067	6146.284943490221	4806.007615119791	5777.814703052328	4374.010370372611	5791.184452016136	7098.30235773151	4984.604328052863	6237.75471133209	3284.080010634856	3676.811459037248	3463.73998438747	4599.930479288456	6435.2934773098905	5217.202213890444	5510.698244956135	4250.435419823457	4843.067449045262	5321.348787880885	5346.9457157106235	4491.480162093593	4278.1356347582205	3733.184688856134	3978.9547015643093
5689.3249957369735	6909.051859434951	8015.537273826265	5740.085685694757	5792.980453881353	6773.086654402917	6260.252620232619	6146.058033721661	4740.723122430105	5777.814703052328	4374.010370372611	5791.184452016136	7097.927405120154	4984.524677665504	6237.75471133209	3284.079918354987	3665.54970193493	3463.73998438747	4599.248762127836	6435.2934773098905	5217.2004422524	5510.667467664276	4250.435419823457	4843.067449045262	5321.348787880885	5346.9457157106235	4491.480162093593	4278.1356347582205	3732.9327828227356	3978.889670566602
5689.3249957369735	6909.051859434951	8008.931987690732	5740.013395072018	5792.979626955608	6772.919178312906	6260.252620232619	6146.046980132628	4739.709296407089	5777.814703052328	4374.010370372611	5791.035256264191	7095.728516642717	4984.524677665504	6237.75471133209	3284.079918354987	3665.4213794846946	3463.73998438747	4598.507750769044	6435.2934773098905	5216.872001928193	5510.667467664276	4250.053336078153	4843.067449045262	5321.347000364893	5346.895730468254	4491.4793611327605	4275.292293686056	3732.9327828227356	3978.889670566602
5689.3249957369735	6909.028968148019	8008.931987690732	5740.013395072018	5792.964600151954	6768.685317576505	6260.252620232619	6146.046980132628	4739.709296407089	5777.814703052328	4374.010370372611	5791.035256264191	7095.728516642717	4984.283267741332	6237.75471133209	3284.0799148651586	3665.4213794846946	3463.739984119681	4592.02214947625	6435.2934773098905	5216.872001928193	5510.652978560422	4250.053336078153	4843.067449045262	5321.347000364893	5346.895730468254	4491.473206360424	4272.9695031794	3732.9327828227356	3978.889670566602
5689.3249957369735	6908.9932426488	8005.837721298069	5740.013395072018	5792.149930306385	6755.978241523489	6244.10397227551	6146.046980132628	4732.6382821841835	5777.814703052328	4374.010370372611	5782.0008622712685	7095.728516642717	4984.220518820772	6237.75471133209	3284.0799148651586	3665.4213794846946	3463.7399840546086	4592.02214947625	6435.2934773098905	5216.707123811695	5510.652978560422	4250.03484379051	4843.067449045262	5321.33481842966	5346.895730468254	4491.471740720288	4271.768312489849	3732.9327828227356	3978.889670566602
5689.2932749305	6908.9932426488	8005.837721298069	5740.013395072018	5792.149930306385	6755.978241523489	6232.165707484381	6146.046980132628	4726.62507724093	5777.814703052328	4374.010370372611	5782.0008622712685	7095.728516642717	4984.220518820772	6237.75471133209	3284.0799148651586	3665.4213794846946	3463.7399840546086	4592.02214947625	6434.063473336413	5215.589540190167	5510.652978560422	4249.387323805914	4843.067449045262	5321.33481842966	5346.830442026901	4490.667745883753	4256.500390615483	3732.9327828227356	3977.403238438379
5689.2932749305	6908.9932426488	7972.975132757096	5738.552667332835	5792.149930306385	6755.978241523489	6232.165707484381	6145.614999833248	4726.62507724093	5777.593926866819	4374.010370372611	5778.062576086813	7095.728516642717	4984.133834665892	6237.75471133209	3284.0799148651586	3665.4213794846946	3463.7399840546086	4579.819918948211	6433.919564896051	5205.5792790559735	5510.652978560422	4249.09441594079	4843.067449045262	5321.33481842966	5346.11814349018	4489.4850958985435	4189.162085644821	3732.9327828227356	3977.403238438379
5689.2932749305	6908.992033041664	7949.794626913287	5737.991237925698	5788.0425664388	6755.711968817668	6230.073828501841	6145.505545611569	4726.62507724093	5777.593926866819	4374.010370372611	5764.1827051516775	7095.694572376344	4984.077049940084	6237.75471133209	3284.0799148651586	3665.421048601862	3463.7399840457547	4579.819918948211	6433.803652301468	5205.5792790559735	5510.615371954764	4248.952114872794	4812.118716196657	5321.33481842966	5344.893041239327	4489.4850958985435	4189.162085644821	3732.9327828227356	3977.403238438379
5689.290139596533	6908.991144210594	7949.794626913287	5737.991237925698	5781.51242507039	6755.501034310099	6222.199133252745	6145.464411924363	4725.186307090302	5777.353503050374	4374.010370372611	5759.748699565065	7095.694572376344	4984.077049940084	6237.75471133209	3284.0799148651586	3664.911565500778	3463.7399840457547	4579.819918948211	6433.763929468899	5205.5792790559735	5510.3514177632205	4248.895804188149	4765.788893491735	5319.965083591472	5344.79794750702	4489.3365109161905	4189.162085644821	3732.932098267963	3976.743289493195
5689.290139596533	6908.991144210594	7949.794626913287	5737.972239544668	5781.51242507039	6755.501034310099	6222.199133252745	6145.406379502372	4725.186307090302	5776.090446869321	4374.010370372611	5748.7238365730345	7095.687045225669	4984.077049940084	6237.75471133209	3284.079883214018	3664.911565500778	3463.7399840457547	4579.819918948211	6433.763929468899	5205.5792790559735	5510.3514177632205	4248.871990145672	4765.788893491735	5319.965083591472	5344.79794750702	4489.3365109161905	4189.162085644821	3732.8878809071175	3976.2653540084225
5689.290139596533	6908.991144210594	7949.794626913287	5737.972239544668	5780.895753007899	6755.501034310099	6215.966782902633	6145.329407201746	4723.308305087925	5775.550171930329	4374.010370372611	5748.7238365730345	7093.210445986125	4984.074737149671	6237.065379854129	3284.079883214018	3664.3921281508797	3463.7399840457547	4579.819918948211	6433.761477431466	5205.5792790559735	5510.003546318705	4248.72263344371	4765.788893491735	5319.309830885217	5343.609376086035	4489.288068010654	4185.857063850607	3732.8755262831473	3976.2237008850566
5689.290139596533	6908.991144210594	7949.794626913287	5734.66565749899	5780.895753007899	6755.501034310099	6214.743132214502	6144.857643143799	4723.308305087925	5774.756730853234	4374.010370372611	5748.7238365730345	7088.603595204413	4983.93071500093	6237.065379854129	3284.058496583756	3664.175528157156	3463.7399840457547	4577.17691490339	6433.761477431466	5205.5792790559735	5509.701504930443	4248.72263344371	4765.788893491735	5319.309830885217	5343.609376086035	4489.288068010654	4185.857063850607	3732.8755262831473	3976.2237008850566
5689.290139596533	6908.991144210594	7944.119463702407	5734.66565749899	5780.664999366905	6755.335753586884	6214.743132214502	6144.857643143799	4720.693461538542	5774.676238837499	4374.010370372611	5748.7238365730345	7088.603595204413	4983.93071500093	6236.543482279115	3284.058496583756	3664.089348380854	3463.7399840457547	4575.991020223291	6433.760057638706	5205.5792790559735	5509.701504930443	4248.7118959764775	4765.788893491735	5319.309830885217	5343.609376086035	4489.288068010654	4179.072854199954	3732.8755262831473	3976.2237008850566
5689.290139596533	6908.991144210594	7943.001980548701	5733.616007637944	5779.87720582504	6755.226206732101	6214.34883791627	6144.85144003427	4720.693461538542	5774.676238837499	4351.9861616760945	5748.7238365730345	7088.237190864609	4983.93071500093	6236.543482279115	3284.058496583756	3664.08510439118	3463.7399840457547	4575.991020223291	6433.755234274266	5205.5792790559735	5509.701504930443	4248.7118959764775	4765.788893491735	5319.309830885217	5343.609376086035	4489.288068010654	4179.072854199954	3732.8755262831473	3973.7778440650436
5689.290139596533	6906.8114747236405	7942.775702326569	5731.974716862837	5779.870307559278	6754.500445085705	6214.11922823837	6144.848638676835	4720.693461538542	5774.658173669555	4349.2133640858665	5748.7238365730345	7088.237190864609	4983.93071500093	6236.543482279115	3284.058496583756	3662.4947769596583	3459.895814378964	4573.380222352028	6433.755223741478	5205.5792790559735	5509.697899896837	4248.7118959764775	4765.788893491735	5306.276239164155	5343.609376086035	4486.021911704314	4174.479310760675	3732.8755262831473	3964.57556527171
5689.290139596533	6906.8114747236405	7941.896292948537	5731.904185129892	5779.870307559278	6754.373570480072	6213.636203466932	6144.848638676835	4720.693461538542	5774.59165608111	4349.2133640858665	5748.7238365730345	7087.089970532995	4983.93071500093	6236.543482279115	3284.058496583756	3661.7997449743434	3459.895814378964	4573.380222352028	6433.755223741478	5205.5792790559735	5509.664518619761	4248.706048284366	4765.788893491735	5295.738764583828	5343.609376086035	4486.021911704314	4174.479310760675	3732.871266414164	3962.34990995148
5689.290139596533	6906.8114747236405	7941.896292948537	5726.956004402378	5773.727327357444	6754.373570480072	6213.330370218317	6144.848601155189	4720.693461538542	5774.59165608111	4349.2133640858665	5748.7238365730345	7087.089970532995	4983.93071500093	6215.703304897225	3284.058496583756	3661.7695397937523	3459.895814378964	4573.380222352028	6433.755223741478	5205.5792790559735	5509.664518619761	4248.668486783246	4765.788893491735	5295.666109612643	5343.609376086035	4486.021911704314	4155.5242272054875	3732.871266414164	3962.34990995148
5689.290139596533	6906.8114747236405	7941.896292948537	5726.956004402378	5771.436339357269	6754.329890385696	6213.110778719206	6144.848601155189	4720.693461538542	5774.59165608111	4349.2133640858665	5748.7238365730345	7087.089970532995	4983.93071500093	6215.703304897225	3284.058496583756	3661.683161617021	3459.895814378964	4573.380222352028	6433.746811915428	5205.5792790559735	5509.660152690126	4248.638422825392	4765.788893491735	5295.465354361055	5343.609376086035	4486.021911704314	4155.5242272054875	3732.869575253253	3962.34990995148
5689.290139596533	6906.8114747236405	7941.8856337294255	5726.956004402378	5770.979883130984	6754.2795076084885	6213.110778719206	6144.848601155189	4719.778611788395	5774.579771682149	4349.2133640858665	5748.7238365730345	7087.089970532995	4983.93071500093	6206.38249217778	3284.058496583756	3661.63493680377	3459.895814378964	4573.380222352028	6433.739433538009	5205.5792790559735	5509.659779434363	4248.634309391639	4765.788893491735	5295.465354361055	5343.609376086035	4486.021911704314	4151.414965278016	3732.868618356868	3962.332729798738
5689.290139596533	6906.8114747236405	7941.8856337294255	5726.956004402378	5769.772303454729	6754.2795076084885	6213.075967233397	6144.848601155189	4701.328022721096	5774.573911299034	4349.2133640858665	5748.715660585622	7087.089970532995	4983.93071500093	6206.38249217778	3284.058496583756	3661.63493680377	3459.895814378964	4573.380222352028	6433.739433538009	5205.5792790559735	5509.659779434363	4248.634309391639	4765.788893491735	5295.465354361055	5343.609376086035	4486.021911704314	4149.554191931811	3732.868306408934	3962.332729798738
5689.290139596533	6905.767005786186	7941.8856337294255	5726.956004402378	5752.458804805337	6754.2795076084885	6213.036546002453	6144.848601155189	4701.328022721096	5774.573911299034	4349.2133640858665	5748.715660585622	7087.089970532995	4983.93071500093	6206.38249217778	3284.058496583756	3661.63493680377	3459.895814378964	4573.380222352028	6433.739433538009	5185.721100005306	5509.659779434363	4248.634309391639	4765.788893491735	5295.465354361055	5343.609376086035	4486.021911704314	4149.554191931811	3732.868306408934	3962.332729798738
5688.960134544883	6904.021690345317	7941.8856337294255	5726.956004402378	5752.458804805337	6728.624064193774	6209.891823425672	6144.848257908108	4701.328022721096	5774.572270669291	4349.2133640858665	5748.715660585622	7077.959970862997	4983.93071500093	6197.452011948676	3284.058496583756	3661.6261082575247	3459.895814378964	4573.380222352028	6433.7366440359465	5185.721100005306	5509.659648129542	4248.634309391639	4765.788893491735	5289.782720370038	5343.609376086035	4486.021911704314	4149.554191931811	3732.868306408934	3962.332729798738
5688.960134544883	6904.021690345317	7941.087916487393	5726.856614033521	5752.458804805337	6728.624064193774	6209.891823425672	6144.848257908108	4701.328022721096	5774.562083949172	4344.488925683298	5748.715660585622	7077.959970862997	4970.058504985567	6192.060982765923	3283.5531505407093	3661.6261082575247	3454.4703809052153	4573.380222352028	6431.397917267566	5185.721100005306	5509.659648129542	4248.634309391639	4747.350258642007	5276.074163713416	5342.281289543484	4486.021911704314	4149.554191931811	3732.868306408934	3962.332729798738
5688.960134544883	6904.021690345317	7939.255144488977	5724.245991391086	5752.458804805337	6728.624064193774	6209.891823425672	6144.848257908108	4701.328022721096	5774.562083949172	4344.488925683298	5736.848273549374	7077.959970862997	4970.058504985567	6192.053374909913	3282.9934552818017	3661.6261082575247	3454.4703809052153	4573.380222352028	6427.698173901244	5185.721100005306	5509.659339913194	4248.6324767230235	4747.350258642007	5276.074163713416	5341.694897586638	4486.021911704314	4149.554191931811	3732.868306408934	3962.332729798738
5688.960134544883	6902.89098812329	7938.364530142467	5724.245991391086	5749.590717563853	6728.624064193774	6209.891823425672	6144.848257908108	4701.328022721096	5774.385382287366	4344.488925683298	5736.848273549374	7077.959970862997	4970.058504985567	6192.053374909913	3282.9926914435946	3661.6261082575247	3454.4703809052153	4573.380222352028	6427.628884142675	5185.721100005306	5509.659339913194	4248.6324767230235	4652.120542540664	5276.074163713416	5340.215281758443	4486.021911704314	4149.554191931811	3732.868306408934	3962.1957581562438
5688.960134544883	6902.89098812329	7936.063246604839	5724.245991391086	5749.590717563853	6728.624064193774	6209.891823425672	6144.848257908108	4701.328022721096	5774.385382287366	4344.488925683298	5736.848273549374	7077.959970862997	4968.2840506259	6192.053374909913	3282.9883369615554	3661.6218041445354	3454.4703809052153	4573.380222352028	6427.507886805273	5185.721100005306	5509.659339913194	4248.6324767230235	4652.120542540664	5276.074163713416	5340.215281758443	4485.771849630835	4149.554191931811	3732.8681965171554	3962.085114636131
5688.960134544883	6902.89098812329	7936.063246604839	5724.245991391086	5749.590717563853	6728.624064193774	6189.876975427772	6144.848257908108	4701.328022721096	5774.385382287366	4344.488925683298	5736.848273549374	7077.959970862997	4968.2840506259	6192.053374909913	3282.981489862289	3661.6218041445354	3454.4703809052153	4573.380222352028	6427.507886805273	5176.2321670144565	5509.659339913194	4248.6324767230235	4579.894780955777	5276.074163713416	5340.215281758443	4485.771849630835	4149.554191931811	3732.8681965171554	3962.085114636131
5688.950462703608	6902.89098812329	7936.063246604839	5724.245991391086	5743.162053314634	6728.624064193774	6188.737934900657	6144.848257908108	4701.328022721096	5768.841414651202	4343.507087940679	5736.781395214759	7074.06549552408	4968.245661158749	6190.7638975294	3282.979740966784	3661.6218041445354	3454.2602415073197	4573.380222352028	6427.507886805273	5176.2321670144565	5509.659339913194	4248.630974237876	4579.894780955777	5260.921272897941	5340.188589022417	4485.546479896773	4149.463327329796	3732.832765113684	3962.0226457163926
5688.852730776856	6902.881709767381	7936.063246604839	5724.245991391086	5743.162053314634	6728.624064193774	6188.469073066869	6144.848187729502	4695.35946586404	5768.841414651202	4343.507087940679	5732.898024189944	7052.4378594556765	4968.183700324882	6190.222072924188	3282.979740966784	3661.618750071732	3454.2602415073197	4573.13244378147	6427.468586060914	5176.2321670144565	5509.659339913194	4248.628538204262	4560.537099681908	5257.842875702147	5338.243155684702	4485.546479896773	4149.277707360983	3732.832765113684	3962.001609473783
5688.852730776856	6902.881709767381	7935.927267981896	5724.245991391086	5743.162053314634	6728.624064193774	6188.469073066869	6144.848187405598	4694.5002374107735	5768.841414651202	4339.7527602158625	5732.328688873851	7018.072673360487	4968.183700324882	6189.967213456665	3282.9575280214385	3661.618750071732	3454.2602415073197	4573.13244378147	6427.468586060914	5176.2321670144565	5509.659339913194	4248.628538204262	4560.537099681908	5257.842875702147	5336.226738955887	4485.546479896773	4149.277707360983	3732.832765113684	3962.001609473783
5684.641295650341	6902.5671665957225	7935.875800403359	5724.245991391086	5743.162053314634	6711.479424879465	6188.469073066869	6144.848183866575	4694.5002374107735	5767.986803828107	4339.7527602158625	5732.328688873851	7012.584786640039	4967.201107420355	6189.155082487587	3281.3456521434	3661.618750071732	3454.2602415073197	4573.13244378147	6427.381387665865	5176.2321670144565	5508.905021052004	4248.628538204262	4560.537099681908	5250.270362294097	5335.658820452906	4485.546479896773	4149.256177753889	3732.832765113684	3961.9862403671805
5678.541195999362	6902.5671665957225	7935.79013148235	5724.245991391086	5743.162053314634	6709.325973027808	6188.469073066869	6144.848183866575	4692.907934452171	5766.60575310169	4330.09692522181	5732.328688873851	7012.584786640039	4966.986008454475	6151.408623746926	3277.920143105718	3661.6186873728384	3454.2602415073197	4571.159937434968	6427.366653211769	5176.2321670144565	5508.905021052004	4248.628538204262	4544.628427153724	5250.270362294097	5335.311614928376	4485.546479896773	4149.099899264991	3732.832765113684	3961.9862403671805
5678.4163286243875	6902.5671665957225	7935.712496149006	5724.245991391086	5720.438366851981	6709.325973027808	6183.62340915812	6144.848183866575	4691.643118056849	5766.257880865252	4328.490084844749	5731.823646098072	7012.584786640039	4966.986008454475	6151.408623746926	3277.920143105718	3661.6186873728384	3454.2602415073197	4571.159937434968	6427.366653211769	5176.2321670144565	5508.905021052004	4248.628520972803	4544.628427153724	5250.270362294097	5335.311614928376	4485.378896175662	4149.084891442118	3732.827850736916	3961.953418265982
5678.4163286243875	6902.5671665957225	7935.6552215497395	5724.245991391086	5720.438366851981	6696.400905794233	6183.62340915812	6144.848183866575	4691.59270567322	5766.030290777971	4328.490084844749	5731.823646098072	7012.2661400518755	4966.974188926518	6137.8022565981855	3277.920143105718	3661.6186873728384	3454.2602415073197	4571.159937434968	6427.366653211769	5176.2321670144565	5508.905021052004	4248.628520972803	4502.5346891278205	5250.270362294097	5334.889999929321	4485.378896175662	4149.034672674685	3732.8256866696165	3961.953418265982
5678.339535502653	6902.5671665957225	7935.651980596947	5724.245991391086	5720.438366851981	6661.649935970361	6183.62340915812	6144.848167038976	4691.290048942004	5766.030290777971	4328.490084844749	5731.823646098072	7011.333365628379	4966.950966368953	6137.8022565981855	3277.920143105718	3661.618673024848	3454.2602415073197	4571.159937434968	6427.366653211769	5173.841874981832	5508.891883489958	4248.628520972803	4491.891915782804	5250.270362294097	5334.889999929321	4485.378896175662	4149.034672674685	3713.815342570018	3725.3710574932384
5678.253316477492	6902.5671665957225	7935.651980596947	5724.245991391086	5720.438366851981	6658.658655406163	6183.62340915812	6144.848090677985	4691.290048942004	5766.030290777971	4328.490084844749	5731.823646098072	7011.333365628379	4966.950966368953	6137.8022565981855	3277.920143105718	3661.6186446795023	3454.2602415073197	4571.159937434968	6427.362221101078	5172.760125869829	5508.891883489958	4248.628520972803	4491.891915782804	5250.270362294097	5334.742276395176	4485.378896175662	4149.034672674685	3713.815342570018	3725.3710574932384
5678.185315453131	6902.553322284468	7935.651980596947	5724.245991391086	5720.293420994307	6658.658655406163	6183.62340915812	6144.848090677985	4691.290048942004	5766.000539437611	4328.490084844749	5722.41952805555	7007.228208938025	4813.072661651755	6137.8022565981855	3237.937470505498	3661.6186401021932	3454.2602415073197	4571.159937434968	6427.362221101078	5171.956702416706	5508.891883489958	4248.628520972803	4491.891915782804	5250.270362294097	5334.742276395176	4485.067789546339	4147.857087943496	3713.815342570018	3725.3710574932384
5678.135392273467	6902.240797626111	7935.63671330296	5724.245991391086	5720.159235253779	6658.658655406163	6183.619306017661	6144.848090677985	4691.24458395482	5766.000539437611	4328.490084844749	5717.436882620272	7007.228208938025	4813.072661651755	6137.8022565981855	3237.937470505498	3661.618639146367	3454.2602415073197	4571.159937434968	6427.360007775351	5171.956702416706	5508.8714871830925	4248.628520972803	4491.891915782804	5250.270362294097	5334.736495834151	4485.067789546339	4147.857087943496	3713.68236113871	3725.3710574932384
5678.1214620232095	6902.240797626111	7935.620337938027	5724.23823553432	5720.159235253779	6658.658655406163	6183.619306017661	6144.848090677985	4691.24458395482	5766.000539437611	4328.490084844749	5717.436882620272	7007.228208938025	4756.6514924397125	6137.8022565981855	3237.937470505498	3661.618635378836	3454.2602415073197	4571.159937434968	6427.360007775351	5171.305898987644	5508.8714871830925	4248.628520972803	4491.891915782804	5249.2468979579935	5334.726293255168	4485.067789546339	4147.857087943496	3712.6805772659063	3725.2954480897542
5678.1214620232095	6878.0126536947955	7935.5962868269735	5724.23823553432	5720.159235253779	6658.658655406163	6182.820524671932	6144.848090677985	4691.24458395482	5765.997794481018	4328.490084844749	5717.436882620272	7007.228208938025	4756.6514924397125	6093.734946380708	3237.937470505498	3661.618635378836	3454.2602415073197	4571.159937434968	6427.359192586461	5171.278423751904	5508.8714871830925	4248.628508590144	4491.891915782804	5241.083811519129	5334.726293255168	4485.067789546339	4147.857087943496	3712.6004822406426	3725.2954480897542
5678.1214620232095	6878.0126536947955	7935.5962868269735	5724.23823553432	5720.159235253779	6641.361916756767	6182.820524671932	6144.848090677985	4691.24458395482	5765.811473817097	4328.490084844749	5717.436882620272	7007.182410739831	4756.6514924397125	6052.786018119544	3237.937470505498	3661.618635378836	3454.2602415073197	4571.159937434968	6427.359192586461	5171.257886478427	5508.867541320247	4248.628506711992	4491.891915782804	5239.394055181488	5334.723122131127	4485.049979442672	4147.857087943496	3712.531781473508	3725.2954480897542
5678.1214620232095	6878.0126536947955	7935.596203835998	5724.23823553432	5720.159235253779	6637.648226705248	6182.820524671932	6144.848090677985	4691.24458395482	5765.805453789234	4328.490084844749	5716.615183058762	6983.86571660468	4751.448511568249	6049.228181182342	3237.937470505498	3661.618635378836	3454.2602415073197	4571.1559406444785	6426.245574755087	5171.257886478427	5508.867541320247	4248.628506711992	4491.891915782804	5233.439740874617	5334.72289535594	4485.047614637075	4140.014025785331	3712.4808082434333	3725.2954480897542
5678.1214620232095	6875.18511180735	7935.523210286524	5724.23823553432	5720.159235253779	6637.635257255248	6182.436845293175	6144.848090677985	4691.244338905613	5765.789575065905	4328.490084844749	5709.0149397689365	6979.883654286963	4751.448511568249	6036.59254061979	3237.937470505498	3661.6186345225547	3454.2602415073197	4570.1666761499	6426.245574755087	5171.257886478427	5508.866955992455	4248.628506711992	4488.836733414824	5232.916285281712	5334.707240261703	4485.047614637075	4136.7920208977275	3704.8686483792926	3725.2954480897542
5673.447018628626	6854.438977634357	7935.523210286524	5724.23823553432	5720.159235253779	6637.635257255248	6182.436845293175	6144.848090677985	4691.147629890791	5765.783963561729	4328.490084844749	5709.0149397689365	6979.883654286963	4751.448511568249	6036.59254061979	3237.937470505498	3661.6186345225547	3453.997317188625	4570.1666761499	6426.245574755087	5171.257886478427	5508.865197514644	4248.62850648687	4488.836733414824	5232.916285281712	5334.707240261703	4485.047614637075	4136.7920208977275	3701.5179233539975	3725.2954480897542
5672.625648448226	6854.438977634357	7935.523102978303	5724.23823553432	5720.159235253779	6566.547990734602	6182.436845293175	6144.848090677985	4691.147629890791	5765.780316735231	4320.091376593418	5709.0149397689365	6979.883654286963	4668.601311692075	6036.59254061979	3194.4926415711907	3661.6186345225547	3453.997317188625	4570.1666761499	6426.065545362054	5171.257886478427	5508.865197514644	4248.62850648687	4488.836733414824	5232.916285281712	5334.707240261703	4485.047614637075	4136.7920208977275	3701.5179233539975	3725.2954480897542
5671.656667731271	6846.097379001217	7935.510148047845	5724.23823553432	5719.926219695411	6566.547990734602	6182.436845293175	6144.848090677985	4690.487829798376	5765.773870239601	4313.834014378033	5709.0149397689365	6979.883654286963	4668.601311692075	6029.900422602193	3194.4926415711907	3661.6186345225547	3453.997317188625	4570.158229771553	6426.065545362054	5171.242492022586	5508.864611453997	4248.628506406722	4488.836733414824	5231.549373986332	5334.698916332403	4485.047614637075	4136.7920208977275	3701.5179233539975	3698.765776747905
5671.637310739149	6846.097379001217	7935.510148047845	5724.23823553432	5712.91179979966	6563.437034799301	6182.436845293175	6144.848090677985	4673.103648126427	5765.768988210638	4313.834014378033	5678.702288429942	6979.883654286963	4647.9258773306865	6029.900422602193	3194.4926415711907	3661.6186345225547	3453.997317188625	4570.132548879752	6426.065545362054	5171.242492022586	5508.864507834365	4248.6285064066815	4488.836733414824	5228.5547723666305	5334.698916332403	4485.047364650545	4136.7920208977275	3701.5179233539975	3698.765776747905
5671.637310739149	6846.097379001217	7935.510148047845	5724.23823553432	5712.91179979966	6563.437034799301	6182.436845293175	6144.848090677985	4673.103648126427	5765.768988210638	4313.834014378033	5678.702288429942	6974.339919335539	4647.9258773306865	6028.705475202274	3194.4926415711907	3661.6186345225547	3453.997317188625	4570.132548879752	6426.065545362054	5171.242492022586	5508.864507834365	4248.6285064066815	4488.836733414824	5228.5547723666305	5334.698916332403	4485.047364650545	4136.427146389491	3698.148679531944	3698.765776747905
5667.662288281143	6846.097379001217	7928.690945618052	5720.875563793845	5712.70273816252	6563.437034799301	6182.43075518632	6144.848090677985	4666.984583279313	5765.768912395692	4313.834014378033	5678.702288429942	6971.544021752023	4647.9258773306865	6027.3203836992225	3194.4926415711907	3661.618634305404	3453.997317188625	4570.117887504165	6426.065545362054	5171.242492022586	5508.864501820084	4248.62849957987	4488.836733414824	5220.431729956598	5334.698916332403	4485.046716925186	4136.427146389491	3698.131172349331	3698.765776747905
5665.901574696385	6845.762524047512	7881.213376847471	5720.875563793845	5712.4801469800805	6563.437034799301	6182.345933286481	6144.848090677985	4666.984583279313	5765.768546135068	4313.834014378033	5678.187527398326	6969.339627986811	4621.320634074607	6022.895003709396	3194.4926415711907	3661.6186340873696	3453.997317188625	4570.1111261218675	6426.065545362054	5171.05970014721	5471.262285965597	4248.62849957987	4475.999893027398	5220.431729956598	5334.698916332403	4485.046697968355	4136.427146389491	3698.131172349331	3698.765776747905
5665.901574696385	6845.762524047512	7880.900247066419	5720.875563793845	5712.4801469800805	6563.437034799301	6181.966745233952	6142.382427266477	4666.984583279313	5765.713862476478	4313.834014378033	5678.187527398326	6962.597481925224	4621.320634074607	6020.54619269608	3194.4926415711907	3661.6186340797594	3453.997317188625	4570.1111261218675	6425.685844525157	5171.05970014721	5471.262285965597	4248.62849957987	4473.203963710473	5216.798180806546	5334.650245292803	4485.046697215732	4135.867171413971	3690.6929239188394	3698.765776747905
5665.901574696385	6845.762524047512	7880.900247066419	5720.875563793845	5710.562863790305	6563.437034799301	6181.966745233952	6142.382427266477	4665.5889578252045	5765.713862476478	4313.834014378033	5609.003074275768	6959.3921730870625	4621.320634074607	6020.54619269608	3191.1591705799774	3661.6186340797594	3453.997317188625	4570.1111261218675	6425.685844525157	5168.278996229859	5471.262285965597	4248.62849957987	4472.631372671116	5216.798180806546	5334.650245292803	4485.046697215732	4135.867171413971	3690.6929239188394	3698.765776747905
5665.746817180197	6843.735258151308	7874.102010720804	5720.875563793845	5703.544677083218	6551.054060933745	6181.747645727109	6142.382427266477	4648.426490823683	5765.713862476478	4312.853778618994	5603.945323860644	6957.148799302937	4621.320634074607	6020.54619269608	3183.0554004867386	3661.618634018769	3453.997317188625	4570.1111261218675	6425.685844525157	5168.278996229859	5471.262285965597	4248.62849957987	4453.454636563933	5216.798180806546	5334.647136897724	4485.046697215732	4121.757166479214	3690.6929239188394	3698.765776747905
5665.746817180197	6840.350277667395	7873.494549275278	5720.875563793845	5703.544677083218	6550.728275922905	6172.978174776055	6142.344196175996	4648.426490823683	5765.713862476478	4312.853778618994	5602.061533763124	6956.526871842252	4621.320634074607	6017.341801488159	3183.0554004867386	3661.618634018769	3453.997317188625	4570.1111261218675	6425.685844525157	5168.278996229859	5471.262285965597	4248.62849957987	4453.454636563933	5216.798180806546	5334.647136897724	4483.834712232749	4121.757166479214	3690.6929239188394	3698.765776747905
5665.373654300791	6840.350277667395	7871.372348233656	5718.999888859309	5703.544677083218	6550.728275922905	6172.741750117064	6142.31757149855	4647.23133887073	5765.713862476478	4292.767501813152	5588.828101410923	6952.582890382716	4621.320634074607	6007.176098626643	3174.661658368529	3661.618634018769	3453.997317188625	4570.1111261218675	6425.685844525157	5168.278996229859	5471.262285965597	4248.62849957987	4445.269164213063	5207.421234795071	5334.647136897724	4483.700963379967	4121.757166479214	3690.256191155383	3698.765776747905
5665.3581531615855	6840.350277667395	7871.372348233656	5718.999888859309	5703.544677083218	6550.728275922905	6172.741750117064	6142.31757149855	4647.23133887073	5765.713862476478	4287.41534861601	5588.828101410923	6952.582890382716	4621.320634074607	6000.240560408322	3174.661658368529	3661.618634018769	3453.9883539988787	4570.1111261218675	6425.685844525157	5168.197666642936	5471.262285965597	4248.62849957987	4445.269164213063	5207.421234795071	5334.647136897724	4483.102387265786	4121.757166479214	3690.256191155383	3698.765776747905
5665.3581531615855	6840.034599334248	7871.372348233656	5716.339526160191	5701.497286525984	6550.4975267180125	6169.584618770063	6140.48057649224	4646.069354689158	5765.713862476478	4287.41534861601	5588.828101410923	6949.2945563859075	4621.320634074607	5996.668579427816	3174.661658368529	3661.6186340141467	3453.9399939287023	4570.111059510867	6425.677258725276	5168.197666642936	5471.262285965597	4248.628499554044	4445.269164213063	5206.11499789496	5334.647136897724	4483.102387265786	4120.932000929087	3690.256191155383	3698.765776747905
5665.34069413898	6840.034599334248	7871.145324690273	5716.339526160191	5700.364329152084	6550.4975267180125	6167.961535990795	6140.48057649224	4646.069354689158	5765.713862476478	4286.58170058568	5588.268421875286	6943.803274881684	4621.23424542228	5992.1061645485515	3174.661658368529	3661.6186340141408	3453.9353880344643	4561.991330628988	6425.608978596443	5168.174915772374	5471.262285965597	4248.628499554044	4444.738153995677	5204.096314899809	5333.314520160648	4483.102387265786	4120.041481892977	3689.831229374883	3698.765776747905
5665.34069413898	6840.034599334248	7868.391797206048	5716.339526160191	5700.364329152084	6550.316499530358	6167.286218268875	6140.476786408018	4643.642922083857	5764.447316202826	4286.58170058568	5584.244350493973	6939.944398947802	4619.607565095957	5988.054369894129	3174.661658368529	3659.9730547292647	3453.9324495359747	4559.151584108193	6424.149984505362	5168.171129569064	5431.489833335062	4248.628499554044	4444.2245403100005	5203.724187521297	5330.043360253294	4483.102387265786	4118.716691242534	3689.831229374883	3698.765776747905
5665.34069413898	6834.633345682872	7868.220184067481	5716.339526160191	5700.352249013351	6550.257579772695	6166.197765957683	6138.611929579409	4643.642922083857	5764.447316202826	4286.141416065613	5584.06976881952	6929.688860755777	4618.291351996162	5988.054369894129	3174.661658368529	3659.9730547292647	3453.913990490144	4555.073216093221	6423.785912178051	5159.020652120827	5426.644370876354	4248.628499554044	4223.999499566856	5203.678102718139	5330.040107089616	4483.102387265786	4118.358149767841	3689.831229374883	3698.765776747905
5665.336829027193	6834.633345682872	7867.815363409346	5716.339526160191	5700.334129704488	6549.829522674853	6165.992823941971	6138.611929579409	4643.5091633700085	5764.357638741444	4286.141416065613	5584.06976881952	6922.822707537014	4616.8235927987935	5986.101919027211	3174.661658368529	3659.5284507532906	3453.5594115379313	4553.6526275794495	6423.290478365697	5159.020652120827	5426.644370876354	4248.628499554044	4223.999499566856	5203.246559588626	5329.979612273825	4482.703272600638	4118.358149767841	3687.433648308701	3698.765776747905
5665.336829027193	6834.633345682872	7867.666270469146	5716.339526160191	5700.334129704488	6549.822706604814	6165.839874185708	6138.437322161137	4643.3972880507345	5764.357638741444	4285.166910223104	5576.76435199458	6908.006142883801	4614.487687569666	5986.101919027211	3174.661658368529	3659.5284507532906	3453.5594115379313	4552.290161909631	6423.290478365697	5159.020652120827	5420.741518282748	4248.628499544884	4223.999499566856	5184.289982830811	5329.949187187576	4482.703272600638	4118.358149767841	3687.180317100826	3695.9069658490807
5665.336829027193	6831.295184535174	7867.666270469146	5716.339526160191	5700.334129704488	6549.822706604814	6165.839874185708	6138.437322161137	4643.299772211188	5764.357638741444	4285.166910223104	5576.76435199458	6908.006142883801	4614.487687569666	5986.101919027211	3164.2656551340283	3659.5284507532906	3453.5594115379313	4552.290161909631	6423.238980194661	5159.020652120827	5420.741518282748	4248.628499544884	4188.626077974935	5183.080686835192	5329.949187187576	4482.703272600638	4118.358149767841	3687.180317100826	3695.9069658490807
5665.335624110425	6831.263538113564	7867.666270469146	5716.339526160191	5700.332898412151	6549.814941245151	6165.839874185708	6138.422537472226	4641.451284982496	5764.357638741444	4285.166910223104	5569.176353752491	6904.512205270106	4614.487687569666	5986.101919027211	3164.2656551340283	3659.5284507532906	3453.5594115379313	4552.290161909631	6423.237530847049	5159.020652120827	5420.741518282748	4248.628499544884	4188.626077974935	5168.066972182426	5329.94613953189	4482.061935962222	4118.355420345824	3687.180317100826	3692.859441171612
5665.334652994867	6831.187162237325	7867.666270469146	5709.77027562331	5700.332898412151	6549.789197333997	6165.839874185708	6138.396869483327	4641.451284982496	5764.357174576583	4284.859179884145	5562.285668316295	6900.168691956971	4611.4423637817545	5986.034898525142	3164.2656551340283	3659.5284507532906	3453.5594115379313	4552.290161909631	6423.237530847049	5158.126420835142	5420.741518282748	4248.628499544884	4188.626077974935	5168.066972182426	5329.924717056554	4481.990723018048	4117.9113563214705	3687.1471393031206	3687.689382829906
5665.334652994867	6830.841772000553	7867.635832214659	5709.77027562331	5700.332898412151	6549.147472595898	6165.199880432249	6138.396869483327	4641.451284982496	5764.357028592275	4284.859179884145	5551.188156147902	6883.012376843751	4611.4423637817545	5983.012195278903	3164.2656551340283	3659.5284507532906	3453.5594115379313	4552.290161909631	6423.237530847049	5157.182778566843	5420.741518282748	4248.628499544884	4097.301604013841	5168.066972182426	5329.911855766677	4481.987625201726	4117.021607788834	3687.1118282956936	3680.760204665487
5665.334652994867	6830.635944123644	7867.613769406215	5709.77027562331	5700.332898412151	6541.293448236637	6165.156171396481	6138.396869483327	4641.451284982496	5764.357028592275	4284.859179884145	5551.188156147902	6868.819586117312	4611.4423637817545	5983.012195278903	3164.2656551340283	3659.5284507532906	3453.5594115379313	4552.290161909631	6423.237530847049	5157.182778566843	5413.646260601379	4248.628499544884	4097.301604013841	5168.066972182426	5329.891590605325	4481.937115835914	4117.021607788834	3687.1118282956936	3680.760204665487
5665.334537110672	6830.553094666068	7867.6049126488	5709.77027562331	5700.332898412151	6538.249833231807	6164.618768454197	6138.396869483327	4640.644271556548	5764.357028592275	4284.859179884145	5550.799782245627	6868.819586117312	4610.897363847156	5983.012195278903	3164.2656551340283	3659.5284507532906	3453.5594115379313	4547.778110453443	6422.8578885922625	5151.781011899022	5413.646260601379	4248.628499544884	4097.301604013841	5168.066972182426	5329.891590605325	4481.893120465373	4114.922449145292	3687.1118282956936	3680.760204665487
5665.334537110672	6830.519180212761	7867.6049126488	5708.760752712957	5697.143328703405	6535.648839945281	6164.515840674569	6138.396869483327	4640.644271556548	5764.357028592275	4284.859179884145	5550.799782245627	6866.691913659533	4610.897363847156	5983.012195278903	3164.2656551340283	3658.885165618704	3453.5594115379313	4546.1765453981225	6422.8578885922625	5151.332816594085	5413.646260601379	4248.628499544884	4097.301604013841	5168.066972182426	5329.882480970291	4481.893120465373	4112.267031634641	3687.1118282956936	3680.760204665487
5665.334537110672	6830.493433372409	7867.6049126488	5702.909097333714	5697.143328703405	6535.648839945281	6164.515840674569	6138.395075535264	4640.490888420505	5764.357028592275	4284.859179884145	5550.799782245627	6864.346224391772	4610.897363847156	5983.012195278903	3164.2656551340283	3658.885165618704	3453.5594115379313	4544.66412820073	6422.782864657772	5151.332816594085	5413.646260601379	4248.628499544884	4097.301604013841	5168.066972182426	5329.882480970291	4481.885323510074	4112.0558308980635	3687.1118282956936	3680.760204665487
5665.245047509892	6830.07760769352	7867.6049126488	5701.803787111081	5697.143328703405	6528.295052922291	6164.515840674569	6138.395075535264	4640.151841013971	5764.357028592275	4284.859179884145	5550.799782245627	6859.019575236094	4609.537137972313	5983.012195278903	3164.2656551340283	3658.885165618704	3453.5594115379313	4544.621055223737	6422.753115859206	5147.795656829011	5413.629206264664	4248.628499544884	4097.301604013841	5165.638216015692	5329.882480970291	4481.885323510074	4112.04610165592	3687.1118282956936	3680.760204665487
5665.1861879290445	6829.063814471085	7867.604896597694	5701.589215700716	5697.143328703405	6524.281283301592	6164.515840674569	6138.3950572164695	4640.151841013971	5764.357028592275	4283.524272567674	5524.748477824434	6858.799246992818	4609.513160802533	5983.012195278903	3164.2656551340283	3658.885115460841	3453.5594115379313	4544.621055223737	6422.703539847779	5147.795656829011	5413.629206264664	4248.628499544884	4097.301604013841	5165.16396009865	5329.880520173996	4481.885323510074	4112.04610165592	3687.1118282956936	3680.7485440843257
5665.1861879290445	6829.063814471085	7867.604896597694	5701.307487943507	5697.143328703405	6524.281283301592	6164.502559704659	6138.3950572164695	4640.151841013971	5764.357028592275	4278.42324394789	5504.059328715204	6858.799246992818	4609.513160802533	5983.012195278903	3164.2656551340283	3658.885115460841	3453.5594115379313	4542.482947345101	6422.703539847779	5147.795656829011	5413.629206264664	4248.628499544884	4041.5372689027977	5158.277403281363	5329.8666950211655	4481.88449933567	4112.04610165592	3687.1118282956936	3680.7485440843257
5665.1861879290445	6829.063814471085	7867.604896597694	5701.108655626118	5697.143328703405	6524.281283301592	6164.492047092492	6138.3950572164695	4640.151841013971	5764.357028592275	4278.42324394789	5495.2551362130525	6858.642456518222	4584.27693681022	5982.432907529512	3164.2656551340283	3658.8846588026645	3453.5594115379313	4532.897670976053	6422.703539847779	5147.795656829011	5413.629206264664	4248.628499544884	4041.5372689027977	5151.442113095359	5329.8666950211655	4481.88449933567	4112.04610165592	3687.1118282956936	3680.7485440843257
5665.1620614490075	6829.062807255055	7867.604468111398	5701.097652394414	5697.143328703405	6523.925091684367	6164.492047092492	6138.3950572164695	4639.8808187805635	5764.357026632566	4278.42324394789	5490.270617670443	6848.992327988985	4584.27693681022	5982.432907529512	3164.2656551340283	3658.8846588026645	3453.5594115379313	4530.560027300211	6422.671277077019	5147.795656829011	5413.629206264664	4248.628499544882	4041.5372689027977	5151.442113095359	5329.8666950211655	4481.88449933567	4112.04610165592	3687.103798742341	3675.650438874579
5665.14276050597	6829.046810279813	7865.61285032819	5701.025876010642	5697.143328703405	6523.852085380587	6164.492047092492	6138.3950572164695	4634.957633788582	5764.356982367699	4278.42324394789	5490.0830164865465	6848.571592959902	4212.826503467954	5974.281243125535	3164.2656551340283	3658.8846588026645	3453.5594115379313	4529.052831047375	6422.671277077019	5147.698186454076	5413.629206264664	4248.628499544882	4006.794018538283	5151.370320993066	5329.8666950211655	4481.88449933567	4112.04610165592	3687.103798742341	3674.1056185793113
5665.129627065222	6829.046810279813	7865.61285032819	5701.025876010642	5695.378748628978	6523.852085380587	6164.492047092492	6138.3950572164695	4634.957633788582	5764.356982367699	4278.42324394789	5489.0915109013185	6847.224521354862	4212.826503467954	5973.735157885792	3164.2656551340283	3658.613201377144	3453.5594115379313	4527.332823966522	6422.671277077019	5147.698186454076	5413.629206264664	4248.628499544882	3988.591279668159	5147.617000775059	5329.8666950211655	4474.276743598808	4112.04610165592	3687.103798742341	3674.1056185793113
5665.129627065222	6829.004180373503	7865.61285032819	5701.017027846841	5695.357875787557	6523.852085380587	6164.480524441811	6138.3950572164695	4634.957633788582	5764.356982367699	4278.42324394789	5487.500557879357	6847.224521354862	4212.826503467954	5970.517317759852	3164.2656551340283	3658.261448991945	3453.5594115379313	4527.332823966522	6422.618750367542	5146.247620862163	5413.629206264664	4248.628499542959	3970.13134558032	5144.820565702634	5329.8666950211655	4473.53088895918	4112.04610165592	3687.103798742341	3667.978726912159
5665.129627065222	6828.940720458093	7865.61285032819	5700.9653834032615	5695.357875787557	6523.852085380587	6164.480524441811	6138.395016921702	4634.957633788582	5764.356982367699	4278.42324394789	5487.500557879357	6847.224521354862	4212.826503467954	5970.517317759852	3164.2656551340283	3658.26060117001	3453.5594115379313	4526.223235935318	6422.618750367542	5146.247620862163	5413.628604358784	4248.628499542959	3970.13134558032	5143.082614194006	5329.866686593312	4473.526819397294	4112.04610165592	3687.102715189354	3667.978726912159
5665.129627065222	6828.93527461435	7865.61285032819	5700.9653834032615	5695.357656780681	6522.3059382471565	6164.480524441811	6138.395016921702	4634.957633788582	5764.356982367699	4278.42324394789	5487.500557879357	6847.224521354862	4188.080029842897	5969.272384900007	3164.2656551340283	3658.26060117001	3453.5594115379313	4525.008561047272	6422.597490274128	5146.246223815848	5413.628604358784	4248.628499542959	3970.13134558032	5142.399119194231	5329.865440930269	4473.526819397294	4112.04610165592	3687.102715189354	3667.3065569522623
5665.129627065222	6828.93527461435	7865.60923010247	5700.9653834032615	5695.005036532293	6522.231773367193	6164.479027136456	6138.395011364039	4634.957633788582	5764.356975598461	4278.42324394789	5487.491714150292	6846.936392174733	4160.812378593011	5966.481579769927	3156.6415017656077	3658.25538429646	3453.5594115379313	4523.854344385014	6422.597490274128	5146.206494625778	5413.613277717086	4248.628499542959	3970.13134558032	5142.07883494142	5329.865440930269	4473.363518173141	4112.04610165592	3687.102715189354	3667.3065569522623
5665.129627065222	6828.933848933576	7865.60923010247	5700.926969500406	5694.110670642642	6522.231773367193	6164.479027136456	6138.394989187805	4634.957633788582	5764.354771187216	4278.42324394789	5487.491714150292	6844.828977204636	4160.812378593011	5965.472417413614	3155.3059169196795	3658.167173099405	3453.5594115379313	4522.95449741825	6422.597428174461	5146.205337728013	5413.613277717086	4248.628499542959	3970.13134558032	5142.07883494142	5329.865440930269	4473.363518173141	4112.04610165592	3687.102715189354	3667.3046680046155
5665.129627065222	6828.485413842007	7859.511076293192	5700.911462964981	5694.110670642642	6522.231773367193	6164.479027136456	6138.394989187805	4634.957633788582	5764.354771187216	4277.402118094299	5479.571911864791	6844.828977204636	4160.812378593011	5965.472417413614	3155.3059169196795	3658.0928017745564	3453.5594115379313	4521.9175191958075	6422.597428174461	5146.205337728013	5413.613277717086	4248.628499542959	3970.13134558032	5142.07883494142	5329.865440930269	4473.363518173141	4112.04610165592	3687.102715189354	3667.3046680046155
5665.129627065222	6826.214983436113	7857.059336724275	5700.898486242275	5694.110670642642	6518.499567950911	6164.412991732708	6138.394989187805	4633.9463762321275	5764.0165904169735	4277.402118094299	5467.170814172399	6841.653898512785	4082.5442780067947	5930.6765897755595	3148.22568068978	3658.082105266749	3453.5594115379313	4521.902112714131	6422.597428174461	5142.105284856263	5413.613277717086	4248.628499542796	3965.298713091472	5142.07883494142	5329.865440930269	4473.363518173141	4112.044812383585	3687.102715189354	3667.302120037693
5665.129627065222	6825.87484378493	7855.644933625	5700.898486242275	5694.110670642642	6518.499567950911	6164.412991732708	6138.394989187805	4632.722915136983	5762.852058147827	4277.402118094299	5467.170814172399	6837.51833044801	4082.5442780067947	5930.6765897755595	3148.22568068978	3658.082105266749	3453.5594115379313	4521.902112714131	6422.597428174461	5142.078094640097	5413.613277717086	4248.628499542796	3965.298713091472	5141.832996316683	5329.865440930269	4473.363518173141	4112.044812383585	3687.102715189354	3649.288030091253
5655.206380172944	6825.676912116113	7855.078866253234	5700.885071761291	5694.110670642642	6518.499567950911	6164.412991732708	6098.305123434904	4632.541648282408	5762.625980611059	4276.66241509124	5466.4676219578505	6833.788510647242	4062.5829925532125	5930.6765897755595	3148.22568068978	3658.002113181551	3453.5594115379313	4521.902112714131	6422.588822162249	5141.875350216786	5413.613277717086	4248.628499542796	3961.036987451404	5141.832996316683	5329.865440930269	4473.363518173141	4112.044812383585	3687.102715189354	3649.288030091253
5655.206380172944	6820.4606765923845	7855.078866253234	5700.885071761291	5694.107514317375	6518.499567950911	6164.412991732708	5857.03325259813	4632.541648282408	5762.625980611059	4276.645783944838	5466.4676219578505	6831.009826152785	4062.5829925532125	5930.6765897755595	3148.22568068978	3657.978031608536	3453.5594115379313	4521.902112714131	6422.5382510913605	5141.861622686638	5413.576470485688	4248.628499542796	3961.036987451404	5141.829197826564	5329.865440930269	4473.357326643676	4112.044812383585	3687.102715189354	3649.288030091253
5655.206380172944	6814.045048343152	7855.078866253234	5700.884372026833	5694.107514317375	6518.499567950911	6164.412991732708	5857.03325259813	4632.493838316168	5762.545805326986	4276.3784462580425	5466.4676219578505	6822.108244154884	4062.5829925532125	5930.6765897755595	3148.22568068978	3657.844019549687	3453.5594115379313	4521.902112714131	6422.5382510913605	5141.800124716083	5413.576470485688	4248.628499542796	3961.036987451404	5141.829197826564	5329.865440930269	4473.357326643676	4112.044812383585	3687.102715189354	3648.568425352294
5655.206380172944	6812.279348713012	7855.078866253234	5700.882782036981	5693.92486369821	6518.499567950911	6164.412991732708	5857.03325259813	4632.217511406949	5762.429527763952	4275.46748330767	5466.4676219578505	6822.108244154884	4062.5829925532125	5930.6765897755595	3148.2135396072426	3657.844019549687	3453.5594115379313	4521.902112714131	6422.5382510913605	5141.781363109856	5413.576470485688	4248.628499542796	3949.784981914145	5141.806075176624	5329.8654260602925	4473.357326643676	4112.044812383585	3687.102715189354	3648.149073963843
5655.206380172944	6812.279348713012	7855.037873412213	5700.882782036981	5692.825153366114	6518.499567950911	6164.412991732708	5857.03325259813	4632.1992802060995	5761.938429089719	4275.46748330767	5466.407289984598	6819.1381103347	4061.5565068679066	5930.6765897755595	3148.2135396072426	3657.8297398694704	3453.5594115379313	4521.902112714131	6422.5382510913605	5141.776493624529	5413.576470485688	4248.628499542796	3944.9237112113756	5141.803532382251	5329.8654260602925	4473.357326643676	4112.044812383585	3687.102715189354	3648.149073963843
5655.206380172944	6804.254485349997	7855.037873412213	5700.882675550822	5691.107097709368	6510.558105256425	6164.4129614360245	5857.03325259813	4629.173244059222	5761.858615657641	4275.46748330767	5466.407289984598	6819.1381103347	4053.5387651611045	5905.257295489209	3146.644840618887	3657.7702644286537	3453.5594115379313	4521.902112714131	6422.5382510913605	5141.771075743927	5413.576470485688	4248.628499542796	3940.744765066799	5141.803532382251	5329.8654260602925	4473.345904760072	4099.910394277774	3687.102707425215	3648.10534666257
5655.206380172944	6803.949267340521	7855.037873412213	5700.882675550822	5689.945635348426	6509.71818324138	6164.4129614360245	5857.03325259813	4629.173244059222	5761.849280143251	4274.002460389083	5466.407289984598	6819.1381103347	4053.5387651611045	5901.12547604338	3146.644840618887	3657.7702644286537	3453.5594115379313	4518.8232895828405	6421.443324527413	5141.771075743927	5413.576470485688	4248.628499542796	3940.744765066799	5141.803532382251	5329.8654260602925	4473.345904760072	4099.910394277774	3687.102707425215	3648.0982255387985
5655.206380172944	6803.949267340521	7855.037873412213	5347.251454875	5689.945635348426	6505.035910334989	6164.4129614360245	5857.03325259813	4629.173244059222	5761.849280143251	4273.997572318269	5466.407289984598	6808.041377810159	4053.5387651611045	5901.12547604338	3146.644840618887	3657.76854981186	3453.5594115379313	4518.5489139769525	6421.43280221143	5141.771075743927	5410.5642351252745	4248.628499542796	3940.744765066799	5141.803532382251	5329.8654260602925	4473.345904760072	4099.88222135306	3687.102707425215	3648.0982255387985
5629.036005687604	6803.949267340521	7855.037873412213	5347.251454875	5688.81115013276	6500.046364790992	6164.4129614360245	5857.03325259813	4628.726544427904	5761.840422957793	4273.997572318269	5466.395628154085	6804.195852120286	4053.5387651611045	5901.12547604338	3145.4662505924534	3657.76854981186	3453.5594115379313	4518.201377086707	6421.43280221143	5141.763164430821	5407.637898193494	4238.723791451776	3940.6947625942794	5141.792923576975	5329.865423073563	4473.345904760072	4098.138613647088	3687.10270019634	3648.0982255387985
5629.036005687604	6803.91386724166	7855.037873412213	5347.251454875	5688.433826339753	6500.046364790992	6164.4129614360245	5857.03325259813	4628.492736003835	5761.759744032298	4273.9855680343835	5466.395628154085	6803.818178481691	4053.5387651611045	5901.12547604338	3141.760783367001	3657.76854981186	3453.5594115379313	4518.201377086707	6421.402781145881	5141.318623873929	5407.637898193494	4238.723791451776	3940.6947625942794	5141.791398488589	5329.865423073563	4473.345904760072	4098.138613647088	3687.102695729878	3648.0982255387985
5629.036005687604	6802.959779640973	7855.037588647366	5347.251454875	5687.943363583565	6500.046364790992	6164.4129614360245	5848.327147826855	4626.1556166188	5481.425610333441	4273.9855680343835	5466.395628154085	6802.370729563469	4053.532399911891	5900.943482242927	3141.2443292616845	3657.76854981186	3453.5594115379313	4517.85355201667	6420.046828122115	5141.318623873929	5407.637898193494	4234.988155726056	3940.6947625942794	5139.509881506943	5329.865423073563	4473.345904760072	4098.138613647088	3687.102695729878	3648.0982255387985
5629.036005687604	6802.95545415898	7855.0363280310585	5347.251454875	5687.943363583565	6500.038993293696	6157.790274412071	5766.182441003319	4625.547660785239	5471.572262457212	4273.9855680343835	5466.392014924908	6800.5092707030735	4053.532399911891	5894.795925514592	3054.246991832358	3657.76854981186	3453.5594115379313	4517.805847948155	6420.046828122115	5141.318623873929	5407.637898193494	4234.988155726056	3940.571854850479	5139.509881506943	5329.865423073563	4473.345904760072	4098.138613647088	3687.1026955931566	3648.0982255387985
5629.036005687604	6802.95545415898	7853.555753090542	5347.251454875	5687.909083625071	6500.038993293696	6157.790274412071	5766.182441003319	4625.390607998559	5467.728121523792	4273.9855680343835	5465.85569283678	6800.5092707030735	4052.4275413642654	5884.831873874755	2967.970131371756	3657.1442528298167	3453.5594115379313	4517.805847948155	6420.046828122115	5141.318623873929	5407.637898193494	4234.988155726056	3940.571854850479	5139.509881506943	5329.865423073563	4473.345904760072	4098.138613647088	3687.1026953637142	3648.0982255387985
5629.036005687604	6802.355220695675	7853.555753090542	5347.251454875	5687.909083625071	6500.038993293696	6157.790274412071	5766.182441003319	4625.258179391538	5467.728121523792	4273.98135902463	5465.489294701123	6800.5092707030735	4052.4275413642654	5876.869103530096	2967.970131371756	3657.1442528298167	3453.5594115379313	4517.678094849827	6420.046828122115	5141.318623873929	5407.637898193494	4234.988155726056	3940.571854850479	5139.509881506943	5329.865423073563	4473.345715751494	4098.138613647088	3687.1026953637142	3648.0982255387985
5629.036005687604	6802.355220695675	7853.555753090542	5347.251454875	5687.909002243179	6500.038993293696	6157.790274412071	5766.182441003319	4624.997283146544	5460.6292295398025	4273.98135902463	5465.399895476741	6800.5092707030735	4052.4275413642654	5876.869103530096	2967.970131371756	3657.1442528298167	3453.5594115379313	4517.678094849827	6420.046828122115	5141.318623873929	5407.629113170495	4234.94760522306	3940.571854850479	5139.509881506943	5329.865423073563	4473.345715751494	4098.138613647088	3687.1026953637142	3648.0982255387985
5629.036005687604	6802.355220695675	7853.555753090542	5347.251454875	5687.90800995805	6500.038993293696	6152.818993254414	5766.182441003319	4624.916544712069	5452.104209008159	4273.980451033576	5465.265088633903	6798.576690870331	4051.9023741598608	5867.672523187685	2967.970131371756	3657.1442528298167	3453.559411537931	4517.6617309516	6420.046828122115	5141.318623873929	5407.5920012099195	4234.556233941777	3936.34610361416	5139.509881506943	5329.865423044692	4473.345675010432	4098.030517070691	3687.102695336517	3648.0982255387985
5621.557668740659	6802.355220695675	7853.555753090542	5338.820641188215	5687.90800995805	6499.934680203113	6130.805193136373	5653.203044217302	4624.910715845408	5391.324164669301	4273.980451033576	5465.236277540732	6798.576690870331	4051.9023741598608	5866.205067799052	2967.970131371756	3657.1442528298167	3453.559411537931	4517.65777651369	6420.046828122115	5140.376621391874	5407.5920012099195	4234.459360786357	3929.317331730598	5139.509881506943	5329.865423044692	4473.345671179085	4097.9618539948615	3687.102695336517	3639.329797510546
5621.557668740659	6802.355220695675	7853.555753090542	5338.820641188215	5687.90800995805	6499.910135090348	6094.5187766668405	5653.203044217302	4624.910715845408	5363.8809195267995	4273.97948316458	5465.1584790783845	6798.576690870331	4051.9023741598608	5861.322791446753	2967.970131371756	3657.1442528298167	3453.559411537931	4517.65745277379	6420.046828122115	5140.376621391874	5407.5920012099195	4232.610499114557	3929.317331730598	5139.509881506943	5329.865423044692	4473.345669398461	4097.961816943574	3687.102695336517	3639.329797510546
5621.557668740659	6796.378812946755	7853.555753090542	5316.91697128231	5687.9076796088275	6494.994865385277	6094.5187766668405	5653.203044217302	4624.910715845408	5363.8809195267995	4271.6402896549835	5465.1584790783845	6794.982114594434	4047.4549273979255	5861.322791446753	2967.970131371756	3657.1442528298167	3453.559411537931	4517.65745277379	6420.046828122115	5140.376621391874	5404.193053441066	4230.961046942837	3929.317331730598	5139.509881506943	5329.865423044692	4473.345657998868	4097.961816943574	3687.102695329272	3639.329797510546
5584.083358276378	6796.378812946755	7853.555753090542	5315.772237618852	5685.475181662236	6493.377621341868	6094.5187766668405	5653.203044217302	4624.881687952333	5363.8809195267995	4271.6402896549835	5465.1558271214935	6791.596878082057	4047.4549273979255	5852.2159775847185	2967.970131371756	3657.1442528298167	3453.559411537931	4517.655274407606	6420.046828122115	5139.539857950533	5404.193053441066	4230.142365816634	3919.4186249644754	5139.509881506943	5329.865423044692	4473.345656330197	4095.681517359799	3687.102695329272	3639.329797510546
5584.083358276378	6796.378812946755	7853.555753090542	5315.772237618852	5685.475181662236	6492.474767930316	6094.5187766668405	5589.069934062207	4624.881687952333	5361.825174974025	4271.401882004515	5464.739303252711	6790.880124253235	4047.4549273979255	5852.2159775847185	2951.041170636247	3657.1442528298167	3453.559411537931	4517.655274407606	6419.704945436518	5139.539857950533	5404.193053441066	4229.325995668243	3906.1260599462826	5137.389326539518	5329.865423044692	4471.934054765758	4095.681517359799	3687.102695329272	3639.329797510546
5580.598463202713	6796.378812946755	7853.555753090542	5315.772237618852	5685.383817673277	6491.561728332714	6094.5187766668405	5589.069934062207	4624.881687952333	5357.260744033194	4271.401882004515	5464.739303252711	6783.89687784876	4047.4549273979255	5852.2159775847185	2951.041170636247	3657.1442528298167	3453.559411537931	4517.655274407606	6419.704945436518	5139.192752051533	5404.154791212119	4228.062767705025	3906.1260599462826	5134.985028522453	5329.865423044324	4471.926931075252	4094.82957260774	3687.102695313906	3639.329797510546
5580.598463202713	6796.378812946755	7853.555753090542	5315.772237618852	5685.383817673277	6491.561728332714	6094.5187766668405	5589.069934062207	4624.881687952333	5335.035063826348	4271.320249599725	5464.739303252711	6770.019113269268	4047.4549273979255	5852.11505258294	2951.041170636247	3657.1442528298167	3453.559411537931	4517.655274407606	6419.704945436518	5139.131122525398	5404.154791212119	4228.062767705025	3906.1260599462826	5134.985028522453	5329.865423044324	4471.926931075252	4094.4583866798857	3687.1026953134296	3639.274847068469
5568.782488038716	6786.298455739681	7853.555753090542	5315.770616451162	5685.364628465302	6490.729365824858	6094.5187766668405	5589.069934062207	4585.131451788508	5335.035063826348	4271.289523465557	5464.739303252711	6769.140458877746	4047.4549273979255	5852.11505258294	2951.041170636247	3656.7894714237586	3453.559411537931	4517.654948146936	6418.392357932449	5138.969929042214	5404.083588119691	4227.578625001057	3906.1260599462826	5134.553594864448	5329.865423044324	4471.926931075252	4094.4583866798857	3687.0929354176296	3639.274847068469
5568.782488038716	6786.298455739681	7853.555753090542	5315.770616451162	5685.3596228103	6487.010754053591	6084.263113808506	5589.069934062207	4577.637219557917	5327.64331228457	4271.289523465557	5464.739303252711	6769.140458877746	4047.4549273979255	5852.11505258294	2951.041170636247	3656.7894714237586	3453.559411537931	4517.654948146936	6418.023586254898	5138.969929042214	5404.021068926724	4218.049741928426	3906.1260599462826	5134.4403965374895	5329.865423044324	4471.926931075252	4094.4266482456314	3687.066020319364	3639.274847068469
5568.782488038716	6786.298455739681	7853.555753090542	5315.770616451162	5685.3596228103	6486.859952752994	5881.046879311978	5589.069934062207	4571.810886536685	5327.629305668468	4271.289523465557	5464.739303252711	6769.140458877746	4047.4549273979255	5852.11505258294	2951.041170636247	3656.7894714237586	3453.559411537931	4517.654948146936	6418.023586254898	5138.9545498124935	5404.021068926724	4218.049741928426	3906.1260599462826	5134.4403965374895	5329.865423044324	4471.926931075252	4094.4266482456314	3686.313848318571	3639.274847068469
5568.782488038716	6786.298455739681	7853.555753090542	5315.650434010096	5685.3596228103	6479.88961301728	5881.046879311978	5589.069934062207	4571.810886536685	5327.629305668468	4271.289523465557	5464.739303252711	6769.140458877746	4047.4549273979255	5852.11505258294	2951.041170636247	3656.7894714237586	3453.559411537931	4517.6543512554035	6417.974503906783	5138.9545498124935	5404.012041375854	4217.738574705633	3906.1260599462826	5134.4403965374895	5329.865423044324	4471.924664121074	4094.4030454488266	3686.313848318571	3639.274847068469
5568.782488038716	6781.395567735036	7853.004339124455	5313.2512883532945	5683.920957853839	6476.557215982708	5759.4933198837825	5585.67030044807	4571.810886536685	5327.415746029941	4267.197591482166	5458.543963270795	6753.512147301868	4036.924576233257	5850.343634787801	2951.041170636247	3656.7894714237586	3453.559411537931	4513.926533080499	6417.974503906783	5138.9545498124935	5404.012041375854	4210.811802187023	3906.1260599462826	5134.4296562287545	5329.865423044324	4471.907675731398	4094.401722803993	3686.2563470162054	3639.252216261699
5568.782488038716	6771.321393746703	7852.463077171889	5313.2512883532945	5683.270803426607	6459.180218365914	5631.777084722089	5573.886036345109	4571.810886536685	5324.9417067203385	4265.5859664524605	5458.370858244285	6753.512147301868	4035.523796527702	5848.871122676519	2951.041170636247	3656.7894714237586	3453.559411537931	4513.926533080499	6417.973654845687	5138.9545498124935	5404.012041375854	4210.811802187023	3906.1260599462826	5134.4296562287545	5329.865423044324	4471.907675731398	4094.401722803993	3686.176857457494	3639.252216261699
5568.782488038716	6771.321393746703	7852.218310447392	5313.245107306091	5683.184481025206	6458.7456027526305	5616.272352548674	5573.886036345109	4569.394881591579	5323.199062103015	4265.470543518349	5457.876938045118	6752.503653081418	4035.523796527702	5847.450230983405	2951.041170636247	3656.7894714237586	3453.559411537931	4513.926533080499	6417.96561492102	5138.9545498124935	5404.012041375854	4208.819377833365	3906.1260599462826	5133.094514946443	5329.865423044324	4471.902726797023	4094.401722803993	3681.8012303513924	3639.252216261699
5568.782488038716	6748.892010726327	7852.218310447392	5313.245107306091	5683.048951723638	6427.516785021795	5616.272352548674	5567.867161698756	4561.854198113535	5322.901690876339	4265.271485279044	5457.8459862226955	6733.480638057635	4035.523796527702	5845.7909926002185	2951.041170636247	3656.7894714237586	3453.559411537931	4513.926533080499	6417.949305891844	5138.9545498124935	5404.012041375854	4201.20541706471	3904.7106678395676	5133.094514946443	5329.865423044324	4471.519091853691	4094.398297052091	3681.665137164214	3639.231222738533
5568.782488038716	6746.151678267334	7852.218310447392	5313.245107306091	5682.8453901738285	6427.516785021795	5616.272352548674	5563.154479904926	4546.333106664951	5284.98724270133	4265.271485279044	5457.647993989397	6733.480638057635	4035.523796527702	5839.999924136127	2951.041170636247	3656.076720650546	3453.559411537931	4513.926533080499	6417.949305891844	5138.9545498124935	5404.012041375854	4201.20541706471	3903.200918860277	5131.460900276787	5329.865423044324	4471.519091853691	4094.310714925424	3680.958326350838	3639.231222738533
5568.782488038716	6746.148536667159	7852.207765723045	5313.242770604469	5682.845293400966	6427.4573126066725	5600.055716172232	5560.984974928611	4542.687669322054	5284.98724270133	4265.271485279044	5457.641109420638	6723.194604305342	4035.523393999285	5838.024128871415	2951.041170636247	3656.076720650546	3453.559411537931	4513.466470512707	6417.949285403885	5138.9545498124935	5404.010748716142	4201.2027456934275	3903.200918860277	5130.1843331837035	5329.865423044324	4471.417935141599	4094.2254956230054	3680.91621460663	3639.231222738533
5566.7185738159205	6746.148536667159	7852.207765723045	5313.242770604469	5682.845293400966	6427.4573126066725	5432.6073972387885	5560.984974928611	4542.687669322054	5284.575435310349	4265.271485279044	5457.619083622665	6704.309800133781	4035.523393999285	5836.622543211086	2951.041170636247	3656.076720650546	3453.559411537931	4513.466470512707	6417.949285403885	5138.9545498124935	5404.010748716142	4201.2027456934275	3903.200918860277	5130.1843331837035	5329.865423044324	4471.409711111544	4094.2040100074537	3680.91621460663	3639.218536295026
5563.55276711286	6746.148536667159	7852.207765723045	5313.242770604469	5682.836421235497	6427.4573126066725	5432.6073972387885	5560.984974928611	4542.687669322054	5271.9526455795785	4263.256927633327	5457.587810592924	6701.803796303206	4035.523393999285	5835.73450420351	2951.041170636247	3656.076720650546	3453.559411537931	4512.974005232489	6417.949285403885	5138.9545498124935	5404.010748716142	4201.2027456934275	3895.8738961208255	5130.1843331837035	5329.865423044324	4471.409711111544	4094.0311709973853	3680.81444391917	3639.218536295026
5559.182622403016	6492.054626318463	7852.206603732394	5313.242770604469	5682.830127128744	6427.4573126066725	5430.805197977817	5560.984974928611	4542.521270109295	5271.9526455795785	4263.256927633327	5457.580515265769	6701.803796303206	4035.5129477101154	5834.385229161266	2948.2980797295277	3656.076720650546	3453.55941153793	4512.871151036775	6417.949137583795	5138.9545498124935	5404.010748716142	4201.176661378336	3895.8738961208255	5130.1843331837035	5329.865423044324	4471.409711111544	4093.328203381779	3680.81444391917	3637.1708468380975
5556.820243019212	6285.82967108885	7852.205804072767	5313.242770604469	5682.826238400148	6427.4573126066725	5430.805197977817	5560.984974928611	4542.521270109295	5271.9526455795785	4263.256927633327	5457.559681460734	6701.803796303206	4035.510944961664	5834.356718581992	2947.148172010322	3656.076720650546	3453.55941153793	4512.871151036775	6417.949061753029	5138.9545498124935	5404.010748716142	4188.331099796501	3892.8903683537246	5130.1843331837035	5329.865423044324	4471.409711111544	4090.586013313592	3680.81444391917	3635.171141935178
5555.184315281849	6276.525181759807	7852.199852874662	5308.266007441214	5682.818940425241	6427.296031657225	5430.805197977817	5558.904918699705	4541.669697823116	5271.918470404506	4263.256927633327	5457.558882616753	6701.149776464496	4035.5049669262808	5834.356718581992	2947.148172010322	3656.076720650546	3453.55941153793	4512.860350892492	6417.949061753029	5138.9545498124935	5404.010748716142	4185.743419148377	3892.8903683537246	5130.1843331837035	5329.865423044324	4471.409711111544	4089.791601238784	3680.81444391917	3635.171141935178
5553.243977928469	6171.416817531128	7852.199549814313	5306.9115724249605	5682.818131466076	6410.004641544966	5430.805197977817	5558.904918699705	4526.171483966313	5271.893205531578	4263.256927633327	5457.558882616753	6691.623037820186	4035.5037653486297	5834.356308603124	2947.148172010322	3656.076720650546	3453.55941153793	4512.86031834485	6417.94900175247	5138.9545498124935	5404.010748716142	4185.743419148377	3892.8903683537246	5130.1843331837035	5329.865423042265	4471.409711111544	4089.791601238784	3680.81444391917	3634.9293564064
5548.743579797914	6171.416817531128	7852.199549814313	5306.719008845006	5682.817885433446	6410.004641544966	5430.805197977817	5558.904918699705	4521.156479541992	5262.856664494463	4263.256927633327	5457.558882616753	6691.623037820186	4035.5037653486297	5834.356308603124	2947.148172010322	3656.041154770374	3453.55941153793	4511.774981382345	6415.579111206444	5138.9545498124935	5404.010748716142	4185.706305748206	3892.8903683537246	5130.1843331837035	5329.865423042265	4471.409711111544	4089.3172556058844	3680.5001945019667	3634.9293564064
5548.743579797914	6171.416817531128	7852.199549814313	5201.506968939121	5682.815844421381	6397.05618374424	5430.805197977817	5558.904918699705	4514.7816846763635	5262.678129247091	4263.256927633327	5457.289247125345	6686.62099019398	4035.5037653486297	5834.345630938156	2947.148172010322	3656.011288571621	3453.55941153793	4507.367314609215	6415.579111206444	5138.954449714598	5404.010748716142	4185.706305748206	3892.8903683537246	5130.1843331837035	5329.865423029998	4471.409455799523	4089.3172556058844	3680.5001945019667	3634.9293564064
5548.743579797914	6171.416817531128	7852.199549814313	5173.833762928771	5682.815844421381	6379.779844770514	5430.805197977817	5553.839728342542	4514.7816846763635	5262.678129247091	4258.886328399855	5457.24603094063	6686.62099019398	4028.869576699925	5826.635402429788	2947.148172010322	3656.011288571621	3453.55941153793	4507.367314609215	6415.579111206444	5138.954449714598	5404.010748716142	4184.923934017015	3892.8903683537246	5130.091198396757	5329.865423029998	4469.886473533285	4089.3172556058844	3680.5001945019667	3634.8105761994657
5548.743579797914	6166.820510942616	7852.199525114443	5173.833762928771	5682.815844421381	6379.013359359705	5430.805197977817	5552.744143986929	4514.7816846763635	5261.425177024039	4258.886328399855	5456.888250423375	6686.62099019398	4028.869576699925	5826.635402429788	2947.148172010322	3655.996978146014	3453.55941153793	4507.326701999798	6415.414643579774	5138.954323106732	5404.010748716142	4184.923934017015	3891.6457948088982	5129.080465747871	5329.865423029998	4469.886473533285	4089.2304243356766	3680.5001945019667	3634.8105761994657
5548.743579797914	6166.820510942616	7852.199525114443	5173.833762928771	5682.815844421381	6379.013359359705	5430.805197977817	5551.975027518173	4514.7816846763635	5259.104624058873	4258.886328399855	5456.888250423375	6686.62099019398	4028.869576699925	5826.635402429788	2947.148172010322	3655.996978146014	3453.55941153793	4507.326701999798	6415.414643579774	5138.9542233285265	5404.010748716142	4184.923934017015	3891.6457948088982	5129.080465747871	5329.865423029998	4469.886473533285	4089.2304243356766	3680.5001945019667	3634.8105761994657
5548.743579797914	6159.3922187980415	7852.199516472468	5173.833762928771	5681.282154144736	6378.0918151971755	5430.805197977817	5544.552604167073	4514.7816846763635	5251.442880233135	4258.886328399855	5456.752152498038	6686.62099019398	4028.869576699925	5825.985928866894	2940.511430481819	3655.996978146014	3453.55941153793	4507.209071389048	6415.414643579774	5138.954196521839	5404.010748716142	4184.923934017015	3891.6457948088982	5129.064125356432	5329.865423029998	4467.995431288413	4089.2304243356766	3680.2482020777475	3634.8105761994657
5541.7924479385265	6155.822961123716	7852.199516472468	5173.833762928771	5681.282154144736	6378.0918151971755	5430.805197977817	5544.552604167073	4514.637945475496	5245.26307552998	4258.886328399855	5456.752152498038	6686.62099019398	4028.869576699925	5807.964601735677	2940.511430481819	3655.9961673743524	3453.55941153793	4507.209071389048	6415.414643579774	5138.954159330361	5404.010748716142	4184.923934017015	3891.6457948088982	5129.064125356432	5329.865423029998	4467.995431288413	4089.2304243356766	3680.2482020777475	3634.8105761994657
5541.7924479385265	6155.822961123716	7852.1995071775455	5173.833762928771	5681.282154144736	6377.920473300848	5430.805197977817	5543.931732378661	4511.082985560957	5245.26307552998	4258.095694686219	5456.688912975142	6686.62099019398	4028.869576699925	5807.964601735677	2935.801585715673	3655.9961673743524	3453.55941153793	4507.209071389048	6415.414643579774	5138.954159330361	5404.010748716142	4184.923934017015	3890.907496457364	5129.058786425239	5329.865423029998	4467.995431288413	4089.2304243356766	3678.8225179180154	3634.8105761994657
5541.7924479385265	6155.822961123716	7852.199504919501	5173.833762928771	5681.282154144736	6377.77149136961	5430.805197977817	5543.308498190365	4510.836655079707	5245.26307552998	4254.607227167608	5456.688912975142	6686.62099019398	4019.5713889107687	5807.964601735677	2935.801585715673	3655.9961673743524	3453.55941153793	4507.209071389048	6415.4026993292055	5135.189064131112	5404.010748716142	4184.5427036565125	3890.8805754680916	5129.058786425239	5329.865423029998	4467.995431288413	4089.229012273991	3676.703898131165	3634.8105761994657
5541.7924479385265	6155.822961123716	7852.199504919501	5168.275287724986	5681.282154144736	6377.77149136961	5430.805197977817	5543.308498190365	4510.836655079707	5245.26307552998	4253.913587349247	5456.688912975142	6680.100136765939	4019.5713889107687	5766.30915657184	2933.57807902222	3655.9961673743524	3453.55941153793	4507.209031414674	6415.397167124856	5134.407016400559	5404.010748716142	4184.5427036565125	3889.709999697534	5129.058786425239	5329.865423029998	4467.995431288413	4089.1846621493646	3676.2285824766705	3633.477506798588
5541.6864778410345	6145.987463243169	7852.199504919501	5168.275287724986	5681.2284686285875	6377.77149136961	5425.593469176029	5542.895672925823	4510.836655079707	5245.26307552998	4205.252564646456	5456.68709425185	6680.100136765939	4013.092839654731	5766.30915657184	2929.7377747243336	3655.9961673743524	3453.55941153793	4507.209031414674	6415.397167124856	5134.407016400559	5401.020945560887	4184.508835339622	3889.709999697534	5129.058786425239	5329.810411499148	4467.995431288413	4089.18118454735	3675.9365512329487	3631.358075027892
5541.6864778410345	6145.987463243169	7852.199502282137	5168.275287724986	5681.2119890788	6377.678967116967	5425.593469176029	5542.895672925823	4510.806916209214	5245.26307552998	4205.252564646456	5456.68709425185	6680.100136765939	4009.452854354096	5766.30915657184	2929.7377747243336	3655.995076252299	3453.55941153793	4507.209031414674	6415.393771524079	5134.407016400559	5401.020945560887	4184.332709714024	3889.709999697534	5129.058786425239	5329.810411499148	4467.995431288413	4089.1363981348504	3675.816125084477	3631.358075027892
5541.6864778410345	6145.987463243169	7852.199502282137	5059.304986827752	5681.2119890788	6377.678967116967	5389.378287287687	5542.895672925823	4509.203587029317	5242.858403698796	4205.252564646456	5456.68709425185	6672.446153624197	4008.0301885360186	5766.30915657184	2929.7377747243336	3655.995076252299	3453.55941153793	4505.646690126176	6412.119215908931	5134.407016400559	5401.020945560887	4184.332709714024	3889.709999697534	5129.053263764727	5329.810411499148	4467.995431288413	4089.1363981348504	3675.816125084477	3631.331318824597
5541.6864778410345	6145.987463243169	7852.199502282137	5052.48527050309	5681.2119890788	6377.664328686392	5389.378287287687	5539.867267739588	4509.203587029317	5242.858403698796	4205.252564646456	5456.687082242989	6672.446153624197	4005.6641035677544	5766.30915657184	2929.7377747243336	3655.994900648683	3453.55941153793	4503.1466743483525	6412.119215908931	5134.407016400559	5401.020945560887	4184.332709714024	3889.5706488968954	5129.053263764727	5329.810411499148	4467.995431288413	4089.1358197479008	3675.816125084477	3631.301037430988
5536.782070150886	6145.987463243169	7852.199502282137	4992.730609496475	5681.134733186239	6377.5835682272345	5389.378287287687	5539.867267739588	4509.203587029317	5242.858403698796	4205.252564646456	5456.686949308735	6672.446153624197	4005.6641035677544	5766.30915657184	2929.5720321040058	3655.9946377343886	3453.55941153793	4502.840554636929	6411.487258047844	5134.407016400559	5401.020945560887	4184.30747938431	3889.5706488968954	5129.053263764727	5329.809076134874	4467.995431288413	4089.133507489813	3675.816125084477	3631.301037430988
5536.782070150886	6145.987463243169	7852.199502282137	4992.730609496475	5681.134733186239	6374.920183968038	5389.378287287687	5539.867267739588	4509.150854563126	5242.52080598298	4205.252564646456	5456.686939844294	6672.446153624197	4005.581263067286	5766.308114806282	2929.5720321040058	3655.994633015162	3453.55941153793	4502.5867656167575	6411.319722762841	5134.399276433628	5401.020945560887	4184.30747938431	3889.0880243923407	5129.048986759984	5329.7982779241975	4467.995353870766	4089.1323795583453	3675.6555216258384	3631.3009267902935
5535.817053036726	6145.802277583546	7852.199502282137	4992.730609496475	5679.888527510197	6373.845173940245	5389.378287287687	5539.5990893862145	4509.098495462806	5242.487567027009	4193.261441171213	5456.686939844294	6672.10301984618	4005.321709919568	5766.308114806282	2929.5720321040058	3655.994633015162	3453.55941153793	4502.5867656167575	6411.263331726422	5134.399276433628	5398.0697613307075	4184.30747938431	3887.8371770439935	5129.048986759984	5329.7982779241975	4466.765054509287	4089.1222534883927	3675.567286618913	3630.3520336560364
5535.817053036726	6139.2262062158425	7852.199502282137	4992.730609496475	5679.561700525095	6373.845173940245	5389.378287287687	5538.865067058412	4508.9317990917125	5242.463158204364	4165.232055652157	5456.686939546262	6672.009245153767	4005.321709919568	5766.308114806282	2929.5720321040058	3655.9945975618	3453.55941153793	4499.992248484533	6411.237780134531	5134.399276433628	5398.0697613307075	4184.30628131421	3887.525055773751	5129.048986759984	5329.790423246743	4466.765054509287	4089.1164843928013	3675.5103670766593	3629.46731580912
5535.817053036726	6133.526629943649	7852.199502282137	4960.871328519381	5679.561700525095	6373.845173940245	5389.378287287687	5538.816302339106	4508.9317990917125	5241.245996534466	4098.065392466685	5456.686939546262	6672.009245153767	4004.776370265435	5739.358153163829	2929.5720321040058	3655.9945975618	3453.55941153793	4499.992248484533	6411.124474916359	5134.399276433628	5398.0697613307075	4184.30628131421	3887.525055773751	5129.048986759984	5329.790423246743	4466.765054509287	4089.1164843928013	3675.5103670766593	3629.46731580912
5535.817053036726	6132.032509073656	7852.199502282137	4914.6993090953365	5679.561700525095	6373.845173940245	5389.378287287687	5538.754732709956	4508.9317990917125	5241.245996534466	3791.844426678341	5456.686939399825	6672.0045176827125	4004.776370265435	5739.358153163829	2929.5720321040058	3655.9945953723272	3453.55941153793	4499.992248484533	6411.08452063761	5133.924251959459	5398.06907240379	4184.30628131421	3887.525055773751	5129.048986759984	5329.789900840496	4466.765054509287	4089.1164843928013	3675.5103670766593	3629.46731580912
5534.057198067593	6119.565896056869	7852.199502282137	4900.86363456073	5679.561700525095	6373.845173940245	5389.378287287687	5538.754732709956	4508.9317990917125	5241.245996534466	3791.844426678341	5456.686939399825	6672.0045176827125	4004.776370265435	5739.358153163829	2929.5720321040058	3655.9945953723272	3453.55941153793	4499.992248484533	6411.071328817268	5133.91022758239	5398.06907240379	4184.30628131421	3887.525055773751	5129.048575869885	5329.789900840496	4466.765054509287	4089.1164843928013	3675.503504834136	3629.46731580912
5534.057198067593	6119.565896056869	7852.199502282137	4896.420750335908	5679.561700525095	6373.845173940245	5389.378287287687	5538.606574525987	4507.540611801554	5229.413439738813	3791.844426678341	5456.686939399825	6669.867368491322	4004.776370265435	5739.358153163829	2929.474417912647	3655.9945953723272	3453.55941153793	4499.991990483706	6411.034279618958	5133.91022758239	5398.06907240379	4184.306244544258	3887.4714291005484	5129.048575869885	5329.789900840496	4466.765054509287	4089.1164843928013	3675.472858442121	3629.46731580912
5534.057198067593	6119.565896056869	7852.19949982004	4896.420750335908	5679.561700525095	6373.845173940245	5389.027705913173	5538.606574525987	4506.502932106254	5229.413439738813	3791.844426678341	5456.0828341834085	6669.867368491322	4004.7290250003407	5738.086549591985	2929.393225543801	3655.9945953723272	3453.55941153793	4499.475420235658	6410.600697296618	5133.891170744401	5398.0686267532865	4184.306244544258	3887.2373358132463	5129.048575869885	5329.789659496995	4466.765054509287	4089.1164843928013	3675.472858442121	3629.46731580912
5533.951979652649	6119.565896056869	7852.199496100629	4896.420750335908	5679.561700525095	6373.845173940245	5386.145957259131	5538.606574525987	4506.478548229103	5229.413439738813	3764.8061354467236	5455.595235121352	6669.867368491322	4004.7290250003407	5721.665691018599	2929.30079983659	3655.9945783299354	3453.55941153793	4499.463497448824	6410.600697296618	5133.8892486044115	5398.0686267532865	4184.306244544258	3887.1926625456495	5129.048575869885	5329.789505544902	4466.765054509287	4089.1164706865306	3675.472858442121	3629.46731580912
5532.6347062671	6119.565896056869	7852.1994955074615	4896.420750335908	5679.224113708506	6373.804146677769	5385.907060090045	5538.606574525987	4506.478548229103	5229.413439738813	3759.856687164911	5455.595235121352	6665.409686854848	4004.7276106840036	5721.665691018599	2929.30079983659	3655.9945783299354	3453.55941153793	4499.463497448824	6410.600697296618	5133.8892486044115	5398.0686267532865	4184.306244544258	3883.041179789713	5129.048575869885	5329.789303649243	4466.032077262998	4089.1164706865306	3675.4668617330854	3627.9176166521465
5515.107913851538	6119.565896056869	7852.199495277172	4892.964048971138	5679.127162427047	6373.765594650727	5385.907060090045	5538.584017608169	4506.438681629767	5229.413439738813	3759.856687164911	5455.556935559967	6664.767725441457	4004.7276106840036	5714.231619144546	2929.30079983659	3655.9945783299354	3453.55941153793	4499.463497448824	6410.600697296618	5133.889182775638	5398.064280597253	4184.306208725233	3883.041179789713	5129.048575869885	5329.789303649243	4466.032077262998	4089.1164706865306	3675.4668617330854	3627.9176166521465
5515.107913851538	6115.7513380538085	7852.199495277172	4843.780344310527	5678.897207742955	6362.868279639831	5357.6101125043115	5538.584017608169	4506.438681629767	5227.217610788021	3735.542856916271	5455.556935559967	6663.742225016072	4004.7097683032234	5714.231619144546	2929.30079983659	3655.9945783299354	3453.55941153793	4499.463497448824	6410.600697296618	5133.889182775638	5398.064280597253	4184.306138262735	3883.041179789713	5129.048575869885	5329.789303649243	4466.032077262998	4089.1164706865306	3675.4668617330854	3627.9176166521465
5515.107913851538	6114.047368367452	7852.199495277172	4828.493226526878	5678.897207742955	6362.868279639831	5352.968647237177	5538.584017608169	4506.438681629767	5227.217610788021	3724.4590597485007	5455.556935559967	6661.053448307841	4000.3442233636247	5714.231619144546	2929.297794290363	3655.9945783299354	3453.55941153793	4499.455599461115	6410.600697296618	5133.889182775638	5395.8519591232325	4184.306127883541	3883.041179789713	5129.048527068966	5329.789303649243	4466.032077262998	4089.1164618006082	3675.4668617330854	3627.9176166521465
5514.976333185974	6112.302971814152	7852.199495207944	4828.493226526878	5678.897207742955	6360.695981886268	5339.983565234962	5538.584017608169	4506.438681629767	5227.007865238504	3710.8202636530505	5455.5549195351805	6657.876304356429	3987.766528953217	5706.050804201232	2929.297794290363	3655.9945783299354	3453.55941153793	4498.520775404215	6410.5939770630075	5133.889118103868	5395.8519591232325	4184.30609151109	3882.855131878826	5129.048527068966	5329.789303649243	4465.86664481578	4089.1164587647536	3675.4668617330854	3625.818548867547
5514.3397835103315	6112.302971814152	7852.199495207944	4828.493226526878	5678.897207742955	6355.095557278937	5339.983565234962	5538.584017608169	4506.415725655039	5226.604279092058	3638.251956435815	5455.5549195351805	6650.938626988322	3987.766528953217	5706.050804201232	2929.2931563292736	3655.9945783299354	3453.55941153793	4498.520775404215	6410.5939770630075	5133.888963118199	5395.8519591232325	4184.30609151109	3881.593813309966	5129.048527068966	5329.789303649243	4465.005090191784	4089.1164587647536	3675.466501126103	3625.818548867547
5514.324087386298	6112.302971814152	7852.199495205696	4826.763370224591	5678.891594491439	6355.095557278937	5339.983565234962	5538.582148640449	4506.368291483244	5226.604279092058	3638.251956435815	5455.551429210604	6650.938626988322	3987.766528953217	5706.02944223862	2929.2931563292736	3655.9945783299354	3453.55941153793	4498.520775404215	6410.5939770630075	5133.888963118199	5395.8519591232325	4184.306042760518	3881.531858529059	5129.048524252201	5329.789303649243	4465.005090191784	4089.1164587647536	3675.466501126103	3625.745625898372
5513.726332244138	6105.38875622334	7852.199495202135	4826.763370224591	5678.890381714122	6355.095557278937	5336.714948200142	5538.573793209871	4506.368291483244	5226.604279092058	3636.7818197003653	5455.550913220428	6650.938626988322	3987.221422244386	5693.16429673801	2929.2931563292736	3655.9945783299354	3453.55941153793	4498.520775404215	6410.5939770630075	5133.888963118199	5395.8519591232325	4184.306041292285	3881.4401239012504	5129.048524252201	5329.789303649243	4464.999779352683	4089.1164587647536	3675.466501126103	3625.4919671127705
5513.726332244138	6105.225234554979	7852.199495202135	4826.763370224591	5678.881661878531	6355.095557278937	5336.714948200142	5538.5527769823875	4506.368291483244	5226.604279092058	3610.1887732903742	5455.550913220428	6631.898158436383	3987.221422244386	5693.16429673801	2929.2931563292736	3655.9945783299354	3453.55941153793	4498.520775404215	6410.5939770630075	5133.888926566055	5395.8519591232325	4184.306041292285	3881.4401239012504	5129.048524252201	5329.789303649243	4464.999779352683	4089.1164587647536	3675.466501126103	3625.4919671127705
5513.591151753706	6102.892742133271	7848.6259503008405	4824.287979712991	5678.881661878531	6353.91584882445	5330.029335402858	5538.550177522408	4506.335500043346	5226.547003566388	3609.8430636627595	5455.550725844249	6623.885749837562	3987.221422244386	5693.16429673801	2929.2931563292736	3655.9945765378397	3453.55941153793	4498.520775404215	6410.5939770630075	5133.888926566055	5395.8519591232325	4184.306041292285	3881.359405697098	5129.048524252201	5329.789221750501	4464.976458154924	4089.1164587647536	3675.4664630730244	3625.4919671127705
5513.591151753706	6102.892742133271	7846.059371594826	4822.445438776484	5678.875957590344	6348.575581366048	5320.639531771647	5538.550177522408	4506.335461033879	5226.547003566388	3606.5023689236186	5455.550725844249	6619.0064765491625	3987.221422244386	5667.415967481683	2929.2931563292736	3655.9945765378397	3453.55941153793	4498.520775404215	6410.5939770630075	5133.888926566055	5395.8519591232325	4184.306041292285	3881.359405697098	5129.048524252201	5329.789137177802	4464.972181790115	4089.1164587647536	3675.4664630730244	3625.310394403567
5513.591151753706	6067.452785465963	7836.239386545175	4817.51055934109	5678.875957590344	6347.969027005771	5320.639531771647	5538.549012991818	4506.324520744414	5226.547003566388	3590.0658491536187	5455.550725844249	6619.0064765491625	3987.221422244386	5654.220749017091	2929.2931563292736	3655.9945765378397	3453.55941153793	4498.520775404215	6410.5939770630075	5133.888915600473	5395.849968983828	4184.306041292285	3881.359405697098	5129.048524252201	5329.789137177802	4464.972181790115	4089.11645842672	3675.244695872176	3625.310394403567
5513.591151753706	6067.452785465963	7835.93674947088	4811.1911919511285	5678.874545418494	6347.580851914621	5320.639531771647	5538.548749702575	4506.323912486654	5226.547003566388	3590.0658491536187	5455.550725844249	6618.614877542552	3986.3478894652962	5653.708058126452	2927.0632041675517	3655.9945765378397	3453.55941153793	4498.520775404215	6410.5939770630075	5133.888915600473	5395.849968983828	4184.306041292285	3881.3281278029754	5129.048524252201	5329.789137177802	4464.971944853921	4089.1164567439596	3675.244695872176	3625.310394403567
5513.2843106043965	6060.702799368601	7835.93674947088	4808.564743893401	5678.874545418494	6344.3553869942	5320.639531771647	5538.486797834856	4504.090337436127	5226.547003566388	3582.114698672638	5450.227427913549	6618.614877542552	3986.3478894652962	5642.796514537427	2927.0632041675517	3655.9945763269097	3453.55941153793	4498.520775404215	6410.579233630404	5133.8889131263995	5393.665699995564	4184.306041292285	3881.3281278029754	5129.048524252201	5329.770855468425	4464.971944853921	4089.0288322970364	3675.244695872176	3623.1270607046936
5513.172313776592	6060.702799368601	7835.71318155869	4808.010865960899	5678.786816071741	6342.5094873571215	5320.639531771647	5532.498471162784	4502.279149243622	5224.654847707972	3582.114698672638	5450.227427913549	6617.720459308002	3986.0413076428254	5642.796514537427	2927.0632041675517	3655.9945763269097	3453.359616383852	4498.520775404215	6410.574404498465	5133.888912788735	5393.444459673778	4184.306041292285	3881.20344053094	5129.048524252201	5329.770855468425	4464.969029711168	4089.0288322970364	3675.244695872176	3622.9953233389515
5513.172313776592	6060.702799368601	7835.381795978316	4807.541011493264	5678.786816071741	6329.632468455081	5320.639531771647	5532.498471162784	4502.27031736252	5220.12435112117	3582.114698672638	5450.198021173275	6617.720459308002	3986.0413076428254	5640.780444207769	2927.0632041675517	3655.9945763269097	3453.359616383852	4498.520775404215	6410.574404498465	5133.888912465449	5389.371208756462	4184.306041292285	3881.165005430197	5129.048523965421	5329.769291158652	4464.967592360508	4089.0288322970364	3675.244695872176	3622.888345033377
5513.172313776592	6052.557637085421	7835.381795978316	4807.541011493264	5678.786816071741	6329.632468455081	5320.639531771647	5532.498471162784	4502.27031736252	5220.12435112117	3577.1915916761745	5450.198021173275	6617.429770901786	3986.0413076428254	5640.780444207769	2925.8320142218254	3655.9945763269097	3453.359616383852	4498.520775404215	6410.574296721179	5133.888912465449	5389.157727426101	4184.306041292285	3881.165005430197	5129.048523965421	5329.769291158652	4464.967592360508	4089.0288322970364	3675.244695872176	3622.888345033377
5513.172313776592	6042.676358998734	7835.287541704003	4807.541011493264	5678.786816071741	6326.704900951924	5252.238463448633	5532.498471162784	4502.27031736252	5201.729345294716	3567.867252856158	5450.185553785632	6617.429770901786	3986.0413076428254	5639.8705802424665	2922.038854677889	3655.9945763269097	3453.359616383852	4498.520775404215	6410.571198252199	5133.8889080428235	5387.782126525042	4184.306041292285	3881.163203814797	5129.048523965421	5329.769291158652	4464.967592360508	4089.0288322970364	3675.244695872176	3622.888345033377
5513.172313776592	6034.7396626910795	7834.8785731789585	4807.541011493264	5678.786816071741	6326.704900951924	5252.238463448633	5532.498471162784	4502.27031736252	5187.862856318571	3565.971726833188	5449.839721933906	6617.406340860922	3986.0413076428254	5639.569207246321	2922.038854677889	3655.9945763269097	3453.359616383852	4498.520775404215	6410.571161091876	5133.8889080428235	5382.296380824022	4184.306041292285	3881.163203814797	5129.048521698988	5329.7353261763665	4464.967592360508	4089.0288322970364	3675.244695872176	3622.8191651611255
5513.172313776592	6034.572663336706	7834.498966099229	4799.165841955855	5678.786816071741	6326.704900951924	5252.238463448633	5529.520772229025	4502.27031736252	5186.884447740587	3565.971726833188	5449.723386347746	6617.406340860922	3982.0589064070623	5639.569207246321	2922.038854677889	3655.9945763269097	3453.359616383852	4498.520775404215	6410.555877142537	5133.8889080428235	5382.296380824022	4184.306038317056	3881.163203814797	5129.048516243018	5329.63631006283	4464.967416170461	4089.0288322970364	3675.244695872176	3622.8191651611255
5513.163306535751	6031.608334806105	7834.498966099229	4790.804133122943	5678.786816071741	6323.929628419738	5249.647923698147	5529.520772229025	4502.27031736252	5186.881017521491	3552.851725600666	5449.723386347746	6616.512625613158	3978.427059071871	5636.286011127602	2922.038854677889	3655.9945763269097	3453.359616383852	4498.520775404215	6410.555877142537	5133.8889080428235	5382.160033807511	4184.306038137309	3881.163203814797	5129.0485161649285	5329.6330424283005	4464.967416170461	4089.0288322970364	3675.244695872176	3622.8191651611255
5513.163306535751	6031.608334806105	7834.498966099229	4790.804133122943	5678.776782605799	6323.929628419738	5245.452763690736	5527.355202022838	4502.27031736252	5185.980447492146	3552.7072760012707	5449.723386347746	6616.512625613158	3975.4500466139316	5635.666807314103	2922.0061191017467	3655.9945763269097	3453.340166433322	4498.520775404215	6410.555877142537	5133.8889080428235	5382.160033807511	4184.306037781292	3881.1618184180097	5129.0485161649285	5329.627869901516	4464.967416170461	4089.0288322970364	3675.244695872176	3622.8191651611255
5513.163306535751	6031.608334806105	7834.498966099229	4790.804133122943	5678.774879339491	6323.929628419738	5244.338792710574	5527.355202022838	4502.27031736252	5178.323462700152	3552.2257896254932	5449.723386347746	6616.304673966037	3972.3953214820535	5634.0487531100325	2921.9869793568478	3655.9945763269097	3453.340166433322	4498.520775404215	6410.555877142537	5133.8889080428235	5382.160033807511	4184.306037603521	3881.1618184180097	5129.0485161649285	5329.627732104485	4464.967416170461	4089.0288322970364	3675.244695872176	3622.8191651611255
5513.163306535751	6029.9688646163795	7834.498966099229	4790.804133122943	5678.774879339491	6323.929628419738	5207.97110997498	5527.355202022838	4502.19076372696	5165.907586512068	3549.566592167767	5449.723386347746	6616.252618489468	3971.654173127112	5634.0487531100325	2918.6655249455075	3655.9945763269097	3453.340166433322	4498.520775404215	6410.555877142537	5133.8889080428235	5382.157889766449	4184.306037603521	3881.1618184180097	5129.0485161649285	5329.626313000694	4464.967401091991	4089.0288322970364	3675.244695872176	3622.812521963819
5513.163306535751	6028.19977165802	7832.277556404215	4790.804133122943	5678.774879339491	6323.1897187199565	5207.97110997498	5516.59070288504	4502.19076372696	5165.907586512068	3547.1970721628204	5449.723386347746	6616.252618489468	3971.54091156373	5634.0487531100325	2918.6655249455075	3655.9945763269097	3453.340166433322	4497.8939286288805	6410.555877142537	5131.9639549296035	5382.157889766449	4184.306037579956	3874.1182092463832	5129.048516080484	5329.626313000694	4464.967218331038	4089.0288322970364	3675.244695872176	3622.812521963819
5513.163306535751	6028.19977165802	7831.905487812918	4790.804133122943	5678.774879339491	6323.1897187199565	5207.97110997498	5516.59070288504	4502.19076372696	5165.600006714122	3547.1970721628204	5449.723386347746	6616.252618489468	3971.54091156373	5634.0487531100325	2912.0964781971	3655.9945763269097	3452.7278185824007	4497.8939286288805	6410.555877142537	5131.9639549296035	5381.293356773548	4184.306037571878	3874.1182092463832	5129.048516080484	5329.626313000694	4464.96719084429	4089.0288322970364	3675.244695872176	3622.812521963819
5513.163306535751	6028.19977165802	7831.905487812918	4790.804133122943	5678.774589780798	6322.9927436489115	5207.97110997498	5516.59070288504	4502.19076372696	5165.338374339857	3547.1970721628204	5449.723386347746	6616.248214750883	3971.2108529938346	5634.0487531100325	2912.0964781971	3655.9945763269097	3452.7225702367987	4497.8939286288805	6410.555877142537	5131.9639549296035	5381.19005818746	4184.306037468083	3874.0869933135555	5129.048516080484	5329.626313000694	4464.96719084429	4089.0288322970364	3675.244695872176	3622.812521963819
5513.163306535751	6028.19977165802	7831.90470037341	4790.804133122943	5678.774589780798	6322.934224658463	5207.97110997498	5516.59070288504	4502.19076372696	5162.906234095988	3547.0237860624366	5446.740986193776	6610.421417378159	3971.1614187263167	5634.0487531100325	2911.578064531932	3655.9945763269097	3452.6966911480577	4497.037901582092	6410.555877142537	5131.9639549296035	5381.19005818746	4184.306037321824	3871.2143829481824	5128.999130066781	5329.626313000694	4464.96719084429	4089.0288322970364	3674.9308690469406	3622.812521963819
5513.161675436283	6024.904287316674	7831.90470037341	4790.804133122943	5678.774589780798	6322.934224658463	5207.97110997498	5516.59070288504	4502.19076372696	5157.955028204311	3546.2022391407845	5446.740986193776	6610.421417378159	3971.1614187263167	5634.0487531100325	2910.355129019303	3655.9945763269097	3452.6966911480577	4497.037901582092	6410.555877142537	5131.9639549296035	5381.19005818746	4184.306037321824	3871.2143829481824	5128.994648153897	5329.626313000694	4464.96719084429	4089.0288322970364	3674.9308690469406	3622.812521963819
5504.40205687554	6023.5566218918	7831.90470037341	4783.953451602937	5678.774520997592	6322.934224658463	5207.97110997498	5512.787696498744	4502.19076372696	5153.984733234771	3546.174456420661	5446.740986193776	6609.931942400899	3971.1614187263167	5633.796367900238	2910.355129019303	3655.9945763269097	3452.6966911480577	4497.037901582092	5498.233719597178	5131.9639549296035	5381.184536342915	4184.306037321824	3867.8744274376313	5128.994648153897	5329.626313000694	4464.96719084429	4089.0288322970364	3674.9308690469406	3622.812521963819
5493.915973542989	6022.460343133088	7831.90470037341	4783.953451602937	5678.774211785525	6318.204262337481	5207.949981042058	5511.991770853863	4502.19076372696	5153.8015332271425	3546.174456420661	5446.740986193776	6605.087185856611	3971.140459621148	5633.796367900238	2909.298196316548	3655.9945763269097	3452.6966911480577	4497.036113810747	5498.233719597178	5131.9639549296035	5380.281003422973	4184.306037321422	3865.5860901889455	5128.992635041009	5329.626313000694	4464.96719084429	4089.0288322970364	3674.2266464465747	3622.812521963819
5493.915973542989	6022.460343133088	7831.343554305718	4783.953451602937	5678.772600937729	6311.898444336936	5207.949981042058	5511.794110440115	4502.19076372696	5153.767294099916	3546.1269486098154	5444.188174186054	6605.087185856611	3971.140459621148	5633.7653718453	2909.298196316548	3655.9945763269097	3452.6952938654276	4496.822993232167	5498.233719597178	5131.9639549296035	5380.281003422973	4184.306037321422	3865.5860901889455	5128.991286023074	5329.626313000694	4464.648607285393	4089.0288322970364	3674.2266464465747	3622.812521963819
5493.915973542989	6022.460343133088	7831.343554305718	4783.953451602937	5678.723816310294	6311.604305618574	5207.94413778701	5509.015429123941	4502.19076372696	5152.991529932427	3546.049391960806	5443.490555379611	6605.087185856611	3971.126143079887	5633.7653718453	2909.298196316548	3655.9945763269097	3452.687363931578	4496.822993232167	5498.233719597178	5131.9639549296035	5380.281003422973	4184.306037321422	3865.5860901889455	5128.99046233771	5329.6262672243265	4464.648607285393	4089.0288322970364	3674.226273082665	3622.812521963819
5493.915973542989	6021.747225236586	7831.343554305718	4783.953451602937	5678.705846120818	6307.732787987865	5207.930136769788	5507.690505178665	4502.19076372696	5152.991529932427	3545.9574627404645	5443.05022646183	6605.087185856611	3971.121112845887	5632.203553085765	2909.223892244634	3655.9945763269097	3452.6865762421044	4496.798771866335	5498.233719597178	5131.9639549296035	5380.281003422973	4184.306037321422	3865.5860901889455	5128.990075831694	5329.62624214274	4464.623701518589	4089.0288322970364	3674.22489123424	3622.80471012957
5490.665567321349	6021.095627706888	7831.343554305718	4783.953451602937	5678.699945643966	6307.732787987865	5207.930136769788	5506.827952717937	4502.19076372696	5152.991529932427	3545.883718844554	5442.865365381136	6604.8792430297035	3971.1201799806927	5630.262856983694	2909.172256698089	3655.9945763269097	3452.6865762421044	4496.798771866335	5498.233719597178	5131.9639549296035	5380.281003422973	4184.306037321422	3865.5860901889455	5128.990075831694	5329.62624214274	4464.620235128456	4089.0288322970364	3674.214924386243	3622.80471012957
5490.665567321349	6020.879481776477	7831.343554305718	4783.953451602937	5678.699945643966	6296.427254449889	5205.814102781958	5506.827952717937	4502.19076372696	5152.991529932427	3545.883718844554	5442.819592770467	6603.781566900197	3971.113132944316	5629.7002026971895	2909.172256698089	3655.9945763269097	3452.6865762421044	4496.798771866335	5498.233719597178	5131.9639549296035	5380.281003422973	4184.306037320262	3865.5482977200036	5128.990075831694	5329.62624214274	4464.612373049089	4089.0288322970364	3674.214924386243	3622.80471012957
5488.841082333125	6020.879481776477	7831.343554305718	4783.916032792533	5678.699945643966	6296.427254449889	5205.814102781958	5506.827952717937	4501.925084134609	5152.991529932427	3545.8822314600266	5442.8121517085865	6603.781566900197	3971.113132944316	5629.7002026971895	2908.273725903185	3655.9945763269097	3452.6865762421044	4496.798771866335	5238.237440534947	5131.9639549296035	5380.201044831342	4184.3060373196495	3865.5482977200036	5128.990075831694	5329.62624214274	4464.351914257475	4089.0288322970364	3674.214924386243	3622.80471012957
5488.841082333125	6020.879481776477	7831.343554305718	4783.916032792533	5678.698581219702	6295.701414795519	5205.814102781958	5501.149766395991	4501.925084134609	5152.300057812227	3545.7274385134074	5442.809149358219	6455.541337535732	3969.9594266306412	5627.902277344611	2908.232370465222	3655.9945763269097	3452.6864639428586	4495.7204592711405	5238.237440534947	5131.9639549296035	5380.201044831342	4184.3060373196495	3865.5482977200036	5128.990075831694	5329.611743451069	4464.351914257475	4089.0288322970364	3674.214924386243	3622.80471012957
5487.4392630100365	6020.879481776477	7831.343554305718	4782.870006854203	5678.695794087607	6295.701414795519	5205.435977894248	5501.133300597445	4501.925084134609	5151.034049754953	3544.1074439160816	5442.77751200162	6455.541337535732	3969.5502794010044	5627.902277344611	2906.97328133927	3655.9945763269097	3452.6864639428586	4495.537562627835	5238.237440534947	5131.9639549296035	5380.201044831342	4184.3060373196495	3864.763181055549	5128.990007475884	5329.4561342011075	4464.351914257475	4089.0288322970364	3674.214924386243	3622.80471012957
5484.036385211585	6020.879481776477	7831.343553005066	4782.870006854203	5678.695588338349	6291.883296316299	5205.435977894248	5501.133300597445	4497.867262655991	5151.034049754953	3542.9595045151464	5442.765282702923	6409.151729227489	3969.481057139995	5627.9022270611185	2904.436252960972	3655.9945763269097	3452.6864639428586	4495.500391155088	5238.237440534947	5131.9639549296035	5380.201044831342	4184.306037319649	3864.763181055549	5128.990007475884	5329.435097124626	4464.351914257475	4089.0288322970364	3674.1599883550152	3622.80471012957
5484.036385211585	6020.879481776477	7831.343553005066	4782.870006854203	5678.695588338349	6291.883296316299	5205.4244260629785	5500.927833902364	4496.134881015898	5151.034049754953	3542.764174483943	5442.765282702923	6355.260525744782	3969.475102846354	5627.9022270611185	2903.5993799019884	3655.9945763269097	3452.6864639428586	4495.500391155088	5238.237440534947	5131.9639549296035	5380.201044831342	4184.306037319613	3864.763181055549	5128.990007475884	5329.435097124626	4464.351914257475	4089.0288322970364	3674.1599883550152	3622.80471012957
5484.036385211585	6020.879481776477	7830.801092153856	4782.870006854203	5678.662920010728	6291.833303262971	5205.4244260629785	5500.614242555282	4496.083668174942	5147.826244978667	3541.4556442165367	5442.765282702923	6266.079900106022	3969.4377386887486	5627.9022270611185	2903.5993799019884	3655.9945763269097	3452.6863919344305	4495.482972640103	5214.723767441268	5131.963865945443	5377.087373691724	4184.306037319587	3862.7309892454105	5128.990007475884	5329.435097124626	4464.351914257475	4088.9035370020206	3674.1599883550152	3622.486882272462
5484.036385211585	6020.879481776477	7830.801092153856	4782.870006854203	5678.662920010728	6291.54065651	5205.4244260629785	5500.614242555282	4496.083668174942	5146.1623357446915	3538.4248247085475	5442.765282702923	6266.079900106022	3969.4327899845093	5627.9022270611185	2903.2548791419676	3655.9945763269097	3452.6863919344305	4495.482972640103	5164.696319147379	5131.963865945443	5375.645372702758	4184.306037319587	3860.61690323537	5128.989995788596	5329.435097124626	4464.351914257475	4088.8546849218055	3674.15970784228	3622.486882272462
5484.036385211585	6020.87701974256	7830.801092153856	4782.870006854203	5678.662920010728	6285.855278993785	5205.4244260629785	5500.486088678331	4496.083668174942	5142.998297647817	3538.3615739892157	5442.501570274285	6261.155545460555	3969.409384966314	5627.9022270611185	2903.1903844785015	3655.9945763269097	3452.6863919344305	4495.482972640103	5159.26132588795	5131.71945511833	5375.645372702758	4184.306037319579	3855.888805919435	5128.989995788596	5329.435097124626	4464.351914257475	4088.8546849218055	3673.6825279196946	3622.486882272462
5484.036385211585	6019.385220866959	7830.801092153856	4782.8061123853095	5678.660390107016	6284.082444004513	5199.270319251764	5500.265139593555	4496.083668174942	5142.367053759144	3537.4343339078914	5441.2074771062435	6261.155545460555	3969.409384966314	5627.8777387577975	2903.185375595316	3655.9945763269097	3452.6863836151783	4492.500697112882	5159.26132588795	5131.703877317421	5374.95737332798	4184.306037319574	3855.888805919435	5128.989995788596	5329.435097124626	4464.351914257475	4088.840511414023	3673.547364188393	3619.908536751512
5484.036385211585	6019.385220866959	7830.801092153856	4770.674544023628	5678.590962703791	6284.082444004513	5197.465707985287	5500.240377635941	4496.083668174942	5134.894212135499	3537.4343339078914	5441.2074771062435	6261.155545460555	3969.409384966314	5627.621148590662	2902.7782849961773	3655.9945763269097	3452.6863836151783	4491.511671895043	5159.26132588795	5131.619440166505	5374.95737332798	4184.306037319574	3855.888805919435	5128.989995788596	5329.435097124626	4464.239272165578	4088.840511414023	3673.547364188393	3619.837027820231
5484.036385211585	6019.2989613997415	7830.0647563221955	4770.674544023628	5678.554209381533	6284.082444004513	5181.901680273976	5500.2096506572	4496.061131126943	5131.82985111103	3537.4343339078914	5441.199874093869	6261.155545460555	3967.338384801806	5627.621148590662	2902.1545800773883	3655.9945763269097	3452.6863836151783	4491.511671895043	5146.231697787449	5131.619440166505	5374.924764320258	4184.306037319574	3855.888805919435	5128.989995788596	5329.435097124626	4464.239272165578	4088.840511414023	3673.5212188529204	3619.3668367070422
5484.036385211585	6019.2989613997415	7829.548007197862	4770.674544023628	5678.221535682299	6278.032661732473	5178.565554857971	5500.2096506572	4496.061131126943	5130.508897261226	3537.4343339078914	5441.199874093869	6261.155545460555	3967.225604156133	5627.621148590662	2902.0790507781503	3655.9945763269097	3452.686382282146	4491.4965945576805	5146.231697787449	5131.619440166505	5374.767454797926	4184.306037319574	3853.850492525986	5128.989995788596	5329.435097124626	4464.239272165578	4088.840511414023	3673.5149282269385	3619.3668367070422
5484.036385211585	6019.2989613997415	7829.532410536881	4770.674544023628	5676.792218394108	6265.295907085717	5178.565554857971	5500.2096506572	4496.05664624968	5127.094323922048	3537.2848474798634	5441.199874093869	6250.833828860676	3966.9591949963083	5627.610754486641	2901.762811287179	3655.9945763269097	3452.686381912238	4491.462581412301	5142.723320610258	5131.619440166505	5374.767454797926	4184.306037319574	3853.850492525986	5128.989995788596	5329.435097124626	4464.239272165578	4088.840511414023	3673.484236199827	3619.3668367070422
5482.341350311133	6019.284180963809	7806.151025598326	4769.693059463347	5675.818417392948	6265.295907085717	5178.403957976991	5500.2096506572	4496.05664624968	5122.199428199814	3537.1946208344602	5441.199012814003	6250.833828860676	3966.52049155213	5627.610754486641	2901.762811287179	3655.9945763269097	3452.686381912238	4491.228544832422	5105.0836432729775	5131.619440166505	5374.767454797926	4184.306037319565	3853.191804440811	5128.989995788596	5329.435097124626	4464.239272165578	4088.840511414023	3673.484236199827	3619.3668367070422
5482.341350311133	6019.284180963809	7793.694473221016	4769.693059463347	5674.954652467908	6265.295907085717	5177.2540962670355	5500.2096506572	4496.056177320583	5122.199428199814	3537.1946208344602	5441.189882634655	6250.833828860676	3966.52049155213	5627.607280029972	2901.7072856749114	3655.9945763269097	3452.686381912238	4490.004712170548	5105.0836432729775	5131.619440166505	5374.767454797926	4184.306037319565	3852.67973923787	5128.989995788596	5329.435097124626	4464.239272165578	4088.840511414023	3673.241703109119	3619.3668367070422
5482.341350311133	6019.2814150678405	7793.694473221016	4768.05664606696	5674.839435122543	6265.295907085717	5175.671935265041	5500.2096506572	4496.056177320583	5122.054298456959	3535.1485812523506	5441.189882634655	6248.40007476542	3963.8429093633194	5627.607280029972	2900.7063873058887	3655.9945763269097	3452.686381912238	4490.004712170548	5105.0836432729775	5131.619440166505	5374.767454797926	4184.306037319565	3852.67973923787	5128.989995788596	5329.435097124626	4464.239272165578	4088.840511414023	3673.241703109119	3619.3668367070422
5482.341350311133	6019.277227790707	7793.694473221016	4768.05664606696	5674.839435122543	6251.912929388498	5175.366042762942	5500.202936639903	4496.056177320583	5122.054298456959	3535.1485812523506	5410.1718766310305	6248.40007476542	3963.8429093633194	5627.607280029972	2900.6286493394055	3655.9945763269097	3452.686381912238	4489.963412319041	5105.0836432729775	5131.619440166505	5374.767454797926	4184.306037319564	3852.67973923787	5128.989995788596	5329.435097124626	4464.239272165578	4088.840511414023	3673.2377966987997	3619.3668367070422
5482.341350311133	6019.275274651716	7782.948740867187	4767.947673072986	5674.825072043769	6209.956955029952	5175.283570402118	5500.1935108111775	4496.056177320583	5122.054298456959	3533.4974508527484	5396.802341850285	6236.924516848986	3963.8267164242375	5627.602584566949	2900.6214476473806	3655.9945763269093	3452.686381912238	4489.956247599127	5095.464256722682	5131.619440166505	5374.767454797926	4184.306037319564	3852.67973923787	5128.989995760862	5329.435097124626	4464.239272165578	4088.840511414023	3673.2377966987997	3619.3668367070422
5482.341350311133	6019.25742683766	7772.250511115399	4767.947673072986	5674.811926852498	6202.1833378522215	5175.171136758318	5500.187902137359	4496.055471079937	5122.054298456959	3533.4974508527484	5394.076005835453	6233.201807823482	3962.87370047951	5627.602584566949	2900.572280987751	3655.9945763269093	3452.6863818632423	4489.867058202981	5095.464256722682	5131.619440166505	5374.767454797926	4184.306037319564	3852.67973923787	5127.77753025697	5329.435097124626	4464.239272165578	4088.840511414023	3673.2377966987997	3608.6742498475305
5482.341350311133	6018.884047993403	7766.761210999443	4767.947673072986	5674.808083819782	6202.1833378522215	5175.171136758318	5500.185087256412	4496.055471079937	5122.054298456959	3523.8126318077298	5394.076005835453	6233.201807823482	3962.8194324929855	5627.602584566949	2900.572280987751	3655.9945763269093	3452.6863818521615	4489.848239755725	5058.806587492323	5131.619440166505	5374.767454797926	4184.306037319564	3852.67973923787	5127.77753025697	5329.435097124626	4464.239272165578	4088.840511414023	3673.2377966987997	3608.6742498475305
5481.2709237951	6018.870523085534	7766.761210999443	4767.947673072986	5674.800748488247	6202.1833378522215	5175.171136758318	5499.819481080777	4496.055471079937	5122.046152826021	3521.204262727557	5394.076005835453	6233.201807823482	3962.810426963738	5627.602584566949	2900.572280987751	3655.9945763269093	3452.6324778996795	4489.848239755725	5058.806587492323	5131.525697592364	5374.767454797926	4179.180920360886	3852.67973923787	5127.77753025697	5329.435097124626	4464.076890604251	4088.840511414023	3673.2377966987997	3608.66708116459
5481.2578168093405	6018.748126949035	7766.761210999443	4767.927651203513	5674.800748488247	6178.801294380863	5175.149270123609	5499.819481080777	4496.055294188002	5122.028771869071	3519.645802443582	5394.076005835453	6233.201807823482	3962.450920211132	5627.213514195246	2900.571659346081	3655.9945763269093	3452.6324778996795	4489.845617827166	5058.806587492323	5131.522445889259	5374.531585774845	4179.180920360886	3852.6739649272217	5127.77753025697	5329.435097124626	4464.076890604251	4088.840511414023	3673.2377481446792	3608.66708116459
5481.245305126828	6018.748126949035	7766.761210999443	4767.890878744664	5674.800748488247	6177.741052881667	5175.1386418695365	5499.819481080777	4495.969107983725	5122.028771869071	3519.625020586857	5393.258312103121	6233.201807823482	3962.045574707499	5627.213514195246	2900.571659346081	3655.9945763269093	3452.628370483275	4489.844238684122	5058.806587492323	5131.522445889259	5374.531585774845	4179.180920360886	3852.220078629994	5127.77753025697	5329.435097124626	4464.076890604251	4088.840511414023	3673.1893804920865	3608.66708116459
5481.245305126828	6018.748126949035	7766.761210999443	4767.883414702911	5674.800748488247	6177.741052881667	5175.1386418695365	5499.819481080777	4495.969107983725	5122.028771869071	3519.420456290216	5393.258312103121	6231.95921803872	3961.293250778547	5627.21129815873	2900.5625409356962	3655.9945763269093	3452.6275640137037	4489.8401673502485	5058.806587492323	5131.522445889259	5374.531585774845	4179.180920360886	3852.20309658069	5127.77753025697	5329.435097124626	4463.959887565563	4088.840511414023	3673.1893804920865	3608.66708116459
5481.245305126828	6018.721989614418	7766.647254445622	4767.883414702911	5674.800748488247	6177.741052881667	5174.530853889347	5499.744175754899	4495.969107983725	5122.028771869071	3519.313983842824	5393.258312103121	6231.773756755437	3961.293250778547	5627.21129815873	2900.5625409356962	3655.994576326908	3452.605931173207	4489.8401673502485	4985.735979153779	5131.521242056286	5374.531585774845	4179.180920360886	3851.1962571324348	5127.77753025697	5329.435097124626	4463.959887565563	4088.840511414023	3673.1893804920865	3608.66708116459
5481.245305126828	6018.721989614418	7766.634134469157	4767.883414702911	5674.354617633373	6177.741052881667	5174.530853889347	5499.744175754899	4495.968948709783	5120.7416682125795	3519.313983842824	5393.258312103121	6231.773756755437	3957.565640089879	5626.9409886308595	2900.5601693649123	3654.870647040816	3452.6019164212175	4489.839852094036	4985.735979153779	5131.521242056286	5374.531585774845	4174.79341088259	3851.0486200682794	5127.77753025697	5329.435097124626	4246.598208271486	4088.840511414023	3673.1893804920865	3607.978008678157
5481.245305126828	6018.721989614418	7761.144107843839	4767.883414702911	5674.354617633373	6177.741052881667	5174.530853889347	5499.744175754899	4495.968948709783	5120.475599688891	3519.313983842824	5393.258312103121	6231.773756755437	3957.565640089879	5626.894315456787	2899.7874355999306	3654.870647040816	3452.6019164212175	4489.839852094036	4985.735979153779	5131.040372480824	5372.884863234423	4174.409005837177	3849.5998832288574	5127.77753025697	5329.435097124626	4246.598208271486	4088.840511414023	3673.1893804920865	3607.8182263194158
5481.245305126828	6018.694798150418	7761.144107843839	4767.849760179068	5674.354617633373	6175.3507367606235	5174.530853889347	5499.744175754899	4495.96660312058	5120.475599688891	3519.3126434105834	5392.0260484801165	6231.773756755437	3957.565640089879	5626.885215261533	2899.4930136427465	3654.870647040816	3452.6019164212175	4489.839843399297	4985.735979153779	5131.040372480824	5372.884863234423	4173.755084254122	3849.259249312031	5127.77753025697	5329.435097124626	4246.598208271486	4088.840511414023	3673.1893804920865	3607.8182263194158
5481.245305126828	6018.694798150418	7758.332894196678	4767.842498027396	5674.331846470844	6174.608137304351	5174.530853889347	5499.744175754899	4495.96660312058	5119.459697255674	3519.3126434105834	5392.0260484801165	6231.743679095992	3957.565640089879	5626.885215261533	2899.4930136427465	3654.870647040816	3452.5944537104533	4489.839826366865	4970.565456102276	5131.040372480824	5372.884863234423	4173.755084254122	3849.08627147117	5127.77753025697	5329.435097124626	4246.598208271486	4088.840511414023	3673.1855613100715	3607.8182263194158
5481.245305126828	6018.694798150418	7758.332894196678	4767.842498027396	5674.331846470844	6173.551604923645	5170.149906379351	5499.744175754899	4495.96660312058	5118.762477921517	3519.29250568953	5391.685077408962	6231.743679095992	3957.565640089879	5626.885215261533	2899.4930136427465	3654.780097593543	3452.5944537104533	4489.839826366865	4947.523530140603	5131.040372480824	5372.884863234423	4173.755084254122	3849.012841937284	5127.77753025697	5329.435097124626	4246.598208271486	4088.840511414023	3673.1855613100715	3607.8182263194158
5481.245305126828	6018.694798150418	7720.930499978157	4767.836708670265	5674.331846470844	6173.551604923645	5169.751881068678	5499.744175754899	4495.966353382068	5118.752950601142	3519.29250568953	5391.267368373034	6220.780717633419	3957.565640089879	5626.87448824471	2898.6031728327744	3654.4550689698863	3452.5931973789893	4489.839825757129	4812.657629442279	5131.040372480824	5372.884863234423	4173.755084254122	3848.9703293637913	5127.77753025697	5329.435097124626	4246.598208271486	4088.840511414023	3673.1855613100715	3607.78650577127
5474.228957133501	6018.694798150418	7720.930499978157	4767.836708670265	5674.300464842372	6172.455749374648	5169.545763575445	5499.744175754899	4495.966353382068	5118.752950601142	3503.652080711099	5391.186792966684	6220.780717633419	3957.565640089879	5626.87448824471	2898.6031728327744	3654.419450344013	3452.5931973789893	4489.839824395884	4812.657629442279	5131.036484154138	5372.884863234423	4173.755084254122	3848.9703293637913	5127.77753025697	5329.37883146829	4219.931741973845	4088.840511414023	3673.1855613100715	3607.78650577127
5474.228957133501	6018.694798150418	7720.930499978157	4767.83590909886	5674.300464842372	6172.444634027058	5169.545763575445	5499.744175754899	4495.966353382068	5118.3133807113545	3503.652080711099	5391.0921674864785	6220.780717633419	3957.565640089879	5626.8723391289495	2898.6031728327744	3654.3974775772167	3452.5931973789893	4489.839823354323	4812.657629442279	5131.0322947097175	5372.884863234423	4083.724266583342	3848.8998928219944	5127.642396017343	5329.37883146829	4219.931741973845	4088.840511414023	3673.1855613100715	3607.78650577127
5474.228957133501	6018.216169219907	7700.54787599558	4767.83590909886	5674.300464842372	6172.444634027058	5169.545763575445	5499.744175754899	4495.290834407761	5118.3133807113545	3503.2657506315873	5391.0921674864785	6197.144766865362	3957.565640089879	5626.8723391289495	2898.6031728327744	3654.3974775772167	3452.5931973789893	4489.839823354323	4812.657629442279	5131.0322947097175	5372.884863234423	4083.724266583342	3848.8998928219944	5127.642396017343	5329.37883146829	4134.957571414872	4088.840511414023	3673.1855613100715	3607.78650577127
5474.228957133501	6013.4774204561745	7692.186252238843	4767.7650247101665	5674.300464842372	6172.258783616153	5169.545763575445	5499.744175754899	4493.840561735052	5118.3133807113545	3503.2657506315873	5389.75700773446	6191.907535588795	3957.565640089879	5626.8723391289495	2898.6031728327744	3654.3339915799043	3452.291070611984	4489.580914120819	4812.657629442279	5131.028132435642	5372.884863234423	4083.724266583342	3848.8835061368986	5127.642396017343	5329.37883146829	4081.738875101505	4088.840511414023	3673.1855613100715	3607.782376325325
5474.228047929581	6013.357282291548	7692.186252238843	4767.7650247101665	5674.300464842372	6172.258783616153	5169.545763575445	5499.730612222644	4493.45108200253	5118.304859220305	3502.3799187253435	5387.553220764017	6189.513626665976	3957.1999541480745	5619.364692188439	2898.6031714507785	3654.297926006694	3452.291070611984	4489.378486752454	4773.297796971321	5131.028132435642	5372.884863234423	4083.724266583342	3848.629401030823	5127.642396017343	5329.371848915269	4081.738875101505	4088.840511414023	3673.1855613100715	3607.782376325325
5474.228047929581	6013.349572572386	7692.186252238843	4767.7650247101665	5674.300464842372	6171.497596750399	5169.545763575445	5499.572958135777	4493.45108200253	5118.304859220305	3500.5543693537893	5387.553220764017	6188.487197704633	3957.1999541480745	5619.204632381019	2898.6031714507785	3654.283466723623	3452.291070611984	4489.378486752454	4773.297796971321	5131.028132435642	4893.49382844454	4083.724266583342	3848.5546211352093	5127.642396017343	5329.371848915269	4081.738875101505	4088.840511414023	3673.1855613100715	3607.7811506701037
5474.228047929581	6013.349572572386	7690.574484644413	4767.7650247101665	5674.300464842372	6170.702014931047	5169.543536323926	5499.530938423804	4490.220616841991	5118.304859220305	3500.5543693537893	5387.346134414404	6188.487197704633	3957.1958369628755	5619.204632381019	2898.6031714507785	3654.283466723623	3452.291070611984	4489.378486752454	4773.297796971321	5131.028132435642	4893.49382844454	4083.724266583342	3848.4926321686985	5127.642396017343	5329.371848915269	4081.738875101505	4088.840511414023	3673.1855613100715	3605.0983634283048
5474.228047929581	6013.201525708666	7688.7485874235435	4767.7650247101665	5674.300464842372	6170.699085240905	5169.543536323926	5499.524253318177	4490.197641595325	5118.304859220305	3500.219801202332	5387.321776053187	6188.487197704633	3955.8000513849606	5619.204632381019	2897.0432144676006	3654.2815379492995	3452.288745492613	4489.378486752454	4773.297796971321	5131.028132435642	4893.49382844454	4083.724266583342	3848.486650380966	5127.642396017343	5329.371015960527	4081.738875101505	4088.840511414023	3672.570234466627	3605.0983634283048
5474.228047929581	6013.201525708666	7687.819658517617	4767.7650247101665	5673.750689323369	6167.722922034507	5169.543536323926	5499.524253318177	4490.197641595325	5118.304859220305	3499.448744380623	5387.262893132891	6188.487197704633	3955.8000513849606	5618.107822971189	2897.0432144676006	3654.020028290903	3452.288745492613	4486.464040048035	4773.297796971321	5130.485985701587	4890.31560142243	4049.817770004801	3848.486650380966	5127.642396017343	5329.371015960527	4081.738875101505	4088.840511414023	3672.5421624325772	3602.8861069456375
5472.8767333969245	6013.18779319455	7686.195916225107	4767.7650247101665	5673.726317010879	6167.722922034507	5169.543536323926	5499.524253318177	4490.197641595325	5118.304817444923	3499.4290631780946	5386.282156211428	6188.47339199522	3955.639464897906	5618.093024039491	2897.0356620111766	3654.020028290903	3452.1096880377245	4486.464040048035	4773.297796971321	5130.484305555502	4890.31560142243	4007.0782374881255	3848.4857162428316	5127.642396017343	5329.371015960527	4071.366896189549	4088.840511414023	3672.52296217522	3602.572659040421
5472.8767333969245	6013.18779319455	7686.001123902488	4766.559509772678	5673.726317010879	6167.722922034507	5168.69143565159	5499.524253318177	4490.197641595325	5117.3879627852375	3496.681890041217	5386.282156211428	6188.47339199522	3955.639464897906	5618.093024039491	2896.6359499259606	3654.020028290903	3451.8193476631773	4486.464040048035	4773.297796971321	5130.484305555502	4890.31560142243	4007.0782374881255	3848.478967257656	5127.642396017343	5329.368703979131	4071.366896189549	4088.840511414023	3672.509462916473	3602.5273137455943
5472.8482291781365	6013.038131762796	7682.220176767125	4766.559509772678	5673.7207818319475	6167.702940588309	5168.69143565159	5499.524253318177	4490.197641595325	5117.11977602399	3482.8633425708967	5386.282156211428	6188.1258166640955	3955.6237111023215	5618.093024039491	2896.6171540957616	3654.020028290903	3451.8193476631773	4486.464040048035	4759.8015585970425	5130.484305555502	4890.31560142243	4007.0782374881255	3848.478967257656	5127.438614461537	5329.368703979131	4071.366896189549	4088.840511414023	3672.50610580691	3602.5273137455943
5472.8482291781365	6012.985107956675	7681.363946467537	4766.559509772678	5673.7207818319475	6167.495465671274	5168.625515500433	5499.524253318177	4490.197641595325	5117.072218587475	3482.8633425708967	5386.282156211428	6188.015116075821	3955.622029927055	5618.077503629665	2896.5387676201085	3654.0045162565702	3451.8193476631773	4486.464040048035	4756.964633851254	5130.484305555502	4890.31560142243	4007.0782374881255	3848.478967257656	5127.438614461537	5329.368703979131	4071.366896189549	4088.840511414021	3672.4816233277306	3602.5273137455943
5472.826058903976	6012.985107956675	7681.363946467537	4760.309595670056	5673.7207818319475	6167.474499763631	5168.620169313128	5499.522530015714	4490.197641595325	5117.046657317697	3482.8633425708967	5386.282156211428	6188.015116075821	3955.620284408853	5618.037128196447	2896.5387676201085	3654.0045162565702	3451.8193476631773	4486.464040048035	4756.964633851254	5130.484305555502	4890.31560142243	4007.0782374881255	3848.478967257656	5127.437225936437	5329.3686902370555	4071.366896189549	4088.840511414021	3672.4691242122803	3602.5257431615864
5472.826058903976	6012.985107956675	7681.2454416447645	4760.309595670056	5673.4611974025565	6163.7808778628205	5167.759351418928	5499.522452637835	4490.197641595325	5117.03477522852	3482.8633425708967	5386.282156211428	6188.015116075821	3955.620284408853	5618.037128196447	2896.5356811928136	3652.5022662892934	3451.8193476631773	4486.464040048035	4756.964633851254	5130.484305555502	4890.31560142243	4007.0782374881255	3847.3375584386126	5127.433583726304	5329.368652256846	4068.9334286303706	4088.840511414021	3672.462377286288	3602.5163389844975
5472.826058903976	6012.985107956675	7678.3457214642995	4760.309595670056	5673.059685923272	6163.7808778628205	5167.759351418928	5499.522452637835	4490.195388146024	5117.0207956432805	3481.6651696063263	5386.282156211428	6188.015116075821	3955.4534876865287	5618.037128196447	2896.5339050217576	3652.5022662892934	3451.8193476631773	4486.464040048035	4756.964633851254	5130.484305555502	4890.31560142243	3999.189257009723	3845.6158541022596	5127.431526968265	5329.368652256846	4068.9334286303706	4088.840511414021	3672.462377286288	3600.22808857131
5472.77215472085	6012.985107956675	7675.313982296684	4760.309595670056	5672.879762766459	6163.7808778628205	5165.949989331714	5499.522452637835	4490.189153306406	5117.0207956432805	3479.1641042726933	5386.282156211428	6187.987550919796	3955.4046995833955	5618.037128196447	2896.1983453610933	3652.5022662892934	3451.8193476631773	4486.43216378896	4756.964633851254	5128.387974821091	4888.400576394437	3966.6991650405407	3845.6158541022596	5127.431526968265	5329.368652256846	4068.9334286303706	4088.840511414021	3672.462141008707	3600.22808857131
5472.77215472085	6012.985107956675	7674.303936847028	4760.309595670056	5672.7468991896	6163.7808778628205	5165.59314354733	5499.283538266174	4490.189153306406	5117.0174586988305	3479.1641042726933	5386.282156211428	6187.9317573581775	3955.397308418886	5618.037128196447	2896.1186812747283	3652.5022662892934	3451.8193476631773	4486.43216378896	4756.964633851254	5128.387974821091	4876.877656972099	3966.6991650405407	3845.6158541022596	5127.4314910094845	5329.36864259186	4068.7552719520772	4088.840511414021	3672.462141008707	3600.206773415792
5471.610057707052	6012.985107956675	7674.303936847028	4760.309595670056	5672.708934279015	6163.7808778628205	5165.59314354733	5499.283538266174	4490.189153306406	5117.011598527781	3479.1641042726933	5386.282156211428	6187.922904589545	3955.3803630598345	5618.037128196447	2896.1186812747283	3652.4989020604726	3451.8193476631773	4486.43216378896	4756.713092583632	5128.387974821091	4876.877656972099	3966.6991650405407	3845.6158541022596	5127.4300231945035	5329.36864259186	4068.7552719520772	4088.840511414021	3672.4476082709843	3600.206773415792
5471.140982333281	6012.985107956675	7674.303936847028	4760.309595670056	5672.708934279015	6163.7808778628205	5165.59314354733	5499.283538266174	4490.189153306406	5117.011598527781	3479.1641042726933	5386.282156211428	6187.922904589545	3955.196063259168	5618.037128196447	2896.1186812747283	3652.4989020604726	3451.8190945040988	4486.43216378896	4753.90514240943	5128.276040998064	4876.877656972099	3960.481631678488	3845.6158541022596	5127.340780600987	5329.36864259186	4068.7552719520772	4088.840511414021	3671.9592385529168	3600.206773415792
5471.140982333281	6012.985107956675	7672.533429885016	4760.309595670056	5672.708934279015	6163.562821816702	5165.59314354733	5499.283538266174	4490.18022784777	5117.010081414884	3479.1641042726933	5386.282156211428	6187.922904589545	3955.0713857511423	5617.226441309451	2896.1186812747283	3652.4989020604726	3451.8190945040988	4486.43216378896	4753.90514240943	5128.276040998064	4875.981751397989	3960.481631678488	3845.6158541022596	5127.328577406513	5329.36864259186	4067.1278738889237	4088.840511414021	3671.9122381587404	3600.1875187937985
5471.122687603443	6012.981217832395	7671.034113065759	4760.309595670056	5672.708934279015	6162.774089354483	5165.279376479726	5499.283538266174	4489.649350981084	5117.010081414884	3479.163988094843	5385.828091281812	6187.921966782871	3953.4342857010397	5615.375813091701	2896.1186812747283	3652.4988896185787	3451.8190945040988	4486.43216378896	4753.90514240943	5128.276040998064	4873.159010375098	3960.481631678488	3845.6158541022596	5127.327918566858	5329.36864259186	4067.1278738889237	4088.840511414021	3671.8720714036745	3599.019364479113
5471.122687603443	6012.981217832395	7670.646846523346	4760.309595670056	5672.708934279015	6162.774089354483	5165.279376479726	5499.283538266174	4489.617004994395	5117.010081414884	3479.1639291936267	5385.821705919812	6187.921966782871	3952.5977170848696	5615.375813091701	2896.1186812747283	3652.4988896185787	3451.8190945040988	4486.43216378896	4753.90514240943	5128.276040998064	4872.252670771177	3948.87644599601	3844.037986081859	5127.313898298595	5329.36864259186	4067.1278738889237	4088.840511414021	3671.8720714036745	3599.019364479113
5471.122687603443	6012.981217832395	7670.646846523346	4760.063186387497	5672.708934279015	6162.764682367711	5165.279376479726	5499.283538266174	4489.57645757766	5117.009757690479	3475.524902105034	5385.818148017021	6187.710442024366	3952.580948147077	5615.375813091701	2896.1186812747283	3652.4988896185787	3451.8190945040988	4486.43216378896	4753.101887746879	5128.276040998064	4872.252670771177	3948.87644599601	3843.0364866682157	5127.313898298595	5329.36864259186	4067.1278738889237	4088.840511414021	3671.8720714036745	3599.0187465915556
5471.101896832806	6012.981217832395	7670.60269096926	4760.063186387497	5672.708934279015	6162.7205195353245	5165.279376479726	5499.283538266174	4489.57645757766	5117.009757690479	3470.107323961951	5385.707024025066	6187.48462850222	3952.580948147077	5615.317078757262	2896.118630292303	3652.4988896185787	3451.8190945040988	4486.43216378896	4749.533785439874	5126.784884948251	4871.629149961485	3948.87644599601	3842.881292736495	5127.30246015563	5329.36864259186	4067.1276425310693	4088.840511414021	3671.8720714036745	3599.0187465915556
5471.101896832806	6012.981217832395	7670.60269096926	4760.063186387497	5672.708934279015	6162.661331369493	5165.279376479726	5499.283538266174	4489.57645757766	5117.009757690479	3470.107323961951	5384.291740616862	6185.94913000229	3952.492268151302	5615.317078757262	2896.118630292303	3652.496907429836	3451.8190945040988	4486.43216378896	4748.677624195246	5126.784884948251	4860.20928320876	3948.87644599601	3842.6711779350985	5127.30246015563	5329.36864259186	4067.1276425310693	4088.840511414021	3671.8709332111	3598.9843638852954
5471.097392880256	6012.981217832395	7670.60269096926	4759.902837664678	5672.6786596108095	6162.661331369493	5165.279376479726	5499.283538266174	4489.575398119205	5117.009757690479	3470.107323961951	5384.291740616862	6185.94913000229	3952.489600100311	5615.049133400148	2896.118630292303	3652.496907429836	3451.8190945040988	4486.43216378896	4748.12966180157	5126.784884948251	4857.686410273192	3948.8424769156454	3842.6711779350985	5127.300207002279	5329.36864259186	4067.1276425310693	4088.840511414021	3671.8709332111	3598.9843638852954
5471.097392880256	6012.981217832395	7670.60269096926	4759.8956766778	5672.6786596108095	6162.661331369493	5164.601575059379	5499.283538266174	4489.572917486674	5117.00970054502	3470.107323961951	5383.550276601669	6185.5871104454345	3952.1845783352423	5614.882750930528	2896.118630292303	3652.477686088637	3451.8190945040988	4486.426917413383	4748.040762049941	5126.784884948251	4857.686410273192	3944.358384280192	3842.6711779350985	5127.300207002279	5329.36864259186	4067.1276425310693	4088.840511412602	3671.8704919707534	3598.9843638852954
5471.097392880256	6012.981217832395	7669.179377405457	4759.639973602772	5672.6786596108095	6162.661331369493	5164.601575059379	5499.283538266174	4489.5702134370895	5117.00970054502	3470.0666709667757	5383.550276601669	6185.5871104454345	3950.7836974152233	5614.882750930528	2896.1185305515573	3652.477686088637	3451.819080080478	4486.426917413383	4747.898862404574	5126.784884948251	4857.686410273192	3944.358384280192	3842.6655377227735	5127.299894255984	5329.36864259186	4059.7673327397756	4088.840511412602	3671.8697087696905	3598.9843638852954
5471.094399617032	6012.981217832395	7666.82322371829	4759.639973602772	5672.6773551219085	6162.661331369493	5164.601575059379	5499.283538266174	4489.5702134370895	5117.009676745438	3470.0666709667757	5383.5220413579245	6185.483739203455	3950.7836974152233	5614.87728947233	2896.102576397403	3652.477686088637	3451.819080080478	4486.426917413383	4741.252275096129	5126.784884948251	4857.620434689608	3918.4929470394063	3842.6586402864195	5127.299894255984	5329.36864259186	4054.0378907263416	4088.840511412602	3671.8678743938194	3598.9843638852954
5471.094399617032	6012.981217832395	7666.563009022457	4759.627022074434	5672.677267000043	6162.661331369493	5164.601575059379	5499.283538266174	4489.5702134370895	5117.009638691383	3470.0666709667757	5383.50966925532	6181.078869391024	3950.7836974152233	5614.87728947233	2896.102576397403	3652.477686088637	3451.819080080478	4486.426917413383	4741.252275096129	5126.784884948251	4857.620434689608	3914.8409997044682	3842.6580001122447	5127.297316383716	5329.36864259186	4054.0378907263416	4088.840511412602	3671.8671322103137	3598.9757270160017
5469.8279767932745	6012.981217832395	7666.563009022457	4759.627022074434	5672.432667866111	6162.661331369493	5164.601575059379	5499.253979913524	4489.558915276302	5117.009638691383	3468.5152186880127	5383.50966925532	6181.078869391024	3950.674464000296	5614.87728947233	2896.102576397403	3652.476699725801	3451.8190718380542	4485.986506843383	4741.252275096129	5125.294127948202	4856.190848477363	3914.8409997044682	3842.488160376499	5127.297316383716	5329.36864259186	4053.686851793869	4088.840511412052	3671.8668347074063	3598.5523892535643
5469.704069922853	6012.981217832395	7666.563009022457	4759.619010119677	5672.432667866111	6162.661331369493	5164.601575059379	5499.253864887827	4489.558915276302	5117.009625628101	3468.5152186880127	5383.50966925532	6180.689259040912	3950.4952111182706	5614.87728947233	2896.102576397403	3652.476699725801	3451.8190690849897	4485.756559859889	4741.252275096129	5125.294127948202	4853.038900744197	3914.8409997044682	3842.488160376499	5127.297316383716	5026.680610300599	4052.341916924566	4088.840511412052	3671.866792995037	3598.5231027391333
5469.704069922853	6012.981217832395	7666.529133892026	4759.619010119677	5672.432667866111	6162.661331369493	5164.601575059379	5499.241122549192	4489.558392381567	5117.009625628101	3468.34771136352	5383.50966925532	6180.689259040912	3950.4918453392356	5614.87728947233	2895.782358261349	3652.476699725801	3451.819068996724	4485.756559859889	4741.252275096129	5125.294127948202	4848.869568625795	3914.8409997044682	3842.488160376499	5127.297316383716	5026.680610300599	4052.341916924566	4088.840511412052	3671.866792995037	3598.5147646275946
5469.704069922853	6012.981217832395	7666.529133892026	4759.611881941399	5672.432667866111	6162.661067967801	5164.601575059379	5499.239305588179	4489.5581621914425	5117.009609920259	3468.2844727175507	5383.468212329039	6180.453637457007	3950.381159851051	5614.876700726166	2895.736161479047	3652.4765191415368	3451.819068996724	4485.751513455139	4735.817196627404	5125.294127948202	4841.467478660691	3914.8409997044682	3842.488160376499	5127.297316383716	5026.680610300599	4052.341916924566	4088.840511412052	3671.866792995037	3598.4958067004463
5469.704069922853	6012.981217832395	7662.544234224721	4759.611881941399	5672.181656134939	6161.770316371578	5164.601575059379	5499.239305588179	4489.3302392687865	5117.009609518951	3467.82788766076	5383.468212329039	6176.082222450118	3950.381159851051	5614.87661611769	2895.732389258919	3652.4765191415368	3451.79115777077	4485.751513455139	4700.298030110756	5125.294127948202	4841.467478660691	3914.8409997044682	3842.460772023733	5127.297249949992	5026.680610300599	4049.6288434843273	4088.840511412052	3671.866792995037	3598.4958067004463
5469.704069922853	6012.7439453835605	7660.719048943309	4759.611881941399	5672.179513653227	6161.492155374213	5164.593445784198	5498.998351704404	4489.3302392687865	5117.009601890653	3467.82788766076	5383.468212329039	6176.082222450118	3950.331147105046	5614.876470966796	2895.732389258919	3652.4695074145643	3451.764832308779	4485.747976892719	4700.0795171243235	5125.294127948202	4841.467478660691	3914.8409997044682	3842.2613542547097	5127.297249949992	4964.054378356815	4049.6234978899324	4088.840511412052	3671.866792995037	3598.4737622512116
5467.701245239521	6012.6565088716225	7660.6289996434825	4759.611881941399	5672.179513653227	6161.492155374213	5164.593445784198	5498.998351704404	4489.3302392687865	5117.009601890653	3467.82788766076	5383.468212329039	6176.082222450118	3950.331147105046	5614.876470966796	2895.732389258919	3652.4695074145643	3451.759243775558	4485.742895555719	4700.0795171243235	5125.294127948202	4841.467478660691	3914.8409997044682	3842.2613542547097	5127.297249949992	4964.054378356815	4049.6234978899324	4088.840511412052	3671.866792995037	3598.4737622512116
5466.763952147623	6010.173847564918	7659.046808624272	4759.610962735353	5671.697000520055	6161.348358287802	5164.593445784198	5497.63383941609	4489.165535269807	5117.009601890653	3467.82788766076	5383.405110514701	6176.082222450118	3947.9371426511825	5614.876470966796	2895.732389258919	3652.4695074145643	3451.759243775558	4484.885060412218	4687.606227119542	5125.294127948202	4840.760166750845	3914.8409997044682	3841.365427879236	5127.297249949992	4964.054378356815	4049.6234978899324	4088.840511412052	3671.866792995037	3598.4737622512116
5466.763952147623	6010.173847564918	7659.046808624272	4759.60931174282	5671.422454357089	6161.348358287802	5164.593445784198	5497.63383941609	4488.065582101239	5117.009594898341	3467.82788766076	5380.824236871138	6175.50139180779	3947.9371426511825	5614.876470966796	2895.732389258919	3652.4695074145643	3451.759243775558	4484.885060412218	4687.606227119542	5125.294127948202	4828.507877035805	3914.8409997044682	3841.365427879236	5127.297249949992	4964.054378356815	4049.6234978899324	4088.840511412052	3671.866777525858	3598.4737622512116
5466.763952147623	6010.173847564918	7659.046808624272	4759.608683553585	5671.294881793945	6161.24820081574	5164.45084222385	5497.63383941609	4488.065582101239	5117.009594137518	3467.824781588257	5380.479776273906	6175.404922385447	3947.867701039158	5614.8764029210415	2895.7321289506185	3651.977956259531	3451.7585366432536	4484.885060412218	4687.395797622167	5125.294127948202	4823.414347882395	3911.611349706797	3841.365427879236	5127.297238029694	4963.613487307632	4049.6234978899324	4088.840511412052	3671.866773627068	3598.3982251636535
5466.744290019435	6010.173847564918	7659.046808624272	4759.608532756762	5671.294881793945	6160.022679125883	5163.974373210234	5497.63383941609	4488.065582101239	5117.009594137518	3467.824781588257	5380.479776273906	6173.397986037901	3947.867701039158	5614.876361047404	2895.7305711572553	3651.6684027076194	3451.7585366432536	4484.885060412218	4680.787818028055	5125.294127948202	4823.414347882395	3911.611349706797	3841.365427879236	5127.297238029694	4963.613487307632	4035.4017001037037	4086.387656265328	3671.866773627068	3598.3982251636535
5466.744290019435	6010.173847564918	7658.068262750603	4759.608532756762	5671.294881793945	6159.099354856232	5163.372761864211	5496.0735706739015	4483.927226497428	5117.009594137518	3467.8195025090035	5378.7829704233445	6173.397986037901	3946.0421470273795	5614.876265258555	2895.7283343937643	3651.6684027076194	3451.7581853296188	4484.885060412218	4680.301590878093	5125.294127948202	4823.414347882395	3904.0939629016925	3839.875088181775	5127.297238029694	4963.279277610575	4035.4017001037037	4086.387656265328	3671.866772913787	3598.3746539633203
5466.744290019435	6010.173847564918	7658.068262750603	4759.608532756762	5671.294881793945	6159.099354856232	5163.372761864211	5496.0735706739015	4483.927226497428	4786.423987812519	3467.8195025090035	5378.7829704233445	6173.397986037901	3946.0421470273795	5614.876265258555	2895.7283343937643	3651.6684027076194	3451.7581853296188	4484.885060412218	4680.301590878093	5125.294127948202	4822.822986067796	3904.0939629016925	3839.875088181775	5127.297238029694	4963.279277610575	4035.4017001037037	4086.387656265328	3671.866772913787	3598.3746539633203
5466.744290019435	6010.173847564918	7658.068262750603	4757.2381615504455	5671.294881793945	6159.099354856232	5163.187229105004	5495.96963797298	4483.927226497428	4786.423987812519	3467.8195025090035	5378.7829704233445	6172.944902324674	3946.0421470273795	5614.876265258555	2895.7283343937643	3651.6684027076194	3451.75797534348	4484.875057250573	4680.301590878093	5125.294127948202	4822.822986067796	3904.0731997333037	3839.875088181775	5127.297238029694	4963.279277610575	4035.4017001037037	4086.387656265328	3671.866772490903	3598.3746539633203
5466.744290019435	6010.173847564918	7657.027966395008	4757.2381615504455	5671.294881793945	6158.64279958926	5163.187229105004	5495.580949157857	4483.89248309665	4752.320751634514	3467.8195025090035	5378.7829704233445	6172.867845392438	3946.0421470273795	5614.876265258555	2895.7283343937643	3651.6684027076194	3451.3078941255735	4484.875057250573	4680.301590878093	5125.294127948202	4820.829028751552	3904.0731997333037	3839.2407596117373	5127.297238029694	4940.385359964615	4035.2814063704045	4086.387656265328	3671.8667723370227	3598.3746539633203
5465.460608415627	6010.173847564918	7655.215553062911	4757.2381615504455	5671.294881793945	6158.64279958926	5163.187229105004	5495.4405829798625	4483.89248309665	4751.700833325778	3467.8195025090035	5378.7829704233445	6171.886386000605	3946.0421470273795	5614.876251028936	2895.17414061601	3651.6684027076194	3451.1018983805634	4484.875057250573	4679.058969079824	5125.294127948202	4819.199452179922	3897.012911909473	3838.18723673053	5127.297238029694	4908.609142607944	4034.362010156854	4086.387656265328	3671.8667723370227	3598.3746539633203
5465.359408837379	6010.173646202426	7655.215553062911	4757.2381615504455	5671.294881793945	6158.6403919659615	5163.185555539196	5495.417472992249	4483.89248309665	4751.700833325778	3464.284935273069	5378.7829704233445	6171.529974058355	3946.0421470273795	5614.876251028936	2895.17414061601	3651.6684027076194	3451.0955237681155	4484.873063635424	4679.058969079824	5125.294127948202	4818.905937433736	3897.012911909473	3837.509564134539	5127.297238029694	4882.049222099289	4034.137903165934	4086.387656265328	3671.866772111808	3598.3746539633203
5465.338984279011	6010.173646202426	7655.215553062911	4757.2381615504455	5671.294881793945	6158.635751525515	5163.185028813727	5495.417472992249	4483.889614452079	4751.700833325778	3464.284935273069	5378.7829704233445	6171.505010358484	3946.014874504269	5614.876251028936	2895.17414061601	3651.6684027076194	3451.013619516086	4484.872582661814	4678.976834263133	5125.294127948202	4818.5811775745915	3897.012911909473	3837.509564134539	5127.297238029694	4882.049222099289	4034.1187852316493	4086.030857100714	3671.866772111808	3598.3746539633203
5465.303310792152	6010.173646202426	7655.215553062911	4757.2381615504455	5671.294881793945	6158.635751525515	5163.185028813727	5495.4111745421305	4483.889614452079	4751.700833325778	3464.284935273069	5378.7829704233445	6171.460309436414	3946.014874504269	5137.510103814306	2895.17414061601	3651.635072393574	3450.869621108759	4484.872582661814	4678.97188292784	5125.294127948202	4818.5811775745915	3897.012911909473	3837.509564134539	5127.297238029694	4882.049222099289	4034.1187852316493	4085.249980354425	3671.866772097579	3598.3746539633203
5465.303310792152	6010.173646202426	7655.215553062911	4754.737612486433	5671.294881793945	6158.635751525515	5163.185028813727	5495.4048067870035	4483.889614452079	4730.192053979325	3464.284935273069	5378.7829704233445	6171.460309436414	3946.014874504269	5137.510103814306	2895.17414061601	3651.532872468768	3450.8382967109146	4484.871982981393	4678.97188292784	5125.294127948202	4818.5811775745915	3897.012911909473	3837.509564134539	5127.297238029694	4882.049222099289	4033.6956947900853	4085.249980354425	3671.8667720245476	3598.3746539633203
5465.3016732499	6010.173646202426	7655.045381459769	4753.825874985353	5671.294881793945	6158.635751525515	5163.185028813727	5495.4048067870035	4483.889614452079	4730.192053979325	3464.284935273069	5378.7829704233445	6171.460309436414	3946.014874504269	5137.510103814306	2895.17414061601	3651.532872468768	3450.8382967109146	4484.871982981393	4678.923383948011	5125.294127948202	4818.5811775745915	3897.012911909473	3837.509564134539	5127.297238029694	4882.049222099289	4033.6956947900853	4085.2083002416107	3671.8667719443742	3598.3746539633203
5465.161388144936	6010.173646202426	7655.045381459769	4753.79446101157	5671.294881793945	6158.635751525515	5163.185028813727	5495.4048067870035	4483.889614452079	4701.919498548	3464.284935273069	5378.7829704233445	6171.460309436414	3946.014874504269	5137.510103814306	2895.17414061601	3651.532872468768	3450.8382967109146	4484.871982981393	4678.923383948011	5125.294127948202	4818.5811775745915	3897.012911909473	3837.509564134539	5127.297238029694	4882.049222099289	4033.6956947900853	4085.2083002416107	3671.8667719443742	3598.3746539633203
5464.883455872304	6010.173646202426	7655.045381459769	4753.746221155405	5671.2641939450405	6158.633898845159	5163.185028813727	5495.4048067870035	4483.889413497916	4701.919498548	3464.284935273069	5378.7829704233445	6171.2782193785615	3946.014874504269	5137.510103814306	2895.17414061601	3651.532872468768	3450.777378278365	4484.871982981393	4678.923383948011	5125.294127948202	4818.5811775745915	3897.012911909473	3837.4683948933384	5127.29723802865	4882.049222099289	4033.6956947900853	4085.2083002416107	3671.8667719443742	3598.3746539633203
5464.617928756959	6010.173627680622	7655.019249690526	4753.541042035233	5671.105679942553	6158.321623456578	5162.394923157226	5495.4048067870035	4483.8893992443245	4688.322872629156	3464.284935273069	5378.749133847761	6171.2131931816775	3945.662161834075	5137.510103814306	2895.17414061601	3651.5278995158724	3450.777378278365	4484.871982981393	4677.931898885263	5125.294127948202	4818.577720388933	3896.9986338674425	3837.459722104506	5127.29723802865	4879.5253940175335	4033.5801213669047	4085.1985483897515	3671.8667719443742	3598.3746539633203
5464.617928756959	6010.173627680622	7654.960303647576	4753.541042035233	5671.082397963488	6158.321623456578	5162.394923157226	5495.402811181997	4483.8893992443245	4684.743801658395	3464.284935273069	5378.669243573498	6171.2131931816775	3945.662161834075	5130.046383667077	2895.17414061601	3651.5278995158724	3450.777378278365	4484.836331914821	4677.931898885263	5125.294127948202	4815.108482440951	3896.9986338674425	3837.459722104506	5127.29723802865	4873.094308892469	4033.5801213669047	4085.1971010840507	3671.8667719443742	3598.3746539633203
5464.617928756959	6010.173620529103	7653.381812210263	4753.541042035233	5671.079688221802	6158.321623456578	5162.394923157226	5495.402811181997	4483.889391917508	4682.4329370997475	3464.284935273069	5378.659906155919	6171.204508559531	3945.662161834075	5127.723359666854	2895.17414061601	3651.5278995158724	3450.777198241787	4484.836331914821	4677.931898885263	5125.294127948202	4815.108482440951	3896.9986338674425	3837.459722104506	5127.29723802865	4873.094308892469	4032.855468720959	4085.1971010840507	3671.8667719443742	3598.3746539633203
5464.617928756959	6010.173620529103	7653.348045024821	4752.985554127523	5671.077572109914	6158.321623456578	5162.394923157226	5495.402811181997	4483.889380004961	4682.4329370997475	3437.6964341383264	5378.658690121629	6171.204508559531	3945.662161834075	5101.51469985113	2894.804058126211	3651.5277785242097	3450.777198241787	4484.836331914821	4677.882437499149	5125.294127948202	4815.108482440951	3896.9314768368768	3837.459722104506	5127.29723802865	4873.094308892469	4032.855468720959	4085.1971010840507	3671.8667719443742	3598.3746539633203
5464.617928756959	6010.17196874769	7653.348045024821	4752.985554127523	5671.077572109914	6158.318079251985	5162.394923157226	5495.402811181997	4483.889380004961	4673.876967329768	3437.6964341383264	5378.658690121629	6171.202110936924	3945.662161834075	5101.51469985113	2894.804058126211	3651.526740589269	3450.777198241787	4484.836331914821	4677.882437499149	5125.294127948202	4815.108482440951	3896.9314768368768	3837.459722104506	5127.29723802865	4871.418187709612	4032.855468720959	4085.1971010840507	3671.8667719443742	3598.3746539633203
5464.617928756959	6010.169754208658	7653.347414120465	4752.985554127523	5671.077511580161	6158.317513921509	5162.345704281624	5495.349374612035	4483.821572995852	4673.876967329768	3437.6964341383264	5378.658690121629	6171.199784099486	3945.5744055777996	5085.043155435486	2894.804058126211	3651.526740589269	3450.7323812114237	4484.836331914821	4677.796609134133	5125.294127948202	4815.108482440951	3890.5346917427282	3837.459722104506	5127.29723802865	4868.721765193548	4031.8803926109395	4085.196531588978	3671.8667719429673	3598.3045310113034
5464.617928756959	6010.169754208658	7653.347414120465	4752.534755488779	5671.076846506745	6158.317513921509	5162.345704281624	5495.349374612035	4483.821572995852	4673.876967329768	3421.196581633477	5378.658690121629	6171.198779171341	3945.5744055777996	5063.9708317774475	2894.804058126211	3651.526740589269	3450.7323812114237	4484.836331914821	4677.796609134133	5125.294127948202	4815.108482440951	3890.5346917427282	3837.459722104506	5127.297238028648	4866.399836068333	4029.278749005575	4085.1668089184113	3671.8667719429673	3598.3045310113034
5464.617928756959	6010.169754208658	7653.347414120465	4752.534755488779	5671.076846506745	6158.317513921509	5162.345704281624	5495.349374612035	4483.821572995852	4673.876967329768	3421.196581633477	5378.658690121629	6171.198779171341	3945.145064468712	5063.9708317774475	2894.804058126211	3651.526740589269	3450.7323812114237	4484.836331914821	4676.295549252969	5125.294123730866	4815.108482440951	3890.5346917427282	3837.459722104506	5127.297238028648	4866.399836068333	4029.278749005575	4085.1668089184113	3671.8667719429673	3598.3045310113034
5464.617928756959	6010.169754208658	7653.347414120465	4752.534755488779	5671.076641794409	6157.36597835924	5162.241896313196	5495.349374612035	4483.821572995852	4673.876967329768	3401.616722371429	5378.6585252796685	6170.767237986669	3945.030387198204	5063.9708317774475	2894.1477465975804	3651.5264187201637	3450.7323812114237	4484.804311221349	4676.248407304214	5125.29410834672	4815.108482440951	3887.855690674386	3835.537500203949	5127.297238027799	4862.7135308041	4020.524587398057	4085.1513026808416	3671.8667719429673	3598.3045310113034
5464.617928756959	6010.169754208658	7653.347414120465	4752.534755488779	5671.0754949663715	6157.359849370452	5162.089931915268	5495.349374612035	4483.821572995852	4673.876967329768	3395.694765208959	5378.655425428031	6170.673849955178	3923.082330330586	5063.9708317774475	2894.1477465975804	3651.5264187201637	3450.7323812114237	4484.693331486387	4637.222695859702	5125.29409462206	4815.023200784278	3887.726809662293	3835.537500203949	5127.297238027799	4862.580642039471	4016.273941129963	4077.497844247219	3671.8667719420055	3598.3045310113034
5464.617928756959	6010.169643328615	7653.312711090383	4752.534755488779	5671.0754949663715	6157.295530007842	5162.089931915268	5495.349374612035	4483.821572995852	4673.876967329768	3395.694765208959	5378.655425428031	6170.673849955178	3923.082330330586	5057.94342655468	2894.1477465975804	3651.5264187201637	3450.7323812114237	4484.688098368491	4637.222695859702	5125.29409462206	4815.023200784278	3887.726809662293	3835.537500203949	5127.297238027799	4862.580642039471	4014.6454533922024	4077.497844247219	3671.8667719420055	3598.3045310113034
5464.617928756959	6009.2046273111755	7653.142082268797	4752.534755488779	5671.075216861436	6157.295530007842	5161.919334228309	5495.349374612035	4483.821572995852	4673.7719078996415	3395.694765208959	5378.655203986322	6170.673849955178	3920.1253172589804	5057.94342655468	2894.1477465975804	3651.5264187201637	3450.7323812114237	4484.688098368491	4637.222695859702	5125.29409462206	4814.723366111913	3887.654952579999	3835.537500203949	5127.297238027799	4862.580642039471	4014.642560252862	4071.8748412742684	3671.8667719420055	3598.3045310113034
5464.6179176145815	6009.2046273111755	7652.826422176088	4752.534755488779	5671.075031649238	6157.295530007842	5161.885239832217	5495.349374612035	4483.821572995852	4673.7719078996415	3370.5416679986956	5378.655203986322	6170.673849955178	3920.1253172589804	5055.859155539969	2894.1477465975804	3651.5264187201637	3450.7323812114237	4484.688098368491	4637.222695859702	5124.956691908758	4814.679286388737	3881.0492406217895	3835.537500203949	5127.297238027799	4862.580642039471	4014.642560252862	4067.3189455450874	3671.8667719420055	3598.3045310113034
5464.6179176145815	6009.2046273111755	7652.057889300337	4752.534755488779	5671.074937308107	6157.280866781549	5161.698418735393	5495.349374612035	4483.821572995852	4673.7719078996415	3370.5416679986956	5378.655203986322	6170.673849955178	3920.1253172589804	5031.206090466007	2894.1477465975804	3651.5263438661777	3450.7323812114237	4484.688098368491	4637.222695859702	5124.769129085786	4814.475955416068	3881.0492406217895	3835.537500203949	5127.297238027799	4857.158328540279	4014.642560252862	4067.3189455450874	3671.8667719420055	3598.3045310113034
5464.6179176145815	6009.2046273111755	7652.057889300337	4752.041788983945	5671.074937308107	6157.280866781549	5161.698418735393	5495.349374612035	4483.821572995852	4673.7719078996415	3370.5416679986956	5378.655203986322	6170.673849955178	3920.1253172589804	4975.955685447674	2890.8988367116945	3651.5263438661777	3450.7323812114237	4484.688098368491	4637.222695859702	5124.611618628218	4814.475955416068	3881.0492406217895	3835.537500203949	5127.297238027799	4857.158328540279	4014.019873740593	4060.102356260689	3671.8667719420037	3598.3045310113034
5464.6179176145815	6009.2046273111755	7651.135326229499	4752.041788983945	5671.074937308107	6157.279819964008	5161.660051222659	5495.349374612035	4483.6368481834215	4673.7719078996415	3370.5416679986956	5378.6550469741505	6170.21217372546	3920.043683113	4975.955685447674	2890.4699943870496	3651.5263438661777	3450.7323812114237	4484.688098368491	4637.0870264334135	5124.611618628218	4814.475955416068	3881.0492406217895	3835.537500203949	5127.297238027799	4857.158328540279	4013.967171612568	4059.6195355637087	3671.866771941968	3598.3045310113034
5464.6179176145815	6009.2046273111755	7651.135326229499	4752.041788983945	5671.074937308107	6157.277251545831	5161.660051222659	5494.068846755608	4483.6368481834215	4670.347784423084	3370.5416679986956	5378.427882172702	6170.045016777507	3919.1453735583	4975.955685447674	2890.4699943870496	3651.5263438661777	3450.7323812114237	4484.688098368491	4630.777825239118	5123.80960865592	4814.275988367125	3877.402334322469	3835.537500203949	5127.297238027799	4853.229773793793	4013.8261063286	4058.637681934301	3671.866771941968	3598.3045310113034
5464.6179176145815	6009.2046273111755	7650.947555535911	4752.041788983945	5671.074937308107	6157.276143510801	5161.660051222659	5494.068846755608	4483.634263464163	4651.6708978146735	3370.5416679986956	5378.402164672145	6170.045016777507	3919.1453735583	4975.955685447674	2890.378376742605	3651.5263438661777	3450.7323812114237	4484.688098368491	4627.009541588157	5123.785401125786	4814.275988367125	3877.402334322469	3835.4771456343537	5127.297238027799	4852.770682862378	4011.899732852191	4058.637681934301	3671.866771941968	3598.3045310113034
5464.615229435098	6009.1698688495	7650.947555535911	4752.041788983945	5671.074937308107	6157.275304745416	5161.655000118213	5494.068846755608	4483.63353594665	4651.6708978146735	3370.5416679986956	5378.402164672145	6170.045016777507	3918.9113383842136	4975.955685447674	2890.3099161692567	3651.5263438661777	3450.7323812114237	4484.688012330919	4621.508053461972	5123.777831902291	4814.275988367125	3877.402334322469	3835.4771456343537	5127.25348958368	4852.770682862378	4004.571064505006	4058.2357235338272	3671.866771941968	3598.3045310113034
5464.61255892161	6009.1698688495	7650.947555535911	4752.041788983945	5671.074911221457	6157.275304745416	5161.654924584169	5494.068846755608	4483.455620348989	4646.623899669112	3370.5416679986956	5378.117120928164	6170.040976793127	3918.8556415369185	4975.955685447674	2890.0641059465493	3651.5263438661777	3450.247151873301	4484.63183917728	4621.508053461972	5123.036394804809	4814.27586146927	3877.402334322469	3835.4771456343537	5127.25348958368	4852.770682862378	4002.766569602592	4058.2357235338272	3671.866771941968	3598.3045310113034
5464.61255892161	6009.1698688495	7650.931473542257	4752.041788983945	5671.074911221457	6157.274668963228	5161.654924584169	5494.068846755608	4483.358412457845	4646.623899669112	3366.781339530394	5377.849407065247	6170.040976793127	3916.094211503835	4975.955685447674	2890.0641059465493	3651.5263438661777	3450.1386285155295	4484.513118496794	4621.508053461972	5121.952943298418	4814.262356017472	3877.402334322469	3835.4771456343537	5127.25348958368	4852.770682862378	4002.766569602592	4057.6258035618457	3671.866771941968	3598.3045310113034
5464.61255892161	6009.1698688495	7650.931473542257	4751.262607878229	5671.074911221457	6157.274668963228	5161.654924584169	5494.068846755608	4483.358412457845	4646.623899669112	3366.781339530394	5377.849407065247	6170.040976793127	3916.094211503835	4975.955685447674	2890.0641059465493	3651.5263438661777	3450.1386285155295	4484.513118496794	4621.508053461972	5121.594458272135	4814.222184168247	3869.168939418696	3835.4771456343537	5127.25348958368	4852.770682862378	4002.766569602592	4057.378594126194	3671.866771941968	3598.3045310113034
5464.607207821939	6009.110554204093	7650.931473542257	4751.062272529662	5671.074911221457	6157.2486308117805	5161.654924584169	5493.985619680009	4483.358412457845	4646.623899669112	3366.781339530394	5377.849407065247	6170.040976793127	3916.094211503835	4975.955685447674	2888.5119828820325	3651.4977154151675	3450.134228322468	4484.471775894006	4621.508053461972	5121.440434204358	4814.211674145226	3868.279416411833	3835.4771456343537	5127.240695739143	4852.770682862378	4002.766569602592	4056.8380367534473	3671.8667719419673	3598.3045310113034
5464.605564464323	6009.110554204093	7650.684394467992	4750.8872840154745	5670.909087823518	6157.2486308117805	5161.654924584169	5493.985619680009	4483.353916701943	4646.623899669112	3366.781339530394	5377.849407065247	6170.031578893404	3915.9531966337636	4975.706031878204	2888.5119828820325	3651.4977154151675	3450.107761870755	4484.463840235747	4620.013579382908	5121.377340758957	4814.093499024153	3864.52171490855	3835.4771456343537	5127.232425184986	4852.770682862378	4002.766569602592	4056.7311057187685	3671.8667719419673	3598.3045310113034
5464.605564464323	6009.056942443224	7648.386227406874	4750.8872840154745	5670.909087823518	6156.359867679996	5161.654924584169	5493.985619680009	4483.353916701943	4646.623899669112	3366.781339530394	5377.849407065247	6170.017803215649	3915.9531966337636	4861.294101010879	2888.5119828820325	3651.4977154151675	3450.107761870755	4484.463840235747	4620.013579382908	5120.684380344737	4814.093499024153	3864.52171490855	3835.4771456343537	5127.227317840208	4852.770682862378	4002.766569602592	4056.2383658862614	3671.8667719419673	3598.3045310113034
5464.605564464323	6008.745397003587	7648.386227406874	4750.8872840154745	5670.909087823518	6156.350987711283	5161.654924584169	5493.985619680009	4483.353098366042	4646.623899669112	3366.781339530394	5377.845219175224	6170.005056205952	3915.179843903671	4840.893871086517	2888.5119828820325	3651.4977154151675	3450.100920024536	4484.463840235747	4619.77124096434	5119.646432297228	4814.093499024153	3864.3058271818127	3835.4771456343537	5110.424903975407	4852.770682862378	4002.766569602592	4055.1701464196494	3671.8667719419673	3598.3045310113034
5464.605516606036	6008.684748929519	7648.386227406874	4750.8872840154745	5670.909087823518	6156.34067166357	5161.654924584169	5493.985619680009	4483.352907136656	4646.406232239747	3366.781339530394	5377.845219175224	6170.003017882397	3914.2847773184185	4757.983686215991	2888.5119828820325	3651.4977154151675	3450.100920024536	4484.463840235747	4619.77124096434	5119.468283914948	4814.0832076673505	3864.3058271818127	3835.4771456343537	5110.424903975407	4852.770682862378	4002.589265871313	4055.1701464196494	3671.8667719419673	3597.8763587616572
5464.605462746704	6008.684748929519	7648.386227406874	4750.8872840154745	5670.909087823518	6156.34067166357	5161.6549233840105	5493.985619680009	4483.352433388527	4641.72648886802	3359.8762380279213	5377.841989834729	6170.003017882397	3914.2847773184185	4757.983686215991	2888.5119828820325	3651.4977154151675	3450.100920024536	4484.463840235747	4619.77124096434	5119.468283914948	4814.073784636701	3863.7433480401733	3835.4771456343537	5110.424903975407	4850.862344664026	4002.589265871313	4055.1701464196494	3671.8667719419673	3597.8763587616572
5463.986290737013	6005.748517519818	7648.386227406874	4750.8872840154745	5670.909087823518	6156.34067166357	5161.654896815417	5493.985619680009	4483.004017582921	4639.568995672882	3349.377297217584	5377.841989834729	6170.002926941629	3913.307953146955	4757.983686215991	2888.5086506709204	3651.4977154151675	3450.100920024536	4484.463281238322	4618.752934637712	5117.902390728892	4814.072713408667	3862.8574794095566	3835.4461229919943	5110.424903975407	4850.782853188143	4002.071613209206	4055.067537185893	3671.8667719419673	3597.763275485476
5463.860009976477	6005.4658162150445	7648.386227406874	4750.826628263648	5670.879726045545	6156.33800976779	5161.654540502726	5493.985619680009	4483.004017582921	4636.64046014298	3349.1916194138694	5377.841989834729	6170.001793823366	3913.3002538338624	4746.999042120418	2888.5083411424685	3651.4977154151675	3450.100590961446	4484.461861880167	4616.312382261592	5117.902390728892	4814.058187609172	3860.245915636222	3835.398315107506	5110.424903975407	4849.093141751015	4002.0636473985946	4055.067537185893	3671.866771941952	3597.763201926896
5463.860009976477	6005.4658162150445	7648.386227406874	4607.3356691771605	5670.879726045545	6156.335878318879	5161.6537086964845	5493.985619680009	4483.004017582921	4633.902659426272	3349.1916194138694	5377.841937567856	6170.001793823366	3913.3002538338624	4736.565693488477	2888.5083411424685	3651.4977154151675	3450.100246623385	4484.459946728071	4616.312382261592	5117.902390728892	4814.042954470969	3859.39884090024	3835.38660345783	5110.424903975407	4842.772797131622	4002.008356430736	4055.067537185893	3671.8667719419514	3597.763201926896
5463.500017268216	6005.4658162150445	7648.386227406874	4607.3356691771605	5670.879726045545	6156.334538474559	5161.653643013665	5493.985619680009	4483.004017582921	4633.662336812584	3349.1916194138694	5377.841862441064	6170.000666337	3913.090642556509	4727.013426796142	2888.3694824606373	3651.4977154151675	3450.1002072732254	4474.5759446211	4616.312382261592	5117.277863920794	4814.042193206313	3858.449862486094	3835.3858938702324	5110.424903975407	4841.639018210064	4002.008356430736	4055.067537185893	3671.8667719419514	3597.763047924263
5463.482945078253	6005.4658162150445	7648.386227406874	4607.3356691771605	5670.879726045545	6156.334538474559	5161.653643013665	5493.985619680009	4483.004017582921	4633.662336812584	3349.1916194138694	5377.841862441064	6170.000528280338	3913.090642556509	4726.151949450808	2887.547837245522	3651.4977154151675	3450.1002072732254	4474.5759446211	4616.312382261592	5117.277863920794	4814.041884803908	3858.134689624312	3835.3858938702324	5110.424903975407	4841.639018210064	4001.4529795816943	4055.067537185893	3671.866771941951	3597.763047924263
5463.4658433522145	6005.4658162150445	7648.386227406874	4487.149737089432	5670.879726045545	6156.334538474559	5161.4566805771265	5493.985619680009	4483.004017582921	4630.9664277629	3349.1916194138694	5377.841862441064	6170.000528280338	3912.9404630394033	4696.798702405302	2887.278542147331	3651.4977154151675	3450.1002072732254	4474.5759446211	4614.822597406661	5117.17570009416	4814.041884803908	3857.4402464098966	3835.3858938702324	5110.424903975407	4841.639018210064	4001.4529795816943	4055.067537185893	3671.866771941951	3597.763047924263
5463.437282554729	6005.4658162150445	7648.386227406874	4487.149737089432	5670.879726045545	6156.334269210423	5161.4566805771265	5493.985619680009	4483.004017582921	4627.965092922876	3348.5576331839493	5377.841862441064	6168.992870376363	3912.9404630394033	4695.801506111051	2887.2499987494775	3651.4977154151675	3450.1002072732254	4474.5759446211	4614.822597406661	5117.17570009416	4814.041884803908	3853.9672125080315	3835.3858938702324	5110.424903975407	4841.639018210064	4001.2650172015665	4054.1762698055054	3671.866771941951	3597.763047924263
5463.437282554729	6005.1294095456315	7648.386227406874	4487.149737089432	5670.879726045545	6156.334269210423	5161.405492074235	5493.985619680009	4483.004003072374	4625.585985592742	3342.613406982194	5377.841862441064	6167.954878776834	3912.9191031653754	4695.801506111051	2887.2499987494775	3651.4977154151675	3450.100193936537	4462.901698638296	4614.822597406661	5117.17570009416	4814.041884803908	3853.911918540926	3835.3849728841296	5110.424903975407	4841.639018210064	4001.1185086169867	4054.038469410705	3671.866771941947	3597.763047924263
5463.425668709318	6005.1294095456315	7648.386227406874	4487.149737089432	5670.879726045545	6156.334269210423	5161.052660177249	5493.985619680009	4483.004003072374	4625.585985592742	3342.4373731264595	5377.841862441064	6167.928873781742	3912.900840854454	4695.718326192715	2887.198864686674	3651.4977154151675	3450.100193936537	4417.2936194391905	4614.822597406661	5117.17570009416	4814.041884803908	3853.460640421554	3835.3848546148092	5110.424903975407	4841.639018210064	4001.1185086169867	4054.038469410705	3671.8667719419427	3597.7630328230593
5463.425668709318	6005.1294095456315	7648.386227406874	4487.149737089432	5670.879726045545	6154.894928019053	5161.052660177249	5493.985619680009	4483.004003072374	4625.585985592742	3339.9979614097124	5377.841862441064	6167.928873781742	3910.801140317757	4695.718326192715	2887.192256699059	3651.4977154151675	3450.1001937167193	4417.2936194391905	4611.53219472338	5117.17570009416	4814.041884803908	3853.4510966612042	3835.3848546148092	5110.424903975407	4841.541945147983	4001.1185086169867	4050.036767098	3671.8667719418922	3597.7630328230593
5463.225064439672	6005.1294095456315	7648.386227406874	4476.131402556084	5670.879726045545	6154.894928019053	5159.8165369064445	5493.985619680009	4483.004002114842	4625.572816626627	3336.6295421716254	5377.841861961165	6167.904390256758	3910.801140317757	4695.718326192715	2887.192256699059	3651.4977154151675	3450.1001937167193	4407.863412585719	4611.531902547551	5117.17570009416	4814.038605753767	3852.736629289723	3835.225297566617	5110.424903975407	4841.519336929031	4001.1112464363114	4050.0328502485354	3671.8667719418922	3597.763032582363
5463.173203570666	6005.1294095456315	7646.291734013155	4459.487578740491	5670.879726045545	6154.894928019053	5159.8165369064445	5493.985619680009	4483.004002114842	4625.572816626627	3336.6295421716254	5377.841861961165	6167.882220782038	3910.801140317757	4695.718326192715	2887.1871009820725	3651.4977154151675	3450.100188942948	4388.37483534097	4611.193464389075	5117.17570009416	4812.722552185053	3852.295497758105	3835.2188925596183	5110.424903975407	4841.519336929031	4000.738202003372	4050.0328502485354	3671.7945079125393	3597.763032582363
5463.172666890319	6005.1294095456315	7646.277434825788	4441.508485829424	5670.879726045545	6154.894928019053	5159.8165369064445	5493.985619680009	4483.004002114842	4625.572816626627	3328.9084898680712	5377.8418617501375	6167.882220782038	3910.801140317757	4695.706247266322	2887.1859753340495	3651.4977154151675	3450.1001865835983	4380.954739543688	4611.193464389075	5117.17570009416	4812.722552185053	3852.295497758105	3835.2057628375733	5110.424903975407	4841.519336929031	4000.580698135196	4050.0328502485354	3671.7945079125393	3597.763032582363
5147.917040734506	6005.1294095456315	7646.248477674444	4399.686972847741	5670.879726045545	6154.894928019053	5159.8165369064445	5493.985619680009	4483.004002114842	4625.2440961315815	3328.9084898680712	5377.8418617501375	6167.866618468733	3910.7971966469204	4695.706247266322	2887.1859753340495	3651.4977154151675	3450.1001865835983	4359.330462731263	4604.113016287276	5117.17570009416	4812.722552185053	3852.295497758105	3835.2057628375733	5110.424903975407	4841.519336929031	4000.580698135196	4050.0328502485354	3671.7945079125393	3597.763032582363
5105.390388963353	6005.1294095456315	7646.248477674444	4399.686972847741	5670.879726045545	6154.894928019053	5159.8165369064445	5493.985619680009	4483.004002114842	4623.477019569331	3327.1294532099837	5377.8418617501375	6167.7259480796665	3908.1811906500216	4692.523162830879	2887.1859753340495	3651.4977154151675	3450.100181268259	4326.494250216423	4604.113016287276	5117.007881236343	4812.722552185053	3852.295497758105	3834.8713443816177	5108.268917850476	4841.519336929031	4000.580698135196	4050.0328502485354	3671.7945079125393	3597.665733581219
5090.334960061853	6005.1294095456315	7646.248477674444	4390.024467452353	5670.879726045545	6154.894928019053	5159.8165369064445	5493.985619680009	4483.004002114842	4623.203436080951	3325.3638389273983	5377.841861669823	6167.666139226034	3906.532613497291	4692.523162830879	2887.1859753340495	3651.4977154151675	3450.100181268259	4326.494250216423	4604.113016287276	5114.710141276799	4812.722552185053	3852.0551805414634	3834.7730559766346	5103.001534649664	4841.519336929031	4000.580698135196	4050.0328502485354	3671.7945079125393	3597.665733581219
5089.952310247558	6005.1294095456315	7646.248477674444	4390.024467452353	5670.879726045545	6154.894928019053	5159.8165369064445	5493.985619680009	4483.004002114842	4622.917549480756	3325.3638389273983	5377.841861643428	6167.666139226034	3897.342772250955	4692.523162830879	2887.185186931501	3651.4977154151675	3450.100181268259	4325.761461341443	4601.763054360825	5114.710141276799	4812.722552185053	3852.0551805414634	3834.7516513862383	5103.001534649664	4841.519336929031	4000.577455661663	4045.146755969884	3671.7945079125393	3597.660293682109
5061.491305750263	6005.1294095456315	7646.244477395216	4381.3510809618	5670.879726045545	6154.894928019053	5159.8165369064445	5493.985619680009	4483.004002114842	4621.835812772542	3319.7080227431793	5377.841861643428	6164.352797869309	3897.1426293008662	4692.523162830879	2887.185186931501	3651.4977154151675	3450.1001808653573	4325.761461341443	4600.689195025392	5114.710141276799	4812.722552185053	3852.0551805414634	3834.7516513862383	5099.700125167114	4841.519336929031	4000.577455661663	4044.401762352303	3671.7945079125393	3597.660293682109
5060.281729374972	6005.1294095456315	7646.244477395216	4381.3510809618	5670.879726045545	6154.894928019053	5159.8165369064445	5493.985619680009	4483.004002114842	4621.6178115720795	3317.0914368450644	5369.97489234649	6163.519235771741	3897.1426293008662	4690.857434418809	2887.1851689291707	3651.4977154151675	3450.1001802256474	4325.761461341443	4600.309955689499	5114.710141276799	4812.636830876192	3852.0538813764533	3834.7488387882936	5099.700125167114	4841.5190140269415	4000.574333508815	4043.811307122945	3671.7945079125393	3597.660293682109
5035.536889136348	6005.1294095456315	7646.244477395216	4381.3510809618	5670.879726045545	6154.894928019053	5159.8165369064445	5493.755806359042	4483.003998693563	4621.273149309891	3317.0914368450644	5349.807080626982	6163.519235771741	3897.1426293008662	4689.934663466441	2887.185113360269	3651.4977154151675	3450.1001802256474	4319.417089014393	4600.309955689499	5114.710141276799	4812.2528690214185	3851.0284124891296	3834.503291269337	5099.700125167114	4841.5190140269415	4000.557713963582	4043.811307122945	3671.7945079125393	3597.660293682109
4984.83751127698	6005.1294095456315	7646.243169118367	4381.3510809618	5670.800092480098	6154.894928019053	5159.586267247936	5493.690207353774	4483.003998693563	4621.251740574755	3317.0914368450644	5349.807080626982	6163.519235771741	3897.1426293008662	4689.934663466441	2887.185113360269	3651.4977154151675	3450.1001802256474	4319.417089014393	4600.199572181491	5114.699178797039	4812.2528690214185	3851.0284124891296	3834.503291269337	5098.66436666176	4841.5190140269415	4000.541540999859	4034.3969878197377	3671.7871133844656	3597.659856654639
4976.613678584117	6005.1294095456315	7646.2414136264715	4373.590439211905	5670.800092480098	6154.894928019053	5159.586267247936	5493.690207353774	4483.003998693563	4619.944245225379	3317.0914368450644	5333.619795790599	6163.330926329885	3896.7852519331877	4686.558883412759	2887.185113360269	3651.4977154151675	3450.100180153182	4318.873810795282	4600.199572181491	5114.530649301994	4812.2528690214185	3851.0284124891296	3834.503291269337	5098.66436666176	4841.5190140269415	4000.541540999859	4034.370776077737	3671.7871133844656	3597.659856654639
4976.613678584117	6005.1294095456315	7646.241265246845	4369.529384630954	5670.800092480098	6154.894928019053	5156.378948084979	5493.690207353774	4483.003998693563	4619.944245225379	3311.5768989996996	5333.619795790599	6162.608989994616	3893.4422051917536	4684.4385126608995	2887.185113360269	3651.4977154151675	3450.100180153182	4318.873810795282	4598.9388942202495	5114.530649301994	4812.2528690214185	3851.0284124891296	3834.503291269337	5098.66436666176	4841.469675794483	4000.541540999859	4034.370776077737	3671.7871133844656	3597.659856654639
4960.936953677985	6005.1294095456315	7646.241265246845	4323.260272788486	5670.800092480098	6154.894928019053	5156.378948084979	5493.690207353774	4482.755153000958	4613.800855469512	3311.5768989996996	5333.619795790599	6162.273388112688	3893.4422051917536	4680.483376403812	2887.185113360269	3651.4977154151675	3450.100180153182	4317.432889127772	4596.884404290834	5114.490718199302	4812.069824255968	3851.0284124891296	3834.2108617599715	5094.67309129676	4841.458362132189	4000.5401767691646	4029.7035379995627	3671.7871133844656	3597.659856654639
4944.265663960152	6004.543481021596	7645.734401415112	4323.260272788486	5670.325095694396	6154.877175237077	5156.189957197849	5493.401736389216	4482.212120791739	4613.800855469512	3311.5768989996996	5333.619795790599	6162.273388112688	3893.2140114377607	4680.032351807748	2887.1851118999275	3651.406904278158	3450.100180142934	4317.071411858686	4596.884404290834	5114.473903437333	4812.069824255968	3850.643708470509	3834.061679999947	5091.326959818922	4841.264880223254	4000.5385767112693	4029.7035379995627	3671.7871133844656	3597.659856654639
4930.509137151503	6004.543481021596	7645.734401415112	4307.708776796829	5670.325095694396	6154.877175237077	5156.1307616212935	5493.401736389216	4482.212120791739	4613.800855469512	3311.5768989996996	5333.619795790599	6162.273388112688	3893.2140114377607	4665.953115730676	2887.185097956914	3651.388045259104	3450.1001801394586	4317.071411858686	4596.884404290834	5114.473903437333	4812.069824255968	3850.5198373513713	3834.061679999947	5091.326959818922	4840.944452064457	4000.5381047580895	4029.7035379995627	3671.7871133844656	3597.659710456086
