# Supplementary material for: An improved FOX optimization algorithm using adaptive exploration and exploitation for global optimization
Source: PLoS One. 2025 Sep 18;20(9):e0331965. doi: 10.1371/journal.pone.0331965 (PMC12445531; doi:10.1371/journal.pone.0331965)
Supplement: S2 File — This compressed file contains all the results of the conducted experiments. Each main directory within the archive includes three subdirectories: Analysis, best_fit, and convergence. The best_fit and convergence folders contain the raw experimental data obtained from 30 independent runs. The Analysis folder includes tables and figures derived from these raw results. These files can be used to reproduce and further analyze the results presented in the manuscript. (ZIP) [file pone.0331965.s002.zip › cec2017/convergence/HO/C17F28.csv]

trial_1	trial_2	trial_3	trial_4	trial_5	trial_6	trial_7	trial_8	trial_9	trial_10	trial_11	trial_12	trial_13	trial_14	trial_15	trial_16	trial_17	trial_18	trial_19	trial_20	trial_21	trial_22	trial_23	trial_24	trial_25	trial_26	trial_27	trial_28	trial_29	trial_30
79929854652449.22	204422782402336.56	92351429240517.39	58393022243765.44	67218613589845.84	53866187698969.28	395232745441981.3	385965117620074.75	49379004336263.83	604880811495525.9	36843818581033.1	129337902522011.52	82260275791879.56	88186929183981.69	33654989856523.793	4371825721522.713	63175366508385.38	23775300714764.844	221586151024281.62	19277394296795.473	304708706175355.9	10580268915848.977	282368942183830.5	89795485124.25777	306955704276229.44	307721612315175.06	31432170943821.535	54421488227476.984	119164345138451.8	22059526953730.32
24006403254523.16	110356209995658.75	22312106544575.15	30654829003749.188	2900764371260.0327	161818786952.10736	73036173679076.36	102976823543460.06	39290752298945.91	356951924022278.9	3102330447068.9287	20589535760787.06	4689351898638.994	88186929183981.69	9871143113434.488	3299804752430.1733	56800371780875.11	6908532028118.107	50257401595801.12	1320089583821.4617	29385949447452.895	10580268915848.977	11209543082887.107	17321790404.358192	55742570561598.01	38678303638093.35	25477495499042.938	3099239751921.042	96476894367297.81	9683706968859.406
3661177097001.06	63689205633940.53	7980746886982.56	2474308904471.933	1232034228276.2449	4374446954.721504	55294805411285.3	45308450243568.69	22202260887986.93	36450019705506.34	1349737207143.5386	10297258219712.838	4242452186506.005	51762247895589.02	5084886016982.601	38764807671.122215	16480173818513.773	1291169689289.1665	17553377438307.652	35323081335.233055	5471066229632.616	3977861724226.868	7011666128901.448	17321790404.358192	2019655418425.3179	25547213651205.516	8244396322016.714	165347953282.95352	22217920886701.14	6314989600204.08
3530629744955.2554	14272028598632.834	4720709075240.365	188058933604.989	83708156635.7303	4374446954.721504	23346531986103.117	36560181924166.2	8794637869109.558	19287798161670.05	225396635441.20566	4308048650949.8477	2108588803838.3245	30833307284935.586	557202254446.0503	13593560099.787308	6424209660271.907	830158710099.2317	117012311336.01588	21412877493.79658	3944112932171.6826	2787421065195.594	4067959755182.7725	17321790404.358192	586040308189.211	15795822389283.898	3577029905338.6255	165347953282.95352	22217920886701.14	3924402989490.472
2235041644135.7407	724164042463.5573	243732916030.2664	170772826577.1331	16887902423.984255	3817431240.3839717	7078075133914.759	19583579853808.79	951381450955.1653	1039177229339.1213	120130532581.12206	758995190700.1277	231264370956.11807	10018199496971.096	256769651396.68326	12990817985.472311	2110001565964.359	42550040456.51692	104829177914.4294	8751295797.692917	1478723788247.7998	896652893686.0713	991109260447.2396	12775825858.138342	274688596101.0481	9181215575822.555	2647369423511.877	18819469742.645615	18938746578715.6	1475432487489.1897
1390757075389.4282	602927563944.8785	243732916030.2664	170772826577.1331	16658312883.838152	3817431240.3839717	1835900920136.966	13206411258043.771	71101264568.85587	35467914788.86827	14706530608.144878	518852004918.2753	231264370956.11807	691140427358.1562	102493177121.46298	12547141548.106874	1312150308855.4812	12077626397.131098	63643950770.166115	8205430900.796414	321971573224.614	625027994287.0028	857305006227.0985	12739985117.63072	195908108194.50006	1360617469911.3755	2329215040872.1387	18819469742.645615	4019504865070.0366	285440582106.4729
372246708490.23816	602927563944.8785	120460072131.2027	119162520762.77977	13391863999.346153	2996259524.886836	1812403852672.5073	1980590256835.915	71101264568.85587	33411222904.00815	8929461694.914188	370876442109.6106	73984940998.35754	197731066465.33182	27800106397.748688	11594604211.163273	483282347649.875	12077626397.131098	22163829001.361023	8205430900.796414	179052901533.39194	222449672914.9589	857305006227.0985	12056386737.005007	68335850347.70111	646339393591.6193	297483338563.5131	18340263063.914364	2192221305543.199	17515794452.67489
257248447605.38525	602460073674.2891	30564239110.216732	88193660476.42659	11565484042.264791	2215533284.7560225	54414539684.53826	21824498154.208885	34769217082.14336	14937931994.740467	8571661761.389711	51908663339.29604	48589834481.55891	89319386284.07199	16142934639.494572	11316158998.23735	225796279712.99536	12077626397.131098	5200042727.669526	7738302157.254931	97930216505.55193	93929133597.40063	599100620337.3313	10349571053.750898	51958619069.81404	257758512241.12802	145085641364.38852	13206547649.310358	1578438098562.904	15730611631.221985
150815230866.49496	407019095512.681	8374271528.931322	62487761375.84547	11404533029.738863	2059447041.704515	15264701892.04636	21824498154.208885	26809590373.69118	6682496691.704671	8165502826.277824	10872116788.077587	14118746030.35404	47163924581.577065	15525598626.518139	10949179179.90009	119847346610.99548	10732845363.00031	5200042727.669526	6578183398.393479	10471950063.292826	64150971013.7603	175201837461.27325	8931761223.083069	48177698157.30782	257758512241.12802	138952585329.7227	10971557612.98854	1187068340760.2788	11804406105.159431
28216744977.01866	259668313722.7251	6368658355.272225	14126337842.412539	10569554947.263767	2059447041.704515	5004143057.592958	10596902818.25616	23818513894.45882	2686939537.860899	7849230559.316583	10872116788.077587	11486170350.576332	21122775571.50216	14701034401.08299	9023117296.882477	73580959221.86122	9079860104.053051	4966820555.034393	6578183398.393479	10471950063.292826	51971038045.719215	153307606025.46136	8819128499.080612	32943464853.28533	163948487755.28522	93330324822.9306	9964463259.245533	336196553901.25885	11804406105.159431
18397014336.22204	70694631075.1204	5596074096.992469	12456745025.456642	10439279759.595797	1845263022.5328043	5004143057.592958	7802510688.860231	23818513894.45882	2143017196.1503613	7849230559.316583	9878487643.718267	8349178378.652397	17935253876.72034	14185743314.468395	9023117296.882477	33585962442.381878	9079860104.053051	3966881809.5273685	6494124230.475808	10339098470.73839	12644148176.794863	59286021820.34752	8819128499.080612	29545549159.629833	104289694431.26306	40566513108.025604	8830552805.104298	131437102446.7655	6320659462.928689
13297832323.952986	70694631075.1204	4593145791.197556	12456745025.456642	6688924530.480143	1514938852.3975635	4509836664.914556	5645739782.335716	19808928796.2016	1823776449.9933872	6863985223.073941	9666800095.22047	7920777830.419178	9450655739.207632	14185743314.468395	9023117296.882477	8230506697.672784	8726385156.711313	3713384502.3684587	6406490768.626669	7134108065.836495	12181283444.129095	46600066322.59112	7201253037.827269	28935493643.4459	34045935124.93472	10396224761.074314	8830552805.104298	48136718253.08298	6320659462.928689
13294481143.045277	70694631075.1204	4593145791.197556	9476300969.433807	6049272993.113106	1514938852.3975635	4509836664.914556	5644882751.58672	14944856096.038437	1592567358.6210775	6590535251.877968	7989623110.206542	7844853659.987529	7129751221.445929	13652078735.220709	8862279676.916136	8228628670.958645	8376868850.366473	3713384502.3684587	6399713691.379327	6232203459.335751	4555500914.491847	15997245171.39453	7201253037.827269	18604145567.828312	17891964079.716797	10394496050.44538	8252647603.199665	16147551260.461063	5932220424.0383215
12963811077.757322	16517229899.636724	3902792246.4664383	6055766808.750868	5839881175.277064	1514938852.3975635	4259750761.9770613	5365030025.823943	14944856096.038437	1592567358.6210775	6422851049.660521	6894684768.8226795	7844853659.987529	6385100061.773479	11172663966.433548	8862279676.916136	3718204756.8375874	8376868850.366473	3552547331.9286027	5779267952.243101	6232203459.335751	2776042686.2658877	7312726743.868203	6867084581.512632	18604145567.828312	17891964079.716797	10264774508.471949	6717931729.468488	16147551260.461063	4266929175.301418
10650265897.771791	8354116671.410408	2818450215.6368647	4772156243.636126	4985407258.521999	1272323420.3032055	4126265082.004292	4571535120.010126	13444630778.148092	1487124311.7600033	6088869851.02448	5894777132.70313	6723792211.125475	6201762251.014764	11172663966.433548	8761876387.438581	3181863021.90162	7769218884.032536	3463081851.3576536	5554355540.282941	6045423493.386088	2370568955.804271	7312726743.868203	6858200994.996886	18604145567.828312	6721996495.154194	9266189506.177095	6717931729.468488	14798933407.763315	3535911080.5618873
9610122597.759293	7457069236.777369	2729943295.0296884	4772156243.636126	4985407258.521999	1239656873.095755	4126265082.004292	4565283218.004523	13263455770.142347	1390499052.630839	6068125404.3077135	5792237591.519231	5965799278.973745	5761871767.507836	10948127308.944195	8761876387.438581	3181863021.90162	7470789992.40075	3413473577.2239714	5554355540.282941	6045423493.386088	2370568955.804271	7312726743.868203	5851450800.601678	18578411668.280132	6707108664.640583	8660348506.914309	6717931729.468488	14333340115.435434	3407983542.5250955
9610122597.759293	6308333389.723966	2344094585.6438923	4758691353.550754	4985407258.521999	1191267936.664969	3456933511.972808	4549503732.081507	10651508836.605303	1390499052.630839	5888143651.830531	5451596993.132078	5825486659.773837	5557178159.926289	10664992030.53698	8604535439.145515	2772817504.8531327	6364171120.83576	3242154284.96502	5450517646.037872	6039494400.240306	2202625291.77636	7312726743.868203	5851450800.601678	16274801822.095171	6696141679.006558	7919986637.656664	6717931729.468488	13466487434.490335	3280346868.421129
8594318417.421122	6308333389.723966	2249710170.2945094	4230335446.470854	4904753104.339749	1183375621.6326792	3456933511.972808	4383051876.725392	10651508836.605303	1390499052.630839	5555119174.631041	4047858582.488091	5825486659.773837	5445383909.781821	10546975044.401718	8493543820.08847	2628537534.896128	5620163704.855763	2911239485.073611	4834853852.771217	6028622731.006618	2202363680.982098	7312726743.868203	5851450800.601678	16274801822.095171	6351034250.975879	7782518077.405929	6667481030.644229	12474537494.499306	3229900617.2416267
7306785407.73469	6308333389.723966	2197386864.6074977	3391932963.993969	4765385147.56066	1183375621.6326792	3456933511.972808	2969762417.804166	9796115237.960966	1261835238.5930765	5548138037.547383	3908434563.9331293	5654402981.174276	5403532670.191216	9749822114.770708	8316758766.35009	2624959791.7958264	5471662521.387212	2808047211.667792	4547216344.730445	5673613984.974953	2202363680.982098	6287010832.822724	5409913390.210513	14135481986.91124	5475628363.272949	6842291371.421055	6466541634.820022	12208694065.435282	3229900617.2416267
7199339262.082466	5109973688.1406975	2197386864.6074977	3294038578.8950753	4765385147.56066	955307455.7758917	3450184863.150963	2934001695.242445	9560207202.711641	1261835238.5930765	5255289939.829471	3695149353.3086596	5654402981.174276	5339265462.710009	9465250027.445341	8044520045.708064	2508908300.014939	5269942227.957552	2665966983.683469	4474655117.235487	5672127417.347413	2185184170.916407	5956772708.4729395	5311291637.201123	14135481986.91124	5095272101.061105	6751926225.253612	6466541634.820022	11484575991.637465	2891986785.7607107
5583542091.988559	4659671259.488976	2089352393.770853	3294038578.8950753	4765385147.56066	897701169.3532863	3382645118.6065145	2830786160.6113386	8689806315.31056	1246169479.6769323	5255289939.829471	3695149353.3086596	5251633781.483112	5270995247.847982	9381842946.414396	7958657111.434558	2508908300.014939	5261745930.175706	2606312721.5311365	4474655117.235487	5561087110.971175	1271032273.8581855	5956772708.4729395	5265185204.856635	14135481986.91124	5095272101.061105	6751926225.253612	6466541634.820022	11388979012.041319	2667869281.7505565
5583542091.988559	4490034127.957158	2075844600.0930033	3045047001.287912	4712245065.07433	890385025.7698362	3116355798.9876413	2708326569.1944065	8689806315.31056	1245317877.934987	5042540464.153407	3613472731.947494	5137511193.2026205	5241500528.978478	8767239478.494463	6854177118.315569	2476735267.9092855	5020591356.556161	2383502174.6592917	3630541469.7023306	4820117637.074331	1271032273.8581855	4849379982.861287	4912956436.885103	14087165760.755589	5078973862.685636	4497520805.675721	6438714024.322081	11388979012.041319	2649853587.661291
5583542091.988559	4267796252.1432147	2017001422.4503624	2817244865.806057	4683610724.775955	890385025.7698362	3116355798.9876413	2708326569.1944065	8689806315.31056	1033614471.9377371	5042540464.153407	3409821921.9608045	5048837858.236602	4783235022.055301	7900089134.766283	6699408397.349054	2325837310.29629	4824893514.531757	2357398360.229362	3572345986.825798	4820117637.074331	879909515.7348527	4612917429.038459	4912956436.885103	12979306981.026237	4479478175.482762	4497520805.675721	5907897721.194728	11388979012.041319	2607655661.889672
5570041565.639784	4026839215.364439	2001652347.1780837	2751852505.7272005	4472212990.760525	876343117.3440197	2809378400.297484	2610602360.903991	8325809612.547732	1032514631.93665	5042540464.153407	3409821921.9608045	4980551896.79479	4783235022.055301	7103690180.279215	6699408397.349054	2324801641.130825	4797854772.204256	2325126549.189948	3569823947.349833	4666040457.7526455	879909515.7348527	4549360377.472222	4722607633.970637	11999720042.06687	4479478175.482762	4468723844.462038	5907897721.194728	10613075826.090595	2378081087.101176
5537826445.795332	4009589665.527851	2001652347.1780837	2751852505.7272005	4472212990.760525	829705765.1559556	2809378400.297484	2534112879.1200895	8325809612.547732	1032514631.93665	4790450355.457403	3366141882.8767624	4865607171.928399	4783235022.055301	6956885232.159519	6692303243.843044	2106332163.9311924	4750780511.532513	2265708202.8395586	3466395327.1245203	4666040457.7526455	879909515.7348527	4477695222.22914	4707824581.086853	11999720042.06687	4172174338.8222857	4290298866.1645045	5906986599.45823	10613075826.090595	2282704003.4765506
5537826445.795332	3962527920.032748	1919890166.1835108	2751852505.7272005	4472212990.760525	591151697.6066772	2582941190.6570315	1934375332.7263713	8025735741.656408	1032514631.93665	4790450355.457403	3274798033.3466506	4171997547.9693327	4783235022.055301	6956885232.159519	6669443280.722755	2105623920.934879	3787084088.2746024	2265708202.8395586	3432929128.5	4666040457.7526455	836559550.3889711	4293489779.071107	4683732136.854214	11999720042.06687	4172174338.8222857	4290298866.1645045	5906986599.45823	10382508178.930452	2268068576.138646
5487955384.1042	3677483650.0705757	1919890166.1835108	2749646691.626772	4396564221.100296	555149327.406248	2473564118.226755	1934375332.7263713	7670409772.041287	1032514631.93665	4702270193.155796	3192750568.1649404	3985769102.2810388	4620380843.406148	6792537258.779402	6227572682.742185	2059261493.5231664	3738702022.912231	2220899384.8279057	3389683435.658433	4534734575.889335	726803139.085711	3977756046.7298274	4588918676.5598755	11763165086.981747	4172174338.8222857	4246548304.88775	5763037311.731917	10326012497.202866	2263826228.801314
5284932962.404807	3255522250.4138865	1919890166.1835108	2619774821.9809227	4213043394.5794926	483427087.2166203	2326902620.802346	1932714095.2171395	7577822476.460598	1030456111.6510669	4504935963.978542	3094988823.1434617	3906193241.0018272	4285638372.9537363	6648820406.068188	6227572682.742185	1686354461.3943567	3691307279.8321595	2175129594.1847334	3389683435.658433	4534734575.889335	611890227.4872944	3130681619.1299915	4560287231.099975	11088301626.132944	4172174338.8222857	4089032125.0792913	5655005631.547227	9308006082.979614	2163284859.888798
5269584410.362223	3180860365.3582363	1899329002.205853	2608083740.198925	4213043394.5794926	428297758.11884475	2260342488.5773587	1878120070.8157265	7538833494.219703	994382434.8654462	4504935963.978542	3075303751.5746627	3675297056.839126	4239974646.424	6643515235.728435	5922058371.865844	1639847761.1945324	3533180703.2582774	2099777582.1628175	3343009933.1726646	4428873301.041782	571322879.2772688	2497686694.965345	4331074700.173743	11030916259.216154	4135702813.5486555	3978511297.6351533	5648402248.979352	9212618747.819887	2074606072.95635
5103930594.213642	2636847720.809982	1768750165.9492667	2455376837.4598966	4146033672.9413834	322376726.1541774	2244287475.5321994	1878120070.8157265	7519259441.498405	953549156.9914281	4417299855.202804	2183884230.525882	3528558406.8548627	4221427346.504585	5583311962.211288	5857566555.351668	1639847761.1945324	3409351928.1411147	2098342092.640959	3343009933.1726646	4377316696.722527	568633824.2898586	2497686694.965345	4077706686.0338078	11030916259.216154	4135371748.7797613	3719613833.3675857	5260766249.561676	9112679119.90614	1927802933.875001
5089970473.440394	2121018758.5654254	1768750165.9492667	2447985095.180588	4146033672.9413834	322376726.1541774	2180380803.605247	1878120070.8157265	6802215286.685615	873033391.6559827	4390885068.926578	2183884230.525882	2947775843.7090864	4217047370.4037576	5583311962.211288	5857566555.351668	1639847761.1945324	3404415361.6125517	2077436284.348229	3340590807.325456	4371674503.760728	568633824.2898586	2385063080.9540086	4058953459.6289797	10863603374.810318	4014854749.0852685	3033459382.3790264	5260766249.561676	9066468589.979984	1921166643.441815
5089970473.440394	2121018758.5654254	1768750165.9492667	2411401777.172047	4069159293.789262	297293259.3916401	2162252214.911155	1878120070.8157265	6759976338.184726	873033391.6559827	4330843862.205133	2183884230.525882	2947775843.7090864	4162910869.4157133	5547401283.257992	5849112333.236023	1639847761.1945324	3124453716.057566	2074200913.7788095	3263256420.251123	4336623133.256158	550578436.8089176	2385063080.9540086	4058953459.6289797	10823973140.447426	3986016711.4548807	2651096143.877907	5260766249.561676	9065388996.745657	1921166643.441815
5069963727.365924	1842322553.2021022	1750008249.7689366	2405667783.2159595	4066552462.694147	280783958.9006357	2154956443.6924076	1842414785.6617591	6759976338.184726	873033391.6559827	4119143829.796174	2183884230.525882	2913567983.520315	3783849278.5004635	5117689836.708391	5816658465.919676	1639847761.1945324	3117906367.8262477	2002030209.4162374	3099605057.674018	4263262704.796799	500425242.4084547	2384036227.407959	3903758585.9146414	10770150684.438175	3970134320.854488	2651096143.877907	5151099452.440376	8814860751.29147	1916291503.1761992
4984419848.498122	1684525453.302511	1739051630.5857575	2327561494.4554095	3943262362.493935	266795160.77308232	2042213102.358132	1657145052.925477	6654687782.988516	858653402.428789	3953991726.2645874	2183884230.525882	2903186267.138444	3783849278.5004635	4830953697.304533	5663805141.950418	1634534782.6336124	3117176393.488347	2002030209.4162374	2687356143.9467616	4244752845.5836835	490434817.934486	2384036227.407959	3890991775.2957892	10708540117.50635	3933070021.5457153	2636180744.7500167	5151099452.440376	8814860751.29147	1909066699.3759325
4745661672.173967	1532306679.0879376	1699957182.3682063	2327561494.4554095	3850661796.92337	256638568.92473823	1713332032.6750216	1590175097.0428283	6578362811.984275	735760317.1049186	3953991726.2645874	2147920337.058672	2795997196.445173	3660722187.9965754	4820207398.254733	5517398851.608753	1629901106.752765	3071973543.2067666	1971118393.2134128	2626153566.1242776	4142520602.3760962	462579376.4640781	2361202071.654722	3787599201.709846	10445706239.315138	3840767531.9081693	2467061587.6962547	5151099452.440376	7626010285.913985	1839598503.087523
4469668479.341971	1532306679.0879376	1568199121.5812778	2263352652.2594247	3823205547.610221	222456511.296192	1713332032.6750216	1590175097.0428283	6556054922.63471	717883922.3990587	3596983030.0128803	2147920337.058672	2655776996.7287965	3646664511.0570745	4762617517.065638	5419386653.507928	1629901106.752765	3070136051.751235	1914179933.8571882	2612862880.228775	4142520602.3760962	451330445.34351623	2188983655.946103	3469691687.188237	10135302475.669708	3840767531.9081693	2157345918.301428	4670265884.340998	7460420904.212333	1733924056.7346647
4467588511.430877	1532192548.473721	1566666887.4986186	2200905239.3700204	3690528475.669696	218379750.38305855	1472276319.2618437	1558466547.6064045	6533591547.855543	681119036.34615	3412396048.5968957	2138430303.7253935	2655766362.0430117	3646664511.0570745	4700168223.005858	5364403602.073843	1629462789.599868	2991085582.233531	1910670915.462102	2594744143.00294	4142520602.3760962	388321080.1896213	2188917437.037643	3301073432.320152	9331982108.250925	3840767531.9081693	2119697933.42712	4670265884.340998	7460420904.212333	1733837812.4388642
4466883649.313264	1532192548.473721	1545382094.5179372	2001569131.9327304	3690528475.669696	141911599.34931338	1412253522.673346	1558466547.6064045	6468973621.871662	652683918.6325928	3412396048.5968957	2104172773.709461	2542182265.5911546	3640833321.830343	4674470067.776509	5210793635.6996975	1618812233.1532888	2982735967.7951922	1859500331.6802657	2362427283.8187394	4142520602.3760962	350135221.42006713	2170033678.4576445	3301073432.320152	9331982108.250925	3585045446.0165915	2114616779.0143557	4670265884.340998	7460420904.212333	1733837812.4388642
4466883649.313264	1500157141.3559675	1543317121.7073567	2001569131.9327304	3533628512.56047	141911599.34931338	1391395399.27745	1558454240.3607018	6267683920.336859	652683918.6325928	3392819819.9155183	2103612590.579737	2539881951.8595333	3593434166.501177	4572064987.654098	5181963996.922984	1618812233.1532888	2971040945.5611873	1836378409.5522604	2362427283.8187394	4138807789.2652164	333779482.0706529	2110355747.8505147	3240214111.8310914	9318593304.905788	3585045446.0165915	2114133938.6665432	4618655461.489257	7373862283.376607	1712752662.803972
4336990060.65491	1500157141.3559675	1532428388.5478673	1902750333.7881303	3489825745.8795285	140423897.3189358	1357687046.9381561	1551052010.5068371	5851810052.517358	619641922.8674375	3392819819.9155183	2030797036.5346289	2511142176.504518	3558297234.675119	4563489464.47432	5181963996.922984	1618812233.1532888	2956402032.5048733	1811332994.3827772	2362427283.8187394	3988079754.9197693	332351655.9112948	2068353829.8875542	3189074731.3584824	8924511721.160522	3585045446.0165915	2097749557.912489	4342586825.472661	7328485883.78955	1651699725.8561206
4336990060.65491	1163010573.9605389	1532428388.5478673	1902750333.7881303	3472778186.1845036	139110520.46707323	1357556069.0544758	1417049947.9242897	5850594736.128703	599611628.1826451	3109455372.099495	1956779791.8725164	1728817428.0557554	3223405913.3424983	4538421727.767932	5073474494.705358	1568857753.893241	2770767197.972449	1678765755.038474	2362427283.8187394	3980174814.2311783	317815543.3183066	2051253026.017963	3176790306.866328	8723622827.152979	2347415935.0245705	1902366239.3946168	4227848059.5933785	6202468357.966359	1630803849.7102265
4254853882.5600624	1097737414.3233392	1479942383.5040276	1902750333.7881303	3472778186.1845036	134940561.13493618	1339269880.3434968	1399962688.35732	5740094271.298477	562349261.1563656	3109455372.099495	1946802271.862215	1662578668.1523628	3223405913.3424983	4526064714.891706	5072240451.381125	1568857753.893241	2634875924.83145	1662066201.8901472	2152804302.1605406	3927007127.037794	284507318.4092309	1973394581.483941	2974681309.5781016	8416633718.213436	2347415935.0245705	1869763084.56472	4204876327.7519946	6202468357.966359	1402099819.8471236
4254853882.5600624	1097737414.3233392	1479942383.5040276	1902750333.7881303	3472778186.1845036	134470375.7301166	1293474859.9749708	1374204592.607292	5698809272.046681	562349261.1563656	3103744574.7329173	1946802271.862215	1572797485.2581735	3223405913.3424983	4522189324.291429	5039074720.449866	1568857753.893241	2615893324.055894	1575649158.583168	2152804302.1605406	3910826402.5831356	240203568.69723988	1953473211.9833014	2974681309.5781016	8401116560.201145	2347415935.0245705	1839841698.6674223	4204876327.7519946	5861058165.167359	1257671787.7122715
4137326383.0242805	1085707096.2088807	1458239501.4819906	1825097460.128319	3395158953.228169	122205422.21667491	1245155830.5026948	1374204592.607292	5675462697.13084	545403787.801759	3088016512.6676726	1915248829.8964372	1244237045.0674908	3190276960.7266283	4515212031.035964	4992058318.745892	1566829268.4555345	2522521439.256142	1470253864.876253	1985385493.7413263	3815465237.769138	234115385.2556503	1939551004.3276508	2945044740.17176	8362303659.326635	2053262045.174715	1822543047.464242	4066868942.167325	5496364639.065368	1144648050.8293657
4120917853.7775426	1076545286.3335812	1456994612.0441554	1825097460.128319	3382763967.7189865	115041711.02558458	1244387777.8154974	1189021973.9906654	5171465508.110457	525129187.1237586	3062689862.564938	1895693101.030952	1229201737.8934433	3190276960.7266283	4504336806.693386	4946206262.149364	1559362062.453746	2220064879.6954727	1461302629.9044805	1985385493.7413263	3815465237.769138	208048391.563782	1890094989.1200829	2928625545.40618	8302103115.94492	2053262045.174715	1511095501.1934614	4066868942.167325	5496364639.065368	1137352574.6857748
4117619554.873865	907121313.2084284	1442581749.8947618	1825097460.128319	3382763967.7189865	115041711.02558458	1159722621.4934034	1187096016.9679048	5128211638.385103	525129187.1237586	2986992746.4217067	1895658439.0277421	1229201737.8934433	3190276960.7266283	4438606490.276596	4660486269.528115	1558554949.0583258	2220064879.6954727	1422811551.7046525	1895589759.8343	3815465237.769138	208048391.563782	1890094989.1200829	2928625545.40618	7270614612.652648	2053262045.174715	1501397206.453251	4024986123.5395484	5496364639.065368	1058507490.296356
4034019088.162954	891667807.0449691	1438751840.0461993	1803275470.4331014	3350683048.3152742	115041711.02558458	1132943259.0934677	1144315910.424789	4816414824.2113	518464508.62450844	2948205599.745605	1895658439.0277421	1203129388.2853627	3032695929.7168126	4385553475.985311	4222613063.7696714	1512332938.4913187	2170168094.429153	1327884677.8821406	1829008823.0691457	3689031102.4983144	143036570.35492098	1676558869.9193308	2871959454.468421	7212995586.258038	2038312196.9512694	1432165983.940747	3832324730.4906154	5405585275.057737	930422358.4703307
4034019088.162954	809730951.3211279	1431279744.5042415	1726417136.1488104	3347872396.0785575	113552405.3902965	1112286931.0801299	1135877080.7043016	4798026167.500229	518464508.62450844	2948196845.5109887	1894063095.34802	1087803433.8149624	3025312898.754799	4385553475.985311	4201910870.6581593	1512332938.4913187	2085282807.1444228	1320685669.4922988	1809903807.340286	3689031102.4983144	138098627.9033482	1676558869.9193308	2737570904.298342	6759031149.553564	1935088051.7557197	1432165983.940747	3832324730.4906154	5405585275.057737	925009796.9859352
3945095552.6398296	809730951.3211279	1415492932.0376537	1683093974.666974	3337441436.692194	112370227.94236198	1007806913.2057512	1135877080.7043016	4798026167.500229	513750648.7226165	2924152963.489588	1814126038.1045449	1087803433.8149624	3025312898.754799	4218002900.7109113	4149130777.3764563	1510944427.0360649	2085282807.1444228	1316848433.7310226	1809180342.4900556	3662898413.630959	138098627.9033482	1665507436.8991113	2702939043.6196704	6748699812.256804	1928060606.4564264	1149489880.862276	3831378235.0961084	5376882225.043229	917380724.5916333
3945095552.6398296	809730951.3211279	1395721008.8345516	1683093974.666974	3154266983.8848453	110117554.41211961	954829665.8890501	957519974.3487251	4769437160.247115	501600203.9796994	2825864763.8095303	1814126038.1045449	1086175601.940767	2904878445.9245887	4025318313.4522247	4144389144.1450844	1508091552.9741008	2035266956.2694097	1267294204.9439976	1772635991.9077544	3643384778.960895	134386313.47032672	1591423982.0749662	2557603102.309626	6596837648.201335	1928060606.4564264	1145049481.746476	3669444365.2261267	5311252289.871021	896545978.9592365
3945095552.6398296	688584312.5863178	1395721008.8345516	1667849674.8152492	3154266983.8848453	110117554.41211961	952136948.4210759	860513412.5720547	4558833513.84252	483444461.98177093	2804399121.2818437	1791471058.1597602	1079768803.3333352	2904878445.9245887	4025318313.4522247	3895023327.771807	1508091552.9741008	2029789332.64575	1267294204.9439976	1755341881.151239	3632101430.277998	126077965.91105583	1348672387.969259	2522904959.6970973	5941084534.208664	1928060606.4564264	1145049481.746476	3669444365.2261267	5084649180.012442	614779945.7692311
3660613849.6517663	683858046.8560271	1395721008.8345516	1667849674.8152492	3151645899.2472734	95931352.30706686	950725722.0254298	857542272.103851	4554525044.92266	474812164.62364984	2804399121.2818437	1736770873.6643236	1071585028.4362426	2869120115.754147	4025318313.4522247	3895023327.771807	1503336299.1656969	1847407215.9333904	1254687475.4839606	1755341881.151239	3604260952.1543117	116996854.82916397	1337119623.2623408	2426450627.8183856	5932187276.662241	1866809048.1951175	1145049481.746476	3638860976.198307	5084649180.012442	614779945.7692311
3637379165.540772	647474324.2416372	1395721008.8345516	1653978110.33416	3101151189.268361	95896993.31749846	923910737.6007453	845733854.6317195	4554525044.92266	448283436.99780136	2794296151.166186	1736770873.6643236	1057032188.410022	2823332403.523614	4025318313.4522247	3812684772.843542	1503336299.1656969	1824276845.678152	1188234551.7456827	1679708281.086218	3604237785.215393	105342622.67225298	1295917749.652721	2420752466.2282395	5661568760.5897455	1720566680.3743389	1108102605.0791152	3624359728.1671796	5084649180.012442	614779945.7692311
3637379165.540772	647474324.2416372	1382534754.2475219	1653978110.33416	3096291789.618614	94374366.49923512	923910737.6007453	837631637.4189519	4442611797.551885	448076460.0037178	2750284581.9068832	1736770873.6643236	1014332128.0580872	2823332403.523614	3968189592.0418243	3744453490.2964916	1499850485.3135934	1778344490.0534093	1188234551.7456827	1677763026.4207828	3505933521.990666	105342622.67225298	1295917749.652721	2385481098.5082827	5661568760.5897455	1720366902.408351	1108102605.0791152	3561608052.40184	5027479614.941522	614779945.7692311
3606950134.7224116	569863695.121204	1371809302.6672812	1595855261.9549546	3091490496.648917	88020479.04442967	908148505.4890085	791112244.5879556	4350177426.095339	368473460.7181243	2419510831.1572638	1542127665.0541432	1008374009.3189232	2613678579.4619274	3952194785.891247	3402112245.042461	1319746133.750783	1700244251.5211794	1044521685.072116	1460218995.8644156	3460761157.5109277	90308183.5618092	1084982099.1356928	2163745572.32141	5061447662.283258	1720366902.408351	1018496503.5836725	3122745589.3304563	4767527706.727447	602667774.4196618
3478380704.45258	569863695.121204	1341119424.9241495	1595855261.9549546	3072967785.6587877	85792235.38222966	902235152.6531769	791112244.5879556	4346842125.958255	365333230.38641274	2400989449.0162725	1542127665.0541432	988520231.1126453	2161289028.377829	3900187546.7049785	3387662906.031218	1316349962.2038915	1693393583.0778434	1044521685.072116	1451836969.3482697	3460761157.5109277	88347911.80286494	1064310750.5325454	2148266885.877222	4977010289.629599	1674693789.0787075	997182264.6275651	3122745589.3304563	4767527706.727447	594858418.744983
3189456757.8504715	503314936.7767893	1211747641.0527425	1589141152.651347	3057891541.172191	85792235.38222966	866806421.4671352	791112244.5879556	4346842125.958255	360027787.1100703	2400989449.0162725	1436543132.7061093	963374301.1632819	2161289028.377829	3594359615.662336	3387662906.031218	1172245476.21617	1693393583.0778434	1041845911.8749878	1282173721.076619	3457626849.6369014	87601255.88890406	1061040846.778991	2148266885.877222	4967706238.613591	1520203363.2446735	895598419.474445	3105394565.892223	4767527706.727447	592515503.9948819
3173035650.442433	503314936.7767893	1109634417.6217673	1551815727.1544979	3030579669.7776785	83367978.15299763	864710067.9886051	765992054.900977	4335287973.852968	360027787.1100703	2400989449.0162725	1420982624.3861852	861725933.4380059	2140717087.5675306	3590129297.411023	3387662906.031218	1172245476.21617	1645047458.8034687	1013249478.0762255	1282173721.076619	3448043503.746708	60987693.6862396	1061040846.778991	2148266885.877222	4868871604.121334	1520203363.2446735	805264779.3724983	3105394565.892223	4643219499.046533	529773638.86464334
3156424096.2342076	476012552.6584867	1109502628.2498143	1551815727.1544979	3027848957.323382	75179593.19499817	858674078.6368793	765992054.900977	4327617109.181732	347267543.1614566	2400989449.0162725	1387269213.205212	757924427.9688593	2130751145.4207509	3573649745.072827	3359579740.2382507	1172245476.21617	1645047458.8034687	986833576.7543192	1253178904.8847697	3383239998.1891127	56817135.01619795	994924346.7481878	2148266885.877222	4787694638.151937	1520203363.2446735	798732529.1020458	3105394565.892223	4643219499.046533	479109463.104807
3089419806.6241345	476012552.6584867	1105927126.269001	1480706226.609005	2951515961.357103	68470131.76232603	851580385.9520938	762749723.8011202	4168262685.4829826	347123196.5292538	2325826025.6403317	1387209134.255697	737700945.5164163	2121352493.038025	3571810140.872189	3319229561.269618	1168521262.8201897	1645047458.8034687	978093503.2507001	1253178904.8847697	3383239998.1891127	48967252.2920892	980317715.8689271	2043613312.2036092	4613602460.611004	1499757164.9240131	790350091.2828412	3105394565.892223	4635840650.134795	473030919.2236597
3064985183.951243	458419079.814882	1103530284.6131933	1480706226.609005	2951473724.1157517	68470131.76232603	841019018.7473403	757564171.7503349	4151203171.6991506	340622049.0212638	2325826025.6403317	1208929130.3892658	709255369.1491265	2120424266.297568	3556689503.048348	3319229561.269618	1168521262.8201897	1637427586.1819284	968518861.4903783	1237418757.5548465	3333911256.7521186	36529672.68584229	980317715.8689271	2043613312.2036092	4366872926.686444	1499757164.9240131	773155144.5008532	3104251141.6941066	4622921663.572067	451116847.4536906
3064985183.951243	458419079.814882	1055228423.7876413	1480706226.609005	2935461436.968925	68470131.76232603	841019018.7473403	726803798.7472174	4151203171.6991506	288357231.15863615	2268101424.805165	1203222700.5095448	702723640.6675147	2085742288.4090345	3446215011.9838634	2937284767.149493	1161562492.6076667	1637427586.1819284	964685719.0966936	1162356713.5875	3197176157.10097	36529672.68584229	978415457.7546613	2010228391.812235	4212554304.5252	1399088985.3914564	764515354.1814218	3104251141.6941066	4449477945.301026	447856182.77137953
2912499148.798533	453316754.8187079	1025630983.7840494	1461914054.1090014	2878757829.9762516	68470131.76232603	840917611.3757024	725594382.9977795	4151109492.0135875	288357231.15863615	2137571646.975602	1203222700.5095448	702723640.6675147	2085742288.4090345	3446215011.9838634	2863667165.362651	1161490133.3365464	1518475244.8463924	939787959.5301837	1162356713.5875	3164290511.464876	30398780.561195653	901620074.3443784	1922974670.1327333	4060430206.119183	1398659528.8319817	699394755.0943929	2959112943.733246	4203073529.727106	435045983.2686072
2912499148.798533	417485315.0361559	840126140.3524698	1427289062.833282	2878757829.9762516	67503547.40017031	817618965.6764174	725594382.9977795	4097156015.105125	282723261.9355902	2137571646.975602	1203222700.5095448	695281417.0804056	2067264198.26826	3446215011.9838634	2846624686.8401074	1161378290.377339	1502188914.5582561	850195138.2456477	1122042588.7689161	2533912324.797514	26130862.21285289	886127920.3414328	1922974670.1327333	4060430206.119183	1398659528.8319817	699394755.0943929	2953336144.6679506	4013452896.718043	400797357.5969201
2912499148.798533	417485315.0361559	840126140.3524698	1420616006.8331847	2878757829.9762516	56044486.01188407	802019446.6367611	725594382.9977795	4097156015.105125	226739072.38284194	2132020408.3011048	1203222700.5095448	694032255.4008911	2054417894.6191585	3396132188.3030787	2846624686.8401074	1160465612.7031493	1502188914.5582561	850195138.2456477	1122042588.7689161	2533912324.797514	23729963.884988654	730633601.0530483	1815046109.642105	4060430206.119183	1393251805.7047858	659694417.5938294	2929772766.9623485	4012479201.2370586	397537534.88566816
2912499148.798533	390868909.0797632	794327810.5481584	1419970785.1270306	2878757829.9762516	55239656.11443702	801532187.8319027	715610501.6241748	3834451238.6644664	222743525.13628882	2125918619.080037	1192476779.8170576	674354125.8418815	2049015112.5581684	3396132188.3030787	2816408469.4983387	1160465612.7031493	1498445635.0221987	850195138.2456477	1122042588.7689161	2533912324.797514	21480509.4374247	690096769.9225522	1798820041.6647475	3985777209.0296555	1387097679.7320397	659361226.4957898	2925356776.836274	3960835006.2749405	391057545.5390102
2882628358.9510155	390868909.0797632	792580314.4482613	1415261431.8618495	2878757829.9762516	52578990.32762253	772811284.6146455	705003005.013859	3820204755.5893364	219523605.93819422	2082691785.9769456	1184813180.0437958	664317937.3990043	2024846314.1659985	3396132188.3030787	2772144617.6071987	1160413475.225824	1492658693.455195	843360847.3265746	1083690401.1006577	2530544066.679918	21127556.368695352	662380315.718325	1781150121.382144	3914935126.7515717	1313303811.6241663	658900339.6574142	2925356776.836274	3958220004.6433415	371387814.18240505
2881015043.755608	387664389.52775955	775100744.831067	1395389555.0380414	2873961395.420236	51776888.78521196	742623846.3062952	705003005.013859	3817131558.7524037	213939621.96728525	2074164139.6768596	1174577898.790006	640894588.5764062	2018467531.1632977	3396132188.3030787	2653001318.8776407	1160412568.504386	1483483594.0413818	841300295.8919863	1083385131.6774225	2497611613.652717	19644163.831995808	662380315.718325	1778954607.3621478	3856283788.7876225	1313303811.6241663	656290788.5512695	2914912054.740657	3936383313.7843175	371387814.18240505
2873279930.5066247	384419358.0268892	775100744.831067	1395389555.0380414	2871520892.649415	48633327.55243144	742623846.3062952	705003005.013859	3816700943.1381927	213610443.94615665	2066323586.351003	1170464496.0695488	640292134.4200958	2014299091.3092828	3396132188.3030787	2633661391.1104274	1155293002.8519094	1480445738.5071206	833865025.2253115	1079312946.616605	2497611613.652717	18299613.334296096	635144789.029565	1719549961.4015846	3776742574.531459	1313303811.6241663	642866050.3262277	2864746249.1163588	3923104852.2116323	364182089.40106356
2873279930.5066247	378691154.5948258	775100744.831067	1395389555.0380414	2871520892.649415	48399009.98718881	719866201.5899619	703610690.4574536	3798562872.7002068	209346356.4770626	2065118755.18839	1170464496.0695488	617096365.3772557	2014299091.3092828	3396132188.3030787	2633349056.6452904	1155293002.8519094	1475836190.1985795	823927050.0082976	1051153954.3500826	2494662106.79749	15134101.889595572	627977696.1634253	1685658968.3665826	3756815042.815512	1313303811.6241663	639077381.4611173	2858005867.565512	3848006444.0680947	363850816.1746021
2704592098.4037666	342766175.2795764	765392242.681511	1395044034.794105	2686187570.0090156	48083581.22459617	719866201.5899619	702714696.9748799	3644514855.27481	208734658.80994272	2065118755.18839	1140144831.6952262	590810022.5343564	1986003299.4776707	3386631833.439782	2632509441.32058	1155293002.8519094	1347632146.8303368	793933298.1739049	913012175.7654132	2384432914.591472	14917501.132634103	627416055.4895601	1685658968.3665826	3697567551.1436415	1309740194.882303	636961869.5376757	2760929274.9406767	3848006444.0680947	326410625.5422756
2513739791.7049103	313016050.40314686	717029920.069696	1378177512.0967693	2650749565.198625	45216213.78746271	672095878.7936319	702655562.8341163	3494764483.102036	201562655.36595073	1966807791.3179338	1140144831.6952262	588972801.6655297	1877289864.5254383	3384871084.7603464	2615026730.385366	1144630805.1416347	1275835622.9194016	793933298.1739049	913012175.7654132	2380088645.6834526	14227070.044627568	606120447.6015867	1684692159.5819528	3580508947.5960364	1245316854.76107	624430256.8261051	2751037027.6887074	3771398334.6863976	326410625.5422756
2480593965.7095547	311097345.7114063	704260512.6600703	1356433228.2697897	2621444408.1905355	43893714.85928665	672095878.7936319	697379666.7700583	3494764483.102036	201261721.25297874	1962240594.4598856	1134945057.1402125	581980674.7338139	1859538489.693817	3349142731.0040603	2585919608.8798485	1128812573.5454388	1275835622.9194016	793933298.1739049	887410458.0666544	2377812693.816003	14180904.89643871	606120447.6015867	1671937402.5629306	3506567790.962073	1243612200.9293458	623895518.6047375	2728984932.355282	3771398334.6863976	326410625.5422756
2074959574.1717505	304944481.25757927	693526779.841017	1339574698.8273938	2619807845.3775167	41746329.94443047	663506531.0013429	693800519.3527313	3445700407.6253963	190200244.8346213	1951445094.0810945	1127939178.5516005	551176237.8509672	1856478492.2753282	3342390608.157188	2538253865.9258432	1128812573.5454388	1258520060.3854105	790662247.4498237	817380450.9311466	2377812693.816003	12829060.491623621	599618827.60302	1666411190.464895	3412502976.542488	1182614379.5157392	606034954.7202193	2638109724.060223	3748622382.8304224	314433110.9469574
2074959574.1717505	304944481.25757927	693526779.841017	1334938247.3427854	2593265324.6299543	41724372.106363975	659735097.6065842	691819144.5337921	3384386260.496372	182472800.94620836	1625038935.0616856	1118302310.8927085	536018228.50894076	1856478492.2753282	3308035708.7594304	2530874170.115437	1125254161.129814	1257888320.2324953	789266976.1840428	817380450.9311466	2377812693.816003	11945050.600215353	536057162.10210395	1651682886.7342358	3264823981.90292	970984184.4747646	603075443.2469099	2636981480.8848925	3718204659.5346017	314078668.745059
1685817096.2844405	300564830.85132504	693526779.841017	1328483874.7081401	2495484228.237167	41519376.42522536	653309847.8362542	687655295.7457039	3306328398.948483	182472800.94620836	1560556463.4083424	1113508313.9520068	536018228.50894076	1844144585.0533998	3257520693.3075547	2454142765.052598	1118479529.9548333	1223970032.4599662	742513005.5481155	817380450.9311466	2372355964.1175556	11945050.600215353	536057162.10210395	1597828885.3837378	3229083864.5734262	970984184.4747646	589422565.5787891	2554685218.732107	3582777521.621715	291912796.9216372
1685817096.2844405	298408100.7500392	682003512.3897948	1323933547.7687187	2449533386.078123	38041225.63696054	653309847.8362542	686209900.8690829	3091507871.5382996	180710966.5649127	1531735991.7318392	936725278.6525972	536018228.50894076	1809430843.670819	3257520693.3075547	2454142765.052598	1111342916.1088972	1223970032.4599662	701866902.9671527	808137957.5334023	2285476911.151432	11945050.600215353	511917814.01726437	1585035127.2683382	3227617206.9544725	969631994.4893464	582267677.554557	2554685218.732107	3582777521.621715	291912796.9216372
1610513809.076174	275819297.53816396	620203061.9562668	1298953431.3838842	2319356745.828434	38041225.63696054	583845973.2564372	674499078.3458564	3091507871.5382996	180710966.5649127	1531735991.7318392	936725278.6525972	512379568.9424636	1736121123.533483	3257520693.3075547	2415933241.748303	1111342916.1088972	1223970032.4599662	686029759.5415857	794643634.1291987	2266676207.5182595	9713241.06398659	508158465.5452871	1585035127.2683382	3049567163.9853535	948943572.3815206	582267677.554557	2554685218.732107	3552354235.769871	291912796.9216372
1610513809.076174	275819297.53816396	620203061.9562668	1284556037.7494528	2308099422.1103578	36794624.02496614	583845973.2564372	668484812.4096556	3080497287.5935555	180265987.01921213	1521026225.130338	936725278.6525972	512379568.9424636	1725342091.1763766	3234203806.076809	2415933241.748303	1111342916.1088972	1210096387.2019413	685716980.8677769	794643634.1291987	2266676207.5182595	9571966.486837769	508158465.5452871	1585035127.2683382	3036934939.5910454	948943572.3815206	575546804.3535911	2538158414.15129	3532399036.903938	290761073.0299921
1610513809.076174	274788509.2346853	620203061.9562668	1284556037.7494528	2302105514.084207	36794624.02496614	583845973.2564372	666465964.4065542	3080497287.5935555	165596768.2442453	1486312155.3174932	936725278.6525972	511641900.45447546	1705933953.3665872	3234203806.076809	2247182461.7401247	1105506334.9645517	1209942613.0441535	684158771.2943861	790510648.0022286	2244467602.0660057	9571966.486837769	508158465.5452871	1579003366.3911445	3036934939.5910454	726919158.6010586	574098900.8282738	2392529101.2484612	3532399036.903938	290472795.44306165
1610513809.076174	260189716.60566884	611190652.2968328	1269685436.0424712	2252434757.756389	36794624.02496614	578220083.7776086	655937973.3529701	3050244441.6264224	165596768.2442453	1475430151.8429818	936725278.6525972	483437314.8927257	1691682719.7397754	3226490541.29839	2247182461.7401247	1105506334.9645517	1188855428.4858978	674663170.6707351	756820315.2049758	2244467602.0660057	8142252.092712168	497485809.5204019	1544678786.9370012	2978515002.2427363	726919158.6010586	556560758.8530779	2387045283.614106	3471950488.2588167	286142648.0172596
1610513809.076174	256484973.89410567	611190652.2968328	1266217554.8748772	2192498150.404362	36596409.092929184	573135327.9227592	655937973.3529701	3018664757.3891897	142722897.90540355	1397525497.9485059	936725278.6525972	483437314.8927257	1688446577.4763691	3216164180.287888	2200436825.2232866	1105506334.9645517	1164339320.8761244	649538925.8199052	756820315.2049758	2224228595.3180194	8142252.092712168	476562327.79408973	1525187214.3451693	2911598079.953311	709535688.1105282	536755206.2389536	2386542418.77992	3435183624.4225965	284763797.23027563
1599470313.6310039	254978376.17323866	602157547.1229247	1265933101.8190756	2192498150.404362	35053544.812918976	559700401.0245843	655937973.3529701	3018664757.3891897	130045060.94280733	1396075911.608961	936725278.6525972	482923383.2025735	1688324487.169412	3214545471.333824	2200436825.2232866	1102882211.0304778	1139266788.6599462	649538925.8199052	756820315.2049758	2216988344.068349	8142252.092712168	462060744.67042935	1510332116.1164298	2899918363.393206	709535688.1105282	536755206.2389536	2278921808.375662	3434026650.2208686	284763797.23027563
1599470313.6310039	250755637.53075957	591926947.4112929	1265706645.9941025	2192498150.404362	35053544.812918976	556685683.657142	646617756.0730431	3018664757.3891897	130045060.94280733	1396075911.608961	936725278.6525972	460491380.4285435	1688260119.3800151	3200115244.037744	2200436825.2232866	1096771932.251022	1116100052.7522395	649538925.8199052	735658192.7608136	2151350803.296431	7865512.491485934	460792193.54186165	1510332116.1164298	2899918363.393206	709535688.1105282	536755206.2389536	2278921808.375662	3410341542.0288353	273064448.6078266
1597977436.3329284	250755637.53075957	591926947.4112929	1246857526.7647614	2170252527.4364285	34982186.3270062	542012363.909637	646617756.0730431	3018664757.3891897	124290486.37998287	1314351687.2902896	934228219.0993918	460491380.4285435	1686457191.1104164	3113976245.6871004	2193340440.563297	1095129259.9241714	1116100052.7522395	649538925.8199052	735658192.7608136	2151350803.296431	7828502.985622238	435780021.0904972	1490113982.485573	2827047915.3868465	703266207.8454703	528167022.2708369	2259615866.1867347	3396129438.340304	273064448.6078266
1597876703.4293592	240640209.4470833	579407668.3381704	1233577867.8361351	2164240201.57498	34981499.975077905	542012363.909637	646617756.0730431	2966104617.322252	124290486.37998287	1270512625.578421	931112557.3977131	454511165.01803833	1670222786.3969212	3113976245.6871004	2167514962.955131	1088326444.0469942	1084083540.3316772	624622784.5854357	735658192.7608136	2151350803.296431	7807497.433099483	435780021.0904972	1488657154.862333	2784395543.861659	702724878.0932459	528167022.2708369	2204437491.774665	3383376996.223639	267458825.64039212
1567185183.99633	240640209.4470833	567110985.0581473	1220408726.918691	2164240201.57498	33434132.558412004	531961540.81533927	635064080.0871979	2966104617.322252	124290486.37998287	1231170151.24227	929158258.7352097	454511165.01803833	1670222786.3969212	3113976245.6871004	2164803396.723478	1083704068.828218	1084083540.3316772	624622784.5854357	735571125.2882725	2138955510.0682163	7807497.433099483	425729728.5737233	1460974352.703729	2770948686.913135	691069317.7783606	526800124.2120361	2021981455.659438	3362878139.5269217	267458825.64039212
1543840227.0436263	232466889.0265369	563116309.508705	1219342980.2880363	2134744002.8344572	33434132.558412004	518966962.85267514	630141254.3414243	2950908533.8449116	122802644.67983979	1229472790.149635	912002125.787244	450285575.77999294	1657670358.5973089	3091749500.127716	1820638240.9678204	1083189953.6965766	1018285429.9285952	607051787.9476511	721567979.0829225	2104707527.2153006	7138305.046954587	425729728.5737233	1460726542.6056757	2613907186.2178316	676676074.6922107	509359138.7215878	1836910110.49449	3295618502.798966	264854768.9259538
1543337468.2491713	230442953.67176756	563116309.508705	1219342980.2880363	2134682749.5591252	33383264.53378694	518114263.48024446	630141254.3414243	2950908533.8449116	121987682.42884852	1210097023.9729137	912002125.787244	438185352.6699863	1657670358.5973089	3091749500.127716	1745927874.7329366	1077485425.5263078	1017573218.0578108	607051787.9476511	721567979.0829225	2104707527.2153006	7034388.208891798	423108775.7027631	1434500197.8449633	2508225011.929518	667822724.8023256	505646869.7750815	1717437106.6775496	3295618502.798966	264472670.18508255
1542822692.861918	229681485.14644748	563116309.508705	1219342980.2880363	2134632708.0584426	32941573.34118412	513999733.7942436	630141254.3414243	2950908533.8449116	121987682.42884852	1198091539.4361563	912002125.787244	438185352.6699863	1655737156.863291	3091749500.127716	1740102571.2939694	1076955537.2992215	1011667252.6293275	607051787.9476511	721567979.0829225	2104707527.2153006	6704393.688723355	422653132.4039259	1433974716.7838595	2508225011.929518	667822724.8023256	504117723.8831597	1702208206.7288764	3279334410.0581303	258673054.79775053
1446715582.999813	218742034.97640425	558297158.6462831	1202609484.0543935	2020105922.212532	32802648.83862228	506188652.66242594	628370411.1962409	2938046692.367193	119969204.68886407	1198091539.4361563	910516831.222412	435301368.77676934	1647976952.653814	3084259199.807575	1710039874.457922	1066862067.9066365	984182080.3134701	602739629.6298842	720523752.9183812	2081403729.1418593	6512075.303520395	420833566.4963754	1077079220.8078954	2508225011.929518	665565887.0147892	498536694.1997442	1549860403.8488123	3265459923.8694167	258673054.79775053
1432804384.287972	218742034.97640425	558297158.6462831	1198211288.3509	2001735027.7683847	32337396.176839095	506052990.09320694	616860439.1042489	2917684442.8980155	118725614.10105808	1171338092.7330422	900806193.1220471	431404572.15111166	1647976952.653814	3077565753.361611	1655411492.767623	1060882477.4750302	965047411.8706651	598773379.250659	704840970.9875675	2079773688.5852334	6512075.303520395	404000369.2817893	955873534.3498719	2461065156.036167	663528026.5620083	491637981.2625684	1536372893.9000857	3255940316.547382	258228493.95513496
1430442182.7147605	215508079.79724026	551164442.6191912	1198211288.3509	1984044212.1415546	31406214.19688242	494960874.5773468	616860439.1042489	2911129796.5872736	117488432.19444504	1169405893.1609507	900798723.2711397	424585186.76491046	1637182875.547531	3077565753.361611	1648015905.3724391	1060882477.4750302	956667738.7362099	598773379.250659	704840970.9875675	2057091776.009894	6272690.125106422	404000369.2817893	889944424.5245762	2451874615.816267	662160912.1832914	491637981.2625684	1420227576.8008978	3241657778.7034807	253230789.40289962
1419273655.6673	212150012.56704366	516494512.13150746	1195663824.0949423	1978257299.6343744	31399841.53564104	488366223.1786747	616860439.1042489	2903534652.632669	112894033.21482536	1150649658.0740643	898942027.2540315	409961742.0430769	1637182875.547531	3077476725.9033904	1629563644.5812879	1060882477.4750302	879906647.8052309	598773379.250659	690087207.3633866	1897761826.5279768	5917260.536476195	403995041.8415561	889944424.5245762	2423569710.9989915	655377727.0371616	491637981.2625684	1420227576.8008978	3241657778.7034807	252366635.7819538
1419273655.6673	212150012.56704366	487969970.47583175	1191886694.2163124	1950125599.5613625	30656471.234320164	483346977.21145624	616860439.1042489	2852518397.2763934	111126977.41787459	1145878558.9909918	897297988.6490895	404933152.2717122	1630847488.866203	3077429457.980208	1629563644.5812879	1058147795.2875735	874612481.376278	598773379.250659	687114223.8821529	1745287821.297089	5840560.036144222	390191029.7810038	884026129.0822439	2351520313.6335535	655377727.0371616	469439458.29937047	1410549063.819	3241657778.7034807	251796194.99871385
1418902001.0307696	212150012.56704366	451092016.0951603	1189042466.4881697	1947372695.5576458	30470711.442532163	481124661.7579454	616484679.458228	2852518397.2763934	111126977.41787459	1145878558.9909918	895311437.6405125	401930438.6893223	1621562710.4080832	3067620210.6487465	1589242103.8785758	1057105003.8656276	874234957.8049358	589163990.435336	672917985.0363503	1715067189.6914208	5779081.27942011	390191029.7810038	864274008.9358027	2305071201.5006266	652659558.8861626	469439458.29937047	1363720684.6343558	3241657778.7034807	251796194.99871385
1418902001.0307696	212150012.56704366	435258293.1074014	1188681202.177527	1856547098.9625666	30418728.91146255	474049570.4733042	616052863.6474532	2852518397.2763934	102266841.38238735	1124281509.1771393	885530141.7066884	396708907.3929574	1621422810.0726647	3067620210.6487465	1492926201.3815181	1056524262.8844801	812188556.7178695	589163990.435336	659708826.8306916	1712985349.304184	5779081.27942011	373269040.967628	837546504.75738	2203055995.611746	645903224.6617639	469439458.29937047	1332417379.722747	3221484152.6093273	251707795.1904522
1418902001.0307696	208976321.76392853	435258293.1074014	990848697.1937131	1822955845.1462283	30352689.279865827	472055758.50289106	610575966.1229422	2839295278.632899	102266841.38238735	1046726993.9804479	885530141.7066884	396708907.3929574	1604882681.910815	3043967198.3071523	1236390483.5164373	1050059582.3715059	812188556.7178695	572687504.7874641	659708826.8306916	1708543228.8474257	5392547.454780526	363726683.9587936	837546504.75738	2203055995.611746	645733977.1848091	468682409.3471018	1332417379.722747	3204055586.9177012	251622303.9333897
1418902001.0307696	208976321.76392853	434617457.3846512	984515450.6235616	1819967441.9303966	30237815.869753826	467704854.80339074	610575966.1229422	2793690001.819635	102266841.38238735	946496282.712957	885530141.7066884	395829533.89776576	1598407471.1888871	3043967198.3071523	1236386651.9425886	1050059582.3715059	811880685.2183144	572687504.7874641	653208978.6127274	1674838925.7424638	5392164.189053313	276439861.2629047	818140316.7870803	2184726500.207121	645224881.882501	448235300.830187	1318125604.7579405	3202753905.075298	251622303.9333897
1404057373.6461277	207969295.81212428	434514363.6178854	977979518.7493002	1809235342.4122202	30237815.869753826	466986342.1611531	604860085.3449588	2793690001.819635	99184004.15646057	946306351.1439241	882514559.8940028	377523066.041132	1591502847.7071538	3028684948.7314844	1233364421.4581063	1043903597.3086839	800048626.1689786	572687504.7874641	642142908.4283315	1674838925.7424638	4446961.493436627	276171043.36623764	806350453.2216922	2184726500.207121	639903883.2103999	446535161.1087769	1307055095.244686	3202739138.6104584	248530454.04802838
1404057373.6461277	206791964.14491335	428985160.8241425	965082924.7894512	1796581655.0266366	29965270.20297098	456559193.5673734	599288094.5706271	2732855871.58684	87040876.09655832	834059528.8439132	875903552.1309026	356537000.00881433	1577324139.1966987	3003832343.953697	1220922549.028368	998307630.5980695	791600809.7797288	572666036.0015821	633973030.3269584	1659755855.7286081	4194892.5526504535	276171043.36623764	801404810.2054576	2145543556.4471269	637123257.2870914	431422898.8272398	1287401357.7512808	3199562088.903414	248433747.47038385
1393986602.091122	206791964.14491335	413291637.0721456	947929588.4588383	1796581655.0266366	29953584.686847717	454785936.39537734	598994106.0873504	2717960189.473208	75548355.01593347	703841717.573182	874711297.3249059	344864511.09535545	1543903264.499049	3003832343.953697	1220922549.028368	998307630.5980695	791600809.7797288	571281266.0082365	630902165.2547002	1623741530.1978433	2687721.761126869	266096548.13835672	781596259.1248678	2095153762.0648608	632598371.7453437	410158373.4078194	1257064188.7656012	3172570212.575398	246424470.4661046
1393986602.091122	206791964.14491335	413291637.0721456	936305792.3770585	1796581655.0266366	29830402.599755485	454785936.39537734	598994106.0873504	2717960189.473208	75548355.01593347	689042736.1105131	871021885.0821265	344864511.09535545	1543903264.499049	3003832343.953697	1215547628.812618	995835825.8257005	776364377.7146904	571281266.0082365	629335822.788618	1620606053.5989492	2488041.892597799	264020783.50582948	779828295.7417971	1891618885.3261359	632598371.7453437	410158373.4078194	1256038425.7850194	3172570212.575398	246424470.4661046
1366909980.6453094	198341185.42751482	410065966.40474963	936305792.3770585	1774737695.5514514	29765290.16632292	451252249.9062882	598968968.2079079	2672877074.673227	74230580.72251086	681273223.968808	865156547.9537897	344864511.09535545	1510292776.2392979	3003832343.953697	1190549578.9193556	993155429.3490046	742419295.2015815	531716606.7985139	629335822.788618	1620606053.5989492	2488041.892597799	259829928.7073029	779828295.7417971	1866367132.4760764	632598371.7453437	391701567.0790247	1222024299.2444837	3154050527.215902	239016913.2781158
1365967743.7458007	198178288.54150307	400167707.7367445	881937513.8547066	1774737695.5514514	29725528.19290642	425838528.2379295	596427246.7985587	2669810775.1071634	73951472.03059138	649984879.2759662	864722421.7548422	339426137.5201643	1510292776.2392979	2992053423.1152387	1186338971.4728112	989730017.9488908	742419295.2015815	531716606.7985139	628346413.6977779	1610173506.3904724	2484218.649872055	248410545.76321962	779828295.7417971	1852905779.9189222	631496886.3596013	391701567.0790247	1146520540.3691506	3154050527.215902	238708867.72459283
1363216856.9904299	198178288.54150307	400167707.7367445	879860865.6783462	1774737695.5514514	29591046.073674623	422636256.4908199	587572459.5668176	2669810775.1071634	73951472.03059138	649225133.9130911	864722421.7548422	322051044.63017124	1510292776.2392979	2992053423.1152387	1184487151.799112	989730017.9488908	742419295.2015815	531716606.7985139	619852674.8690115	1610173506.3904724	2474861.8052341575	248410545.76321962	758813988.3853111	1852905779.9189222	628816988.6821729	391701567.0790247	1146520540.3691506	3074441556.277978	238708867.72459283
1363073601.651337	189237955.5226042	400155320.2545045	879860865.6783462	1772247981.00107	29520510.591608163	419901730.07504356	587572459.5668176	2608528379.3841047	69385132.90464343	608808931.2063512	859362851.1829612	320399015.7095146	1510292776.2392979	2992053423.1152387	1154347112.1950233	987782697.8443365	719489679.3650321	531716606.7985139	619852674.8690115	1605441948.722734	2472340.81328167	248410545.76321962	758813988.3853111	1598403753.121833	628816988.6821729	391660559.71781856	1117758730.080531	3074441556.277978	238708867.72459283
1359439780.9412432	187987505.1914073	399891214.3892315	863498323.8441725	1772247981.00107	28389312.38288462	410484017.81129014	587572459.5668176	2608528379.3841047	68965116.46732746	608808931.2063512	772858593.3905978	291763251.7685509	1508870896.1443594	2992053423.1152387	1154347112.1950233	987224994.6417545	719489679.3650321	531716606.7985139	575724909.1819645	1605400902.8195324	2472340.81328167	246994338.9734271	743909945.3991836	1598403753.121833	624256650.5248605	391610042.10301244	1115216221.1222208	3074441556.277978	238263379.51810023
1356307663.8657382	187987505.1914073	390931074.48893297	856929014.4617975	1710121230.528048	28383698.822990004	410484017.81129014	587572459.5668176	2608528379.3841047	68279893.19862904	608808931.2063512	701808807.9047494	291763251.7685509	1505543462.8167677	2989957290.5147038	1141783271.6273227	986971378.6235111	719489679.3650321	531716606.7985139	575724909.1819645	1605400902.8195324	2432967.951615794	246207070.59882715	743909945.3991836	1598403753.121833	624256650.5248605	384866588.136401	1102306662.8468783	3065325232.3639293	233828217.5896789
1352371933.373694	186397257.53752646	390931074.48893297	854934964.167708	1710121230.528048	28238873.524174273	403413435.25762814	574181175.9743607	2592927095.378508	67220057.49520306	591226132.0636345	701808807.9047494	290464809.40042275	1495779479.8452322	2983985142.7288465	1141783271.6273227	979604340.3797435	718035691.6384659	523588546.2236347	565035204.9428904	1572566966.0520225	2319643.2567143743	235801323.16418523	743909945.3991836	1549989507.1491501	618365327.2068846	382141947.3240626	1097514076.4520218	3053360170.7644253	233828217.5896789
1337788024.8286505	181944228.15082285	372783638.9035191	820654357.1073717	1700941499.1355062	28043928.787153967	403349636.116432	569978557.611125	2592927095.378508	65965282.82560483	591226132.0636345	679461666.5364693	286846122.53605145	1490855614.4567032	2983152702.3928785	1137547315.9626272	979604340.3797435	695752476.6640558	520918071.15786564	558607642.9533044	1560797147.2616274	2286508.111853855	230510286.00498518	735647026.223848	1549989507.1491501	618025149.2707953	369809115.9321912	1087145763.4744015	3047517620.6337786	229363932.30145139
1336447084.3416991	181944228.15082285	372783638.9035191	814792738.5626901	1650687887.3613083	27902500.223539915	398334794.6426711	569978557.611125	2567942514.3501987	65747491.57297738	588001977.3397864	679461666.5364693	285320313.6913679	1483084140.1554503	2982450179.0865855	1110679286.522945	978547760.9079444	695752476.6640558	511853919.7953672	558607642.9533044	1560797147.2616274	2280520.05011295	230510286.00498518	735647026.223848	1544498278.4157732	618025149.2707953	369541985.20990735	1052289389.1951084	3032324356.9081006	228723505.62653854
1315676665.0111825	181932842.38473555	369379674.9783344	775758420.9147737	1610580966.2376864	27817104.708693627	385467704.6883803	569978557.611125	2567942514.3501987	65164628.35968297	586018468.9038247	679461666.5364693	277987525.0188568	1483084140.1554503	2982450179.0865855	1110679286.522945	976493604.9556291	676543289.5522318	511853919.7953672	547558395.6022415	1560797147.2616274	2140541.605289789	228909417.522052	735647026.223848	1540716081.6606898	607538099.9908062	365564218.8557864	1037048554.5974205	3032324356.9081006	227672646.8107143
1315676665.0111825	179739660.71172342	369379674.9783344	755355567.6367879	1581887418.0412369	27365733.969368335	385467704.6883803	569978557.611125	2552019722.15445	62825708.95053724	564434015.3693211	679461666.5364693	277987525.0188568	1474759229.0230947	2978991883.4102006	1096472900.3610551	976493604.9556291	676543289.5522318	511853919.7953672	547558395.6022415	1541023089.4898279	1824158.2175246456	228909417.522052	730792236.7550117	1537921393.0237036	607538099.9908062	365564218.8557864	1037048554.5974205	3023547191.531697	227672646.8107143
1311167708.7919564	176772425.55752197	366957267.55403376	754945125.6328214	1545455999.2493865	27025498.409561794	383703981.36332005	567027944.2326456	2552019722.15445	62334119.30998228	564434015.3693211	679179638.4753047	263124623.88215488	1448049651.5347567	2965550507.447511	1062159581.3198271	973887511.6465517	676543289.5522318	511853919.7953672	542763572.4325325	1539957824.183565	1791182.5325092438	225723596.86043078	726833597.3435247	1536248370.569326	595069081.339453	365564218.8557864	1031556310.2116054	2992889481.904332	226718256.9759038
1289829462.0763357	176342018.4458834	362982853.27435344	738665006.4226924	1545455999.2493865	26817523.418779563	377785721.73553526	562944445.0251076	2534910697.2134166	60400839.827818535	564434015.3693211	679072843.469765	260004346.8589797	1446081885.5281994	2959270026.118622	1059632048.2062418	970796997.3081976	649976408.3000914	504899781.21016955	542763572.4325325	1539957824.183565	1751021.9064194595	225723596.86043078	720809125.4818544	1512960603.658258	595069081.339453	359240460.14474094	1017876895.6815922	2992889481.904332	222415563.2824214
1289829462.0763357	171884050.26648682	362982853.27435344	721663593.0340886	1487795417.0233319	26653308.138175145	369293771.6722716	561292991.43685	2516093023.9770164	60282523.357240126	548445748.398135	673494202.0377836	260004346.8589797	1440553815.512259	2959270026.118622	1050784573.1226387	970796997.3081976	649976408.3000914	504899781.21016955	534836326.3960441	1532950608.7944212	1688911.2313109303	225723596.86043078	718655578.7175843	1512960603.658258	595069081.339453	358051577.80696964	1006327971.1752086	2979876976.555441	222415563.2824214
1289829462.0763357	171265040.09803742	345961863.606462	721663593.0340886	1487795417.0233319	26644960.42155782	365998485.65952456	560119811.6483016	2516093023.9770164	58934320.68410282	548445748.398135	672489059.9606196	254754859.31323567	1436495450.5627637	2959270026.118622	1050784573.1226387	970796997.3081976	633816793.688029	492078270.89199376	533403895.75200295	1523822695.4351118	1665321.6861909037	225720956.64683363	717431691.4229584	1480784193.4960046	595069081.339453	355326393.8922354	979806600.2136943	2976919904.7855296	222399989.73800284
1287005334.7466443	166990892.66231078	345961863.606462	707414685.7827331	1447247833.145537	26456861.56454898	357532730.4043633	546852255.5105333	2504269478.9001303	58934320.68410282	532757992.4389107	672489059.9606196	254754859.31323567	1434145567.304584	2959270026.118622	1037620373.3370001	963209190.1719027	612937538.5555338	485225524.0970181	500216275.80443496	1521330966.2507677	1665321.6861909037	216683926.03464785	684811738.4671077	1461262138.845368	585040632.9505346	340051753.40824157	979189992.0219964	2920146886.075165	214415401.51219562
1257553004.8226855	166781096.25308883	345961863.606462	704785280.2699771	1447247833.145537	26266745.03366945	357532730.4043633	546815443.9703978	2497652998.076945	58934320.68410282	532757992.4389107	672489059.9606196	252267937.20725203	1433320918.9037733	2937038941.533937	1019106557.2838001	963209190.1719027	612937538.5555338	485225524.0970181	500216275.80443496	1511592812.250255	1653315.3705412347	216401505.33030578	684422802.8060272	1433545728.0902119	585040632.9505346	340051753.40824157	972855759.7736307	2919937248.1549478	214415401.51219562
1252112966.0019147	166165784.773242	344847930.40323764	680044599.2511562	1444349709.4680746	25810035.610399906	357008546.37299085	546815443.9703978	2483220596.1307764	57615748.70235685	532757992.4389107	672489059.9606196	238463950.1978175	1432414080.44813	2937038941.533937	1019106557.2838001	963209190.1719027	612937538.5555338	485225524.0970181	500216275.80443496	1491144256.7685094	1496298.4935157807	211983226.24775693	684422802.8060272	1433545728.0902119	564071802.9461733	340051753.40824157	810185815.0480413	2919937248.1549478	214415401.51219562
1249987969.81146	166150875.9335919	344847930.40323764	677821398.1453035	1354397663.513357	23717618.756491378	356717940.06002486	546815443.9703978	2432488292.381555	57615748.70235685	514831874.4185083	665867273.9289715	238463950.1978175	1426749397.2501287	2896886887.508828	1002299900.998237	963209190.1719027	607333228.5010564	485204133.7141435	500216275.80443496	1393926295.2614331	1380096.9899584448	211983226.24775693	483443055.965633	1334520629.1593673	555379344.1329712	337557255.09307146	793237486.1822902	2919937248.1549478	214415401.51219562
1249920682.549835	164972275.1243533	329839674.34151286	677821398.1453035	1354397663.513357	23593862.36395696	356707321.4831678	546815443.9703978	2432488292.381555	57615748.70235685	487899940.12101156	665867273.9289715	235905000.8672365	1425847204.235092	2896886887.508828	993327051.5414085	963209190.1719027	607333228.5010564	480969801.5676709	500216275.80443496	1393926295.2614331	928156.8163942114	211983226.24775693	481401761.6654401	1316923221.6575577	554330330.2153883	316412608.49215066	787528754.7982	2919937248.1549478	212345345.8020512
1249920682.549835	163611306.1584752	319224722.494364	658586894.5099864	1264952638.04361	22676137.769016236	352782966.877828	539158792.4982533	2427702486.076514	54704273.91744856	487899940.12101156	663386313.284088	222813632.38270807	1421842470.8144338	2896886887.508828	986114346.5325092	962766915.7891184	607333228.5010564	480969801.5676709	496006387.66376996	1389180067.6339216	926241.9356192573	210649993.5263299	481401761.6654401	1277977635.9673991	550646767.5743701	315806384.0383175	784813091.097734	2907463430.114195	212345345.8020512
1245161160.5811486	160507029.2405683	317274443.29961103	654838286.2031275	1147016780.2956104	22386630.01827007	346311109.0548578	536361369.32520527	2410129905.872985	54704273.91744856	479358102.75829875	663386313.284088	221686415.40781683	1362069756.2029142	2895113950.1194816	986114346.5325092	955641706.3248911	585159807.4812499	476147985.72818124	496006387.66376996	1368531031.1455524	810559.3821068174	203263982.83628726	480565535.9389566	1255087815.8730564	548607773.3724738	297652043.8255226	784322648.7920903	2897720476.1748924	212147945.01836008
1245161160.5811486	156547342.0909708	317274443.29961103	642688988.7307613	1141411819.85508	22386630.01827007	327334069.6595577	534067847.57084763	2339207396.4066706	54594996.30005224	479358102.75829875	663303244.4938706	213277207.8138503	1303286376.398369	2895113950.1194816	985407135.8048782	955607563.4792495	566142556.9890022	476059686.3410765	491031890.3543158	1367123019.347887	793191.3475197342	203263982.83628726	479978897.94473106	1255087815.8730564	548229353.3002133	297652043.8255226	772606300.7035865	2882024219.546628	210790704.02850837
1244769523.653014	156547342.0909708	316709179.97685003	642688988.7307613	1119379472.0402658	21186904.290028226	327334069.6595577	531166169.58456105	2339207396.4066706	54543367.35195212	479358102.75829875	663303244.4938706	213277207.8138503	1259679317.4809082	2888120135.4196615	975377190.4262782	955607563.4792495	562769468.870823	472080573.4175506	486693168.92610514	1360709952.110661	741467.811131819	203263982.83628726	479578262.3867974	1235040801.8361287	548229353.3002133	296965090.30605257	752938856.0889671	2781865648.924628	210790704.02850837
1244769523.653014	156547342.0909708	261047663.9420508	623112615.1076373	1119379472.0402658	21174731.278799057	311206728.0557076	523980037.36186785	2339207396.4066706	52912878.362058796	474642876.9257663	662261600.681309	205055693.43274277	1259679317.4809082	2888120135.4196615	965725404.4781893	955607563.4792495	562769468.870823	468976874.5807996	486693168.92610514	1338100109.3408492	715622.7546526241	203263982.83628726	477900226.20877504	1211878270.5115628	547030291.2833369	296766908.2232842	735497331.6154045	2728679891.2895007	210790704.02850837
1241752485.173009	155118796.8067863	260859735.1927872	622523789.4117109	1118541404.869256	20547573.336633354	309264083.90530264	523980037.36186785	2339207396.4066706	52912878.362058796	472799638.4096258	658041666.2883642	204097733.12607938	1259679317.4809082	2888120135.4196615	965725404.4781893	954801258.0578016	560013322.7358851	468976874.5807996	481524117.057287	1211642717.04028	683591.4435572231	200469807.543806	476641711.81301147	1181670487.0771027	542652085.5624505	293342374.30649316	735497331.6154045	2728679891.2895007	210790704.02850837
1237515259.9458194	155118796.8067863	260859735.1927872	615985772.6156663	1118541404.869256	20479971.789126307	309264083.90530264	508712404.8789125	2335024553.6065702	52898902.319242895	471677142.7219616	658041666.2883642	202687757.91383946	1258394429.848652	2866547373.0695744	965725404.4781893	954801258.0578016	558588079.4394081	468976874.5807996	481524117.057287	1205126091.1224515	681114.8058021077	200090504.2230468	465389746.47166365	1154008582.0549734	537446457.2542534	292653995.42333895	727899826.2328776	2728362975.287779	209898350.27476642
1222396450.1289363	154821793.55593577	259281788.03355473	613841220.9672015	1088699113.5126996	19876357.58107589	300913506.144457	501804458.0359595	2322202919.3964224	52261378.16714999	457648479.12684786	658041666.2883642	202687757.91383946	1246409053.95039	2864330098.7951546	948165776.9044151	949908621.7475857	549906237.5378753	467446885.5513334	481524117.057287	1176684717.2072918	677732.9368577119	168160923.55729935	451205985.8115547	1147884231.7658017	534497443.1126555	285969362.1385033	727899826.2328776	2611856635.067206	209785641.27464843
1222396450.1289363	153240145.635634	259180748.7407693	610951094.2294534	1082507567.541282	19772337.95226299	300913506.144457	501794164.6044969	2322202919.3964224	51877100.90186839	448571168.2348055	653628854.7382996	199104089.4967457	1245843788.945949	2864330098.7951546	933295224.8920933	949908621.7475857	548037073.4347979	465707721.5389388	473662058.90649384	1121292129.6871634	657868.9135474787	168160923.55729935	445554440.16304487	1137217495.9153209	534497443.1126555	278511509.36264396	718908778.0948128	2611856635.067206	207936712.7242758
1213722576.3959043	152641873.05517158	254021978.3262665	606992776.2282429	1057768784.2445579	19517393.70850841	282730376.51888543	496107114.7160537	2317238075.791033	50815404.30343138	448571168.2348055	653628854.7382996	199104089.4967457	1243072497.674303	2861727259.6383753	933295224.8920933	949908621.7475857	548037073.4347979	464953542.6009983	473662058.90649384	1121292129.6871634	657868.9135474787	165622920.72267863	439102296.36884016	1132759460.6435323	528797059.19352144	274414842.6850143	718540985.3554177	2596736706.484276	207730070.27690324
1213722576.3959043	151096358.44647858	244848407.2638265	606030386.9996252	1057768784.2445579	19517393.70850841	282730376.51888543	496107114.7160537	2312956776.2858977	50815404.30343138	448571168.2348055	650158359.5108429	199104089.4967457	1241940289.952876	2859634061.483209	929082228.4088236	949908621.7475857	546851328.2875063	464886253.0785503	470862499.6472716	1109165836.4402874	656521.8193320421	163839921.01539975	439102296.36884016	1112078365.966481	528336455.2995551	273248423.8616265	716927863.504169	2596736706.484276	207404246.97726196
1211594327.7071903	151088202.9577777	243958730.84089062	598974567.3843918	1057768784.2445579	19517393.70850841	280048742.05065495	488997492.84518856	2312956776.2858977	49402021.40337656	443386189.07275087	649976664.0358032	194440973.9788836	1241940289.952876	2856364055.0442533	929082228.4088236	949823983.6386305	546851328.2875063	462585766.71488595	470835480.89016145	1105926470.4463403	623210.4188379626	161719347.47606552	438674003.37921524	1112078365.966481	528308516.36326075	273248423.8616265	715625188.0664632	2596736706.484276	207010558.25690114
1211594327.7071903	150706296.35116515	243743896.64961278	584394048.830678	1057768784.2445579	17286400.88312529	278409812.53647715	488997492.84518856	2305301761.615383	49402021.40337656	442033219.26534855	649023322.1923127	194440973.9788836	1240743741.820032	2847782720.357594	928786092.0687108	949823983.6386305	546851328.2875063	460916247.64333075	464351496.65189886	1099066716.8449907	620787.6387617271	161719347.47606552	438050335.2260803	1105391926.1958623	526101706.44671893	267271688.10136664	712991262.806723	2596736706.484276	207010558.25690114
1211594327.7071903	150266100.1024276	243432132.2105455	580432217.933236	763334284.103985	17216714.85280496	278409812.53647715	488433653.8000673	2305107648.3102665	49015402.374757774	442033219.26534855	649023000.9271904	191940356.72819373	1238101087.931269	2847782720.357594	928566351.1709645	949463179.3241771	546023431.1790442	458130770.8575387	460567186.11517036	1077256693.9321454	620787.6387617271	161719347.47606552	436042495.8227431	1103076394.597897	525788570.2788842	267271688.10136664	710173741.3223827	2595939701.0557737	206930599.57759073
1205549994.5600822	148606829.9769222	242611422.32478002	566918328.5719221	763334284.103985	17068226.51135775	272778573.06092215	461578989.5040654	2279141462.4632215	48950340.2154454	361397556.3888131	649023000.9271904	190455996.07554692	1226618842.858994	2846134501.8719673	926645555.881807	949463179.3241771	540906420.8750349	443604212.6665766	450040576.5167266	1077256693.9321454	607221.2766229667	156970559.12479582	433289681.20891833	1102054105.425585	525788570.2788842	263914712.63851908	689750363.7390972	2584253496.7080727	205695345.9820274
1205549994.5600822	148606829.9769222	242498366.08899102	563247573.2125155	763334284.103985	17068226.51135775	263378271.1833158	395313063.6956231	2279141462.4632215	48494532.038382985	357636424.8661752	648764420.9983598	189801640.47027016	1226618842.858994	2846134501.8719673	921020559.3503263	949463179.3241771	540906420.8750349	415603770.12033457	450040576.5167266	1077256693.9321454	607221.2766229667	156970559.12479582	432645572.1539102	1070133762.6570164	522282407.8525735	263338921.09845617	689750363.7390972	2584253496.7080727	205577150.5477065
1204271316.4197361	148606829.9769222	241916755.98632303	552695130.5737977	763334284.103985	15894610.702394783	261687402.19824356	395313063.6956231	2272863623.524897	48380810.60640595	355925119.0994969	648764420.9983598	189611045.21449968	1226312285.6695282	2832732464.2454267	911843875.6743644	949463179.3241771	540906420.8750349	415603770.12033457	445766557.2561089	1071788988.7529331	554397.1855023389	156270135.6107482	426299395.26753616	1070133762.6570164	521528760.7394895	252905631.75694513	689750363.7390972	2584253496.7080727	204697326.84677547
1193476794.1197002	145094507.95916286	236209283.18617898	549236359.009923	763334284.103985	15894610.702394783	260978244.07195184	395313063.6956231	2271199213.903858	48096103.721830495	355925119.0994969	648764420.9983598	187901342.87504718	1220262407.4154634	2832732464.2454267	911843875.6743644	949463179.3241771	532316921.3315474	415603770.12033457	445766557.2561089	1058131316.8843243	550433.5349595901	155571094.0687489	418401408.5758009	1062376950.9655955	515324598.78607905	248260134.40171203	689750363.7390972	2584253496.7080727	204697326.84677547
1193476794.1197002	145094507.95916286	236209283.18617898	536949891.6176039	763334284.103985	15649331.708323758	258657451.821574	395313063.6956231	2271199213.903858	47908365.0092479	344459029.13121665	647916513.2056352	187901342.87504718	1220262407.4154634	2832732464.2454267	911843875.6743644	949463179.3241771	531940151.398582	415603770.12033457	445722964.3834684	1058131316.8843243	550433.5349595901	154978330.7085837	416004281.0036578	1062376950.9655955	515324598.78607905	247082424.76164007	684581247.4418088	2584253496.7080727	202602188.580812
1189431755.7309105	142363322.75303087	231909202.19984913	536949891.6176039	761522929.5080899	15615303.61378483	258569168.17576042	395313063.6956231	2224338876.860508	45405237.962165385	344459029.13121665	646365469.2884265	182927773.3696229	1218437608.5575247	2826462586.356272	903627964.1626042	941458320.6273785	531869766.30617684	414618219.87349975	444313467.118946	1047367624.2103382	522156.90571389016	154978330.7085837	416004281.0036578	1059925464.23285	513845559.42834425	245469177.0173484	684581247.4418088	2584253496.7080727	202602188.580812
1179713202.4509954	142363322.75303087	231832084.00493827	534859620.157707	757093278.3019103	15615303.61378483	256657405.11053646	394592713.5122487	2223656343.569087	45405237.962165385	344459029.13121665	644933850.6418469	180968872.26478782	1218437608.5575247	2822554230.46345	899249354.7899019	941458320.6273785	531332716.92336	413357546.80691314	442485385.00115377	1047367624.2103382	522156.90571389016	145413765.85659125	409796250.4166836	1059890067.1550018	501070238.4117662	245469177.0173484	680330873.454284	2579938672.987947	202602188.580812
1176967941.5219429	142294927.49108776	231215322.27727318	529484528.9404075	742785705.6138264	15237617.446440963	256657405.11053646	392861074.9383769	2223656343.569087	45405237.962165385	341890627.55017656	644218831.6269765	180968872.26478782	1208162738.150706	2798095188.0827155	883557376.8519973	941458320.6273785	530274681.4411172	413357546.80691314	427451108.476678	1023723523.9191513	522156.90571389016	145413765.85659125	399784133.87381303	1037091838.8122696	501070238.4117662	238703343.93890312	674507748.5466506	2579938672.987947	202602188.580812
1173412223.9434369	140070626.02012536	230924809.20214742	521778121.7268988	742112164.9314829	15041172.344278645	248945956.44452474	392861074.9383769	2216244269.204638	45405237.962165385	341890627.55017656	644218831.6269765	180098759.0687826	1208162738.150706	2797008064.3702793	883557376.8519973	941458320.6273785	528264270.4330549	411782516.0858526	427451108.476678	1023662848.4657891	510078.44228967995	144296699.47502965	399342652.305093	1036729974.9067805	501070238.4117662	238703343.93890312	672807162.022504	2578661686.9536057	202584873.2028383
1172460037.831349	139665939.2499072	228390596.22151387	521778121.7268988	738830848.010307	15027411.533271085	229874659.69000033	392022994.1879101	2216244269.204638	45405237.962165385	332088229.19020784	641779306.442373	180098759.0687826	1204581548.315426	2797008064.3702793	883557376.8519973	941458320.6273785	528264270.4330549	411782516.0858526	426826140.5859278	1023662848.4657891	510078.44228967995	144296699.47502965	399342652.305093	1036729974.9067805	495459276.51268035	238703343.93890312	672759308.9504522	2563887427.825636	202584873.2028383
1165483598.9233341	139101709.02244446	228390596.22151387	520137627.8198628	738830848.010307	14339667.053299041	229295959.20160836	382344985.8775102	2204894341.1190166	45199488.65261459	323443272.4369294	641779306.442373	178702324.26087052	1203207308.579347	2797008064.3702793	883557376.8519973	941458320.6273785	521877335.038732	409379671.75126743	409644812.9864001	1023662848.4657891	510008.09512104635	144221827.9447608	399342652.305093	1031637949.7348629	495459276.51268035	235346394.29642758	660820341.1966411	2563887427.825636	197526479.4698793
1165483598.9233341	135241081.23440906	227401319.92947987	517197818.2251527	728921939.8812796	14332123.897725334	226860756.36997205	382344985.8775102	2204894341.1190166	45199488.65261459	321354464.65267944	637649076.9450531	178080318.2878604	1199943317.992119	2797008064.3702793	883557376.8519973	941458320.6273785	510556569.4176277	403618520.3513296	409644812.9864001	1023662848.4657891	507832.67041563796	140703718.3837867	399202384.4728064	1016544234.4069917	491963045.6601751	226574015.6605407	660820341.1966411	2554943885.928101	197526479.4698793
1161969850.8873188	135241081.23440906	224479080.47565785	517197818.2251527	728921939.8812796	14290989.64330039	225459456.50830096	380928409.8859803	2191871728.3074036	44242303.75278289	321066936.4890939	637649076.9450531	174222507.771724	1199943317.992119	2797008064.3702793	877684248.74152	941458320.6273785	510556569.4176277	403618520.3513296	407955786.66854113	1021062064.7132281	463301.7722092887	140549082.16237834	395800627.8810108	1016544234.4069917	490450177.46383065	226574015.6605407	647443594.3466364	2553698336.6386256	197526479.4698793
1155782151.831147	135083242.09592596	223712719.90049416	512559173.622118	728921939.8812796	14019766.734811205	225459456.50830096	380928409.8859803	2191871728.3074036	43625051.22400142	290853176.251706	637216840.6525459	171669975.88155103	1194701369.9392397	2797008064.3702793	877285684.6003952	940643154.1041304	506719716.0128494	400998533.17478716	400979359.00329167	1019956871.540662	463301.7722092887	138599037.9283375	395800627.8810108	1006524445.3824104	490450177.46383065	217708533.8378728	643679821.3748982	2553401157.0306826	197409077.6836312
1155782151.831147	134819999.4200181	222542514.37038732	511580962.82827085	728921939.8812796	13900861.787124721	221930292.67534858	380928409.8859803	2191871728.3074036	43592593.558236375	273737599.3951242	636195832.1313566	171669975.88155103	1191467776.2549453	2790210694.03575	872717051.2978237	940643154.1041304	505883488.63184124	396056147.9774484	391774731.83577555	1011481693.8665259	463077.77640358463	138599037.9283375	389522269.9107849	1001829717.985144	488543814.8130453	217708533.8378728	639958060.2097749	2546749169.355584	195633847.94076368
1155516804.39083	131915101.7234892	222542514.37038732	503295214.4500585	681734165.13279	13331413.664091548	212120201.40918782	380842560.89022565	2191871728.3074036	43432663.29532424	272448987.0957431	573253532.5191412	170505994.61247274	1191467776.2549453	2790210694.03575	866289807.0252379	940643154.1041304	473822969.16334355	395732612.2846925	391774731.83577555	1011481693.8665259	462676.29774417274	138001351.67326427	389522269.9107849	998718195.4042848	487168369.22491086	216895159.9085511	638367701.6687222	2541452025.5636754	195633847.94076368
1154983741.4250445	129846461.36512107	221403872.76453814	503295214.4500585	667506627.1681391	13270000.101979965	209883263.40801257	380555285.8396623	2189136919.709687	43243796.150383465	272448987.0957431	573253532.5191412	168475998.55000907	1191467776.2549453	2785313520.750872	858305450.5926747	938999963.9522628	449145551.381517	392154617.99586797	380897593.6218373	1011481693.8665259	446162.0421031866	137888512.88483557	388730720.16077757	982238639.5539085	485541001.33380055	216895159.9085511	638367701.6687222	2541452025.5636754	192409302.2054863
1154298040.7364745	129846461.36512107	221369153.62038025	503295214.4500585	665352268.4124695	13211462.444465782	209883263.40801257	380167120.3672601	2167716034.908137	43221405.10052911	272448987.0957431	573253532.5191412	166299620.52005398	1191260967.9424076	2785313520.750872	858305450.5926747	937555748.2487808	447867153.02222747	392114022.2749179	380897593.6218373	1009270175.4006156	446162.0421031866	137883637.65766546	388730720.16077757	982238639.5539085	485541001.33380055	214549511.0745859	638216044.3429705	2540119389.546836	192409302.2054863
1153964047.427311	129586347.52687563	217576837.7221809	500477282.7586003	662766064.5077175	12545771.788370268	208653408.57812095	362473059.97722894	2167716034.908137	41713208.22673409	271467794.0662352	573253532.5191412	151883736.59979025	1185862527.4794202	2785313520.750872	858305450.5926747	920337396.1735479	447867153.02222747	386656074.42107934	376474250.9026195	1009201120.5352913	446162.0421031866	120244146.72414681	388730720.16077757	982238639.5539085	485541001.33380055	214142305.3916981	619796145.5743488	2540119389.546836	191251241.8318623
1143828187.5605783	127420728.79930738	215767007.93825772	499561974.02234524	652224227.1562121	12545771.788370268	208584398.38380995	358674866.1531275	2160816476.3197756	41713208.22673409	271467794.0662352	573253532.5191412	151883736.59979025	1185451787.6207352	2785313520.750872	853646442.09429	919210888.8257354	443022148.80478215	386565061.19125265	373394521.8441793	1007139514.8847222	436750.6823736856	112069527.29800358	385523649.09361655	972027026.6825784	484562024.8595883	211011424.27847806	619407739.4480932	2524320150.5480027	188621355.3533173
1120365881.9815962	125675343.85899177	215767007.93825772	489150935.56031513	642120475.6069868	12532916.833121095	205871248.89216143	358674866.1531275	2158612917.84103	41482881.94169034	271467794.0662352	573253532.5191412	151201841.10093486	1182396456.8681977	2781180081.8068795	836463886.880546	919050807.3985072	439990191.3692083	384098085.586698	373394521.8441793	998518494.4473007	433740.1567738719	109952017.5283421	385523649.09361655	962359015.5239947	484440583.8796388	211011424.27847806	617899647.0084548	2524320150.5480027	188621355.3533173
1120365881.9815962	125675343.85899177	211925647.50556374	489150935.56031513	641332751.4000288	12511711.449805595	205871248.89216143	358012429.61551917	2158473261.8522635	41482881.94169034	271467794.0662352	573253532.5191412	143533163.22853908	1179087965.9711473	2780989074.2707553	833291870.3910071	915309091.5047987	438539594.7817243	382775413.81773984	373394521.8441793	996448655.2313243	398313.73463860824	109952017.5283421	384284233.9367865	949920051.0400231	476356879.00960743	206919960.35954937	608024210.5250759	2503133244.126914	188621355.3533173
1120365881.9815962	123511536.88723809	208103270.7234097	489150935.56031513	639069096.4012451	12511711.449805595	205507885.6794669	353384576.34805566	2158406186.979511	41469749.38302167	259077714.67909077	573107925.5578479	140289758.05040094	1179087965.9711473	2778312552.1840396	833291870.3910071	915309091.5047987	435647187.90933526	379312755.83344436	373394521.8441793	990283073.9280949	385326.1558314068	108374536.23822616	380221721.33305174	946466367.1463736	475426807.1034019	206919960.35954937	608003058.5519711	2503133244.126914	187443538.5578557
1120365881.9815962	123511536.88723809	205122208.0556008	489109294.9608767	637724988.0392243	12511711.449805595	199730789.72097462	353384576.34805566	2158326500.6147738	41169723.30946804	252543826.2518439	573075259.9795971	140289758.05040094	1176634318.3783433	2778312552.1840396	832845582.4260498	915309091.5047987	435647187.90933526	371600604.5227811	367852960.687782	990077141.7876855	383918.40186400234	108231830.19745384	380182224.44690275	946466367.1463736	475295982.8947017	206567756.0025502	608003058.5519711	2503133244.126914	186109806.9838385
1112177959.4555697	123471819.24835457	205122208.0556008	486833460.66447204	636436314.7720354	12511711.449805595	199730789.72097462	353376799.5389642	2137636177.5771582	41169723.30946804	252543826.2518439	573075259.9795971	134374380.94260076	1166659494.1534655	2769624553.077943	827802488.5593373	913270397.0818293	433362978.7044853	371600604.5227811	367852960.687782	979500157.4986256	383869.4152504036	105445108.66714482	374222502.00077635	935879356.4838978	470354443.67689085	206528640.67402282	605950826.3826854	2499615409.8041077	185249989.15062594
1112177959.4555697	123176627.74877793	205122208.0556008	484210422.15801543	635376905.8243194	12462612.090277825	190035173.61850387	353023232.27310425	2137636177.5771582	40387305.17701763	252543826.2518439	573075259.9795971	133913562.36086288	1166659494.1534655	2769624553.077943	827764951.3195919	913270397.0818293	433362978.7044853	371010055.36148876	352496512.9859084	979500157.4986256	377836.4296270651	104199602.20636706	374222502.00077635	935879356.4838978	470354443.67689085	205744791.67930835	603171911.2924291	2497721041.0330687	185147577.68568414
1112177959.4555697	123176627.74877793	203915578.15708163	482455420.4624875	634744343.3036982	12462612.090277825	190035173.61850387	353023232.27310425	2123417187.6579075	40387305.17701763	251545189.9112502	573075259.9795971	132137036.46761608	1166174993.6248481	2737741284.5933447	827764951.3195919	913270397.0818293	432258412.43032384	370769513.92808205	349664098.65119123	979383768.1802868	377836.4296270651	100919990.22591788	374222502.00077635	930129988.1935889	445386690.33171666	205121123.86037663	597674584.4106368	2430276681.2884235	185023798.21935108
1109248296.9018934	120112542.5207191	199936795.09736997	477753886.47674966	631396101.2526276	11730591.05982155	188166427.61241105	352257469.596978	2120456021.0304844	39886484.95093144	251447165.81505966	569089181.8898925	131421475.08804259	1164110088.2516744	2737741284.5933447	822005158.4369794	912098518.0420467	428572895.82371694	368922119.50375587	349455216.48339254	972964677.4843875	363698.07340330404	100563779.22860971	374180619.8701998	925903646.6250945	445386690.33171666	203732917.11930084	586099044.4755584	2422713252.416068	182151102.56303924
1109248003.078818	119595180.23641326	199929937.59951726	477753886.47674966	621187588.896284	11730591.05982155	187839053.86280555	347544729.5283627	2117541061.1610482	39886484.95093144	246125706.82015997	567242101.2823755	130882779.44894968	1160908251.1768794	2737741284.5933447	810284354.4732946	910892192.5253661	423497701.39424795	363356741.53770584	346764846.5565002	964904619.03323	359038.5659996838	100333142.38779274	371896219.0822509	923942438.6376092	445386690.33171666	201735284.33622378	573666392.866681	2408189872.2328525	182151102.56303924
1109248003.078818	118449465.03856279	199154657.90459928	474279971.6342307	616498470.605855	11730591.05982155	187077735.53883916	347544729.5283627	2117541061.1610482	39762714.32469366	243514055.02156347	565918151.0507045	130846956.69237146	1160908251.1768794	2734795669.94736	809848150.9386629	910852077.9113027	423497701.39424795	363356741.53770584	344795870.52217275	958643038.1803623	355236.1819547434	100216862.34704697	370371152.7962161	919927437.1512072	442658158.51797193	201735284.33622378	573666392.866681	2404216407.8661075	179998183.64885488
1107232051.2333722	118449465.03856279	199154657.90459928	470289676.0498834	615380977.3485256	11605797.848973624	186736458.35772067	346118016.2396854	2114664943.7993202	39655588.828275815	243514055.02156347	563950335.4016173	130280819.59305242	1157051350.9713836	2720247395.1566715	809848150.9386629	910642735.5240417	423347091.8851687	357923124.22327596	338359661.16701853	951217494.6422511	346258.5430426736	99903867.58864966	368592519.4738414	919927437.1512072	429496947.00170255	201220094.17322513	560597259.5424546	2365789205.023948	178704381.15935326
1106640368.8615317	118439411.30666281	198928221.9146779	469755447.51974505	615380977.3485256	11581576.88109374	186090801.97228527	346096160.4427328	1924199118.9337928	39126245.26829057	242986053.39663365	563950335.4016173	127453900.12264968	1154940645.6426837	2720247395.1566715	808621402.318126	906093207.7857535	421051151.26736987	357923124.22327596	338359661.16701853	951217494.6422511	346258.5430426736	99881345.42441294	368592519.4738414	918014591.3598652	425045154.4851812	198308513.02491292	560597259.5424546	2365789205.023948	178704381.15935326
1096392952.1119869	117207430.27734931	196810733.02579707	469755447.51974505	615380977.3485256	11477983.632122498	185472363.16012692	345328632.22053146	1763307095.2626908	38534484.90191235	241057277.49229327	562722813.7976223	124244117.79392433	1146531874.9303892	2709417644.399728	808621402.318126	906093207.7857535	416086058.94613296	357583119.9693541	336217543.561676	948047625.2881974	330193.9938904972	97446111.91492246	366561902.28324413	913531685.0118636	423904552.6509195	197345462.42216825	551325588.7969322	2365789205.023948	178704381.15935326
1096392952.1119869	116959567.7138966	195595010.57619253	467489406.4677157	613174795.0568646	11389390.546330877	183577543.46455008	342455962.41794765	1760605732.422211	38534484.90191235	235520118.90118787	494214636.02099127	124244117.79392433	1143632525.493518	2705190655.083578	680445635.9179907	904453344.1689421	415928859.2140932	356605662.8575208	334964072.03502303	944810712.9602054	327866.63397014764	93794872.65765318	365875470.22711545	913531685.0118636	423384908.7661755	197345462.42216825	536376917.4479779	2355961907.7882576	177932384.76543128
1096392952.1119869	116959567.7138966	194702446.46224216	467489406.4677157	613174795.0568646	11366900.76212431	182098797.1565057	342455962.41794765	1756868350.1311548	38389038.36540211	235520118.90118787	494214636.02099127	124244117.79392433	1138480037.606913	2704465824.0648956	680445635.9179907	904453344.1689421	415875248.99031407	354700423.3442277	332999078.5754236	944810712.9602054	327866.63397014764	92115388.09662828	365875470.22711545	913471074.0094113	419704357.77564406	197150180.8021273	532563273.62380046	2054985048.2255116	175844248.87873656
1096392952.1119869	115850303.71673	194702446.46224216	465709893.27921385	612928448.4185096	11346524.182503432	182098797.1565057	341139600.54369503	1754969189.1129606	38037477.885531634	230753166.6850145	494214636.02099127	122404061.49365269	1138480037.606913	2704465824.0648956	677009644.9806815	904453344.1689421	409913601.33925486	354700423.3442277	327519072.9685573	944810712.9602054	316835.4677915127	92115388.09662828	363522286.51303554	909906887.1441073	419704357.77564406	196203940.78490418	516856744.27031153	2018602935.67697	175844248.87873656
1096392952.1119869	115442852.20245259	193451328.548242	465507241.74780154	612928448.4185096	11261848.282411834	174838617.48588687	333491691.67627716	1716364301.544171	37833329.90578917	225131197.06152347	494214636.02099127	120676407.99159707	1138480037.606913	2704465824.0648956	672209575.5586802	904231433.1400695	409913601.33925486	354700423.3442277	286916573.743762	944810712.9602054	308838.16517949954	92115388.09662828	363382019.5990646	894656688.35017	418911323.34365046	189930850.0153427	512817863.36394566	1985577347.0331647	175142567.13327828
1092903226.7233157	115442852.20245259	192907346.48029113	463226553.42080134	612928448.4185096	11235251.411737192	174838617.48588687	333491691.67627716	1713566078.5537791	36865673.34069727	222960525.98196775	493924126.31347793	119762352.48098198	1135247871.9565716	2693121172.3536916	671876416.3655967	904231433.1400695	409913601.33925486	351134043.4138299	280439361.5008544	944810712.9602054	308838.16517949954	89587741.57249314	361413551.8039478	894348578.4454186	414613767.28264815	189605244.49596858	512817863.36394566	1985577347.0331647	175142567.13327828
1085178789.5950308	112174497.81001446	192868942.57389328	451831821.7744573	611305377.1154394	11100642.941292359	174351680.98531607	333491691.67627716	1702195926.2140791	36865673.34069727	222960525.98196775	493296684.2700595	119762352.48098198	1126418042.0812683	2680211929.574144	670538106.319971	902985399.4244516	404477738.2109384	351057822.3267593	276711975.58619535	897505537.7766876	308838.16517949954	89391794.86739504	360604889.00439113	893677322.289633	414452784.3252559	189386087.85474333	508458054.4646295	1967928616.5384185	175015144.18449068
1085178789.5950308	112174497.81001446	177977438.1964663	450751620.49776274	609746200.4119352	11046780.786239289	172411579.9407271	332805168.45343643	1644523926.0606263	36826041.71144772	217090539.27530003	492349097.42882234	114121726.59087819	1122159420.9201207	2680211929.574144	663253479.6575081	902985399.4244516	404477738.2109384	347236873.6505396	276632876.4815193	897505537.7766876	308838.16517949954	86810232.59544837	352786286.23333657	884476389.9119569	414452167.0538746	187167571.41012412	502783733.2716033	1935715079.50486	172868744.13667157
1083765485.5862002	111427270.93586619	177977438.1964663	450751620.49776274	605018314.6843518	10918092.038273642	171257924.05477977	330788956.1274865	1642587625.4776702	36795295.62073529	217090539.27530003	491670832.81055325	114121726.59087819	1122159420.9201207	2675594634.377786	663253479.6575081	902250137.744695	404477738.2109384	346610002.73076004	272512537.4527043	891632466.7757752	296704.2437435654	85926030.15806189	349462860.55684197	878706550.1707034	412927006.0745421	186768973.6557273	501903926.8851445	1935715079.50486	172439356.05242255
1083765485.5862002	111281642.23448922	177977438.1964663	450751620.49776274	605018314.6843518	10907989.926350972	171257924.05477977	326079831.99200076	1637896941.160284	36107148.25452313	212568773.2923583	489785700.4349157	113554433.79309538	1122049664.5779355	2675594634.377786	662313226.9915406	898790827.6088215	403877258.18276536	346610002.73076004	272512537.4527043	891632466.7757752	296704.2437435654	85380708.18992096	342651284.3630001	878706550.1707034	412927006.0745421	183087699.74997783	500850649.46628505	1935715079.50486	171968823.0107961
1079089831.7236114	110873035.1872366	177977438.1964663	441772508.3060568	605018314.6843518	10907815.884383356	171250115.82292584	312475373.93659973	1637896941.160284	36104005.33186766	212442753.50829718	489785700.4349157	113554433.79309538	1120090573.9650276	2673187848.1844244	646833736.7255359	898790827.6088215	402969875.35454917	343676037.97572976	271400818.21609014	891632466.7757752	296704.2437435654	84943319.66066451	341864627.4729583	878706550.1707034	412927006.0745421	183087699.74997783	478756246.804782	1932871476.6484282	171968823.0107961
1078072177.5831249	109438250.37719582	177977438.1964663	441772508.3060568	605018314.6843518	10907301.950031707	168709330.65678364	308900009.1023939	1634014404.922838	36104005.33186766	212442753.50829718	489785700.4349157	108712009.31829466	1120090573.9650276	2673187848.1844244	646833736.7255359	898790827.6088215	401168932.92172736	337477529.21198374	270870554.1228482	891576376.0129718	292635.02580121293	84943319.66066451	341864627.4729583	877988450.1654435	412687195.8489501	183087699.74997783	478756246.804782	1927493867.4037967	171175191.2555657
1076715544.6763823	107963521.704112	172816720.88791767	438086355.41788656	603176411.9906847	10797597.601896357	165406488.22950262	308900009.1023939	1625042919.204888	35862013.827152684	211092043.1723564	484735499.45641416	108712009.31829466	1119840799.5872629	2673187848.1844244	643349434.5463836	898595314.8856893	400540356.85672736	337477529.21198374	270452006.81916904	889981593.7412001	291969.5651125163	83984468.27624086	341356635.11300164	869817287.3217174	410896995.9921674	180237882.5567568	478756246.804782	1914657550.048213	171113906.0017404
1076063800.4854772	107963521.704112	172816720.88791767	437113005.2395156	602175451.1079723	10797597.601896357	164167805.91684768	307263866.4887228	1621945040.5892165	35862013.827152684	209948977.80252683	471240381.2628334	108712009.31829466	1107855216.2596393	2663180603.870703	642327698.9354187	898470001.0974998	400139248.67827314	337306026.1747428	268900782.16521716	889963269.3034282	291969.5651125163	83984468.27624086	341337074.558583	869817287.3217174	410180167.72199285	180168763.7631012	478756246.804782	1913809272.9072049	171113906.0017404
1068418206.4917096	107963521.704112	172816720.88791767	433153649.6152856	602043158.0565087	10797597.601896357	164167805.91684768	305488860.2976009	1621945040.5892165	34498284.35773312	209948977.80252683	445565114.3611164	105126821.69836333	1107467839.9298668	2661585981.444438	635559303.610453	896580599.2954403	399677498.2465385	337033307.4132252	266653454.0580268	886578856.9126894	285603.8637996073	83778226.77085409	341261197.18010306	869817287.3217174	410180167.72199285	180168763.7631012	470583241.35205436	1877754055.4116168	169483581.59681365
1068418206.4917096	107669734.29187259	172358233.78704664	429956901.867383	602043158.0565087	10485144.932244256	164167805.91684768	305488860.2976009	1619454980.385759	34461256.24663997	206190906.26920053	445546790.99359363	104908909.79093756	1107467839.9298668	2657406251.9863424	632745505.9632347	894751372.7310325	399549433.0051283	329546466.94958633	266653454.0580268	885023745.4159251	285509.27570439514	83160458.69728889	338777456.2469331	869273971.9674001	409802712.80578744	178754730.8505312	470583241.35205436	1852032463.959722	166372358.1212717
1065891110.3995725	98313375.65320306	172331556.85857886	429956901.867383	602043158.0565087	10485144.932244256	160975822.15437856	304889461.7927119	1604806844.5437927	34455652.32888396	206190906.26920053	444954662.44890964	104908909.79093756	1105249766.3163345	2657406251.9863424	632745505.9632347	894751372.7310325	399480094.1821707	329546466.94958633	266486643.49353337	884847216.2172066	284822.35163965885	81421847.60873634	337296931.5898224	868251935.3822995	408832353.76046485	177192791.99837542	462867206.82517433	1851453846.7343495	165856440.0633988
1059389826.087918	90389410.02101599	168219130.8486542	429875702.25824994	601308901.2200376	10485144.932244256	160975822.15437856	303804981.44216806	1604018395.519869	33403685.980756998	206178918.9771425	437889929.52126414	100881617.95464598	1099206749.446275	2651715827.1663356	628692273.4201889	894751372.7310325	390919385.5289967	329318482.2027202	265240434.78606993	877183775.0971503	255972.70528396626	81421847.60873634	337296931.5898224	852658350.4593986	405031134.95357525	176056569.80361962	459446167.0508045	1822543597.5648084	165856440.0633988
1059078056.6136657	90198775.96913221	168126075.0889042	429875702.25824994	599926353.7332499	10485144.932244256	156407299.434145	300118114.4071434	1599473685.4567676	33347116.363524254	205881467.30705202	437701689.08846366	100819473.26549418	1099206749.446275	2651715827.1663356	628692273.4201889	892790342.3567125	390919385.5289967	325973234.76159793	262008012.8570986	877183775.0971503	255469.02506276415	81421847.60873634	335191980.7241314	852658350.4593986	405031134.95357525	175372040.7775453	458424688.5698739	1822543597.5648084	165480511.55102265
896988270.0637218	89900587.28574504	158541484.61816892	429857357.55596995	599926353.7332499	10318235.245476153	156407299.434145	300118114.4071434	1584190873.1239634	33347116.363524254	200817786.54111162	435223957.2359169	100819473.26549418	1099206749.446275	2651715827.1663356	624332632.4337915	892790342.3567125	390919385.5289967	324586085.53636354	259748481.51357943	877183775.0971503	255469.02506276415	81421847.60873634	335191980.7241314	852658350.4593986	405031134.95357525	175328138.6595896	451157921.80521375	1802012095.1655767	164848356.9000985
896988270.0637218	86192003.2566025	155758451.66456294	429558425.3485543	599911142.7774364	10318235.245476153	153004955.87203285	298657519.93031555	1566971041.5761347	33347116.363524254	200631225.77561945	435223957.2359169	100819473.26549418	1096873703.6431475	2651454312.2162356	624332632.4337915	892790342.3567125	378209187.6900925	324379902.1154014	259748481.51357943	877183775.0971503	255469.02506276415	76257660.23562284	333896567.5870808	847264747.3324165	404073744.89722365	174638933.8124917	447849676.1703056	1796043191.2154355	164730793.03255734
889906969.5603524	86192003.2566025	153202630.58653048	427981343.3406168	599911142.7774364	10107304.05212765	152796913.3283536	298657519.93031555	1539507703.1616766	27936962.444301296	200477128.14299423	435223957.2359169	100034698.26869676	1095106802.832515	2650255290.4885535	624138761.7824525	892790342.3567125	377936845.4528961	323213532.96270627	258801674.83640182	872227740.497407	255469.02506276415	76257660.23562284	330189103.9840625	846809443.4269233	402003160.8081878	174448886.28968465	447849676.1703056	1786569350.4412265	164357942.618797
889906969.5603524	83689447.01943153	144962695.47040534	427981343.3406168	595866253.3150009	10107304.05212765	152796913.3283536	298571316.3788585	1533001121.206386	27261392.696030363	200138529.94568136	434724721.90650123	100034698.26869676	1095025953.2230043	2647362049.775964	622684531.3757033	892790342.3567125	373827477.1382064	323213532.96270627	256692920.18369848	871145956.5707449	255469.02506276415	74438938.47150753	329498673.99237406	846809443.4269233	402003160.8081878	174435487.82361087	444846354.8676762	1783105889.3384128	164308171.45094952
881984389.2055074	82650607.48305999	144962695.47040534	427981343.3406168	595508540.711403	10107304.05212765	152796913.3283536	297383150.6258251	1533001121.206386	25704725.568892412	197155163.0718493	433693936.0952635	100034698.26869676	1093903246.387766	2646378598.74786	621269676.1383226	892790342.3567125	366366650.9053953	323213532.96270627	248151946.96721435	869161205.8588496	255469.02506276415	73995635.11549088	329331710.0052134	821781141.9969916	402003160.8081878	174071631.19900954	436713296.4975412	1783105889.3384128	163455240.09868643
881984389.2055074	82605125.05334502	137502005.34012458	424122645.0505002	595508540.711403	9974089.671362922	150913195.22261545	296056175.7978367	1508088473.0424812	25704725.568892412	197155163.0718493	411951460.6010977	97667618.69173028	1088827775.660057	2637541013.1527414	607459320.2740474	888905285.9438306	366084133.6017494	321270740.6160667	246043272.20960715	868567817.3475353	247091.7146879853	72679784.97566883	325015241.44144183	788118810.7627804	396713742.06584704	170347668.17321128	436588855.0017887	1781812358.6870162	163455240.09868643
881984389.2055074	82528853.64435953	134095174.5968468	424122645.0505002	595192821.4034717	9974089.671362922	150913195.22261545	292758581.45960075	1508088473.0424812	25600849.99220957	197155163.0718493	411951460.6010977	97470916.06598231	1088827775.660057	2637541013.1527414	603133219.051082	888905285.9438306	365915721.8834968	315097761.7598878	238978991.4380588	854925704.9634093	247091.7146879853	72679784.97566883	325015241.44144183	788118810.7627804	396713742.06584704	166017967.38234863	436040296.17753154	1781812358.6870162	154354804.5835959
879252764.1678154	79863529.66673282	113839749.37215428	424122645.0505002	591187585.9730426	9837531.368262744	148737576.37835371	292758581.45960075	1447250817.8057535	22734809.642477468	193974325.0694911	411951460.6010977	96820142.7427816	997323016.4734145	2593936731.9590693	590472526.6672382	888425749.6856933	360657632.38375515	315097761.7598878	238978991.4380588	854925704.9634093	240000.9194582226	68025603.88982673	323922099.703557	786549603.7449063	395843854.4502129	164598155.57528675	418937984.9083014	1776372965.2131119	154354804.5835959
867420975.498221	77861393.83054039	113839749.37215428	424122645.0505002	541316434.1853228	9837531.368262744	148737576.37835371	292467358.5719566	1446361817.5114322	22346830.712955154	193974325.0694911	411951460.6010977	94197134.23308964	997323016.4734145	2593936731.9590693	550684890.5766869	888425749.6856933	360657632.38375515	313454599.60166854	238978991.4380588	850366067.0315855	240000.9194582226	68025603.88982673	319466960.18568444	786549603.7449063	394256208.11139536	164448500.96912566	418144638.4933804	1752551167.4141552	153174630.77184004
767868513.739467	74985834.18115556	113839749.37215428	422890173.2229975	541316434.1853228	9837531.368262744	148304229.50824744	291355850.11241466	1446361817.5114322	22346830.712955154	193974325.0694911	411196863.33785295	94197134.23308964	996736747.92787	2593936731.9590693	542064795.4029334	888425749.6856933	360380646.9069748	300149583.2329109	236274990.4892029	847618232.8593775	234605.5218045171	67904589.77614501	315415630.672648	786549603.7449063	394256208.11139536	162669074.3516998	416847142.6116965	1752551167.4141552	153174630.77184004
753870549.2686814	74809909.67652954	113839749.37215428	422820970.06755954	541316434.1853228	9594104.888597922	147254228.62929252	290179632.5581377	1445919078.487618	22133633.553889416	189901079.27985004	410050203.3255622	93240889.52885501	996736747.92787	2592272187.9189677	541824205.0898323	886495841.1931332	357862729.53128195	300149583.2329109	233459715.13175145	847618232.8593775	227734.45593519343	67904589.77614501	313868691.601518	786549603.7449063	392208176.23215616	162035265.11035973	415800601.13453025	1752551167.4141552	152760791.37067825
753870549.2686814	74537601.49705106	111302902.29327108	418213220.7357404	540262253.7282132	9537356.201918472	145394656.47617608	289912066.46165234	1442316889.9866195	22133633.553889416	187065782.96476543	408223947.7024114	93090284.07528152	996736747.92787	2591285138.677104	526419123.4209833	886295569.0519097	354843447.3025875	299632267.99296945	233329779.82475555	847513341.1858186	225008.1936040002	67904589.77614501	311514295.8669991	785098791.878076	389611363.8535741	161518816.87505057	414813567.04637647	1735010426.3342264	152645607.9239447
747976234.9116651	74537601.49705106	109359296.53724599	417867889.87966835	540262253.7282132	9537356.201918472	144341518.61582264	288136679.50281096	1439442242.5168567	21963585.093365397	187065782.96476543	406188741.33943754	89321254.2949757	996579453.6941632	2591285138.677104	509469213.53847456	886295569.0519097	354843447.3025875	298655483.0853418	233329779.82475555	842284182.8773959	218119.96498825497	67682069.57012793	311514295.8669991	778196086.4256201	388217201.4747546	160132365.82949084	414187485.51061267	1703847553.5029986	151854919.02096534
740748285.539177	74315390.81877995	107648254.14059477	417366780.5346344	539098212.946305	9537356.201918472	144341518.61582264	288136679.50281096	1437213462.0606914	21963585.093365397	187065782.96476543	406188741.33943754	89321254.2949757	996579453.6941632	2591285138.677104	509469213.53847456	886295569.0519097	354843447.3025875	298655483.0853418	232605466.17860934	842284182.8773959	218055.3519340692	67682069.57012793	310281329.3545744	778196086.4256201	387813358.64001584	160132365.82949084	411624686.7636593	1703847553.5029986	151854919.02096534
740748285.539177	72976389.16766597	107648254.14059477	417033117.81727064	539098212.946305	9471385.059767704	144341518.61582264	288136679.50281096	1434828449.3763342	21820007.56662615	185728475.25597742	405498256.95467895	88968746.16859329	988986236.6143503	2587239358.0599413	507556598.7480274	886008458.03848	354302379.098145	298655483.0853418	232440417.567704	842284182.8773959	218055.3519340692	66965322.317419335	309760972.9263464	778196086.4256201	386967957.4030789	160132365.82949084	406795214.6428744	1661292389.0727794	150988788.7306271
740748285.539177	72700592.0465983	99404547.98459215	413422160.886227	539098212.946305	9471385.059767704	142202894.53328988	288136679.50281096	1426049042.6985536	21557759.522725374	185674816.92911643	405498256.95467895	87669725.26940948	988986236.6143503	2587239358.0599413	488212474.97023547	886008458.03848	353065679.55474114	298654491.8447679	232089117.89300263	842284182.8773959	213958.97397896097	66096834.03151446	307520069.3817724	774872200.129254	386967957.4030789	158484706.07176587	406795214.6428744	1661292389.0727794	150988788.7306271
732467605.9864041	72591137.70477465	99098507.31602539	413422160.886227	539098212.946305	9401916.907416632	139565045.52684423	286635919.45353734	1426049042.6985536	21455283.973244783	176941212.91168568	402804056.5381105	87662199.4358017	986606646.0333811	2587239358.0599413	475764562.78686917	885823135.8814031	349690106.3028375	298426137.89310426	230898923.19280553	836429051.0425415	211424.53402549683	66082038.03620509	305663056.30520743	766084465.5244572	385607719.12481797	158004869.94714642	405607440.18794745	1604596691.6562545	150205840.04164267
732467605.9864041	71942808.89850333	97621938.86852555	413422160.886227	538974637.5202144	9333702.004114246	139440281.7427387	285598199.2168082	1425553525.3160481	21337749.48813192	176941212.91168568	401167278.1724873	87651607.8127612	986564531.3878385	2587239358.0599413	475764562.78686917	883681046.8489094	346011216.7164992	296972300.8523027	228751768.12835497	836429051.0425415	210878.0389235131	65865183.3674537	304475233.83804756	579611564.2850146	384421746.26106125	157315795.28512552	405607440.18794745	1604596691.6562545	149506593.73720637
728235407.8373808	71942808.89850333	96742938.95122172	404424372.1615308	536683551.64765716	9332192.47843437	135651806.59318104	283771391.2859462	1411489238.2859046	21337749.48813192	176925502.3690648	399980160.10125464	87651607.8127612	986251302.8710192	2587239358.0599413	475764562.78686917	881678233.2151481	345462384.67631954	294587281.43910605	224205808.10031036	828802224.4480019	210878.0389235131	65865183.3674537	300703658.4240447	578297888.7827142	382040540.07016325	153577313.40415725	395126550.9666427	1604206538.9047146	149506593.73720637
720058620.4513979	71897117.00841549	96742938.95122172	404424372.1615308	534201913.70556694	9319050.01515254	133564401.24673116	283771391.2859462	1411489238.2859046	21337235.206936732	176690036.38113508	394467894.2806146	87012989.82770108	980362748.2968416	2585550485.1337395	474865488.03754145	881678233.2151481	334490888.3401692	291805675.4756253	224205808.10031036	828474558.8299737	208511.55572894186	65865183.3674537	298004957.3050529	578297888.7827142	382040540.07016325	150645863.22162464	395126550.9666427	1590386102.165806	149088159.3486732
709107126.8562791	71252318.1261628	96691716.02625096	403377696.000526	532071333.4772685	9274503.138037244	133564401.24673116	283771391.2859462	1408241683.668001	21307141.233819116	175407343.0437841	394467894.2806146	87012989.82770108	980362748.2968416	2568844924.436236	474528543.23590267	880904976.2672081	334490888.3401692	290924749.7891188	224205808.10031036	828474558.8299737	208511.55572894186	65783118.646309465	297161806.52627885	578297888.7827142	381904688.3842585	150645863.22162464	391305642.8214346	1590386102.165806	149084408.5880702
709107126.8562791	71252318.1261628	86583354.14543377	403377696.000526	481563632.2542119	9204312.012282856	133239485.09752105	283771391.2859462	1406722029.9352717	21079324.737966407	175407343.0437841	394133789.8130678	86647534.34809288	958408169.4909949	2568844924.436236	471664644.0484484	880904976.2672081	331687907.22011113	285338078.74891835	224205808.10031036	827692349.1800627	208511.55572894186	65585186.83708172	297161806.52627885	557890113.7562187	381904688.3842585	133449505.85683823	389039219.66350865	1590386102.165806	148582002.47096628
700363348.4580213	70231384.95407148	85769757.17227803	396534042.8447128	471189369.41449875	9183626.6843403	129798355.73847875	283771391.2859462	1394204969.1100523	20932781.9708165	171711858.71683484	393936520.384943	83403482.06564215	948882360.3840104	2568667752.732646	471664644.0484484	880904976.2672081	331687907.22011113	283232863.4038147	218826449.7579992	827610570.0723152	203879.65671152787	64937493.59339353	297161806.52627885	557890113.7562187	381839431.73299795	131669910.66071665	384197751.3507106	1572229402.9301758	148582002.47096628
699044039.9947563	70080357.54803681	85740041.48998542	385116008.87393945	470819681.38742185	9183626.6843403	129798355.73847875	281406747.21341723	1390361849.3478513	19991908.08595741	171711858.71683484	393936520.384943	83403482.06564215	943467693.4310523	2568612594.6257353	469584379.87534815	880766837.6881543	328618257.6396389	281230801.6810534	215128281.38710523	826325435.4447056	203090.75440453377	64158516.414342485	297161806.52627885	547061328.8124924	381822978.4928011	129186979.1253187	381271659.72994816	1572229402.9301758	148535102.45088208
694757066.1104152	69760632.84284614	84093292.26687434	384979064.2552317	460300088.50795335	9183286.438250937	128472749.77183172	281406747.21341723	1390361849.3478513	19991908.08595741	170612469.54397294	392595786.5992658	81953897.69248079	940397671.8224257	2566762910.5235577	465525599.90306324	880403262.2877613	325278507.31231135	281230801.6810534	212903651.66799024	824107253.1521481	203090.75440453377	64158516.414342485	295165925.71763754	540536427.9318188	380867348.95673716	128471561.08487354	374619954.8362675	1566222773.7748232	148535102.45088208
693450071.2427539	68576755.82162648	83035710.58936568	384979064.2552317	460300088.50795335	9043020.4892884	126299748.35601665	281396385.87381256	1384880956.3460815	19542401.425058357	164779729.8517777	392009369.3161384	81953897.69248079	940397671.8224257	2548502596.834067	458970464.3751948	880272535.0154004	325278507.31231135	279318090.4502287	210600311.686263	823695849.4997439	199064.40253880722	63409434.32752242	295165925.71763754	537114965.0257016	379274650.32471913	127930236.45225029	373535093.05335087	1551011512.6122983	148144797.14232793
693450071.2427539	68576755.82162648	83035710.58936568	384761307.41374624	460300088.50795335	8968489.452188717	126299748.35601665	281357132.42616177	1377347212.799484	19542401.425058357	164779729.8517777	391433683.80227184	81060640.71531896	940356431.6465907	2548502596.834067	453824586.2136948	880201500.1917044	324970805.11174273	279318090.4502287	210600311.686263	821939522.0313679	199064.40253880722	63409434.32752242	291649201.7124617	534727016.02114093	379274650.32471913	126887068.85067296	371510089.49339056	1551011512.6122983	147218703.05604994
691219810.344423	68001074.7921511	83008554.59457476	382231946.59696233	460274153.87984914	8968489.452188717	126299748.35601665	279192370.9995348	1377347212.799484	19542401.425058357	164006251.8658711	390022133.14218736	80513064.63645469	939035112.1488255	2534112089.3128705	449528202.3752191	877174494.0206437	323861727.5829099	278110824.4058722	210286809.5762001	807617644.7160628	199064.40253880722	63120931.36270432	289591101.6759912	525250264.1080819	378455602.5365721	126392193.47483465	367682864.5599593	1546730398.3759882	147218703.05604994
687836449.2753487	67033423.25795927	82380184.32817543	377629890.09098315	450547901.19350487	8883643.649102965	124531040.06416494	279172182.69605833	1359020003.814053	19493810.212733805	162792543.00185293	390022133.14218736	79890333.26754072	938230769.8838145	2531311428.6084347	448927484.3399766	876390401.2059542	321802886.5115158	278106249.28935164	206654609.80878845	793417249.4061418	194061.7793903991	62555049.654253274	254269936.1131226	501088021.3246527	378311980.3898792	126392193.47483465	366024746.9492613	1517394495.535642	146231219.49239433
679352701.0235966	67033423.25795927	80781140.48832731	358459018.65311754	450547901.19350487	8805632.707848549	124470124.46896876	278346152.4244755	1359020003.814053	19493810.212733805	162584386.95257083	390022133.14218736	70357995.54900594	937463303.5098088	2531110928.2172465	446628801.47335273	875717991.5217888	320843620.12316686	272809076.6228664	203737446.2010026	787596733.7595485	194061.7793903991	62508731.440069504	246671557.87344646	501077540.828513	376511499.4599422	121929194.65926762	363085832.4682352	1517394495.535642	146231219.49239433
678569920.8897629	67033423.25795927	80781140.48832731	358459018.65311754	448702278.43974173	8716811.079412898	121835332.5689482	276059135.94693786	1359020003.814053	19402975.292076327	157985803.4516147	389698565.1943495	69992644.57762928	937412277.7130598	2527339973.978816	441167232.91593266	875717991.5217888	320488569.570726	272809076.6228664	203005771.9930306	787596733.7595485	194061.7793903991	62419597.03974105	240277332.17414036	500378552.53658324	374990901.0391407	121596005.62800841	363085832.4682352	1517394495.535642	146231219.49239433
678569920.8897629	66822571.95713864	80781140.48832731	358459018.65311754	448493940.91030574	8675124.70459945	121696032.97917381	276059135.94693786	1355527572.7584827	19285690.63949445	157985803.4516147	388941027.32645416	69393737.59182657	935621109.4957747	2527339973.978816	437477876.0627879	875674252.5867285	319685053.94660497	272765643.15490246	203005771.9930306	787311700.6403191	190612.43126419903	62217238.575757615	239575387.25084347	495679070.63341486	374990901.0391407	121355112.85293126	361262487.5493689	1513579146.092974	145070105.64220348
676255389.2485162	66283222.9519619	79780348.70054899	358423948.90302646	443954657.46104354	8631389.718522351	120392015.05563793	276059135.94693786	1352909449.2806957	18989043.91960458	153482474.42197764	388703374.0037085	68058502.36104707	935521827.1635612	2520751743.6454983	436039716.00940305	873931407.6435226	317378490.8953377	271331456.4099928	203005771.9930306	780611206.3673879	189240.68339168854	62104025.736886814	232324645.44347426	485863795.80447954	373167802.2035533	118431204.28171691	358190574.62643415	1512055628.4868476	142040225.28144228
675760356.4745237	66176163.95840492	79552825.08715652	358423948.90302646	443954657.46104354	8631389.718522351	120392015.05563793	275636965.7622972	1344986967.4759376	18989043.91960458	153482474.42197764	387682156.3482564	66750956.89323576	929808043.939977	2520751743.6454983	436039716.00940305	873931407.6435226	317326773.8126482	270867352.0480893	203005771.9930306	777428883.734877	186466.69265587532	60788049.67260486	231419354.98543397	485863795.80447954	372924463.19069374	118431204.28171691	358190574.62643415	1512055628.4868476	142040225.28144228
670912698.4782442	64522233.06022242	78472063.34290493	358423948.90302646	443954657.46104354	8622365.624486841	120392015.05563793	275636965.7622972	1339757404.7091863	18965525.95299484	153202314.8104915	387682156.3482564	64261216.81712546	927891803.2041909	2503540220.687507	435908002.85063225	873931407.6435226	314163274.98933303	268857845.79704356	199845276.95891076	777428883.734877	186466.69265587532	59777131.142065555	230747186.639252	479807001.6915594	372281881.7300511	118431204.28171691	353519804.7314064	1511373157.9289458	140328178.3032498
670359318.1788672	64366754.359696046	76114283.61295116	358423948.90302646	442208798.3121009	8609988.821095558	120257035.54420993	268222515.1092994	1339757404.7091863	18892325.968240958	150704055.95553085	385910685.1864245	64261216.81712546	925294123.4742508	2503540220.687507	433749837.1524018	872413878.6496089	314163274.98933303	268857845.79704356	199845276.95891076	775665911.6323916	184386.4689098444	59777131.142065555	227547840.39635617	479807001.6915594	371088487.3884858	118027203.24696153	353519804.7314064	1502795188.5985436	140328178.3032498
658879755.2802227	64272839.73101781	76114283.61295116	352923865.7991411	438748633.1915419	8594282.57776145	107238718.53189778	268222515.1092994	1320619594.4187324	18247497.738086537	150704055.95553085	385910685.1864245	63018593.23153034	925294123.4742508	2503540220.687507	420570844.08274376	871557285.0879462	314163274.98933303	259219968.32776436	199845276.95891076	745191797.4375908	184386.4689098444	59777131.142065555	227547840.39635617	466809610.2676723	364633173.6278626	112452738.15779205	349900277.7101174	1483454131.2571735	140328178.3032498
658815633.0505815	63661560.435291186	75908130.43197137	352923865.7991411	438748633.1915419	8488853.168284768	104562613.52639139	267635424.15599376	1320619594.4187324	18247497.738086537	148946707.0641341	385362789.52671325	62788305.913088284	925114210.4140503	2501998316.0799093	420570844.08274376	870690941.1914142	312787216.7992752	259219968.32776436	199845276.95891076	745191797.4375908	183979.3145036034	59228044.03261895	227547840.39635617	462431328.55773216	364633173.6278626	112036519.00718047	347897412.19997245	1483454131.2571735	140239422.30375776
657733478.5813665	63661560.435291186	75895561.63175955	349956461.26936626	438748633.1915419	8420623.772813251	103479441.19160669	266722053.17106348	1317906993.0650523	18219605.9283983	148946707.0641341	384568874.7241146	62205202.910942145	923988330.2837492	2501998316.0799093	420570844.08274376	870690941.1914142	312304420.27740455	259219968.32776436	198102670.2809399	745191797.4375908	181097.9540829856	58793870.27244634	227547840.39635617	460036241.6760513	363682733.271684	111891669.39897722	347897412.19997245	1483454131.2571735	139715831.27096182
657733478.5813665	63489135.6105486	75260781.48429194	346419554.03001344	438417412.6885969	8340880.813650574	102709108.0509903	266722053.17106348	1317906993.0650523	17949104.168523874	148528683.30582556	384568874.7241146	58532968.96023278	919377011.9263278	2485958383.249263	420352121.43297523	869883572.2544106	308847996.1953782	259017657.9461196	198102670.2809399	745191797.4375908	181097.9540829856	57242311.88458972	225453677.6113458	456957149.630602	363034475.9940671	110738361.01671599	346861915.81407106	1483454131.2571735	139715831.27096182
651830660.514129	63174987.27397257	74895607.36981061	346419554.03001344	438417412.6885969	8219978.303670974	102709108.0509903	266722053.17106348	1316107168.5160434	17889046.997716896	148461626.43510097	384568874.7241146	58532968.96023278	919377011.9263278	2481041521.6506186	417332752.6763334	869883572.2544106	308753866.6638408	259017657.9461196	197214753.25989726	745191797.4375908	178594.98458932826	57242311.88458972	225243607.9894096	452270450.88662875	360981180.9555211	110738361.01671599	346861915.81407106	1483194128.7142992	139298976.0812567
651304813.7349479	61248463.21237559	74579701.34069856	345252527.71637607	437680179.4496814	8219978.303670974	101012826.7950588	266722053.17106348	1304675714.942281	17671523.707574416	148228835.92552143	384568874.7241146	57379683.46149101	919377011.9263278	2472545770.3540645	417332752.6763334	869883572.2544106	300896578.89358616	253065322.35959858	197061473.40071547	743864476.6771622	178579.16222663323	57118698.03260741	223655880.8209744	452017949.5816033	360685900.5420145	108120707.46878444	344758016.9093423	1479657132.2975535	135352319.3329411
646512568.3075414	60586438.301547855	74404674.28202474	345252527.71637607	437591880.9842095	7912208.908586844	101012826.7950588	266474342.88586977	1304675714.942281	17630430.54087348	146386061.99197215	384378539.7948052	57379683.46149101	918945684.3405553	2472545770.3540645	417321322.66858053	869883333.295498	300896578.89358616	253065322.35959858	194897404.3208367	743864476.6771622	178306.51467142507	55984052.43011087	218286242.00992012	449618118.0567567	360685489.55339277	108120707.46878444	338369962.9418037	1479657132.2975535	135352319.3329411
646494844.6320312	60524868.98382905	74103460.97128028	345252527.71637607	434532160.0928082	7912208.908586844	101012826.7950588	265646214.1149983	1298565516.2060018	17585215.67535263	144939957.5085493	383859681.48299927	56223144.80909722	916748272.1650128	2472545770.3540645	414166487.6557125	867092546.9532816	300703735.8587698	253065322.35959858	194536003.1247198	743335799.4114673	177014.18787424167	55984052.43011087	218286242.00992012	437511811.54172444	360685460.3599953	105569137.05461973	338369962.9418037	1474867030.8615735	135320727.54637367
646494844.6320312	60518595.43339522	74081019.73873898	345207212.50818807	434532160.0928082	7912208.908586844	100035739.77228114	265646214.1149983	1296832784.4830132	17265732.851858027	143704425.76524848	380846166.1544109	56223144.80909722	916295611.1676977	2471347570.2791653	406902929.1309157	867092546.9532816	298934661.2907643	241981622.5219992	190953457.90564516	738908906.4059082	177014.18787424167	55949321.02980163	218042718.40936133	436640410.1311503	359999168.8435674	105569137.05461973	337614273.2180961	1474867030.8615735	135320727.54637367
645836666.2499377	59887474.71059659	73679922.16664736	344833781.60382587	434532160.0928082	7912208.908586844	100035739.77228114	265609087.8722142	1294931404.3141308	16425654.652200291	143704425.76524848	380846166.1544109	56223144.80909722	916283765.9471471	2471347570.2791653	406880567.4539717	867017190.6452128	298365710.92749107	241981622.5219992	190953457.90564516	738195082.3440837	177014.18787424167	55788964.725227445	218042718.40936133	436245466.36505896	359766144.24605685	105452160.46376513	336416548.1603197	1474867030.8615735	133480160.43664597
645836666.2499377	58875172.29869222	72611363.27753948	344755256.96917915	434532160.0928082	7807374.97924044	99595260.45891543	265588055.33605054	1294853798.6348517	16425654.652200291	143704425.76524848	380846166.1544109	55979201.33697568	915501472.9489284	2465645767.8276663	406880567.4539717	866926109.8841344	297872210.37259454	241981622.5219992	190738301.3518226	738195082.3440837	176651.92040585037	55615661.995707914	217680765.95586362	433700834.7851551	358087763.20036733	105452160.46376513	334006557.6045478	1471027341.0237436	133480160.43664597
644567409.293573	58875172.29869222	72417639.69060966	344151391.80786717	431939381.6365926	7790434.947187067	99595260.45891543	265586520.08474338	1282776813.690857	16425654.652200291	142358985.1187071	380846166.1544109	55979201.33697568	912664431.5466036	2465596344.875892	406866491.06662226	866926109.8841344	297224867.07241887	241981622.5219992	190345982.82087618	738181956.5992241	176651.92040585037	55312772.041431904	213972266.895142	433222287.23027015	357770043.7620477	104909252.27203447	331452691.09801334	1463776421.1387136	133480160.43664597
642343371.4123986	58842581.681878254	72394637.58732077	343214731.51841223	431572180.8836503	7779674.201244895	99121396.02441296	264676233.62848338	1280378158.9303417	16060406.882161424	142196188.80283496	379097031.95705545	55645628.09402792	912664431.5466036	2464185735.4676147	404779027.7589781	865085237.4006793	296165135.7131566	241307680.623956	188397073.0748345	734458004.4148604	173171.7136148184	54801701.2168709	213972266.895142	426760701.173836	357428544.5291928	104041826.51415093	324881317.39674044	1463758583.8220232	131724373.32274199
632259651.1594236	58742371.587750934	69252524.3470188	343214731.51841223	431572180.8836503	7700875.318702611	99028081.40025969	264244265.1528967	1280378158.9303417	16060406.882161424	142164834.90695292	379097031.95705545	55008466.21557507	912664431.5466036	2461332164.5325494	403377070.6247694	865085237.4006793	296081429.78356475	241126050.96051228	188275960.92576218	734458004.4148604	173171.7136148184	54672904.832789876	213438729.02198452	423854725.6658562	352560281.82145876	104041826.51415093	324881317.39674044	1462236590.0304208	131724373.32274199
632259651.1594236	58294243.03410035	69252524.3470188	343154845.88196754	429705676.07088304	7700875.318702611	96652268.65770778	262608394.23091006	1275500672.2448547	16060406.882161424	140429578.55759558	379097031.95705545	54004820.70219989	910211295.5672479	2445678752.9802413	402435049.2197549	865085237.4006793	295123439.576308	239688247.34703717	187635364.2955735	730882845.4606093	172522.7949369009	54672904.832789876	212850789.440784	414030068.0627528	352560281.82145876	101196725.67282951	323630042.67197406	1461754291.3575313	131340650.93841435
632259651.1594236	58027414.339543626	69252524.3470188	342776689.34616876	428696497.1435474	7555450.50913674	96652268.65770778	262415878.05098423	1266879442.4323106	16052258.699025838	140071234.27689293	378781810.00256175	54004820.70219989	910211295.5672479	2445678752.9802413	401686583.3849085	863287240.6892444	291784035.28808093	239688247.34703717	186051622.17190108	727640145.3722953	170447.5837261003	54514375.614917025	211430288.9829439	414030068.0627528	352560281.82145876	101196725.67282951	321664935.8617091	1461754291.3575313	130005325.98257615
621148792.1390891	57953714.58378514	69252524.3470188	341856321.62675536	428668597.68771523	7555450.50913674	96345815.91944483	259639193.5731608	1244582660.722869	16037733.593097324	140071234.27689293	378781810.00256175	53933163.553277716	905011412.8781586	2445118240.3788934	391225490.20508647	863287240.6892444	291784035.28808093	239681128.67525694	186051622.17190108	727640145.3722953	170184.55448080853	54514375.614917025	208758220.19213763	412489939.0676215	346830622.12080586	101196725.67282951	321582534.6397519	1450487999.376959	130000207.3569833
621148792.1390891	57568291.036150366	68854885.41469707	340813497.9251837	427524695.59037393	7466689.9262911165	96334578.92160714	254483499.62666687	1244582660.722869	15796023.490029167	139910857.25760975	378781810.00256175	53361518.81651373	905011412.8781586	2444077096.855344	228643809.15654373	863287240.6892444	291510607.1592808	238462899.52459192	185877977.66495287	727388531.7489151	169517.4861085507	53925611.13516433	208758220.19213763	412008669.1276555	346830622.12080586	101196725.67282951	317705586.7191246	1450487999.376959	129830447.94173627
619837990.4162426	57407940.955910735	68854885.41469707	329629048.10816044	426497900.9602114	7454426.578647738	95334693.51827328	254219054.83199143	1244014707.2809634	15593337.07375386	139018139.61730653	372290382.17627543	52467841.95613014	902470433.062773	2436337408.4953527	223947106.06909865	863287240.6892444	290051244.46769285	236767000.34012714	185370377.48657575	726797838.2805816	168990.21434471814	48081599.34419016	195210438.49942616	392584211.2926581	346507682.74528897	100550751.75891998	317705586.7191246	1422587343.8967109	129822684.0562951
618334367.0042672	56843283.44367455	68287721.969299	329629048.10816044	426497900.9602114	7391868.216231786	95334693.51827328	254219054.83199143	1243927528.6318853	15438395.620181846	138669297.1053473	372290382.17627543	52467841.95613014	902470433.062773	2435723812.6357274	223947106.06909865	862699798.1384566	288839062.07672334	236767000.34012714	185072060.70785728	726797838.2805816	168056.3824295336	48027249.4598797	191743460.7479434	392391143.26392233	346507682.74528897	100400049.5585318	316248219.81720054	1422587343.8967109	129507102.0510479
618334367.0042672	55992644.54970645	67749776.36701861	327700943.3873314	426497900.9602114	7373186.610081615	95203109.79561873	254219054.83199143	1243577392.0074244	15438395.620181846	138610788.20538273	372290382.17627543	52467841.95613014	902470433.062773	2435723812.6357274	221445520.82763788	862654612.2307885	285015300.97738105	234494040.4516543	183185048.210876	725271663.9335167	168056.3824295336	48027249.4598797	191017914.55654466	392391143.26392233	346507682.74528897	99289437.39824058	316023283.1064751	1422587343.8967109	128983242.43439606
617387473.384714	55992644.54970645	67280002.27893618	327700943.3873314	426497900.9602114	7372122.449676427	94633329.48789613	254211181.14910868	1243577392.0074244	15262313.353406515	138560365.2509148	372290382.17627543	52467841.95613014	902470433.062773	2435475222.240865	221445520.82763788	862654612.2307885	285015300.97738105	232624835.95745283	181542791.00310373	725271663.9335167	164332.65863594497	47770293.0013872	191017914.55654466	392015422.1485052	346221497.6613662	98808106.29413243	315396656.76868206	1422587343.8967109	128639257.08033831
609857898.8250095	55227498.593763836	65872604.62122875	323896863.74715966	424689486.92186517	7319331.597128619	94503926.62228668	253510685.8962873	1237285060.58293	15041773.955378942	136875072.59356105	372290382.17627543	51628436.19046436	899963442.139177	2433445470.8018084	213305004.52084324	862654612.2307885	284333918.6113354	232624835.95745283	181542791.00310373	721241840.3533556	164332.65863594497	47770293.0013872	186909189.6573082	389473713.3581535	342451903.49846613	98719521.42247349	314298494.379345	1420638485.9220855	127403543.74041694
609857898.8250095	55030236.0026739	64376170.55941963	323896863.74715966	421423980.1932304	7111549.728632647	91400334.50174884	253510685.8962873	1237285060.58293	15041773.955378942	136875072.59356105	372209212.4970443	51628436.19046436	899963442.139177	2433445470.8018084	211426846.34432295	862654612.2307885	279877910.06398237	232014679.01635703	180742024.66309425	711832800.2414075	164318.71140629018	47770293.0013872	186903530.34619436	387959511.58888304	342185493.6161416	96836905.66179135	314298494.379345	1420638485.9220855	127403543.74041694
604437089.6236309	54790857.65944519	64376170.55941963	323459745.9583323	421423980.1932304	7110610.013368223	91400334.50174884	252847009.42185524	1233298963.3441544	14968420.088035034	136875072.59356105	369715672.0672251	51316136.84851504	898806238.4192423	2422550151.4030614	204666857.59805748	862529540.0882442	278796043.27144146	231323410.7011427	179635825.35974872	711832800.2414075	162069.3608707841	47192523.02517563	181950190.74913064	387959511.58888304	342181388.68669426	96167401.4786192	313891514.91190857	1419212542.62071	126560471.33493176
604437089.6236309	53942316.392229125	64376170.55941963	323294646.2572176	420204685.7741883	6862587.595233429	90118781.35002798	252090648.418786	1233298963.3441544	14936751.915941404	136567195.77697027	369715672.0672251	50876935.126041315	896807758.0285922	2414708512.163488	204666857.59805748	861889860.6923114	278796043.27144146	230015802.21604997	175499238.06321713	706224578.9435194	160827.43136856976	46720847.68686616	181950190.74913064	384530358.5437487	341193853.21634513	96167401.4786192	306186023.1757728	1418333092.2980108	126560471.33493176
604437089.6236309	53914800.664073616	64376170.55941963	323294646.2572176	420204685.7741883	6862587.595233429	90118781.35002798	251965538.71457273	1219976614.1360137	14936751.915941404	135810029.047652	368888417.3310367	50722458.28439543	896807758.0285922	2409611867.274939	204666857.59805748	861889860.6923114	278374223.7840181	228437436.4376186	172623224.46879622	706224578.9435194	160827.43136856976	46720847.68686616	181735350.25447547	375800708.99881226	340974823.29242694	95414641.9279292	298586518.8987785	1415530260.235377	123491121.65571235
601999357.9743085	53638549.68602614	64032407.72929454	322996098.91105604	417726635.9876309	6847988.516555671	89551038.23658216	250577790.29342073	1219976614.1360137	14855344.479735551	135281040.67560035	368519007.1407063	50332074.78819978	895385379.3945599	2409611867.274939	201994881.79538634	859104360.5433835	278311014.0894511	228239606.90043163	172623224.46879622	703423294.0032208	160821.22425310963	46662663.63567248	180673606.5318464	374142167.74867314	339355516.4591165	94557368.78273576	298586518.8987785	1413265033.7014697	123491121.65571235
601999357.9743085	53259527.724925466	63758710.640326284	319463912.9613855	405430420.0687718	6486009.628953487	89320627.91506729	250577790.29342073	1210310246.5283575	14763239.005594494	135279164.49710247	367160929.2072907	47480211.46873566	895385379.3945599	2409611867.274939	201994881.79538634	859104360.5433835	274897428.08598363	225276163.02924109	170250578.03335574	703306542.4661596	160796.35611885256	45334147.720186524	180592292.89864314	368285823.8246529	338599760.2406753	94116041.75832613	298586518.8987785	1411807152.2293975	123491121.65571235
601999357.9743085	53259527.724925466	63671011.155225	319463912.9613855	400832925.46490496	6478572.796122856	89256709.3052539	250577790.29342073	1210310246.5283575	14741416.71928719	135238128.34009796	367019695.0472273	47480211.46873566	895385379.3945599	2409611867.274939	201994881.79538634	859104360.5433835	274682664.2127283	225125062.8399397	170091261.77070138	703306542.4661596	160723.9687494463	45319116.868657485	180125334.48352993	368033033.0459089	338569570.6949426	93309926.30252106	298379910.48912996	1411462612.8696172	123402355.83096957
592309607.2327543	52633005.36291313	62882929.921840906	319463912.9613855	399994704.88532734	6460406.454317155	88238063.07397366	248845410.71366596	1201083899.654829	14451659.442154985	133614685.52616851	366315618.59455156	47371171.60038295	892824856.1049113	2394939533.672675	200039418.2759211	854929463.545787	266949215.9913689	219483052.72781807	162271218.95176557	694649007.0905931	154252.9621475639	44804529.265399024	178520992.34196368	367682659.09339815	335659073.0035252	91463816.3550006	291339153.22511363	1404125401.0576167	120609042.8322536
592309607.2327543	52405031.22153184	62550941.33451935	319463912.9613855	399942070.7142105	6448136.402425781	87559718.71659482	248845410.71366596	1201083899.654829	14451659.442154985	133614685.52616851	366315618.59455156	47371171.60038295	892824856.1049113	2394195240.8657665	200039418.2759211	854929463.545787	266725201.2229213	219483052.72781807	162271218.95176557	694649007.0905931	154252.9621475639	44704800.153580084	178256236.44996887	361493017.90547246	335034931.9074981	91252859.75035244	291339153.22511363	1404125401.0576167	120609042.8322536
592309607.2327543	52303173.5176047	62540588.73280304	318704898.0478103	395290440.9144911	6375576.806824196	87299687.99811038	248845410.71366596	1197519099.6767619	14445439.813159334	133614685.52616851	366315618.59455156	43063704.75200213	892596964.1082568	2394195240.8657665	200039418.2759211	854929463.545787	266725201.2229213	219483052.72781807	162271218.95176557	694649007.0905931	154252.9621475639	44341267.9874302	177566283.54890838	361493017.90547246	335034931.9074981	91096378.048123	291086516.1802179	1404125401.0576167	120609042.8322536
584927839.4362396	51462642.18031326	61923491.6146527	318514739.14439756	395290440.9144911	6375576.806824196	85733501.20304112	248845410.71366596	1183290510.681337	14257262.04771234	133612509.92505291	363687499.92666143	42466761.5087061	888277901.8488775	2379322316.18894	191913657.0247012	854929463.545787	266246679.29263133	219483052.72781807	162271218.95176557	694649007.0905931	154252.9621475639	44264130.24967769	177228220.01058072	360745144.5139636	328730593.67936736	91096378.048123	290477606.77937967	1387570809.733241	119805543.57450926
584927839.4362396	50999844.12752263	61923491.6146527	318475129.13897866	395290440.9144911	6370715.794983278	83609866.97354382	247677561.7560338	1183290510.681337	14257262.04771234	132653112.49698056	362561111.48358834	42466761.5087061	885894301.7005469	2379322316.18894	191913657.0247012	854634987.5662833	261702447.60740125	213273094.85197213	159759851.87844577	694039604.7291187	154252.9621475639	43616987.17271098	175538078.2110244	356211898.92291594	328730593.67936736	88769614.07709746	286420741.79578376	1387049248.177529	119477730.41299877
583243483.5171161	50969866.96605945	61264343.50865015	317336996.47585094	393768995.6506319	6328894.887281621	83609866.97354382	247677561.7560338	1183290510.681337	14191113.978761667	132653112.49698056	362561111.48358834	42355763.471661866	885691440.6515474	2379322316.18894	191277831.27470282	853797293.1918443	261702447.60740125	213273094.85197213	159759851.87844577	693971507.893861	153621.1854811617	43588471.685016416	175538078.2110244	356211898.92291594	327330759.5328933	88586207.5050189	286420741.79578376	1385631393.555499	118851878.57870069
578102698.7014108	50812827.4040431	61264343.50865015	315687185.09971577	393768995.6506319	6285994.83583656	83609866.97354382	247677561.7560338	1182644056.7552812	14191113.978761667	131623361.06845823	362020685.5926373	42355763.471661866	883833025.0185537	2365937178.9067545	190212279.16456813	853002548.780724	261702447.60740125	213273094.85197213	159759851.87844577	693971507.893861	153621.1854811617	43525753.79887744	174166711.97783154	356211898.92291594	323114197.3798926	88103204.71627869	286420741.79578376	1371832706.8551748	118514543.03340298
573327386.4102895	50731884.23769506	60223975.955727935	315687185.09971577	391649765.2530585	6243029.373597113	82548384.6195093	247349964.9149608	1151095257.128171	14089794.381267762	130363358.15758194	360751863.5076545	41939413.68839292	880794002.2994685	2365937178.9067545	190212279.16456813	852903465.0268618	259732831.3518828	213273094.85197213	159412802.2444699	691913111.3478262	153621.1854811617	43271462.93708097	174166711.97783154	353402208.81252956	320742576.5829777	86012536.22589144	286420741.79578376	1363835722.512835	117872613.9227022
572807833.6519108	50492244.46987957	59665484.84440762	315687185.09971577	391649765.2530585	6243029.373597113	82548384.6195093	242958568.15320855	1151095257.128171	13964201.80502978	128544497.24881577	360470392.20565236	41586832.05373263	880794002.2994685	2354678357.846564	190212279.16456813	852565931.9185553	259732831.3518828	213273094.85197213	159135960.58266538	689042901.0495203	153305.45060078887	43251453.650712416	170823818.68788347	350800714.8666693	320742576.5829777	86012536.22589144	285631009.5846304	1363835722.512835	117695570.36950006
571809729.364566	49916817.62443589	59358500.15506217	315687185.09971577	390906043.0394817	6242519.181361443	81928991.7402152	242958568.15320855	1151095257.128171	13910650.993588477	120282176.71441056	360470392.20565236	41492177.14449931	880340054.6133192	2354678357.846564	188215723.552488	851411704.0360508	259557285.43411097	213273094.85197213	157434494.63183892	689042901.0495203	153286.29251160088	42571082.81741492	170823818.68788347	350800714.8666693	320742576.5829777	86012536.22589144	284014117.1005681	1361000660.6378224	117432469.85330048
566208914.1015204	49459182.828598544	59127850.450009815	314009500.6026123	385298779.6140007	6242519.181361443	81715158.58441956	242843895.91048333	1148185623.8211796	13860836.904627357	118786304.10502563	360470392.20565236	41358500.69023352	880340054.6133192	2344907074.5068994	187753609.99900517	851411704.0360508	257008061.54286915	211756795.57988855	157434494.63183892	680920199.6127403	153269.95905143287	42571082.81741492	168366376.5510513	348103403.7779378	320742576.5829777	86012536.22589144	281245319.52417296	1360828163.26256	116460165.36261423
566208914.1015204	49459182.828598544	58487291.45027302	314009500.6026123	385298779.6140007	6186522.057594899	80354523.857275	241766442.3053598	1148185623.8211796	13771306.405359183	118786304.10502563	359077215.26405174	41189877.93449925	880336983.2233282	2344907074.5068994	187753609.99900517	851411704.0360508	257008061.54286915	210680213.32009456	157434494.63183892	680920199.6127403	153046.9267017382	42339030.76249168	167334207.32898638	347930238.93587524	319087215.390726	85435849.57036895	281245319.52417296	1360828163.26256	116460165.36261423
566208914.1015204	49080613.43412051	57980311.98080539	314009500.6026123	385296815.9185383	6178836.29639546	80354523.857275	241766442.3053598	1148185623.8211796	13771306.405359183	118786304.10502563	359077215.26405174	41189877.93449925	880016003.0347407	2344907074.5068994	179296318.25159356	850543837.4002403	255430041.35391882	210680213.32009456	156461743.02206716	680920199.6127403	153035.5473453504	42049326.792461626	164505879.08318532	346272138.4439112	319087215.390726	85422834.26179162	281170426.95677805	1360828163.26256	116460165.36261423
562653921.2463199	48856491.66681278	57672964.889765166	313942027.73619837	385296815.9185383	6178474.141547853	79820439.73511638	241766442.3053598	1141869617.959832	13702915.796801668	118786304.10502563	359077215.26405174	41120974.460390344	877817390.2583792	2344151452.2686033	179296318.25159356	849886678.959603	253168791.7075823	209045172.2894936	155973775.3767893	680920199.6127403	152722.6639208706	40761815.87300076	164505879.08318532	346272138.4439112	313562654.1061063	85202958.44375883	276755570.14201826	1352885185.561271	116118987.34620434
555542843.2648923	47953753.561330535	56785112.923542984	311338663.8926189	385296815.9185383	6125126.57722171	79545792.54751052	241766442.3053598	1137625015.6548734	13516235.971305894	118786304.10502563	358067504.04880387	40575115.87044895	877367940.3758895	2335125815.2557445	179296318.25159356	849886678.959603	253168791.7075823	209045172.2894936	155939614.53154394	680920199.6127403	151558.49084045348	40110695.618607014	164505879.08318532	346272138.4439112	310329224.9408181	85085221.34515275	276755570.14201826	1347855738.6167994	116091274.27631162
555542843.2648923	47819270.52144926	56785112.923542984	311338663.8926189	385296815.9185383	6094818.838495854	79531917.10294525	241766442.3053598	1135694067.3035352	13448662.352910813	118771973.54393537	358067504.04880387	40505005.58608749	877269218.5813631	2335125815.2557445	178959993.64081955	849886678.959603	253168791.7075823	208214661.81760237	155371503.88519052	680920199.6127403	151543.96252766476	40110695.618607014	164079428.58859742	346029722.2228427	310329224.9408181	84682439.9442802	276576575.2951761	1347855738.6167994	115793835.39726964
555127965.8990862	47819270.52144926	56295762.53422977	309049209.7082253	384896809.71443594	6090346.954461667	78631411.48664357	240360740.94877338	1107188332.3918283	13448662.352910813	116927789.31710753	358067504.04880387	40505005.58608749	874665891.285358	2335125815.2557445	178959993.64081955	849678339.9683787	248347719.7553768	206708707.62149748	152512592.08403963	680689722.1364598	151543.96252766476	40110695.618607014	160245223.34569085	341501497.9447478	310313077.0315345	83454833.11862843	274644973.0235859	1347855738.6167994	115027674.45119026
552535076.4699317	46878692.36574935	55171952.1154119	299241847.0307458	383049657.41110414	5919086.058867079	77853915.68451163	240360740.94877338	1102945442.8563313	13086387.077587355	116803545.04180029	357621115.65897894	39838412.52841431	872484584.1102628	2331452179.246865	177533274.690944	849445932.2847002	246861557.62806496	205106951.03443366	152512592.08403963	678835650.8044118	150505.12944119037	39744941.15177786	160245223.34569085	341501497.9447478	310161220.9782045	82535145.9103036	272667483.819819	1338944194.0961788	113594419.38057807
552477753.4134719	46609744.426791154	54782835.20239987	295756632.0861612	383049657.41110414	5889215.688881164	77720755.37954412	240354981.4822141	1102945442.8563313	13029285.68957474	116803545.04180029	357621115.65897894	39613349.94634808	872484584.1102628	2330670784.442126	177533274.690944	848893591.7787175	246586396.04695258	205061575.05948457	151818012.05601087	677091745.0563501	150398.1002027451	39577322.055505745	159983646.76544458	341336957.6020037	310161220.9782045	81591068.51717989	272667483.819819	1338944194.0961788	113594419.38057807
551142200.6297275	46609744.426791154	54782835.20239987	287541615.6440367	380900732.5729351	5759332.129493431	77593231.32768148	239291061.0242113	1102945442.8563313	13003587.874453805	116225904.70463622	357571042.2762478	39507627.07772199	872484584.1102628	2329358138.6853814	176731818.76131582	848603482.5240984	246586396.04695258	204426312.6005944	150859275.48418486	677091745.0563501	149472.32776401468	39330757.734249905	159106708.56242815	340178706.56504786	308400429.4792083	81159910.15170361	272446676.87265533	1338944194.0961788	112196477.85937344
550212241.2178543	46521475.41374347	54747609.84257283	286685432.6335679	380900732.5729351	5759332.129493431	77593231.32768148	239291061.0242113	1102945442.8563313	12959738.794363795	116225904.70463622	357564026.1727897	39507627.07772199	869429410.7948103	2329358138.6853814	176542000.56540304	848392307.5331336	246468706.51500103	204364167.82061306	150859275.48418486	677091745.0563501	149441.7684523339	39200876.97799287	158362099.5628688	340172095.268291	308400429.4792083	81083388.95617649	272061053.55922425	1338944194.0961788	112196477.85937344
548336079.2472936	45462382.59059991	54069144.73393455	286685432.6335679	380900732.5729351	5759332.129493431	77436505.58718444	239291061.0242113	1101994610.2845101	12685040.326350413	116146895.1066896	357313340.8072336	39507627.07772199	869429410.7948103	2329358138.6853814	175202257.72242248	848154988.2141967	246008976.980116	204364167.82061306	150085513.56142294	677091745.0563501	149379.65002255514	38474272.69524249	158275602.99287477	340172095.268291	308400429.4792083	80974631.08996171	266466988.97569197	1338944194.0961788	112121741.46717025
537965055.8683552	45462382.59059991	54069144.73393455	286248287.43791956	379550171.74479896	5759332.129493431	77027968.84213704	239283566.77230108	1101994610.2845101	12619824.701074798	116091199.38028958	357313340.8072336	39455639.59061676	869429410.7948103	2329320458.5759335	175202257.72242248	846882661.9167188	245293938.30451837	204327493.23102462	150085513.56142294	677091745.0563501	149379.65002255514	38468712.06538677	157909660.22571054	340172095.268291	303646500.7716095	80870887.40198985	266466988.97569197	1338944194.0961788	112121741.46717025
537965055.8683552	44959179.05474702	53248201.57302287	283120012.8219361	378862183.2391031	5706699.288632017	76536411.5583578	238744606.77657613	1099247516.1296244	12512385.651955167	114597307.49402721	357124972.13968384	39272244.66490838	869429410.7948103	2324129115.079063	174541954.67927027	846882661.9167188	244557042.59484428	203354321.9080902	148406404.51621753	672237104.467118	149189.18226850708	38168893.00881474	157860837.7697193	337668188.65195817	303646500.7716095	80151344.45592968	265515552.40605262	1337415599.657347	111994562.14652939
537965055.8683552	44959179.05474702	53248201.57302287	280994123.8118495	378862183.2391031	5706699.288632017	76421388.05968685	238742030.70147908	1099234917.7884727	12512385.651955167	114597307.49402721	357124972.13968384	39209653.74863904	869132775.9612725	2324129115.079063	171859741.80254725	846882661.9167188	244557042.59484428	203354321.9080902	146915885.361068	672237104.467118	149108.87918977943	37462561.05643227	157860837.7697193	337668188.65195817	303646500.7716095	80151344.45592968	265479186.9868582	1337415599.657347	111882141.45483743
537191560.7317432	44959179.05474702	53066158.18920431	280994123.8118495	377954026.914218	5695624.553835517	75931645.70220318	238742030.70147908	1098687237.168671	12494084.267854085	112859559.88527511	356508229.9774212	39209653.74863904	867819806.39999	2313186015.8796153	171859741.80254725	844638371.615437	244267757.45940736	202466989.66241193	146915885.361068	669763510.1263196	148799.133414857	37462561.05643227	153543831.53275782	337668188.65195817	303390953.5075733	79965580.65541886	265442804.81573746	1334654233.6051815	110884831.39921874
537191560.7317432	44905756.47005961	52480431.61798031	275236274.28985584	377480842.53005373	5656823.900198121	75931645.70220318	238564619.5173	1095694500.3064625	12409978.160525607	112859559.88527511	356508229.9774212	38618985.50793342	867819806.39999	2310497251.9285636	171859741.80254725	844638371.615437	243852467.12901145	202466989.66241193	146915885.361068	669763510.1263196	148799.133414857	37462561.05643227	153543831.53275782	336573639.8302477	303176163.2101959	79891475.92871906	265240228.93837363	1334654233.6051815	110884831.39921874
537191560.7317432	44559389.35874766	52480431.61798031	275185066.0971476	377474545.56065774	5645199.087106143	75659709.44534351	238564619.5173	1087440685.6246216	12275071.204004025	112859559.88527511	356478196.0890498	38618985.50793342	866163449.7571874	2305635505.158235	170324718.4186835	844399564.3682382	242426442.82485858	202288025.39588773	145050074.87326416	667535916.6008881	148236.7044017051	37427421.534035236	153543831.53275782	336573639.8302477	302649099.1942434	79735665.55597222	260452806.9670335	1333415406.2499387	110884831.39921874
536536732.70899004	44247082.962530404	52023190.88779927	275185066.0971476	376819023.41358334	5645199.087106143	75494056.13986833	237475201.71174073	1083873716.6302383	12275071.204004025	111570803.70799252	355426218.836715	38618985.50793342	865208972.4891773	2304935585.278522	170324718.4186835	844399564.3682382	240609401.47886112	201353084.79161572	144423438.3507283	667535916.6008881	148020.55329392213	37139427.42459654	153543831.53275782	335426439.96254927	301199413.97260267	78773851.80246405	260452806.9670335	1331889398.5896273	110651783.37517829
536536732.70899004	43682835.497430205	52004399.16736132	273585489.2294753	376352350.3140348	5641293.969474923	74599340.79911189	237475201.71174073	1082528986.025415	12153156.04900962	111570803.70799252	355426218.836715	38573586.280690834	865208972.4891773	2304935585.278522	170324718.4186835	844379453.2543192	240609401.47886112	201353084.79161572	143665426.10054544	667535916.6008881	147234.71552070312	36850297.58483528	151923284.26301813	335426439.96254927	301199413.97260267	78773851.80246405	257751136.8336112	1331889398.5896273	109467094.51239732
534287079.03068006	43396807.47145831	51388017.537735045	271732832.99133235	375956800.12719166	5597978.892458863	74104241.6595472	237404602.72943065	1080827951.0585032	12123711.516300783	111328457.45675316	355044664.7079921	38101909.64098017	864453764.4370598	2302861941.9601073	169933620.92467603	844371399.70005	240584347.1686135	200337746.32760754	143665426.10054544	665748501.8120921	147234.71552070312	36794092.086923175	151317639.16228804	334496407.19048554	300374190.4494303	78499266.98864944	257487639.33165434	1327509106.0582101	109465980.98156078
534287079.03068006	43396807.47145831	51369040.9251311	271732832.99133235	374668974.77215207	5592723.110899507	74104241.6595472	237404602.72943065	1080827951.0585032	12123711.516300783	110763485.50543234	355044664.7079921	38101909.64098017	864453764.4370598	2302861941.9601073	168984035.621813	841396245.5758129	240584347.1686135	200073365.48958334	143665426.10054544	665748501.8120921	147234.71552070312	36376786.293659635	151264952.64253902	333381172.7323151	299630163.86080694	78497593.5600904	257487639.33165434	1327509106.0582101	109465980.98156078
531698919.9710116	43295001.507006705	50668425.245863274	271732832.99133235	374637598.87948066	5592723.110899507	74104241.6595472	237212850.57537296	1053345377.4317145	11852559.881650323	110763485.50543234	352992911.76057637	36180819.52533759	862661288.0806644	2299646218.7228665	168984035.621813	841396245.5758129	239585766.30993715	200073365.48958334	143041941.09436706	664691554.2211179	147234.71552070312	36376786.293659635	150823419.5333129	333381172.7323151	298121832.43357337	78413735.21983805	257443030.89607808	1321835523.1892376	109450793.64113788
526942318.23966986	43151449.51437827	49935122.91829154	270392939.1189759	374207642.8180906	5489904.656089527	73644664.69409822	236861328.42141786	1053345377.4317145	11804991.191923855	110497840.01136754	352992911.76057637	36180819.52533759	862661288.0806644	2299646218.7228665	167749884.81184137	840983342.7652489	239116051.90402138	199752399.15684414	141857209.2721682	664691554.2211179	146982.114807517	35943724.416786455	148040766.4446821	332403426.64919174	294220449.4701084	78178504.40752015	252534322.81150213	1319858626.472755	109424040.45792921
526942318.23966986	42978671.05522381	49935122.91829154	268511950.17181826	374207642.8180906	5489904.656089527	73280470.8131901	236397808.39894348	1049446205.0560015	11655135.990704075	110466056.8032606	352953525.66092664	35919739.59925777	861773322.7919347	2294463657.4764338	167749884.81184137	840983342.7652489	238003925.64331093	198571091.37486035	141857209.2721682	664691554.2211179	146982.114807517	35943724.416786455	148040766.4446821	332158343.5517995	294220449.4701084	77753081.90272279	252534322.81150213	1319858626.472755	108844724.41935523
526942318.23966986	42976140.88029748	49927153.79558221	268511950.17181826	374102168.7177758	5489904.656089527	72907162.2943515	236397808.39894348	1049446205.0560015	11655135.990704075	110059302.66628093	352953525.66092664	35919739.59925777	861773322.7919347	2294463657.4764338	167627965.84925824	840983342.7652489	237988589.63835916	197919319.25925425	141857209.2721682	663529851.1278718	146610.87668566735	35899910.02949391	147956162.405076	330797047.7163022	294220449.4701084	77317905.8688498	252534322.81150213	1318477881.8649924	108612209.15273783
526942318.23966986	42925694.63094581	49903761.35426867	268338538.85698244	372543143.3279778	5489904.656089527	72800849.66216275	235796444.45090342	1049446205.0560015	11627479.07967807	108600683.23729669	352769356.8161994	35872439.420903556	861773322.7919347	2294463657.4764338	166079938.22492886	840325969.9308676	237757208.91270974	197695282.65678295	141559634.2553025	663529851.1278718	146610.87668566735	35899910.02949391	147956162.405076	330603549.9947075	294220449.4701084	77185162.28762564	252534322.81150213	1318477881.8649924	108420929.52814549
526942318.23966986	42915304.77984524	49903761.35426867	264346156.79447427	372543143.3279778	5487914.347015927	72699954.63047285	235796444.45090342	1049093195.6105207	11625076.237208774	108600683.23729669	352686630.17445314	35851091.54569739	861718993.8640448	2294463657.4764338	166079938.22492886	840325969.9308676	237739430.4665396	197563342.14628404	141559634.2553025	662985312.04584	146349.1118078698	35812577.00658615	146249128.89016914	330421384.3617537	294181402.73389935	77142736.34228963	252534322.81150213	1318043468.9291282	108417052.66698135
525185972.99336916	42158805.50168588	49876235.23215297	264346156.79447427	372543143.3279778	5473150.4387194915	72448030.24466908	235796444.45090342	1049093195.6105207	11625076.237208774	108600683.23729669	352397460.1177827	34576499.96053883	860965827.7722281	2287005750.9242015	166079938.22492886	840325969.9308676	237739430.4665396	197476839.7922147	141277284.4832559	662728971.4303987	145986.69943493546	35746193.941150956	146231594.95578483	330421384.3617537	293245653.7015377	77137087.89319986	251975214.2422943	1314239094.2737954	107481082.67145634
525185972.99336916	42067500.48969471	49461213.14247428	264346156.79447427	369112931.667138	5320530.829577909	72224288.14062755	235614218.51793137	1049093195.6105207	11183428.067723356	107893017.77238128	352397460.1177827	34576499.96053883	860965827.7722281	2287005750.9242015	163911612.62790686	840325969.9308676	236925034.46280336	197319125.8194798	139643901.56836745	662728971.4303987	145986.69943493546	35376689.513488285	145342687.65498838	330421384.3617537	293239974.489695	77137087.89319986	248097048.6555934	1314239094.2737954	107387580.8775967
525185825.19612473	41494413.28412551	49461213.14247428	263960521.79439715	369112931.667138	5320530.829577909	72224288.14062755	235614218.51793137	1049093195.6105207	11183428.067723356	107893017.77238128	352397460.1177827	34576499.96053883	860965827.7722281	2287005750.9242015	163911612.62790686	840325969.9308676	236924927.41077685	197309035.465396	139311482.72022632	662728971.4303987	144827.97012155093	34980830.235290304	145262550.4125415	330341636.3220246	293182338.5297669	77137087.89319986	248097048.6555934	1314239094.2737954	107387580.8775967
525185825.19612473	41494413.28412551	49461213.14247428	261533627.1111975	369112931.667138	5320530.829577909	71460157.86438037	235206399.65375197	1048315118.0728348	11183428.067723356	105472539.31357586	352397460.1177827	34576499.96053883	860827250.5730056	2287005750.9242015	163911612.62790686	840325969.9308676	236924927.41077685	197242385.61983815	139311482.72022632	662414384.503959	144827.97012155093	34980830.235290304	145190771.11412457	328933765.59234494	293179791.48509216	76886304.82273534	248097048.6555934	1314239094.2737954	107387580.8775967
523645940.7453112	41298528.08808857	49209624.73042738	261220070.09614047	364421073.1943108	5320530.829577909	71109130.59466584	235206399.65375197	1047334664.2156034	11183428.067723356	105472539.31357586	352195966.4084276	34455567.65830997	859310908.0775721	2276724435.378029	161309398.68032587	840325969.9308676	236153312.69920582	196580851.04494727	139311482.72022632	656993691.9868356	144793.62117607452	34795946.37042263	140530700.04670608	328327971.3131554	292739970.71530944	75590059.5152873	247948097.52033675	1305299649.92439	107387580.8775967
521521681.2319673	41298528.08808857	48537597.0741385	261220070.09614047	363360883.4589761	5318989.687206819	70842513.34269233	234406050.79799268	1043199255.9774148	11159269.803729257	103785022.85022841	352068275.93128854	34455567.65830997	859310908.0775721	2275353350.7006545	161309398.68032587	839734390.8927467	235317094.47712618	195974625.86893833	137700909.98834336	655522780.5176605	144793.62117607452	34578490.40830759	140530700.04670608	325845112.4460546	292600804.353799	75112971.36577012	246124383.05594584	1305299649.92439	106426498.9485047
520890015.4856058	41273148.220884115	48273706.53241375	260961345.12732857	362945445.53960335	5293131.474683933	70150303.04444496	234181946.63227358	1043199255.9774148	11159269.803729257	103724354.2526185	351802967.3697649	34400099.34984677	859310908.0775721	2271478864.840328	158569542.19739038	839357665.6416978	234985261.84085566	195031555.7672968	136690434.03507242	654648071.7144703	144452.33619686324	34439580.33606654	139837584.11090547	325845112.4460546	292393473.5757021	74926524.55281872	245925977.75913736	1300980296.3037446	106230769.55375816
518925381.72093177	40694646.51813676	47840014.99494672	259711417.30732238	362945445.53960335	5201472.339473691	70150303.04444496	234181946.63227358	1042652783.2073127	11084942.460686022	103648087.57584912	351802967.3697649	33920129.01480027	856828466.3987104	2256604259.585872	157908131.11927274	839357665.6416978	234855022.91237503	195031555.7672968	136690434.03507242	650969762.9839679	143263.02013167005	34356990.57864234	138961009.28019017	325092355.9033293	290285017.6279249	74741040.13120604	245910502.7830503	1300980296.3037446	106224344.20636667
518925381.72093177	40694646.51813676	46806592.6614245	258459207.68804	362785855.5019294	5201472.339473691	70150303.04444496	234181946.63227358	1041722902.0001477	10851752.601697553	103312486.2749531	351794704.2140566	33920129.01480027	856828466.3987104	2256604259.585872	157908131.11927274	839108009.1890017	234042688.63080966	193792103.2401847	134766584.2150552	650969762.9839679	142811.0075260889	34215483.260305524	138961009.28019017	325092355.9033293	290285017.6279249	74645502.17750163	245015035.53935516	1298458323.8868206	104577483.31493229
518925381.72093177	40694646.51813676	46806592.6614245	258459207.68804	362689592.27832097	5189823.21244337	69995629.98003961	232941398.04634613	1041644319.6603234	10851752.601697553	102632619.12928614	351686094.26297086	33920129.01480027	856618551.1889056	2256604259.585872	157473127.44984597	838739681.5853676	232273644.95380569	193792103.2401847	134766584.2150552	650969762.9839679	142194.1208312841	34215483.260305524	137845552.3887534	325086705.0603646	290285017.6279249	74076767.08831875	244993534.34551597	1298458323.8868206	104577483.31493229
516560266.31630546	40694646.51813676	45888934.5872758	258388180.3446948	361030415.4511078	5168876.53811203	69493621.049817	229637587.0502251	1040815773.3400835	10670364.577106994	102555140.93337068	350978561.5813256	33809494.70665975	856581595.1840534	2256604259.585872	156567341.56879744	833087343.5732095	232273644.95380569	193792103.2401847	133922835.78726298	650969762.9839679	142193.2394043549	34045448.325960696	135049997.260851	323768947.1002607	290285017.6279249	74076767.08831875	244212605.2909331	1297317315.1159701	104282122.57069603
516408865.7141552	40694646.51813676	45888934.5872758	258388180.3446948	361030415.4511078	5166493.539412289	69362742.9279405	229637587.0502251	1040815773.3400835	10670364.577106994	102555140.93337068	350978561.5813256	33567769.61006625	856581595.1840534	2256604259.585872	156567341.56879744	833087343.5732095	232273644.95380569	193792103.2401847	133922835.78726298	650969762.9839679	142193.2394043549	34045448.325960696	135049997.260851	322956826.2590274	286786884.4394559	74076767.08831875	244212605.2909331	1292640073.3826284	104282122.57069603
516007965.3035966	40618028.102547504	45888934.5872758	257896134.3177598	361030415.4511078	5164023.448863637	69362742.9279405	229637587.0502251	1040806216.6456687	10670364.577106994	101554861.79332264	350978561.5813256	24026351.433513463	851860517.2848171	2256604259.585872	154927665.64090556	833087343.5732095	232273644.95380569	192872250.26325375	133922835.78726298	650878889.9111831	142193.2394043549	34045448.325960696	134409065.02075455	322539457.0639951	286786884.4394559	73666344.44915594	243890846.96836832	1276857675.1815364	104282122.57069603
516007965.3035966	40351181.62350401	45888934.5872758	254096389.60417238	359609174.74167293	5126533.804733659	68761811.21159597	229637587.0502251	1036068528.5855149	10670364.577106994	101554861.79332264	350950042.62111	24026351.433513463	851860517.2848171	2256604259.585872	154927665.64090556	833087343.5732095	232273644.95380569	191484357.41516834	133922835.78726298	647541046.2228746	142193.2394043549	34027017.70059527	134409065.02075455	322351188.07781625	286786884.4394559	73111949.14714152	243453578.74914622	1276857675.1815364	104282122.57069603
511537707.8616208	40214466.82237339	44806214.62454109	254096389.60417238	359170457.6870649	5126533.804733659	68761811.21159597	229083553.00943726	1032188757.0958908	10309679.761108821	101197383.38368002	350006751.4227462	22842800.27175439	849537871.3808119	2253803029.4247527	154338057.76063186	831941503.8691887	231539729.96905622	191484357.41516834	131811516.53980714	645876673.3799323	141436.20822020544	33624669.64700274	132898380.70775506	320408837.65083194	285853599.6745688	72093700.86286522	242193039.07114476	1276857675.1815364	103824727.56414841
511537707.8616208	39529433.98099317	44307347.49528691	250720056.56777132	359170457.6870649	5086519.815835726	68761811.21159597	228713288.67571822	1018708951.489208	10309679.761108821	101197383.38368002	349817766.07854915	22842800.27175439	849537871.3808119	2253803029.4247527	153157421.76515618	831941503.8691887	230780301.62434077	191484357.41516834	129818716.28184715	645294882.306957	141388.72594320765	33107914.43646786	132898380.70775506	320221034.4543479	284106102.67330736	72093700.86286522	242193039.07114476	1270272107.4516833	103768963.19352728
511537707.8616208	38800703.105683655	44307347.49528691	250720056.56777132	357252141.6190042	5085854.661852929	68655781.80071335	228033146.30156496	1014659681.9280988	10296454.813942183	100606833.284654	349375781.44640607	22412935.09281716	849537871.3808119	2252902376.737541	152892619.99712572	831941503.8691887	229061752.3508956	191221739.08323053	129576891.91182014	645294882.306957	141045.49224476304	32478664.73142684	132884254.44051577	320221034.4543479	284106102.67330736	71938882.47840272	241573638.6578712	1270272107.4516833	103591545.55591844
510163770.9101779	38800703.105683655	44307347.49528691	250720056.56777132	357252141.6190042	5056865.658021357	68655781.80071335	228033146.30156496	1014659681.9280988	10270141.28764595	100606833.284654	349375781.44640607	22412935.09281716	849537871.3808119	2252902376.737541	152892619.99712572	831941503.8691887	228906706.37431878	191142651.08862674	129576891.91182014	645294882.306957	140870.40912238625	32478664.73142684	132219957.13912159	319540004.89975655	284106102.67330736	71935310.16292246	241573638.6578712	1270272107.4516833	103591545.55591844
509664815.4619382	38574503.78763664	43075682.33968311	249662717.13364458	354238113.3867965	5046504.044136241	67917584.12581037	226913559.88283756	1014659681.9280988	9983834.928044267	100531643.88309489	348882478.442949	21744521.45005092	849428255.8668483	2247656519.2622843	151859346.8367156	831941503.8691887	227072595.10161483	190304645.05720535	128057761.4105543	644299921.7577615	140808.59635463433	32370283.07974728	127307128.33946832	317769787.46436346	282647000.5305691	71935310.16292246	240052865.8419728	1270272107.4516833	100714585.51134592
507030125.9154609	38574503.78763664	43075682.33968311	246782436.58455098	354238113.3867965	5034470.043093782	67489193.89715087	226794155.40737468	1014659681.9280988	9983834.928044267	100433588.10008192	348489370.27607876	21744521.45005092	849072129.9195273	2245424685.085012	151821926.44174215	831941503.8691887	227072595.10161483	190134614.4257028	127340439.56454372	643491596.2580168	140152.86741143634	32370283.07974728	127109217.86301687	317128518.7485254	282647000.5305691	71935310.16292246	240052865.8419728	1267193169.2251692	100714585.51134592
506852827.626702	38374638.47649733	43075682.33968311	246782436.58455098	354238113.3867965	5027897.711964935	67489193.89715087	226790595.4520066	1012737776.4846467	9983834.928044267	100421131.58575733	348132885.33707947	21744521.45005092	849064249.7017931	2245424685.085012	151821926.44174215	831941503.8691887	227072595.10161483	189749079.42596015	126742919.17686683	643232447.7446194	140140.78719741633	32274736.58164434	127109217.86301687	317106872.7726683	282647000.5305691	71885293.23213284	240052865.8419728	1267193169.2251692	100714585.51134592
506852827.626702	38145013.65484292	43075682.33968311	246782436.58455098	354238113.3867965	5009178.884434074	67489193.89715087	226790595.4520066	1012737776.4846467	9983834.928044267	99650956.75159523	347886843.9653102	21744521.45005092	849064249.7017931	2245424685.085012	150675748.25922856	831880118.1016619	227072595.10161483	188362350.56244984	126742919.17686683	642075645.3757025	140132.06985923453	31932810.30398057	127109217.86301687	317106872.7726683	282276234.7855918	71110839.24960089	237572319.8983688	1267193169.2251692	100714585.51134592
506852827.626702	38145013.65484292	43061131.72416484	246514309.6033998	352874547.1543588	5004243.641760448	66159736.150146306	226790595.4520066	1012737776.4846467	9983834.928044267	99650956.75159523	347263500.03348184	21577704.999079406	843955016.2989386	2245081512.337028	150671741.8036785	831880118.1016619	227072595.10161483	188362350.56244984	126719501.32115695	640657065.494349	140107.17920358255	31932810.30398057	126628019.07758707	315734693.28611755	281391392.31953496	71110839.24960089	237572319.8983688	1266800040.904781	100714585.51134592
506770989.54511476	38145013.65484292	42988239.948253706	244350269.8181511	352874547.1543588	4925491.931147988	66159736.150146306	226790595.4520066	1009261464.7632071	9935889.12464552	99650956.75159523	347263132.82966864	21577704.999079406	843955016.2989386	2241355281.722736	150671741.8036785	831390215.7309128	225813150.8260586	187195123.8563235	126681229.20958687	639523031.2756841	139536.50371706104	31827260.76343122	126550981.03818657	315734693.28611755	281165018.68711996	70612963.47693905	237469218.35887593	1261672006.9514651	100614416.44517338
506770424.1023309	38145013.65484292	42970912.84235017	243321598.29383636	352874547.1543588	4925491.931147988	66159736.150146306	226790595.4520066	1009261464.7632071	9885815.928530436	99546848.83531271	347243702.86265033	21574442.149139177	843955016.2989386	2240438475.7196875	150671741.8036785	831384641.5981631	225813150.8260586	187181818.84432802	126574361.31648378	639136992.2357311	139488.4578905351	31827260.76343122	126550981.03818657	315724544.6687648	281165018.68711996	70575725.73493074	236748156.68068317	1261672006.9514651	100614416.44517338
505635376.15161	37854103.256833784	42812520.823544696	242718799.0978488	352056328.79916954	4925491.931147988	65009264.38022105	226735095.44764072	1009261464.7632071	9885815.928530436	98433248.71412556	347243702.86265033	21461811.675723787	843955016.2989386	2239672757.118311	150122861.31772593	831384641.5981631	225813150.8260586	186526924.2504777	125986766.29423513	639136992.2357311	139446.98952396074	31827260.76343122	126550981.03818657	315150101.69639814	279689879.33643013	69997918.78163818	235648616.64067757	1261672006.9514651	99949755.69084024
502595729.04679483	37367073.6138304	42071901.522099674	238079061.83529902	352056328.79916954	4904402.584204373	65009264.38022105	226534988.9167241	1005770020.3573725	9860883.029732974	98433248.71412556	347101910.5396076	20846834.378380135	843609660.1520678	2238764775.285016	149864631.75946888	829285266.2226651	224219756.6958247	186359044.82293358	123836623.67062843	639136992.2357311	138122.78666741587	31404625.06189186	125575510.15258092	315150101.69639814	279689879.33643013	69934137.54986548	234704744.18548805	1260548854.037486	99450938.91381462
502392340.2339282	37289785.22778605	42067005.20101127	238079061.83529902	350586603.70922	4889837.449496942	64752377.27995925	226193943.76824534	1005770020.3573725	9794005.816400507	98061325.96194866	346360499.0704495	20846834.378380135	842600882.1677102	2234751391.8743544	149629656.88413614	829285266.2226651	223620318.06689936	184957268.19130763	123836623.67062843	636134361.0824106	138122.78666741587	31167960.966428313	125211780.63090548	312625028.73245925	279415736.5458818	69096797.82208	234704744.18548805	1259316228.002048	99066732.57696334
502392340.2339282	37032744.011030145	41649659.579210706	238079061.83529902	349356239.0048237	4843920.120943408	64752377.27995925	226193943.76824534	1003571820.7223424	9637026.327707877	98061325.96194866	346360499.0704495	20846834.378380135	842600882.1677102	2232190267.0522976	148691065.48943594	829263840.7907805	223620318.06689936	184957268.19130763	123762098.82728013	636134361.0824106	138122.78666741587	30969727.657928523	125211780.63090548	312455876.09054327	278208904.2043323	69096797.82208	232884865.33759674	1257266662.0753872	99066732.57696334
502392340.2339282	37032744.011030145	41649659.579210706	238079061.83529902	349290454.54336834	4843920.120943408	63493515.56711998	225782478.03472388	999746333.3750722	9637026.327707877	95742376.9295925	346360499.0704495	20774311.416515388	842379035.6882231	2229393911.275827	148308326.37298068	829263840.7907805	222989109.50393784	183814012.08748037	122872764.97797605	632193210.3984431	138122.78666741587	30969727.657928523	123461902.84312627	310088875.0717144	278208904.2043323	68457482.4480399	232884865.33759674	1257215322.5250735	98846843.32009223
499512530.4667871	36957309.42745524	41649659.579210706	238079061.83529902	349217080.8067119	4831144.562465152	63493515.56711998	224706836.35748148	999746333.3750722	9637026.327707877	94221020.5857591	346360499.0704495	20460688.588169575	841142338.3378438	2228789144.8999414	146446052.04332998	829263840.7907805	222989109.50393784	183814012.08748037	122872764.97797605	632193210.3984431	137841.03109517513	30937712.073233936	121002118.36523224	309800577.7228876	276348631.2611756	68457482.4480399	232655524.60650948	1256838740.1162834	98843786.02955343
499428617.4137699	36806948.97835	41187475.22178285	236880730.2854695	349217080.8067119	4831144.562465152	63287545.06297893	224706836.35748148	998841394.1400226	9473145.951166237	94221020.5857591	345661360.13191897	20460688.588169575	841142338.3378438	2228119530.533208	146446052.04332998	827918559.5581249	222108054.56265473	183266667.53096303	122054623.83818282	632193210.3984431	136708.34375385803	30820665.138477992	121002118.36523224	308904351.96917117	276348631.2611756	68083838.33169968	230306681.21929646	1255397039.7135313	98243592.48307376
497447354.5172743	36582399.04265223	39478010.151552886	236196351.93030146	348503145.1810432	4827272.72655798	63287545.06297893	224587168.20442632	998582302.217042	9473145.951166237	93759070.91387053	345661360.13191897	20350767.39203007	841142338.3378438	2225272529.3965263	144130032.1424473	827918559.5581249	221613334.1429719	183266667.53096303	122027660.13955681	632193210.3984431	136692.30238967697	29652797.522528823	120222744.04143515	308904351.96917117	276148233.4005884	68083838.33169968	229382050.65219405	1255397039.7135313	98194620.48581941
497137988.6311927	36582399.04265223	39478010.151552886	233246029.63378	348503145.1810432	4813972.859853619	63069292.47904586	223953045.62893558	998568282.6283096	9473145.951166237	93759070.91387053	345544061.6247153	20333279.780432295	841142338.3378438	2225272529.3965263	144124226.5166368	827424259.4935678	221563114.20038196	182678192.24586898	121346060.9297868	631379243.2247065	136681.89698562215	29652797.522528823	119689901.98287979	306799810.1542856	275879086.2148924	67329284.72789495	229382050.65219405	1245197276.461264	98194620.48581941
497047033.61940765	36537768.84972442	39478010.151552886	233246029.63378	348503145.1810432	4757528.260592109	61080114.42584042	223953045.62893558	995643354.8900867	9346279.058727238	93759070.91387053	345544061.6247153	20331801.003879186	839886442.5098177	2217543341.4288964	144124226.5166368	827424259.4935678	219884833.91687757	180257957.75507054	121346060.9297868	631379243.2247065	136664.7902280475	29652797.522528823	119689901.98287979	301929917.344193	271921297.0747059	64869410.24374453	228955385.83919585	1245197276.461264	98194620.48581941
496544835.2992614	36533338.009573326	39207477.160675585	233058698.58882752	347110835.437768	4728428.569133689	60972755.50713229	223574438.4024206	995643354.8900867	9346279.058727238	92855806.15866043	345535567.26868474	20117708.042525206	839886442.5098177	2217543341.4288964	143149518.92820084	826297616.007532	219884833.91687757	180147280.6258076	121346060.9297868	631198928.1771289	136631.05761474214	29652797.522528823	119500528.54077032	301929917.344193	271921297.0747059	64765965.91257068	228636376.09826654	1245197276.461264	98163404.26687083
493084527.4879249	35978388.8987818	39199225.872596346	233058698.58882752	347110835.437768	4717917.455375113	60972755.50713229	223478749.75507948	991167021.8836975	9276265.644529969	92658190.98861271	345430210.60424155	20117708.042525206	838641304.6496303	2216156533.2534246	143125293.2822155	826297616.007532	219725584.47555768	180147280.6258076	120283922.25633506	630358086.1304466	136483.9477560133	29356434.384411056	118553094.50755778	301734280.8880021	268848651.2841823	64765965.91257068	228123235.70537135	1245191603.21529	97643246.83614524
493084527.4879249	35896895.6870719	38737315.11707739	233058698.58882752	347110835.437768	4674586.594960145	60972755.50713229	223478749.75507948	990849499.8193979	9276265.644529969	92442044.78486452	344552274.5112817	20026774.346034322	838611758.7706181	2211478563.5825596	141533983.79263893	826074795.7097837	219274167.14260748	180147280.6258076	120283922.25633506	626132901.2229799	136356.96780860034	29356434.384411056	118375843.27996084	299890335.09866136	268848651.2841823	64765965.91257068	228107090.7503091	1239447343.9380128	97112670.34478872
488962619.79704547	34215959.8909881	38056823.332877584	232414680.93878505	345050972.4529951	4668464.823466875	60566224.13547593	223059941.6673255	987796160.1616625	8983233.373103408	92157020.18241818	344552274.5112817	19967055.557729654	838379211.1291363	2208097109.0079265	140857235.60440278	826016179.8823665	218693364.48413542	180016036.94739446	118772182.8807749	626132901.2229799	136356.96780860034	28328096.804125972	117410253.86047427	299890335.09866136	268848651.2841823	64371712.63765408	224645973.87181464	1239447343.9380128	95959138.38714108
488954133.0072929	34215959.8909881	38045097.03667308	231964854.28631598	345050972.4529951	4633147.253450799	60064637.52430076	223059941.6673255	984927509.5927069	8983233.373103408	92011106.11702096	342973254.4797748	19902506.32854986	838379211.1291363	2208097109.0079265	140857235.60440278	825833933.8394057	218693364.48413542	180016036.94739446	118772182.8807749	626132901.2229799	136229.96231445263	28328096.804125972	117217508.44389868	297035686.6817991	268848651.2841823	64371712.63765408	224645973.87181464	1236802340.9220045	95765939.18857908
487209821.5948352	33462265.310181882	37536475.409296535	231964854.28631598	344845945.3850655	4632780.422009275	58417409.23513243	221755278.98786664	982382660.7255182	8802190.116059909	91802867.4291278	342973254.4797748	19544473.75647321	838379211.1291363	2204965079.534862	140770421.72003645	824185894.3596969	216633625.63826376	177646659.01243603	118032909.1983389	624399222.8178983	136208.77195207615	27817528.390253816	116300312.94814357	293678371.9374495	267789958.1824079	63194097.65773424	223081736.83260575	1236802340.9220045	95281289.38986911
487206607.7808956	33064929.046834107	37536475.409296535	231964854.28631598	344252707.25605094	4600295.159745953	58414707.36047545	221755278.98786664	980318652.4228805	8802190.116059909	91498454.63136226	341535649.5221748	19544473.75647321	837155667.686601	2197025614.390126	140770421.72003645	824185894.3596969	216633625.63826376	177646659.01243603	116911214.08961181	620915902.4725348	136018.3771578395	27668141.31459233	116300312.94814357	293678371.9374495	267150094.2084988	62893667.726566836	221917825.22142	1228748164.4581077	94965828.52377474
485282266.87241507	32610159.76426535	37247374.4948547	231829875.97563973	341254521.90512216	4600295.159745953	58187081.713959254	221716154.3160172	978929308.5732877	8727294.268555896	90852476.5652126	341535649.5221748	19516663.879511513	837155667.686601	2197025614.390126	140084998.39247546	822362896.7624055	216136533.9725535	177646659.01243603	116319269.82327436	620907282.3105962	135692.60940324442	27336875.02956469	114371674.99276492	293678371.9374495	267150094.2084988	62893667.726566836	220170194.7442596	1228748164.4581077	93720889.75216633
485282266.87241507	32610159.76426535	37247374.4948547	231052070.8579497	341254521.90512216	4596654.438045428	57837008.015705064	221716154.3160172	978929308.5732877	8727294.268555896	90852476.5652126	341535649.5221748	19310527.790096194	836536828.7734039	2197025614.390126	140084998.39247546	822362896.7624055	216120988.2018055	177438867.62076283	115738444.0095911	619967927.356601	135252.5249807081	27336875.02956469	114371674.99276492	293678371.9374495	266822539.3217297	62660368.395147	220170194.7442596	1228748164.4581077	93720889.75216633
485282266.87241507	31435838.619936444	36986186.264114	231051493.42832476	341254521.90512216	4581116.6627585925	57825656.687290005	221716154.3160172	978929308.5732877	8727294.268555896	90852476.5652126	341535649.5221748	19310527.790096194	836536828.7734039	2189143819.7075458	140055292.64413282	822276742.816923	216073138.8101335	177438867.62076283	115738444.0095911	619967927.356601	135233.0648666893	26467379.47788106	114371674.99276492	293678371.9374495	266822539.3217297	62660368.395147	217605144.8571049	1228748164.4581077	93720889.75216633
485282266.87241507	31435838.619936444	36986186.264114	231051493.42832476	341254521.90512216	4581116.6627585925	57692733.609622926	221564491.2675934	972864277.5955554	8727294.268555896	90852476.5652126	341535649.5221748	19310527.790096194	835668175.8502163	2189143819.7075458	139759731.70808452	821958198.4643204	216070409.12609532	177074611.06598425	115738444.0095911	619967927.356601	135233.0648666893	26467379.47788106	113582831.75315638	293636115.5756365	266355300.28409985	62551920.76253173	217605144.8571049	1225595149.1894188	93720889.75216633
485079184.7090547	31435838.619936444	36787100.80098393	229769522.02272293	341134893.75119925	4538196.735521163	56977986.098110795	221442200.2540756	972864277.5955554	8727294.268555896	90154696.96442343	341442063.77590215	19143953.63238479	835171828.4586897	2183358821.459329	138193564.73082313	821810670.7517357	215015753.4749968	176302173.55334368	114976851.77819969	618030987.3534179	134909.29792754757	26467379.47788106	113582831.75315638	292558398.68653953	265449354.2914003	62071797.095566995	217542024.63242567	1220427552.0530748	93439027.22960836
485079139.5754618	31435838.619936444	36676517.72962258	229769522.02272293	341134893.75119925	4537297.531915955	56976020.088300675	221403529.87594718	972864277.5955554	8724416.886410212	90154696.96442343	341442063.77590215	19139577.03943385	835171828.4586897	2183358821.459329	138193564.73082313	821810670.7517357	215015753.4749968	176302173.55334368	114976851.77819969	618030987.3534179	134909.29792754757	26467379.47788106	113559257.70650446	292558398.68653953	265435370.79081908	62071797.095566995	217262820.74448642	1218042142.2189016	93439027.22960836
481482851.17875516	31063759.840891488	36030203.57422829	229412660.55644268	339992575.55073774	4475254.62926703	56976020.088300675	221403529.87594718	968697188.8435237	8603960.321359735	90154696.96442343	341442063.77590215	18978200.294637006	834004701.2003918	2183358821.459329	137808991.44990855	821489315.7368671	214451904.16534504	176302173.55334368	114976851.77819969	617240860.8109039	134388.74863609672	26141003.837670695	113087538.99448249	292216190.9921859	263548179.64418197	62071797.095566995	216286640.07458448	1218042142.2189016	92531387.77670327
481482851.17875516	31043188.62948785	35582484.30659999	229412660.55644268	338226785.05882335	4462289.2342713745	56301129.86488077	221098631.26032642	968697188.8435237	8543071.874591919	90077577.42993964	340919192.3005022	18912527.031575765	833378883.2117767	2180913461.679031	136939109.23781633	820279504.1137978	214086886.72857454	175403190.60033363	113761733.78899124	612132066.20758	134388.74863609672	26141003.837670695	113087538.99448249	291038729.82669395	263548179.64418197	61457800.6519699	216286640.07458448	1212545628.5767226	92531387.77670327
481482851.17875516	31043188.62948785	35582484.30659999	228704963.40674362	338226785.05882335	4455539.497310172	56088842.1405162	221098631.26032642	968697188.8435237	8543071.874591919	89978389.92301117	340760633.31418765	18527866.972022027	833378883.2117767	2180913461.679031	136939109.23781633	820279504.1137978	213860502.7944269	175403190.60033363	113761733.78899124	612132066.20758	134274.43103100543	26141003.837670695	113087538.99448249	291038729.82669395	263432467.39335647	61191665.933140405	215558438.38715196	1212545628.5767226	92531387.77670327
480658468.420807	30683615.317325126	35569864.36978079	225603585.85967988	337362027.3846379	4449561.631652692	56088842.1405162	221098631.26032642	967199097.5299323	8543071.874591919	89825576.23623393	340760633.31418765	18527866.972022027	833378883.2117767	2180913461.679031	136677964.87418368	820279504.1137978	213756831.1554543	175403190.60033363	113263045.81451999	612132066.20758	134273.15262939644	25998499.207950108	112742337.0648366	290972453.01259065	263432467.39335647	60876665.62771967	215116845.04972464	1212545628.5767226	91603427.2470628
479976801.71652097	30683615.317325126	35514403.48947551	225603585.85967988	337362027.3846379	4449561.631652692	56088842.1405162	221063021.56762365	967199097.5299323	8543071.874591919	89461919.71886641	340541502.16410404	18520453.466501106	833378883.2117767	2180913461.679031	136610146.65597582	820279504.1137978	213417769.50388217	175403190.60033363	113263045.81451999	612132066.20758	134265.91296194628	25998499.207950108	112742337.0648366	290686598.16857433	262267740.96434206	60876665.62771967	215095937.22458336	1212545628.5767226	91603427.2470628
479106817.62619746	30577895.54367616	35335653.1481715	225603585.85967988	337362027.3846379	4401090.060808049	55616842.02494938	220028706.75813386	965129920.0861094	8503351.446215048	89386917.84147796	340237239.7115401	18246420.853154257	833324049.4071138	2180913461.679031	136547428.4244262	819686906.6161983	211381595.2921425	174383845.876966	112176881.42005081	612132066.20758	134081.08890547213	25900980.196261153	111984812.78257547	288689422.18752855	261740335.0174295	60062098.18551746	214521097.11944234	1211438750.6227229	91603427.2470628
478733446.3746257	30577895.54367616	35335653.1481715	225603585.85967988	337362027.3846379	4401090.060808049	55616842.02494938	220028706.75813386	963331652.8995222	8481540.416280165	89386917.84147796	340237239.7115401	18246420.853154257	833318298.0994173	2180913461.679031	136498483.29656443	819686906.6161983	211381595.2921425	174383845.876966	112176881.42005081	612132066.20758	134050.29980729317	25863063.912041493	111984812.78257547	288689422.18752855	259450042.40483513	60062098.18551746	214392529.13607383	1211438750.6227229	91466877.67407472
477949638.5017105	29740569.597135518	35334498.52376989	225603585.85967988	337362027.3846379	4362911.944817975	55198424.51161493	219595026.64088404	963322701.2110994	8481540.416280165	88862261.52037266	339932705.4284476	18232491.74525154	832852230.2632772	2180637699.514783	136314677.5722821	819469116.789158	210808152.89569837	173223974.470556	111538440.96611851	612066718.4068682	134006.87858508242	25166437.72716826	111241661.577045	287418239.96127343	259450042.40483513	59507948.76848576	213221395.2700331	1210446571.2888367	91257270.80912718
474894362.0812714	29381878.610109534	35010267.74356653	225575786.74366295	334378176.09280354	4362911.944817975	55198424.51161493	219376659.56024697	956878371.1439362	8316384.478171925	87496116.33458556	339469642.0420485	18009998.377613157	830579724.5595132	2179377489.9640903	134854943.41790375	817610905.3116891	210698953.46542034	173223974.470556	111505090.89568578	609532472.4584662	133188.25186391833	25014308.2974354	111081893.66534883	286882254.0650415	257124041.91247937	59507948.76848576	212235085.11303994	1205519125.2936382	90732624.77905287
474894362.0812714	29337245.9723082	34789314.92206809	225575786.74366295	334378176.09280354	4350211.155100313	55198424.51161493	218713057.05916694	956878371.1439362	8316384.478171925	87496116.33458556	339469642.0420485	17919900.11179725	830478399.4523002	2179315842.0140743	134558022.85552374	817610905.3116891	210344701.19220892	173223974.470556	111505090.89568578	609532472.4584662	133188.25186391833	25014308.2974354	110352584.68609014	286882254.0650415	257059185.52788565	59282987.56750724	210286319.0654001	1205519125.2936382	90692279.01979621
474894362.0812714	29337245.9723082	34789314.92206809	225575786.74366295	333912641.3963058	4349366.544229506	55020345.30373008	218713057.05916694	956660784.9104724	8316384.478171925	87181906.85935387	339469642.0420485	17919900.11179725	830478399.4523002	2177680934.587372	134558022.85552374	817610905.3116891	210344701.19220892	172818619.08117965	111399445.68817016	606647780.4700401	133188.25186391833	25014308.2974354	109817565.63528661	286792116.3612143	257059185.52788565	59282987.56750724	210286319.0654001	1205519125.2936382	90466470.32232991
471016569.3287622	29337245.9723082	34391280.81516664	224448115.5083885	333801308.3109418	4284902.928300169	54106013.83747574	218713057.05916694	949392655.2846311	8159580.111811741	87069610.31749012	338289697.2639008	17459702.620532315	828089075.2275298	2175363733.667242	133933626.51468037	817458245.7320503	210344701.19220892	171986740.7381731	111399445.68817016	604247554.2094892	133188.25186391833	25014308.2974354	109817565.63528661	283080823.7293191	255235127.27060297	58952502.93234669	210286319.0654001	1197362719.145884	90405653.49828605
471016569.3287622	29334008.579707477	34391280.81516664	224448115.5083885	332264629.49074686	4284902.928300169	54106013.83747574	218297252.08093253	949392655.2846311	8159580.111811741	87027831.69847612	338289697.2639008	17459702.620532315	828089075.2275298	2175363733.667242	133933626.51468037	817444268.1200444	210297628.48501292	171947440.8239375	110065002.6111385	604247554.2094892	133188.25186391833	25014295.1742583	109523980.65310116	283080823.7293191	255235127.27060297	58504554.66998743	208384027.38697428	1197362719.145884	89505414.23214792
469047546.7420776	29217529.396147337	34199198.86928558	223699410.222073	332264629.49074686	4243250.937395727	54106013.83747574	217646249.28655732	949392655.2846311	8098894.752968066	87027831.69847612	338289697.2639008	17339224.110353198	828089075.2275298	2175363733.667242	133580978.86620551	817050320.035426	209295636.38305935	171947440.8239375	110065002.6111385	604247554.2094892	133025.14455825198	24851384.380854826	109221673.20115364	282366824.3372737	254280506.2159047	58458652.714895315	208384027.38697428	1197362719.145884	89505414.23214792
469047546.7420776	29133894.515162997	34199198.86928558	223699410.222073	332264629.49074686	4243250.937395727	51599363.766140334	217365760.04191563	947145378.6370008	8080843.943966172	86960767.64378148	337775380.7435259	17339224.110353198	827558414.8980678	2173413603.1904087	133580978.86620551	813841680.5779977	208456058.17507425	171210478.02673852	109408194.41540638	596843145.2774857	132965.34774149483	24851384.380854826	108376465.5135299	278926766.61574507	254204984.83826837	56616686.96950403	206710792.60511708	1196182861.3612378	89387363.41667359
468878043.8880097	29133894.515162997	34143040.76714658	223699410.222073	332264629.49074686	4220172.376666592	51599363.766140334	217365760.04191563	947145378.6370008	8053551.686095897	86505019.54257597	337775380.7435259	17227586.52009129	827558414.8980678	2173413603.1904087	132632263.59632666	813118532.4610267	208456058.17507425	170740075.46068472	108848896.26655196	596843145.2774857	132965.34774149483	24835300.407808755	108376465.5135299	278926766.61574507	254180674.28352952	56507470.15044514	206710792.60511708	1196182861.3612378	89369562.61510003
468878043.8880097	28788761.620686047	34082483.320560455	222990523.1335097	332264629.49074686	4220172.376666592	51599363.766140334	217301106.31292343	947145378.6370008	8053551.686095897	86311507.01681454	337775380.7435259	17227586.52009129	827495287.1862975	2173413603.1904087	132632263.59632666	813118532.4610267	208456058.17507425	170584882.98304835	108848896.26655196	596843145.2774857	132955.1871166294	24607682.38243102	108376465.5135299	278926766.61574507	253963410.5073104	56507470.15044514	205296106.28864372	1196152332.8427124	89369562.61510003
462115771.26000535	28090180.228844304	33492585.123995602	222229071.5300664	332264629.49074686	4178197.0507210246	51599363.766140334	217128179.53455245	922953765.3503983	7976335.22964971	86311507.01681454	337775380.7435259	17086807.455288514	827495287.1862975	2173040870.9805818	132632263.59632666	813118532.4610267	205704176.93460524	170584882.98304835	108848896.26655196	596843145.2774857	132831.4343858896	23451252.22342588	106785947.78107683	278926766.61574507	251527813.4766569	56507470.15044514	205296106.28864372	1186234553.2738297	89369562.61510003
462115771.26000535	28090180.228844304	33492585.123995602	222229071.5300664	331230508.1423698	4156014.444881399	51498175.49505819	216371827.1501918	922953765.3503983	7976335.22964971	83907037.52033864	336848180.87542224	17077746.745684	824934722.749539	2169096318.1205044	131784007.45960203	812372395.580787	205704176.93460524	170497184.57643202	108292329.24734989	592763891.8082876	132721.69392870727	23451252.22342588	106785947.78107683	278888401.66252804	251527813.4766569	56507470.15044514	204928424.5028014	1186234553.2738297	89290157.89761971
461260537.0083004	28090180.228844304	33492585.123995602	222184780.42956406	330511422.84522676	4156014.444881399	51498175.49505819	216371827.1501918	922953765.3503983	7921598.515652354	83907037.52033864	336848180.87542224	16990150.044236507	824934722.749539	2168824765.5906024	131784007.45960203	812372395.580787	205704176.93460524	170243018.3684323	107177399.90507685	592763891.8082876	132717.2337379851	23451252.22342588	106550299.84116083	277372278.0956418	250965910.1504957	55846690.64446095	204176712.5031681	1181735156.8534074	89045895.41115628
461260537.0083004	28090180.228844304	33492585.123995602	222177615.80839226	330511422.84522676	4115206.9396584867	51498175.49505819	216364077.44650787	922953765.3503983	7864329.201976367	83907037.52033864	336848180.87542224	16254151.87106558	824934722.749539	2168824765.5906024	131784007.45960203	812372395.580787	205704176.93460524	170243018.3684323	107177399.90507685	592763891.8082876	132717.2337379851	23451252.22342588	106483262.19594291	277372278.0956418	250965910.1504957	55759263.49082602	204061126.62734616	1181735156.8534074	89045895.41115628
461178216.68775207	28007098.359371834	33184233.796060737	222170879.81428358	330511422.84522676	4040611.974688698	51345444.86609139	215531843.44108695	922953765.3503983	7864329.201976367	81849948.81257327	336251994.4742685	16219792.952101821	824934722.749539	2168824765.5906024	131784007.45960203	811371156.1232316	205704176.93460524	169181819.7780645	106582971.53424308	592763891.8082876	132716.10438187874	23340540.237452112	106478547.91298251	276720769.6730121	250962279.77871078	55738835.48731309	202200465.00391573	1180526803.2708368	88456774.31800178
461150034.45943534	28007098.359371834	33184233.796060737	214919997.74911115	330511422.84522676	4040611.974688698	51345444.86609139	215531843.44108695	922953765.3503983	7864329.201976367	81849948.81257327	336251994.4742685	16219792.952101821	824885396.9010787	2168824765.5906024	131784007.45960203	811355710.6189735	204737095.43027776	169181819.7780645	106582971.53424308	592763891.8082876	132711.77037066134	23340540.237452112	106456103.22851254	275536889.7905635	250361406.48714355	55586171.90507166	202200465.00391573	1180526803.2708368	88367295.42841281
459389180.37957495	27655782.82809494	32876364.80935914	214919997.74911115	329313440.7616879	4022322.5346000623	50385790.63950195	214557629.52694157	919996687.7597957	7860338.374754993	81571903.0971086	335768751.164483	16117390.044728816	823981559.3456804	2167304953.05013	131726744.76366043	809946329.7524688	203767178.50970617	167173915.5299484	104856115.7261168	589968236.8214585	132615.82053250237	23159812.300972637	106247310.08477227	273510184.22220504	249255829.87402183	54884725.1725432	201171310.3562662	1175414268.2980747	87715096.74329562
459389180.37957495	27655782.82809494	32876364.80935914	212822292.7931884	286035488.553402	4011532.8720642687	50084518.12819462	214557629.52694157	919996687.7597957	7734383.606377398	81571903.0971086	335472764.580648	15952751.213753996	823981559.3456804	2167304953.05013	131584654.10075647	809946329.7524688	203767178.50970617	167173915.5299484	104856115.7261168	589968236.8214585	132615.82053250237	23159812.300972637	106151721.10781622	273510184.22220504	249255829.87402183	54884725.1725432	201171310.3562662	1163989689.300572	87715096.74329562
459382712.7940763	27655782.82809494	32876364.80935914	212822292.7931884	286035488.553402	4004817.1322393427	50084518.12819462	214545041.13810775	919996687.7597957	7734383.606377398	81571903.0971086	335472764.580648	15952751.213753996	823981559.3456804	2167304953.05013	131092604.64854565	809946329.7524688	203767178.50970617	167173915.5299484	104733931.6115977	589968236.8214585	132615.82053250237	23159812.300972637	106151721.10781622	273510184.22220504	249255829.87402183	54624843.18962028	201143013.043911	1155502744.3273253	87715096.74329562
459382712.7940763	27172337.47675792	32426748.76960355	212822292.7931884	285634968.5563869	4004817.1322393427	49416710.34994056	214545041.13810775	914012697.1676704	7733935.760368138	80997453.02241233	332828518.2088238	15952751.213753996	823387146.6985474	2166890563.6764684	131091383.66855961	809039301.6980162	203767178.50970617	167173915.5299484	103671629.30175182	589968236.8214585	132615.82053250237	22748967.096044987	105652854.43653119	273510184.22220504	248847446.95301577	54535410.98883832	200132902.1069423	1155161670.949716	87646310.83811131
459382712.7940763	27172337.47675792	32426748.76960355	212822292.7931884	281334818.77327824	3970404.381107287	49416710.34994056	213782419.98772275	914012697.1676704	7675751.640415548	80997453.02241233	332828518.2088238	15756007.377304656	821996838.5737625	2162205850.0369744	131091383.66855961	809039301.6980162	203767178.50970617	167094617.4016872	103671629.30175182	589968236.8214585	132612.3970183893	22742627.06369256	105652854.43653119	273206405.7743883	248783305.39655656	54424729.03666362	199712094.512641	1152524423.1609805	87606810.01226331
457124713.4262555	27018248.046616253	32426748.76960355	212822292.7931884	281334818.77327824	3953079.8856915524	48811517.61829165	213782419.98772275	909732006.2650743	7664919.354675137	80997453.02241233	332828518.2088238	15638384.135661798	821505973.2082388	2161664107.175932	129750066.55209032	808401357.1810303	202072813.05673748	166493579.6916535	102200069.52682605	589618773.6965305	132243.78423919628	22642883.32891179	104755511.59582259	273133476.1097396	247190244.5207417	53891668.175938845	199001180.69164598	1149741262.9049897	87335604.44739069
457124713.4262555	27009958.930650905	32426748.76960355	212822292.7931884	280128800.77528673	3951589.3050945434	48811517.61829165	213782419.98772275	909732006.2650743	7629092.941122551	80642508.28736423	332828518.2088238	15566566.02842963	821505973.2082388	2160595724.6048865	129750066.55209032	808401357.1810303	202072813.05673748	166493579.6916535	100748567.4392543	588246117.097397	132243.78423919628	22642883.32891179	104755511.59582259	272533400.38853055	247190244.5207417	53844468.6396726	198632606.04939672	1144488192.4682026	87178976.61067237
453989815.8522303	26663423.411167737	32071009.149026	212005760.63927895	277279905.1656165	3859860.191573576	47727764.53483074	213719071.92028838	908624968.8389888	7591912.760162302	80642508.28736423	332592445.5434839	15331072.871383019	820356280.1674032	2158100817.4535456	129750066.55209032	808401357.1810303	200611946.55010408	165147802.27770218	100748567.4392543	587926344.8192724	132107.62648100272	22371898.756396912	104431473.53093675	271503924.71016484	246516076.75418365	53664722.77484279	198236183.6935363	1144488192.4682026	86617442.35019496
453766324.37820756	26501283.065138515	31475970.473713502	212005760.63927895	276467181.72575396	3859860.191573576	47727764.53483074	213642391.21832848	908136595.2010801	7394498.76932571	80234268.07026257	332592445.5434839	15192480.266661854	820356280.1674032	2158015048.94166	128959365.41778237	807688257.1912769	200345088.9637905	165147802.27770218	99680023.03989138	587036373.841207	131990.05631069472	22230418.659037925	104431473.53093675	271503924.71016484	246516076.75418365	53161902.766178906	198236183.6935363	1144488192.4682026	86575039.23924382
450744864.40992665	26333193.80446742	31298515.51035206	205518572.98951596	276352288.7330804	3806704.875093845	46068824.15628628	213642391.21832848	904367229.7669306	7322872.930364597	80234268.07026257	331914069.0317947	15077962.093587166	810363398.7602043	2158003383.852794	128959365.41778237	807688257.1912769	200345088.9637905	165092505.84523246	99675068.85410991	587036373.841207	131946.51577493607	22185368.119641338	104370072.73822358	271448083.0124548	245890393.0071577	52722233.03045562	197472703.24005073	1124374288.063989	86185943.8871457
448026909.74248695	26333193.80446742	31043769.0208007	144589339.35072234	276352288.7330804	3806704.875093845	45988881.21004931	213033773.4880718	901600582.0035532	7238701.378790644	79703702.91288115	331914069.0317947	14847615.421769477	810363398.7602043	2153744313.6240573	127786526.65833645	807647057.7872443	199579448.04855514	164410013.00144368	99450562.77830221	585822780.2031513	131835.62768923512	22156172.807488017	103874066.57114257	269776732.7731729	244713075.19107538	52686171.02756796	197352904.03717446	1123035801.014227	86185943.8871457
446735001.7338882	24707576.65580536	30197915.45475498	144588381.99814785	276352288.7330804	3642414.1571046556	45988881.21004931	213033773.4880718	877055069.4279293	6913189.2102898415	77991519.70566942	331914069.0317947	14387690.069360444	810363398.7602043	2153744313.6240573	127786526.65833645	807647057.7872443	198434703.08803147	162624405.58864817	98849799.03000927	585267161.3120478	131811.80469370622	20161617.72905135	103842064.20158474	267228878.84494564	243571203.86949566	52538265.74537044	193740185.19366106	1120731122.6780233	86185943.8871457
446698760.3712491	24707576.65580536	30197915.45475498	143475993.76984403	275665526.29725987	3642414.1571046556	45988881.21004931	212079095.87716737	877055069.4279293	6913189.2102898415	77991519.70566942	331868595.26664793	14387690.069360444	810363398.7602043	2146849651.9783728	127050553.64787889	807647057.7872443	197952050.64744863	162127602.34923702	98849799.03000927	584516878.0194362	131811.80469370622	20161617.72905135	102720072.18553482	266425901.57660753	243531722.47810507	52056332.01424505	193740185.19366106	1120731122.6780233	85847652.85542363
446698760.3712491	24683973.685299415	30197915.45475498	140981105.9110703	275665526.29725987	3612396.7101903846	45988881.21004931	212079095.87716737	873852351.9749159	6913189.2102898415	77991519.70566942	331868595.26664793	14387690.069360444	810363398.7602043	2146849651.9783728	126585549.18177816	806593866.755394	197857696.22351795	161957770.0617757	98849799.03000927	584382092.6358764	131791.4684454369	19995575.70793835	102720072.18553482	266425901.57660753	242798223.43532556	52056332.01424505	193740185.19366106	1120731122.6780233	85840271.46619123
443450029.5724183	24125401.090618864	29431321.36889831	139478261.91307598	275550593.5266687	3550510.2601946318	44970375.45837273	211945375.17137608	872512758.1180296	6721017.936717019	77066619.42849666	331868595.26664793	13979600.475604715	809942100.5924717	2139527534.1031568	126520799.72441168	806518780.950399	196215171.92372113	161643661.14964184	97798844.30129299	576534627.6927909	131615.13785906497	19694190.613190256	102456132.92968161	265421083.81933582	241032017.42313814	51774306.28434158	193252644.34462485	1119028106.5278237	85840271.46619123
443450029.5724183	24125401.090618864	29431321.36889831	139438754.61127296	275550593.5266687	3550510.2601946318	44970375.45837273	211181427.29955614	872512758.1180296	6721017.936717019	75835254.50665566	331485844.8020054	13979600.475604715	809942100.5924717	2139527534.1031568	125195815.54205354	804672440.4323468	196215171.92372113	161406972.194153	97798844.30129299	576534627.6927909	131615.13785906497	19694190.613190256	102388619.36771776	265421083.81933582	241032017.42313814	51765793.55184958	190318543.7651153	1119028106.5278237	85831909.86387405
443450029.5724183	24125401.090618864	29365798.440390456	136628994.71048984	275550593.5266687	3550510.2601946318	44945427.84280994	211181427.29955614	871339624.3506896	6708276.842713587	75743242.83343263	331451546.0902855	13979600.475604715	809701581.218939	2139527534.1031568	125099438.7188231	804506397.6665359	196152058.74190837	161391481.5260741	97473452.04439734	576534627.6927909	131575.22384746425	19694190.613190256	102015845.90595257	265367405.99865073	241032017.42313814	51602383.31462981	190318543.7651153	1116720876.553966	85804057.0378113
442772840.22398865	24102943.927344244	29319350.863032337	133327548.7922228	274812765.2294051	3536163.5958449696	44314248.36885133	211181427.29955614	865838849.1824477	6644157.518141296	75380183.68288347	331309000.43499964	13869904.796133943	807300410.8028367	2138519359.6054938	124502886.13034065	803987673.8130087	196152058.74190837	161380915.29183006	97192774.72101133	574315321.5842763	131573.7930468198	19694190.613190256	101994234.32903281	264024138.28571326	240577989.38426858	51173360.338807926	190093950.20037687	1112106472.078529	85632763.54204926
442451769.5579122	23851257.63251465	29319350.863032337	133203532.54908773	274812765.2294051	3536163.5958449696	44314248.36885133	211181427.29955614	865838849.1824477	6644157.518141296	75380183.68288347	331309000.43499964	13801035.772363272	807300410.8028367	2138353222.77461	124502886.13034065	803952169.1500407	196152058.74190837	161380915.29183006	97192774.72101133	574315321.5842763	131572.47022890107	19694190.613190256	101549420.37733626	264024138.28571326	240369532.9932477	51173360.338807926	190093950.20037687	1112106472.078529	85632763.54204926
441414618.06213546	23851257.63251465	29184938.504765116	133203387.21201265	274616871.327357	3476969.8881149935	44314248.36885133	210372985.5065958	865681690.3881549	6636567.8670312	75273685.57548822	331309000.43499964	13743160.054351484	807300410.8028367	2138311425.1263468	123855046.29030782	803935000.7363168	195113789.96639314	161326884.33805427	97192774.72101133	574315321.5842763	131397.9319761826	19552292.13677827	100764249.08813445	264024138.28571326	239109334.0016662	51170524.727916725	190093950.20037687	1109342422.4628792	85577809.7128239
441368033.41647094	23809033.918593477	29184938.504765116	132168675.37366435	274345837.1342604	3476969.8881149935	44314248.36885133	210372985.5065958	864392168.6997484	6577999.195126465	75273685.57548822	330028764.7410381	13743160.054351484	807300410.8028367	2138308018.0415385	123855046.29030782	803935000.7363168	195113789.96639314	160847163.89163253	97192774.72101133	574315321.5842763	131381.87152079944	19552292.13677827	100764249.08813445	264024138.28571326	239080527.85691422	51170524.727916725	189876609.4976112	1108160026.230333	85449580.7368375
437605643.81066847	23809033.918593477	29184938.504765116	131505994.72469027	274345837.1342604	3476969.8881149935	44314248.36885133	208396912.51482904	861873552.7152222	6577999.195126465	75273685.57548822	330028764.7410381	13495939.342898773	807005337.8599001	2132945213.6091027	123855046.29030782	803935000.7363168	195023185.5521539	160847163.89163253	97192774.72101133	569537223.4622762	131364.2816358756	19552292.13677827	100764249.08813445	262364220.08445227	239079740.4073613	51170524.727916725	187420310.6530572	1106428331.37222	84600336.74171093
437605643.81066847	23786365.62444227	29184938.504765116	131005676.07115644	272066099.8830582	3476969.8881149935	44141802.50689232	208396912.51482904	861873552.7152222	6444078.2254624	74582054.38647771	330028764.7410381	13495939.342898773	807005337.8599001	2132945213.6091027	122557951.4794354	803511334.1534256	194227073.13894215	159755106.56661022	95179806.69822453	569537223.4622762	131362.56613576994	19552292.13677827	99835569.64093158	262364220.08445227	238238961.34521282	50745679.97699829	187420310.6530572	1106428331.37222	84600336.74171093
433123242.2547529	23786365.62444227	28987850.85418869	130927912.74842575	272056939.0009869	3476479.6323450296	44063273.106593266	208396912.51482904	861269554.1102309	6432057.227807139	74582054.38647771	330021307.02829456	13092983.170647852	806833946.3506143	2130357657.7197635	121779022.84486862	803375162.8628447	193844448.53661045	159744033.35390458	94727681.23833779	569537223.4622762	131266.0234708977	19530764.345362283	99780633.52981202	261718499.26785433	235878380.14315185	50708833.94448233	187323363.72093838	1104248823.952449	84562249.83070247
431910418.34476715	23786365.62444227	28404754.436837327	130927912.74842575	271923046.3307923	3453907.566407329	43300626.88603714	208396912.51482904	861269554.1102309	6239151.68269068	74526406.89260505	330019946.4933255	12790503.659112409	806749093.0528709	2128152005.3346844	121659530.33635633	803375162.8628447	185491995.09700242	159736325.65894753	94727681.23833779	569537223.4622762	131239.5906002791	19352681.04295981	99735632.47664973	205815883.08024338	234584255.05275148	50492195.056193255	187207374.13628548	1103408792.0108974	84562249.83070247
431910418.34476715	23495586.3995432	28404754.436837327	130538951.50049868	271923046.3307923	3453907.566407329	43300626.88603714	208396912.51482904	860625136.2094007	6239151.68269068	74526406.89260505	329958152.16186327	12790503.659112409	806101510.0508362	2128152005.3346844	121527419.9425023	802808858.9108659	172063536.54961848	159736325.65894753	94727681.23833779	569537223.4622762	131239.5906002791	19221830.231970645	99690182.4965678	203432119.79310468	234584255.05275148	50469244.96946952	186542192.82306796	1103288512.8545847	84529274.39515246
431910418.34476715	23460969.19431251	28404754.436837327	130376194.59093122	271923046.3307923	3453822.1311862953	42529659.38456997	207683769.61977988	858598016.0147649	6239151.68269068	72974406.39223002	329926889.8033451	12703250.085307345	806101510.0508362	2127770916.3492615	121527419.9425023	802685368.382315	172063536.54961848	157587730.7925618	94425795.78460541	564511721.3807908	131179.50992981257	19221830.231970645	99372565.56861527	200167986.7580555	234584255.05275148	49423815.45050838	186034065.938084	1103288512.8545847	84529274.39515246
431910418.34476715	23447964.037770897	28345176.478654753	130376194.59093122	271291929.04667026	3370384.7063383604	42529659.38456997	207479947.5957976	858529986.7307115	6239151.68269068	72974406.39223002	329616035.79496783	12703250.085307345	804957726.919565	2126184599.483988	121118051.41448413	801763477.4475658	171120765.413053	157587730.7925618	93968799.49212457	564511721.3807908	131179.50992981257	19221830.231970645	99368913.41680269	199118295.87465984	234584255.05275148	49423815.45050838	186034065.938084	1102350736.6233423	84327675.91841978
431196039.3313304	23447964.037770897	28318180.714864112	130203442.92926192	271291929.04667026	3370384.7063383604	42529659.38456997	207474905.6822926	858529986.7307115	6239151.68269068	72974406.39223002	329616035.79496783	12703250.085307345	804957726.919565	2126184599.483988	120966051.01941232	801763477.4475658	171090690.45517495	157486774.68838406	93968799.49212457	564511721.3807908	131156.3707454144	19221830.231970645	98867800.6998122	198976800.72380868	234575810.14509624	49298862.43821298	185954246.3414253	1102350736.6233423	84327675.91841978
431196039.3313304	23447762.07967478	28314287.518924017	129697515.3670919	271291929.04667026	3331302.5128804944	42209874.99092317	207474905.6822926	858496015.5933195	6225469.218059097	72974406.39223002	329616035.79496783	12675501.732157039	804142212.7098798	2122635098.8784406	120959884.53841326	801763477.4475658	170969939.43524632	157486774.68838406	93929307.97153461	564511721.3807908	131131.715242441	19221830.231970645	98867800.6998122	198976800.72380868	234513706.14460215	49298862.43821298	185675678.28145516	1102350736.6233423	84072215.21345259
431108501.12789375	23447762.07967478	28308275.148938715	129630217.53741841	271291929.04667026	3331302.5128804944	41143505.24970987	207474905.6822926	850383382.131813	6192656.526285646	72974406.39223002	329616035.79496783	12462363.105395524	803610250.0924534	2122152989.2456648	120910660.60515934	801763477.4475658	169992177.61917347	157486774.68838406	93831167.81014623	562056048.6215298	131121.32235048636	19221830.231970645	98867800.6998122	198976800.72380868	232861454.51454404	47884959.583426006	185667462.67489764	1095896436.087236	84072215.21345259
431070599.19091195	23447762.07967478	28265304.087442614	129590239.57581355	271291929.04667026	3331302.5128804944	41143505.24970987	206522937.48541066	850383382.131813	6192656.526285646	72974406.39223002	328746602.58667535	12462363.105395524	801959823.1413876	2122152989.2456648	120520118.13283817	800590416.3897328	168146267.5007788	157486774.68838406	93831167.81014623	562056048.6215298	131078.7269217329	19221830.231970645	98867800.6998122	196829213.63698646	232861454.51454404	47884959.583426006	185667462.67489764	1094040626.326815	84072215.21345259
430857974.18078905	23447762.07967478	28095532.014361672	129527072.73774286	271291929.04667026	3328510.623960442	41143505.24970987	206522937.48541066	850383382.131813	6187848.641840522	72887666.40111902	328746602.58667535	12462363.105395524	801959823.1413876	2122152989.2456648	117013705.53335153	800590416.3897328	159312685.67317855	157486774.68838406	93612246.43510431	557733427.6298771	130986.45539318412	19185517.870672464	97616191.25033599	188630214.93490538	232861454.51454404	47858883.788586095	185597667.49281913	1093054476.2137103	84072215.21345259
428149763.60854477	23141984.202705357	27999050.50513201	128724675.85085142	269111747.1020915	3259828.218347993	41143505.24970987	205451765.3733534	849177735.6987174	6054966.036046559	72063910.72337225	328727591.0121229	12105510.175066097	801393373.3052754	2121108784.383315	117013705.53335153	800496364.0527366	159312685.67317855	157038164.28329876	93092777.61279278	557733427.6298771	130851.67867358054	19021745.872925986	97492744.12281801	188630214.93490538	229653366.71988818	47709756.65576347	184254205.22890383	1092589522.8119771	83294005.06200688
424441331.90160406	23133204.70821648	27514078.680854954	128724675.85085142	269111747.1020915	3259828.218347993	41112302.13822202	205451765.3733534	849177735.6987174	6054966.036046559	72003354.51702924	327874873.2680336	12105510.175066097	801393373.3052754	2121108784.383315	116745507.5522461	800496364.0527366	159195625.5924982	157038164.28329876	91824985.9309321	557733427.6298771	130851.67867358054	19009937.58221835	97455156.88258195	188630214.93490538	229453765.2088681	46700660.997719824	184170032.45042711	1092589522.8119771	83294005.06200688
424441331.90160406	23133204.70821648	27514078.680854954	128571237.17070214	269111747.1020915	3259828.218347993	41112302.13822202	205451765.3733534	848859051.5266134	6054966.036046559	71939350.79335053	327874873.2680336	12105510.175066097	801393373.3052754	2118638714.89284	116745507.5522461	800496364.0527366	159083452.61674616	157038164.28329876	91824985.9309321	557720311.5521214	130851.67867358054	19009937.58221835	97350925.47213483	188630214.93490538	229453765.2088681	46700660.997719824	184170032.45042711	1092589522.8119771	83294005.06200688
424441331.90160406	23078440.041595712	27514078.680854954	128347952.58642037	268282003.88629818	3239427.273953372	40137173.34867962	205361449.83696887	846026226.0243268	6030741.757758295	71922851.61706889	327793662.5326164	12080992.05302291	800896476.7702559	2118016591.7838197	116745507.5522461	800326346.4591213	157810840.91100416	155895973.08053812	91824985.9309321	556810236.371851	130847.27199791675	18811513.511812013	97226598.9627116	187479815.8279093	228907344.95279866	46553237.9696126	184140989.62043113	1088875990.7878652	83089584.74403442
424074976.3739838	23078440.041595712	27430952.27452959	126696884.83397806	268282003.88629818	3239427.273953372	40070558.57188883	204230680.3777269	846026226.0243268	6030741.757758295	71804020.55762275	327381917.9347856	12067075.985560302	800731886.6764239	2111771963.1459231	115877410.66903897	800298758.8812206	157525708.20172283	155895973.08053812	91371184.51875997	552631134.3698386	130847.27199791675	18787890.689622216	96990452.47599877	187479815.8279093	228794058.55637068	46249261.43461833	183810618.01315117	1086137177.5109596	83089584.74403442
424074976.3739838	23038404.26538886	27430952.27452959	126664272.15141067	268282003.88629818	3239427.273953372	40054289.55878321	204101592.12052786	846026226.0243268	6030741.757758295	71423159.88898087	327381917.9347856	12067075.985560302	799622212.2244285	2111771963.1459231	115877410.66903897	800298758.8812206	157525708.20172283	155748753.48324096	91316602.35381839	552605511.5199635	130847.27199791675	18732665.76768371	96595681.5551747	187479815.8279093	227376206.67311168	45804452.65316927	183810618.01315117	1086137177.5109596	82923212.96977577
418486378.38296473	22825482.458834942	27339953.261076204	125387584.09802437	266911405.70975098	3197463.764155514	39877477.71402019	203675185.70057744	843329175.0904753	5977975.400312565	71423159.88898087	327105694.8832565	11947845.906876171	799622212.2244285	2111671128.0090075	115599387.37450133	799967183.767433	156869628.9287777	155165375.19209054	91305163.23509544	550596314.7100583	130687.93380777544	18550788.606474735	94870095.17123823	186414579.84042713	227376206.67311168	45804452.65316927	182766314.262123	1085773172.095977	82591360.06397459
418486378.38296473	22825482.458834942	27316606.418723438	124577981.9296168	266911405.70975098	3173374.24445155	39877477.71402019	203675185.70057744	843329175.0904753	5977975.400312565	70728321.78551395	325843623.1542356	11845955.404096736	799622212.2244285	2109669588.060349	115599387.37450133	799967183.767433	154845757.37278157	155165375.19209054	89281484.00371149	550596314.7100583	130675.02742177746	18550788.606474735	94768361.4214327	186414579.84042713	227038839.37572834	45804452.65316927	182766314.262123	1085773172.095977	82557097.24344961
417201242.51050335	22586312.595207654	27167064.330645386	124577981.9296168	265880417.45936126	3173374.24445155	39713329.50932501	203640551.87623736	838877563.0801723	5965325.056317058	70611701.29397514	325843623.1542356	11835473.854116922	799184501.3480175	2101684663.155602	114639071.42031871	799967183.767433	154587783.02187023	153731555.27614614	89219670.67858192	550596314.7100583	130632.57251650037	18451957.923059095	94325209.0565437	186414579.84042713	225432845.71763054	44990800.621463664	181369554.82465115	1082920939.458076	82032962.65199079
417201242.51050335	22586312.595207654	27167064.330645386	124560323.38276155	265880417.45936126	3167589.738872327	39681498.75600673	203622709.14620984	838877563.0801723	5965325.056317058	69374987.44649576	325843623.1542356	11828468.928475726	799172769.1360556	2101684663.155602	114370893.94911191	799791067.2548985	154116724.9041182	153731555.27614614	89211963.75865857	550596314.7100583	130632.57251650037	18451957.923059095	93861096.86399837	186337212.59543777	225432845.71763054	44890729.0141827	181369554.82465115	1082920939.458076	81963914.67193271
414938180.27660745	22457078.182973247	27064031.04891561	124498704.05223152	265804484.84241498	3106688.6443301076	39593170.648905225	203610787.81192273	835756785.3303705	5881453.292353362	69373817.14580448	325843623.1542356	11630762.85666036	798549602.9532973	2101684663.155602	114320125.50996597	799791067.2548985	153330600.39903754	153731555.27614614	89211963.75865857	549498638.9308398	130541.12334401353	18305762.863809258	93861096.86399837	186112234.5782535	223794619.3962044	44890729.0141827	181231646.07004738	1082920939.458076	81881486.41185075
414938180.27660745	22457078.182973247	26608406.045127835	123768396.9332237	265804484.84241498	3106688.6443301076	39593170.648905225	203610668.37366596	835756785.3303705	5867106.945078497	69373817.14580448	325843623.1542356	11630762.85666036	797963266.477932	2101318184.136194	114188329.70142229	799689987.5075583	153330600.39903754	153731555.27614614	89211963.75865857	546939061.7417732	130457.41697146893	18305762.863809258	93784300.07771268	186112234.5782535	223794619.3962044	44868777.59756764	181073968.83536112	1077405994.8255014	81881486.41185075
414938180.27660745	22443896.53390528	26608406.045127835	123724175.35247043	265785892.84826243	3106688.6443301076	39306729.01595775	203219699.0540602	835756785.3303705	5867106.945078497	69166424.89173502	325829518.2156139	11630762.85666036	797007612.4570621	2100166100.0889063	114156403.55699451	799307047.3199601	151067711.37558657	153684568.77935082	88692572.0556959	546096936.5834985	130456.27839531585	18305762.863809258	93780471.04344845	185457034.98404804	223794619.3962044	44834525.4037497	181073968.83536112	1077405994.8255014	81304138.97542493
414860487.15126157	22428900.229052123	26604607.180507865	123724175.35247043	265062820.7377158	3105284.314697613	38188230.89374812	201669676.34812582	826947425.3136967	5867106.945078497	66950967.56737748	325521954.3224393	11610948.661208497	794247813.1519593	2098780793.5728416	114110575.37531808	799307047.3199601	149011235.06976753	150276289.93500704	86199616.6162857	543650405.7130543	130405.68433556099	18305762.863809258	93762351.32434794	182686438.77471203	222991981.89994654	43498893.829659775	178183670.48492476	1077405994.8255014	80103258.48844217
414448575.47676575	22428900.229052123	26383002.84267674	123724175.35247043	264589707.57216763	3075614.1829228154	38188230.89374812	201669676.34812582	826947425.3136967	5761673.116009998	66950967.56737748	325501481.7937706	11571554.554769197	794247813.1519593	2095600836.5989852	113822508.464959	799307047.3199601	149011235.06976753	150276289.93500704	86199616.6162857	543317595.908588	130385.62541004104	18305762.863809258	93263453.35963418	182686438.77471203	222922050.51670757	43498893.829659775	178183670.48492476	1077405994.8255014	80103258.48844217
414448575.47676575	22364835.89791052	26343391.40819413	123708769.62484579	264568437.8411007	3075614.1829228154	38188230.89374812	201669676.34812582	826947425.3136967	5740749.597503925	66950967.56737748	325501481.7937706	11571554.554769197	793374043.0425746	2095043150.4048982	113822508.464959	799307047.3199601	149011235.06976753	150276289.93500704	86199616.6162857	542443865.7052867	130233.62898494751	18154317.802865084	93263453.35963418	182686438.77471203	222922050.51670757	43498893.829659775	178183670.48492476	1077405994.8255014	80103258.48844217
414176017.16487795	22277659.60783803	26324083.727204118	122944168.46785165	264539527.22313932	3075614.1829228154	38188230.89374812	201558983.87558126	825718668.0873035	5740749.597503925	66950967.56737748	325458315.31410563	11544312.568443336	793374043.0425746	2094713135.6023123	113508602.52803746	796665937.5263349	149011235.06976753	150276289.93500704	86199616.6162857	542321878.2052022	130233.62898494751	18135742.838244468	92996377.55907646	181938751.82130185	222918796.45131144	43289830.07667994	177843601.85277596	1073791235.6079254	80103258.48844217
414176017.16487795	22233512.818737973	26250638.808896493	122944168.46785165	264539527.22313932	3075614.1829228154	37902314.705299355	201540246.4637318	825718668.0873035	5740749.597503925	66950967.56737748	325127746.6172837	11492055.707651706	792376853.3148978	2092412555.6535873	113508602.52803746	796665937.5263349	148687386.41167015	150112262.87900317	85921467.16771871	541460512.6641791	130233.62898494751	18121960.929639112	92995910.58517477	181500075.2650486	222672895.79243717	43181391.118330255	177843344.78560987	1073791235.6079254	80103258.48844217
414093178.7999957	22113580.681927532	26182482.291873273	122944168.46785165	264487585.47090283	3075614.1829228154	37860818.166345336	201517652.63658315	825718668.0873035	5740749.597503925	66950967.56737748	325015589.4763499	11455223.958299465	792127379.9644985	2092412555.6535873	113508602.52803746	796665937.5263349	148576578.58628905	150112262.87900317	85921467.16771871	541256521.5103154	130123.99706778588	18058846.930203777	92995910.58517477	181500075.2650486	222449981.92576393	43181391.118330255	177339458.80312565	1073791235.6079254	80063194.18946223
413205113.4215354	22113580.681927532	26178202.722835377	122198267.14365105	264462730.27441904	3075614.1829228154	37739974.01686325	201515671.75412574	825718668.0873035	5740749.597503925	66950967.56737748	325015589.4763499	11415467.78034536	792127379.9644985	2091288935.3361638	113500626.11080703	796665937.5263349	148576578.58628905	150056424.93309057	85921000.46400571	541149548.1627159	130122.49348646286	18058846.930203777	92995910.58517477	181436547.80750787	222449981.92576393	43059023.88829094	177339458.80312565	1073791235.6079254	79975173.79179057
412890377.10403943	22076184.808368355	25943228.424744535	118855736.05376281	263696344.66814217	3023037.354314714	37177230.82377463	200842162.0621593	821783682.0175723	5650746.1848795125	66532979.31128875	324614367.3711328	11159391.325776849	791059780.4654789	2091288935.3361638	112612722.3148675	795862304.5366068	146700621.49378303	149408031.6304186	84834967.4048241	539985422.0496545	129760.84557046462	18035131.460395984	92663210.0112681	180234607.8165512	221196957.3518321	42314512.98031232	177081288.59175518	1069386489.3094151	79448775.2001102
412847441.9592488	21823781.183481805	25398179.469806623	115286112.8437635	263696344.66814217	3016208.555415281	37108768.934186	200842162.0621593	821001954.5742155	5484708.960437956	66459927.482622266	324170062.2235906	11145943.41675624	790417737.6078733	2089864099.6850007	112544447.59576613	795862304.5366068	146686326.3193216	149402608.04514095	84313122.03958872	539324309.7105381	129748.90805427902	17803469.34669308	92121593.66911581	179982546.59285906	221196957.3518321	42291156.489460245	176931706.01929373	1069386489.3094151	79186076.01294298
412847441.9592488	21823781.183481805	25398179.469806623	115286112.8437635	263696344.66814217	3016208.555415281	36829237.62734475	200842162.0621593	817681647.1718608	5484708.960437956	66459927.482622266	323834822.0153051	11135983.659406306	787240649.5179827	2089663870.9465714	112490189.70473734	793181109.9307972	146686326.3193216	149383765.164755	84313122.03958872	538746653.7432678	129748.90805427902	17803469.34669308	92022522.98143163	178827543.51843256	221196957.3518321	42291156.489460245	176637820.67718226	1062363650.4011359	79186076.01294298
411395744.5021827	21388391.45487163	25398179.469806623	115286112.8437635	263246227.12618214	3016208.555415281	36484179.00939379	200842162.0621593	815299456.3002032	5478569.941412162	66456963.78792156	292706000.574807	11116645.645443682	787240649.5179827	2088073456.4508603	111919666.03331594	793181109.9307972	146686326.3193216	149070660.67409113	82589800.37118538	538746653.7432678	129748.90805427902	17370433.324515004	91419769.52730967	178827543.51843256	221196957.3518321	41278264.30716005	173634908.3106756	1062363650.4011359	79186076.01294298
411395744.5021827	21388391.45487163	25330419.701809987	113501243.22056517	263246227.12618214	3013829.0662278216	36484179.00939379	200594202.04043704	815299456.3002032	5478569.941412162	66183793.07308005	292706000.574807	11050519.33186832	787240649.5179827	2087220312.1257513	111919666.03331594	793181109.9307972	146686326.3193216	148960757.96088195	82589800.37118538	538700800.5300092	129748.90805427902	17370433.324515004	91419769.52730967	178568722.90125027	221196957.3518321	41214066.066347875	173572741.41590032	1062363650.4011359	78892171.0802018
409669422.19064075	21388391.45487163	25274477.69849489	113501243.22056517	262049806.27059183	3012562.622941708	36247152.331719756	200364382.8865831	812856502.53436	5463657.162886061	65901250.254979745	291634956.83654284	11034321.506828569	786488304.0833031	2084762526.15148	110726793.77211317	793118899.399932	146633227.11148804	148223951.49975133	82589800.37118538	536297848.4533765	129732.72155445938	17370433.324515004	90878421.14442629	173860393.8839224	219431740.86315963	41051601.10915957	173185109.3466232	1062015969.361958	77979579.25062104
409669422.19064075	21388391.45487163	25274477.69849489	113501243.22056517	262049806.27059183	3010701.596059961	36144629.95390501	200364382.8865831	812856502.53436	5452845.7858342985	65899935.5027243	291634956.83654284	11034321.506828569	786488304.0833031	2084477493.6274672	110726793.77211317	793055030.223188	146623480.655239	147952677.46807647	82483341.45209523	536297848.4533765	129544.14679552148	17370433.324515004	90822802.39458053	173860393.8839224	219431740.86315963	40992226.47668794	172218778.37815908	1062015969.361958	77979579.25062104
407643479.06064457	21385760.501258567	24957941.82579106	111685067.76238136	261881518.66352028	2943428.346880259	36144629.95390501	200028114.07309428	812249312.5754775	5384163.3946074685	65491683.475738615	291634956.83654284	10754729.68629084	786488304.0833031	2084378662.2953465	109990761.59433527	792638712.6778266	145374197.036645	147694052.26569545	81961284.54725619	536297848.4533765	129487.12531582975	17332835.92415986	89653287.15921703	173860393.8839224	218114283.07039425	40957596.976510495	171852709.3027385	1060720181.4311247	77358221.68045744
407643479.06064457	21272478.38689565	24764963.054884303	111685067.76238136	261718432.09139407	2943428.346880259	36140143.8390373	199650994.57236743	812162000.6968577	5320545.021351509	65491683.475738615	291634956.83654284	10754729.68629084	786488304.0833031	2077418472.0405703	109990761.59433527	791855760.6052814	142054241.85225597	147208002.9473731	81961284.54725619	535315726.0134588	129487.12531582975	17245699.268269286	89653287.15921703	173860393.8839224	218114283.07039425	40825834.71524233	171852709.3027385	1060232282.590041	77358221.68045744
407184471.8825075	21177566.82417368	24764963.054884303	111685067.76238136	261718432.09139407	2924822.4139945423	35901749.89557401	199650994.57236743	809296599.3719277	5320545.021351509	65491683.475738615	291634956.83654284	10721479.14485644	786488304.0833031	2076660963.3748229	109990761.59433527	791855760.6052814	132005680.8315886	147208002.9473731	81861816.79672946	535315726.0134588	129403.26470126228	17224526.47155087	89653287.15921703	173860393.8839224	217936338.20029226	40825834.71524233	171306111.96905574	1059997086.9272715	77222004.13529287
407184471.8825075	21020336.248803515	24742273.630744543	111430919.9379944	261718432.09139407	2924822.4139945423	35738882.6016373	199401594.70897412	808265526.1686832	5320545.021351509	65478790.98389234	291567260.753491	10721479.14485644	785874410.8390617	2076523449.5760477	109968653.21280594	791855760.6052814	130521186.6386467	147129924.69743282	81861816.79672946	535315726.0134588	129318.47593606754	17222627.097292818	89592201.73256864	173860393.8839224	217936338.20029226	40809135.459561735	169312971.2847819	1059817336.8587867	75920538.81496657
407184471.8825075	21020336.248803515	24742273.630744543	108742146.48246658	259662218.39603764	2921783.3189070853	35640464.38357363	199079914.78514796	808265526.1686832	5274295.161368511	64900269.74847453	291567260.753491	10567143.94873433	785698031.4910212	2072529546.6102114	109600410.0895074	790641426.6592016	130521186.6386467	146204536.667328	81772765.5371703	532702217.5170618	129318.47593606754	17218107.48691876	89592201.73256864	172318162.89357996	217915117.95994592	40504659.03348461	169312971.2847819	1056960348.9453235	75920538.81496657
401702378.9355618	20233510.879219804	24654365.75886727	108221710.76116422	259662218.39603764	2877641.0128682298	35640464.38357363	198782285.09381634	797861536.9895886	5274295.161368511	64448300.58850749	291522797.19425094	10519966.04199726	785698031.4910212	2072523020.3443518	109058593.51159015	790641426.6592016	126458944.05367383	145592985.09660697	79126267.1026735	532702217.5170618	129312.8206020238	16724896.530623062	86864025.77919275	171889018.71534482	214869322.2151244	39395707.93930146	165022129.60591933	1055650015.7120265	73777057.6947836
401702378.9355618	20233510.879219804	24600248.15046646	108221710.76116422	259662218.39603764	2870344.2091004173	35576021.85096293	198782285.09381634	797861536.9895886	5234009.167498588	64447618.12305205	291462383.22496724	10463498.978759704	785646361.568831	2072285586.9713094	109058593.51159015	790641426.6592016	126444713.66932291	145224224.40397826	79126267.1026735	532587998.4382272	129237.79856741455	16724896.530623062	86864025.77919275	171889018.71534482	214869322.2151244	39395707.93930146	165022129.60591933	1055650015.7120265	73777057.6947836
401702378.9355618	20233510.879219804	24538581.53868999	107379709.20739852	259488310.08585194	2870344.2091004173	35550539.52408635	198782285.09381634	797861536.9895886	5224396.63984476	64393929.44125262	291462383.22496724	10428556.901724704	785646361.568831	2072090065.5193555	108711012.31484044	789962172.2724174	126444713.66932291	145130270.50223655	79126267.1026735	532095125.6005523	129221.49509606403	16724896.530623062	86864025.77919275	171889018.71534482	214869322.2151244	39395707.93930146	165022129.60591933	1053035785.7372582	73777057.6947836
401702378.9355618	20233510.879219804	24538581.53868999	107379709.20739852	259488310.08585194	2865811.1886955937	35513281.539747044	198782285.09381634	797861536.9895886	5224396.63984476	64393929.44125262	291334566.15451515	10428556.901724704	785379794.7370843	2072090065.5193555	108711012.31484044	789962172.2724174	126444713.66932291	145130270.50223655	79126267.1026735	532095125.6005523	129191.84326653363	16724896.530623062	86864025.77919275	171781542.68157205	214869322.2151244	39395707.93930146	165022129.60591933	1053035785.7372582	73777057.6947836
401275782.99124384	20085895.86149896	24377666.080094855	106615002.53901243	258528918.54547477	2834566.498013914	35099158.22113524	198562991.23429477	796567679.9195915	5170498.236461518	64171330.87608687	290411707.2843934	10301143.923283253	784911722.9498237	2070595118.653955	108281530.85880688	789962172.2724174	125506921.20149444	143738130.1440939	78669746.38983376	529974559.75300616	129074.60631162835	16546924.65070116	86509149.3075769	170455136.02577296	213894706.55752367	38812036.37130287	164593549.59946752	1051756004.1391773	73339907.32091491
401275782.99124384	19995683.653332915	24204055.25641568	106615002.53901243	258528918.54547477	2834566.498013914	35041490.553181745	198562991.23429477	796567679.9195915	5166270.807692301	64171330.87608687	290411707.2843934	10301143.923283253	784911722.9498237	2070595118.653955	108281530.85880688	789571598.875051	125506921.20149444	143738130.1440939	78362600.87254296	529974559.75300616	129074.60631162835	16470782.818062687	86509149.3075769	170455136.02577296	213894706.55752367	38812036.37130287	164593549.59946752	1050694160.3983204	73339907.32091491
401275782.99124384	19972742.041213356	24204055.25641568	106615002.53901243	258356936.1561432	2834566.498013914	35041490.553181745	198562991.23429477	796567679.9195915	5166270.807692301	63949865.07309948	290409099.7682947	10301143.923283253	784719171.0963222	2070110566.5381317	108245198.15145181	789559159.8867908	123450836.18018723	143735164.77771237	77398002.61768901	529974559.75300616	129012.52698036727	16459552.076433927	86509149.3075769	170455136.02577296	213894706.55752367	38721290.42812843	164593549.59946752	1050517551.6318058	73215300.53314139
400182402.42032707	19972742.041213356	24204055.25641568	105288424.20981558	258327888.5103979	2834566.498013914	35002895.15379871	198130314.76963586	795427086.9922936	5124254.833616072	63722696.290678725	290409099.7682947	10051483.690459719	784719171.0963222	2061346346.5805128	107323745.1300524	789559159.8867908	123290180.92779928	143735164.77771237	77398002.61768901	529550407.668066	129012.52698036727	16427933.602533426	86497205.64034605	169253334.1558673	213894706.55752367	38635690.90104262	164593549.59946752	1050359488.2653866	73215300.53314139
400179299.74197656	19925016.912116576	24065776.0258213	105288424.20981558	258327888.5103979	2818489.636516203	34777121.35369059	197940248.90299043	788799512.9943024	5040827.407591482	63722696.290678725	290409099.7682947	9703490.917539403	784099949.6395626	2060006191.1720433	107323745.1300524	789559159.8867908	123057903.20214674	142976213.42007673	77302749.83286855	529314600.333325	129012.28769075015	16427933.602533426	86474771.25239332	169253334.1558673	213179202.3226357	38635690.90104262	164593549.59946752	1050287987.7249205	73215300.53314139
399817638.82284504	19924570.750936367	24065012.583127666	104783848.9803394	258327888.5103979	2815906.7971277563	34777121.35369059	197940248.90299043	788799512.9943024	5040827.407591482	63608885.9807924	290409099.7682947	9703490.917539403	782668904.1496563	2059594498.0213652	107323745.1300524	789323351.8239932	123029151.80797191	142976213.42007673	77302749.83286855	528585868.81607145	128979.71125229284	16327461.541446205	86408365.11071168	169253334.1558673	213179202.3226357	38635690.90104262	164593549.59946752	1050287987.7249205	73215300.53314139
398821319.99525064	19824547.02353749	23840435.864448607	104783848.9803394	258327888.5103979	2752162.1087169694	34649672.362312	197802986.7026324	788799512.9943024	4896750.135106178	63264477.829488724	289974600.4472368	9703490.917539403	782668904.1496563	2059594498.0213652	107323745.1300524	789323351.8239932	122713068.84302077	142976213.42007673	77271031.90520611	528585868.81607145	128941.7593376152	15286986.064147314	86270988.62260588	169253334.1558673	213179202.3226357	38383180.203626275	164505976.23140377	1049639181.5630275	73183138.67137761
397867786.1463593	19512640.14536091	23610609.103648074	104244246.05414167	257462317.37366736	2752162.1087169694	34649672.362312	197228652.71967947	787777828.2899476	4896750.135106178	63013593.03100029	289521566.29054976	9591611.76677052	782636596.0033296	2054906832.4739983	107201814.3504211	788704655.361842	122383193.07160881	142877313.12009028	77236620.90211263	528585868.81607145	128941.7593376152	15286986.064147314	85227297.24832088	168915184.3886209	212687118.8684875	38235847.76025837	163687449.03939936	1044457020.1671968	72965345.74221905
396642169.5132706	19376832.537810355	23554311.978125844	104244246.05414167	257462317.37366736	2714551.6692536254	34363400.217496365	197228652.71967947	787192756.0529902	4815888.806868256	63013593.03100029	289521566.29054976	9528582.491311595	782142411.3901563	2053012407.5780096	107088850.3582499	788704655.361842	122314013.82834701	142394236.17544612	77227908.00785977	528552333.3330942	128844.88126042053	15286986.064147314	85227297.24832088	168697670.33618075	212396877.17749295	38160533.734085634	163687449.03939936	1044457020.1671968	72965345.74221905
396642169.5132706	19376832.537810355	23468175.947851185	104244246.05414167	255966816.8890139	2714551.6692536254	34363400.217496365	197115935.38239294	786546628.8400306	4796181.446065173	62641144.75708578	289413029.31205875	9528582.491311595	782035957.9524648	2053012407.5780096	106713647.54605421	788704655.361842	121430443.78046605	142367310.83219582	76752509.68373752	527364298.7212497	128757.56091529563	15217496.214548543	84557414.74945502	168512853.36906192	212107652.58161953	37946251.765170984	163477757.2339427	1042433903.8059446	72280057.99285227
394997877.4829601	19224179.25226462	23424899.20059762	104075485.38288751	255966816.8890139	2714551.6692536254	34363400.217496365	197115935.38239294	785276322.242846	4796181.446065173	62641144.75708578	289413029.31205875	9519446.19705238	782035957.9524648	2052085914.3424208	105980174.56238401	788650517.721951	121293661.51209071	140723299.14038667	76696855.56755191	527364298.7212497	128558.72779280625	15217496.214548543	83801941.97190402	168512853.36906192	210197261.48047563	37946251.765170984	161900568.29306257	1042433903.8059446	71595892.78699191
394909814.60810447	19018435.150204945	23424899.20059762	104068322.81189613	255966816.8890139	2714551.6692536254	34362920.95351765	197115935.38239294	785276322.242846	4796181.446065173	62641144.75708578	289413029.31205875	9449442.163147548	779274023.9256412	2052085914.3424208	105980174.56238401	788636936.3009727	121274126.06339039	140723299.14038667	76696855.56755191	527364298.7212497	128543.41924048286	15036129.269837083	83801941.97190402	168512853.36906192	210197261.48047563	37946251.765170984	161900568.29306257	1039768420.2055274	71595892.78699191
394728713.223749	18455332.52947674	23353894.34747647	103490187.24114512	255966816.8890139	2714551.6692536254	33285309.904364187	196979222.2509475	785022262.6440036	4796181.446065173	61796431.23597499	288991375.64967793	9449442.163147548	779274023.9256412	2052085914.3424208	105980174.56238401	788636936.3009727	119327624.4539956	136531348.98047796	75117982.28557397	527364298.7212497	128525.00915053014	15001185.56316207	82343967.5299736	166569780.69000795	210197261.48047563	36041523.80622006	159007666.85235867	1039768420.2055274	69452690.5084163
393779168.85532403	18455332.52947674	23306534.189075645	103490187.24114512	255940600.22361198	2701176.5661382196	33285309.904364187	196703959.73795342	783393718.0123149	4784977.448086387	61796431.23597499	288839947.0295033	9440964.479506584	778733627.7065457	2051238751.6217377	105980174.56238401	788598347.3507926	119327624.4539956	136531348.98047796	75117982.28557397	527364298.7212497	128374.87700129575	15001185.56316207	82325470.23225173	166569780.69000795	209810525.81535	36041523.80622006	159007666.85235867	1039768420.2055274	69452690.5084163
393186941.8674121	18455332.52947674	23298154.21274454	103099389.43555973	255786218.75214794	2701176.5661382196	33285309.904364187	196703959.73795342	782864398.9852741	4782736.459787726	61796431.23597499	288728515.30291486	9440964.479506584	778724085.5412081	2051238751.6217377	105839401.44185658	788589256.6515342	119327624.4539956	136531348.98047796	75117982.28557397	527364298.7212497	128367.7454473153	14863511.639132366	82325470.23225173	166569780.69000795	209594462.75568077	36041523.80622006	159007666.85235867	1039768420.2055274	69452690.5084163
393186941.8674121	18455332.52947674	23298154.21274454	103099389.43555973	255449420.7111947	2692004.3080767896	33270044.19728914	196026119.2401796	780160050.3538182	4782736.459787726	61759558.19450104	288130424.4457616	9438875.277520385	777231866.6033359	2049665431.5152452	105839401.44185658	788166232.9105453	119327624.4539956	136531348.98047796	75117982.28557397	527125425.5426486	128299.38428330704	14850159.260607814	82325470.23225173	166569780.69000795	209594462.75568077	36019929.185647234	159007666.85235867	1037944863.5388219	69452690.5084163
392588515.0992088	18363226.210756067	23150257.065887243	102884269.23685095	255009457.50425056	2679405.6955822133	33074515.023939267	195858471.71517378	779498035.3155258	4693272.9587101005	61289464.56412429	288026871.45065385	9219623.563330844	776970750.1655645	2049520870.254067	105000729.66677672	787897335.5652493	118889265.51925582	136531348.98047796	74801423.03622732	526579963.77999496	128299.38428330704	14763944.638158988	82119082.61267959	166009606.50788918	208493030.5724606	35941449.84482228	158945767.362611	1037512115.5358375	69356381.89514884
392588515.0992088	18363226.210756067	23085364.558678135	102760409.65793537	255009457.50425056	2678220.579286027	33061222.399810392	195858471.71517378	779498035.3155258	4693272.9587101005	61289464.56412429	287382843.35126823	9219623.563330844	776970750.1655645	2049498020.412092	105000729.66677672	787848728.6360785	117247775.04095906	132231240.77926871	74210578.17914139	526223076.70960796	128299.38428330704	14756800.251591051	82119082.61267959	166009606.50788918	208373548.5249599	35695838.11879943	158887332.68868884	1034164748.8499963	69356381.89514884
391984473.7872779	18023263.3494379	23022678.034353454	102049876.22974314	254908370.9806264	2661709.6712977076	32924725.306558374	195493916.12124026	779191119.9225302	4672897.277174524	61071904.328814745	286914780.2758522	9219623.563330844	776942136.7905369	2049498020.412092	104257162.48831177	787848728.6360785	117247775.04095906	125186426.44907402	74210578.17914139	525420148.75237983	128260.0839275792	14680635.605883213	80460526.33894576	164462912.1718713	207869547.40387297	35545435.02742638	158477839.57339606	1034164748.8499963	69186560.69178633
391520939.3510366	18019989.3356115	22892368.24770309	102049876.22974314	254908370.9806264	2651809.3184874575	32704312.211925514	195493916.12124026	778744400.7988033	4671074.224746428	61071904.328814745	286911788.3893238	9092633.346111948	775788144.2314847	2048930194.4755998	104257162.48831177	787791049.2074988	117247775.04095906	125156800.8985323	74210578.17914139	525420148.75237983	128260.0839275792	14680390.583881553	80460526.33894576	164462912.1718713	206823649.51925805	35545435.02742638	158477839.57339606	1033471447.5798391	69186560.69178633
391520939.3510366	17606212.86204089	22406895.216665708	101891327.66717894	253098825.83923993	2651809.3184874575	32514878.316900108	193107324.73067933	775424975.4858645	4576652.92545231	60989981.22606256	286313334.0141453	9092633.346111948	775788144.2314847	2040610976.3507798	103270758.54443249	787738003.4431174	116943878.69218075	124941274.73267968	72959529.14928257	523891731.38604677	128260.0839275792	14665680.206522485	80460526.33894576	162958443.49410027	206823649.51925805	35430700.62258036	158477839.57339606	1031820973.0105972	69186560.69178633
391126586.6942268	17606212.86204089	22406895.216665708	101891327.66717894	253098825.83923993	2648645.9988999153	32493022.669984926	193107324.73067933	774926215.2194374	4576652.92545231	60413034.570436634	286313334.0141453	9092633.346111948	775343738.2751442	2040610976.3507798	103270758.54443249	787738003.4431174	116432919.94402649	124941274.73267968	72744541.03747216	523732466.59720564	128215.6737082702	14665680.206522485	80025329.67752942	162958443.49410027	206570701.3560138	35328540.014613524	158239715.29082912	1031820973.0105972	68874822.58215728
391126586.6942268	17603984.54417621	22406895.216665708	101826922.13210225	253098825.83923993	2648645.9988999153	32418727.771042354	192527931.21790951	774925853.4928991	4576652.92545231	60372661.00134601	286313334.0141453	9092633.346111948	775343738.2751442	2039846362.50029	102470756.93694168	787626019.8323591	116432919.94402649	124936402.53716075	72744541.03747216	522725957.365227	128006.44980125803	14621511.715321828	79892583.25049329	162677622.26868826	206570701.3560138	35309249.01543921	158239715.29082912	1025148872.6651525	68874822.58215728
386870078.46501637	16885592.31466119	22319332.86694944	101770965.86088172	247756560.61870965	2634543.1139018573	29626624.42583299	191493341.39175582	755489892.7956686	4547980.664520389	58568661.15856874	280453621.66006875	8967057.18857527	765205377.5963138	2039582337.3504941	102353858.00527915	784238202.8361006	111797682.3984708	117715250.9231488	70662660.7205505	516449853.6193564	128006.44980125803	14247991.290484171	78996703.31212956	155315993.02067026	204258599.1271088	32540877.473408792	150445600.53020936	1015597002.6379874	63683445.681681044
386870078.46501637	16885592.31466119	22253553.793141622	101676544.3589158	247756560.61870965	2627308.7655056287	29626624.42583299	191493341.39175582	755489892.7956686	4520368.820398411	58568661.15856874	279796187.96987456	8856117.278121134	765205377.5963138	2039582337.3504941	102223554.67998141	784238202.8361006	111797682.3984708	117715250.9231488	70662660.7205505	514574397.21928394	128006.44980125803	14247991.290484171	78927610.6999497	155315993.02067026	204258599.1271088	32540877.473408792	150445600.53020936	1014867476.4413239	63683445.681681044
386264091.5080418	16885592.31466119	21932292.161827393	101555500.86931393	247756560.61870965	2599473.178037289	29545927.942250736	191407569.99634603	755489892.7956686	4464045.591106567	58568661.15856874	279796187.96987456	8702336.251038585	765205377.5963138	2039582337.3504941	100717182.18720365	784238202.8361006	111797682.3984708	117715250.9231488	70662660.7205505	514574397.21928394	128006.44980125803	14247991.290484171	78775875.9761029	155315993.02067026	203835734.73768666	32540877.473408792	150445600.53020936	1013884106.2888641	63683445.681681044
386114543.9458546	16885592.31466119	21932292.161827393	101149953.30997626	247756560.61870965	2591304.9134287057	29455362.952887427	191407569.99634603	755489892.7956686	4460759.947393923	57693589.20534164	279796187.96987456	8702336.251038585	765205377.5963138	2037972805.4473352	100717182.18720365	783833523.2383708	111386694.01339535	117715250.9231488	69994826.74440064	514574397.21928394	127963.43603296518	14209987.769304933	77701463.39302345	155315993.02067026	203302374.30930534	32540877.473408792	123768765.13122497	1013884106.2888641	63683445.681681044
386004428.120066	16625210.590407945	21860310.713057134	100723631.0405641	247634624.96837163	2534944.966677614	29455362.952887427	191407569.99634603	755079122.3477774	4456693.35696164	57693589.20534164	279796187.96987456	8702336.251038585	765205377.5963138	2037972805.4473352	100706213.73412944	783833523.2383708	111273070.87818503	117715250.9231488	69994826.74440064	514254608.7926143	127814.00698928222	14119335.622234227	77665239.01257244	155315993.02067026	202950699.43701792	32540877.473408792	123768765.13122497	1013315494.8413744	63334089.266344905
385764750.6911981	16499681.650328469	21860310.713057134	100723631.0405641	247584984.09142157	2533237.692032657	29455362.952887427	186218316.60513443	754139599.4620062	4455433.114746638	57693589.20534164	279764962.50721633	8679540.587049056	765205377.5963138	2035239764.879286	100509815.24026878	783833523.2383708	110932481.10527715	117715250.9231488	69686442.02516016	513901704.15652645	127719.85080680466	14014650.54969453	77437787.60603596	155315993.02067026	202950699.43701792	32498735.169833306	123768765.13122497	1013139349.320469	63089577.35392676
384023004.839083	16493050.929654926	21643914.866834447	100701250.14848171	247374715.09824562	2507519.0511107524	29267445.93433394	186208266.4956132	753678783.4981654	4391266.1809502635	57596766.67748893	279764962.50721633	8576560.15058503	765205377.5963138	2034154238.626471	99591871.93200247	783833523.2383708	110507368.84678909	117633429.7241446	69113786.72935319	513901704.15652645	127576.31250508566	13994061.332587866	77086146.46357732	155310326.44322208	202501913.47015604	32391628.60937849	123278729.06900984	1009802451.575951	63089577.35392676
384023004.839083	16476157.232592322	21639384.77245158	100015518.34136613	246907062.1572538	2507519.0511107524	29267445.93433394	186189009.3459546	753671102.7846857	4390045.965737908	57516904.372065276	279764962.50721633	8576560.15058503	765205377.5963138	2034154238.626471	99514384.83733258	783833523.2383708	110507368.84678909	117633429.7241446	69113786.72935319	513177924.9959357	127576.31250508566	13937553.724251054	77086146.46357732	155310326.44322208	202501913.47015604	32391628.60937849	123196805.69262715	1009802451.575951	63087552.59678865
383442481.8062417	16116205.993516406	21543368.541430704	100015518.34136613	246907062.1572538	2507519.0511107524	29267445.93433394	186147817.4593333	750336997.2642586	4375786.047034966	57492194.00773703	279585169.0009119	8576560.15058503	765205377.5963138	2031462453.8352082	99513087.56043582	783833523.2383708	110275141.40403967	117059356.27367707	68980567.05775192	513173413.04234594	127570.90062948117	13713699.366830513	76705107.52857505	155218554.74812213	201632947.5745164	32309264.95780431	122166076.89576587	1007886186.5727887	63079907.1906073
383442481.8062417	16116205.993516406	21435077.48066723	88834945.0868213	246907062.1572538	2434620.149485602	28771676.989407804	186147817.4593333	750336997.2642586	4375786.047034966	57422269.41141708	279344038.288156	8294414.845843045	765205377.5963138	2030451292.8487158	97984375.08899286	783762431.5269755	110184863.00346173	117001631.86436301	68980567.05775192	513173413.04234594	127553.77423390627	13692628.361682855	76703651.91477698	155218554.74812213	201271412.66412696	32239056.53032432	121718163.45303397	1007205003.076509	63079907.1906073
383184748.2088938	16096012.889948795	21284767.550979633	88731448.74011254	246756044.14938572	2434620.149485602	28688743.001115564	186089899.84046504	746491127.4472203	4338846.582544757	57401061.210137255	279183594.69693637	8285469.811564448	764856134.5219043	2029805452.9100778	97984375.08899286	783309505.2395488	108853375.290823	116131240.34272043	67987791.95282167	513109933.28645116	127553.18004051424	13575150.626939608	76611241.66384834	154266523.45874912	200679736.4629294	31738520.172263276	121244413.0466721	1007080134.010196	62529901.18700653
383184748.2088938	16055959.53400992	21284767.550979633	88677981.70571093	246736357.6198374	2434620.149485602	28281204.17551529	184883571.82232207	746248345.0867009	4336922.0665807845	56147799.20861853	279183594.69693637	8285469.811564448	761992094.8884993	2025751805.6988447	96598615.12926272	779923678.5317818	106314766.72502491	116131240.34272043	67987791.95282167	512196009.76045424	127551.76032532043	13575150.626939608	73919156.22520535	153456667.0454789	200647682.1649726	30782980.999899007	121065768.77180192	1001922961.7413642	62529901.18700653
383184748.2088938	15988511.728228383	21098616.787051488	88677981.70571093	246609247.9543579	2422624.5570294154	28281204.17551529	184883571.82232207	746248345.0867009	4336636.308119705	56147799.20861853	278713160.4910326	8285469.811564448	761992094.8884993	2024901392.9795501	96598615.12926272	779923678.5317818	106314766.72502491	116131240.34272043	67987791.95282167	510484742.44203293	127536.15429948157	13575150.626939608	73919156.22520535	153456667.0454789	200587863.16486296	30782980.999899007	120626975.61813705	1001922961.7413642	62529901.18700653
382197706.3073397	15969511.411350626	21098616.787051488	88677981.70571093	245845008.99191156	2422624.5570294154	28281204.17551529	184645551.65853536	745997177.931592	4323920.834621354	56067410.26480499	278600761.317887	8218775.691671129	761992094.8884993	2022680724.4349263	96474169.35187083	779923678.5317818	106314766.72502491	115595887.25045002	67987791.95282167	510484742.44203293	127536.15429948157	13482311.61617801	73905616.4563847	153390719.6693585	200299770.81979525	30782980.999899007	120570396.56805617	1001355799.0046924	62312704.020099446
382197706.3073397	15769267.231602993	21028088.30415044	88326407.09907386	245689957.23243487	2371689.782877288	28231934.340990912	184572666.61434212	745345152.1431761	4290804.314866357	55608892.88493497	277727159.71899456	8218775.691671129	761992094.8884993	2022499100.0452123	96293891.16841762	779868740.7677693	106314766.72502491	115595887.25045002	65870729.29194927	510484742.44203293	127526.85157966406	13469280.933355264	73870223.27474564	153203175.14012071	197708937.13402608	30782980.999899007	119960904.14163278	1000959411.3277798	61293982.53534749
380875954.2682925	15738888.503142908	21028088.30415044	88069200.29121958	245689957.23243487	2371689.782877288	28090607.377350945	184572666.61434212	745345152.1431761	4235685.857282728	55608892.88493497	277727159.71899456	8210864.356098461	761992094.8884993	2022499100.0452123	96293891.16841762	779868740.7677693	106314766.72502491	115595887.25045002	65870729.29194927	510484742.44203293	127513.80355300481	13452986.203615608	73870223.27474564	152981671.6504123	197708937.13402608	30782980.999899007	118616606.3355288	1000959411.3277798	61293982.53534749
380875954.2682925	15738538.753563715	21023867.516267538	87514927.00616539	245689957.23243487	2371689.782877288	27992411.11664599	184572666.61434212	744563289.6857742	4235685.857282728	55608892.88493497	277727159.71899456	8128167.753181354	761992094.8884993	2022302950.6323385	96293891.16841762	779856966.7127606	106113796.4215482	115595887.25045002	65870729.29194927	510484742.44203293	127473.97582662929	13357192.39641406	73870223.27474564	152981671.6504123	197708937.13402608	30764769.220625445	118616606.3355288	999844818.4356059	61293982.53534749
380646000.7878229	15738538.753563715	21020019.407372262	87377190.6178974	245678451.64937398	2371689.782877288	27762306.681050193	184127915.5180439	742380424.6801478	4181990.848447531	55608892.88493497	277505603.7666759	8128167.753181354	761739343.5340675	2022245705.2801156	95497087.72665635	779856966.7127606	106113796.4215482	115595887.25045002	65870729.29194927	510463964.3360221	127449.20008056867	13357192.39641406	73069286.54137236	152158189.12683144	197551374.3746451	30702944.224602044	117964740.1633909	998777836.323467	61293982.53534749
379421809.4514133	15625852.769243672	20985691.485126704	86837218.8273508	245404428.77799463	2370864.631068511	27762306.681050193	184127915.5180439	741697505.0289129	4161962.1947855814	55608892.88493497	277505603.7666759	8014925.350954032	761739343.5340675	2022245705.2801156	95497087.72665635	779522794.8637024	105805204.43887672	115595887.25045002	65427802.18201831	510450962.41346276	127350.56091910784	13313352.298577316	73069286.54137236	152158189.12683144	197551374.3746451	30640750.423570704	117481361.94646211	998777836.323467	60939517.48504488
379363252.218755	15625852.769243672	20937423.96727206	86837218.8273508	245372418.40130025	2369061.5683069914	27759924.251874633	183995494.142459	741697505.0289129	4161962.1947855814	55587844.08081105	277482258.9900856	8014436.721063456	761739343.5340675	2022173975.26065	95363963.01249366	779485152.4231033	105805204.43887672	115375415.93374698	65427802.18201831	510143049.50417805	127338.45099539262	13313352.298577316	72920267.6783443	152158189.12683144	197283730.49109682	30541959.806044113	117144112.66349606	998656519.9698228	60939517.48504488
377373506.08892006	15585601.74392386	20753538.165604252	86556922.24729186	245093223.76510817	2346411.4445929504	27440229.376814052	183889671.1316895	738460585.1013511	4113698.719135531	55407749.34567377	276636568.41641206	7844709.697687847	760686755.8441921	2020924858.2650175	95351954.48685929	779485152.4231033	105204427.09181587	114927160.59789972	65175171.12301377	509145052.396629	127320.40820013755	13171954.422311086	72901664.28776598	151260111.7591004	196962920.1646757	30410795.84001167	113598055.37696438	996330099.3738633	60870996.62304285
377373506.08892006	15518403.768697543	20753538.165604252	86414541.07422791	244739293.28755668	2346411.4445929504	27192588.476364657	183036045.19505888	738460585.1013511	4072067.686903592	55109244.143254794	276636568.41641206	7658375.300605185	760686755.8441921	2016732805.3266063	95342930.90003854	779463071.2889822	104803571.01343715	114074538.00326832	65021721.01376921	501903652.4088278	127239.52151228291	13105126.939373633	72901664.28776598	149379928.88978976	196962920.1646757	30017744.727812465	113598055.37696438	996330099.3738633	60099480.90869278
377161729.53826815	15367947.971010268	20568033.904568758	86349360.6952678	243666651.7173736	2325433.0548228407	27192588.476364657	183014462.81310394	737026171.9623877	4072067.686903592	55109244.143254794	275646531.46845603	7658141.430106072	758882626.5733802	2013107483.7794163	95043036.3896153	779463071.2889822	104693167.2846464	114074538.00326832	64848436.8354428	501903652.4088278	127236.46059114569	12966372.75453466	72593232.32587981	149379928.88978976	196560198.45841748	30017744.727812465	112380570.19966124	993990970.9650906	60099480.90869278
376933051.1729352	15313620.747206027	20568033.904568758	85528918.62204397	243666651.7173736	2325433.0548228407	27159067.33295854	183014462.81310394	736446738.647202	4072067.686903592	55109244.143254794	275646531.46845603	7657987.175762874	758882626.5733802	2012993462.0082104	95043036.3896153	779103206.5289328	104693167.2846464	114074538.00326832	64710632.720885165	501903652.4088278	127217.31117994382	12954134.249163136	72159200.056798	149379928.88978976	196419748.32171598	30017744.727812465	111524023.90339254	993014099.6320717	60099480.90869278
375364852.77333087	15305256.825900339	20568033.904568758	85528918.62204397	243666651.7173736	2295177.163720549	26979511.273695163	182581374.58480835	734796593.940893	4050758.2572961496	54661184.203219734	275646531.46845603	7581771.650745862	758882626.5733802	2012969935.3628283	94805564.32047097	779045399.3926024	104451857.56351314	113941172.13141453	64710632.720885165	501903652.4088278	127151.25620283325	12940864.719477592	72030946.75483666	149379928.88978976	196314400.44529554	29831004.945635855	111383645.14720593	992586942.9472984	60099480.90869278
375364852.77333087	15246671.846452221	20534182.392361343	85368523.95925552	243643716.6504766	2294349.325558471	26495845.85335312	182581374.58480835	734575367.491049	3979182.960514229	54661184.203219734	275440911.69742614	7575999.416350493	758110736.7049692	2012260734.2733867	94686141.56398027	778941090.0322663	104218193.4488395	113749315.58248526	64002662.613960735	501903652.4088278	127137.94758091184	12908603.246339262	72030946.75483666	149379928.88978976	196159002.99091718	29757261.420831494	111076300.6168059	991462685.7021737	60043498.46858214
375364852.77333087	15246671.846452221	20534182.392361343	85093884.30060787	243643716.6504766	2294349.325558471	26484453.8281641	182524620.3722279	732051014.4872324	3979182.960514229	54661184.203219734	275342803.6507748	7564234.215677974	758110736.7049692	2011551494.378278	94686141.56398027	778937297.5612601	103822729.79377039	113364149.86475088	64002662.613960735	501903652.4088278	127137.94758091184	12890424.162199609	72030946.75483666	149371666.2167633	196148555.51505944	29587665.28337731	110769085.30690329	991368925.5876187	59810457.66718971
374743593.18696016	15038743.299526831	20374515.433076203	84957361.05950812	243641057.16684368	2285582.422535811	26484453.8281641	182524620.3722279	730917063.573809	3958489.5668490324	54468507.44735251	275193045.6711109	7441714.244378582	757142490.0392547	2011551494.378278	94681671.17381252	778342938.8000158	103261700.93624744	113364149.86475088	64002662.613960735	501453099.7079077	127135.85802546448	12612594.923075587	71630976.38686116	149014362.6023203	195069002.9885263	29587665.28337731	110395961.53449602	988968368.8372409	59810457.66718971
374685257.19740033	14954094.281013168	20373684.066041127	84846402.58487588	243264978.128327	2285582.422535811	26383792.38407481	182524620.3722279	730917063.573809	3956687.1891755722	54242169.940497026	275016300.1278668	7441714.244378582	757126493.9477915	2011078321.2258503	94134176.6184051	778090240.0627489	103261700.93624744	113223462.05423227	63804004.820701085	501453099.7079077	127113.16891060142	12612594.923075587	71602424.01892021	149014362.6023203	195069002.9885263	29587665.28337731	110342644.99487947	988886093.4937308	59674138.46131188
374425723.5868039	14905923.963503124	20337175.82235563	84666375.02982429	243264978.128327	2282228.4428009246	26342606.595754623	182521662.25898305	729414370.2600385	3916076.03465249	54238054.080818065	274984940.88212097	7402725.874999694	757102923.3084488	2010972291.9806397	94134176.6184051	778090240.0627489	102999606.08315395	113223462.05423227	63804004.820701085	501453099.7079077	127097.06507861725	12595825.478714544	71594828.73297967	149014362.6023203	194886765.06071848	29587665.28337731	110272825.94092098	988645091.9238169	59674138.46131188
372896920.5402553	14905923.963503124	20337175.82235563	83917047.13149959	243229564.71413395	2282228.4428009246	25712979.76134175	180959733.5417716	728760564.894219	3916076.03465249	54208885.56090851	274649411.56353307	7378013.618176827	757051298.5958812	2010256127.4888597	93853499.75580154	778044194.8335752	102975383.15186605	112146841.30579191	63509830.2798175	498303811.25885206	127069.1083009784	12595825.478714544	70986759.08898006	146162523.22561717	194863550.48209506	29241121.284930624	109388751.71872966	986494726.4246925	59674138.46131188
372896920.5402553	14905923.963503124	20337175.82235563	83917047.13149959	242224057.37394312	2279891.5257005626	25148225.15295246	180959733.5417716	727943509.3572109	3911486.7456019823	53859607.262773365	274597537.5362471	7378013.618176827	756212678.6366813	2008376589.0442133	93853499.75580154	776318037.7867639	102965019.42655712	112146841.30579191	63509830.2798175	498303811.25885206	126994.30552993766	12588971.591696467	70986759.08898006	146162523.22561717	194557359.23287356	28735234.03280195	109388751.71872966	976510088.938389	59537032.68062772
372896920.5402553	14648791.837683057	20306284.434007615	82931937.5388776	241584769.14250293	2244635.3851119024	25148225.15295246	180959733.5417716	727943509.3572109	3911486.7456019823	53440552.93681571	274088870.67316425	7378013.618176827	755869357.660041	2006806736.1421077	93499942.8216846	776318037.7867639	102719380.88050842	112146841.30579191	63347231.90167016	498303811.25885206	126897.39285711848	12517056.832787175	70213424.04592143	146162523.22561717	194261640.82733646	28735234.03280195	107957536.76903588	976510088.938389	59379333.16433414
371384566.68502706	14647107.920268595	20270368.98611992	82931937.5388776	241576502.4342201	2244635.3851119024	25148225.15295246	180959733.5417716	726966137.5061772	3909366.279792058	53440552.93681571	274076841.4895606	7378013.618176827	755869357.660041	2002219653.090663	93499942.8216846	776318037.7867639	90474775.4363081	112145440.6810208	63289536.25720145	498303811.25885206	126860.3715840501	12517056.832787175	70213424.04592143	146160277.74303874	194244730.3178673	28735234.03280195	107952933.36895247	976510088.938389	59379333.16433414
371384566.68502706	14647107.920268595	20012385.589720972	82913458.30290452	241576502.4342201	2244635.3851119024	25148225.15295246	180959733.5417716	726835096.2287942	3890579.8233962455	53440552.93681571	274076841.4895606	7378013.618176827	755826590.9745923	2002219653.090663	93499942.8216846	776257310.8648888	86644398.94681786	112145440.6810208	62618074.65320459	498303811.25885206	126860.3715840501	12439783.138026642	70213424.04592143	146160277.74303874	194244730.3178673	28735234.03280195	107952933.36895247	976510088.938389	59135273.280613594
370805730.1458924	14593293.80522883	19979752.50106882	82777054.19793698	241576502.4342201	2240214.4786869413	25148225.15295246	180959733.5417716	725078468.2976667	3826046.434950239	53351591.382683486	273769531.6038829	7266243.692425957	755765410.383501	2002219653.090663	92879962.75466596	776239114.1510283	86628087.45566031	112145440.6810208	62618074.65320459	497897011.91049916	126850.99716415285	12439783.138026642	70213424.04592143	146160277.74303874	193759676.8567568	28667226.74918112	107947090.61310478	976001438.0200181	59135273.280613594
368096165.67628866	14593293.80522883	19920569.072698925	82445697.84218398	241161515.00443068	2240214.4786869413	24952305.559116166	179055560.0771702	723163861.4972616	3797704.733181876	52934474.5955594	273317396.11280143	7222240.794445169	754899847.4116154	2001778332.6873066	91786073.66589347	774182901.7705985	86466382.04265033	112029380.6360155	62604046.63460249	497897011.91049916	126844.6715670732	12433212.04888669	68697423.95642765	145931930.16914392	192913353.3670146	28617767.21988539	106629896.83653243	974515258.0522511	59135273.280613594
368096165.67628866	14196089.99702357	19827511.817797787	82168431.89998727	241161515.00443068	2228075.7852432784	24944374.354209792	179055560.0771702	723163861.4972616	3781766.502136561	52934474.5955594	273213701.96809167	7222240.794445169	754899847.4116154	2000295856.9056146	91782136.78721736	774182901.7705985	86092994.6817097	111752816.57324077	62456686.1598896	497596740.7907288	126805.55393068756	12278810.23285174	68611596.7837505	145931930.16914392	192788104.41719088	28552301.627117526	106629896.83653243	974515258.0522511	58821507.39359947
368096165.67628866	14196089.99702357	19827511.817797787	82157113.07219641	241161515.00443068	2222136.2685421715	24944374.354209792	178743733.22901422	723163861.4972616	3781766.502136561	52841462.1022882	273213701.96809167	7198327.8714623675	754899847.4116154	1999150026.5017138	91126865.63665192	774182901.7705985	85982309.95292744	111752816.57324077	62456686.1598896	497464484.3291095	126803.80861220942	12278810.23285174	68155354.43432586	145900605.04242805	192788104.41719088	28433620.168112468	106629896.83653243	974515258.0522511	58821507.39359947
367905211.6967898	13973084.034060644	19418034.954218395	81607742.64483558	240138120.51912794	2219734.9409637502	24944374.354209792	178743733.22901422	721300409.1882643	3781766.502136561	52001252.64228486	272506855.89649785	7143790.965059038	753428098.8463731	1795458339.9918132	91126865.63665192	774182901.7705985	85982309.95292744	111224730.28273146	61655912.539910756	495942454.08816296	126791.58213376574	12116386.49594042	68155354.43432586	144676018.63801304	192673195.3898353	28232438.64212175	105749564.22855455	973146144.454984	57693549.99941543
367905211.6967898	13851897.022795765	19304376.003153577	81607742.64483558	240097768.13573915	2219734.9409637502	24470082.03271093	178743733.22901422	720237388.2703179	3769929.2368503083	52001252.64228486	272506855.89649785	7143790.965059038	753380128.8843694	1795458339.9918132	91126865.63665192	774182901.7705985	85655013.55976196	111224730.28273146	61613158.86507376	495942454.08816296	126778.95284755206	12010394.206335392	68155354.43432586	144676018.63801304	192651536.3654437	28222459.81255875	105749564.22855455	972434721.8060751	57693549.99941543
361055637.5998206	13851897.022795765	19264675.683373436	81607742.64483558	240097768.13573915	2200380.321935074	24412232.413823407	178364145.487657	718011202.0180104	3741379.668717645	51879423.51839657	272503649.7872518	7062967.726654594	753380128.8843694	1794506234.2283797	91121698.40940495	774182901.7705985	85594280.26901259	110964728.24816073	61606653.86726107	495942454.08816296	126771.95694305905	12010394.206335392	68076338.00752829	144676018.63801304	191623120.9216912	28136337.869890347	105749564.22855455	970778038.7797141	57693549.99941543
361055637.5998206	13851897.022795765	19264675.683373436	80555734.80554177	239942813.47550806	2200380.321935074	24412232.413823407	178341921.2781974	718011202.0180104	3738089.127542675	51879423.51839657	272395750.24840295	7062967.726654594	753026700.5332599	1788765545.485503	91040435.65970945	774113557.4474301	85400208.52411094	89809760.20961052	61596096.632419705	495140297.80021924	126771.95694305905	12010394.206335392	68007605.8224451	144648050.19509664	191623120.9216912	28136337.869890347	105557403.7238438	970778038.7797141	57690864.51025711
361055637.5998206	13697605.132576808	19208975.97267401	80555734.80554177	239705086.93838054	2194540.3311029864	24372846.954251092	178149764.51443213	717506055.1714002	3645921.4396376754	51800276.643929996	272350477.6184663	7032948.400452736	753026700.5332599	1758625217.424014	90761973.38320817	774090345.7430277	85158363.0018209	79780137.4167381	61146322.82882434	495140297.80021924	126763.97115103612	11833188.013178425	67480517.41581939	144648050.19509664	191339561.92444667	28044232.4185862	105054412.01180983	970394209.6409026	57248075.10921032
360906503.15992707	13660524.103320105	19154238.162219066	80555734.80554177	239705086.93838054	2179932.412526046	24337456.33113804	177677870.79460844	714351493.0168405	3645921.4396376754	51758408.164478734	272267262.18674695	6989207.323410006	752996816.4166869	1758483408.647536	90761973.38320817	774090345.7430277	85062569.73359773	79547875.74840242	61146322.82882434	494909701.7942062	126759.34585822481	11648598.783081746	67039205.77913683	144072551.46004546	190400916.1098527	28044232.4185862	105054412.01180983	970394209.6409026	57248075.10921032
