# Supplementary material for: An improved FOX optimization algorithm using adaptive exploration and exploitation for global optimization
Source: PLoS One. 2025 Sep 18;20(9):e0331965. doi: 10.1371/journal.pone.0331965 (PMC12445531; doi:10.1371/journal.pone.0331965)
Supplement: S2 File — This compressed file contains all the results of the conducted experiments. Each main directory within the archive includes three subdirectories: Analysis, best_fit, and convergence. The best_fit and convergence folders contain the raw experimental data obtained from 30 independent runs. The Analysis folder includes tables and figures derived from these raw results. These files can be used to reproduce and further analyze the results presented in the manuscript. (ZIP) [file pone.0331965.s002.zip › cec2017/convergence/HO/C17F24.csv]

trial_1	trial_2	trial_3	trial_4	trial_5	trial_6	trial_7	trial_8	trial_9	trial_10	trial_11	trial_12	trial_13	trial_14	trial_15	trial_16	trial_17	trial_18	trial_19	trial_20	trial_21	trial_22	trial_23	trial_24	trial_25	trial_26	trial_27	trial_28	trial_29	trial_30
10160.765099557379	9643.821372169241	10831.16765234887	10701.614216673832	10692.230648531937	10029.724906280044	10856.429657154684	8635.162016155049	10199.581985470712	8503.3366727031	9842.020865046976	10117.660739102255	8770.90344814568	10052.953538611077	8367.901532708227	9518.99699980058	7722.1257368881	8703.375063491196	10840.946255806373	7090.828457202625	8821.185903000578	10800.859660394965	10690.988483911238	9647.902226987508	10809.046080536844	8495.904248021325	8761.45573318297	9870.969791482152	10685.532124138634	9396.1345927361
7860.311916536154	9485.442747496685	9309.564951914343	8359.683317854659	8816.69386278689	8418.040726837142	7545.906133462744	8633.296249266363	9114.74258939334	8050.463399190351	8664.429088968762	8775.443763574662	6841.111175754045	7641.824493369477	7006.80364202085	8173.056705767844	7722.1257368881	8434.847736206317	9078.635556250243	6624.178139959392	7618.324733015731	9503.294989396083	8424.495921446927	8108.54949875475	10352.368977495342	7648.901944919723	7884.501191650537	9653.436732678027	9732.402834123131	9396.1345927361
7860.311916536154	8649.162198800093	8056.86627068437	8057.318531033834	8529.512692138731	8132.496826153016	6562.7350518036665	7903.451949288194	8612.27795712668	7547.822272923541	7344.893250834882	7948.342999087371	6542.203806827874	7173.77435594711	6763.649607416726	7658.042785494604	6283.861412373109	7771.214129158812	8368.716118632496	6315.272544830579	7197.768792148582	8396.15196966836	8021.480083300394	7142.1938060763405	9512.29218809403	7352.385639491698	7884.501191650537	8918.450947559677	7052.7151464316585	8435.959397467577
7374.194234235932	7935.697945359045	8056.86627068437	7330.406015842405	7865.268486996438	7605.386916892145	6150.4029913986515	7818.333537147313	7662.529253989205	7262.709924344653	6978.491715994392	7048.834249440394	6252.825690236161	6558.662702397328	6401.969948721016	6888.986129259128	6066.34354482725	7422.595428045931	8093.122581544918	6144.706957298538	6978.868436782952	7768.568923718325	7728.711339060102	6682.139103880574	8239.359004645892	7063.822930507643	7219.596125553736	8096.940147172785	6952.737986006405	6992.146093466539
6811.200423900482	7854.0882887558455	8039.311282482385	7330.406015842405	7171.291955409649	7495.145356461977	6103.601703463113	7421.0101860434925	7366.979365497225	7061.205665108517	6922.494865035041	7048.834249440394	6228.832115301899	6315.608436925109	6196.746903909439	6731.527235144287	6066.34354482725	7272.148280407154	7891.600307455753	5922.445576629393	6528.1087310890425	7567.70661616848	7573.703164700487	6540.871798524209	7808.783518163409	6901.846329017278	6897.228253094067	6758.051590412848	6374.831138423091	6992.146093466539
6179.575075195495	7204.744048210173	6409.810426615464	6856.210719562966	7124.754977969192	6689.802666165045	5954.462153765826	6669.9647269211255	7288.7207927954705	6728.84016017657	6266.4460498673	6946.3441248931085	6228.832115301899	5645.831343319478	5294.8934718305045	6458.540102553452	5789.546876036011	6814.669474833315	7120.4056420699235	5454.946962802902	5577.819856993128	7457.890857889509	7065.530367257843	6152.272159533262	7629.900811650236	6594.7433584990695	5551.491699788001	6758.051590412848	6021.360630974892	6585.317821152572
5725.860156395605	6504.99782459246	6116.628448252361	5636.2569246208095	6384.74469724415	6656.72966307019	5951.054328805877	6315.351573656143	7070.008583592344	6413.5006579215005	5429.932182824172	6665.306544247717	6092.5560102461695	5256.055801643577	5052.092407992279	6098.753371026656	5789.546876036011	6602.44365215167	6939.055542748464	5192.376388884887	5411.94095117294	7011.258499817519	6914.731646016895	6119.641156342748	7569.7750391198315	6263.50670174646	5169.493714810591	6365.884698487493	5704.648214047838	6502.0479046809605
5725.860156395605	6456.949223162566	6116.628448252361	5571.502453497278	6181.901792989471	5772.677096164624	5879.999330651428	5938.535125364574	7027.446884728635	5812.561506865974	5224.289586609651	6637.647857829183	6092.5560102461695	5248.968952646345	4961.320945420563	6087.2430193383425	5612.948158273119	6541.677311931192	6480.886855047842	4779.578242510708	5006.843833719366	6796.658323550054	6840.336137678441	5707.448150418214	7480.823360085009	6262.059415018406	5169.493714810591	6193.4075623483495	5650.046555857639	6291.411796339773
5537.318002018024	6243.206811545739	6086.543544480408	5413.367146566488	5987.611657662279	5772.677096164624	5719.110461162547	5938.535125364574	6937.070497125822	5812.561506865974	5179.570233750066	6121.481063060881	5951.529144017654	5193.886357766034	4903.733833291181	5975.351417077933	5491.615212660136	6483.561941216786	6244.476868512711	4779.578242510708	5006.843833719366	6613.2886429253585	6711.902773705387	5581.004511023955	7368.626453949974	6155.173070471916	4671.315035650779	5718.728477439125	5620.308517021493	6167.217440129118
5388.5876607928785	6147.922848654027	5911.192847075144	5036.1503457832905	5743.583530689637	5772.677096164624	5645.437819173683	5622.261705005539	6651.058888256628	5717.589271794872	4978.8234400271485	6121.481063060881	5795.438473323159	5163.109631628679	4814.431382364734	5488.873237527337	5400.868753981968	5967.09099092915	6149.503581879109	4779.578242510708	4997.053816660535	6558.166674517803	6696.066024332308	5270.687592235898	7306.736628340422	6082.921051528872	4671.315035650779	5718.728477439125	5568.935561199676	6004.788077442218
5166.282273550209	5977.635817418415	5897.8687757781045	4950.514006938602	5743.583530689637	5560.884866250054	5396.612983078161	5370.833502823891	6456.10157674726	5455.714712517603	4953.672644696067	5633.224968429347	5628.597010565116	4926.014618939101	4619.558013238906	5463.276739452582	5400.868753981968	5936.904077602196	5908.286186253479	4767.151157116794	4781.969088714048	6243.669184430655	6572.114762139381	4849.764442073218	6685.873128125908	5892.10291261718	4500.77871310127	5619.334912832486	5453.942073325561	6000.274590382747
5160.6289459644595	5612.338684061277	5771.516617943432	4648.632326553978	5416.536815949134	5423.982697219572	5396.612983078161	5160.321606110098	6453.670726322625	5355.660995212107	4725.091686077201	5632.319983070658	5617.123624774076	4834.075968487812	4522.113280350302	5463.276739452582	5186.339304395622	5245.660543715041	5745.626398701553	4592.576934921138	4619.75840394834	5913.365831099209	6324.27311770381	4849.764442073218	6643.457410246784	5797.772138850167	4500.77871310127	5312.164611155439	5321.158591755879	5667.306773738297
5117.52408092662	5603.879358599155	5766.666836527076	4647.9803591251075	5342.152239980593	5423.824746420467	5365.094015318621	5160.321606110098	6293.26474786196	5355.500834703218	4457.990370263742	5538.528115020821	5542.722341608363	4797.1592525864	4521.8156808512085	5118.741178966873	5060.855458086235	5231.042647769521	5665.653852506852	4582.3147042494875	4602.857538170327	5884.927104284536	6323.71444026176	4782.409553771203	6584.248260153236	5627.279889439768	4349.540018239507	5234.572918362992	5253.076134169887	5667.306773738297
5086.42910789547	5530.29433827777	5753.881723449699	4588.581320286745	5224.797521291782	5363.93329839323	5088.863134154471	5109.183323867774	6293.26474786196	5077.11335265202	4424.606645415482	5538.528115020821	5476.199599469455	4750.539186419802	4508.277845434814	5118.741178966873	4858.187890868601	5231.042647769521	5655.690185982887	4577.000631934351	4601.481694987882	5844.056682231283	6033.680845612034	4716.668296342474	6406.735103321124	5563.366515077685	4315.100715960671	5139.429881184818	5242.88290802582	5469.05871480902
5068.935442774679	4832.887604043353	5675.398589310269	4509.792072703038	5114.541715977049	5153.905412661744	5088.863134154471	4903.1234735610615	6230.934695769086	4950.694291767243	4359.772158322914	5501.224933236119	5294.383374349628	4688.186050721054	4429.114051325918	5118.741178966873	4716.903936010163	5135.569490025365	5557.18785413594	4513.550551731292	4539.994807357309	5735.405935567049	6033.680845612034	4552.798494306142	6406.735103321124	5563.366515077685	4296.859840386084	5132.763822248551	5229.821024404286	5469.05871480902
4952.897472304594	4704.345466897304	5671.8806158727475	4399.490166273676	4914.614519225568	5005.160737064965	4956.59324807212	4864.962716844807	6104.298414579886	4875.052795621938	4321.08843604188	5361.151777131996	5100.167601792045	4629.936208581104	4409.524991809656	5010.581409755534	4640.1242618975575	5135.569490025365	5447.312415244192	4489.144408124208	4483.751649621483	5470.782464411532	6033.680845612034	4500.891650741216	6406.735103321124	5547.742430860206	4206.292057317585	5132.763822248551	5202.513899284418	5439.446414513248
4921.344254395459	4704.345466897304	5655.310057344714	4385.973042649547	4831.370938959366	4963.968830285539	4956.59324807212	4543.500222615283	6104.298414579886	4851.55592991411	4172.8495628492765	5336.6281345425095	5100.167601792045	4608.891716702414	4388.582984864179	4960.589522678256	4636.501462026351	5122.834197100507	5447.312415244192	4489.144408124208	4390.373466160281	5352.951894720045	6015.383332729436	4500.891650741216	6406.735103321124	5478.136022133283	4187.979439893041	5104.088046503632	5192.234370675955	5373.810526094977
4915.777327284206	4704.345466897304	5639.855687046741	4363.646295524752	4743.955143349234	4851.263482895583	4877.158232120935	4489.283301794452	6070.482226777968	4851.55592991411	4168.506809216714	5299.622109042958	5086.971601218753	4562.722321905765	4353.206809626098	4936.989349793759	4430.398758067837	5085.136629912788	5340.56362365088	4478.202449791153	4344.795334443499	5352.951894720045	5927.417788107438	4369.913773977858	6360.988175262027	5293.26452604089	4001.2312653101544	5071.039677236005	5001.981904892138	5366.689601887218
4845.267300464391	4675.998156799187	5482.045474215964	4261.5076386905275	4732.976509548959	4810.874621829304	4721.8514145818735	4458.0223306724465	5884.565286187184	4835.867031119946	4094.858439201622	5191.431568589465	4986.944408278913	4503.8982059104055	4353.206809626098	4884.883489576877	4430.398758067837	4796.223763564276	5281.14741247475	4412.287549230367	4245.639243279807	5279.341341039071	5820.054282387404	4192.910679839843	6297.322453555229	5159.25191672917	3991.5247305558973	4891.310332475129	4812.710702104188	5321.874923330017
4763.240235751834	4498.0775807644295	5460.5395402139275	4256.086502437253	4669.921250394507	4715.107814231503	4573.12286686289	4458.0223306724465	5791.897657497266	4702.265679959848	3982.32955779983	5191.431568589465	4935.523540108997	4337.59713809374	4274.001557287104	4612.513287786411	4410.584916743496	4796.223763564276	5198.66759698709	4361.311013782794	4245.639243279807	5147.4158388905435	5794.6621909873775	4184.997277986271	6146.51324750935	4988.167821050132	3991.5247305558973	4891.310332475129	4795.505009619666	5266.32257820787
4658.791260055119	4480.9628591001465	5457.556841362521	4217.213877092707	4655.828819458204	4677.9265586696165	4567.078217123487	4456.926450661429	5719.9185773693425	4686.611218345819	3974.412293033427	5136.405914578254	4828.964244490968	4320.313319701594	4273.968050942298	4560.628251766173	4408.640784024763	4796.223763564276	5016.919390667876	4340.436318494946	4226.117367776755	5081.603742039604	5654.647137328598	4071.140126908697	6077.93509956693	4952.297438048332	3943.4441178230263	4891.310332475129	4781.059688620815	5149.2989002702125
4510.845779322151	4358.70669001942	5413.507140644908	4217.213877092707	4654.886351860523	4605.690819441506	4470.365059890482	4354.867242482405	5555.1113038307485	4621.736417536803	3953.867386966306	5136.405914578254	4823.62834803014	4261.406130620403	4270.9763916471875	4491.578837232615	4336.040332953362	4742.493646550652	4808.334200055284	4298.786887933806	4168.62704038372	4791.925381351823	5654.647137328598	4071.140126908697	6000.810455457135	4718.16978542516	3840.424756944148	4484.11349558152	4725.233911839726	4928.618987616777
4510.845779322151	4198.333345831008	5269.341044155317	4173.539723803788	4568.345895296465	4567.918112853447	4466.84161630773	4351.862767432646	5554.225849999807	4621.736417536803	3931.5710729626403	5136.405914578254	4820.424184878124	4261.406130620403	4268.22166909535	4450.293484112066	4305.153183106312	4717.332541041376	4682.705999196132	4298.786887933806	4086.3428850759356	4752.957323213701	5570.636038870615	4071.140126908697	6000.810455457135	4682.37180696804	3840.424756944148	4484.11349558152	4725.233911839726	4928.618987616777
4510.845779322151	4181.625411343428	5265.402971209329	4133.0967948046455	4567.550360313772	4541.14552523175	4344.292674195746	4345.729487361882	5542.880168687756	4619.337025426279	3879.385684015585	5136.405914578254	4817.497307782161	4261.406130620403	4201.994909349397	4370.849523851039	4264.684795223612	4697.1523015036455	4650.834608180508	4291.501845193316	4054.0501764490423	4712.592830758231	5570.636038870615	4061.961908194269	5968.729577455226	4668.360512575188	3840.424756944148	4463.094947436221	4677.620320588463	4800.677115161274
4449.2937547009005	4146.756686793425	5265.402971209329	4128.704584001713	4490.98828164945	4538.323015754835	4336.875835072429	4283.841870912966	5528.626199530095	4608.751968100779	3879.385684015585	5029.186042123463	4766.754392516148	4255.635632090617	4198.537393658324	4312.892458178141	4242.113627481764	4647.868406468056	4525.820473164355	4216.7061535980865	4001.4322381026795	4712.592830758231	5394.833539298077	4036.461720017287	5914.8416490067375	4588.549237493353	3840.424756944148	4431.29225491658	4608.809587308233	4795.102218800522
4330.257236530103	4074.536695701164	5139.080530393349	3924.900331904457	4431.59290236267	4435.131296173067	4293.226728972961	4211.787427515117	5511.715759317496	4532.629371735595	3845.7471056543545	5029.186042123463	4751.6059634829035	4245.918044327408	4112.824583078697	4250.726847036765	4232.7406883283975	4565.082694623448	4464.8009058923435	4164.445585080265	4001.4322381026795	4712.592830758231	5394.713340907523	4031.6066466052052	5796.432683858094	4588.549237493353	3839.592372623964	4431.29225491658	4548.645825056929	4779.124604768234
4330.257236530103	4074.536695701164	5139.080530393349	3924.900331904457	4362.783592638463	4435.131296173067	4249.946860857677	4211.787427515117	5489.136977614682	4532.629371735595	3845.7471056543545	4997.070690093876	4708.243053528911	4245.918044327408	4091.5301573697843	4212.143370146341	4085.1351571767245	4483.173342774589	4428.537334873267	4162.022975006449	3980.6417817190854	4648.68079539288	5394.713340907523	4015.429324184517	5788.797946994313	4582.758168556633	3829.7363398690914	4413.574903060741	4380.306285315466	4736.615200852275
4330.257236530103	4025.4202502486737	5139.080530393349	3865.5984424683534	4360.903562467486	4435.131296173067	4233.822873649534	4182.936121727855	5404.158913805688	4462.336103514751	3812.148861361764	4973.295230298883	4685.709884129707	4203.433535973512	4089.522442871884	4201.17342497845	4066.2435195959924	4448.147731925894	4370.8975326410955	4133.476417258716	3900.1540395540796	4612.765762867399	5326.451980200716	3981.513490296583	5720.329071414742	4537.822674602777	3777.3541792577917	4325.256335657665	4380.170189925769	4675.5663022510025
4301.920320554379	4025.4202502486737	5139.080530393349	3845.573438599863	4189.746794611115	4267.012535965725	4225.695755865515	4116.696808253303	5379.812178612874	4462.336103514751	3812.148861361764	4934.625553151927	4630.312785239847	4175.829019231253	3912.915032139604	4157.924714865857	4042.6832896820542	3990.8624238666616	4370.843393496689	4066.237587490223	3900.1540395540796	4612.765762867399	5309.206456097692	3960.8283968173578	5716.057310546627	4537.822674602777	3774.5224216007255	4325.256335657665	4343.4597855725915	4642.0113087382415
4243.55258925205	3987.7784933450284	5012.6917899066575	3814.83825031773	4187.572387810821	4267.012535965725	4088.8477749460303	4076.5318771257835	5317.570543965821	4393.570644740771	3791.597216993022	4868.91166271045	4583.487659926401	4155.28371524507	3912.915032139604	4157.924714865857	4042.6832896820542	3947.4705351559996	4367.6102950490495	4057.034684170498	3898.072890145423	4529.840531567324	5252.960593819958	3851.4900919474617	5691.046878752219	4509.055576545148	3767.3249927613015	4251.281156221388	4339.384292584027	4629.209507262949
4233.0939026882415	3972.271529904233	4973.904609907563	3807.5404562632243	4184.417121238065	4171.252122468193	3993.8058436507404	4015.0284010641753	5232.969372346297	4354.822467916108	3791.597216993022	4851.10860849675	4539.871504976043	4113.033984126405	3906.371949789429	4124.685791030917	4041.51391767562	3923.875950398161	4327.044065589679	4033.589593681786	3889.852094273728	4455.742771866773	5101.063730663425	3847.25489533942	5646.209003776403	4509.055576545148	3761.9567525572447	4251.281156221388	4324.818649548324	4629.209507262949
4190.385872979421	3959.3028890034075	4930.295249076145	3807.5404562632243	4164.887048983666	4169.084388149411	3993.8058436507404	3987.915936356961	5232.969372346297	4324.167053909772	3743.415762340782	4847.791381894902	4533.2904037306325	4113.033984126405	3906.371949789429	4062.2857065824383	4041.5082247635955	3923.875950398161	4275.176779205052	4027.5834382954254	3844.2473098552414	4455.186798462173	5017.3412919035345	3846.2757317435653	5611.326731953563	4507.240564406648	3736.3365803553697	4251.281156221388	4239.237691467221	4513.141835316066
4169.12018779033	3867.5492990843104	4923.814909778383	3801.5462627998886	4160.270461586952	4135.487476454198	3953.9249161559155	3949.7914846011786	5216.81167851363	4322.359607307613	3743.415762340782	4782.891553068306	4459.336050974733	4040.5209439414575	3906.310090617322	4032.708771683633	4033.022581946184	3918.964853270452	4252.376786584342	4017.507148473817	3844.2473098552414	4446.386202056646	4973.003402320408	3825.9814676949286	5609.147778190849	4354.574369671011	3732.2980542293826	4250.612581683687	4239.237691467221	4509.929930806863
4130.435044230775	3824.8578706368316	4863.187044579578	3799.9711450749073	4090.681991860366	4135.487476454198	3945.2814611068256	3949.7914846011786	5169.024272115337	4318.69221847517	3743.415762340782	4775.870162824158	4437.864755551935	4035.330864244187	3845.6731667378463	3967.4465979454762	4033.022581946184	3918.572412631206	4252.148233843973	4001.969182573813	3838.774053924185	4441.283099740661	4896.6966794342325	3810.9471468905904	5609.147778190849	4340.096133475958	3728.5049426601227	4199.0176629631715	4159.839307625279	4413.3439502570745
4130.435044230775	3794.5630958572087	4848.9017733658275	3788.552072301733	4066.312351134809	4099.913857985573	3920.1348525991343	3932.621058181254	5135.177463521479	4281.633947034681	3741.609254325306	4723.316964349322	4410.941291762404	4009.760556802795	3828.2866856611663	3954.531098019057	4007.888335724081	3898.0943671254345	4249.170335801376	3998.4856452467693	3835.6777004895066	4441.283099740661	4896.6966794342325	3809.096707301684	5609.147778190849	4314.64500373332	3707.653017209026	4199.0176629631715	4153.316322119996	4393.239532093006
4130.435044230775	3791.9028405784775	4809.18889779026	3775.0521214317896	4061.1660731111233	4036.4112510508826	3780.766615338802	3928.2052520514208	5108.9507186101055	4259.144527681551	3735.743058980709	4723.316964349322	4368.641398628548	3990.6906688160607	3816.4340136925202	3954.531098019057	4007.888335724081	3878.9630435142844	4176.067680279757	3860.7574415120307	3823.476979398318	4439.722137604341	4896.6966794342325	3806.7089203474748	5485.51404405726	4314.64500373332	3705.2553565902017	4199.0176629631715	4132.979286238435	4378.46830674562
4130.435044230775	3788.7874326381025	4809.18889779026	3756.0957431900556	4038.353541736021	4024.3372434909666	3770.2017769248405	3873.0368735047664	5062.038303789561	4253.8098208372385	3720.373227512717	4714.077056488119	4361.435788817529	3990.6906688160607	3794.4405938581044	3916.9031363187337	3954.5573108145936	3850.4522215128263	4168.365314834376	3856.6857912115393	3822.324838279922	4384.429549201773	4896.6966794342325	3805.8513283221782	5447.41406734253	4303.718999641826	3704.906871820742	4152.742136865521	4132.979286238435	4311.187153636911
4068.9010363861485	3750.607713807401	4799.154124238831	3733.017170583294	4012.570724319876	3965.2837588616994	3726.861235080385	3873.0368735047664	4634.49658936005	4249.121177842373	3720.373227512717	4667.571316116368	4359.362060157813	3969.8969695856786	3749.257105029137	3897.7082998718524	3954.5573108145936	3850.4522215128263	4117.28546688869	3856.6857912115393	3817.0941044770007	4371.807801216692	4829.274511491923	3795.864057804185	5334.165130706867	4260.8673369935495	3675.727434629501	4099.225627512512	4132.979286238435	4265.795377277678
4039.1493157536993	3739.876583092241	4799.154124238831	3731.676360777981	3970.851674798769	3941.0399905274107	3726.5746800110082	3872.6386419740047	4627.8464746796235	4234.909062560773	3720.373227512717	4631.713669146861	4347.279147700365	3939.3796376845485	3738.48585304974	3880.9623391299815	3954.5573108145936	3849.511039251446	4100.373341280317	3855.1096538054762	3788.9463558961625	4337.5415248694135	4817.946210140441	3784.763858563276	5283.074297265037	4239.240892687574	3648.8849364596585	4079.5245428156286	4110.591594951348	4222.67194639428
4039.1493157536993	3732.7451040224423	4747.152133733771	3718.1998369435673	3964.5544357270105	3883.637203540753	3726.5746800110082	3867.6979139642563	4601.916226419895	4227.137991716687	3714.09255613351	4631.713669146861	4257.964279582295	3893.8556320694297	3721.782632143726	3856.6145099377286	3948.7120385325106	3847.573201014223	4100.373341280317	3680.3167841896966	3727.3267796355194	4337.5415248694135	4795.37263902009	3759.728534800671	5256.096422908102	3957.790915384662	3648.8849364596585	4079.5245428156286	4103.112888825952	4222.608100718286
3930.1870526011326	3673.936344531491	4747.152133733771	3717.9590084280926	3953.274532773306	3848.063315010442	3667.197065778405	3867.4702346236377	4522.564875786788	4089.6164764661753	3704.3944316480765	4601.697435120226	4115.067853589974	3853.3097210155097	3721.782632143726	3754.3454293244235	3836.3439532143616	3847.566037831092	4099.662583403502	3673.795478551925	3708.2465252513875	4240.534833237893	4760.674628951349	3677.827965113049	5132.6210594656495	3957.790915384662	3596.1165700312336	4038.9283873695904	4082.5883826163454	4212.062943457769
3930.1870526011326	3673.936344531491	4729.016825776656	3688.3623332403595	3925.4561936451473	3835.232712768643	3649.516449382622	3859.873981838429	4516.00567584291	4079.410387026758	3668.0300994275603	4578.249120118119	4108.681456039409	3823.0628901473706	3715.010613817827	3747.508588374192	3809.494256165657	3839.016661879545	4085.647935030286	3673.795478551925	3708.2465252513875	4238.2707747388085	4602.591158333505	3666.2117966791884	4988.207518133691	3934.60847029875	3596.1165700312336	4017.7275955170426	4066.7272255796715	4203.684418224173
3923.190043561338	3659.905674589212	4709.630295739658	3688.3623332403595	3896.669370674933	3835.232712768643	3644.4253955940835	3859.301185321833	4442.395759895667	4068.9372548402316	3661.516948143111	4564.885084689498	4055.873897794061	3796.1475666203664	3695.6862527663952	3730.5754637652667	3809.494256165657	3783.7298361635994	4043.1674301401836	3665.486365062434	3708.2465252513875	4205.939985864598	4445.162245663192	3666.2117966791884	4988.207518133691	3934.60847029875	3582.7039819425972	4002.4267565634254	4060.851126139401	4195.70464426704
3913.76074065285	3640.3660750520503	4691.258847120444	3681.502732712466	3896.669370674933	3822.1015630641523	3638.688994618392	3812.995205726141	4418.88153606404	4010.8236128990975	3640.3353914020845	4564.885084689498	4018.849237060578	3793.1697044741177	3676.4992462155265	3730.5754637652667	3798.9831878942678	3780.0570224691464	3980.883660132439	3660.3559258375985	3696.4302837481778	4190.879505981121	4419.136231553481	3666.2117966791884	4988.207518133691	3925.2267499887894	3579.1691603409076	4002.4267565634254	4041.034729615576	4164.90322261832
3874.642094802135	3622.2995244528984	4672.782267608732	3681.502732712466	3895.3127974493354	3813.117838959595	3604.27676704539	3752.7445864584283	4418.88153606404	3996.624944240617	3636.853186301846	4552.86025860444	4009.212744732964	3785.6555571225877	3662.410026174676	3648.253140602383	3788.383967473504	3733.9809998177216	3969.0871684426406	3658.5800155690895	3685.750437340229	4152.270454561449	4337.359341608615	3666.2117966791884	4950.428478259319	3922.1773227218596	3577.652924050436	3993.3625893018293	4033.475407598933	4142.598576460565
3873.8175471331983	3616.030693461814	4662.199194169732	3681.502732712466	3895.103664005632	3810.373223215436	3583.4898872135436	3737.142582630612	4405.680002404571	3980.2631423072417	3633.79145261794	4552.170323284711	4008.4606593560993	3774.8834007189607	3662.0436099755516	3610.6410638950183	3788.383967473504	3723.707598379334	3960.752898712981	3648.0019056340493	3685.750437340229	4133.29655230698	4261.0691542331715	3661.8809787836735	4791.325791428337	3899.805318790781	3577.6331190266937	3993.3625893018293	4032.2311323486274	4142.598576460565
3873.3141245283427	3606.3716411883947	4653.315586330925	3666.970542181495	3892.1239787767117	3766.773268238886	3570.010111513903	3714.744830685997	4393.393401034581	3980.2631423072417	3626.204595566255	4545.96590424394	3949.2977774946803	3771.549447814288	3652.4158425753994	3602.199412813845	3788.2476037888637	3721.724507613686	3960.752898712981	3648.0019056340493	3675.257841316002	4128.976527625693	4258.487732073479	3661.8809787836735	4688.015935513158	3867.026893846106	3576.598285390267	3988.7728543541343	4007.5267262836833	4112.140948990249
3860.877293383378	3594.8569291761005	4645.861571920939	3642.8803725782263	3883.975898850531	3766.7698853215898	3534.6302160994146	3708.4303715545393	4381.17259620464	3918.524229760793	3617.8457190047848	4545.96590424394	3895.405192691389	3725.4069686388234	3652.4158425753994	3597.7298294899233	3779.393231782697	3719.5364390023155	3957.771490801506	3629.1913219815674	3675.257841316002	4116.809434981615	4258.487732073479	3642.1494308889573	4648.746180045024	3678.3098489552895	3566.062649439257	3963.614107723556	4007.5267262836833	4092.139064447701
3859.536032765346	3594.8569291761005	4537.550147341466	3642.8803725782263	3822.569347636845	3727.993375136809	3531.6410867772324	3701.692864350248	4371.999357781949	3868.7498588505796	3614.538628474014	4545.818490775435	3869.552450359321	3725.4069686388234	3611.080556783272	3595.9957868578813	3758.734154332502	3648.1496680538717	3955.0990615048704	3546.1299481464084	3671.8408376869447	4110.962087849788	4251.504560641069	3637.787449325676	4648.443675338975	3657.9883234455438	3566.062649439257	3949.141791109804	3963.3727510652925	4091.5518148222736
3843.4034358779895	3594.8569291761005	4537.550147341466	3636.0661730029283	3810.4379887348573	3714.6833946641596	3526.8724586422923	3698.8901666639013	4371.999357781949	3868.7498588505796	3613.57852945744	4525.198966556871	3869.552450359321	3723.9185536657465	3515.883032231067	3579.2188323261544	3747.629033325623	3648.1496680538717	3950.9882989189127	3539.2866405423583	3665.8556951390347	4089.3265887213734	4245.652943524269	3637.787449325676	4648.443675338975	3657.111543329168	3563.811972814899	3949.141791109804	3953.7716248694087	4081.8867595458223
3837.2648091833507	3593.973994442409	4537.550147341466	3635.9527346562113	3783.6407225783614	3706.997343467122	3526.8724586422923	3696.538276474723	4368.884358146146	3863.3296230690653	3610.0224847857253	4472.528910079476	3869.552450359321	3710.9499580512293	3511.9527445602644	3577.6703017140853	3740.3696663017263	3647.505665659848	3938.8732966629664	3539.2866405423583	3665.8556951390347	4062.7163458959203	4244.822110089727	3633.5502007844802	4577.122252285537	3624.566086554267	3556.0922550407877	3946.569572023024	3950.5583857751094	4070.407425491334
3836.9088343972226	3581.03212110165	4537.550147341466	3631.664017730711	3782.8861006265297	3706.5524826475284	3516.979741208417	3688.8591470509346	4341.293417057175	3863.3296230690653	3610.0224847857253	4376.968416671896	3857.970285006029	3709.598485500057	3491.926574323018	3574.63624560157	3740.3696663017263	3647.505665659848	3932.757978875982	3539.2866405423583	3661.3618688089173	4010.098188451847	4241.15274228603	3581.8003238792467	4544.338834078999	3622.0721586993886	3489.2210070334304	3889.4202635244546	3949.0949104688057	4055.421871087944
3821.8477652907886	3562.7795471658224	4536.099476104456	3615.2489910244126	3772.660164825258	3700.8727082074465	3516.979741208417	3686.4626775133706	4341.293417057175	3847.3589433144675	3606.984686496382	4376.968416671896	3829.467913041436	3686.853706335206	3456.625580695786	3573.365285770349	3731.57338957759	3647.505665659848	3909.6399664556357	3531.046267628504	3655.4607849160943	4010.098188451847	4239.234597083989	3581.8003238792467	4530.077302370019	3617.144835436631	3489.2210070334304	3889.4202635244546	3923.8014551335327	4031.868731503469
3793.06268883099	3546.213117208976	4534.386906975037	3609.184375445591	3772.660164825258	3700.8727082074465	3512.0724400093577	3666.7125252457627	4341.13083541245	3819.9457653765494	3604.775265896247	4376.968416671896	3827.4567203194542	3686.853706335206	3456.625580695786	3552.185222840233	3729.204648273929	3647.505665659848	3909.6399664556357	3530.6038524589612	3633.7109483810336	4006.255799727281	4229.655894276057	3581.8003238792467	4502.1425584576855	3600.521414882218	3489.2210070334304	3889.4202635244546	3923.8014551335327	4031.4602556254695
3778.6263129048502	3545.348509480949	4529.481418476195	3609.184375445591	3765.999440567236	3700.7674346974923	3511.917788543831	3659.6884625738994	4299.572919181549	3814.9272444122143	3603.9985053487844	4373.73339492979	3760.3580986357115	3686.853706335206	3451.9624543615573	3549.109249333584	3724.418054396824	3642.50874665793	3906.9917751878984	3528.8550039137117	3630.568315811785	4006.255799727281	4219.519348578675	3578.0533475392613	4493.264985082997	3599.640957772373	3489.2210070334304	3889.1436442121594	3916.8582214343714	4016.7043805557037
3778.6263129048502	3542.4895122336693	4529.481418476195	3601.3898293207008	3765.5847454214286	3694.201982184103	3495.210587677221	3659.6884625738994	4272.56730242345	3814.9272444122143	3603.9985053487844	4369.326002665826	3751.55560629199	3686.853706335206	3451.9624543615573	3549.109249333584	3724.142943854287	3639.8783120529733	3906.9917751878984	3516.227858416826	3627.7946445763673	4001.629019150157	4219.519348578675	3577.6129607456323	4445.508872127432	3594.9113579047053	3489.2210070334304	3877.049060599205	3916.8582214343714	4016.7043805557037
3775.749818626111	3533.095252321909	4492.634917764903	3583.6083640388806	3745.280589126586	3694.201982184103	3495.210587677221	3645.8295147151052	4268.334220068049	3774.304212164737	3597.404162835991	4366.859771938787	3750.59176280452	3678.77886208402	3443.574083008263	3548.8903648663363	3723.661123071771	3621.089852668074	3897.0886496570183	3516.227858416826	3627.7946445763673	4001.629019150157	4219.081960049428	3567.022243264463	4445.508872127432	3594.46480683865	3486.602326328627	3877.049060599205	3916.624017784454	4016.490187620233
3732.008823996274	3533.095252321909	4475.465524467605	3568.202856333579	3744.5250406637474	3572.5537591279835	3495.210587677221	3639.202706328222	4222.1676360010515	3769.4987867096856	3593.8308886974046	4346.453034918118	3745.004880667672	3678.77886208402	3431.611223712498	3548.3668577303847	3719.5677716573946	3620.115633788241	3890.749752976396	3491.7690093984374	3622.481728552817	4001.091191983367	4212.954461943996	3567.022243264463	4202.902007988391	3593.7605330376073	3471.2973535614765	3843.747878375457	3911.453186353435	4002.627121505867
3721.577108087893	3524.1654058966114	4473.405192770313	3568.202856333579	3744.418368232853	3565.2038456310593	3461.9446407560604	3639.202706328222	4143.537064402533	3747.5758330887184	3592.665195829947	4322.852285566218	3743.5824618419238	3668.4404544657555	3393.803112558161	3526.974404313654	3719.5677716573946	3619.911144225047	3888.991782338942	3460.3335588459886	3610.53087094083	3992.8209544043248	4200.302130594526	3563.252755923084	4202.902007988391	3578.623202710329	3425.5069201387414	3843.747878375457	3892.907170306364	3958.0873637660693
3701.29748887542	3524.1654058966114	4450.854514234603	3568.202856333579	3736.072178669243	3558.201571135316	3461.9446407560604	3631.738194694511	4143.537064402533	3747.524026850129	3576.1347163826854	4312.198180832881	3742.4633067867667	3666.953639198336	3393.741171196073	3503.020536594718	3717.6657198087287	3619.1168181822177	3880.612768745208	3459.562436157302	3610.5093950548808	3992.8209544043248	4166.966550347149	3525.999445279499	4202.471798960993	3522.7865879772053	3413.691437060227	3838.952429643712	3892.257705541154	3956.7945786918344
3672.819568305339	3515.4348859078336	4450.6452010034245	3565.088718730911	3709.742000807859	3553.2459525423224	3461.9446407560604	3631.175623531278	4136.136559838494	3739.636643866954	3576.1347163826854	4288.253219230186	3717.7131124288535	3662.4121072104717	3389.0323488977415	3503.020536594718	3717.5451023501587	3617.927745063779	3867.606023769452	3453.1743446500705	3610.5093950548808	3981.2073181757487	4166.966550347149	3524.2438203722	4193.302387203097	3500.173841048668	3410.5646230361262	3832.498804112681	3887.2617378080495	3955.673560726518
3672.819568305339	3483.8055572554176	4427.972676504559	3563.091111603433	3709.742000807859	3546.3219707678	3461.889573334798	3629.909762803726	4124.660349013375	3739.636643866954	3570.321330949684	4288.253219230186	3717.7131124288535	3656.362866454131	3387.3250869557437	3503.020536594718	3715.039244426367	3616.824053342785	3867.606023769452	3447.054979688437	3609.1058607275745	3979.356700980731	4166.966550347149	3523.216578891753	4193.302387203097	3500.173841048668	3409.973166914053	3829.8073565132154	3885.199645257185	3952.780798703626
3668.9712525345085	3478.4043843742793	4375.511385947213	3560.0967237217683	3709.742000807859	3527.958324614811	3461.7912547266033	3514.0740909444303	4124.660349013375	3715.113622571108	3530.452163551916	4238.867480575546	3706.9042459039783	3656.362866454131	3385.904074201985	3475.464562032938	3703.164457685157	3605.0532159938507	3830.272418909515	3446.692314668815	3609.1058607275745	3977.8192028324156	4130.92260527961	3523.079781099316	4191.048099515301	3498.019408431823	3409.218270614979	3829.3929204215883	3875.474163597022	3934.844310492508
3544.2156229665484	3478.2314865720728	4260.114713419542	3545.525935570293	3709.742000807859	3481.322222527593	3461.7912547266033	3506.9274236927517	4121.714300727547	3700.3065198691925	3510.2001304423193	4238.867480575546	3706.9042459039783	3651.6510345352467	3382.1216995521604	3423.167909221955	3695.9780320345258	3605.0532159938507	3830.272418909515	3444.4132166138643	3609.10058105027	3976.3949825439486	4130.92260527961	3507.432713494696	4184.80789158886	3494.80112325167	3408.5438469555816	3821.808941136309	3855.14022322607	3933.689021775237
3536.7757386634203	3467.0648208494986	4260.114713419542	3542.175780939676	3697.977265773926	3456.099082921834	3459.7430256923267	3506.9274236927517	4103.122691704957	3700.3065198691925	3510.2001304423193	4223.197493336367	3701.903043917977	3651.6510345352467	3348.2088899920013	3410.152098747142	3695.9780320345258	3605.0532159938507	3819.650351405812	3443.5392613537597	3607.5380979528372	3975.3363494462947	4116.712586322531	3494.937098098674	4166.947659861984	3493.1595202805865	3408.2880029796415	3819.91155668968	3855.14022322607	3933.689021775237
3536.7757386634203	3467.0648208494986	4259.82518194791	3541.9148919126173	3697.977265773926	3456.099082921834	3448.259680830035	3500.634147725352	4103.122691704957	3699.615058118855	3510.2001304423193	4223.197493336367	3701.3888934572356	3648.953507207768	3348.2088899920013	3410.152098747142	3681.504464579234	3601.121273350491	3819.650351405812	3438.762313773759	3595.223574340247	3957.0026778610836	4116.712586322531	3494.937098098674	4156.2112547903125	3484.1308476246822	3405.929272721093	3796.5216275478365	3847.9448121822506	3916.7583829261707
3534.152273852488	3466.5721393680824	4259.126466474578	3539.765573169091	3695.2966898779855	3456.099082921834	3443.640726519972	3500.634147725352	4100.917284626883	3699.325916105236	3510.2001304423193	4218.114004781093	3693.5010169706547	3643.2612668531456	3347.6348798823856	3401.6125100964173	3680.2656424297447	3599.567037352038	3819.650351405812	3438.642682862705	3586.053236719922	3957.0026778610836	4105.181540013742	3492.123224601988	4130.438008551859	3484.1308476246822	3400.061112177743	3796.5216275478365	3838.887040754036	3890.577049356897
3533.8503539110798	3466.267357910965	4250.5844273731955	3537.476215279895	3690.035141908153	3456.099082921834	3438.269071738453	3500.634147725352	4095.620284727801	3697.2201327874945	3504.538311909161	4217.411637802703	3693.5010169706547	3643.2612668531456	3347.064485946409	3401.6125100964173	3673.908256091793	3597.322843149378	3815.812827684072	3434.709167769104	3571.331740651322	3954.392850853991	4105.181540013742	3490.6817784582317	4117.970307503602	3481.8507407998313	3397.5672817362156	3795.860061181016	3819.270433944641	3884.4942618204564
3518.6424507689617	3459.2387103411	4246.821300478727	3535.3342252317498	3690.035141908153	3455.0784359916934	3438.269071738453	3489.7140262700777	4061.7721911783865	3681.0547761562575	3504.422226708243	4209.2397579142	3677.398809281035	3629.846214157241	3342.8727285003	3400.5685763735864	3668.013412477782	3592.1319448962668	3810.270733756951	3428.544935030627	3568.5179553698154	3943.8963369493413	4087.861699472278	3489.566659737805	4112.359428906774	3475.85787387397	3397.5207617149686	3780.404660048081	3817.9507523307693	3880.45758976389
3516.1319431286283	3447.950884519487	4246.530041376379	3533.46663641054	3687.095472959666	3453.6273542982813	3411.1889979374973	3483.422315550135	4061.7721911783865	3679.088860597914	3501.7755978634154	4204.414174509007	3670.5614798462075	3623.422084389464	3334.9344389134426	3387.860246859006	3661.636980172405	3590.378938955181	3797.4088186636004	3424.127049625931	3551.81395033211	3943.8963369493413	4074.139335136589	3487.6482120783808	4093.737096295129	3471.2174992331893	3394.697233731296	3780.0885905567857	3810.7026955056	3875.098815040058
3515.6187290746866	3447.950884519487	4240.908841852168	3532.1164629631094	3685.7110110733015	3451.1744765722046	3411.1889979374973	3482.199591731931	4061.7721911783865	3654.090901209329	3500.4061881660664	4204.220973637453	3670.5614798462075	3623.422084389464	3332.4723707804987	3387.860246859006	3660.0389847754122	3589.003494614898	3797.4088186636004	3422.1289039107432	3540.858985816316	3943.8963369493413	4074.139335136589	3487.6482120783808	4093.737096295129	3471.2174992331893	3394.504858895102	3775.7212745519655	3810.0805828169605	3872.331388403548
3513.5442746779927	3444.9611247331695	4231.952864969771	3530.9717530550515	3684.0147172598026	3449.9182463451207	3399.682620155569	3481.860919693736	4061.7721911783865	3653.4054191090354	3499.6466979492116	4193.4839821865135	3670.4453408111767	3623.422084389464	3314.564382819758	3376.462231125451	3653.5521758627683	3574.273097726603	3797.4088186636004	3418.84798609196	3540.0784267433874	3937.4527101789718	4074.139335136589	3486.6800771857743	4075.0523706484023	3470.789298820876	3394.504858895102	3773.7391191349598	3806.2629052494617	3831.0486800447916
3511.6051975281594	3444.564528245738	4231.064223375632	3530.456887771721	3683.4791317551562	3449.6861529563653	3399.1731453568245	3477.474339416116	4059.701124681297	3617.2010348923422	3495.9971978563804	4193.196161040215	3668.1843434410002	3622.733551887104	3314.564382819758	3374.787616305202	3624.6316013447868	3568.383622071049	3792.051949082066	3415.640323652907	3537.2364525035177	3937.4527101789718	4074.1015510554453	3482.933945203433	4074.9198005604276	3470.033908114162	3392.799156126634	3765.9908982799197	3794.6347426531092	3821.4706171099124
3509.4790956771203	3437.002374570559	4207.997669059235	3527.6188351345854	3658.167881604349	3439.175806216719	3390.117136260559	3472.610213764422	4048.9610962043093	3610.0403450903923	3491.584708535304	4179.719664210639	3658.596976317468	3621.072087310791	3313.096693449583	3364.074774034639	3619.875857892609	3565.992750887446	3792.051949082066	3412.2780149644395	3532.258226959292	3936.9665017262005	4063.095107776919	3478.293804158791	4072.4873599521525	3463.414270426969	3392.6674392990185	3757.845610317104	3794.6347426531092	3809.663976984256
3508.1422258118855	3426.215491026902	4199.48955369412	3523.882132243475	3629.56641186271	3439.175806216719	3390.117136260559	3461.0284743392085	4047.657316230874	3602.8039644052546	3490.009673725084	4179.719664210639	3646.0809317409694	3617.4388015834556	3310.1204894029006	3357.9164346962193	3618.957021526699	3564.401066734744	3784.8115318443506	3411.655187511993	3530.298548630156	3935.738721784249	4061.930982473215	3473.7755772808646	3956.730274239003	3457.5384677038337	3384.2222342141813	3756.5167118333256	3786.908130616581	3809.663976984256
3505.789096134683	3426.215491026902	4199.48955369412	3523.882132243475	3629.56641186271	3439.175806216719	3390.117136260559	3461.0284743392085	4046.33564207359	3600.308495785364	3484.630271878191	4179.719664210639	3646.0809317409694	3615.8180493181517	3310.1204894029006	3353.2653246643417	3616.6576803905878	3564.401066734744	3783.12832561332	3404.079081648254	3530.298548630156	3930.0919469215796	4061.930982473215	3469.1012142527497	3912.6381831739413	3457.5384677038337	3384.2222342141813	3752.747933407094	3784.6545575840137	3809.663976984256
3497.4655790079614	3426.215491026902	4191.044634957524	3519.687875793794	3628.799580250229	3439.175806216719	3380.4071255349877	3459.7087179622204	4044.6300065556698	3598.090100877839	3484.046194761261	4179.719664210639	3646.0809317409694	3615.649736997593	3310.1204894029006	3353.2653246643417	3595.4816937636588	3559.0491407376976	3774.733539783327	3404.079081648254	3527.1858894482684	3930.0257624944984	4055.3868898076526	3469.1012142527497	3899.219928353864	3454.5083691370146	3382.849810623748	3731.134692813922	3779.679108816917	3788.7442665476683
3491.85964597967	3418.248474944221	4187.400454123997	3519.687875793794	3628.5673975301643	3438.2397473541896	3379.8576446620837	3456.622430894848	4035.5190152406985	3595.9901699832008	3483.052141744407	4170.005231408662	3642.0158985504386	3611.9421144212465	3300.449386106919	3350.948309001288	3595.4816937636588	3559.0491407376976	3769.3259979265868	3396.8843391774653	3525.5481347354553	3930.0257624944984	4055.3868898076526	3468.694779848334	3895.4551062162086	3454.5083691370146	3379.0468234288032	3731.134692813922	3774.727007655355	3788.7442665476683
3491.85964597967	3418.248474944221	4187.400454123997	3518.074637699287	3626.57348712876	3436.1610203590726	3379.8576446620837	3456.173210595195	4035.098480404139	3545.2208017482726	3483.052141744407	4164.0523891538	3639.981070375802	3611.9421144212465	3299.5573706838613	3344.172017863768	3581.370133725027	3559.0491407376976	3769.3259979265868	3396.640101422851	3525.5481347354553	3921.800322681599	4051.948202152117	3464.4027352136945	3881.3603127056485	3436.7638194186716	3379.0468234288032	3731.134692813922	3774.1939803211512	3774.0389165767056
3485.8530047202908	3417.5073595088115	4182.183241757814	3517.311283264915	3626.3418309321555	3436.1610203590726	3378.572352041265	3454.533642486931	4026.193972823071	3542.9321110070823	3481.313442220198	4158.605301265027	3636.330513751112	3608.362092162566	3299.5573706838613	3343.3771817292027	3581.370133725027	3556.3621241760393	3767.580259946106	3395.3087038787344	3525.0561862433333	3920.396892429289	4049.2795639086526	3462.9717122863613	3838.7307109616204	3436.7638194186716	3378.7866896816963	3728.4315632527905	3767.928349542657	3767.7755671921173
3485.698362773537	3417.5073595088115	4146.678084802941	3505.3512870386653	3626.203970679933	3436.1610203590726	3314.9084985493755	3454.533642486931	3991.7579784915874	3516.5447046689887	3481.313442220198	4158.605301265027	3636.0016393637225	3608.362092162566	3299.04888766327	3343.3771817292027	3562.600289040222	3548.599690305099	3767.580259946106	3367.6861867970015	3524.1184333959036	3919.8808227573754	4049.2795639086526	3462.9451498813046	3788.4991070089704	3433.7401620648952	3378.7866896816963	3728.4315632527905	3763.652380408628	3761.7533917443893
3473.999601922386	3404.2352452983673	4146.678084802941	3487.1017932656396	3626.203970679933	3430.3813680262056	3310.469739585239	3454.533642486931	3983.9664024279245	3499.9024997721444	3479.908706813153	4137.744189596066	3631.1506000073064	3598.2557173073183	3298.970868825828	3339.161966822475	3530.4199178587905	3517.635713097386	3755.5234137132375	3350.9396806796003	3523.030278211627	3917.205927444884	4036.762994731537	3457.5056879679933	3709.5364849756543	3429.254670605457	3378.318169945194	3702.1233234097017	3750.557210386495	3735.827152342682
3472.4095291997046	3400.3759385250596	4145.484292175546	3476.553022478735	3617.6311343628686	3428.9439044238748	3306.4324499478225	3452.989660923594	3965.6809156152553	3499.9024997721444	3479.908706813153	4137.744189596066	3626.7014845208823	3598.2557173073183	3296.6685773302383	3333.741718923399	3456.043994428952	3517.3620319676734	3751.222800446311	3350.9396806796003	3520.7635286782333	3913.3135052713387	4036.762994731537	3453.760334015962	3702.668673773648	3425.938285715485	3371.337791753712	3687.2462827875497	3731.738760236869	3711.996019822722
3470.960294765627	3396.9997140393452	4125.469148455935	3472.154085657199	3615.2320082582246	3428.9439044238748	3293.8913669401627	3432.7735102767756	3963.2157923376762	3496.085836273447	3479.5100886059795	4137.20312323676	3626.7014845208823	3598.2557173073183	3289.394377205904	3333.581930373234	3448.357963677042	3513.107873205906	3749.7609989356333	3350.9396806796003	3520.4009063890944	3913.3135052713387	4036.762994731537	3453.6077127833723	3702.668673773648	3425.206707449573	3371.337791753712	3687.2462827875497	3721.829651274507	3709.0609745236798
3445.98526219431	3396.9997140393452	4097.9289091063	3471.690655384142	3615.010933063172	3423.095269864258	3259.28949007464	3432.7735102767756	3962.660042221968	3493.048067749042	3473.765390418131	4136.52750494107	3626.7014845208823	3598.2557173073183	3289.394377205904	3325.128428239117	3448.357963677042	3512.48532159773	3749.7609989356333	3290.711125402942	3516.3887633443596	3913.3135052713387	4028.377045073594	3453.6077127833723	3673.8614616938858	3424.7102040107247	3371.337791753712	3687.2462827875497	3718.686705817362	3709.0609745236798
3414.9122281046016	3396.9997140393452	4080.757773996719	3470.9263049202427	3609.589019199333	3423.095269864258	3256.3801754187803	3432.7735102767756	3962.5254458988607	3492.6069511405167	3473.4262193399954	4122.995899868396	3626.6994118385965	3598.0527173813093	3289.394377205904	3325.128428239117	3447.484133292495	3507.8037452753706	3738.054637555393	3276.555058045049	3513.8834841926864	3912.24659243167	4028.377045073594	3453.6077127833723	3660.0035215319285	3402.9712885417325	3371.337791753712	3687.2462827875497	3716.5757425511356	3696.753513831318
3414.9122281046016	3396.9997140393452	4055.696735291778	3465.567600581706	3609.5731207517592	3420.800102468965	3256.3770439476084	3432.689723569718	3961.6965904585772	3482.195291173228	3466.402873782111	4122.995899868396	3626.5855708018353	3598.0527173813093	3286.508454805297	3325.128428239117	3446.5829830074126	3481.1183883671874	3724.871676045656	3274.6411820431395	3510.181960759831	3912.24659243167	4028.377045073594	3452.4661120983606	3654.268185614231	3399.8205908723266	3370.287754109031	3685.6632475389806	3706.8700959357907	3696.7249746369926
3414.9122281046016	3396.516068765227	4055.43939704486	3461.4820669002647	3609.3913227784005	3420.800102468965	3255.1351449993717	3430.4474747252475	3951.385528102257	3480.9371638559433	3466.402873782111	4098.359928536445	3609.2104812916987	3590.061366323329	3281.0054021483456	3323.3978155632412	3446.000624133704	3479.795107374427	3720.610418479057	3274.6411820431395	3510.181960759831	3905.1209393096906	4008.0593079394976	3449.5139432902765	3654.268185614231	3399.8205908723266	3370.2809273584166	3669.473217326933	3702.2799105280656	3662.005142090196
3414.7015654075617	3392.773958776549	4043.7222521323893	3456.355536116866	3577.7763305705566	3416.5256744827607	3251.4148158500743	3430.1628358679873	3950.578939916018	3469.606564632139	3466.402873782111	4098.359928536445	3609.2104812916987	3590.061366323329	3281.0054021483456	3323.3860202866035	3444.9986301495383	3474.4137252347737	3709.826901739655	3268.4739620992073	3502.859160173237	3905.1209393096906	4008.0593079394976	3449.4901677291764	3654.268185614231	3399.767592719898	3367.0476195751685	3669.473217326933	3701.658996829449	3651.073888216194
3412.527345458255	3392.773958776549	4043.7222521323893	3456.355536116866	3562.8787382457913	3416.5256744827607	3251.1245383685673	3427.1260635430704	3946.719332341233	3469.606564632139	3457.0023467505252	4098.359928536445	3591.782347610224	3590.061366323329	3281.0054021483456	3323.3860202866035	3444.9986301495383	3474.4137252347737	3709.6067475894097	3268.4739620992073	3494.951868446299	3899.5975490337405	4008.0593079394976	3425.938198664633	3627.4860516056715	3396.228570689237	3364.170603015399	3669.473217326933	3701.3540934186494	3646.717982692713
3376.560827640288	3383.14849671976	4042.0747688420533	3452.8195820977867	3562.8787382457913	3416.5256744827607	3246.4152321773186	3418.028971815351	3929.2040737729126	3469.60548456345	3455.5358317798873	4089.4492231766385	3580.6958840081234	3569.060024826492	3280.3223135628064	3322.0207783050837	3441.8051716899795	3474.1928927698173	3699.211518219033	3268.447719663578	3494.951868446299	3882.527800097221	4008.0593079394976	3418.731647783097	3626.96239874824	3390.2387371845384	3363.627573413618	3661.4888293704244	3686.671319505101	3633.724112686366
3376.560827640288	3383.009191104754	4035.031408404274	3452.8195820977867	3558.091664722223	3412.1234093392645	3244.4526793589266	3408.949384120084	3927.089013765384	3469.528697703569	3454.9253714995857	4088.932218601266	3580.614969256845	3569.060024826492	3275.459090148651	3319.5480833703787	3440.1388500447256	3472.4505343391047	3697.8865449729697	3266.7580074738316	3491.3964917337835	3882.292154815729	4004.2346271793685	3416.374010161054	3621.3697916405	3388.0075014822714	3363.594547824142	3617.4991867241542	3682.0444689446213	3631.4634685474475
3375.8544970985854	3383.009191104754	4035.031408404274	3452.8195820977867	3558.091664722223	3410.747217786649	3219.9864334789945	3408.128259906863	3911.726551080108	3450.9327198804294	3454.869680913093	4087.754836689406	3549.2070329961193	3569.060024826492	3259.0919155522306	3319.4696768335552	3440.1388500447256	3462.6549337592232	3694.389207767379	3265.6041521069324	3491.3964917337835	3882.292154815729	4004.2346271793685	3408.9920475999384	3621.3697916405	3383.441009786737	3360.9721645312716	3516.546948178853	3679.0695287225817	3625.4284623574504
3372.9571931926776	3377.88698947358	4030.330625841131	3449.135123569298	3558.091664722223	3410.747217786649	3216.729204338012	3408.128259906863	3905.0917095354516	3449.0340077198002	3453.8602311528957	4082.3040455173864	3545.913739662399	3567.1358697626238	3256.439874292942	3296.8464091819324	3406.433673934223	3461.415338847188	3693.760578614807	3263.526894553946	3487.829369439666	3880.7588929665817	3999.859414700686	3408.647717832259	3616.9669803962015	3381.2256898300548	3360.5137405565492	3516.546948178853	3678.1581176808636	3620.586796552485
3365.692922709064	3373.12964951504	4025.5527870833184	3449.135123569298	3534.980043469665	3382.949751937518	3215.043085268169	3408.128259906863	3898.3669666238175	3445.6526954351048	3453.8602311528957	4082.3040455173864	3543.7505101833676	3564.6251867515543	3255.6244133066293	3273.0600115358766	3394.857065839614	3461.415338847188	3693.5770574521825	3260.1354440652594	3487.829369439666	3880.0165028851716	3999.859414700686	3408.647717832259	3595.5572234687934	3375.6515280180097	3360.2094289418415	3506.307814948988	3678.1581176808636	3620.586796552485
3357.542127329577	3371.8373499250215	3999.22022532992	3449.135123569298	3529.719876452356	3379.3714655748686	3209.213355408034	3408.128259906863	3891.51836170136	3435.425245172336	3453.8602311528957	4067.536394179593	3536.9916017939695	3553.8419165120486	3254.4856407437783	3272.1349256542876	3394.857065839614	3454.4792956917427	3687.793988993006	3259.240324649636	3487.829369439666	3875.6930038894507	3993.796750911345	3406.0974348022164	3595.5572234687934	3375.6515280180097	3351.485982367546	3505.1372261152374	3678.1099073767646	3620.586796552485
3357.2452096259267	3371.300058187717	3989.941062485763	3443.492661021206	3524.587028073515	3376.1036069144698	3205.6738703332317	3407.607535549273	3891.271970794793	3404.6764679857583	3450.928915099511	4067.536394179593	3535.8206213473527	3553.8419165120486	3252.885023410448	3268.3399879517856	3394.857065839614	3454.4792956917427	3687.793988993006	3250.542813272368	3482.685839322126	3871.3448585178626	3993.796750911345	3399.3805555922827	3595.5572234687934	3375.2750763521117	3351.485982367546	3504.9320119014333	3676.7386612108457	3617.3164555077237
3356.1193501153866	3370.737426072207	3930.8183247775114	3439.6881533050228	3524.587028073515	3376.1036069144698	3205.6738703332317	3401.924250825749	3885.6767563107587	3404.4351640681853	3450.928915099511	4062.6317847919286	3533.243567568587	3552.296894107717	3252.885023410448	3262.2907919536947	3394.857065839614	3454.4792956917427	3687.2660897490796	3247.5918662234226	3478.986195391758	3870.7095845520366	3986.984434929789	3399.3805555922827	3583.2427917638106	3374.20763103248	3344.621160190362	3503.0783734415045	3671.9520123123084	3613.291006467122
3356.0541246085595	3360.921247791374	3918.4550075582415	3439.6881533050228	3523.8008232513953	3371.910747961986	3204.331070787035	3396.7760952309263	3879.2449042362095	3402.9381033295904	3450.928915099511	4051.226378618353	3527.04710604519	3551.6533932914267	3251.233509992093	3247.8043113059466	3394.348296335442	3454.4467442048763	3685.5664023238432	3247.5918662234226	3478.986195391758	3862.705477326216	3985.289310827735	3398.1090819026194	3582.8937244128047	3366.957354676181	3344.621160190362	3503.0207435218917	3671.3510847716066	3612.357448321662
3350.47686077966	3360.921247791374	3912.2694051847907	3439.6522119392353	3516.3581659134466	3371.910747961986	3201.2793594626046	3393.4441815230675	3876.494049794403	3383.7313795283926	3448.191352592291	4051.226378618353	3527.04710604519	3549.4176941239148	3250.7990002402257	3247.8043113059466	3389.803418913986	3453.6272740877366	3680.1070143689385	3247.1395993729693	3478.985178037332	3862.705477326216	3980.2723632186535	3397.2502641467863	3578.8150693455964	3366.4513323747537	3343.019162176389	3502.472659439438	3670.4635023316655	3610.3248718252844
3346.575646062134	3354.153693483654	3912.2694051847907	3439.6522119392353	3515.94414242323	3370.7730579762724	3192.710262618083	3393.4441815230675	3862.4783310130365	3383.7313795283926	3444.8086535103903	4032.3089843759535	3526.4232927778485	3534.936999121345	3250.771955427427	3241.185777690737	3386.533197398405	3451.317455049486	3675.4137917639446	3247.0464151897686	3478.2585249542026	3855.6028165324583	3974.927750281642	3387.05963864548	3575.333191988184	3357.807276153284	3339.88538150014	3495.238366774402	3668.016917433127	3610.126394313003
3337.980206014684	3354.153693483654	3901.1560903540226	3436.6533262250678	3510.788998784626	3368.365622516581	3192.710262618083	3393.4441815230675	3862.1580146700435	3383.483671755137	3443.9904293258405	4026.098181386269	3526.4232927778485	3534.936999121345	3248.0011069871107	3239.768527436794	3386.533197398405	3451.317455049486	3675.1413165498316	3244.3409133511636	3476.291456405102	3851.3397046804985	3974.927750281642	3387.05963864548	3571.984667411116	3357.807276153284	3339.88538150014	3452.5946837800298	3665.11823423268	3598.7149316315017
3306.0493283483656	3353.8878136990934	3901.1560903540226	3436.1342064211804	3510.788998784626	3367.3185910362413	3192.710262618083	3393.4441815230675	3853.203654131307	3383.483671755137	3442.7359469244884	4026.098181386269	3526.2521222328724	3534.936999121345	3248.0011069871107	3235.4941063119663	3386.533197398405	3449.3269100079606	3674.619666776429	3243.9934703694753	3471.9105341650265	3851.3397046804985	3974.927750281642	3380.822625280472	3571.984667411116	3357.807276153284	3339.88538150014	3412.5938702894473	3659.928016431658	3595.696430106137
3306.0493283483656	3353.7759594300533	3899.6142467966706	3435.5930507840367	3510.788998784626	3365.7864474809594	3192.710262618083	3389.8059059943184	3853.203654131307	3383.483671755137	3442.7359469244884	4022.8937171594607	3521.9452132692886	3527.620673575592	3247.2417260177917	3233.4337958575247	3382.086200043813	3449.3269100079606	3673.31904225832	3243.9934703694753	3471.9105341650265	3840.3432633487882	3973.821918124071	3380.822625280472	3568.974657227076	3357.807276153284	3339.4340818928813	3409.568145362414	3658.781128817437	3588.445779761717
3301.415023717427	3353.7421791471943	3892.8989336100067	3435.5930507840367	3508.9620125429547	3365.7456203251213	3192.1065032339793	3389.8059059943184	3808.757158400628	3383.483671755137	3442.7359469244884	4011.2963337268156	3521.4501722236755	3526.8905160012337	3247.1314868372638	3233.4337958575247	3382.086200043813	3449.3269100079606	3673.31904225832	3241.857690449508	3471.625599650276	3792.8574720940296	3970.961893745841	3380.822625280472	3567.5959810433287	3357.807276153284	3339.4340818928813	3409.2748215329234	3658.781128817437	3588.445779761717
3300.7200547679536	3349.9499360772543	3892.8989336100067	3427.847702617738	3507.7822278680164	3363.3566124424333	3179.8289567132724	3384.61108045884	3808.757158400628	3377.255288791849	3440.9465266873704	4011.2963337268156	3515.9558508349846	3526.010128416371	3242.3262591156376	3208.4213292621343	3382.086200043813	3447.498129903749	3667.112164709244	3241.857690449508	3467.5351707515347	3784.98585767551	3969.451954330403	3379.0515778444937	3553.8219091688034	3357.274594469219	3337.9150132640802	3408.6067613935015	3654.743972010602	3588.445779761717
3298.7892274145015	3349.9499360772543	3885.5969572981076	3427.847702617738	3506.786500427931	3357.2897356082053	3179.8289567132724	3384.61108045884	3808.757158400628	3376.0153876524287	3440.5880480121464	4011.153388494531	3514.8102218712775	3523.897047620195	3242.3262591156376	3196.3338097190826	3382.086200043813	3446.5993327344704	3665.84706720066	3240.0652299327485	3467.180389333231	3782.112503222359	3969.119901104006	3377.2703614209204	3551.356626219431	3355.6778581141357	3337.3237847013083	3408.2692275020872	3654.743972010602	3588.445779761717
3295.019982867132	3349.552498305241	3864.627982648721	3427.615664541673	3506.786500427931	3356.8513960797463	3179.34549169998	3382.4807313658703	3808.757158400628	3370.044598725528	3412.9599456300484	4009.761443865613	3512.690251897701	3523.897047620195	3241.820396405103	3185.7484226513866	3372.0869445844805	3445.186763116573	3665.4804599652325	3238.2137298539556	3464.8326885398005	3781.923728170723	3962.410116772887	3377.2703614209204	3548.068731830196	3355.6778581141357	3336.470598382052	3407.8205926541614	3629.4785252212896	3587.9599247278584
3295.019982867132	3349.0912670334897	3842.460627032484	3423.8277818752	3500.7997751227567	3356.8513960797463	3179.34549169998	3382.295968377639	3807.7679407108526	3369.6500178747474	3404.866355150926	4005.5967221141836	3512.690251897701	3522.7806185743684	3238.952273525064	3185.7484226513866	3364.471125313862	3444.626432085398	3662.966166121446	3238.0161660440485	3462.4400308887043	3767.57830155575	3958.80941612885	3373.1455094142393	3547.6376857535306	3353.317074044991	3336.470598382052	3407.7566420718135	3614.0420479032095	3582.430931988767
3294.1222119301447	3348.9626741181446	3802.1644734094466	3423.8277818752	3500.7997751227567	3308.5583646214545	3179.34549169998	3379.8005633098583	3802.2757774355373	3369.6500178747474	3401.6091430089905	3990.929553955675	3507.0676963213705	3522.384800086505	3235.759564542522	3184.231614869493	3363.0715948808843	3444.626432085398	3661.0268659572666	3236.9821878269227	3462.4400308887043	3766.166241727302	3958.6745404921535	3372.8735285275206	3547.4696608887843	3353.317074044991	3334.189734824025	3403.381737801578	3613.6897729848206	3582.430931988767
3294.1222119301447	3348.1473543789084	3802.1644734094466	3417.7587371902873	3498.018745416658	3300.890721069344	3172.296164481757	3378.0760754613566	3786.0169275416774	3361.4612819859262	3396.9125554953257	3978.557583744774	3507.0676963213705	3517.4906853596012	3231.643653739245	3182.4032925125384	3362.562534594427	3435.971870098574	3650.1850900514555	3235.3470224554167	3458.2079710874605	3759.431695306109	3949.3853140546485	3369.548098008507	3547.4591806958697	3350.850368345589	3334.1491962633045	3402.753767286789	3611.5286360475498	3579.8674036701523
3287.9935289044392	3343.2264032735034	3799.952463210364	3417.7587371902873	3496.697632801074	3292.7319752443027	3172.1172211798694	3378.060022064543	3786.0169275416774	3361.4612819859262	3396.9125554953257	3978.557583744774	3507.056665560772	3517.4906853596012	3231.643653739245	3182.4032925125384	3362.5215096056886	3435.971870098574	3649.8338616216242	3233.753630573828	3458.2079710874605	3759.40867507394	3949.3853140546485	3369.548098008507	3540.470479115524	3349.355835209584	3334.1491962633045	3396.9083456798926	3607.7417593435493	3579.8674036701523
3287.9935289044392	3343.2264032735034	3791.5084496466034	3412.092143885609	3486.456746605171	3291.140466709099	3171.7748003186516	3371.880864902437	3786.0169275416774	3357.355903297027	3388.091798682899	3978.557583744774	3504.848483885989	3517.4436943066476	3226.8498691812665	3171.4455186815358	3357.9631251405876	3434.2293740004275	3647.547556026736	3233.753630573828	3454.184056586412	3753.0430484681683	3949.3853140546485	3367.697531207009	3540.470479115524	3349.355835209584	3334.129823476011	3395.52458878297	3595.027802367444	3574.808098323708
3287.0785752318643	3343.2264032735034	3783.1484462005014	3412.092143885609	3486.456746605171	3289.544509850552	3166.3016233414023	3369.3380662918894	3786.0169275416774	3357.333400563308	3388.091798682899	3978.557583744774	3502.9691774580215	3515.5771949702057	3226.8498691812665	3166.3078053559702	3357.9631251405876	3433.941703694588	3647.547556026736	3195.249299659732	3454.184056586412	3731.2528402286607	3949.1181244030304	3367.2474929517275	3519.4630224764915	3344.3870420068356	3331.156120779531	3395.52458878297	3591.2376627277504	3562.5168561515097
3281.4373599039714	3340.4939695447783	3782.946297308334	3410.7706161833594	3486.282386694679	3288.9500518039567	3166.3016233414023	3362.547235065938	3786.0169275416774	3354.8207441393997	3387.911234959529	3975.834006815311	3499.20600367106	3514.2080169036267	3226.4502750423217	3166.2733372439857	3353.0554857096213	3429.5439539015597	3647.547556026736	3193.6445634469233	3451.8631843948688	3729.243861829217	3945.620058915981	3363.60388295702	3519.4630224764915	3344.3870420068356	3331.156120779531	3394.082232075079	3582.7662986103524	3562.5168561515097
3280.6080880398977	3340.4939695447783	3759.79377866721	3410.0631002239847	3486.282386694679	3288.9500518039567	3158.180887610245	3362.547235065938	3786.0169275416774	3354.8207441393997	3387.495241383223	3975.834006815311	3498.1325870338605	3514.2080169036267	3226.4502750423217	3163.9129084070446	3353.0554857096213	3429.5439539015597	3647.547556026736	3191.4010697278995	3450.1512888610723	3726.134115463645	3945.533842288708	3363.60388295702	3519.4630224764915	3344.3870420068356	3329.8899245869457	3394.082232075079	3581.6954881892125	3562.5168561515097
3280.6080880398977	3323.516144290923	3724.9292079151614	3409.2828235026486	3483.214630702164	3287.781149972042	3158.180887610245	3361.219552272915	3778.8741346162933	3352.794631020558	3386.677017243651	3969.1057678695975	3498.102232892409	3486.1829592991144	3223.817865333742	3163.7486149911915	3351.1471987270947	3429.5439539015597	3644.0633128143963	3188.541136640425	3450.1512888610723	3717.5555681118058	3929.1094376156343	3337.473144282384	3511.4099528576644	3342.949905769342	3326.544615588608	3390.960343152578	3581.6954881892125	3560.878881908706
3280.3792624885514	3317.454565806369	3724.9292079151614	3407.6051480292736	3479.259800209	3285.5428694016628	3158.180887610245	3361.219552272915	3775.657245763504	3352.794631020558	3386.677017243651	3969.1057678695975	3495.4629476105483	3486.1829592991144	3223.324390011496	3158.704728051436	3351.1471987270947	3423.041373944242	3644.0633128143963	3188.4476378157024	3450.1512888610723	3715.0546510007525	3929.006429230266	3337.473144282384	3506.9936904115993	3342.949905769342	3326.544615588608	3390.960343152578	3580.1457025286327	3560.549753104902
3280.227217477821	3315.6395526434035	3695.3113142938555	3380.927018425804	3458.338856389827	3284.767729539226	3158.180887610245	3355.8085804754887	3774.1162332196254	3352.794631020558	3376.8248179478123	3966.0546201909106	3493.3178881182816	3486.1829592991144	3223.2440979567864	3158.1980741853486	3341.130543095235	3417.409355055664	3641.998401540794	3187.47126421971	3450.1512888610723	3702.0786140104337	3925.732939524517	3337.473144282384	3497.350897438842	3342.949905769342	3321.0239845312753	3390.960343152578	3579.949468991098	3556.9429961412197
3273.8439587867133	3315.6395526434035	3694.711577370532	3374.9275689731276	3457.5594867419613	3278.2465747395217	3158.180887610245	3355.8085804754887	3773.7084265171275	3350.540226347553	3372.3203212899584	3962.0778878540546	3493.3178881182816	3486.1829592991144	3222.351401298532	3152.669978512327	3341.130543095235	3417.409355055664	3641.735134741173	3187.47126421971	3450.1512888610723	3702.0786140104337	3925.732939524517	3337.473144282384	3497.350897438842	3342.949905769342	3320.848292495796	3388.1435897159663	3579.949468991098	3556.9429961412197
3273.8439587867133	3315.6395526434035	3694.523744241372	3368.0563036668773	3454.1757784148995	3278.2465747395217	3156.448077967945	3355.7516510285245	3773.517864569916	3346.799421512942	3369.7558700898066	3962.0778878540546	3492.8709288502178	3485.9823418872757	3222.1639365125584	3145.562100711527	3341.130543095235	3417.409355055664	3637.3366477227332	3187.4408065888447	3450.0295408034626	3702.0786140104337	3917.638709755788	3334.951955398442	3497.350897438842	3340.595435270251	3320.848292495796	3380.6970391425357	3579.2068230362556	3556.85635465207
3273.3654832562343	3313.954314365398	3693.3226892845278	3367.715802340786	3453.913598622917	3278.2033883784243	3156.448077967945	3355.3426960902334	3772.601160769853	3346.799421512942	3369.1729935011417	3959.9591238715643	3492.067107258368	3485.9823418872757	3221.35820602194	3145.077630557213	3341.130543095235	3403.564710178942	3637.3366477227332	3184.284325130962	3448.2132237708984	3702.0786140104337	3916.146364833423	3334.1409452600533	3497.350897438842	3340.595435270251	3320.848292495796	3380.6970391425357	3563.9255163435955	3556.3887324909415
3273.118325601915	3313.5105667325497	3691.6975885285574	3367.4945778910032	3453.497209632419	3276.6366561630907	3152.5756269159406	3352.7068702361435	3764.6674646890347	3345.565171981459	3369.0765807953003	3958.9192786306703	3491.1446466092484	3485.480785672141	3221.247028682401	3129.801972178449	3338.9229980418704	3377.6654440674583	3637.3366477227332	3182.739210944019	3447.9041282734847	3691.7937335860242	3915.053975132223	3331.869620499407	3494.345192219232	3339.507446745289	3317.4039374876884	3380.6970391425357	3546.938093790888	3552.553580412266
3270.155149370439	3308.6690903240933	3690.348644290868	3360.6875925480304	3450.319684672809	3275.836817213257	3152.5756269159406	3348.273463796535	3762.3334678443243	3339.357924736396	3367.5740334893817	3949.1966575963465	3488.9507548511638	3481.8351053718475	3220.8129532486	3129.801972178449	3336.5491302980195	3374.799072624517	3634.1872085061773	3182.739210944019	3446.757987452306	3689.3355408362877	3897.681073614981	3329.274409712547	3490.7543090663567	3337.9855490771165	3313.533288299207	3378.9388689949615	3546.439814397945	3548.622114872575
3267.4258766358253	3308.6496449344236	3683.7989746245485	3360.3655771724866	3448.0446036120843	3271.7110777772073	3152.219660469798	3348.273463796535	3762.3334678443243	3339.357924736396	3367.213160178022	3949.1914826688903	3487.3657182228744	3481.1756354705803	3220.8129532486	3129.801972178449	3336.5491302980195	3372.9662843546557	3633.5574066542163	3182.16494740981	3441.832927350998	3689.0362233116953	3897.681073614981	3329.233955038554	3490.7543090663567	3337.369285251281	3313.533288299207	3376.58454746294	3540.9236629034713	3548.622114872575
3258.9850254620856	3308.6496449344236	3681.2191129018365	3348.0953524940346	3444.7118101080355	3271.7110777772073	3152.0402337863115	3348.273463796535	3757.141588383147	3338.7812148105054	3345.8963623997533	3949.1351219399503	3487.231489299019	3479.860278142774	3215.618368825526	3129.801972178449	3336.5491302980195	3372.9662843546557	3630.938362656705	3181.2854409074566	3441.8164304145193	3685.3080482843347	3897.5545209905335	3326.4183976828826	3487.7733992293215	3337.369285251281	3308.2947988248297	3376.58454746294	3540.9236629034713	3548.3953471316518
3258.055309843254	3308.6496449344236	3680.5026554024353	3345.9185158918053	3441.104441540313	3270.143495598589	3140.1679191789394	3347.8453166992244	3757.141588383147	3335.8580071127135	3345.8963623997533	3948.949301196708	3487.089558175687	3479.125172079818	3215.618368825526	3127.871253755548	3336.3061375595025	3366.896882447911	3630.938362656705	3181.1280448755506	3441.8164304145193	3685.3080482843347	3884.0074236327855	3326.4183976828826	3487.7733992293215	3337.290901178946	3308.2947988248297	3376.529249636035	3538.087788647986	3545.9046534495665
3254.070982295996	3306.3303705649078	3675.9375996195995	3345.7589587886328	3438.198948435568	3270.143495598589	3128.016131516138	3347.8186357220357	3755.930646791616	3334.0648274156824	3345.8963623997533	3937.562858479416	3480.0479182574213	3476.4999161425903	3215.618368825526	3123.428864641298	3335.1428516841324	3366.438222106958	3630.243375189547	3180.0634423298734	3441.1408936610833	3682.388246289199	3884.0074236327855	3326.4183976828826	3487.7733992293215	3337.040060665533	3308.2947988248297	3372.4862394617703	3538.087788647986	3545.9046534495665
3254.070982295996	3305.96830203169	3675.9375996195995	3345.2005385730936	3430.5424546643367	3268.5373211897377	3125.443125751064	3347.8186357220357	3755.930646791616	3333.534731528754	3344.3478466315614	3937.562858479416	3477.76240014233	3474.037997687531	3215.618368825526	3123.428864641298	3331.2263204124074	3365.202827927238	3630.243375189547	3180.0634423298734	3440.2325182490813	3677.60830046634	3882.5489097042782	3323.9827235821012	3486.0087740868516	3336.549334496167	3308.2947988248297	3372.0422431450834	3536.8989182483774	3543.7974522831714
3252.355327544776	3305.96830203169	3675.205050031802	3344.935138318703	3429.7278799071646	3268.5373211897377	3125.443125751064	3346.5695437548056	3755.060946654257	3332.6395526169244	3344.3478466315614	3933.72073426024	3477.76240014233	3473.7863035204227	3215.618368825526	3122.957698617972	3330.326711646581	3365.0280829189005	3627.6954981344884	3180.0634423298734	3440.2325182490813	3669.940099106679	3881.4068245006556	3323.8918833897296	3484.140941152008	3335.4856561718043	3308.2947988248297	3372.0422431450834	3536.6837822921916	3543.7974522831714
3251.9919048950014	3305.297862005469	3663.3611477697023	3344.619725414789	3421.7435054114053	3264.975829434225	3123.934290737866	3346.5695437548056	3753.6596012630434	3332.6395526169244	3342.148555082709	3926.13654773482	3477.76240014233	3472.918798776718	3211.6846879991213	3119.736323440396	3312.959661749197	3341.7458944624123	3627.6954981344884	3177.2369242186933	3427.1314430576394	3669.8961113929386	3879.880101441995	3323.5861254402726	3483.3240477975437	3335.4668557200293	3308.2947988248297	3370.833601236257	3533.2274312861	3541.636170520368
3247.912536669638	3301.606725816305	3663.3611477697023	3343.4284262731394	3418.329098398916	3264.975829434225	3122.44494028977	3346.5364328024475	3753.6399616186645	3332.6395526169244	3341.7347710929953	3926.13654773482	3477.76240014233	3472.918798776718	3206.4448394303663	3119.06631922547	3312.9595671597062	3341.4986596873346	3625.288478237088	3176.6989974990975	3425.6691489785853	3668.118008647943	3875.3781753498797	3323.5861254402726	3482.8305319899546	3335.1328860575604	3306.924261703024	3367.34912325649	3533.04415625116	3541.4880629425006
3247.912536669638	3298.9794683630307	3659.020422822054	3343.0796627515588	3417.67784407275	3264.975829434225	3120.4868000766896	3345.8771344597035	3735.3332111761	3332.08703619875	3341.7347710929953	3891.417281482659	3473.848043414907	3467.6691250950107	3206.3812171622185	3118.868740578269	3312.8066285621944	3336.4045817360925	3625.288478237088	3176.6989974990975	3424.390501784148	3668.118008647943	3875.0760460519796	3323.48398678162	3482.715509284874	3334.940428988842	3306.924261703024	3367.34912325649	3522.0144855298895	3541.350987795486
3240.741975538729	3297.6780034543863	3646.851324145635	3340.903247382204	3416.640023643795	3264.617466475587	3120.010050445753	3345.3648487694354	3735.3332111761	3332.08703619875	3341.4883264092896	3880.446106344264	3473.848043414907	3467.6691250950107	3205.9845093292656	3116.522225460357	3312.288401896567	3336.4045817360925	3622.5767772858744	3176.0841302836784	3423.7979777968385	3668.059142345231	3868.890175993458	3323.4455331104614	3481.572544205391	3334.3456549538014	3306.179253709746	3365.9664598311588	3522.0144855298895	3539.2198522133363
3240.741975538729	3297.6780034543863	3636.479216493955	3340.903247382204	3414.6784569689835	3264.617466475587	3118.2897394419497	3345.050751406819	3731.0378625556978	3330.61827337849	3341.4883264092896	3880.1130306623118	3471.563113933339	3467.6691250950107	3204.6921239508624	3112.4540896674935	3312.2578985330356	3335.1400837887027	3618.9208271637212	3175.9238772325225	3423.7979777968385	3663.32900056877	3868.890175993458	3323.4455331104614	3476.750439833401	3334.2705804025004	3306.179253709746	3365.9664598311588	3520.9014990654728	3530.821065323588
3239.132291861294	3297.6780034543863	3636.479216493955	3339.5735338081245	3413.918401172498	3264.2483854414827	3116.5207807915904	3344.2819982811357	3731.0378625556978	3328.442713431729	3331.3996381738507	3878.3244481500005	3471.563113933339	3466.864440273489	3203.09675717318	3112.106743825303	3310.4013766588105	3322.1935753774496	3618.9208271637212	3175.880204706222	3421.219984112451	3662.908079168862	3868.890175993458	3322.3425867690707	3476.750439833401	3333.0338760082914	3305.8424286526565	3365.9664598311588	3520.9014990654728	3530.821065323588
3238.9575428226917	3295.331453198745	3633.8801653342452	3338.9879890638476	3413.5220792215755	3264.172566032025	3116.4181699336023	3342.818335131718	3728.3551471064666	3325.256148307366	3331.3996381738507	3876.7388227250613	3471.563113933339	3456.458446428248	3202.5635976549615	3101.5623010699746	3310.2514512349894	3317.224099260367	3618.2678385406584	3174.912685616873	3420.4206413371794	3618.5870900030554	3867.2548229688373	3318.4767012404136	3476.750439833401	3332.3700282476416	3305.8424286526565	3358.462509240426	3518.1921945410913	3528.836249652373
3238.7875365690966	3295.331453198745	3633.8801653342452	3338.9879890638476	3412.979013151328	3264.1606739359063	3116.25389816687	3342.818335131718	3728.3551471064666	3325.256148307366	3331.3996381738507	3876.7388227250613	3471.563113933339	3456.458446428248	3199.8199378195586	3089.213600660988	3307.5504265133127	3316.955587139677	3618.2678385406584	3166.4907086375506	3413.826239099289	3608.9717302836143	3867.2548229688373	3317.8667642957366	3476.750439833401	3332.2526465627907	3305.783462162789	3305.5551766000235	3509.1488410003403	3526.1667087612186
3238.082182234516	3295.331453198745	3633.8801653342452	3337.395278045698	3406.9121521362304	3264.041732200826	3112.716682027856	3338.6359634332457	3727.9054124541262	3323.627680957275	3331.3996381738507	3862.335366914202	3469.6338638577536	3451.929120308628	3199.8199378195586	3088.0148216193475	3307.5504265133127	3316.402106756543	3614.1891982680163	3166.4907086375506	3413.826239099289	3600.99790828395	3864.6693583995043	3315.5444636185857	3476.5603156148527	3330.975725999167	3304.387474850684	3305.5551766000235	3509.1488410003403	3526.1667087612186
3235.5492398345505	3294.689039338627	3625.266807535612	3337.395278045698	3406.821826225463	3261.9503908141646	3108.7839327681354	3337.3691201270162	3727.8057148744656	3323.627680957275	3331.3996381738507	3861.844187902947	3468.210875313451	3451.929120308628	3199.5664672804496	3082.2578891371536	3306.2905449656023	3316.3556859923715	3613.1522850202728	3166.4907086375506	3410.967154239211	3599.3693612897955	3864.6693583995043	3315.389396042214	3464.337549468624	3330.975725999167	3304.387474850684	3298.0363563652277	3505.103164891767	3516.9861330090444
3232.0325481351447	3293.3511647793057	3625.266807535612	3336.7057511879793	3406.821826225463	3261.9503908141646	3108.7839327681354	3337.3691201270162	3722.809464962804	3323.627680957275	3331.3996381738507	3842.627118623471	3468.210875313451	3451.929120308628	3199.564324892038	3082.2578891371536	3306.2905449656023	3311.0961778974793	3612.2981577001483	3165.7725612784443	3410.4531368127036	3599.3693612897955	3860.7705890782227	3315.378140672227	3441.1876632922663	3330.0693455733253	3304.291994193067	3296.9216827127802	3503.231809929534	3516.9861330090444
3229.267515681975	3292.6022321577066	3596.7219680757535	3336.55812300439	3405.1995933349835	3261.3658750426043	3108.2093083623386	3337.3691201270162	3720.8690887502207	3317.786648355622	3331.3996381738507	3842.627118623471	3465.639604216666	3451.2253470826017	3199.564324892038	3079.3722093821184	3306.1545577214893	3311.0961778974793	3610.358724118604	3164.9622424701893	3410.4531368127036	3599.3693612897955	3858.8092917485847	3315.0210497953803	3430.2654560139963	3329.0782457007526	3303.396575322551	3295.9833418859407	3503.173227901416	3516.9861330090444
3229.0989547295417	3292.6022321577066	3590.5507599746043	3336.095023704292	3405.0010479726625	3260.9618895048798	3108.2093083623386	3337.3691201270162	3718.8138898918705	3303.9055068377315	3330.268668431124	3838.145140029562	3465.639604216666	3451.2253470826017	3191.7050011216434	3078.0486408711718	3306.1545577214893	3311.0961778974793	3609.7343540920274	3164.53441575202	3410.1049426418103	3593.542036553129	3856.862936127204	3315.0210497953803	3428.744597907691	3327.4887130413035	3303.3439535895423	3295.417473204673	3503.157006121544	3516.9861330090444
3227.528779833833	3292.127946620627	3588.882879569481	3330.8257173852467	3403.263560733716	3260.9618895048798	3107.1950842707515	3336.764508933604	3718.8138898918705	3303.9055068377315	3330.268668431124	3838.145140029562	3465.639604216666	3451.2253470826017	3164.752385540629	3054.1240010863194	3305.417440953133	3311.0961778974793	3609.7343540920274	3163.195038319409	3410.1049426418103	3592.942156123756	3856.862936127204	3314.8388460366996	3428.744597907691	3327.4887130413035	3303.3439535895423	3295.417473204673	3503.1442207721593	3516.7487241516
3226.4394022970528	3289.6178791280367	3588.882879569481	3330.8257173852467	3399.61893304397	3260.9618895048798	3107.1950842707515	3333.8103567339112	3709.7650230409745	3301.9854368746455	3330.107915359912	3833.4001079943228	3461.1773656480755	3449.1587737483715	3164.752385540629	3053.6493911459206	3301.8525082229953	3308.5613269633895	3606.4943098931203	3163.195038319409	3408.8361721282536	3591.356826665806	3849.6634954582005	3312.642922975377	3422.5842439182566	3325.08046438481	3300.025119532198	3291.9751328800357	3503.1442207721593	3516.7487241516
3223.4640816497185	3289.6178791280367	3585.768997803307	3330.8257173852467	3398.3830964620647	3258.971111982887	3107.1950842707515	3333.8103567339112	3705.3884842712514	3301.2408911285947	3330.107915359912	3828.4617503232066	3458.0922366645973	3445.977816060836	3164.670858854299	3052.301606125793	3301.8525082229953	3308.5613269633895	3603.3885419803305	3160.984468120238	3408.2102038616736	3584.928364138215	3842.467657362715	3312.50669327775	3420.5774841730695	3325.08046438481	3300.025119532198	3291.4168320494955	3500.034029201207	3515.2090678648506
3223.4640816497185	3289.603992109481	3579.7116531426614	3330.8257173852467	3396.1760430075055	3258.9512737517516	3107.0160903031438	3333.8103567339112	3705.3884842712514	3290.175878129936	3326.8933511572495	3828.4617503232066	3458.0922366645973	3445.977816060836	3164.603559665765	3049.2894192946524	3301.8525082229953	3307.319413706334	3603.3885419803305	3160.984468120238	3408.2102038616736	3584.928364138215	3842.467657362715	3312.50669327775	3420.5774841730695	3325.08046438481	3299.87658590026	3290.225050045493	3500.0259916785935	3515.2090678648506
3223.0921031549865	3289.603992109481	3579.3684910246	3300.5138425774066	3395.981683774904	3258.350971159896	3105.3526749980892	3333.175984682785	3700.5762301454497	3290.1334367717777	3325.259878793444	3826.3898789785267	3458.0922366645973	3445.977816060836	3162.3225547119773	3048.786600498245	3301.8525082229953	3306.6572176375366	3603.3885419803305	3160.984468120238	3406.392318209403	3580.1265856012847	3842.467657362715	3311.936832361542	3418.4766641934157	3324.9516858285515	3299.87658590026	3289.359313763452	3497.4162801200346	3510.9778480635023
3221.973773371765	3288.5244449762677	3570.875285944208	3300.0752215182993	3392.845963865998	3257.6946053227775	3104.5660496276273	3333.0845508304715	3698.7897575389907	3290.1334367717777	3325.259878793444	3802.7541096276923	3458.0922366645973	3443.6470020385386	3162.054025956094	3047.692051833909	3301.1015039125064	3306.6496606019236	3603.3885419803305	3160.631488894549	3406.392318209403	3555.6920910070344	3837.564186287936	3311.839482583646	3414.8111795902337	3324.2988897559308	3298.188071374797	3287.3588256281355	3496.6980072149454	3500.193472000034
3221.973773371765	3288.100126204875	3567.5143377961012	3300.0752215182993	3388.5808487044105	3256.9897189833378	3103.3503159115917	3332.8706497079343	3697.421127603461	3289.585936612978	3325.259878793444	3789.4354811046596	3458.0922366645973	3441.6646737951755	3161.882466113651	3042.6571007824155	3301.1015039125064	3306.3963154432013	3603.3885419803305	3159.763763644821	3403.619003315477	3549.17380124795	3837.564186287936	3311.383023620958	3411.0885116886916	3323.7250418681606	3296.6779687822655	3286.679987315377	3496.395149518412	3498.6500794365056
3219.838981417636	3287.6263100623128	3562.558986332947	3297.091723019851	3388.5808487044105	3256.9897189833378	3102.3577189504854	3330.2611937222046	3695.089067928495	3289.585936612978	3325.259878793444	3789.4354811046596	3455.690795167762	3441.6646737951755	3161.0683321345564	3042.6571007824155	3298.657091779303	3305.582553640451	3602.9362641243692	3157.9935460888296	3402.0149280121514	3549.125342846529	3837.564186287936	3309.1500561737575	3404.6238117452285	3320.910647647377	3295.5403094081253	3284.0049247412994	3493.132801488189	3498.151326054123
3216.2374649035146	3285.1883110240724	3560.9979184949943	3296.7982940223737	3388.0380390713012	3256.9897189833378	3102.3577189504854	3329.874723618911	3693.884253284506	3289.061417594415	3324.4345159596232	3785.9000647582816	3455.690795167762	3435.4491317245665	3159.3912990706895	3042.632122856793	3297.640220123237	3302.3375210905297	3598.1709422097797	3157.9430970531776	3397.7108362767626	3545.0823821607473	3828.060709582366	3306.281103169035	3400.9507418209478	3320.8459999901825	3295.5403094081253	3280.383005254852	3489.851001140114	3494.861631113002
3215.281957337972	3285.1883110240724	3560.9979184949943	3296.191581947306	3388.0380390713012	3256.9897189833378	3101.738379215691	3328.525496451117	3693.884253284506	3285.7292693859586	3322.004772595208	3783.7272109294177	3455.690795167762	3435.4491317245665	3159.3912990706895	3037.9932234327525	3297.559102401948	3302.023812080373	3597.606472127688	3157.9430970531776	3397.7011296741957	3543.733032075407	3822.3901973910015	3303.5931254167426	3374.40816970523	3320.4788813906393	3295.5403094081253	3280.383005254852	3488.360179881182	3492.26233664895
3215.281957337972	3285.1883110240724	3559.761172081551	3295.228411047642	3387.907291845212	3256.9480984309757	3101.6232572143294	3328.525496451117	3693.884253284506	3285.7292693859586	3321.834555001147	3782.9776231710903	3455.690795167762	3435.4491317245665	3158.057297493888	3037.6828750570385	3296.8909190837535	3301.7048153126516	3597.606472127688	3157.9430970531776	3397.7011296741957	3542.6720488504648	3822.3901973910015	3303.5931254167426	3369.98612920087	3320.4788813906393	3295.5403094081253	3275.0917741398844	3488.360179881182	3492.26233664895
3215.281957337972	3284.5304116087855	3557.6360552635615	3295.228411047642	3387.1265261611425	3256.939165188798	3101.142176094695	3328.022855621519	3691.0925277335955	3282.116098487857	3321.834555001147	3782.9776231710903	3455.418053685562	3435.4491317245665	3158.057297493888	3036.7638804643825	3296.8909190837535	3299.0342032887247	3597.606472127688	3157.491792372705	3397.69931234371	3539.5529794738477	3821.93510877888	3303.5931254167426	3369.98612920087	3320.380961932431	3293.692178689213	3275.0917741398844	3487.429536346526	3492.215565696175
3215.281957337972	3282.7697157924335	3548.551514822826	3295.032554307994	3385.0859736729	3256.939165188798	3100.170878858451	3327.297426079371	3685.2229921688904	3282.116098487857	3319.6887669706207	3782.8386223478374	3455.257480208105	3435.4491317245665	3151.7221648492155	3033.505787483162	3293.810778636163	3299.0342032887247	3597.581562268004	3157.491792372705	3396.3243272154446	3539.5529794738477	3821.93510877888	3303.5931254167426	3367.296533079649	3319.598186025464	3293.692178689213	3275.0917741398844	3486.987115910492	3483.035966721853
3215.281957337972	3282.6204207322867	3548.551514822826	3294.32195495395	3385.0859736729	3255.434364917649	3094.3928216256213	3321.844806381193	3685.2229921688904	3282.116098487857	3319.5640298561307	3782.8386223478374	3455.1634526247976	3435.4491317245665	3151.6791330098713	3032.4725277400917	3292.359640096729	3299.0342032887247	3597.581562268004	3156.2729478208903	3391.30225111258	3539.482355055779	3821.93510877888	3303.5931254167426	3365.6875060268126	3319.598186025464	3293.3691752326285	3274.752744787065	3483.4682965033217	3483.035966721853
3213.438392163317	3282.6204207322867	3545.51520450722	3294.096230053372	3383.394129773377	3255.434364917649	3094.3928216256213	3321.844806381193	3685.2229921688904	3281.3032368708773	3317.0554940321827	3777.5757317693424	3454.189606227116	3434.8557658507616	3151.6777192876034	3031.2734137520492	3292.359640096729	3299.0342032887247	3594.210824744422	3156.2729478208903	3391.30225111258	3538.4990562110565	3815.314737444506	3303.3648861041816	3364.2028588102553	3318.416115841178	3293.3691752326285	3270.449306429972	3480.365625196254	3483.035966721853
3213.438392163317	3281.6382706184395	3543.539477607712	3290.6384214994814	3382.6673558898974	3255.079126285915	3093.5776103342573	3321.5052580392294	3683.549370176954	3281.3032368708773	3317.0554940321827	3777.5757317693424	3451.9732004132597	3434.168061142852	3150.9020205486754	3029.271340327059	3292.359640096729	3299.0342032887247	3594.210824744422	3153.42561214547	3390.0499933180295	3537.1995123068327	3815.314737444506	3298.847338489754	3363.7315412087064	3317.26634853554	3293.044110060768	3270.270572920021	3480.365625196254	3480.582908098815
3213.438392163317	3281.188060847554	3540.6656214080967	3290.506314221274	3381.428283096736	3255.079126285915	3093.5776103342573	3321.5052580392294	3683.549370176954	3279.594122492775	3316.5718841972975	3777.080069284954	3451.6560690850256	3434.168061142852	3150.9020205486754	3027.0203960481313	3291.1043029266566	3296.231870504943	3594.210824744422	3153.192174156903	3390.0499933180295	3537.0638371957857	3815.314737444506	3298.685658371858	3363.270257117875	3317.005004047185	3292.358280847142	3269.5038605475365	3480.3655511420466	3480.582908098815
3210.0033484702544	3277.061878320429	3538.2026844761076	3290.452244367064	3380.7384880042705	3254.3723634395974	3092.51996242247	3320.1904196806377	3680.1245507826466	3278.890867136668	3316.5718841972975	3775.1301759242397	3449.8588231394247	3431.77246659531	3148.715552830099	3025.348859671276	3290.986654782964	3296.231870504943	3593.89160999964	3153.162598015302	3390.0499933180295	3534.4543756000126	3812.594693094974	3298.6252033131695	3359.3089685101186	3314.8581278868523	3291.873030893299	3264.436032949409	3477.1899799283456	3478.2719616340883
3210.0033484702544	3277.061878320429	3538.2026844761076	3290.235123977476	3380.6566613790505	3254.3723634395974	3092.1921349372233	3320.1904196806377	3680.1245507826466	3278.890867136668	3316.5718841972975	3775.1301759242397	3449.8588231394247	3431.77246659531	3148.715552830099	3025.2193177368063	3290.713316806762	3296.0213995529502	3593.0161650165874	3152.873957744635	3390.0499933180295	3534.1686212749964	3811.9654295211985	3298.6252033131695	3357.3519353763354	3314.8581278868523	3291.873030893299	3264.436032949409	3477.1899799283456	3478.2719616340883
3210.0033484702544	3275.8197876008644	3538.1915860249164	3287.5122909543784	3380.002158188029	3254.208520996093	3087.4635369645216	3319.8221574875074	3648.8627111248757	3278.890867136668	3316.5601259719965	3767.9191652301943	3442.6404941184555	3431.77246659531	3148.7142317232065	3025.204789634632	3290.713316806762	3295.110479530855	3593.0161650165874	3145.6404405177373	3389.6385063958824	3534.146199556387	3795.267182486982	3294.668735447624	3353.3352114652525	3314.8581278868523	3291.873030893299	3264.436032949409	3471.2229499556083	3477.6354101004667
3209.800995685392	3275.1690157135736	3528.9089417805353	3287.5122909543784	3379.39124759047	3254.0259316891024	3087.4635369645216	3319.8221574875074	3633.5163214073846	3278.890867136668	3316.5415739068835	3767.9191652301943	3442.3678574638916	3431.224704403941	3148.087211603829	3025.09460051187	3290.629549075871	3294.2968606042195	3592.7851451565784	3145.6404405177373	3389.6385063958824	3533.4849627710173	3795.267182486982	3294.3886244169403	3352.6887135248808	3314.825633795219	3290.8750206727327	3260.8951044765913	3471.2229499556083	3477.016988811246
3209.71270085018	3274.422266882687	3528.9089417805353	3287.494139221903	3377.2899238805517	3253.610911962811	3084.3032801682175	3319.8221574875074	3633.5163214073846	3278.1385379888525	3315.196294754938	3766.8857118785636	3442.3678574638916	3431.224704403941	3147.5459314712925	3019.73863390333	3289.936464503532	3292.0749228842396	3591.970334891394	3145.185388627618	3382.7472134979043	3531.8041956183442	3795.267182486982	3293.8989214437706	3339.4771588589806	3314.4440507976396	3290.8750206727327	3260.819005619125	3467.49770888517	3477.016988811246
3209.63615124795	3274.2641964914396	3521.6508346782575	3287.258930279865	3377.2899238805517	3253.5282277257465	3083.909662965722	3319.8221574875074	3633.3533616481245	3278.1385379888525	3314.2746570075387	3766.8857118785636	3442.3678574638916	3431.224704403941	3147.413337724964	3019.73863390333	3289.2088982006208	3291.975017433585	3591.970334891394	3145.18082561417	3382.7472134979043	3530.7582209621496	3795.267182486982	3293.8983503033987	3339.4771588589806	3314.4440507976396	3290.8750206727327	3260.819005619125	3464.3927698677817	3474.1602260851478
3209.63615124795	3274.2641964914396	3520.8981697407953	3286.442376757301	3376.4535826797232	3252.7928670092506	3083.3595583659653	3319.821606125448	3630.180419578982	3278.1385379888525	3313.9903648903596	3766.8857118785636	3442.24912971095	3431.2237457695724	3145.947081773209	3016.286621219395	3289.2088982006208	3291.975017433585	3591.895149450049	3145.18082561417	3382.7472134979043	3530.7582209621496	3794.5228843768855	3293.5519588707257	3335.8496766332464	3314.3969330966315	3290.8750206727327	3260.819005619125	3464.3927698677817	3474.1602260851478
3207.328684223813	3272.630503474837	3520.8981697407953	3286.442376757301	3376.4535826797232	3252.7059672119512	3083.1899379459282	3319.744359938699	3629.4028118360757	3276.1607462241627	3313.787451116438	3766.600249466098	3441.5912756102553	3430.694990518935	3145.947081773209	3016.228589006898	3289.2088982006208	3291.2204166017973	3591.4401235368614	3141.804567578678	3382.580290226236	3529.755277466656	3794.5228843768855	3293.246474214816	3335.498838720287	3313.6606773542208	3289.977726373029	3260.2285307657203	3443.763478394396	3473.7455321703555
3206.1592182970685	3272.436528066706	3510.3671477805256	3284.0167534530256	3376.292459050232	3252.7005195579245	3082.582256292068	3319.498657061534	3621.838970831888	3275.4520012108005	3313.773383963032	3753.566407588527	3435.8512336687454	3426.4995897814388	3145.8799609008643	3015.9183479142957	3288.634457168426	3290.1704330101265	3584.076227635971	3141.804567578678	3381.0391189684597	3526.005581774806	3781.974222252503	3291.9763274485535	3326.039018675059	3313.039725067204	3285.313322732252	3260.2285307657203	3441.19496557503	3473.7455321703555
3206.151579433641	3272.3393798435322	3510.3671477805256	3283.8102417071814	3376.292459050232	3252.7005195579245	3082.582256292068	3317.796209672412	3621.7809566134065	3274.497722231159	3313.2601906393793	3753.556786314698	3435.838594501762	3426.4934857860835	3145.8799609008643	3015.9183479142957	3287.6740594979224	3289.659514540644	3584.076227635971	3141.804567578678	3381.0391189684597	3525.9947098596044	3781.9407475504568	3291.9763274485535	3326.0243209406467	3313.038487376387	3285.3056708229174	3260.2285307657203	3438.4395541169647	3473.7455321703555
3203.7557990807086	3271.4303490759658	3504.925854113022	3283.7447636519855	3375.7949736788414	3252.5087744558914	3081.399253547912	3317.79577378086	3620.9227423328184	3273.653524080305	3311.8659614239355	3752.2595950853156	3435.838594501762	3426.4934857860835	3145.3160129741605	3013.6781865823177	3287.070567771131	3289.659514540644	3584.076227635971	3140.2242233136367	3379.2501993886854	3525.426158045924	3781.9407475504568	3290.7381588940225	3326.0243209406467	3310.8928330163285	3285.3056708229174	3258.390646068819	3438.246409304056	3471.48597374077
3203.7557990807086	3269.9556922502925	3499.78286088686	3279.2234958493573	3369.4535270722063	3252.1314303004565	3081.251712909766	3315.9131270973758	3620.8018346920835	3273.653524080305	3311.8659614239355	3752.2595950853156	3435.838594501762	3425.6620943981256	3144.6604471530463	3012.6428531986544	3286.1233268112937	3289.194597577727	3584.076227635971	3140.2242233136367	3373.1551951447514	3525.426158045924	3781.9407475504568	3290.0971404834704	3326.0243209406467	3310.8928330163285	3285.3056708229174	3257.9846276433896	3429.109540977379	3471.48597374077
3203.7557990807086	3269.9556922502925	3499.78286088686	3279.2234958493573	3369.4535270722063	3252.0799223485114	3080.4315408979232	3315.9131270973758	3618.7288825834335	3273.128075358471	3311.4969191500636	3752.2595950853156	3422.9913316705374	3425.6620943981256	3140.9424205168307	3012.527658052699	3286.1233268112937	3288.270318867497	3578.8312952614724	3140.2242233136367	3373.1551951447514	3523.959243805304	3780.697222491239	3290.0971404834704	3326.0243209406467	3310.8928330163285	3285.3056708229174	3257.9373341938667	3428.0660292868865	3470.8194236939485
3203.7557990807086	3269.9556922502925	3464.0711947922537	3262.8290314297396	3369.4535270722063	3252.0799223485114	3080.4315408979232	3315.9131270973758	3618.7288825834335	3271.6494292381517	3311.4969191500636	3752.2595950853156	3421.017376735958	3425.6620943981256	3140.9424205168307	3012.4620608678906	3285.659260691335	3288.270318867497	3578.8312952614724	3138.5190418842517	3373.1551951447514	3523.959243805304	3780.697222491239	3290.0752131123927	3326.006749616688	3310.8928330163285	3285.3056708229174	3256.861325697824	3428.0660292868865	3470.8194236939485
3203.7557990807086	3269.9556922502925	3464.0711947922537	3261.8188010171493	3369.4535270722063	3251.8929877255223	3080.4315408979232	3315.9131270973758	3618.7288825834335	3271.234345953795	3311.4969191500636	3752.245485248506	3420.8117059935794	3425.6620943981256	3140.7516490942016	3012.264961200115	3285.627036484769	3288.0733958353744	3578.8312952614724	3127.635728456825	3373.1551951447514	3523.959243805304	3780.697222491239	3290.0752131123927	3325.65107566852	3310.8928330163285	3285.3056708229174	3256.8392802637477	3428.0660292868865	3470.8194236939485
3202.3197902331476	3269.952751028092	3464.0711947922537	3261.337150106519	3369.1442705695836	3251.8885320864842	3078.5181546886133	3314.735812277987	3618.7288825834335	3269.8050429560635	3311.232446470269	3746.8817169816202	3420.1707056339924	3425.5656093858274	3140.6208881153316	3012.0928748451934	3285.329123018758	3287.8230017809365	3578.8312952614724	3127.635728456825	3372.931932550316	3523.959243805304	3780.697222491239	3289.976211651453	3322.7527286363866	3308.8916180697306	3285.3056708229174	3255.344686450132	3422.7320175841587	3470.7204988088906
3202.3197902331476	3269.668907061847	3464.0390692962565	3254.1843029391066	3365.1639549358542	3251.8875600598226	3077.808320151214	3314.735812277987	3618.5701745483057	3269.804818815817	3311.232446470269	3746.8817169816202	3420.1707056339924	3425.3344525674993	3138.9523625972683	3010.597247911007	3285.329123018758	3287.7885426969387	3578.2913218150215	3127.465448877747	3372.931259397931	3523.520964544622	3779.159763480604	3289.610441342097	3320.68092962762	3308.8916180697306	3284.946340656774	3255.2957531043976	3422.4446623877284	3470.404118672242
3202.3197902331476	3268.232521535657	3460.960570543072	3253.977750321368	3365.150583699711	3251.870285128807	3077.34235601178	3314.2439656154147	3616.9076039508464	3268.2202671425553	3309.045565001015	3744.9753293792755	3420.042921964631	3425.2096778199907	3138.9523625972683	3010.597247911007	3284.562996238502	3287.7677827280622	3578.0337246748095	3127.437704589593	3371.816862639842	3521.517109577203	3779.0456117460435	3289.250279576488	3320.67666866077	3308.8916180697306	3284.380471109888	3250.694613119195	3421.7774962699878	3470.2195125547823
3199.278626144715	3267.3672296305567	3457.8322305237225	3251.174720014084	3364.9781032268093	3251.81279226963	3076.854221000469	3309.3814946658654	3616.9076039508464	3268.2202671425553	3309.045565001015	3741.2108383492964	3418.230476110588	3424.9406501284902	3138.0969862586917	3010.597247911007	3284.562996238502	3281.6817831424023	3576.650210063227	3126.116052968365	3370.476933977595	3521.517109577203	3777.686840457715	3288.4636161470085	3320.67666866077	3308.0528645589698	3283.156834011481	3250.6604490719155	3418.9329158822406	3464.0025736632706
3199.278626144715	3266.4588453961733	3457.0433132167846	3249.880802539867	3364.796157781599	3251.7539147737584	3076.2032758106425	3309.348580622417	3613.4657284354857	3268.2202671425553	3309.007184967272	3741.2108383492964	3418.230476110588	3424.053210634548	3138.0969862586917	3010.417269380083	3283.7590123283244	3281.6817831424023	3576.650210063227	3125.986404245231	3370.476933977595	3519.1390009858605	3777.569314131465	3288.4636161470085	3319.347229382634	3308.0528645589698	3280.5561241968812	3248.2091364417347	3418.068861293295	3464.0025736632706
3198.7934646653634	3266.4588453961733	3450.2211556862803	3249.395111955831	3363.071411559229	3251.7535681889153	3075.8647873836235	3309.348580622417	3613.3466672864897	3261.92953225613	3309.007184967272	3740.175133922961	3414.853474885687	3418.6835743041734	3136.842675033455	3010.417269380083	3283.660455916516	3281.6817831424023	3573.251749362935	3125.3269061131823	3370.465885694905	3519.1390009858605	3755.966412556678	3287.1663068070056	3317.192976712711	3306.2638104982416	3280.4998815784006	3248.2091364417347	3410.788915149855	3464.0025736632706
3198.7934646653634	3266.4588453961733	3447.834914183009	3248.4158580626336	3361.347098562853	3248.11679163079	3073.627624594042	3304.099058575736	3611.6451955216226	3261.92953225613	3306.310028702254	3739.5927232713775	3413.6285802350503	3412.7116902976227	3135.653111312708	3007.081715999301	3281.9554085836994	3280.5365453392133	3571.632466992358	3122.2650643106863	3367.0273726147525	3519.1390009858605	3753.5865594650923	3286.7614942053838	3317.192976712711	3305.5479216077974	3280.4998815784006	3248.2091364417347	3397.987633517529	3460.423259407787
3198.0006487970563	3264.5468324524904	3440.285165207886	3248.4158580626336	3355.8791213514346	3246.8214517754286	3073.627624594042	3304.099058575736	3611.6451955216226	3261.92953225613	3306.310028702254	3738.982027532139	3413.6285802350503	3400.9900774462785	3134.018866252325	3007.081715999301	3281.683406211653	3280.5365453392133	3571.632466992358	3121.9903320495227	3367.0273726147525	3519.1390009858605	3753.5865594650923	3286.60118694328	3317.192976712711	3305.5479216077974	3280.351074185874	3244.7906458735592	3397.987633517529	3460.423259407787
3198.0006487970563	3264.5468324524904	3354.4909864419596	3247.126375684431	3355.8791213514346	3246.8214517754286	3073.627624594042	3304.099058575736	3611.329779167535	3261.471109836622	3306.1084850510106	3737.061214143374	3413.6285802350503	3399.98252930713	3131.020426963101	3007.081715999301	3280.3459476016124	3280.2905961026286	3571.632466992358	3120.3077825003475	3367.025167997268	3519.1390009858605	3753.5865594650923	3286.60118694328	3317.192976712711	3305.5479216077974	3280.176303766923	3244.7906458735592	3397.987633517529	3460.423259407787
3198.0006487970563	3264.5468324524904	3353.982633185975	3245.0158674232443	3354.074719127256	3246.8214517754286	3073.627624594042	3302.3364313907296	3610.6160354123704	3260.9347246753036	3305.817121326964	3737.061214143374	3413.5056309599477	3399.98252930713	3130.864986781102	3007.081715999301	3279.122329678191	3279.466200107254	3570.2765496984034	3120.3077825003475	3366.9512953890785	3519.1390009858605	3751.337509115479	3286.60118694328	3317.192976712711	3305.5479216077974	3280.176303766923	3244.7906458735592	3397.5668632447914	3458.677120234879
3197.7583029921498	3264.1839715912533	3353.164899509563	3243.0247552368046	3353.8989584386713	3245.8592817959016	3073.1265494942113	3300.069509562264	3608.4640086980703	3260.0557723852116	3304.7385834175616	3734.0157588541397	3406.2264608736054	3398.4449917346165	3130.293789011113	3005.8568708183893	3278.786411080121	3277.0236198993102	3553.987275012254	3120.2660383462357	3365.5738168823427	3517.2183736121056	3749.4779678594277	3286.5001931170523	3317.0332676800017	3305.027265277843	3280.0327396408816	3244.2963775863873	3391.0921225750117	3456.570256819081
3197.5282951280587	3264.1839715912533	3352.6314763550536	3243.0247552368046	3349.686110626307	3245.8592817959016	3072.9889018620606	3300.069509562264	3608.1206483259507	3260.0557723852116	3304.7385834175616	3734.0157588541397	3401.8681888139245	3393.53103376211	3130.235975403749	3005.8568708183893	3278.0762625287316	3277.0236198993102	3549.4907454017166	3120.2660383462357	3365.096132458018	3517.2183736121056	3749.4779678594277	3286.4310685847813	3316.932354410739	3305.027265277843	3279.091048373461	3243.776244559401	3388.801458030744	3456.570256819081
3197.5282951280587	3263.653130816359	3351.6518008665053	3241.939883963616	3335.7843347951416	3245.8592817959016	3072.9889018620606	3299.3089463077526	3607.765609156817	3258.298764801308	3304.6473973227107	3732.964669606884	3401.8681888139245	3393.53103376211	3129.3207078755895	3002.0570794177374	3277.853108280724	3276.2961735197587	3548.5720009095294	3118.521217644072	3364.881883137721	3516.3156182003568	3749.1900734410438	3286.066469894007	3311.513352196289	3305.016351210728	3279.091048373461	3243.7390473064197	3388.4725404722494	3456.570256819081
3196.15208690482	3263.653130816359	3351.3843503238213	3241.939883963616	3334.9354783202907	3245.8592817959016	3066.8778857683337	3299.3089463077526	3600.69564043662	3254.085490557967	3303.2087429598405	3732.964669606884	3401.6859891725744	3393.360325235818	3127.5620430672643	2997.133979605316	3277.5283996799662	3276.2961735197587	3547.841064609933	3118.521217644072	3364.881883137721	3516.3156182003568	3748.510421865406	3285.9357285759365	3301.9420684992283	3304.8561244622288	3279.091048373461	3241.498489294205	3388.376510406078	3456.4116050397192
3195.610612082748	3261.3030362470777	3302.7592659776747	3241.2046115342782	3334.9354783202907	3243.692698738005	3066.8778857683337	3295.265553156035	3599.989895314164	3253.9233331480627	3301.7119837319096	3729.0375449727	3399.709993858626	3391.5743407111227	3126.208475816667	2995.6661216193456	3275.39771153547	3274.520066881214	3544.6035404977656	3117.8338221514414	3364.4151616226645	3513.1485321338937	3741.2286535959065	3285.4646001265082	3295.8083376247546	3304.402068495861	3278.5272388714643	3241.4106955616494	3386.424472786978	3455.948235632647
3195.3037758291216	3261.3030362470777	3282.9308579555	3240.374305042672	3334.7914287908543	3243.692698738005	3066.8778857683337	3295.265553156035	3599.2479886511424	3253.9233331480627	3301.7119837319096	3729.0375449727	3399.709993858626	3391.5743407111227	3125.8939874883176	2994.957764755478	3275.3735620632533	3274.5164385533217	3544.6035404977656	3117.8338221514414	3364.303045301188	3513.1485321338937	3741.2286535959065	3285.1604886314717	3295.8083376247546	3304.402068495861	3278.5272388714643	3241.4106955616494	3383.9068479340067	3455.0773657075806
3195.3037758291216	3261.201037802091	3282.43612706912	3240.374305042672	3334.0453234321244	3243.692698738005	3066.496372550136	3295.265553156035	3597.874619485757	3253.9233331480627	3301.7119837319096	3728.926456833183	3396.514143972938	3391.2681076128897	3125.769842312823	2994.603152587446	3274.2985884138707	3274.5156060389763	3544.524451290308	3117.8338221514414	3363.69680568043	3508.9227182988425	3740.6309828845524	3284.9541805691947	3295.7318526961976	3303.988579562411	3278.5272388714643	3241.351453336042	3383.4438307436667	3454.3913992634502
3195.0547842945607	3260.4789640320982	3281.3325230722676	3239.694906229818	3334.0453234321244	3243.552466881737	3066.398734044074	3294.6514519962225	3597.8711633521707	3253.9233331480627	3301.7119837319096	3727.9636877116363	3396.514143972938	3391.0274773441333	3125.763104451855	2994.603152587446	3274.2985884138707	3274.5156060389763	3544.524451290308	3117.4655383623194	3363.4772497305908	3508.9227182988425	3740.6065015956256	3284.7700801537726	3295.7318526961976	3303.670029442371	3275.7523921345955	3239.4843866095416	3383.374557619131	3454.3913992634502
3193.6638463000945	3259.3663754157556	3279.359453202893	3238.39984831539	3331.8272707493393	3242.223429294617	3062.5296432156165	3294.0334641610457	3597.6432789520086	3250.803742104372	3300.2677509298965	3726.3075629235564	3394.6031129819003	3391.0274773441333	3124.5113568953125	2992.6179605316565	3274.0860873476486	3272.8620075767394	3542.2167167447515	3115.741023372095	3363.089483870536	3508.9227182988425	3738.104126118911	3284.1915897553226	3292.244045946224	3303.6645958869617	3275.7523921345955	3239.4843866095416	3381.6326258512354	3452.967664589311
3193.6638463000945	3259.34382102806	3279.0949845429104	3237.093697342532	3331.8272707493393	3242.223429294617	3062.5296432156165	3288.1140688948044	3594.0808915624925	3250.803742104372	3299.627413114322	3725.7023781661537	3394.6031129819003	3390.8973355624344	3124.5113568953125	2992.6179605316565	3273.768392312595	3272.8620075767394	3541.966030891972	3115.641757408202	3362.9898899550226	3508.9227182988425	3738.104126118911	3284.104086743141	3289.554388902769	3303.3428076607684	3275.7523921345955	3239.4843866095416	3381.6326258512354	3452.840667711649
3193.6638463000945	3259.34382102806	3276.5193470007025	3236.550572376854	3331.1195751998957	3241.6757132430257	3059.9151991394397	3288.1140688948044	3589.2614117501375	3247.1070248416972	3298.6321752776685	3723.038440555126	3394.6031129819003	3388.8158104619397	3123.980502762638	2992.6179605316565	3272.7842452675045	3272.8620075767394	3540.891881542484	3112.099561522664	3361.827698645684	3507.9783921857515	3738.104126118911	3282.9066899603868	3289.554388902769	3303.3428076607684	3275.7523921345955	3239.4843866095416	3379.9496298011886	3451.6096133623723
3193.396783421765	3258.5903278817564	3276.5193470007025	3236.550572376854	3330.7978168084687	3241.6757132430257	3059.9151991394397	3287.430488635076	3587.9176354341316	3247.1070248416972	3298.6321752776685	3723.038440555126	3394.5862148103547	3388.514423986837	3123.980502762638	2992.6179605316565	3272.7842452675045	3270.494237984597	3540.657354692071	3106.96824909748	3360.198250868514	3507.9783921857515	3737.1198571563646	3282.8741231896774	3289.554388902769	3302.0625550739196	3274.775140186346	3239.4843866095416	3379.9496298011886	3451.0895123167875
3190.0716082132935	3257.1057726561403	3267.707771891995	3236.550572376854	3330.4279890001317	3241.6757132430257	3059.9151991394397	3287.430488635076	3585.514715736575	3247.1070248416972	3298.4054527225535	3718.152956703261	3393.0171069681155	3388.2524954332825	3123.897260947342	2990.8395489293966	3272.621855874957	3270.494237984597	3538.2488463661275	3106.066702384535	3360.198250868514	3507.9783921857515	3735.3077500562767	3281.879580002281	3288.0090365319206	3301.196394807398	3274.775140186346	3236.674356696945	3379.3983567785576	3449.954958234035
3190.0716082132935	3256.6316909487623	3267.707771891995	3236.4169884342073	3329.8383325641666	3241.6757132430257	3059.553955602551	3287.0719386516266	3585.514715736575	3247.1070248416972	3297.02675701877	3718.152956703261	3393.0171069681155	3387.180325393666	3123.897260947342	2990.8395489293966	3271.7036368588206	3270.494237984597	3538.230333154238	3105.407056891068	3360.198250868514	3507.0064998668677	3735.3077500562767	3281.879580002281	3288.0090365319206	3301.196394807398	3274.775140186346	3236.674356696945	3378.1899346952014	3449.954958234035
3190.0716082132935	3256.6316909487623	3266.4823519750844	3236.2955007617684	3329.8383325641666	3240.5866845011014	3059.553955602551	3287.0719386516266	3584.9071884742116	3247.1070248416972	3296.8739035818558	3718.152956703261	3392.095651543351	3387.180325393666	3123.897260947342	2990.8395489293966	3271.4378425016384	3270.1027625334623	3536.6611794598693	3105.407056891068	3358.4276843623493	3506.634776763235	3735.3077500562767	3281.7166236840426	3287.8599269903007	3299.9993666825985	3273.9836722785626	3236.674356696945	3377.9146340514844	3449.4334396943796
3188.3997823316085	3254.817133942772	3266.4823519750844	3235.9768568800187	3317.034694491581	3240.1530521367968	3059.553955602551	3285.2422475363646	3584.4492326463837	3247.1070248416972	3296.5612995842894	3715.8358711908763	3392.095651543351	3384.249139353099	3123.885766861421	2990.8395489293966	3270.75654139545	3270.1027625334623	3536.531252443455	3105.32847251399	3358.4276843623493	3502.2324520918824	3731.1469103530326	3280.8512184251995	3287.82120347381	3299.363225812249	3273.8636274159207	3234.1033370624227	3377.9146340514844	3444.0663383235305
3188.36034289163	3254.817133942772	3266.4823519750844	3235.3303861355625	3313.4117121972267	3240.1530521367968	3059.485353991931	3285.2422475363646	3584.4492326463837	3247.1070248416972	3296.126920356681	3715.8358711908763	3390.731352845667	3384.249139353099	3123.885766861421	2990.145279871988	3270.75654139545	3265.924185425132	3536.4974736256568	3105.3026864255867	3358.2056078707565	3502.2324520918824	3731.1469103530326	3280.8512184251995	3286.959331960306	3299.363225812249	3273.8636274159207	3234.1033370624227	3377.9105129600844	3441.041666748645
3187.628691769055	3254.462742202239	3263.4605095155375	3235.1680369791834	3313.2960995127623	3240.065296858821	3058.3334643446456	3285.2422475363646	3583.8385889037672	3247.1070248416972	3295.190092350719	3714.5434189858875	3390.731352845667	3384.249139353099	3123.3769890127446	2990.145279871988	3270.75654139545	3265.184390835614	3536.4974736256568	3104.905270161603	3355.0818442980017	3498.9663411099823	3731.1469103530326	3280.66990454843	3286.0406409918055	3298.9157382501785	3273.8636274159207	3234.1033370624227	3376.3640826984083	3439.571554455021
3187.628691769055	3254.0248283234214	3263.4605095155375	3233.154549731297	3308.978913228338	3240.065296858821	3058.3334643446456	3285.2422475363646	3579.6572004029795	3242.516069834385	3295.190092350719	3710.2942587356647	3390.60282083082	3384.249139353099	3121.8298860909126	2989.62988791286	3270.1972860507994	3265.184390835614	3536.064905321001	3104.835067175104	3355.0818442980017	3498.9663411099823	3730.354610691208	3280.300613313956	3285.775183493516	3298.9157382501785	3273.7316643062127	3234.1033370624227	3367.126728328116	3437.2216560451234
3187.628691769055	3253.2557720375016	3261.7407408902727	3233.0164788947636	3307.412908238332	3240.035688874651	3057.7395863949673	3285.2422475363646	3567.9906653776943	3240.2307595377547	3293.4802996624453	3709.9815350582494	3388.0808441813915	3379.9372426294003	3121.8298860909126	2988.484441353912	3268.7111442674177	3263.774376774542	3535.0783807573343	3104.089879269497	3352.2037732991657	3498.9663411099823	3728.3997782811057	3278.6073199120065	3285.0654489132116	3298.305941613306	3273.525139188318	3233.3645042821267	3362.827509832857	3436.1465492852494
3186.7160076064047	3251.906214892887	3261.5423148162445	3233.0164788947636	3306.7430672932087	3239.3626758280343	3057.565360739166	3285.2422475363646	3552.100485975592	3240.093646449263	3293.26762392449	3706.0798902914366	3386.9247532985896	3378.016834883693	3121.8298860909126	2987.02063920322	3267.5765432341614	3263.774376774542	3532.7822511233107	3104.031598834709	3352.2037732991657	3494.8220428026666	3725.220548816711	3278.6073199120065	3282.2964967006656	3297.9695652981827	3273.2928667281813	3232.908875868149	3362.827509832857	3435.837878660508
3186.7160076064047	3251.906214892887	3259.99854568621	3233.0164745624484	3306.7142469835917	3239.3626758280343	3054.848244058616	3285.2422475363646	3552.009734458599	3238.4062386716655	3292.9939306557444	3706.0798902914366	3386.9247532985896	3377.8405759769403	3121.8298860909126	2986.9954464551784	3267.5765432341614	3263.4020982225265	3530.6296788052687	3103.9317268877007	3351.0856996466546	3494.8220428026666	3724.900918070107	3278.6073199120065	3282.2964967006656	3297.745297857612	3273.276010635862	3232.7977178522137	3362.418714901249	3433.0797849722862
3184.2087412250166	3251.5307931054626	3259.047588982532	3232.2759403082046	3305.3377412781847	3239.3626758280343	3054.7298831282114	3282.2998471517776	3547.4183777572625	3237.8176094469154	3291.510054245888	3702.2481168762392	3386.5409422487633	3376.569066797985	3120.4611617613527	2985.232754338425	3267.5765432341614	3263.4020982225265	3530.6296788052687	3101.890329806723	3350.434639982159	3474.104504561323	3723.1058924762688	3278.465589357681	3277.873090782268	3293.5310441904126	3269.8373423066664	3230.955165383827	3331.764414372158	3432.1084151410746
3184.2087412250166	3250.991369234237	3259.047588982532	3232.2759403082046	3302.1163115650156	3238.7740668386523	3054.7298831282114	3282.2998471517776	3545.51784382446	3237.440809723524	3291.510054245888	3701.57218232367	3385.6456509336917	3375.2504783090553	3120.4611617613527	2985.232754338425	3267.5765432341614	3263.1546435338973	3527.975838280644	3101.8896630855465	3350.434639982159	3465.504326409463	3722.5213574286713	3277.4760034689234	3277.696384487581	3287.6729910770628	3269.8373423066664	3229.7117374231416	3328.5249992006775	3430.769320470441
3184.2087412250166	3249.035311242035	3258.6621283559716	3231.6764852813694	3302.1163115650156	3238.7740668386523	3054.7219441305865	3282.2998471517776	3545.51784382446	3237.418710036337	3291.510054245888	3701.57218232367	3385.4618922777468	3374.743564153222	3119.0985434339937	2985.232754338425	3267.101423741427	3263.1546435338973	3527.975838280644	3099.337116884774	3350.434639982159	3465.036182963232	3722.3632521566933	3277.4760034689234	3277.265776844116	3287.5542975810718	3269.6246963525064	3229.7117374231416	3324.7437569275944	3430.769320470441
3182.75175814103	3249.035311242035	3176.8290784560013	3231.6573131725077	3293.299308158063	3238.7740668386523	3052.910888721205	3282.2998471517776	3545.111540249467	3226.342699410722	3291.2933741789557	3701.3810341764856	3378.0351629760416	3374.743564153222	3119.0316653918053	2985.232754338425	3267.101423741427	3262.9893123884576	3527.975838280644	3099.337116884774	3334.299913953381	3459.0459824892696	3716.4045290681092	3274.8630434344054	3275.3820665853536	3287.5542975810718	3269.6246963525064	3227.9312038483463	3320.4255222821284	3430.769320470441
3180.806068969887	3249.015198758474	3165.85992289775	3231.6408991461394	3275.3159416618423	3238.7740668386523	3052.910888721205	3282.0882486651076	3544.031966065986	3221.790524053308	3290.666078641011	3697.3771588146938	3378.0351629760416	3374.5047183929855	3118.187992842395	2985.232754338425	3267.101423741427	3262.8777335828822	3527.975838280644	3099.3367687108484	3315.79846381156	3458.898184966223	3716.4045290681092	3274.825961822236	3275.3820665853536	3287.541982642723	3269.6246963525064	3227.9312038483463	3317.718637770164	3423.901029668291
3180.806068969887	3248.4467244667176	3165.5727121731124	3231.6408991461394	3272.6297195533307	3238.7740668386523	3052.910888721205	3282.0882486651076	3544.031966065986	3221.790524053308	3290.666078641011	3697.3771588146938	3378.0351629760416	3373.5245610697434	3118.187992842395	2985.232754338425	3267.101423741427	3262.8777335828822	3527.975838280644	3099.1033995193384	3315.718379362564	3457.760841586857	3716.4045290681092	3273.7266548985344	3275.015631440242	3287.1614970851815	3269.4979379389933	3227.2511557255666	3317.718637770164	3423.901029668291
3180.806068969887	3248.4467244667176	3165.5727121731124	3231.2227287177016	3270.412459721537	3238.7740668386523	3052.2147370608754	3281.23087375129	3539.65785119843	3221.518979296131	3289.6467982938575	3696.9622507645227	3375.464533333502	3372.518994972936	3117.727462144402	2984.3655375555095	3266.4162100595045	3262.083779994087	3527.7937088140666	3094.630969844544	3315.6691521520597	3457.760841586857	3716.4045290681092	3273.19425335277	3273.685949608216	3283.5649091197683	3268.63811529495	3225.9000204318304	3308.957057243249	3423.901029668291
3180.806068969887	3247.08584746164	3163.4488204149184	3231.2227287177016	3270.412459721537	3237.941797675737	3052.1437165041993	3280.4238354702306	3539.65785119843	3221.108880073872	3289.6467982938575	3694.904091909245	3351.010726617863	3372.415237845863	3117.4859502095323	2984.3655375555095	3265.081453517245	3261.8890465075747	3526.9827881181054	3094.5823751543016	3313.5532065725597	3457.760841586857	3716.4045290681092	3273.19425335277	3273.685949608216	3218.4357173852814	3249.805361165041	3225.224305153065	3308.256032702546	3423.901029668291
3180.3895578084475	3246.335734731288	3158.6080905598155	3231.136297314524	3268.818060715261	3237.5794027731586	3052.1437165041993	3280.4238354702306	3539.65785119843	3220.8475118455854	3289.6467982938575	3692.5386564034216	3349.7584924098637	3372.1975627957363	3117.371891403485	2984.2512628918944	3265.081453517245	3261.8890465075747	3526.9827881181054	3094.5823751543016	3312.971526310903	3457.660815914046	3716.4045290681092	3273.155716502094	3272.6882570515927	3218.4357173852814	3241.831467164776	3224.259086003224	3308.256032702546	3423.901029668291
3179.944028794103	3246.1929689235576	3158.6080905598155	3230.746717306023	3265.9007530071813	3236.9414220889116	3052.0198843643466	3280.371660291195	3532.428244230169	3218.8347679003514	3288.1563127669833	3692.5386564034216	3349.5925101963076	3371.920556000161	3117.371891403485	2982.0362813043325	3265.081453517245	3260.477876138196	3526.9827881181054	3093.8920100173486	3312.3557755928728	3457.0354356945136	3710.5449972791885	3273.0651340377813	3272.6882570515927	3214.625021618379	3240.1055673980527	3224.259086003224	3305.3047998420434	3423.3939332875825
3179.69062958471	3240.4341103499146	3157.854278251103	3230.5938933356297	3262.1272199971954	3236.9414220889116	3051.3985639502307	3280.2512602843144	3529.474496421024	3218.226031064349	3288.1563127669833	3692.1367225774948	3349.5925101963076	3369.0001223824825	3117.2982107127223	2979.9956466595877	3264.72069890117	3260.426161179531	3525.182504421426	3093.8225002178965	3311.0425236171386	3427.216729177758	3702.966026157771	3272.9560479894762	3268.3750907822077	3213.769248493343	3240.1055673980527	3222.0278857044696	3301.443642002463	3423.3939332875825
3179.69062958471	3240.4341103499146	3155.275146182113	3230.582391376936	3261.822992382349	3236.9414220889116	3050.8545695980024	3279.3958415249353	3526.7876529925406	3217.682243250557	3287.6518154852447	3692.1367225774948	3347.9032580887842	3367.819336869581	3116.3883390133983	2979.9956466595877	3263.9933320246914	3259.8105007774293	3524.7351294427262	3093.7243749451904	3311.0425236171386	3414.6105506498902	3702.966026157771	3272.712805873187	3268.3750907822077	3212.8210105299095	3238.031349761227	3221.8938780550175	3301.443642002463	3422.4514624827953
3177.5464378614406	3239.492366188023	3155.1272880647475	3230.558385454874	3261.2729110383248	3236.9414220889116	3050.6849527875665	3279.3958415249353	3526.7876529925406	3217.682243250557	3287.6518154852447	3683.272195201709	3347.6249909161256	3367.3760196166	3116.3883390133983	2979.9956466595877	3263.9933320246914	3259.713466190112	3523.6040962398756	3093.3462393349646	3310.239939646845	3414.6105506498902	3702.966026157771	3271.407257438573	3267.163298618611	3212.8210105299095	3237.631385370976	3220.2531952247414	3301.209091652049	3421.0817030793596
3177.5464378614406	3239.492366188023	3154.5942262857025	3230.474803382348	3260.2657141923123	3236.9414220889116	3049.959152216969	3278.334017679489	3526.7876529925406	3216.6194709841466	3286.7629648534935	3683.272195201709	3347.5080705390105	3366.441369857619	3116.3883390133983	2979.8700082631067	3263.9933320246914	3259.713466190112	3523.6040962398756	3093.3462393349646	3309.4745430125377	3413.7177939015605	3702.966026157771	3271.407257438573	3267.163298618611	3204.2180098188037	3237.631385370976	3220.2531952247414	3300.6265608524927	3421.0817030793596
3177.5464378614406	3239.492366188023	3153.7041272260453	3222.5297586975757	3258.155794366081	3236.637958595041	3049.959152216969	3278.334017679489	3526.4653610796504	3216.3785675315003	3286.7629648534935	3683.272195201709	3347.496250043775	3366.441369857619	3116.3883390133983	2979.818033653536	3263.4794109424506	3257.8528850020352	3523.5957135911012	3093.297003563908	3307.9841085041794	3413.7177939015605	3702.966026157771	3271.276328452861	3267.163298618611	3186.645647124359	3237.631385370976	3220.2531952247414	3297.7942715004688	3420.5985498805658
3177.26470007724	3239.492366188023	3153.6977952710376	3221.467606156236	3258.114576835009	3236.5958966506582	3048.925555754662	3277.983084977686	3526.4653610796504	3216.3785675315003	3286.616080107209	3683.272195201709	3347.2450772001034	3366.2054856966724	3115.2293099867447	2979.818033653536	3263.1424162894623	3257.794680878903	3523.5957135911012	3092.51286996215	3305.8556054852565	3413.7177939015605	3702.966026157771	3271.133450915439	3267.163298618611	3186.0305706382223	3237.3754172660556	3220.2531952247414	3297.7942715004688	3419.2706887780523
3177.1997501704955	3239.450788994177	3152.650274183856	3221.467606156236	3258.114576835009	3236.13389058589	3048.356044803226	3277.375045467164	3521.8496602215646	3216.3785675315003	3285.5762211463916	3683.272195201709	3345.548942397032	3365.4407516411247	3115.2293099867447	2979.4601500633644	3263.1424162894623	3257.794680878903	3523.5957135911012	3092.510439629528	3305.7611680782893	3413.500838789243	3699.0142920953394	3270.470358942289	3267.163298618611	3186.0305706382223	3236.7964972226705	3219.5765296386335	3297.7942715004688	3418.6385981701396
3176.680454461241	3239.1407456416187	3144.614709201031	3221.467606156236	3257.7929456959228	3236.057042065805	3048.356044803226	3277.375045467164	3521.8496602215646	3212.757665451255	3285.5762211463916	3682.0842077320817	3343.2223832332797	3365.3989569745418	3114.450905863824	2979.2904784371476	3261.025532420655	3257.794680878903	3523.061782073708	3092.510439629528	3301.2283067084754	3412.06989928833	3693.588920585782	3270.163119873605	3265.5886608574147	3185.758883203527	3236.032311780776	3219.5765296386335	3297.7942715004688	3409.825007025886
3174.7242012448414	3239.1407456416187	3144.614709201031	3220.41770474871	3255.682885228224	3235.997768792409	3047.6698367687295	3277.124601007067	3521.8496602215646	3212.757665451255	3285.5762211463916	3681.4935289325813	3343.2223832332797	3364.774743470017	3114.450905863824	2979.063608663324	3261.025532420655	3257.2336837637968	3523.061782073708	3092.3403924647523	3301.2283067084754	3411.8177717479534	3693.588920585782	3269.919074233255	3265.5886608574147	3184.7683213245696	3235.65703400359	3219.3656402715765	3297.5303609568664	3409.825007025886
3174.7242012448414	3239.1407456416187	3144.018794947105	3219.874955211224	3255.359886289667	3235.997768792409	3047.6698367687295	3277.0845859813026	3521.153860922653	3212.757665451255	3285.016833215088	3681.4935289325813	3343.2223832332797	3359.557521304241	3114.3752443960193	2979.063608663324	3261.025532420655	3257.2336837637968	3523.061782073708	3090.783477230896	3300.272043421061	3410.4903830320377	3693.588920585782	3269.2895891058297	3264.779333769892	3184.7683213245696	3234.778625104545	3216.226586724612	3296.954455062454	3409.825007025886
3173.7209875861276	3238.878660991592	3143.535251280099	3218.9692789053097	3254.3771319625043	3235.574124503688	3046.9660383256746	3276.476851018775	3521.153860922653	3212.757665451255	3284.9771841437214	3681.492826893117	3341.900704948996	3359.557521304241	3114.2662271619774	2977.978699938839	3260.557704112569	3251.561504393103	3522.62486185028	3090.41127141794	3299.64899546966	3410.4903830320377	3693.588920585782	3268.8903380113084	3263.51586557532	3177.3337519364086	3234.778625104545	3214.7193012410494	3296.4943091961422	3408.3471569751136
3173.7209875861276	3237.566415716755	3141.746094869831	3218.886100144962	3254.048891596353	3235.574124503688	3046.9660383256746	3276.476851018775	3520.928919649446	3212.5166915219033	3284.0422529409425	3677.6635045185867	3341.3174828246306	3358.1421936243883	3113.865950686376	2977.687722876014	3260.3457295530957	3247.4792468172714	3520.887890261216	3090.3876933567863	3299.64899546966	3410.258828949923	3691.151939789311	3268.3329695242355	3263.51586557532	3177.3337519364086	3233.028501551366	3214.7193012410494	3289.6503331987997	3404.751607187857
3173.3240142071418	3237.566415716755	3141.735982836851	3218.2117239962276	3253.2416945689374	3234.799292471924	3046.9660383256746	3276.3203488428	3520.9208850401487	3211.8986868840902	3284.0422529409425	3677.6635045185867	3341.3174828246306	3358.1421936243883	3113.7510083658385	2976.88811263121	3258.4346245438096	3247.4045748226526	3520.887890261216	3090.004500089909	3299.64899546966	3410.258828949923	3691.138325331309	3262.230968241903	3263.1577770088825	3176.8726596548195	3233.0270783068495	3213.599913437234	3289.6503331987997	3403.9547002527643
3172.2654108952875	3237.566415716755	3141.735982836851	3217.6836841685476	3252.100179860655	3234.778728133761	3045.3867270611277	3275.1792991474017	3520.6003060580215	3211.4633694921536	3283.329812649634	3677.6635045185867	3341.034862055168	3358.1421936243883	3113.7234878426443	2976.88811263121	3258.3573596156593	3247.2737843405534	3519.176190685327	3089.9732200200847	3299.64899546966	3409.9855100850964	3689.7953050541155	3259.4471716992175	3262.6185087347076	3175.8788789025793	3233.0270783068495	3212.2962519407506	3289.21174319683	3403.9547002527643
3172.2654108952875	3237.2876199165325	3139.8731750659217	3216.972929041553	3251.348045295672	3234.773570276231	3045.3867270611277	3275.1792991474017	3519.532066144804	3211.3621510746043	3283.329812649634	3675.798072188602	3340.1028897049578	3358.1421936243883	3113.6299636310328	2976.0654121241064	3258.3573596156593	3247.0302684007265	3518.652552123173	3089.857107314578	3299.1663490821174	3408.837141709908	3689.5385984769173	3259.4471716992175	3262.6185087347076	3175.8788789025793	3231.6678006848515	3212.2962519407506	3289.21174319683	3403.9547002527643
3171.8547912725003	3235.8850747953065	3131.4787399679954	3216.8366928384435	3251.2792103915936	3234.7091171440834	3045.3867270611277	3273.855764343448	3509.4248233111934	3211.3621510746043	3283.2081447530877	3583.0057302569157	3340.1028897049578	3357.9499515338	3112.061866379472	2976.0654121241064	3258.3573596156593	3246.214141675506	3494.442949051508	3089.8133519217167	3298.7425212642656	3408.6966936368385	3689.503950482106	3259.4471716992175	3262.3394322610498	3175.377458116978	3231.6678006848515	3212.2962519407506	3287.6583794296494	3403.024032709067
3171.4661625301255	3235.8850747953065	3131.4787399679954	3216.8366928384435	3251.052828624061	3234.6780625609026	3045.20200219703	3273.855764343448	3485.4698799060466	3211.3621510746043	3283.068943596393	3583.0057302569157	3339.3301451388584	3357.2384565799275	3112.061866379472	2975.439362889869	3258.3390813256397	3246.1307902797053	3476.9621723192413	3089.1807227990294	3298.7425212642656	3408.087828538071	3689.2486979817522	3258.3555948973917	3262.3394322610498	3175.203756925654	3229.456711694006	3211.669278828847	3287.6583794296494	3403.024032709067
3171.4661625301255	3235.8850747953065	3129.482640248257	3216.526986742524	3250.779520200783	3234.5611436931817	3045.201288846948	3273.5796227719748	3485.4698799060466	3210.2175564380696	3282.8315776097347	3583.0057302569157	3338.8026983254786	3357.2167583107766	3112.061866379472	2975.439362889869	3257.941801137358	3245.9163589345912	3476.9621723192413	3089.0624617139815	3297.561628921876	3408.087828538071	3689.2047000710863	3258.3555948973917	3262.288816835009	3173.379345408058	3229.456711694006	3211.669278828847	3287.6583794296494	3403.024032709067
3171.4661625301255	3235.8850747953065	3129.482640248257	3216.485787391905	3250.450091835004	3234.3676089878873	3045.047137859739	3273.5776468589474	3485.3821769314477	3209.7195028221463	3281.3268233487624	3575.623693680707	3338.7919606719915	3357.2167583107766	3112.0593756049866	2975.439362889869	3256.6962648053886	3245.910598062489	3476.435942833117	3089.0624617139815	3297.3443207852893	3407.770336089243	3686.0975649504803	3258.3207686743353	3260.4911594596915	3173.379345408058	3229.456711694006	3211.669278828847	3287.6583794296494	3402.887456410806
3169.2288122923633	3234.3570727748056	3129.482640248257	3215.3418452974843	3249.592212225189	3233.848513891083	3043.9900820577036	3273.5194041191257	3485.3821769314477	3209.6684206647988	3281.3268233487624	3573.224448603474	3337.205946823904	3356.7057547455233	3111.728083804199	2974.108917093846	3256.1164467029103	3245.5609898316015	3475.5730135147915	3088.315911761495	3297.3443207852893	3407.433462384235	3684.937245015055	3258.3207686743353	3258.4323960899055	3169.7900323951094	3228.285786882807	3209.318036730298	3287.532429220221	3401.276244034894
3168.6205815467883	3234.3570727748056	3128.916725344502	3214.3186022679556	3249.316307016485	3233.848513891083	3035.124695575025	3272.896582946393	3482.639670999347	3209.4105569727913	3280.9236339617537	3573.224448603474	3334.2071011951743	3355.8972632883706	3111.4275383476365	2973.798349428799	3256.1164467029103	3245.5609898316015	3474.8825135873813	3088.3125192773196	3294.4074591458593	3406.6312612248753	3674.2316332538703	3258.318578770748	3254.6194551947283	3169.7900323951094	3228.285786882807	3209.318036730298	3285.0364555427295	3399.992601905805
3168.547789511636	3234.3570727748056	3125.42129152527	3214.3186022679556	3249.3013768168976	3232.0921928053804	3029.821507303022	3272.896582946393	3482.5952894379907	3208.902611131552	3280.3234636217353	3573.1113214528295	3334.2071011951743	3355.8972632883706	3110.1473507902188	2973.798349428799	3255.4443656341937	3245.5609898316015	3473.0372669776766	3088.312301585012	3268.9360341251677	3405.000442075628	3674.2316332538703	3258.318578770748	3254.6194551947283	3169.7900323951094	3228.285786882807	3209.318036730298	3283.554826000761	3399.992601905805
3167.6046361551043	3234.3570727748056	3125.42129152527	3214.303978159126	3249.2824243053365	3231.5897672102246	3029.821507303022	3272.896582946393	3481.1534096105115	3208.848970065804	3280.2337258841735	3572.5338330557556	3334.2071011951743	3355.8972632883706	3110.1473507902188	2973.798349428799	3255.4443656341937	3245.533060789671	3471.8244457341843	3088.1864605853307	3268.784169426684	3403.681135358991	3674.2316332538703	3258.1419611283077	3254.6194551947283	3169.7900323951094	3228.285786882807	3207.7988109724315	3283.554826000761	3399.992601905805
3167.241744558185	3233.8207709776857	3125.42129152527	3214.282392864596	3249.1440971978295	3231.5897672102246	3029.26317862186	3272.8963656925075	3479.1985653554775	3208.807062313819	3280.004113070665	3571.017224454937	3334.2071011951743	3355.278691956056	3110.1473507902188	2973.3632266744135	3255.4443656341937	3245.519459504103	3471.7660367866465	3086.995981322544	3267.903367958757	3403.1025500333826	3674.2316332538703	3258.1419611283077	3254.6194551947283	3168.8320148088706	3226.7260736001963	3207.7988109724315	3283.554826000761	3399.992601905805
3166.5413913510783	3232.8396759492043	3102.5354313734774	3213.1311613946004	3248.7964469090566	3230.544174060299	3028.82356669153	3272.003060737893	3479.1985653554775	3208.1780510982244	3279.7139481922095	3571.017224454937	3332.9003182094943	3354.7988739971456	3110.0491195471313	2972.4009988096795	3254.883783977839	3245.130082827242	3471.1636728995873	3086.808766797608	3267.661256698455	3398.1790932877707	3673.329561785892	3257.6043157664517	3253.862386659016	3166.415929366974	3225.855887978358	3205.8298199312476	3255.140672594097	3399.089387577491
3165.956402088037	3232.716005985322	3100.403980679015	3210.5052128547213	3247.4433931021345	3230.362715287368	3028.68526472527	3269.362634854306	3479.0849582385504	3204.750077158711	3277.217211836921	3570.4030678077947	3332.9003182094943	3354.5423321164735	3109.3884453266005	2972.4009988096795	3253.1793638427457	3244.577138257612	3470.9859869981283	3086.808766797608	3267.4828395510817	3398.1790932877707	3673.329561785892	3257.1203633446576	3253.862386659016	3166.415929366974	3225.855887978358	3205.8298199312476	3255.140672594097	3397.566206944551
3165.956402088037	3230.138908022487	3100.403980679015	3210.422165291375	3247.4433931021345	3229.976260165465	3028.4170450688807	3269.139127945139	3477.0212969363984	3204.750077158711	3277.1880346905687	3569.569277875078	3331.3106940454927	3352.449950131986	3109.209922878827	2972.1783833374184	3253.1648911188663	3244.299120293548	3470.186248065934	3086.4319803679937	3267.035292986815	3397.7465720975133	3670.7093126496816	3255.0967395030275	3253.862386659016	3163.4503191990952	3225.855887978358	3205.184481771689	3255.140672594097	3397.566206944551
3165.394736820708	3230.138908022487	3100.013238581773	3210.422165291375	3247.4433931021345	3229.976260165465	3028.4058220507245	3269.139127945139	3475.2200331329313	3204.750077158711	3277.1880346905687	3564.8608569606013	3331.3106940454927	3352.449950131986	3109.209922878827	2971.347472327127	3253.1648911188663	3243.8338155179426	3468.0421228809364	3086.185873433737	3261.771785800419	3396.127160316928	3670.5681387354007	3254.581346279764	3253.435524224218	3163.4503191990952	3225.855887978358	3205.184481771689	3254.0971029247066	3397.566206944551
3165.2369060618016	3230.138908022487	3100.013238581773	3210.1452710035146	3247.4433931021345	3229.976260165465	3027.8795136919807	3250.986549386177	3475.2200331329313	3204.5481309549937	3276.960920756348	3564.8608569606013	3329.9214810644753	3352.449950131986	3109.209922878827	2971.0816746233436	3253.0850309775255	3243.8338155179426	3468.0421228809364	3086.1134320042756	3261.419449830608	3396.127160316928	3670.5681387354007	3254.581346279764	3252.7411167643345	3162.261228687863	3223.7267979977596	3205.184481771689	3248.796799334199	3397.566206944551
3165.113143928677	3230.138908022487	3099.97705588752	3209.8764176916166	3247.0381408799244	3229.555285701907	3027.062554020683	3231.282720834959	3475.2200331329313	3203.6193105603315	3275.9607240288924	3563.1783530788325	3329.9214810644753	3351.425838061556	3108.3272253783625	2970.1546107636914	3252.1501025730995	3242.604698156895	3468.0421228809364	3085.8938577595086	3260.717721398364	3396.053703219123	3670.548110311597	3254.581346279764	3252.7411167643345	3162.19724281174	3223.7267979977596	3205.0913760356766	3244.060686631305	3395.4771276138626
3164.4666833717347	3230.0406217705577	3099.8181193397027	3209.8764176916166	3246.403765457227	3229.1891826475407	3027.062554020683	3231.270532009136	3473.5819084864556	3203.6193105603315	3275.9607240288924	3563.02813292203	3329.8839800700443	3351.167367756267	3108.3272253783625	2963.9978832167058	3252.1501025730995	3242.5834867871968	3467.0389817897553	3085.7718975052107	3260.717721398364	3396.033144211797	3669.047437562751	3253.940322995471	3251.545420772401	3161.4512083857885	3223.7267979977596	3205.011082797974	3243.047713341617	3395.4771276138626
3163.5324741158715	3228.6769637298785	3096.9241526459964	3209.8707200673152	3246.403765457227	3229.1882357843897	3026.8957407773833	3229.2897610730374	3471.902098984802	3202.727606369113	3275.3992480918946	3563.02813292203	3322.357615589822	3351.167367756267	3107.820751918397	2963.9978832167058	3251.122064590254	3241.8753970530997	3467.0389817897553	3085.7718975052107	3260.636422115653	3394.51498114293	3668.791458026165	3253.940322995471	3250.594037126936	3160.351246221875	3223.5464713084943	3203.5913938638478	3242.356705586213	3394.5766630365097
3162.526779549614	3228.6769637298785	3096.9241526459964	3209.8705577133337	3246.403765457227	3229.1854350674184	3026.378120542018	3228.8314022583627	3471.902098984802	3202.727606369113	3275.3992480918946	3563.02813292203	3322.0633466100862	3351.080214940535	3107.820751918397	2963.352707869787	3251.122064590254	3241.483304316847	3466.5051878757413	3085.6253296341292	3259.8166258210676	3394.51498114293	3668.251662614803	3253.940322995471	3247.818080151963	3160.351246221875	3223.5464713084943	3203.5913938638478	3241.4904421329493	3394.5766630365097
3161.1349177916277	3228.6769637298785	3096.2972616428	3209.8416859290865	3231.725415545657	3228.549987001536	3025.981053511694	3227.8768710717736	3471.902098984802	3202.0325399628396	3271.995792271511	3561.0862212957163	3302.21083929855	3350.1965233020255	3106.4827327566672	2963.341190707005	3250.7531925730227	3225.987064839388	3465.3525842644335	3085.597014929771	3258.9856901149988	3394.51498114293	3668.251662614803	3253.940322995471	3246.725200880847	3160.351246221875	3223.5464713084943	3203.232322091361	3240.4474323975155	3393.807943161455
3161.1349177916277	3228.6627423257933	3096.1847568534427	3209.581089916427	3225.290275638595	3228.549987001536	3025.981053511694	3227.8768710717736	3471.902098984802	3202.0325399628396	3264.765869042227	3561.0862212957163	3290.5301170158245	3350.1219273066076	3097.304494027199	2962.1307763830964	3250.7531925730227	3225.3383921031136	3465.3525842644335	3085.084085645634	3258.980420004455	3390.406232627284	3668.1812728608625	3252.273492532687	3246.725200880847	3160.2926506812373	3223.0973775641546	3203.232322091361	3240.2373796614256	3393.807943161455
3160.9772412486964	3228.6627423257933	3096.1847568534427	3209.581089916427	3225.1991946003745	3228.5448708260233	3025.3680690133365	3227.7596456453584	3471.845553039465	3202.0325399628396	3264.765869042227	3555.175841048477	3288.676718897329	3349.0926956477433	3090.476958359166	2961.800440379358	3250.7531925730227	3225.3383921031136	3464.840718948393	3084.9797491212685	3256.023925559198	3390.4044835605014	3665.465797888639	3252.273492532687	3245.4003503533468	3160.2262500409324	3222.13131553897	3202.1124920555594	3239.9277987938785	3393.807943161455
3160.9772412486964	3228.6627423257933	3095.7701912097014	3209.2068423670735	3224.614980619536	3228.3926708692334	3025.3680690133365	3227.467448939702	3471.7312306137746	3201.63217410814	3263.8894535586824	3555.175841048477	3288.670328428502	3349.00109333635	3090.476958359166	2961.800440379358	3250.456305055116	3224.5687801184067	3464.840718948393	3084.2650553349877	3256.023925559198	3390.4044835605014	3665.465797888639	3252.273492532687	3245.4003503533468	3159.88672779633	3221.2019807262714	3202.1124920555594	3239.318452127927	3393.4452967479133
3160.9212124731466	3227.0199840316086	3095.7701912097014	3209.1276957161035	3223.5793648783483	3227.9294995130467	3024.7363779896245	3226.7821265856687	3466.256545019096	3201.531753835803	3256.8807822887075	3553.2236111257243	3286.584441375958	3349.00109333635	3088.050068559508	2961.307909005298	3250.3089166267687	3223.7088216800253	3447.6108769157217	3084.2650553349877	3256.023925559198	3389.0340104648167	3663.2230302497533	3251.999464040044	3245.4003503533468	3158.72419409617	3220.842609543369	3200.6011751704928	3234.3958592867048	3392.563391389828
3160.5634522307782	3226.762059683811	3094.8509280879493	3208.8765187135878	3222.4089269890574	3227.7804253048225	3023.9666176576275	3226.7821265856687	3455.5061237536847	3201.0658845753833	3256.8807822887075	3551.278162434624	3280.575870920916	3348.1906949141894	3087.500102220536	2960.6305677901582	3249.4414953589635	3221.7718578777676	3443.294096122443	3083.545660575782	3255.82366945977	3386.114048022253	3663.2230302497533	3251.999464040044	3243.211713140291	3158.2815730372286	3220.3257544498433	3200.6011751704928	3234.3958592867048	3392.211387845709
3160.0406745122905	3226.601709556218	3094.8509280879493	3208.8765187135878	3222.4089269890574	3227.7621052379304	3023.8003569614166	3224.138147536312	3452.2516960385865	3201.0375828349343	3256.8807822887075	3551.2714170376166	3280.575870920916	3348.139150846901	3087.107558045998	2959.4471864500265	3248.934941528688	3220.9239420783033	3443.294096122443	3083.5088535483683	3255.82366945977	3384.8734226288984	3638.111869952629	3251.992024747663	3242.8670520397	3158.082424919801	3220.3050566338948	3200.483941068316	3233.6700759523555	3392.205454815113
3159.0610201686363	3226.601709556218	3093.3561896235187	3208.8765187135878	3219.4501355152242	3227.648687055108	3023.4162936596103	3224.138147536312	3452.2516960385865	3201.0375828349343	3255.9045427517744	3551.2714170376166	3280.5030558152384	3348.126162263734	3086.700210621385	2959.4471864500265	3248.934941528688	3220.9239420783033	3443.1129903912483	3083.5088535483683	3254.4903616068873	3384.8734226288984	3638.111869952629	3251.960884334917	3242.3336732630023	3158.082424919801	3219.886111886263	3200.336212323611	3231.080691027026	3391.949404889214
3159.0610201686363	3225.5019785301474	3090.855130386382	3208.49760898267	3219.348975801375	3225.9551349779454	3023.4162936596103	3224.138147536312	3448.9617399713097	3200.4399374542127	3255.6608598522816	3548.2732016648624	3279.715089972733	3347.932561482408	3086.2620179798623	2958.9679826102206	3248.934941528688	3220.9239420783033	3442.0131939373414	3083.3056015802845	3253.1170811751717	3384.26568613086	3631.721209000967	3251.010094484679	3242.3336732630023	3157.870393253842	3219.8850430119533	3199.719457525746	3230.4288759327364	3391.949404889214
3158.4640300666038	3224.433956335694	3090.855130386382	3207.4319639839996	3218.8792888408575	3225.9551349779454	3022.03067612059	3222.9378988544936	3448.9617399713097	3199.1553055743752	3255.6608598522816	3548.2732016648624	3278.6433232847166	3346.2898607455545	3085.9808281958058	2958.34090188128	3247.6680691772035	3219.6513950381786	3442.0131939373414	3083.3056015802845	3252.6816601487344	3384.26568613086	3631.721209000967	3251.010094484679	3242.3336732630023	3155.2415004302247	3218.810663166608	3198.7622997363806	3230.4288759327364	3390.3036161584855
3156.2757701059745	3224.433956335694	3090.855130386382	3207.4319639839996	3218.6942736640453	3225.9551349779454	3022.03067612059	3222.9378988544936	3448.9617399713097	3199.1553055743752	3255.6608598522816	3544.2448103567103	3272.9829307186783	3345.3657266336268	3085.2546205104263	2957.4236765677647	3247.6680691772035	3219.6513950381786	3437.0452365041	3083.3056015802845	3252.557921153011	3384.26568613086	3631.721209000967	3251.007457130178	3242.3336732630023	3155.2415004302247	3217.7309366950667	3198.668533083076	3230.4288759327364	3388.669578212979
3155.6538522407523	3224.433956335694	3090.855130386382	3206.754737096834	3215.1254913236294	3225.9551349779454	3022.03067612059	3222.9378988544936	3448.7867946873876	3199.0127107316002	3255.6608598522816	3544.2448103567103	3272.347509944494	3344.9725219552274	3084.1661820334634	2957.4236765677647	3247.6680691772035	3219.6513950381786	3437.0452365041	3082.4665815222197	3252.5421389730072	3383.113802915228	3631.721209000967	3249.5897738704643	3238.3152082107304	3155.036674626895	3217.7309366950667	3198.668533083076	3228.2029862043346	3388.5809137240367
3155.6120292750047	3224.433956335694	3090.5948758833165	3203.8975545186786	3215.1254913236294	3225.9551349779454	3021.8345930487676	3221.5444870108677	3448.7146882718835	3196.4829444953593	3254.0669108000925	3544.1222007310225	3272.347509944494	3344.854922816748	3082.5524394214135	2957.4236765677647	3245.898232336726	3219.6513950381786	3437.0452365041	3081.8920291666086	3252.5421389730072	3383.0902868134485	3628.19031489452	3249.5897738704643	3238.3152082107304	3154.9755372068585	3217.7309366950667	3197.4654077039004	3228.02055498363	3388.5230424798146
3155.3774149119863	3222.8362927422972	3090.482673697071	3203.8975545186786	3215.1254913236294	3225.8165319913137	3021.602156008771	3221.5444870108677	3443.102597996315	3196.3714298164286	3253.7864696136508	3541.168553673466	3272.347509944494	3344.6968526475607	3082.5524394214135	2957.289745287058	3245.829726308132	3219.647670636325	3436.120845600167	3081.554819274539	3252.346190220259	3383.0272898609983	3628.19031489452	3249.5897738704643	3237.2989762151196	3154.908566994988	3216.5547093819905	3197.4654077039004	3226.5481846761104	3388.412015916744
3154.9343956230105	3222.8362927422972	3089.3871682155423	3203.8975545186786	3214.2243880025	3225.8165319913137	3020.887865324088	3221.5444870108677	3443.102597996315	3195.4045129119622	3253.7864696136508	3541.168553673466	3271.603979890552	3344.625105144895	3082.5194501276474	2957.289745287058	3244.3679425899318	3219.647670636325	3435.4964664608874	3081.554819274539	3248.7822083785627	3382.765333403889	3628.19031489452	3249.5897738704643	3237.2989762151196	3154.8938172214043	3216.5547093819905	3197.4654077039004	3223.484224846032	3388.203398493582
3154.9343956230105	3221.4163299344746	3089.3871682155423	3203.785066223695	3212.7550399520073	3225.8165319913137	3020.887865324088	3221.23107109258	3443.102597996315	3195.2807256006045	3253.363355764698	3541.168553673466	3271.603979890552	3344.625105144895	3082.2678875081424	2957.2850182511793	3244.3679425899318	3219.2135752360196	3435.4964664608874	3081.554819274539	3248.7822083785627	3382.765333403889	3628.19031489452	3249.5897738704643	3237.2989762151196	3154.8938172214043	3216.5547093819905	3197.4654077039004	3223.484224846032	3387.679764959732
3153.499571503171	3221.4163299344746	3087.8602816413195	3203.1630010795498	3212.7550399520073	3225.4947311248643	3020.3677470013945	3220.011565515386	3443.102597996315	3195.2807256006045	3253.3480225542708	3538.951906396409	3271.562376209	3344.235891849856	3082.25818452614	2957.229790314384	3244.3679425899318	3219.2008980416576	3435.2672331750173	3081.547769804751	3248.7822083785627	3382.7386078692493	3626.585642622928	3249.238762861605	3237.2989762151196	3154.8938172214043	3216.5547093819905	3197.4606541229377	3222.7382488033763	3387.679764959732
3153.499571503171	3221.4163299344746	3087.8269883699036	3200.3228963547117	3212.30395126821	3225.4947311248643	3020.3677470013945	3220.011565515386	3443.102597996315	3195.2807256006045	3252.2859210988763	3538.951906396409	3270.6854581640264	3344.235891849856	3079.4670317804794	2957.132430266878	3244.3679425899318	3219.2008980416576	3435.1982476845783	3081.547769804751	3248.7822083785627	3382.7294740039656	3626.585642622928	3249.238762861605	3237.2989762151196	3154.8938172214043	3216.5547093819905	3197.3298142342164	3222.678466340258	3387.2846972927273
3152.475318990966	3221.1041619247662	3087.8269883699036	3200.3228963547117	3212.30395126821	3225.4484363028196	3020.3654793872797	3220.011565515386	3442.0641395550524	3195.2807256006045	3236.983186655502	3538.370226195984	3270.2111706464234	3343.3273741973803	3079.4670317804794	2956.9017402923164	3244.3679425899318	3219.2008980416576	3433.161730307802	3080.9298349038977	3248.7822083785627	3382.722424218545	3625.9725867529673	3248.660488219174	3235.452691604397	3154.1505105620595	3216.5547093819905	3196.300968324375	3222.678466340258	3386.8754457737423
3152.3537102088435	3220.4141394841236	3087.628299831965	3200.3228963547117	3212.30395126821	3225.4484363028196	3020.0308060914213	3219.3352320493677	3441.3803458743396	3195.0179805734883	3236.6303874641358	3535.3796760152172	3270.1362845802396	3343.3273741973803	3079.4670317804794	2955.5340204427407	3244.20761193687	3219.1550714576006	3432.5610623514954	3079.547045394128	3248.283270532726	3381.423584530281	3625.1483153368713	3248.660488219174	3234.642906156442	3154.1505105620595	3215.24409088143	3195.798058200942	3221.9401939269337	3386.5949651992223
3152.3537102088435	3220.4141394841236	3087.392547277137	3200.3228963547117	3210.566580449982	3225.3747598626333	3019.9502954143572	3219.2864227931477	3441.3803458743396	3194.690798476776	3235.5188156330332	3535.3796760152172	3269.748419901642	3343.3273741973803	3079.2356699630773	2955.5340204427407	3244.20761193687	3218.5490477769354	3432.3696784669855	3079.547045394128	3248.283270532726	3381.423584530281	3624.2267526630058	3248.657959616188	3234.1247927429336	3154.1505105620595	3215.2389531629733	3195.794160829807	3221.9401939269337	3386.5911520472564
3152.3537102088435	3220.4141394841236	3087.367269085669	3200.246372379741	3210.2678836900727	3225.3446190623335	3019.2469077808164	3218.5799657958846	3440.791811938302	3193.207303550411	3235.5188156330332	3535.3796760152172	3269.0403037015312	3343.190757307243	3079.2356699630773	2955.310259649491	3243.0278880037704	3218.5490477769354	3432.3095247563733	3079.547045394128	3247.572222152496	3381.423584530281	3624.2267526630058	3248.5047835020605	3234.1247927429336	3154.0932005216173	3215.2389531629733	3195.6769170820703	3220.633860137111	3385.498968363627
3151.772882538573	3220.0015815735337	3087.1301407204287	3199.7042150112175	3210.207358027985	3225.0826116768967	3018.889647425699	3218.5799657958846	3438.4228559940693	3193.207303550411	3233.8440082903753	3532.128481493266	3269.032207373604	3342.5622850091386	3078.5918339684913	2955.2398426562318	3243.0278880037704	3218.41064924188	3431.9272520993763	3077.6904097527467	3247.241457698081	3380.9973361072457	3621.298378257441	3248.4954829439466	3233.7298690144544	3153.7928209164684	3215.2389531629733	3195.0224097096175	3220.633860137111	3385.21869796924
3151.772882538573	3220.0015815735337	3086.0960515539664	3199.588893712753	3210.207358027985	3225.0053773594464	3018.139925435122	3218.0886960460184	3438.2107644738962	3191.7983658974445	3233.8440082903753	3532.128481493266	3269.032207373604	3342.5622850091386	3078.5918339684913	2954.8574229977544	3243.0278880037704	3218.2261297454584	3431.9272520993763	3076.866302698346	3247.2262288633874	3380.9973361072457	3621.298378257441	3248.2842647631533	3233.260204679427	3153.7928209164684	3215.2353281227324	3194.5725530421796	3220.127234130224	3385.21869796924
3150.0063934081104	3219.4006961193045	3085.97201870841	3197.7038900924626	3209.125148479408	3224.995235103472	3017.9512224689574	3217.3775813771745	3437.3083410214867	3191.7983658974445	3233.6560113702926	3530.6370978353825	3268.2090029407314	3340.556951407378	3076.614972560387	2954.8574229977544	3243.0134642127973	3218.0499018862174	3430.6682565868186	3076.348615558467	3246.772202499412	3380.9672085173634	3620.6344257501783	3247.9944577191413	3232.3815272100483	3153.770400743854	3214.2840711082704	3188.722296088487	3217.646913018203	3382.732413920304
3150.0063934081104	3219.4006961193045	3085.97201870841	3197.676501876299	3209.125148479408	3224.906114650344	3017.9512224689574	3217.2453282531774	3437.2293339886533	3191.7983658974445	3233.544470459654	3528.2348944552523	3267.621720074488	3340.551714549082	3076.5994882605823	2954.732074020591	3243.0134642127973	3218.0499018862174	3430.02380918666	3076.348615558467	3246.772202499412	3379.81255265454	3620.0544004357753	3247.4211921861897	3232.3815272100483	3153.3429336875292	3213.9089220710357	3188.722296088487	3217.646913018203	3382.732413920304
3147.829412174495	3219.4006961193045	3085.584911171722	3197.676501876299	3209.1249823350763	3224.755717117944	3017.9512224689574	3215.527998244996	3437.107653701828	3191.7983658974445	3231.0461133987205	3528.2348944552523	3267.621720074488	3339.491917798782	3075.589917043117	2954.3373302224004	3243.0118648120297	3217.9246306083905	3430.02380918666	3076.348615558467	3246.6544937505573	3379.8062052730074	3620.0544004357753	3247.0889179530313	3232.3815272100483	3149.135763439499	3213.462288923167	3188.722296088487	3217.2140867836815	3382.732413920304
3147.829412174495	3218.33276261997	3085.5503200270746	3197.676501876299	3209.1194841905112	3224.755717117944	3017.9512224689574	3215.128194046927	3436.3745153715568	3191.7983658974445	3230.5021930037665	3524.7385218015634	3267.148007951556	3339.386207195043	3075.2814123719804	2954.0657991889507	3243.0118648120297	3217.9246306083905	3429.0311096476885	3075.7859427902613	3246.59287957334	3379.8062052730074	3617.2173065795077	3246.532258374582	3231.892498296621	3149.135763439499	3213.3024587576924	3188.722296088487	3217.2140867836815	3382.732413920304
3147.829412174495	3218.3060939874567	3084.2860361869575	3197.676501876299	3209.079235437309	3224.755044891041	3017.203597976391	3214.6383326491336	3435.6668135169703	3191.0533992023647	3229.6570765320985	3524.716317515822	3265.962675979064	3339.304672494416	3075.074590635255	2954.0657991889507	3242.9274664463737	3216.9138428280276	3429.0239180787785	3074.740858236227	3246.1137939536607	3379.6679129483846	3617.154930962665	3246.427753927629	3230.5975402816152	3149.135763439499	3213.3024587576924	3188.5764865590086	3215.561186168641	3382.719289127492
3147.4879259924273	3218.3060939874567	3084.2860361869575	3197.4627745502285	3208.8037928309886	3224.755044891041	3017.203597976391	3214.091147833685	3435.6668135169703	3191.0533992023647	3229.546148371145	3524.716317515822	3265.691529499679	3339.294679871743	3075.074590635255	2953.333599263358	3242.830575665668	3216.9138428280276	3428.75349161115	3074.740858236227	3246.093806254257	3379.6488630692456	3617.154930962665	3246.2794038675065	3230.188315799387	3149.135763439499	3213.1903818351875	3188.5764865590086	3215.561186168641	3382.5864375771707
3146.3927886778856	3217.508629343512	3084.2860361869575	3196.8103403015903	3207.4004427998234	3224.1509054743283	3016.8030703679015	3213.4958647005737	3435.4689098284935	3191.0254497162423	3226.5161018076014	3522.2109430662717	3262.8841756512516	3339.294679871743	3075.074590635255	2953.333599263358	3242.617014955629	3216.9138428280276	3426.697899277645	3074.740858236227	3245.9284391238216	3379.6488630692456	3616.7174283096756	3246.1625950599273	3230.188315799387	3149.135763439499	3212.927917325915	3186.121731974622	3213.229004141741	3382.446965646821
3146.3927886778856	3217.508629343512	3084.2860361869575	3196.8103403015903	3207.4004427998234	3224.1509054743283	3016.8030703679015	3213.4958647005737	3435.4008084835696	3191.0254497162423	3226.511896945449	3522.2109430662717	3262.8841756512516	3339.0311544475317	3075.005791954321	2953.2436172115463	3242.5817273052744	3216.9138428280276	3426.697899277645	3074.7248004236453	3245.9248367051437	3379.566721803635	3616.7118723388758	3246.12417712518	3230.188315799387	3149.1311896595957	3212.856094217579	3186.121731974622	3213.229004141741	3382.374290020851
3143.886443857569	3214.7687604629714	3083.027578422712	3196.8103403015903	3207.4004427998234	3224.049607383709	3015.9701182344734	3212.7013209758707	3432.9757392619067	3189.4277344107336	3226.2073615032587	3519.879275869449	3262.4713246463293	3336.8902088146565	3073.987406208061	2952.2303222795636	3242.1944419856354	3216.0815050544284	3426.1703443687225	3074.7248004236453	3245.6922883082607	3377.8536324023	3613.9191335975465	3245.6996623664486	3227.3547002959117	3148.5625919477766	3211.8420520988093	3184.924937236794	3212.1501147887957	3380.9619322903955
3143.886443857569	3214.7687604629714	3083.027578422712	3196.7486233379846	3207.4004427998234	3223.562714572604	3015.9701182344734	3212.7013209758707	3432.9757392619067	3189.4277344107336	3226.092831849705	3519.879275869449	3262.4713246463293	3336.8902088146565	3073.987406208061	2952.2303222795636	3242.1944419856354	3215.979544259	3426.11307900711	3073.657777920772	3245.485038153423	3377.8536324023	3613.9191335975465	3245.6996623664486	3227.3547002959117	3148.3699253436707	3211.8420520988093	3184.924937236794	3211.353209534035	3380.9619322903955
3143.886443857569	3214.7687604629714	3083.0216201491207	3196.6571204256843	3206.4161320959192	3222.8753442622587	3014.607836303465	3212.3062348462936	3432.562403302327	3189.07991705746	3225.911157347322	3519.879275869449	3262.1083276583763	3336.8590179593907	3073.853853612106	2951.6959424213865	3242.049372709821	3215.423632468512	3426.0890268660696	3073.4553158805884	3245.178291398294	3377.8536324023	3613.9191335975465	3245.66834460384	3227.3547002959117	3147.902269056339	3211.8420520988093	3184.924937236794	3211.353209534035	3380.3851704611347
3143.886443857569	3214.7687604629714	3082.659966047203	3196.4346669534543	3206.4161320959192	3222.3883316252964	3014.607836303465	3212.3062348462936	3432.1865917311643	3188.468181798256	3225.911157347322	3519.7360702632723	3261.7365198513926	3336.8347476995045	3073.190990922065	2951.6413280216243	3241.417555734047	3215.2786406012615	3425.9392538365037	3073.4553158805884	3244.8923604539264	3377.7169730560663	3611.5778137232564	3245.122612325231	3227.3547002959117	3147.902269056339	3211.266114330241	3184.3340117484313	3209.886909238976	3380.3851704611347
3143.814575946347	3214.7687604629714	3082.340937219259	3196.356476048139	3205.2376154968892	3222.2634097497657	3014.6075367108215	3211.988246788813	3432.1865917311643	3188.468181798256	3225.005544175763	3519.29341378652	3261.6892507121693	3336.8347476995045	3073.1804593286197	2951.639253964182	3241.240227921118	3215.2786406012615	3425.719599555224	3073.4553158805884	3244.7201125567376	3377.4947714723116	3611.56331196171	3245.116320258875	3225.9134768284707	3147.902269056339	3211.266114330241	3184.3340117484313	3209.8841139615574	3379.0497834024513
3142.518212942582	3214.7687604629714	3082.0219320529186	3195.9120210444657	3205.2376154968892	3222.116752930635	3013.5985888451214	3211.572904122858	3432.1865917311643	3187.705904732707	3225.005544175763	3519.29341378652	3261.6892507121693	3336.8347476995045	3073.1804593286197	2951.593193030244	3241.240227921118	3215.238104195244	3425.550300416914	3073.4553158805884	3244.7201125567376	3377.4947714723116	3611.56331196171	3245.0891627249534	3225.9134768284707	3147.827498035208	3211.2489919965246	3184.3340117484313	3209.8841139615574	3379.0497834024513
3141.2067493279956	3214.255360576435	3081.2882240647796	3195.9064089094654	3204.419794597017	3221.1887768434085	3013.5985888451214	3209.752761609391	3431.6128883577026	3187.5401730935378	3224.482439329474	3516.3558471945007	3260.093617653759	3336.6038033395334	3072.1745294853195	2951.593193030244	3240.873741265229	3215.0148665531574	3424.061955453335	3072.4016996385553	3244.5745148166134	3377.4947714723116	3611.541811437879	3244.6642834780014	3225.547382570351	3147.2127030261026	3210.82778284313	3183.2632345697507	3208.8542221551206	3378.736138609139
3141.2067493279956	3214.255360576435	3081.12288467967	3195.9064089094654	3204.419794597017	3221.1887768434085	3013.5985888451214	3209.752761609391	3428.775856564979	3187.2058488691164	3224.4160436399507	3516.094640325728	3260.093617653759	3336.595316133151	3072.1745294853195	2951.263577517475	3240.873741265229	3214.844788007952	3424.061955453335	3072.3992373827223	3244.5170588074325	3377.086401430833	3610.601277437971	3244.6642834780014	3225.2589526590145	3146.291421166044	3210.7089838546176	3183.2632345697507	3208.473560694688	3378.0743387722146
3141.2067493279956	3213.52846992977	3080.979445491187	3195.900278458462	3203.8173545924924	3221.1887768434085	3013.558474334506	3207.610502454772	3428.7111407233815	3186.7949331557006	3221.436082715949	3514.269404273562	3259.5311657339676	3335.7384142685546	3071.726698038381	2951.108888123075	3240.873741265229	3213.9739052889518	3423.9208846798438	3072.3992373827223	3244.479149054736	3376.8587799432057	3610.1082034254014	3244.635956505313	3225.2589526590145	3146.291421166044	3210.5737970315545	3182.22021486844	3208.1265766943798	3378.0743387722146
3140.149209321359	3213.52846992977	3080.7330665455606	3195.881470497186	3203.7118377104744	3221.1887768434085	3013.558474334506	3207.610502454772	3428.7111407233815	3186.7792674953107	3221.436082715949	3513.898205734958	3259.5311657339676	3335.7384142685546	3071.726698038381	2950.626116531722	3240.873741265229	3213.94381906989	3423.1406188028977	3072.320657540775	3244.4529834206137	3376.8587799432057	3609.9241465059486	3244.593517733974	3224.7257329286213	3146.1288863110585	3210.5737970315545	3182.22021486844	3207.9755789601127	3378.027073581677
3140.149209321359	3212.4375242201304	3080.7116019169885	3195.6850783965724	3203.608804890612	3219.5892141212926	3013.558474334506	3207.610502454772	3428.7111407233815	3186.7752180837197	3220.346701936385	3513.898205734958	3254.681195545756	3335.7330399023567	3071.726698038381	2950.626116531722	3240.5706239391598	3213.936791069488	3423.1406188028977	3072.320657540775	3244.4529834206137	3376.8587799432057	3609.9241465059486	3244.593517733974	3224.7257329286213	3146.1288863110585	3210.0713083776136	3180.1020636269113	3207.9755789601127	3378.027073581677
3140.149209321359	3212.4375242201304	3080.674745978224	3195.6850783965724	3203.608804890612	3219.427352001394	3013.558474334506	3207.0204833201133	3428.0692907828006	3186.7469519294264	3220.346701936385	3513.898205734958	3254.681195545756	3335.157301669142	3071.724421560286	2950.3197760998523	3240.5706239391598	3213.67292462431	3423.1406188028977	3072.320657540775	3244.4529834206137	3376.5267231523026	3609.1394922505497	3244.5220794133143	3224.3473561547216	3146.1288863110585	3209.2443377736026	3180.1020636269113	3207.9748443779413	3378.027073581677
3140.149209321359	3212.358965328525	3080.6429330483043	3195.6850783965724	3202.2499300024865	3219.380472396319	3012.4410445547087	3206.7913367933006	3427.756197916562	3186.7469519294264	3220.3130915626534	3513.638797678841	3254.638016875137	3335.157301669142	3071.724421560286	2950.3197760998523	3240.5706239391598	3213.2692237529054	3423.0084228513724	3072.320657540775	3244.4529834206137	3376.201154769575	3609.1394922505497	3244.3247478718367	3222.9484709521903	3146.1288863110585	3209.2443377736026	3180.0227492269664	3207.95138989998	3378.006253183509
3140.149209321359	3212.358965328525	3080.1989364751207	3195.503849175334	3202.2499300024865	3219.380472396319	3012.4410445547087	3205.9420365961037	3427.2067458188208	3186.7469519294264	3218.5686280217715	3512.8700987634757	3254.638016875137	3335.112818009916	3071.724421560286	2950.279842773995	3240.5706239391598	3213.2660259375507	3423.0084228513724	3071.9796255832016	3244.196918454236	3376.0801240686637	3609.0607591672424	3244.3247478718367	3222.9484709521903	3144.7878080395035	3209.2443377736026	3180.0227492269664	3207.135823846473	3378.006253183509
3139.0978722981854	3211.949533185887	3079.942319408044	3195.404963174109	3202.2499300024865	3219.317091927879	3012.4410445547087	3205.6699765345147	3424.683594462278	3186.6371296814505	3218.5686280217715	3495.9760900815345	3253.9053870729977	3332.2154872334763	3071.486104872677	2949.424306183743	3240.2501584969414	3213.19659155921	3420.581747509371	3071.761333234565	3244.059431684017	3375.1762656813107	3599.3913020477285	3243.833142166768	3221.9640959507474	3142.4840355235524	3208.6992715825127	3179.8061689634046	3207.1330978480146	3377.9998110812676
3139.0978722981854	3211.8313941957103	3079.7834919730576	3195.132294078442	3202.2499300024865	3219.1326702755005	3012.437867585123	3205.0455135461	3424.683594462278	3185.446544245547	3218.5686280217715	3495.9760900815345	3253.8984000392466	3332.2154872334763	3071.486104872677	2949.210055840793	3240.2192184452297	3212.8207638412237	3420.581747509371	3071.761333234565	3244.059431684017	3375.121456273719	3599.3913020477285	3243.62861893203	3221.7357764196604	3142.4840355235524	3208.5052189186376	3179.7246345971002	3206.8027145163733	3377.565947769829
3139.0978722981854	3211.8313941957103	3079.7834919730576	3194.96272911112	3201.9345410568135	3218.8316289451013	3011.771128700323	3205.0455135461	3424.683594462278	3184.260005008179	3217.7730697016204	3495.9760900815345	3253.198243586749	3332.2154872334763	3071.1247506505274	2949.210055840793	3239.5436636417353	3212.819399739252	3420.581747509371	3071.74708125702	3243.810786055647	3375.121456273719	3599.3913020477285	3243.62861893203	3221.6060663193102	3142.4840355235524	3208.5052189186376	3179.494067263709	3206.479135701581	3377.565947769829
3138.518553113824	3211.6361682850275	3079.7834919730576	3194.728422717231	3201.9345410568135	3218.7701136285878	3011.6928216650495	3204.050652676453	3424.548189301302	3184.260005008179	3203.472003735071	3494.9058358417337	3253.142532625028	3332.2154872334763	3070.9198034307374	2948.9507142110274	3239.5436636417353	3212.819399739252	3419.545987968047	3071.2941235645203	3243.3381755047203	3375.121456273719	3598.0348977309495	3243.621145303201	3221.4000131522826	3142.3926507626275	3208.30029066704	3179.2222002722337	3205.935724860488	3377.5537148322996
3138.518553113824	3211.6361682850275	3078.7288207377323	3194.0500113688813	3200.9783833193	3217.9642891458366	3010.823678800809	3203.6979666072907	3424.30432911195	3183.486431000617	3196.1921562218126	3491.739135300668	3252.958632256972	3331.748522025043	3070.3766579561793	2948.8297186130085	3239.2235777194715	3212.289628631716	3419.504349852651	3071.2941235645203	3241.9758868626677	3375.121456273719	3598.0348977309495	3243.6148572927823	3221.4000131522826	3141.5466700618827	3207.6241985129245	3178.271216176544	3204.672953485522	3377.195828436263
3138.518553113824	3211.6361682850275	3078.7288207377323	3194.0500113688813	3200.857413603676	3217.9642891458366	3009.5878815640067	3203.6530679903162	3423.8247309523745	3183.434149867396	3195.9079824812065	3491.739135300668	3252.958632256972	3331.7388744937343	3070.3766579561793	2948.8297186130085	3239.145907233922	3211.8967058877874	3419.504349852651	3071.199553297966	3241.9758868626677	3375.009947013737	3598.0348977309495	3243.548994964038	3221.4000131522826	3141.5466700618827	3207.6241985129245	3177.551801464726	3204.5201215554607	3377.195828436263
3138.128308548894	3209.9072276376164	3078.7288207377323	3194.0500113688813	3200.724853949968	3217.8955215018946	3008.7925756809605	3203.6292347168555	3422.4606404231636	3183.434149867396	3189.3576521272757	3491.283912938129	3252.345995403214	3330.485932141091	3070.162750184637	2948.8297186130085	3238.763037846271	3211.836733354561	3418.6529009640108	3071.077557078949	3241.9758868626677	3373.8070012158496	3597.7706189369874	3243.548994964038	3221.1405754871043	3140.2551930880604	3206.4274593196883	3177.551801464726	3204.5201215554607	3377.0804648890207
3137.906124703045	3209.9072276376164	3078.7288207377323	3194.0500113688813	3200.724853949968	3217.80718484732	3008.7925756809605	3203.6292347168555	3422.4606404231636	3183.3799985118108	3189.3576521272757	3490.790992269097	3252.345995403214	3330.485932141091	3070.162750184637	2948.8297186130085	3238.7442024058632	3211.836733354561	3418.6529009640108	3071.077557078949	3241.9758868626677	3373.6410203698406	3597.7632104119766	3243.548994964038	3221.1405754871043	3140.2551930880604	3206.4274593196883	3177.551801464726	3204.5201215554607	3377.0804648890207
3137.906124703045	3209.9072276376164	3078.7288207377323	3194.0500113688813	3192.2567706129985	3217.7814727608284	3008.7925756809605	3203.6292347168555	3422.4606404231636	3183.3799985118108	3189.3576521272757	3490.790992269097	3249.2189671191422	3329.5466394233404	3069.512180013504	2948.8297186130085	3238.7171951884343	3211.836733354561	3418.5813799985376	3071.077557078949	3241.3309723421244	3373.3681067476373	3573.3293388509574	3243.172202351536	3221.1405754871043	3139.0014371642123	3206.4274593196883	3175.99863829822	3204.5201215554607	3377.0460389025893
3137.906124703045	3209.8380219233427	3078.1492651566223	3193.203156038171	3192.2567706129985	3216.9132389693277	3008.444854549748	3203.6292347168555	3421.662611646645	3182.6819315944053	3189.3576521272757	3490.790992269097	3247.1575217111968	3329.5451309328528	3069.512180013504	2948.7549625384945	3238.1502079988754	3211.836733354561	3418.5813799985376	3070.87344356844	3237.635905768145	3372.9970919244042	3573.3293388509574	3243.172202351536	3221.080652322278	3139.0014371642123	3206.4274593196883	3175.99863829822	3204.041459022672	3377.0227361528127
3137.8094072107947	3209.6084842687596	3077.750310934807	3193.169653206362	3191.608514546958	3216.9132389693277	3008.444854549748	3203.106970953649	3394.1845990171455	3182.6578140155207	3189.3576521272757	3437.235885810256	3247.1425327879733	3329.5451309328528	3069.512180013504	2947.131033241706	3237.438211148934	3211.4314622634524	3412.8794127373785	3070.7129471847607	3237.635905768145	3372.9748140040774	3573.3293388509574	3243.1546329641983	3220.902958771324	3138.8485192075996	3206.279551996548	3175.822130062004	3204.041459022672	3376.6687364274308
3137.3871314623607	3209.2663778586107	3077.750310934807	3193.169653206362	3191.253206493657	3216.9132389693277	3008.444854549748	3203.106970953649	3386.3227668709665	3182.6578140155207	3189.3576521272757	3429.7945627324148	3246.8064973190008	3329.5174072072273	3069.512180013504	2939.9289180376927	3237.438211148934	3211.4314622634524	3398.272921962915	3070.5395091087767	3237.635905768145	3372.4804463760292	3573.3293388509574	3243.128192486096	3220.902958771324	3138.3722586341933	3205.582486450344	3175.8170842015484	3204.041459022672	3376.6687364274308
3137.3871314623607	3209.2663778586107	3077.2715813837162	3192.935683460288	3191.0840390194194	3216.8701505338167	3008.3978172927045	3202.946764205858	3385.2752402900933	3182.354006810714	3189.2766302714226	3429.767347777135	3246.3341575131067	3329.3845496684617	3068.518214599193	2939.4949004029204	3237.3404712102083	3211.1687925342803	3397.349641288813	3070.4871595929617	3236.68064555018	3372.2892342783966	3571.8675053299585	3243.125093211506	3220.525998165502	3138.3722586341933	3205.582486450344	3175.5891292393953	3202.9495005276694	3375.514402826852
3137.327969549235	3209.2663778586107	3077.2715813837162	3192.935683460288	3188.411864124029	3216.5464521751733	3007.970682469494	3202.5317850952556	3384.556322515034	3181.0056416049456	3187.9910260033394	3428.655854887781	3246.3341575131067	3328.4488148897644	3068.518214599193	2939.46122975253	3236.4745622499195	3211.1687925342803	3397.349641288813	3070.463863652345	3236.228503689483	3372.2892342783966	3539.3338608660124	3242.9916396884732	3220.494408552009	3138.3722586341933	3205.582486450344	3175.3093310819418	3202.9495005276694	3375.4780490521284
3136.6106922241834	3209.1960294015644	3077.2715813837162	3192.1043670876766	3188.411864124029	3216.5464521751733	3006.84604639225	3202.0545880770624	3384.308247754791	3181.0056416049456	3187.704628143809	3426.9298202796817	3246.244479014636	3328.4488148897644	3068.518214599193	2939.46122975253	3236.4745622499195	3211.1687925342803	3397.329166888556	3070.0469865493837	3236.0487478254154	3371.8330990304576	3537.592092359402	3242.6269273791804	3219.558667151593	3138.1311374549387	3204.7442369440646	3175.1553911215656	3202.9495005276694	3375.4780490521284
3134.7687975699973	3207.539190302829	3077.2715813837162	3192.1043670876766	3188.411864124029	3216.5066606230394	3006.84604639225	3202.0545880770624	3384.308247754791	3181.0056416049456	3187.265954652558	3426.7822752490847	3244.1549010669783	3327.0386783864897	3068.518214599193	2939.3311626872587	3236.4745622499195	3211.072989734762	3394.6901714999763	3069.3964895622526	3235.9300338205812	3370.5087765547723	3537.592092359402	3242.0416693573848	3219.541102720712	3138.1311374549387	3204.4164858542995	3173.6956830885892	3202.9495005276694	3375.4780490521284
3134.458655840895	3206.529045500934	3077.112762404202	3192.1043670876766	3188.411864124029	3216.4991743656424	3006.695222698982	3202.0545880770624	3383.350841080369	3181.0056416049456	3186.5875618284454	3421.8290837520326	3244.1549010669783	3325.7827186965965	3068.160792750608	2938.65389680133	3236.4745622499195	3210.485215617851	3394.422609623221	3069.3946691499214	3235.9300338205812	3369.4132238028496	3534.493999559786	3241.520731426715	3219.0379157184893	3136.6679905820815	3202.1849306032077	3173.398036665215	3202.6823039592127	3375.4780490521284
3134.458655840895	3206.529045500934	3077.112762404202	3192.1043670876766	3188.2687405475044	3216.4991743656424	3006.695222698982	3202.0545880770624	3383.350841080369	3181.0056416049456	3186.5875618284454	3421.8290837520326	3244.0234585422163	3325.7827186965965	3068.160792750608	2938.65389680133	3236.4745622499195	3210.485215617851	3394.0789952781074	3069.3946691499214	3235.9300338205812	3369.4132238028496	3534.493999559786	3241.520731426715	3219.0379157184893	3136.3623684831505	3202.1849306032077	3172.5236974911036	3202.6823039592127	3375.4780490521284
3134.458655840895	3206.529045500934	3076.8932397682506	3192.0872832980385	3187.5738488138836	3216.4991743656424	3006.597748090475	3200.8159474223303	3382.423210727479	3180.1997026976037	3186.347049620524	3421.722799624443	3243.810066204239	3318.3578014847067	3068.1340674440166	2938.6155606783113	3236.242479696859	3210.485215617851	3385.1035662579015	3069.3829749545844	3235.770427374204	3369.4132238028496	3534.493999559786	3240.8937275351846	3218.932858677072	3136.214445161265	3202.1849306032077	3172.5236974911036	3201.6087558521863	3374.7057801480696
3134.458655840895	3206.364557769806	3076.6707157521973	3191.991295262729	3187.5738488138836	3216.4991743656424	3005.9737409783047	3199.979068121997	3382.423210727479	3179.2008681185466	3185.7525383567177	3419.484812319429	3243.810066204239	3307.153055776644	3068.0322656890967	2937.528131566961	3235.6162242828527	3210.485215617851	3370.346225768973	3069.215765199513	3235.770427374204	3369.4132238028496	3533.091251916002	3240.8832152305044	3218.932858677072	3136.214445161265	3202.1849306032077	3171.7954700476366	3200.593642383405	3373.7112067627118
3133.5525540326616	3206.353126465211	3076.6707157521973	3191.834321134783	3187.5341958949616	3216.4912700492937	3005.9184795539504	3199.979068121997	3381.3228442672817	3179.0284346937738	3185.7525383567177	3419.3564626209427	3242.0037021786893	3306.4415559292156	3067.991947369841	2937.528131566961	3235.6162242828527	3210.343311701046	3368.8194896027485	3069.215765199513	3235.311181905763	3368.920122181999	3532.374451185715	3240.8832152305044	3217.5642466745417	3135.8380848076486	3202.093740172836	3171.298162059905	3200.593642383405	3373.012048665852
3133.5525540326616	3206.353126465211	3076.6707157521973	3191.0058323739568	3186.097548855861	3216.4912700492937	3005.9184795539504	3199.619600879574	3381.3228442672817	3179.0284346937738	3185.7525383567177	3419.3564626209427	3242.0037021786893	3306.4415559292156	3067.8136624284575	2937.528131566961	3235.6162242828527	3210.030622486544	3368.8194896027485	3069.215765199513	3234.6180189295233	3368.920122181999	3531.984656523022	3240.8832152305044	3217.5642466745417	3135.8380848076486	3202.093740172836	3171.298162059905	3200.593642383405	3372.7974264946497
3133.541947069232	3206.122550413792	3076.3528661581395	3190.918204724213	3186.097548855861	3216.4912700492937	3005.3028604522015	3198.2172519579112	3381.3228442672817	3178.8375693548264	3185.280028150344	3419.232751697266	3242.0037021786893	3306.4415559292156	3067.626611799521	2937.528131566961	3235.181954369927	3209.874517435178	3367.9120148368547	3069.215765199513	3234.3328335698207	3368.920122181999	3531.984656523022	3240.7889632297997	3217.5642466745417	3133.95516173728	3201.9017952811446	3171.0132603887832	3200.5157113317273	3372.1254143158626
3133.1667854064317	3206.0738996167347	3076.339484164432	3190.8034699272866	3186.097548855861	3216.3938182347138	3005.3028604522015	3198.2172519579112	3381.3228442672817	3178.514155064392	3184.836830081475	3418.4076845649765	3242.0037021786893	3306.438897907219	3067.500596641495	2937.528131566961	3235.181954369927	3209.7131643857524	3367.770123382823	3069.065614965185	3234.2518940643076	3368.920122181999	3531.8769232436402	3240.686217361158	3217.3916415929675	3133.95516173728	3201.9017952811446	3171.0132603887832	3199.9404164513608	3372.1254143158626
3133.1667854064317	3205.7202328163535	3076.052204601813	3190.6600096106404	3186.097548855861	3216.285365835921	3005.3028604522015	3198.2172519579112	3380.3429005420103	3178.514155064392	3184.8364670840388	3418.397618623998	3241.0648334641996	3306.438897907219	3067.1318806804684	2937.0850298415344	3235.181954369927	3209.709718532885	3366.4849145889407	3068.877430303444	3234.1167496521584	3368.657750723567	3531.607291608376	3240.6649661241595	3216.8041933347095	3133.95516173728	3201.5800112900406	3171.0132603887832	3199.3757047954273	3372.1254143158626
3133.1667854064317	3205.640915747572	3076.0398377848364	3190.6600096106404	3185.809062692511	3216.1344472685755	3004.4923530224387	3197.15406819296	3380.3429005420103	3177.6729334523143	3184.8091482740906	3417.5764872954614	3241.0648334641996	3306.259868028537	3067.025811712669	2937.0850298415344	3234.3363505077987	3209.619799460901	3364.4667060212446	3068.7873542837606	3233.504691500004	3368.3160921281587	3531.607291608376	3240.6649661241595	3216.8041933347095	3133.9451568891795	3201.5388234663465	3170.521184222696	3199.3757047954273	3372.1176078752583
3132.5049269334077	3205.640915747572	3075.477485233526	3190.3197189741304	3185.288393737922	3216.1344472685755	3004.4923530224387	3197.15406819296	3379.3547653411924	3177.6729334523143	3183.9675796103643	3417.5764872954614	3241.0648334641996	3305.657805256842	3067.025811712669	2936.8872138245283	3234.3363505077987	3209.5972377369144	3363.253405794989	3068.7343874140142	3233.3197426515717	3367.211597057236	3531.607291608376	3240.5562668138573	3216.316184049735	3133.5314806736296	3201.259680950122	3168.879765861598	3199.3757047954273	3371.474303299562
3132.5049269334077	3205.636564023903	3075.277674322446	3190.1792286146756	3185.288393737922	3216.1344472685755	3003.457290309543	3196.730792554653	3379.3431956527575	3176.986518655259	3183.9644861279585	3417.5764872954614	3240.6820307429102	3303.879449649527	3066.7325426082043	2936.7515293997967	3233.618796632175	3209.47191368383	3363.253405794989	3068.7343874140142	3233.2041236403875	3367.211597057236	3530.2250714328643	3239.801078327716	3216.316184049735	3132.554121741719	3201.259680950122	3168.879765861598	3198.305985638103	3371.204059932893
3132.5049269334077	3205.1009671907077	3075.277674322446	3189.846886725901	3185.1585565978467	3216.1205316844794	3003.457290309543	3196.730792554653	3379.3431956527575	3176.986518655259	3183.815125808863	3416.3824850408105	3239.6215234292295	3303.879449649527	3066.7096134985823	2936.330660000163	3233.618796632175	3209.4505138375157	3357.369203831782	3068.6352664257324	3232.8002144713923	3366.889724857194	3530.138174206132	3239.318769952568	3215.9538617998487	3132.3055623545406	3200.908005629262	3168.3682047940874	3198.305985638103	3371.2011487944055
3131.6341164734035	3204.729982319181	3075.216169490458	3189.846886725901	3183.470801761237	3216.095422265454	3003.457290309543	3196.730792554653	3378.42807840372	3176.986518655259	3183.815125808863	3416.3824850408105	3239.6215234292295	3303.482427026742	3066.7096134985823	2936.148894123979	3233.618796632175	3209.0468360173836	3357.255665779	3067.722252577696	3232.8002144713923	3366.8317941669357	3530.095531606439	3239.318769952568	3215.9538617998487	3132.3055623545406	3200.908005629262	3168.3682047940874	3198.305985638103	3370.8056981059162
3131.6311845059477	3204.729982319181	3075.1378520405074	3189.846886725901	3182.8892700673605	3215.983920687527	3003.457290309543	3196.339681506056	3378.42807840372	3173.1893940742407	3183.815125808863	3416.3824850408105	3239.2323869389834	3303.482427026742	3065.682888375038	2935.877816569825	3231.91951284104	3209.0468360173836	3357.255665779	3067.722252577696	3232.8002144713923	3366.8317941669357	3530.0632552472034	3239.318769952568	3215.9538617998487	3131.7304390871013	3200.908005629262	3167.5087454996305	3196.90889901439	3370.6675033904094
3131.6311845059477	3204.586226657044	3074.9756827207425	3189.846886725901	3182.069232646655	3215.983920687527	3003.2344777635017	3196.339681506056	3377.3038133192554	3173.1633821268324	3182.7498759286354	3416.1550687401595	3238.872404153857	3301.99342330042	3065.682888375038	2935.877816569825	3231.91951284104	3208.9938073184817	3357.242368352884	3067.722252577696	3232.8002144713923	3365.645002866241	3528.8285565164647	3239.0909121519207	3215.3934130048074	3131.71398964157	3200.3526751877775	3167.5087454996305	3196.90889901439	3370.4292020271014
3131.2176404670417	3204.586226657044	3074.9756827207425	3189.846886725901	3182.069232646655	3215.9749200660635	3003.2344777635017	3195.540617636487	3376.8055510154654	3173.1633821268324	3182.7498759286354	3415.533354219214	3238.872404153857	3301.99342330042	3065.682888375038	2935.877816569825	3231.51817746107	3208.8494092438887	3357.196362278558	3067.722252577696	3232.681894808187	3365.4721770799533	3528.8285565164647	3239.0909121519207	3215.3934130048074	3131.576718559416	3200.3526751877775	3167.137651438247	3196.90889901439	3370.346370259662
3131.2176404670417	3204.586226657044	3074.8038159598063	3189.846886725901	3182.069232646655	3215.819841813818	3003.16289474703	3195.540617636487	3376.8055510154654	3173.1633821268324	3182.7364357399565	3415.533354219214	3238.872404153857	3301.0001272593913	3065.657626419079	2935.504696151926	3231.51817746107	3208.815055756587	3356.2711467195513	3067.722252577696	3232.622627026338	3365.4721770799533	3528.8285565164647	3238.85021527202	3215.2899269605778	3130.5180862644074	3200.3526751877775	3167.137651438247	3196.8603371089894	3369.6512519929247
3130.9575680548346	3204.3779273142245	3074.6327599666233	3189.846886725901	3182.040581053843	3215.819841813818	3002.636410529025	3195.2694007362475	3376.8055510154654	3172.4400409487807	3182.7364357399565	3414.261944544458	3238.554947759853	3300.9971623978204	3065.436149745645	2935.453311481522	3231.208484876104	3208.6013174148243	3354.142314694969	3067.722252577696	3231.7405749675363	3363.7162052381755	3527.474479189571	3238.689009377711	3214.8287090769304	3130.451412126231	3198.322984814592	3166.8904680148353	3196.57347436977	3369.6512519929247
3130.9158030309914	3204.3779273142245	3074.5122385553245	3189.6821229588036	3181.734762640187	3215.689184568838	3002.636410529025	3195.165781213587	3376.8055510154654	3172.4400409487807	3182.7364357399565	3413.8644282232303	3238.4227589507595	3300.9971623978204	3065.3040636113997	2935.453311481522	3231.161385791488	3208.594517931065	3354.142314694969	3067.722252577696	3231.619194981587	3363.0035210479905	3527.126256254412	3238.2966525265456	3214.8287090769304	3130.24432624651	3198.322984814592	3166.8904680148353	3196.27769748693	3369.544747174102
3130.70242952825	3204.3779273142245	3074.165829333582	3189.681224887694	3181.349168570184	3215.689184568838	3002.2848264352497	3194.4814101176385	3376.6884738229624	3171.856468811521	3182.7364357399565	3413.8644282232303	3238.4227589507595	3298.5540876414843	3065.2105042780895	2935.453311481522	3231.087216032085	3208.3935411154453	3354.142314694969	3067.722252577696	3231.2519844636695	3363.0035210479905	3527.126256254412	3238.2371436644135	3214.8287090769304	3130.24432624651	3198.322984814592	3166.8904680148353	3195.7024135842776	3369.018973321319
3130.2738249891045	3204.3779273142245	3074.165829333582	3189.681224887694	3180.794833276472	3215.6759214512545	3002.2848264352497	3194.3824042904785	3375.7578732017428	3171.335013986437	3182.287273809964	3413.8644282232303	3238.08208622242	3298.5023622568715	3065.139418366084	2935.2527177674983	3230.9217935013926	3208.3935411154453	3354.142314694969	3067.6448416093417	3231.0475637176046	3362.9627383164375	3527.126256254412	3238.134420726505	3214.8241700197477	3130.24432624651	3198.322984814592	3166.7614255380763	3195.7024135842776	3369.0123410351753
3130.2738249891045	3204.3779273142245	3074.165829333582	3189.6718346706575	3180.3370601396737	3215.6759214512545	3001.4749529165556	3194.335626978104	3375.3860983528643	3171.335013986437	3182.2335270944827	3413.850921735903	3238.075861577423	3297.895319913787	3065.139418366084	2935.2527177674983	3230.896286416801	3208.199953432496	3353.658219837063	3067.6448416093417	3231.0475637176046	3362.087464059103	3527.126256254412	3237.8192272109054	3214.6605967963105	3130.0232950495056	3198.054716529217	3166.6819526298773	3195.5936225946534	3368.536648140088
3129.9123353899213	3204.161450357877	3073.481368374899	3189.216925880929	3179.4302617267167	3215.5350989467556	3001.4749529165556	3193.9921736767888	3374.7961717225126	3170.6047753829353	3182.192177630188	3412.3406447414204	3238.075861577423	3297.662642505849	3064.0735607274323	2935.1994880029156	3230.7753787766424	3207.511633075907	3353.6349008394945	3067.6448416093417	3230.9216358500826	3362.087464059103	3527.0191084002186	3237.8192272109054	3212.568172300015	3129.7268990794682	3198.054716529217	3165.6477924876267	3195.2365835077835	3367.1127616061426
3129.6962473939493	3204.0524763045087	3073.481368374899	3189.180197003917	3179.325709973554	3215.2683664088227	3001.4749529165556	3193.9921736767888	3374.7961717225126	3170.6047753829353	3182.092182722268	3412.3406447414204	3237.9545328024706	3296.9703525209998	3063.962242905994	2934.63263887572	3230.717783378054	3207.3152295690115	3353.07110524171	3067.4370220608484	3230.9216358500826	3361.8465741251193	3526.3473277305	3237.4847281040334	3212.568172300015	3129.5530794567812	3197.6669297823037	3165.6477924876267	3194.820577696958	3367.1127616061426
3129.6680509578273	3204.0524763045087	3073.0647176094953	3188.557908554605	3179.325709973554	3215.2683664088227	3000.4033904601556	3193.2574782241254	3374.468765671826	3170.6047753829353	3182.092182722268	3411.5876604403506	3237.8730591953276	3296.697474095704	3063.962242905994	2934.63263887572	3230.3457238325905	3207.003429052347	3352.86203197864	3067.4370220608484	3230.8594580594327	3361.094237852793	3525.5531927498578	3236.7443262912	3212.3226296642165	3129.5490313617565	3197.559124904232	3165.6477924876267	3194.7823889965857	3367.1127616061426
3129.6462157892024	3203.996381048026	3073.0647176094953	3188.4232341212355	3179.1945899155826	3213.3435350678246	3000.4033904601556	3191.5471666203634	3370.3221929609845	3169.6751290369893	3181.5220612113153	3409.2459695909693	3236.2613743643797	3296.348991515255	3063.525072482611	2934.1010955708725	3229.0308461483237	3205.831246404357	3351.053877185888	3067.436985620642	3230.047525728275	3359.936165936005	3524.8562350524876	3236.7277398568535	3211.8965978337174	3128.5543255651774	3195.509413442792	3164.71487332977	3194.071911684176	3367.1127616061426
3129.6321400377738	3203.4994803758154	3073.0647176094953	3188.4232341212355	3178.9370435206633	3213.3435350678246	3000.4033904601556	3191.5471666203634	3370.3221929609845	3169.6751290369893	3181.5220612113153	3409.2459695909693	3236.2613743643797	3296.348991515255	3063.525072482611	2934.0242948166915	3229.0308461483237	3205.831246404357	3351.053877185888	3067.436985620642	3230.047525728275	3359.936165936005	3524.8562350524876	3236.688482678222	3211.8965978337174	3128.5543255651774	3195.509413442792	3164.71487332977	3194.071911684176	3367.1127616061426
3128.677402476641	3203.416420560263	3072.9981794949335	3188.4232341212355	3178.780943610452	3213.3435350678246	3000.1096439349303	3191.5471666203634	3366.2354051522343	3169.6751290369893	3181.5220612113153	3405.311957021843	3235.6955367885366	3296.348991515255	3063.525072482611	2934.0242948166915	3229.0308461483237	3205.831246404357	3347.25845592902	3067.3738593010826	3229.998672034637	3357.8828341609506	3523.587667143298	3236.6548694154394	3211.8965978337174	3128.5543255651774	3195.509413442792	3164.71487332977	3194.071911684176	3366.8793516846195
3128.677402476641	3202.8921752142246	3072.890680395969	3188.4232341212355	3178.780943610452	3213.3435350678246	3000.1096439349303	3191.5471666203634	3366.2354051522343	3169.569014366123	3181.5220612113153	3405.311957021843	3235.6955367885366	3295.6710534367594	3063.525072482611	2933.7241512797395	3228.984331664442	3205.772904698353	3347.25845592902	3067.2765843776124	3229.914630371688	3357.8828341609506	3523.587667143298	3236.125767531782	3211.5684619402646	3127.7890680118026	3195.125659637977	3164.71487332977	3193.2027108792668	3366.0119980648055
3128.677402476641	3202.641692018762	3072.890680395969	3188.4232341212355	3178.651683566465	3213.117472609152	3000.1096439349303	3191.4865677033963	3366.2354051522343	3169.4020208245292	3181.5220612113153	3405.311957021843	3235.3711142744355	3295.6710534367594	3063.4294497220126	2933.7241512797395	3228.946716281704	3205.6687058589932	3347.25845592902	3067.2765843776124	3229.8865401697167	3357.642321246473	3523.587667143298	3236.125767531782	3211.5684619402646	3127.7890680118026	3195.125659637977	3163.7757872608636	3193.2027108792668	3366.0119980648055
3128.677402476641	3202.4755138194655	3072.8608743485784	3188.2879335706593	3178.651683566465	3212.958003175705	2999.960068352321	3191.132751826118	3366.2354051522343	3169.4020208245292	3181.5220612113153	3405.311957021843	3235.3711142744355	3295.6710534367594	3062.7867598805105	2933.7241512797395	3228.946716281704	3205.497119593565	3347.25845592902	3067.2765843776124	3229.7946317941996	3357.642321246473	3523.587667143298	3236.125767531782	3211.5684619402646	3127.0986505462915	3195.125659637977	3163.7757872608636	3193.1184336333054	3365.723451735698
3128.677402476641	3202.340255803647	3072.840837590227	3188.224332365651	3178.2546820938114	3212.958003175705	2999.960068352321	3191.1111899215994	3366.2354051522343	3169.3788594893654	3181.3692192535063	3403.500771249118	3235.270320589155	3295.6710534367594	3062.7867598805105	2933.7241512797395	3228.919290633712	3205.497119593565	3346.277758974956	3067.2765843776124	3229.7145978248936	3357.642321246473	3523.2352770578264	3235.8068027149925	3211.56321228288	3127.0986505462915	3195.125659637977	3163.7757872608636	3192.506953316534	3365.723451735698
3128.4007958389657	3202.1008821608752	3072.837333681906	3187.9323446996405	3178.2546820938114	3212.7351519822605	2999.8757744783506	3190.72583606606	3365.7300350587093	3168.187159827362	3181.3692192535063	3403.500771249118	3234.720930122532	3295.5833888599664	3062.346026442592	2932.804191326958	3228.8593113208535	3205.480715508721	3345.7674853227536	3067.25429050984	3229.7139326233087	3357.636953921125	3523.2352770578264	3235.8068027149925	3210.7096382338405	3126.999040943816	3193.8705074768527	3163.7757872608636	3192.506953316534	3365.5746054748793
3128.4007958389657	3202.1008821608752	3071.784086046627	3187.9323446996405	3178.025470988758	3212.7351519822605	2999.5783259899254	3190.533834187232	3365.7300350587093	3168.187159827362	3180.779029062764	3403.500771249118	3234.720930122532	3295.496115368978	3062.346026442592	2932.804191326958	3228.7776270635504	3204.392570944749	3345.7674853227536	3067.0689272729746	3229.4111811918924	3357.5678181513827	3523.2352770578264	3235.673938643825	3210.7096382338405	3126.999040943816	3193.8705074768527	3163.331948306287	3192.506953316534	3364.7798278948076
3128.047545356613	3201.993734638301	3071.784086046627	3187.676194629547	3177.8615038384337	3212.5321910172847	2999.1956157373534	3188.9017393241143	3365.478925369915	3167.747234126665	3180.7327942718894	3403.010864069986	3234.390029003569	3295.1938451106525	3062.305772807478	2932.804191326958	3228.68842884058	3204.392570944749	3344.881892858517	3066.9933131222137	3228.8783533181054	3357.3552556839527	3522.3437465818192	3235.673938643825	3210.7096382338405	3126.999040943816	3193.8705074768527	3163.331948306287	3190.7592713562185	3364.7798278948076
3127.811336028093	3201.5708075177986	3071.6952369236906	3187.362737776673	3177.7756867612657	3211.7783957280362	2999.1956157373534	3188.789299432084	3364.8687247102926	3167.747234126665	3180.1974381111863	3402.03536449914	3234.040366975295	3295.1938451106525	3062.1917941892248	2932.4200544874384	3228.661596612176	3204.392570944749	3344.7783598034025	3066.892719109358	3228.8783533181054	3357.3552556839527	3522.1710673597327	3235.4037785145415	3210.57828515429	3126.158241476361	3193.658287838231	3162.801379134841	3190.6499350305207	3364.678753552664
3127.811336028093	3201.5699531310493	3071.5471193489107	3187.329273179118	3177.3311754707643	3211.7783957280362	2999.1928851983907	3188.720403712384	3364.3170421436625	3167.747234126665	3180.194542117388	3402.03536449914	3234.040366975295	3294.9055840241126	3061.9857524166514	2932.4200544874384	3228.6573918685876	3203.9350422633233	3344.7783598034025	3066.871506046944	3228.8783533181054	3357.3552556839527	3522.1710673597327	3235.3815240351805	3210.57828515429	3126.158241476361	3193.658287838231	3162.801379134841	3190.3073722187924	3364.17217782742
3127.50191837882	3201.526536375637	3071.5471193489107	3187.25895827484	3177.3311754707643	3211.7783957280362	2999.1839851856967	3188.720403712384	3362.7317032997757	3167.747234126665	3180.1829537082117	3401.951525165273	3234.040366975295	3294.9055840241126	3061.9857524166514	2932.4200544874384	3228.6557691534395	3203.9350422633233	3343.2177775499435	3066.84349075754	3228.8783533181054	3357.3552556839527	3522.1710673597327	3235.3815240351805	3210.5641962746117	3126.052314551372	3193.6089953612045	3162.801379134841	3190.3073722187924	3364.17217782742
3112.2465617582798	3201.362510036116	3071.5471193489107	3187.25895827484	3177.17325548432	3211.7783957280362	2998.7412499720976	3188.6803401923685	3362.3887562665677	3167.747234126665	3180.1829537082117	3400.5540763952285	3233.0765251024113	3294.5766537140007	3061.9714942365936	2932.2993978410054	3228.6039019823343	3203.9350422633233	3342.875168038756	3066.84349075754	3228.8783533181054	3356.592708545786	3520.5925722338193	3235.2795112524573	3210.3573683764275	3125.990467104057	3193.208173676864	3162.4615775434895	3190.3073722187924	3364.17217782742
3099.0749164633394	3200.4758633256183	3071.175839318159	3187.25895827484	3177.138137632493	3211.7783957280362	2998.7412499720976	3188.6803401923685	3361.3998122433104	3167.7080035820527	3179.9066858231377	3400.5540763952285	3233.0765251024113	3294.251732282034	3061.7286242727805	2932.247936234139	3228.3787824820074	3203.9350422633233	3342.5943806606065	3066.84349075754	3228.8783533181054	3356.592708545786	3520.5925722338193	3235.2597861960758	3210.3573683764275	3125.990467104057	3193.2042685376136	3161.878345424753	3189.9386716768427	3364.17217782742
3099.0749164633394	3199.8818265068758	3071.175839318159	3187.230399062229	3177.0510766598754	3211.475760142676	2998.5297927632405	3188.2122825463684	3361.3998122433104	3166.728176868942	3179.8526494882954	3399.8304358297755	3233.0765251024113	3294.251732282034	3061.595924958869	2932.213694894784	3228.3787824820074	3203.3477790573766	3342.5943806606065	3066.765475130417	3228.250366339402	3355.943478494971	3519.956288945419	3235.186124917593	3210.041347578299	3125.8902724576046	3193.0122031860196	3161.878345424753	3189.5020324422608	3363.8686869176036
3098.7238170382398	3199.14577304024	3071.1202156126824	3187.1794918725727	3176.946407347978	3211.475760142676	2998.5297927632405	3187.838073543036	3361.3998122433104	3166.728176868942	3179.7526410398837	3398.468618232498	3232.3713737942576	3293.8450913241168	3061.386958186632	2931.360471586705	3228.374430003057	3203.3477790573766	3341.279063303556	3066.763550788291	3228.160175339374	3355.452633134265	3519.106319348564	3234.756373767429	3209.4044511285	3125.0116371710933	3192.4127887169107	3161.878345424753	3189.3347856847527	3363.486030533267
3098.5752090341443	3199.14577304024	3070.875925020242	3187.0265292442664	3176.480549081429	3211.4011783274377	2997.716933146561	3187.8272976982007	3361.3337812738428	3162.0448420901025	3179.6213216092456	3398.468618232498	3232.0406247064147	3293.8450913241168	3061.359718204706	2931.360471586705	3228.3294279474408	3203.031283074672	3341.279063303556	3066.4783250075957	3228.0192429327185	3355.452633134265	3518.7765910832377	3234.7072958186372	3209.2038316510543	3125.0116371710933	3192.4127887169107	3158.4421143130435	3189.273198210337	3362.8918545186953
3097.9473966874716	3198.802575129246	3070.875925020242	3187.0265292442664	3176.480549081429	3211.4011783274377	2997.716933146561	3187.63641272111	3360.5404820866643	3149.758721513776	3179.6213216092456	3397.3962769919394	3231.699137322515	3293.4354372439016	3061.257833286927	2931.360471586705	3228.3220094459875	3203.031283074672	3340.649747073553	3066.4783250075957	3228.0192429327185	3354.9384976578945	3517.2675816282526	3234.434032318843	3209.0896515026216	3124.4228223686077	3192.1756422888493	3158.4421143130435	3189.273198210337	3362.8918545186953
3097.9473966874716	3198.802575129246	3070.875925020242	3186.515030157622	3176.092994474988	3210.559751820533	2996.866987599172	3187.3698689179128	3360.4390279008417	3149.142920477896	3179.615882684072	3397.3962769919394	3229.7609113005146	3293.4354372439016	3061.1266146896937	2931.360471586705	3228.3203846438296	3203.031283074672	3340.649747073553	3066.363300855061	3228.0192429327185	3354.9384976578945	3517.2675816282526	3234.434032318843	3209.0857585968083	3124.1043970079345	3191.7552747952436	3158.4403789918656	3189.0192187499288	3362.8918545186953
3095.978275395616	3198.4876758371947	3070.8725596521854	3186.4976209245183	3176.001745166132	3210.4399988193536	2996.866987599172	3187.3698689179128	3359.642596999347	3146.172245472993	3179.615882684072	3397.3901655920718	3229.7609113005146	3293.0882131341023	3061.124198059515	2931.243920062546	3227.9108165578455	3202.952514605875	3340.5807314798103	3066.363300855061	3228.0027786110404	3354.9384976578945	3516.8485524072885	3234.208039183355	3208.235616646237	3123.6809841953905	3191.7552747952436	3158.4403789918656	3189.0192187499288	3362.623120424101
3095.5431633288053	3198.307764394265	3070.6513789289806	3186.224087016227	3176.001745166132	3210.425736533595	2996.866987599172	3186.9867626047917	3359.642596999347	3146.172245472993	3179.48586511591	3397.328703168635	3229.7609113005146	3293.0708732200455	3060.4967751893096	2931.213202238238	3227.9108165578455	3202.7783634524167	3340.5807314798103	3066.363300855061	3227.2260442784727	3354.9384976578945	3516.801224934966	3234.002704036141	3208.118851255353	3123.6809841953905	3191.7106267772915	3158.424591150621	3188.117893377315	3362.3193268875384
3095.312862156838	3198.3077330464803	3070.5944312058023	3186.0567163276983	3176.001745166132	3210.425736533595	2996.7901226839663	3186.9696327112315	3359.642596999347	3146.172245472993	3179.3146872176885	3396.471469247355	3229.7609113005146	3292.1581297069715	3060.3560821022743	2930.744493013057	3227.9108165578455	3202.718733401652	3340.309867220422	3066.362243545209	3227.2260442784727	3354.901583266869	3515.143198845287	3234.002704036141	3208.0094648042564	3123.6809841953905	3191.680313002149	3158.1254073978703	3187.557839467695	3361.1942613557935
3095.2826435850066	3198.3077330464803	3070.5782157830063	3186.0567163276983	3175.6506542017396	3210.425736533595	2996.7548912206776	3186.9696327112315	3358.4029442258043	3146.172245472993	3179.3104082432005	3396.3474620895176	3229.7278780501133	3292.1581297069715	3060.3560821022743	2930.744493013057	3227.865177580452	3202.6382039034406	3340.1277356167598	3066.356267895081	3227.2260442784727	3354.668120891359	3515.143198845287	3233.9909985035038	3207.5193542262878	3123.571822308255	3191.5053473287535	3157.9823024397733	3187.557839467695	3361.1942613557935
3095.2826435850066	3198.0593821170573	3070.5782157830063	3185.956451797915	3175.488562786128	3210.4256181479527	2996.628204488864	3186.171917661928	3358.4029442258043	3145.7386661113087	3178.565265444073	3396.240027422631	3229.6988186671924	3292.1581297069715	3060.335937354608	2929.3022215040146	3227.856446554593	3202.414796908255	3340.1277356167598	3066.1128745116657	3227.216237789281	3354.3065725984998	3515.143198845287	3233.7117589621457	3207.406837544306	3122.994954281499	3191.5053473287535	3157.3976274905435	3186.9739709808596	3360.923942437872
3095.2826435850066	3197.9833147716204	3070.521451245476	3185.7642853850098	3174.9995301018653	3210.4256181479527	2996.585999339438	3186.171917661928	3358.4029442258043	3145.7386661113087	3178.539466395441	3396.1380909844765	3229.662451114632	3292.1581297069715	3060.264915112077	2929.292283703883	3227.5864349407084	3202.1618146333076	3340.1277356167598	3065.977746344407	3227.086983738137	3354.0527169688544	3514.789924294964	3233.7117589621457	3207.3741826762935	3122.994954281499	3191.5053473287535	3157.3969257020417	3186.9739709808596	3360.335322303826
3095.2029537931758	3197.7234979361187	3070.134778302522	3185.4656110244778	3174.9995301018653	3209.997017206562	2996.3401114243816	3186.171917661928	3358.293930915164	3145.7386661113087	3178.4555843056587	3395.6916020026424	3229.511134075029	3292.1581297069715	3060.19197492872	2929.292283703883	3227.5864349407084	3202.144290952645	3339.917998901553	3065.977746344407	3225.87671592296	3354.051614291745	3514.789924294964	3233.7117589621457	3207.3741826762935	3122.994954281499	3191.5053473287535	3157.3731451498584	3186.2669505941612	3360.335322303826
3094.981570188868	3197.716997683208	3070.134778302522	3185.4656110244778	3174.4769670277938	3209.9900359329213	2996.055479982693	3185.8082289725717	3357.9654918772494	3145.7386661113087	3178.337009077537	3394.9463513703668	3229.1152109988757	3292.0303389103346	3060.1857942806882	2929.292283703883	3226.8098186020106	3202.140305801779	3339.8903573380376	3065.977746344407	3225.87671592296	3353.9344902491857	3514.546953482477	3233.3325619738457	3206.9692511930393	3122.994954281499	3191.158112604248	3156.499737069587	3185.862975360915	3360.1659438311954
3094.7613705757612	3197.139894437662	3070.124852020294	3185.1825013683597	3174.4769670277938	3209.9900359329213	2996.055479982693	3185.3917017594435	3357.581516690623	3144.964979910951	3157.5464463608923	3394.9105937821114	3228.805768543715	3291.691991276425	3059.4167300416384	2929.0687887819595	3226.8098186020106	3202.140305801779	3339.018991110489	3065.9297754938134	3225.87671592296	3353.5478427186627	3514.3762670246174	3233.0558896858324	3206.9692511930393	3122.8047279544476	3191.039160592768	3156.499737069587	3185.84513777314	3360.1659438311954
3094.6873372319014	3196.670868018023	3069.9866180823865	3185.1825013683597	3174.4769670277938	3209.9900359329213	2995.8553569628075	3185.3917017594435	3356.0983853949783	3144.964979910951	3157.5464463608923	3394.863015729995	3228.0607930797214	3291.6642138024736	3059.4167300416384	2928.8105817156797	3226.8098186020106	3202.1378316336495	3338.4396468962914	3065.8746528023953	3225.615302307106	3353.5478427186627	3513.6107120160264	3233.0064965249576	3206.680169332049	3122.6165596892088	3190.360594828522	3155.9441016640567	3185.84513777314	3360.1659438311954
3094.394692401438	3196.4124689478313	3069.978316806454	3184.758719697721	3174.4769670277938	3209.8745110886452	2995.849625041077	3185.34680856689	3356.0983853949783	3143.9679321279846	3157.5464463608923	3394.552360859962	3228.0607930797214	3291.6642138024736	3059.4167300416384	2928.8105817156797	3226.681707140687	3201.8744014837025	3338.2473225780013	3065.7711575110866	3225.615302307106	3353.3839712907393	3511.2455061303153	3233.0064965249576	3206.6272020874926	3122.6165596892088	3190.360594828522	3155.898934721008	3185.84513777314	3359.9440883519724
3092.6676556257794	3195.382260646518	3069.953498778781	3184.758719697721	3174.4769670277938	3209.814923856987	2995.849625041077	3185.34680856689	3355.8701871324306	3143.9679321279846	3157.5464463608923	3391.8728419054733	3227.9613226995143	3291.2521481249337	3059.4167300416384	2928.726234051654	3226.55724801837	3201.8730160456143	3338.087717549795	3065.6292807738278	3224.1540496995963	3352.5051907716083	3511.2455061303153	3232.728846115261	3205.8661940036977	3122.512279022626	3190.1175872507883	3155.7010038136527	3185.794094767591	3359.70390354376
3092.6676556257794	3195.382260646518	3069.663892494509	3184.0187256988534	3173.8547789958147	3209.547709577527	2994.9120211277473	3184.5507922373868	3355.2749044430852	3143.577241340252	3157.5464463608923	3391.8728419054733	3227.5704622168623	3291.2480823668825	3058.8974629693457	2928.726234051654	3225.7539263060826	3201.517008887099	3337.4557391240814	3065.536759155749	3224.1216931415775	3352.434102206879	3510.8751221493885	3232.728846115261	3205.852230650285	3121.7525967863057	3189.7591511973606	3155.375055800588	3185.139143076587	3358.903675440224
3092.6676556257794	3195.1022614656654	3069.663892494509	3182.835419695374	3173.5580351202425	3209.2218251935446	2994.5506118283884	3183.5011815397943	3355.2749044430852	3142.518576888442	3156.631116498773	3391.3114248411334	3227.5704622168623	3291.110891951377	3058.118182245574	2928.726234051654	3225.2951804014915	3201.4066046198027	3337.1337954316023	3065.372128937849	3223.947911731113	3351.7315753387575	3510.8751221493885	3232.728846115261	3205.844054736464	3121.7476103752597	3189.5455074423653	3155.151246315194	3185.139143076587	3358.241202621646
3092.6676556257794	3195.0038836157332	3069.663892494509	3182.835419695374	3173.5580351202425	3209.2218251935446	2994.2325310736605	3182.6394190506626	3355.2749044430852	3142.4985526912888	3156.631116498773	3391.3114248411334	3226.874251135352	3291.0137847618544	3058.118182245574	2928.4766790064027	3225.1401512733833	3201.4066046198027	3337.034864147565	3065.3642195598163	3222.9802969574394	3351.7315753387575	3510.8751221493885	3232.7009579836567	3205.844054736464	3120.991837398741	3189.5068154060764	3155.1458534064095	3183.8896201889474	3358.150360420419
3092.0926745438314	3194.965362495443	3069.663892494509	3182.835419695374	3173.4461959474697	3208.961355628765	2994.2325310736605	3182.6394190506626	3355.2749044430852	3142.4985526912888	3156.1044365252765	3391.3114248411334	3226.874251135352	3290.52897843114	3058.106810532024	2928.4542501190635	3225.1401512733833	3201.1369347388945	3336.7754462507514	3065.1616414486334	3222.9802969574394	3351.4664142725583	3510.2550915751144	3232.7009579836567	3205.844054736464	3120.991837398741	3189.5068154060764	3154.686530458749	3183.8896201889474	3358.0991153846885
3092.0926745438314	3194.5001263808877	3069.6104791689413	3182.236709855775	3173.1760337197456	3208.935588483347	2994.1156188691953	3182.632484640173	3355.2749044430852	3142.3106128117674	3155.08751516219	3390.5895778046533	3226.1039586266766	3290.52897843114	3057.9730366227195	2928.453135371453	3225.0754587675356	3201.1369347388945	3336.489489933486	3065.1616414486334	3222.9802969574394	3351.2759810313732	3510.2550915751144	3232.2709007340654	3205.6622589036156	3120.991837398741	3189.5068154060764	3154.1076434866977	3183.7587631148917	3357.199316527426
3091.691295166499	3194.5001263808877	3069.6104791689413	3182.2361165357843	3172.5461245569327	3208.9354439193025	2993.6172924490256	3182.624960515565	3354.6744496623387	3141.963317507633	3155.01647629582	3390.5895778046533	3225.8261696407762	3290.527157749176	3057.9730366227195	2928.3858538692057	3224.757297880004	3201.1369347388945	3336.1784602513126	3065.12633389328	3222.9802969574394	3351.2759810313732	3509.9810222347496	3232.169270170076	3205.6510635142495	3120.882731281852	3189.5068154060764	3154.1076434866977	3183.308296015681	3357.1887313714897
3091.691295166499	3194.258989634464	3069.5944856753863	3182.0645503537066	3172.5461245569327	3208.9354439193025	2993.099702728064	3181.435081539798	3354.6729351510094	3141.5987588172684	3136.748764277716	3390.19918710066	3225.8261696407762	3290.45756990027	3057.9298013857565	2928.2526278428118	3224.757297880004	3200.3296086765076	3336.1784602513126	3065.124837456898	3222.6620488630897	3351.2575818833566	3509.9810222347496	3231.9331404149675	3205.6510635142495	3120.594818514969	3188.957948420128	3154.1076434866977	3183.0779300257423	3357.0746112999204
3091.3875723565025	3194.258989634464	3069.3160254035765	3181.797135471167	3172.506262701191	3208.9354439193025	2993.099702728064	3181.435081539798	3353.2927521994375	3141.5987588172684	3130.6530016262623	3389.3694830214013	3225.8261696407762	3290.1590548602967	3057.871370120888	2928.2526278428118	3224.757297880004	3200.3296086765076	3335.7783161230946	3065.124837456898	3222.175707103715	3351.1840855834826	3509.356797933575	3231.890770262949	3205.4555094175284	3120.5052528151	3188.957948420128	3154.1076434866977	3183.0550616982173	3357.051136776204
3091.1796366471617	3193.9688283489295	3069.310666755694	3181.7462302134813	3172.363632624584	3208.9354439193025	2992.8866437739266	3181.3608257890755	3353.2927521994375	3141.179190785701	3130.3181696008623	3389.3091845893728	3225.4994306462645	3289.960382928445	3057.7373831334335	2927.998465446318	3224.3287470249197	3200.2777364215203	3335.5578290551034	3065.1239961364063	3222.175707103715	3350.8404041166164	3509.2999194932727	3231.8108364646405	3205.2352014843473	3120.036538353704	3188.46898854523	3153.949940047535	3182.505881517079	3356.1648343252036
3090.4134572829084	3193.013990753757	3069.260771544596	3181.5188533318924	3172.280317130752	3208.90299888982	2992.8866437739266	3181.3608257890755	3352.9870380148295	3141.179190785701	3130.291895862709	3388.001723582026	3225.385940315742	3288.7646339735534	3057.631786415215	2927.8997176737284	3224.3287470249197	3200.2777364215203	3334.6155430439917	3065.0618299213784	3221.856457773096	3349.970077392687	3507.3174655379585	3231.8101715208822	3204.852670372743	3120.021509724907	3188.3404757398694	3153.0896341953085	3182.505881517079	3356.1648343252036
3090.0834283308495	3192.488222811177	3069.260771544596	3181.5188533318924	3172.2698373554167	3208.896870269392	2992.885585836426	3181.3608257890755	3351.737675074703	3141.000437149642	3130.291895862709	3386.7330966602563	3211.7968236341803	3288.7646339735534	3057.631786415215	2927.5283427117583	3224.3287470249197	3200.277165978223	3334.6155430439917	3065.0618299213784	3221.796101363693	3349.147011537142	3507.3174655379585	3231.297501641756	3204.403805743127	3118.6608053728055	3188.2588749924334	3151.848752479519	3182.505881517079	3356.1648343252036
3089.8111962286657	3192.488222811177	3069.260771544596	3181.5188533318924	3172.2604279109573	3208.885143681932	2992.4769494460625	3180.793578044724	3351.695661794505	3141.000437149642	3130.291895862709	3386.7330966602563	3200.172514078003	3288.7646339735534	3057.5145023249743	2927.467366397148	3224.3287470249197	3200.277165978223	3334.6155430439917	3065.0608166716747	3221.796101363693	3349.147011537142	3507.156200748269	3231.297501641756	3204.2615369529362	3118.6608053728055	3188.175920114779	3151.848752479519	3182.1374306207763	3355.97020188565
3089.8109682796266	3192.338040175594	3069.111168376244	3181.407960877399	3171.9946412337463	3208.686695325774	2991.8657800789706	3180.254148450177	3351.672829881759	3140.67741664205	3130.2263328173412	3386.7330966602563	3200.172514078003	3288.5910902608316	3057.2165112677176	2927.3229226419467	3224.208196424066	3199.566029648119	3333.4794040432253	3064.9955021941714	3221.1601780573137	3348.444685436455	3506.608572642282	3231.297501641756	3204.2615369529362	3118.6608053728055	3187.9071918168006	3151.848752479519	3181.758107039214	3354.981307644238
3089.450551705663	3192.338040175594	3069.0321267844756	3181.3855533386004	3171.965032593531	3208.678616874435	2991.8657800789706	3180.254148450177	3351.6282718028406	3140.67741664205	3130.2263328173412	3385.6808136775044	3199.5825484109346	3288.580958063212	3057.1576956386953	2927.237950545983	3224.208196424066	3199.566029648119	3333.4794040432253	3064.9955021941714	3221.1601780573137	3348.444685436455	3506.571344256405	3231.135318955607	3204.013812387528	3118.1656664123816	3187.9071918168006	3151.2653190045417	3181.7521652060454	3354.981307644238
3089.450551705663	3192.229183695713	3069.0321267844756	3181.3855533386004	3171.965032593531	3208.678616874435	2991.8657800789706	3180.254148450177	3351.5658239857407	3140.67741664205	3130.1764901610622	3385.6808136775044	3198.9918642145485	3288.4260653919055	3057.127369093404	2926.8742159225403	3224.208196424066	3199.566029648119	3333.4794040432253	3064.9955021941714	3221.1601780573137	3348.444685436455	3506.4717257727634	3230.9979485239114	3203.357180788966	3117.9049584168893	3187.8068843345645	3151.2653190045417	3181.7521652060454	3354.981307644238
3089.1401056624345	3191.9640173339653	3068.989257015016	3181.2085324347167	3171.792070103425	3208.678616874435	2991.5528296775424	3180.254148450177	3351.4404303089887	3139.9425886758277	3113.725463368823	3384.9737708597518	3196.7354999902163	3288.035031735371	3057.1166791253745	2926.8742159225403	3223.787996011425	3199.566029648119	3332.185458418161	3064.791100255368	3220.4104223674885	3348.444685436455	3502.3325804767637	3230.7926339986084	3203.2537659084073	3117.9049584168893	3187.759737054583	3150.6695726638254	3181.4496773396304	3354.0568487001037
3089.1401056624345	3191.9640173339653	3068.9827629923734	3181.1556596256833	3171.7190584526106	3208.678616874435	2991.538353418127	3180.254148450177	3351.104328570384	3139.8738054089963	3110.9617939343434	3384.9737708597518	3196.7354999902163	3288.035031735371	3057.11449616782	2926.8742159225403	3223.787996011425	3199.465706885268	3332.185458418161	3064.791100255368	3220.4104223674885	3348.444685436455	3502.3325804767637	3230.7926339986084	3203.2537659084073	3117.9049584168893	3187.465214410951	3150.6695726638254	3181.4496773396304	3354.0568487001037
3089.1401056624345	3191.9621442557477	3068.9827629923734	3181.1556596256833	3171.6956632832844	3208.678616874435	2991.538353418127	3180.254148450177	3351.104328570384	3139.8738054089963	3110.2513212895574	3384.9737708597518	3196.7354999902163	3288.022024011285	3057.1129745274466	2926.523320274328	3223.787996011425	3199.465706885268	3332.1793068211914	3064.788513391142	3220.4104223674885	3348.444685436455	3502.3325804767637	3230.4795621540034	3202.7802323184696	3117.9049584168893	3187.464713817565	3150.6695726638254	3180.8713429838845	3353.992824674978
3089.1401056624345	3191.9621442557477	3068.898463097053	3181.1556596256833	3171.6555584723706	3208.678616874435	2991.441622290202	3179.9196471582927	3350.2813912530783	3139.8738054089963	3106.7195434747164	3384.9737708597518	3196.7354999902163	3287.8237892020106	3057.017994836843	2926.424224388017	3223.772104724225	3199.465706885268	3331.539601114361	3064.787018586516	3220.4104223674885	3347.863578056698	3502.041357333107	3230.4795621540034	3202.1884711854914	3117.7889994082498	3187.345371108514	3150.6548825541727	3180.8713429838845	3353.992824674978
3089.1401056624345	3191.9621442557477	3068.8308104594075	3180.6802667904567	3171.3081808248185	3208.5615965103007	2991.441622290202	3179.893684781472	3350.2813912530783	3139.8738054089963	3106.6969761379746	3384.746042400645	3196.570655887076	3287.8237892020106	3056.876950405276	2926.3155331765047	3223.562290423546	3199.4646350509215	3331.522934454144	3064.787018586516	3220.4104223674885	3347.8328283664614	3501.812898771605	3230.4795621540034	3202.1884711854914	3117.596372902083	3187.209009145725	3150.6008678014964	3180.8713429838845	3353.9810066152295
3088.8557075962217	3191.6482974392356	3068.7175799807037	3180.4490226721246	3171.3081808248185	3208.5615965103007	2991.3644466861097	3179.892242441116	3350.2813912530783	3139.48667206389	3105.4420492323316	3384.1849137146123	3196.3133441402915	3287.8237892020106	3056.681849151586	2926.2282771483506	3223.233153024138	3199.352150875051	3331.522934454144	3064.7699260540717	3219.958639522967	3347.7934296549606	3501.4976812792893	3230.2212616562147	3202.1151077180457	3117.4465037603068	3187.209009145725	3150.6008678014964	3180.0273783483512	3353.9810066152295
3088.845056069381	3191.6482974392356	3068.7175799807037	3180.4490226721246	3171.3081808248185	3208.429701807079	2991.354525238885	3179.8122362053564	3350.130205691891	3139.3721855507556	3105.4420492323316	3384.1849137146123	3196.3133441402915	3287.8237892020106	3056.681849151586	2926.2282771483506	3223.233153024138	3198.911028997246	3331.27622062536	3064.7608539521266	3219.958639522967	3347.7934296549606	3501.4976812792893	3230.2212616562147	3202.1151077180457	3117.3268070467434	3187.209009145725	3150.6008678014964	3179.692240283279	3353.584340680034
3088.1212568992446	3191.1016243710196	3068.7175799807037	3180.4490226721246	3171.3081808248185	3208.4227934502633	2990.991129197159	3179.6464190624088	3349.3371834037544	3139.3721855507556	3105.372265092477	3382.914074298418	3196.026002643989	3287.540192442942	3056.681849151586	2925.6318536473277	3223.233153024138	3198.8650218581042	3330.4700790905276	3064.754006997884	3219.958639522967	3347.5908144421705	3500.44401815718	3230.162214310978	3201.7564124223786	3117.103197706707	3187.1540136203676	3150.05415601416	3179.692240283279	3353.5759214077348
3088.1212568992446	3191.1016243710196	3068.716377637607	3180.2802574726456	3171.304951777134	3208.403749290759	2990.991129197159	3179.6464190624088	3349.3371834037544	3139.258248937802	3105.372265092477	3382.914074298418	3195.969897792512	3287.540192442942	3056.681396628198	2925.6318536473277	3223.233153024138	3198.76885647773	3330.4700790905276	3064.7306821880156	3219.958639522967	3347.5908144421705	3500.44401815718	3229.989737904745	3201.7564124223786	3117.102665866935	3187.0681059194812	3150.05415601416	3179.692240283279	3353.2218634440933
3088.1212568992446	3191.1016243710196	3068.6688147013947	3180.0325478514205	3171.303253892407	3208.403749290759	2990.991129197159	3179.5003991038197	3349.3371834037544	3139.221031615694	3105.3247979763632	3382.914074298418	3195.963459679848	3287.540192442942	3056.655729616763	2925.6318536473277	3223.233153024138	3198.76885647773	3320.549311395323	3064.7295168430805	3219.8238716863216	3347.2695986827875	3500.44401815718	3229.927786828853	3201.2777238959998	3117.0362318648936	3186.9435548952924	3150.05415601416	3179.538267488137	3353.2218634440933
3088.1212568992446	3191.1016243710196	3068.6688147013947	3180.0325478514205	3171.0903932423544	3208.403749290759	2990.799634910049	3179.5003991038197	3349.3371834037544	3139.0862227002667	3105.2886847919513	3382.70401710515	3195.963459679848	3287.2641960985607	3056.633316689156	2925.6318536473277	3223.169144460475	3198.656453847627	3303.967243227133	3064.584959872838	3219.4975598638657	3347.2695986827875	3500.44401815718	3229.858623351877	3201.2777238959998	3116.6811115151677	3186.5811481928868	3150.05415601416	3179.538267488137	3352.753715999969
3087.488745028843	3190.8141957011135	3068.0779219083015	3180.0325478514205	3171.0779365801977	3208.272464167457	2989.7299929851897	3179.0978503332435	3348.182151012503	3137.6338081887243	3105.0298987253805	3379.855313454618	3195.200415983823	3287.2080036065113	3056.2696519853644	2925.6318536473277	3222.5546841258533	3198.1508359233476	3303.967243227133	3064.5842753985175	3219.3809852161185	3346.9471193451645	3499.6929775463905	3229.228073467014	3201.2777238959998	3115.8697855352957	3186.3722736231975	3149.41015908194	3178.890271171982	3352.231445867801
3087.488745028843	3190.8141957011135	3068.0779219083015	3179.943679702793	3171.0779365801977	3208.1926321796354	2989.6514570553986	3179.0449357647585	3348.038766375464	3137.6338081887243	3104.7046248092547	3379.855313454618	3194.61211696551	3286.9600586668635	3056.1763968139708	2925.6318536473277	3222.5546841258533	3198.1508359233476	3303.6638944488664	3064.5842753985175	3219.144968504317	3346.836103342939	3499.6929775463905	3229.228073467014	3201.051036209998	3115.8530959133177	3186.3722736231975	3149.141642021423	3178.890271171982	3352.231445867801
3087.4476666796013	3190.8141957011135	3068.0779219083015	3179.943679702793	3171.0779365801977	3208.188559805722	2989.6514570553986	3178.8100937157215	3344.9670910884142	3137.6338081887243	3104.689797101104	3379.855313454618	3194.61211696551	3286.893786996994	3056.1763968139708	2925.6318536473277	3222.4201478172245	3198.1508359233476	3299.8050540512777	3064.583812884229	3218.845877382034	3346.811110420683	3499.647173865609	3229.183873077591	3201.051036209998	3115.84781598497	3186.3639267714875	3149.141642021423	3178.776554442475	3352.1389887208475
3086.941921669958	3190.756140265654	3067.9561342726697	3179.774442922858	3171.0779365801977	3208.187306948838	2989.6514570553986	3178.637952991336	3344.9066403898773	3137.6338081887243	3104.689797101104	3379.6603973855254	3193.855315019205	3286.5371946758733	3056.165172616753	2925.5109075606333	3222.3824774530135	3198.13905680647	3299.3916701103767	3064.4040378291206	3218.7057241065095	3346.264090990923	3498.8456294925063	3229.0757668446377	3199.916129230835	3115.84781598497	3186.1481291229866	3149.141642021423	3178.5877439514215	3350.9732121088477
3086.941921669958	3190.756140265654	3067.9467998761797	3179.774442922858	3171.0214950821664	3207.8665955820816	2989.6514570553986	3178.4542374774674	3344.05814947746	3137.6338081887243	3104.523584487283	3378.7095471921084	3193.712146711029	3286.5371946758733	3056.0173246425848	2925.5109075606333	3222.3824774530135	3198.0844705155682	3299.3916701103767	3064.389710405481	3218.642229952002	3346.264090990923	3495.1940813582846	3229.0757668446377	3198.937577178504	3115.8443494770268	3186.1481291229866	3149.141642021423	3178.5877439514215	3350.9732121088477
3086.941921669958	3190.756140265654	3067.9348037669706	3179.774442922858	3170.3037004381085	3207.8665955820816	2989.509932789124	3178.4317211218763	3344.05814947746	3136.9816828485773	3104.523584487283	3378.7095471921084	3193.593909454165	3286.5371946758733	3055.9822289988215	2925.4630538720658	3222.1436343553723	3198.0686875009205	3299.3916701103767	3064.389710405481	3218.5913034912637	3346.264090990923	3495.1940813582846	3229.0757668446377	3198.937577178504	3115.844280792223	3186.1481291229866	3149.141642021423	3178.5877439514215	3350.9732121088477
3085.774808528393	3189.8652215963425	3067.2437333254584	3179.031892606402	3170.3037004381085	3207.8665955820816	2988.9161763428415	3178.4317211218763	3344.05814947746	3136.139450506182	3104.1984181745397	3375.8201665893876	3193.190228721876	3285.6348204183905	3055.9822289988215	2925.377291274728	3222.090369086859	3196.8242221065643	3298.9512552767774	3064.389710405481	3217.4479061688826	3345.360946439723	3494.9634120428236	3229.0757668446377	3197.8435550335953	3115.3130408837937	3185.996582467079	3148.0649390237495	3176.548731735337	3350.391303180408
3085.774808528393	3189.8652215963425	3067.2437333254584	3179.031892606402	3169.9457297938525	3207.8665955820816	2988.9161763428415	3178.018701040889	3344.0385176431214	3136.139450506182	3103.9609233034257	3375.8201665893876	3192.9314925367025	3285.6348204183905	3055.978287007545	2925.0723783835538	3222.090369086859	3196.8242221065643	3298.9512552767774	3064.389710405481	3217.4479061688826	3345.360946439723	3494.9634120428236	3228.982906775636	3197.8435550335953	3115.202254193483	3185.693078823724	3148.0649390237495	3176.548731735337	3350.391303180408
3085.774808528393	3189.8652215963425	3067.2437333254584	3179.031892606402	3169.929268591314	3207.8295050206675	2988.9161763428415	3177.9000019889836	3344.0109613508725	3136.0561557298092	3103.9609233034257	3375.8201665893876	3192.9314925367025	3285.6348204183905	3055.845109908495	2925.0723783835538	3222.063885186189	3196.8242221065643	3298.9427764580405	3064.389710405481	3217.4479061688826	3345.360946439723	3494.9023518705917	3228.9737503909355	3197.8435550335953	3115.168430356949	3185.693078823724	3148.0649390237495	3176.548731735337	3350.391303180408
3085.774808528393	3189.8652215963425	3067.2437333254584	3179.031892606402	3169.8123991079956	3207.754650235423	2988.8771685498377	3177.8764845499354	3343.4094754505086	3136.055403033133	3103.868002696456	3375.8201665893876	3189.4459392391286	3285.6208755059915	3055.8178145380098	2924.9440248440033	3222.033542955053	3196.8242221065643	3298.9427764580405	3064.2829271403775	3217.4479061688826	3345.203920278767	3494.896875132791	3228.8205004897345	3197.8435550335953	3114.586792710643	3185.600200008847	3148.011196779498	3176.548731735337	3350.391303180408
3085.612166533315	3189.5998758374394	3067.2403729373723	3179.004943471788	3169.7277719858016	3207.754650235423	2988.8771685498377	3177.6417629937887	3342.964231805062	3136.0552317559536	3103.6504098292335	3375.3497798230055	3184.6771151155676	3285.332022307516	3055.190264729142	2924.9440248440033	3221.9949179132554	3196.6338032952176	3297.1412037033065	3064.1506251661963	3217.4479061688826	3345.155876945985	3494.490504217196	3228.4938224392554	3197.8435550335953	3114.586792710643	3185.4223101693115	3147.7021672220762	3176.548731735337	3350.391303180408
3085.3611540052566	3189.5998758374394	3067.137552988557	3178.924614934971	3169.7277719858016	3207.6194778369045	2988.1601161124854	3177.6417629937887	3342.9624778700386	3136.0552317559536	3103.6504098292335	3375.3497798230055	3183.483827785512	3285.332022307516	3055.190264729142	2924.9112384128157	3221.9949179132554	3196.6338032952176	3297.1412037033065	3064.1343299146934	3217.4479061688826	3345.148859590805	3494.490504217196	3228.4596796606074	3196.4104153745166	3114.586792710643	3185.4223101693115	3147.7021672220762	3176.548731735337	3350.0331937104897
3085.2335294084005	3189.2577940011734	3067.137552988557	3178.924614934971	3169.7277719858016	3207.6194778369045	2988.1601161124854	3177.6417629937887	3342.6154484393114	3136.0552317559536	3103.3571250858877	3374.9683144827286	3182.475575422294	3285.332022307516	3055.190264729142	2924.782255691402	3221.9949179132554	3196.6338032952176	3296.134846158421	3064.1331108525474	3217.4479061688826	3344.158267890444	3493.9816048904877	3228.4596796606074	3196.229510399959	3114.538058011577	3185.370864069215	3147.4562371751476	3176.481435341495	3350.0331937104897
3084.8422920400667	3189.001995979932	3067.137552988557	3178.871956489763	3169.7277719858016	3207.603837135848	2988.1601161124854	3177.6417629937887	3342.6154484393114	3136.0373422978787	3103.229286336969	3374.348116460248	3182.475575422294	3284.327365745088	3055.1741342487653	2924.212570370085	3221.9949179132554	3196.6268592910174	3296.134846158421	3064.066796853859	3217.4479061688826	3344.158267890444	3493.7736364272732	3228.1923893158773	3195.9530229980664	3114.1483185655343	3184.4191619616777	3147.0897346412266	3176.4436825341663	3350.0331937104897
3084.8422920400667	3189.001995979932	3067.0572610256418	3178.7743798677297	3169.4100536857663	3207.603837135848	2988.1601161124854	3177.4287928284966	3341.8895182825872	3135.5626588988716	3103.1388530172817	3374.348116460248	3182.413896026579	3284.327365745088	3055.1741342487653	2924.212570370085	3221.642388922377	3196.6268592910174	3294.6801476508003	3064.047889227151	3217.423354297379	3344.158267890444	3493.4681556169044	3227.997604996337	3195.9530229980664	3111.3334372381905	3184.4191619616777	3146.7982273968437	3176.2495293967895	3334.643534783986
3084.8422920400667	3189.001995979932	3066.7292312342565	3178.7743798677297	3169.3995147088667	3207.5647684613	2987.9846969853443	3177.367553167975	3341.8895182825872	3135.0376869413567	3103.106325457933	3374.3027576105633	3182.3007927744375	3284.327365745088	3055.1465623970143	2924.212570370085	3221.642388922377	3196.4504999016235	3294.6801476508003	3064.04677697432	3217.423354297379	3344.158267890444	3493.384664681733	3227.997604996337	3195.9530229980664	3111.3334372381905	3184.2291890685565	3146.7982273968437	3176.1853824660107	3323.618880444535
3084.8422920400667	3189.001995979932	3066.7292312342565	3178.727865431599	3169.397841809174	3207.485760202707	2987.894159917205	3177.346536593162	3341.8895182825872	3135.0376869413567	3102.696696322123	3371.212216333116	3181.9242652796165	3284.327365745088	3054.7709543055425	2924.212570370085	3221.6162198189804	3196.4504999016235	3294.6801476508003	3064.04677697432	3217.134821914116	3344.158267890444	3493.384664681733	3227.997604996337	3195.9530229980664	3111.3334372381905	3184.2291890685565	3146.7982273968437	3176.1815037453284	3293.2804249846718
3084.7582656490813	3189.001995979932	3066.7292312342565	3178.6512926821415	3169.039809273645	3207.4855873848237	2987.450924443313	3177.3375261280403	3341.8895182825872	3134.6457347304668	3102.5185706292023	3369.592335633997	3181.096226225467	3284.2789908289083	3054.770839901692	2924.212570370085	3221.6162198189804	3196.3524161761	3293.855704609417	3064.045351980936	3217.107139652795	3344.058331538018	3493.384664681733	3227.997604996337	3195.9295535058764	3111.3334372381905	3184.2291890685565	3146.7982273968437	3175.7695265188545	3293.2130547289353
3084.6245034942035	3189.001995979932	3066.7292312342565	3178.5699391228263	3169.039809273645	3207.4414604309086	2987.315670456532	3177.305599260595	3341.515896984898	3134.6457347304668	3102.4719355337575	3369.592335633997	3181.096226225467	3284.0731682602527	3054.770839901692	2924.2100242733954	3221.6162198189804	3196.269435999543	3290.8213799442287	3064.0453016155952	3217.107139652795	3344.0396913492973	3493.004499695163	3227.997604996337	3195.9295535058764	3111.3334372381905	3184.2291890685565	3146.7982273968437	3175.7695265188545	3292.1969505696575
3084.6245034942035	3188.7085165982367	3066.7292312342565	3178.325719442894	3168.8880160341705	3207.41880159964	2987.299787978035	3176.940985990441	3340.7781952330006	3134.645689305968	3102.1669234109127	3369.1780374780465	3180.580460516673	3284.0731682602527	3054.266642484524	2923.651903384468	3221.426653728467	3196.23550527898	3290.4613524296146	3064.0047023070183	3216.846905587134	3343.15730693391	3492.9737078681537	3227.6292404211304	3194.791322668867	3110.5409521989227	3183.7588669094134	3146.4013549458996	3175.7408993606387	3292.1761974673936
3084.5540500382363	3188.7085165982367	3066.708803888733	3178.312777478602	3168.8880160341705	3207.415676612949	2986.9099868786884	3176.6499260679193	3340.1891172011397	3133.7320353314803	3101.9042717070056	3369.1780374780465	3180.580460516673	3284.0731682602527	3054.266642484524	2923.651903384468	3221.2343836640202	3195.5273367506943	3290.4613524296146	3063.9823975387826	3216.846905587134	3341.880594759756	3492.920608627973	3227.429853642654	3194.791322668867	3109.7460260856215	3182.92289304891	3146.378301053862	3175.647856970706	3291.572523944535
3083.88061213322	3188.528102842037	3066.68897036341	3177.8978107465036	3168.875387008032	3207.386894346328	2986.9099868786884	3175.2104170296648	3340.1891172011397	3133.7320353314803	3101.9042717070056	3364.143125810355	3180.2637203812483	3283.862691356753	3054.2586084180593	2923.4406978236707	3221.2343836640202	3195.5273367506943	3290.4552440689413	3063.9823975387826	3216.8338642094877	3341.880594759756	3491.4589423901893	3226.9764317467693	3194.3033614276956	3109.667748474762	3182.92289304891	3145.8530125499983	3175.4943264081885	3291.336976000556
3083.88061213322	3188.3240679347323	3066.581427551384	3177.493540723567	3168.8055981344837	3207.3832859623535	2986.669197546987	3175.2104170296648	3340.1891172011397	3133.7320353314803	3101.9042717070056	3364.143125810355	3180.2637203812483	3283.775235268797	3054.2586084180593	2923.4406978236707	3221.2343836640202	3195.5273367506943	3290.292831105933	3063.9809625660714	3216.6631101712187	3341.6423962670706	3491.308053903166	3226.9764317467693	3194.3033614276956	3109.667748474762	3182.92289304891	3145.5767336599442	3175.4943264081885	3291.336976000556
3083.5079352097137	3184.3241990189254	3066.581427551384	3177.2798446469224	3168.6965611558226	3207.3566780463	2986.669197546987	3175.2104170296648	3339.0096042070245	3133.7222103278377	3101.302185227806	3364.143125810355	3179.8615752552587	3283.4340247582404	3054.2104906858967	2923.4406978236707	3220.9869960430447	3195.4971490371718	3290.292831105933	3063.9809625660714	3216.546100403807	3341.2909011809547	3488.3328205368234	3226.9764317467693	3193.8913543865456	3109.658376630046	3182.888998631546	3145.5767336599442	3162.5189308150943	3282.811197298112
3082.941248790122	3178.0101675430396	3066.3455809584193	3177.254697903061	3168.693425571211	3207.328296565468	2986.669197546987	3175.2104170296648	3339.0055230010767	3133.7222103278377	3101.302185227806	3363.0393782283727	3179.8615752552587	3283.4340247582404	3054.206345944919	2923.3126214346207	3220.504855016753	3195.4523440064445	3290.2537896936155	3063.9809625660714	3216.2493226516276	3340.501337451634	3488.3328205368234	3226.7019209848454	3193.8913543865456	3109.385803754909	3182.888998631546	3144.789973375963	3145.1366958795907	3282.811197298112
3082.9123681498827	3176.048544940015	3066.3455809584193	3177.181915753994	3168.678975838883	3207.122288122483	2986.669197546987	3175.2104170296648	3339.0055230010767	3133.573881667615	3101.302185227806	3363.0393782283727	3179.8615752552587	3283.3974840667784	3053.801994529673	2923.3060297119773	3220.504855016753	3195.4278508777356	3290.2225126425624	3063.980876513309	3216.2493226516276	3340.501337451634	3488.3328205368234	3226.6749413674543	3193.8913543865456	3109.3835507955564	3182.694107916897	3144.789973375963	3144.788863114067	3282.811197298112
3082.1334653098124	3175.44245293413	3066.3455809584193	3177.14622707979	3168.661871986059	3207.122288122483	2986.669197546987	3175.2104170296648	3338.954690116514	3133.573881667615	3101.302185227806	3363.01391568594	3178.8916250112297	3283.3974840667784	3053.801994529673	2923.3060297119773	3220.504855016753	3195.300852670239	3290.1818527255755	3063.9775259211942	3216.2493226516276	3340.0931517737117	3488.3328205368234	3226.3178682972266	3193.8913543865456	3109.3412488726854	3182.56670352102	3143.6539945383097	3144.788863114067	3282.811197298112
3082.09775209443	3175.1871700913725	3066.3455809584193	3177.14622707979	3168.613459934113	3207.122288122483	2986.480994574443	3174.7952763220774	3338.954690116514	3132.5905647246364	3101.302185227806	3363.0108304833107	3178.8916250112297	3283.1378812451426	3053.801994529673	2923.277284740992	3220.1984812799187	3195.300852670239	3290.138040713011	3063.966906849674	3215.6100213466307	3340.0888514602775	3487.4420131713337	3226.3178682972266	3193.8913543865456	3109.2628278803713	3182.56670352102	3143.6288734214713	3144.6157938149954	3282.4458417799333
3082.09775209443	3175.1094550215394	3066.3455809584193	3176.6494042590193	3168.493998015338	3206.8317710178167	2986.370745665722	3174.7952763220774	3338.752391264511	3132.5905647246364	3100.947746937981	3362.167226929953	3178.8916250112297	3283.137685008269	3053.801994529673	2923.0684626104626	3220.1984812799187	3195.2763086683617	3289.216677311549	3063.966264818255	3215.603837280441	3340.0156907309174	3486.6786772406194	3226.0980111504796	3193.5723831856394	3109.0246023873506	3182.1513731605887	3142.84516617841	3144.3940201374526	3282.4458417799333
3082.09775209443	3175.1094550215394	3066.322748636764	3176.6494042590193	3168.2150941197624	3206.8310321812296	2986.0719790755593	3174.5437442477833	3338.752391264511	3132.5905647246364	3100.947746937981	3362.167226929953	3178.8916250112297	3283.0114660046743	3053.801994529673	2923.0684626104626	3220.1984812799187	3195.215220900812	3289.216677311549	3063.966264818255	3215.603837280441	3340.0156907309174	3486.6786772406194	3226.096078496472	3193.5723831856394	3109.0246023873506	3182.1513731605887	3142.84516617841	3144.043325504719	3282.4458417799333
3082.09775209443	3175.1094550215394	3066.3092987083296	3176.6494042590193	3168.211943773832	3206.703508997627	2986.0719790755593	3174.5437442477833	3337.423355304548	3132.5905647246364	3100.947746937981	3362.13021511614	3178.8916250112297	3283.0114660046743	3053.801994529673	2922.864728699786	3220.1984812799187	3195.205877451566	3288.617580141132	3063.956845870466	3215.603837280441	3340.0156907309174	3486.4330088593724	3226.096078496472	3193.5722080198857	3108.84291845606	3181.9410970238987	3142.84516617841	3144.0081819586203	3282.4458417799333
3081.8389377163135	3175.053081133031	3066.3092987083296	3176.34249559545	3167.9994550915058	3206.531876416439	2985.7466312552515	3174.3466190143076	3337.423355304548	3132.4114932866037	3100.6048123056275	3361.6249171733107	3178.7249868642657	3282.8068736100995	3053.801994529673	2922.864728699786	3219.6600768416674	3195.015978970636	3288.617580141132	3063.926842309719	3215.402171120627	3340.009643153785	3486.4330088593724	3226.096078496472	3193.4332844744517	3108.84291845606	3181.9410970238987	3142.84516617841	3143.9040680063763	3282.4458417799333
3081.8389377163135	3174.8049131215	3066.18077143531	3176.34249559545	3167.655322961444	3206.406053034537	2985.633176371174	3174.3466190143076	3337.423355304548	3131.7316794592543	3100.6048123056275	3361.25122002253	3178.4946788586067	3281.2018230298027	3053.801994529673	2922.7956211634196	3219.6511203075606	3195.015978970636	3287.7432460465525	3063.8951350749894	3215.402171120627	3340.009643153785	3484.5851570672385	3225.779439647467	3192.655532152338	3108.7686161784727	3181.9104653998315	3142.84516617841	3143.9040680063763	3282.109617784966
3081.8389377163135	3174.439240508618	3066.109543272104	3176.148570219843	3167.1543224654088	3206.3548886580656	2985.633176371174	3174.3466190143076	3337.423355304548	3131.7316794592543	3100.4289274209673	3361.25122002253	3178.286542297009	3281.0263754746506	3053.79002094277	2922.7881127569435	3219.5831692185557	3194.839626188277	3287.7432460465525	3063.8951350749894	3215.2081752345275	3340.009643153785	3484.5851570672385	3225.779439647467	3192.655532152338	3108.4948107298615	3181.9104653998315	3142.84516617841	3143.1692281842884	3280.7458093996456
3081.3161476321384	3173.6768788037625	3066.109543272104	3176.109278084957	3167.1543224654088	3206.2304498280555	2985.4073051543037	3174.0400119006977	3336.50562628865	3131.7316794592543	3099.693888516144	3361.25122002253	3177.3914233306914	3281.0263754746506	3053.6832334735013	2922.608455966155	3219.4508455912555	3194.7157466404024	3286.4975033219807	3063.8951350749894	3215.1679364044253	3339.0280025469037	3484.024094773212	3225.779439647467	3192.507063860672	3108.4204241816947	3181.635508442646	3142.383834675721	3143.1692281842884	3279.7123922356977
3081.081813598193	3173.333691501659	3066.109543272104	3176.054378310739	3167.13562406454	3206.1379705428503	2985.4073051543037	3173.9606306298733	3336.50562628865	3131.617678578553	3099.661264082772	3360.3704069630176	3177.174851552503	3281.0263754746506	3053.5067195597303	2922.3450370642586	3219.3992499170226	3194.7157466404024	3286.1098837149675	3063.854977111898	3215.1521521870204	3338.8356521622086	3483.3771438221556	3225.2099933297636	3191.7967538760913	3107.979927831103	3181.3492044484806	3142.307350968367	3143.016048949434	3279.7123922356977
3080.2248330154866	3173.333691501659	3066.101801461553	3176.0413336723104	3167.0893666014076	3206.0779433459866	2985.3791406467863	3173.535527513242	3336.2545456254647	3131.617678578553	3099.6469344603147	3359.59355933786	3177.174851552503	3280.6423780542564	3053.5067195597303	2922.3450370642586	3219.3984931081127	3194.3625610741165	3286.1098837149675	3063.854977111898	3215.1514508713626	3338.8119031688984	3482.8572774666327	3225.102668808723	3191.1122727004795	3107.9004270596547	3181.3492044484806	3141.9001629650193	3142.766402972868	3278.7972802992945
3080.2248330154866	3173.3292447806725	3066.02332240857	3175.852940589418	3167.0893666014076	3206.0779433459866	2985.203497951109	3173.535527513242	3336.196185879756	3131.4020235737225	3099.5371025417066	3358.7458438999965	3177.174851552503	3280.6423780542564	3053.5067195597303	2922.301100178026	3219.3524789738494	3194.1521238926493	3286.1098837149675	3063.854977111898	3214.7780504695343	3338.7639809205884	3481.7652436992403	3225.102668808723	3191.1122727004795	3107.9004270596547	3181.230653863242	3141.835453904704	3142.766402972868	3278.7972802992945
3080.2248330154866	3173.3292447806725	3065.93388362057	3175.7406411900556	3167.0525815313417	3206.0779433459866	2985.203497951109	3173.4489245496425	3336.196185879756	3131.4020235737225	3099.473703105299	3358.257311322644	3176.780883582051	3280.6423780542564	3053.485483608061	2922.238665605966	3219.3524789738494	3194.1521238926493	3285.6747522214437	3063.854977111898	3214.7780504695343	3338.6384927096	3481.7652436992403	3225.102668808723	3191.0558136488044	3107.6983516311698	3180.931842184407	3141.835453904704	3142.1711980151717	3276.8344559762395
3080.2248330154866	3173.3292447806725	3065.9231359510145	3175.7406411900556	3166.887595348166	3206.0779433459866	2984.8539007830823	3173.271199674248	3336.025334488696	3131.3818394972827	3099.473703105299	3358.257311322644	3174.268772135882	3280.6423780542564	3053.485483608061	2922.0515625837093	3219.317551372369	3194.1521238926493	3285.6185139277495	3063.854977111898	3214.7780504695343	3338.5743318557643	3481.7652436992403	3225.102668808723	3191.0390120182974	3107.6983516311698	3180.931842184407	3141.834902039035	3142.1711980151717	3276.7227055274852
3079.880053770145	3172.722951785636	3065.7795753515543	3175.7406411900556	3166.789613939789	3206.0779433459866	2984.4125775501734	3173.271199674248	3335.9937201141393	3131.3445952924435	3099.473703105299	3357.9164607839302	3174.0673490934073	3280.374286896173	3053.485483608061	2922.0515625837093	3219.317551372369	3194.0015556168696	3285.5606234957177	3063.854977111898	3214.5695315556136	3338.5743318557643	3481.7652436992403	3224.880050613101	3191.0390120182974	3107.528133836724	3180.7383389671427	3141.78648278743	3142.1711980151717	3276.7227055274852
3079.6282807536672	3171.9408089741264	3065.77952838729	3175.290987689749	3166.4039687859477	3206.076502545475	2984.3336240820136	3171.1556064293527	3330.9885056451385	3130.678136965461	3099.069748751053	3349.0707454059593	3174.0673490934073	3280.346556032212	3053.4398909358424	2921.659255355743	3219.1476388438955	3193.853604687041	3279.34419181755	3063.854977111898	3214.4573966314956	3337.812269064286	3480.9316290015113	3224.8623596176844	3188.232648692175	3107.528133836724	3179.8039426866103	3141.77860566069	3141.1351738514195	3275.3697731062616
3079.1655697354763	3171.9408089741264	3065.73260700217	3175.2290909108515	3166.4039687859477	3206.076502545475	2984.301550492424	3171.1556064293527	3330.9885056451385	3130.312788940775	3098.9310664086725	3349.0707454059593	3174.0673490934073	3279.3432550157636	3053.365683347835	2921.335055567706	3218.98530974853	3193.7989104561275	3279.34419181755	3063.8540968728876	3214.438467973279	3337.752698650936	3480.281359358153	3224.032825412761	3188.232648692175	3107.186519792979	3179.8039426866103	3141.221701148733	3141.1351738514195	3274.5628219286386
3078.8543996640847	3171.9408089741264	3065.722115916892	3175.2282733559487	3166.4039687859477	3206.076502545475	2984.300215660808	3171.1556064293527	3330.9885056451385	3130.039576785226	3098.9215474375633	3349.0423455090545	3174.0673490934073	3279.3432550157636	3053.365683347835	2921.335055567706	3218.98530974853	3193.472087836965	3279.34419181755	3063.8540968728876	3214.4174785614987	3337.7349350057616	3480.103794570316	3224.032825412761	3188.122049636948	3107.186519792979	3179.8039426866103	3141.221701148733	3141.1351738514195	3274.5628219286386
3078.8543996640847	3171.9408089741264	3065.7212796513722	3175.2282733559487	3166.4039687859477	3206.0726493463753	2984.300215660808	3171.1556064293527	3330.9885056451385	3130.039576785226	3098.9215474375633	3349.0423455090545	3174.0673490934073	3279.3432550157636	3053.365683347835	2921.092703439319	3218.98530974853	3193.3868415360175	3279.34419181755	3063.8540968728876	3214.4174785614987	3337.090918911163	3446.9480863096646	3224.032825412761	3188.122049636948	3107.186519792979	3179.8039426866103	3141.1708991217515	3141.1351738514195	3274.5628219286386
3078.743187315028	3171.937720606814	3065.609706216818	3175.2282733559487	3166.180592070196	3206.0726493463753	2984.300215660808	3170.9843294699754	3330.9885056451385	3130.039576785226	3098.8998575995793	3349.0423455090545	3173.966767915562	3279.3382412095443	3053.352302098672	2921.092703439319	3218.8781548276793	3193.3868415360175	3279.237492059855	3063.8511860859066	3214.397357204623	3337.090918911163	3434.251261303481	3224.032825412761	3187.771955054367	3107.186519792979	3179.683782854874	3140.8257355588303	3140.7583891814947	3274.2589258066328
3078.666472928509	3171.4555577790675	3065.609706216818	3175.0401120707274	3165.8633289558206	3206.0726493463753	2984.0406776158507	3170.9843294699754	3330.9885056451385	3130.039576785226	3098.8998575995793	3349.0423455090545	3173.907592306307	3279.3382412095443	3053.3351714105233	2920.5950537561957	3218.869202192634	3193.3868415360175	3279.237492059855	3063.7738974857725	3214.3737448184497	3337.090918911163	3434.247611519899	3223.6181301317642	3187.771955054367	3106.960751813427	3179.3201058841705	3140.8257355588303	3140.7583891814947	3274.2589258066328
3078.5876874077603	3171.4363357562956	3065.609706216818	3175.034318893878	3165.8633289558206	3206.0726493463753	2984.0406776158507	3170.9843294699754	3330.9812265342894	3130.039576785226	3098.8382350367883	3346.3162767076033	3173.907592306307	3279.2256885013603	3053.3351714105233	2920.5032096874547	3218.869202192634	3193.3868415360175	3278.601485016142	3063.7738974857725	3214.3737448184497	3336.876923438478	3434.2437304654413	3223.6181301317642	3187.771955054367	3106.9074056674795	3179.1783577807755	3140.728812145788	3140.7583891814947	3273.0501282078917
3078.5876874077603	3171.4363357562956	3065.609706216818	3174.9677632177645	3165.8633289558206	3206.0726493463753	2984.0406776158507	3170.0693391886266	3330.476548860349	3128.545380166795	3098.7972850257956	3346.3162767076033	3173.8943183374417	3279.208520822391	3053.3351714105233	2920.410927302377	3218.3746115608556	3193.1342088430406	3278.558758814671	3063.7738974857725	3213.783137955812	3336.876923438478	3433.377101622493	3223.6181301317642	3187.771955054367	3106.9074056674795	3179.1783577807755	3140.661451939745	3140.516251882251	3273.0501282078917
3078.469123602963	3171.4077195195505	3065.592764114011	3174.800113516319	3165.4264918138997	3206.057455353333	2983.6671621277355	3170.04276221925	3330.476548860349	3128.545380166795	3098.7972850257956	3346.3162767076033	3173.506483142234	3279.203482069569	3053.3351714105233	2920.410927302377	3218.3746115608556	3193.127616270137	3278.5362419740813	3063.7738974857725	3213.783137955812	3336.1937364045443	3433.2507858886925	3223.6181301317642	3187.771955054367	3106.9074056674795	3179.1783577807755	3140.633434368593	3140.516251882251	3273.0501282078917
3078.4604698908993	3171.4077195195505	3065.483921812577	3174.7089989718793	3165.2222538528586	3206.039899752368	2983.5956823531064	3170.04276221925	3330.476548860349	3128.545380166795	3098.783269226784	3346.229923240675	3173.506483142234	3279.2027625787177	3053.2606096578393	2920.410927302377	3218.3746115608556	3193.1055259020554	3278.5362419740813	3063.7738974857725	3213.783137955812	3336.1937364045443	3433.2507858886925	3223.6181301317642	3187.6153850229957	3106.9074056674795	3179.1783577807755	3140.4746948371235	3140.516251882251	3273.0501282078917
3078.381912289002	3171.405268705505	3065.483921812577	3174.7089989718793	3165.2222538528586	3206.039899752368	2983.5956823531064	3169.9410321948717	3329.8612408405043	3128.2777679190926	3098.783269226784	3345.268329082387	3173.139091075835	3278.8764828900466	3053.226139375837	2920.005899774353	3217.9092985291954	3193.0725453461423	3278.2049552006765	3063.7627571281955	3213.7099491797153	3335.958656291124	3432.327552186508	3223.5330179977823	3187.243242350608	3106.840742552628	3179.0588674003493	3140.367689216784	3140.51560481972	3273.0501282078917
3078.102799209347	3170.8335159962594	3065.188891043367	3174.325857610171	3164.798314311511	3205.921332469256	2983.4218826608308	3169.6131155415687	3329.8612408405043	3128.237740818739	3096.8619957410324	3344.8251847575116	3172.8485188154004	3278.836605939673	3053.1586024017547	2919.949007494035	3217.8748173939057	3192.5445338152012	3277.244857773905	3063.743359632013	3213.534606036226	3335.689619794415	3432.327552186508	3222.99608190679	3187.243242350608	3106.4046657274134	3178.3895061541484	3139.6747607954885	3140.0277725343776	3272.6523606893907
3078.102799209347	3170.8335159962594	3065.188891043367	3174.325857610171	3163.6719660904405	3205.921332469256	2983.4218826608308	3169.6131155415687	3329.8612408405043	3128.237740818739	3096.8619957410324	3344.8251847575116	3172.7836376229743	3278.7584415165097	3053.147409529265	2919.929829661066	3217.846716853782	3192.5426352124496	3277.244857773905	3063.7433172074466	3213.530254099654	3335.689619794415	3432.253295039375	3222.99608190679	3187.2403680822554	3106.4046657274134	3178.3895061541484	3139.6747607954885	3140.0277725343776	3272.6523606893907
3077.512691765181	3170.231335797217	3065.0488017663947	3174.2137914031573	3163.6719660904405	3205.9213323620606	2983.4218826608308	3169.4484090518467	3329.0151095253054	3128.106134896725	3096.8619957410324	3343.9552813338787	3172.321202979164	3278.2213120386878	3052.9255268859374	2919.929829661066	3217.4463349051803	3192.5426352124496	3276.7022106851136	3063.7346384701277	3213.1115756617087	3335.0220171359338	3431.1638278031082	3222.661150013271	3186.895349808531	3105.473318533738	3177.797114392738	3139.078645068194	3139.886504413671	3271.686058760815
3077.512691765181	3170.231335797217	3065.0488017663947	3174.2137914031573	3163.277136617584	3205.9210440086463	2983.282590877213	3169.4484090518467	3328.9269849021384	3128.0751360967406	3096.841713896839	3343.9252491287134	3171.280754956621	3278.2213120386878	3052.9255268859374	2919.8216536218647	3217.327202005112	3192.5426352124496	3276.7022106851136	3063.7346384701277	3213.1094315464916	3335.0220171359338	3431.1638278031082	3222.380261114507	3186.895349808531	3105.473318533738	3177.797114392738	3138.930230864603	3139.0863762074246	3271.3317770891217
3077.418156745303	3170.231335797217	3065.0488017663947	3174.2137914031573	3163.277136617584	3205.9199395768574	2983.282590877213	3169.4484090518467	3328.9269849021384	3128.052461071661	3096.841713896839	3343.9252491287134	3171.280754956621	3278.159678876683	3052.873812854773	2919.8216536218647	3217.327202005112	3192.5426352124496	3276.7022106851136	3063.7334573408043	3213.1094315464916	3335.0220171359338	3430.1380192613915	3222.3719644071452	3186.895349808531	3105.473318533738	3177.797114392738	3138.930230864603	3139.0863762074246	3271.325856916699
3077.418156745303	3170.231335797217	3065.0488017663947	3174.2137914031573	3163.085644595672	3205.9199395768574	2983.2069667027918	3169.136029276242	3328.9269849021384	3127.659535869153	3096.63346593493	3340.2276617102398	3170.8649256733624	3278.159678876683	3052.873812854773	2919.734065860306	3217.301665669517	3192.5083158552625	3276.6859183817505	3063.7162454745394	3213.1094315464916	3335.0220171359338	3429.4305882007084	3222.32174220916	3186.895349808531	3105.473318533738	3177.797114392738	3138.930230864603	3139.0863762074246	3270.5957244311526
3077.418156745303	3170.231335797217	3065.0176337497555	3174.1695250538955	3163.085644595672	3205.9196709132593	2983.109650862319	3169.136029276242	3328.9269849021384	3127.616536473078	3096.430081288499	3340.2276617102398	3170.764303141659	3278.1267241083547	3052.87342695166	2919.4959119707873	3217.301665669517	3192.5047485421	3276.6585587899162	3063.7162454745394	3213.1094315464916	3335.0220171359338	3429.4305882007084	3222.316098085033	3186.895349808531	3105.473318533738	3177.4891858261635	3138.930230864603	3139.0863762074246	3269.657718589864
3077.355191626011	3170.231335797217	3064.836103732001	3174.1695250538955	3163.0238861119974	3205.917936703437	2982.787022215357	3169.1124460541023	3328.813734289228	3127.2701221642496	3096.342248753543	3340.2276617102398	3170.587414732582	3278.0738464251162	3052.87342695166	2919.3685424795326	3216.037844950174	3192.4792258856223	3276.2885131508842	3063.7121239979356	3212.7948598720586	3335.0220171359338	3429.378394805355	3222.066980244698	3186.693351552961	3104.86374070523	3177.0925558237213	3138.930230864603	3138.713836725224	3269.3201187263558
3076.943080631755	3170.167256089189	3064.8051684120287	3174.1695250538955	3163.0238861119974	3205.843268833212	2982.145950179104	3169.1124460541023	3328.813734289228	3127.2701221642496	3096.286457342603	3339.872514849364	3170.443534353959	3277.837584233038	3052.8232172860826	2919.36181944761	3216.037844950174	3192.4567087792616	3275.888490086502	3063.6991861597876	3212.6616663196014	3334.843953564202	3428.837067217486	3222.0238897421104	3186.3969360137485	3104.86374070523	3177.0157496886104	3138.906430311292	3138.240865738645	3269.3201187263558
3076.943080631755	3168.578017078665	3064.5653480154524	3174.1695250538955	3163.004573413503	3205.833435143913	2982.088627107293	3168.6955733442037	3328.803629707558	3126.6955282492195	3095.982068591113	3339.872514849364	3169.7511285394216	3277.837584233038	3052.819178700653	2919.36181944761	3216.037844950174	3192.432427674969	3275.7789513216	3063.6844151970954	3211.91005000551	3334.843953564202	3424.5406991219706	3221.998927966896	3186.3969360137485	3103.8594729511406	3177.0157496886104	3138.884013407125	3137.3944932927466	3269.3201187263558
3076.943080631755	3168.578017078665	3064.5653480154524	3173.966215867185	3162.9937551732655	3205.833435143913	2982.088627107293	3168.6955733442037	3328.5375048934206	3126.6955282492195	3095.8707863530835	3339.872514849364	3169.7511285394216	3277.837584233038	3052.6988385576083	2919.36181944761	3216.037844950174	3192.3593268978043	3275.650726450423	3063.6721441258915	3211.818561545584	3334.6587507265867	3424.5406991219706	3221.998927966896	3186.3969360137485	3103.8594729511406	3176.8706525820053	3138.6915642676545	3137.3944932927466	3269.2832663043246
3076.324349982947	3168.578017078665	3064.429144801445	3173.966215867185	3162.0883865785777	3205.833435143913	2981.9751061185143	3168.400596996537	3328.0064324089763	3126.5954610631243	3095.6769304769878	3339.268660474323	3169.7511285394216	3277.72024603921	3052.6988385576083	2919.36181944761	3216.037844950174	3192.3478514698395	3275.54307477782	3063.6685724687777	3211.5212902789167	3334.574146007155	3423.3566180593616	3221.995133934014	3185.364029362357	3103.8594729511406	3176.8706525820053	3138.659370704693	3136.901155457738	3269.069655799218
3075.925613602786	3168.578017078665	3064.429144801445	3173.966215867185	3162.0883865785777	3205.8320416882857	2981.950732112806	3168.2300452710247	3328.0064324089763	3126.317503550609	3095.206530442611	3338.779183314903	3169.7511285394216	3277.4170755262867	3052.6988385576083	2919.1599224341226	3215.8828627600883	3192.1421041622743	3274.895828405064	3063.6684485988367	3211.5212902789167	3334.4120272496634	3423.3566180593616	3221.728859517509	3185.364029362357	3103.8594729511406	3176.4220847009683	3138.34225798583	3136.901155457738	3268.467124483457
3074.6733970584123	3168.5114204916513	3064.378298938397	3173.966215867185	3161.8620591106837	3205.8320416882857	2981.8165302598595	3167.7976686136167	3327.9953567849684	3125.9689147604863	3094.271342824585	3337.1345660295774	3169.2540665198535	3277.386309937716	3052.697479644211	2918.8855439639146	3215.240732118649	3191.9806507228923	3273.677478724347	3063.6680612542373	3210.9881933182046	3333.4036249122682	3423.3566180593616	3220.755863371451	3185.1747306579823	3103.763316680626	3176.4220847009683	3138.328194069523	3136.759869000678	3268.1435317150713
3074.6733970584123	3168.5114204916513	3064.378298938397	3173.966215867185	3161.8620591106837	3205.8319812144846	2981.6790051742973	3167.7976686136167	3327.9171172208435	3125.959106954281	3094.271342824585	3335.574725358833	3169.213801340242	3277.3621035169317	3052.6969516806357	2918.8855439639146	3215.240732118649	3191.873517290892	3273.677478724347	3063.6443536925153	3210.9881933182046	3333.4036249122682	3422.971815608075	3220.755863371451	3185.1747306579823	3103.6250184104892	3176.4220847009683	3138.328194069523	3136.759869000678	3268.1435317150713
3074.6733970584123	3168.5114204916513	3064.3362476782713	3173.5099242169485	3160.9157519242376	3205.8319763578284	2981.6790051742973	3167.4795209986305	3327.9171172208435	3125.959106954281	3094.271342824585	3335.574725358833	3168.764868548635	3277.27654364132	3052.6277043270557	2918.707200314421	3215.240732118649	3191.8656320469518	3273.588535274776	3063.6443536925153	3210.7729862151705	3333.4036249122682	3422.971815608075	3220.709459587699	3185.1747306579823	3103.6250184104892	3176.4220847009683	3138.328194069523	3135.6733223045385	3268.0672495553567
3074.6733970584123	3168.1526722442673	3064.3362476782713	3173.4575441516836	3160.9157519242376	3205.8319763578284	2981.2338145031667	3167.4795209986305	3327.601386402711	3125.9386571819664	3094.271342824585	3334.4107061976338	3168.762736524438	3277.247257924518	3052.6225789082555	2918.7070637049806	3215.231720161472	3191.8654186430504	3273.418024145357	3063.6443536925153	3210.7729862151705	3333.4036249122682	3422.079302472978	3220.709459587699	3185.091146157461	3103.5642806897267	3175.8876055225237	3137.651871537657	3135.4943790933066	3268.0672495553567
3074.6733970584123	3168.1526722442673	3064.3362476782713	3173.4575441516836	3160.8184594878153	3205.8235687533424	2980.9144429097364	3166.711633148677	3327.601386402711	3124.8667957596017	3093.7225585236993	3334.4107061976338	3166.282926766744	3277.247257924518	3052.616657520697	2918.7070637049806	3214.8305296592566	3191.620831700381	3273.418024145357	3063.6443536925153	3210.761727152399	3333.34100210762	3417.3807709788753	3220.709459587699	3185.091146157461	3103.5296630532443	3175.8876055225237	3137.651871537657	3135.3958588632486	3267.8615031709837
3074.6305942076283	3168.1526722442673	3064.265795225563	3173.440470118516	3160.5949507325736	3205.8235687533424	2980.835114614279	3166.711633148677	3327.2032081338207	3124.7462383207994	3093.5032842164856	3334.4107061976338	3166.282926766744	3277.2269107754946	3052.560252379534	2918.5807560562475	3214.3460960241136	3191.56620815329	3272.598607524362	3063.6443536925153	3210.387946966348	3332.9371046233787	3416.1903902114836	3220.572348772794	3185.091146157461	3103.2596206258654	3175.8876055225237	3137.651871537657	3135.3694295814967	3266.5039185945434
3074.328712940689	3168.1526722442673	3064.0750591595274	3173.4279493110853	3160.5949507325736	3205.710901634189	2980.7180880518754	3166.4415684852142	3326.9279832120515	3124.7462383207994	3093.3096335624996	3334.4107061976338	3166.282926766744	3277.2030752202504	3052.560252379534	2918.5807560562475	3214.3460960241136	3191.3263047917717	3272.598607524362	3063.6443536925153	3209.9953749328597	3332.8068166964513	3401.8370907011513	3220.561829388299	3184.9718209314415	3103.2596206258654	3175.8876055225237	3137.651871537657	3135.11206988049	3266.5039185945434
3074.328712940689	3167.7788829348415	3063.6268639494333	3173.099586390069	3160.0018639966875	3205.621171843121	2980.2159093434966	3166.4159884751452	3326.708712192493	3124.48045184884	3093.3096335624996	3334.102439191523	3165.855011377208	3276.9746638218276	3052.560252379534	2918.383615106033	3214.341279316552	3191.3263047917717	3272.3133828110986	3063.6443536925153	3209.8667218652013	3332.4378488337798	3380.37150815098	3220.463020451162	3184.633821613326	3103.2596206258654	3175.732685419733	3137.1830259960516	3135.0562516069404	3266.5039185945434
3073.102884920113	3167.518671002671	3063.6268639494333	3173.0526582919956	3160.0018639966875	3205.621006468308	2980.2159093434966	3166.4159884751452	3325.7926461327916	3124.48045184884	3090.0653495058764	3332.751702059402	3165.156588581016	3276.8951167672426	3052.5399933088165	2918.362018617311	3214.296673547079	3191.322185386879	3271.881926442707	3063.6443536925153	3209.621082237637	3331.2817817089613	3379.947456041353	3220.463020451162	3183.776642386706	3103.2171714489837	3175.3061627683837	3136.7609992137704	3134.869611903362	3266.5039185945434
3073.061979695803	3167.4237010852457	3063.561480922606	3173.050385226608	3159.985052428461	3205.6207441949045	2979.1041189421458	3166.069912009287	3325.577898808652	3124.48045184884	3086.327111216379	3332.4747484313593	3164.528599196944	3276.2506291932204	3052.5212515833673	2918.1681447670962	3214.140817059473	3191.1628680551134	3271.6629442990848	3063.6443536925153	3209.4295101932635	3331.1646716491564	3348.081427027192	3219.9902585663854	3183.776642386706	3102.6076839472053	3174.7349682812282	3136.6931545352395	3133.2344421964854	3266.5039185945434
3072.54176822061	3167.382595895181	3063.561480922606	3173.050385226608	3159.978462623809	3205.6207441949045	2979.1041189421458	3166.069912009287	3324.743926978836	3124.443778186029	3086.0586676606017	3331.7503631079326	3164.528599196944	3276.2506291932204	3052.365226598123	2918.1681447670962	3214.140817059473	3190.9776058392767	3271.221848388834	3063.6443536925153	3209.4295101932635	3331.1646716491564	3348.081427027192	3219.9902585663854	3183.776642386706	3102.6076839472053	3174.7349682812282	3136.6931545352395	3133.2344421964854	3266.5039185945434
3072.54176822061	3167.3647287415884	3063.377686850637	3173.0501866845516	3159.847612669263	3205.6207441949045	2979.1041189421458	3166.069912009287	3324.639244171187	3124.314577949275	3086.0586676606017	3331.4543323573666	3164.528599196944	3276.2506291932204	3052.35401144842	2918.1681447670962	3214.1126473125532	3190.971613903346	3271.221848388834	3063.6443536925153	3209.4295101932635	3331.1646716491564	3348.081427027192	3219.9857987541445	3183.5630104213105	3102.6076839472053	3174.7349682812282	3136.6931545352395	3133.2344421964854	3266.5039185945434
3072.54176822061	3167.3647287415884	3063.375980439794	3173.033946128856	3159.6649893115527	3205.6207441949045	2978.7246820630508	3166.069912009287	3324.639244171187	3124.314577949275	3085.8428409554535	3331.4543323573666	3164.477812468479	3276.2506291932204	3052.35401144842	2918.1597311937267	3214.1126473125532	3190.915094643613	3271.221848388834	3063.6443536925153	3209.263662013558	3331.1646716491564	3348.081427027192	3219.980808911326	3183.5630104213105	3102.6076839472053	3174.7349682812282	3136.692927995122	3133.229251501608	3266.501540173974
3072.54176822061	3167.33450032347	3063.343759230427	3172.9943328034456	3159.5826558772583	3205.613860542265	2978.624142361191	3165.826230780335	3324.639244171187	3124.2839364036527	3085.744851736009	3331.4543323573666	3164.455454237801	3276.2506291932204	3052.353210843773	2918.0903674980655	3214.0647406379367	3190.784429428176	3271.126847252267	3063.6443536925153	3209.091282399926	3331.1646716491564	3348.081427027192	3219.9356929347664	3183.5630104213105	3102.6076839472053	3174.7349682812282	3136.670317968065	3133.229251501608	3266.4835358357805
3072.1658472841286	3166.824054687947	3062.858286944226	3172.8295151905	3159.122790995795	3205.6129620573056	2978.624142361191	3165.5684482783076	3324.4023256756986	3123.913367420844	3085.095678053992	3330.396940595471	3164.455454237801	3275.887008701221	3052.3502897481167	2918.002340630195	3213.6457623080537	3190.6983174554352	3270.898867618128	3063.6443536925153	3208.9567444491677	3330.539747857178	3311.8678667754302	3219.910811963315	3183.5492850166142	3102.6076839472053	3174.496577985355	3135.8248226771047	3133.0572577916114	3266.264166503292
3071.947260072949	3166.824054687947	3062.7761543844967	3172.8120695907955	3158.1667353433345	3205.6129620573056	2978.174790286206	3164.974766395302	3324.211562576899	3123.8274488461557	3084.6750144841662	3329.733976192395	3164.319474816232	3275.8560035575165	3052.339599108793	2917.739696646244	3213.314469258715	3190.572905568311	3270.5275135440716	3063.6305061016196	3208.191591128783	3330.539747857178	3303.821665149898	3219.895474701885	3183.224739612038	3102.3963898232614	3174.496577985355	3135.8248226771047	3132.3300310327713	3264.6980887762875
3071.947260072949	3166.43224240844	3062.096273979076	3172.628747053157	3158.1667353433345	3205.6129620573056	2977.8071741797103	3164.650288008154	3324.2041028830627	3123.422996951958	3084.6401723276285	3329.704177889895	3163.391901343937	3275.8560035575165	3052.339004707895	2917.739696646244	3212.9095175826114	3190.5528028100525	3269.1631251076433	3063.6301816818295	3208.191591128783	3330.539747857178	3303.8201543981986	3219.695046621855	3182.912656354174	3102.3963898232614	3174.496577985355	3135.8248226771047	3132.2587077191847	3264.6980887762875
3071.947260072949	3166.43224240844	3061.972381532497	3172.626211042606	3158.1667353433345	3205.6129620573056	2977.763274865846	3164.650288008154	3324.2041028830627	3123.0962491712917	3084.6401723276285	3303.711102230114	3163.391901343937	3275.8560035575165	3052.338376262859	2917.739696646244	3212.9095175826114	3190.192852979166	3269.1631251076433	3063.597687814752	3208.0187043345823	3330.539747857178	3303.8201543981986	3219.695046621855	3182.912656354174	3102.3963898232614	3174.496577985355	3135.8248226771047	3131.862124346698	3264.6460752783582
3071.9235029911915	3166.43224240844	3061.972381532497	3172.62586470289	3158.1667353433345	3205.6129620573056	2977.7587635256423	3164.532390719705	3324.088741673914	3123.0962491712917	3084.3645888641454	3290.1404107741782	3163.391901343937	3275.8560035575165	3052.3208224853133	2917.739696646244	3212.716728237027	3190.047676019952	3269.1631251076433	3063.529084988255	3208.0187043345823	3330.539747857178	3303.6996718436994	3219.695046621855	3182.738557784088	3102.283021825367	3174.3963733083224	3135.8248226771047	3131.862124346698	3264.6460752783582
3071.9235029911915	3166.43224240844	3061.907362660574	3172.2869729215927	3158.1667353433345	3205.6129620573056	2977.594895138157	3164.0202903483532	3324.0824404765704	3123.0962491712917	3084.118104490669	3289.9770040171243	3163.166377625936	3275.8560035575165	3052.318284510587	2917.724756864015	3212.712011064227	3190.030988980971	3269.1631251076433	3063.529084988255	3208.0187043345823	3329.797555478067	3300.910219707947	3219.695046621855	3182.738557784088	3102.279452083586	3174.3963733083224	3135.8248226771047	3131.69974920366	3264.615991041167
3071.9235029911915	3166.43224240844	3061.907362660574	3172.2869729215927	3158.1667353433345	3205.6002104394042	2977.534306951231	3164.0202903483532	3324.0824404765704	3122.9784221627287	3084.118104490669	3289.9770040171243	3163.0659865539965	3275.8560035575165	3052.318284510587	2917.6876891099864	3212.712011064227	3190.022322215016	3269.1631251076433	3063.529084988255	3208.0187043345823	3329.797555478067	3300.910219707947	3219.695046621855	3182.738557784088	3102.2745826062646	3174.3963733083224	3135.8248226771047	3131.677202151349	3264.615991041167
3071.064905516605	3166.197268001153	3061.60676576988	3172.2505951429466	3158.1667353433345	3205.6002104394042	2977.5187999334667	3164.0202903483532	3322.8352958828573	3122.921139793428	3083.9107916761495	3289.5657804926004	3163.0558651629512	3275.7785040737344	3052.318284510587	2917.659803192326	3212.602468868384	3190.022322215016	3268.4302002478535	3063.529084988255	3207.9479856128146	3329.2479748628903	3300.910219707947	3219.49288338765	3182.552141095351	3102.1819370873923	3174.084429257008	3135.443459491588	3131.1564121243196	3264.615991041167
3071.064905516605	3165.70547348344	3061.60676576988	3172.2492919534166	3158.1667353433345	3205.6002104394042	2977.5187999334667	3164.0202903483532	3322.8352958828573	3122.9092763490603	3083.9107916761495	3289.521249555554	3162.9857547313586	3275.7066515520437	3052.318268672163	2917.619585080699	3212.602468868384	3190.022322215016	3268.1978629507694	3063.529084988255	3207.9479856128146	3329.2479748628903	3300.8906500401713	3219.49288338765	3182.552141095351	3101.8422544822697	3174.0386648356484	3135.005732207296	3131.1564121243196	3264.615991041167
3071.064905516605	3165.70547348344	3061.387576715846	3172.2479856018226	3158.0479393398955	3205.5904237009827	2976.873180225777	3164.0202903483532	3322.8352958828573	3122.428636590767	3083.709606313493	3289.521249555554	3162.9724443665864	3275.7066515520437	3052.275491128567	2917.619585080699	3212.602468868384	3189.8300475150063	3268.1978629507694	3063.521679963773	3207.5279909113215	3329.2479748628903	3300.833239009571	3219.4341081215334	3182.5359163319963	3101.8422544822697	3174.0386648356484	3135.005732207296	3130.89864929132	3264.3928450737008
3070.7001311647828	3165.6521913973647	3061.387576715846	3172.2442709822762	3158.0479393398955	3205.5763983503384	2976.873180225777	3164.0202903483532	3322.8352958828573	3122.428636590767	3083.65371308714	3289.100465617908	3162.438491785523	3275.6994844623123	3052.275491128567	2917.593900771467	3212.602468868384	3189.741769847562	3268.179818656001	3063.5199023157516	3207.465135354584	3329.0999859823014	3300.833239009571	3219.4341081215334	3182.2850212113976	3101.8422544822697	3173.695414449334	3135.005732207296	3130.89864929132	3263.8449118034428
3070.7001311647828	3165.6521913973647	3061.367914545485	3172.046620034365	3158.0239580992875	3205.5763983503384	2976.873180225777	3163.896665974373	3322.821427487152	3122.428636590767	3083.6219415827586	3289.100465617908	3158.9904920723384	3275.637685261961	3052.275491128567	2917.308913928135	3212.4915724540874	3189.741769847562	3267.630429583354	3063.5199023157516	3207.465135354584	3329.003045423626	3300.819158154438	3219.1504300213546	3181.9949415544265	3101.548222348082	3173.695414449334	3135.0051584317616	3130.89864929132	3263.8449118034428
3070.5207907395925	3165.588238494819	3061.367914545485	3171.8198799489182	3157.8938343193686	3205.5763983503384	2976.873180225777	3163.5945844875437	3322.650762902284	3122.428636590767	3083.476417054406	3289.100465617908	3151.831196743923	3275.569565856149	3052.221291282345	2917.308913928135	3212.240512871167	3189.741769847562	3267.630429583354	3063.5199023157516	3207.303554076828	3327.762626229361	3300.5893107243865	3219.1504300213546	3181.9949415544265	3101.140904908728	3173.2254734518738	3134.9595382637194	3130.4832643676523	3263.8449118034428
3070.4780048251528	3165.411113801707	3061.34130371886	3171.814937920747	3157.557816829774	3205.5763983503384	2976.8661064116927	3163.5855877865743	3321.979898167218	3122.428636590767	3083.4542271971854	3288.915079813033	3149.0293781990554	3275.559250029981	3052.1395727080526	2917.2729897796416	3212.2086078147845	3189.740673548935	3267.270756191333	3063.5051657443796	3207.303554076828	3327.762626229361	3299.8656478768717	3219.1504300213546	3181.9949415544265	3101.140904908728	3173.2254734518738	3134.696264485012	3130.4689972038586	3263.6914050780574
3070.436615511384	3165.3443552547556	3061.169081793135	3171.79664807202	3157.557816829774	3205.57638280071	2976.860416559016	3163.5855877865743	3321.979898167218	3122.428636590767	3083.4458289670556	3288.696372175694	3149.0293781990554	3275.496363550764	3052.138677604712	2917.266251437221	3212.2086078147845	3189.6553208600335	3267.270756191333	3063.5020714804255	3207.303554076828	3327.762626229361	3299.8656478768717	3219.000990039978	3181.9949415544265	3101.140904908728	3173.2254734518738	3134.696264485012	3130.4689972038586	3263.6914050780574
3070.0173972491893	3165.329144202499	3061.15500600811	3171.79664807202	3157.557816829774	3205.576304201749	2976.2921379008767	3163.167983905295	3321.979898167218	3121.4848323354654	3083.0130932249936	3288.433346693927	3148.8749033773806	3275.496363550764	3052.132424311769	2917.2532083966466	3211.8634472203844	3189.5199053623833	3266.7746704277197	3063.5020714804255	3206.3704297288637	3327.762626229361	3299.8565643309557	3219.000990039978	3181.4526703476163	3101.140904908728	3173.190021644996	3134.696264485012	3129.1081456761094	3263.4197728154923
3070.0173972491893	3165.324363855324	3061.11780377331	3171.7443500303093	3157.413168766435	3205.576304201749	2976.2921379008767	3163.167104658246	3321.91399997923	3121.4347225666606	3083.0130932249936	3288.3075873252446	3148.384101728141	3275.477494616538	3052.117195736502	2916.9393812535354	3211.8634472203844	3189.5044329539232	3266.7746704277197	3063.5020568002196	3206.3704297288637	3327.3302175095873	3299.2987718960576	3219.000990039978	3181.2933231242505	3100.821670991532	3172.70929835699	3134.212460522769	3129.1081456761094	3263.263211860178
3069.580938825029	3165.166812955007	3060.848389556904	3171.6892886906994	3157.2714173349063	3205.438063523547	2976.2310470323123	3162.6288433205027	3321.91399997923	3121.293007093639	3082.64504517505	3287.7626241611197	3148.3572415025483	3275.477494616538	3052.1078615756405	2916.9393812535354	3211.5051322841177	3189.293387946584	3266.7746704277197	3063.5020568002196	3206.28094490872	3327.318240788971	3299.235352803179	3218.994204970042	3181.292692307143	3100.821670991532	3172.70929835699	3134.1738419338512	3128.7907154821323	3262.433549505882
3069.580938825029	3165.1585520712833	3060.848389556904	3171.6326647631845	3157.2714173349063	3205.438063523547	2976.2310470323123	3162.6288433205027	3321.91399997923	3121.293007093639	3082.64504517505	3287.7626241611197	3148.2928284300597	3275.454134400904	3052.0645629908786	2916.9393812535354	3211.5051322841177	3189.2424313106394	3266.7746704277197	3063.5020568002196	3206.26436411772	3327.318240788971	3299.235352803179	3218.9739190403716	3181.292692307143	3100.821670991532	3172.70929835699	3134.1738419338512	3128.7907154821323	3262.433549505882
3069.2945099140043	3165.0972831621298	3060.848389556904	3171.6326647631845	3157.26012653992	3205.438063523547	2976.104624538901	3162.6255811945366	3321.91399997923	3121.158138543648	3082.64504517505	3287.7012065869335	3148.2414029814654	3275.421603921074	3052.0645629908786	2916.891841303755	3211.5051322841177	3189.2294728453467	3266.4497966096815	3063.5017157754087	3206.218475774858	3327.2012544082527	3298.673749984013	3218.875869055444	3181.170767630808	3100.821670991532	3172.70929835699	3134.1685086715497	3128.666860967984	3262.433549505882
3069.2945099140043	3164.982201729419	3060.7128166032503	3171.5414271149066	3157.1612276151236	3205.4232814178526	2976.104624538901	3162.5675675704288	3321.544535243782	3121.0695518342495	3082.6292628678693	3287.4925910126703	3148.0652302475487	3275.321866288373	3052.063740918309	2916.891841303755	3211.5051322841177	3189.1902910939543	3266.3807004687965	3063.5017157754087	3205.8330169700066	3326.4082656261	3298.673749984013	3218.873647600206	3180.929767355125	3100.4051325336054	3172.3805587187794	3133.760389541146	3128.513245353981	3262.254586281542
3069.2945099140043	3164.927843734862	3060.473690495949	3171.493283223467	3157.0475978995746	3205.4232814178526	2975.6613627367324	3162.2660551444637	3321.463826414662	3121.0695518342495	3082.4082637215506	3287.4925910126703	3147.913319573727	3275.1378330097573	3052.063740918309	2916.891841303755	3211.37296569737	3189.1487392262743	3266.3807004687965	3063.5017157754087	3205.821542020344	3326.4082656261	3298.6277783947426	3218.8189939438334	3180.3767726763417	3100.308362854476	3172.3805587187794	3133.7437098800774	3128.3118021249243	3261.974099897243
3068.6676857333987	3164.875048621012	3060.473690495949	3171.480776365449	3156.8457727316763	3205.3089861233766	2975.6403102499244	3162.2660551444637	3321.463826414662	3120.893553365984	3082.311482604392	3286.5877948742245	3147.519956786705	3275.1378330097573	3052.0634979039564	2916.884344088067	3211.37296569737	3189.0213790976327	3265.9663180712396	3063.5017157754087	3205.691371808618	3326.10298030184	3298.060375256208	3218.76078012853	3180.3767726763417	3100.042590537223	3172.3805587187794	3133.347793480508	3128.3118021249243	3261.974099897243
3068.6676857333987	3164.7699682974094	3060.473690495949	3171.4779307942817	3156.7566783668535	3205.3089861233766	2975.636612597621	3161.8387902807135	3320.661830050804	3120.893553365984	3082.124166418621	3286.5877948742245	3147.347128330608	3274.859775391047	3052.0230002089756	2916.7382950432357	3211.3111570765827	3189.021044395918	3265.9663180712396	3063.4943805851103	3205.6810859945895	3326.10298030184	3297.7169579979136	3218.6670146987085	3180.1017826255775	3099.8381966347333	3172.1372222014306	3133.329703095068	3128.0235837209248	3260.8494301509163
3068.54281508374	3164.7699682974094	3059.6654730172313	3171.4650857709457	3156.7561657536926	3205.3089861233766	2975.6167652709983	3161.5327408467338	3320.661830050804	3120.351103955952	3081.532164176796	3286.4849136336006	3147.2976228574735	3274.839151351828	3052.0230002089756	2916.7382950432357	3211.022347382916	3189.0135713088184	3265.938463746345	3063.4906092245137	3205.5511199874272	3326.10298030184	3297.7169579979136	3218.572859473101	3180.1017826255775	3099.7256892849427	3171.96081343412	3133.3124615731545	3128.0235837209248	3260.284073437554
