# Supplementary material for: An improved FOX optimization algorithm using adaptive exploration and exploitation for global optimization
Source: PLoS One. 2025 Sep 18;20(9):e0331965. doi: 10.1371/journal.pone.0331965 (PMC12445531; doi:10.1371/journal.pone.0331965)
Supplement: S2 File — This compressed file contains all the results of the conducted experiments. Each main directory within the archive includes three subdirectories: Analysis, best_fit, and convergence. The best_fit and convergence folders contain the raw experimental data obtained from 30 independent runs. The Analysis folder includes tables and figures derived from these raw results. These files can be used to reproduce and further analyze the results presented in the manuscript. (ZIP) [file pone.0331965.s002.zip › cec2017/convergence/HO/C17F14.csv]

trial_1	trial_2	trial_3	trial_4	trial_5	trial_6	trial_7	trial_8	trial_9	trial_10	trial_11	trial_12	trial_13	trial_14	trial_15	trial_16	trial_17	trial_18	trial_19	trial_20	trial_21	trial_22	trial_23	trial_24	trial_25	trial_26	trial_27	trial_28	trial_29	trial_30
14061707128.736423	7634833525.300886	13016658563.784874	9119791631.932884	14337117221.77377	10748788342.238317	11531074999.575405	12856293790.82097	9971253597.318916	7143911641.249007	15399204035.270327	7404973484.323201	14808087102.62938	9439196037.617607	10868553236.92361	11155392251.550932	10497093461.76181	15505607170.196041	11328319520.468857	16240588615.766533	9948845430.363148	13265857230.038517	11191869934.903963	9459446165.22065	9102645445.347828	11310386866.753757	10704292613.583366	16169349640.037304	6709678416.862979	8229283470.444639
12342317011.873013	6438914078.4662485	10952421806.713186	7709068109.672651	11172913523.854372	10341780450.286024	11268272463.368965	9302137328.370106	9971253597.318916	6761613660.85466	13210073214.787628	4610724521.6045065	7961259674.21241	9022677700.169184	8393520443.66066	6486060947.643427	8487573138.22467	13257646703.561121	9592808068.360355	12720698471.181389	9355743060.003664	8482119008.342787	10640971439.553497	9440288069.265604	7777902178.72522	10066473921.125463	4344538786.546154	12062023968.450178	5128617162.633558	7472101571.921939
10601529200.620934	4025478864.1717544	9156245951.026642	7219666289.89389	9010004017.609535	6653908840.317129	6260509781.644512	6077770361.282424	9033753790.802145	5604008349.775599	11072873698.708405	3337029695.355836	7961259674.21241	5651291714.345181	4841676650.302373	4478424567.254292	7974048810.714187	10258768723.552803	9223651903.058048	10517596731.291847	8840347128.055042	5677420702.508764	10151990300.261341	7846554457.446663	4556541344.679192	9612648576.428133	3874162886.7958336	10280300610.290546	4747565207.772099	4606098999.962737
8734802693.840206	3804921269.135431	8879588072.766537	4237246666.819108	7033754860.421898	6050737323.235073	4989658206.88102	5703819709.08038	6836750659.677492	4253344339.7080126	9149387038.171892	3164949477.081377	7917282961.131496	5356831858.932222	4262365229.496142	4478424567.254292	6891977684.998444	8256993251.991186	9012171800.631155	8671476491.854038	7581235176.203736	3932924713.433617	8126220482.6549635	5970319380.273506	3505781962.606412	7951305386.95278	3067213313.2099514	10129966659.997246	4030359886.133088	4102084303.0048666
7924533973.734703	3466731846.433075	7743570734.764642	4237246666.819108	5284127916.399694	5641641055.473516	3348353163.293258	4298275907.6452875	6637146951.135424	2941989767.1979017	8676931908.264977	2697821224.049306	6446963699.889978	4839170625.614904	3803994458.0484476	4286054830.643879	5058952253.246849	5550992480.251853	8408480762.010456	8424764296.9317	7350995784.879614	2834909060.809245	7551288480.603358	5970319380.273506	3505781962.606412	7584336686.354279	2792372372.847271	7465667322.6543255	3755919077.918351	4011281624.8275075
7349621928.556145	1935036627.6782875	5939520814.781203	4237246666.819108	4915747943.525743	5089705602.21538	2784933356.902763	3686122809.29408	6473405013.356493	2680702277.6574526	7285251886.519281	2486561850.3297634	3770036767.357579	4284985018.335312	2924752891.635494	3568124517.2831535	3162052568.3159246	4517703992.796602	6161220258.00495	6670339148.864656	4539595200.418827	2217789655.3064137	5601650506.0627	5553415683.1059885	3178589921.106244	7584336686.354279	1647744103.2976444	6714277975.430391	3261170703.035763	2512787628.755479
5268814294.834995	1935036627.6782875	5822877923.947651	3682434064.4327793	4135693326.252381	4564039325.953419	2582243223.7343574	2036857248.5712562	5921435429.768332	1763701221.3180351	6319701704.828466	2136859059.8501623	2643394200.5818815	4033721188.0620484	2763150080.126291	2921164619.2751637	3148545892.9791846	2466930662.9818306	5260283752.310388	5492467387.958002	3925946714.7396407	1918609451.1401079	4605608071.068815	5360239495.498806	2297369876.596524	6590110695.079047	1647744103.2976444	6712823630.738517	2047743676.081557	2134420941.5588815
5117179753.541629	1835657976.8831162	5016821491.090947	2692229325.439924	3760024331.2217264	3080391703.8644757	2531675713.4916735	1675043060.0919375	4087260046.827165	1430161393.8740318	4562958326.993603	1821403722.2917628	2014581734.95509	3376815667.624647	1702613600.8387308	2788598833.261782	2891086134.432519	2345983471.7908163	4313777880.918873	4938846290.567261	3182720545.6324005	1808706382.27134	3594821609.4739113	4938481427.843491	1850240119.0992138	4157646689.5108595	1568932709.487327	5552454712.679556	1268370519.3650057	1736932837.947431
4011166141.168127	1772637383.4903307	3914454646.9961	2692229325.439924	3337576897.193858	2636470274.411805	2528345243.0921574	1387890587.653593	2745852584.7324224	1430161393.8740318	4562958326.993603	1761999250.4635377	1971340178.1613314	3376815667.624647	1612223397.4516737	2515933434.1381755	1959713200.81145	1718964779.2676406	4310784351.755752	4155704979.12753	2859512025.839512	1807416484.694221	2485285350.997887	3892206664.602108	1661729636.4232697	3582976217.1493464	1087893051.560102	4423551115.596689	1115776998.369902	1721962776.5509293
3992492493.5479965	1636798978.744495	2782077839.0124035	2470544449.4894238	3337576897.193858	2204816885.764085	2037372068.7738686	915267666.5356057	1609825578.732356	1226169547.8929343	4499061162.31604	1749518359.7387938	1740733681.0360389	3376815667.624647	1500020065.5972233	1920438653.8220644	1711216272.433548	1578746322.603225	4236390395.012878	2360002118.370442	1970628777.8380704	1711795741.2666821	2153200888.308914	3456081548.7755823	1584172870.603055	2203627397.305457	716348771.4828349	4347213308.694897	1055753739.2706337	1565342512.847715
3963157180.7583265	1043362547.5747592	2763955204.548527	2371255307.2114973	3115632851.1686735	1877893858.051497	1808460934.9632576	727857833.1716057	1609825578.732356	964480960.2355738	4236154361.312292	1749518359.7387938	1579132364.9608235	2627916208.7700796	1500020065.5972233	1910579407.4300568	1678017396.5163503	1567656734.602166	4096268103.3797164	1810531680.1775036	1931048177.7018406	1449863295.0832813	1834501239.859621	2937279215.8341293	1584172870.603055	1403848037.528962	674077086.1159711	3846651084.9102674	867827155.3840368	1544588506.0369184
3518011415.3969193	795084417.8161502	2763955204.548527	2179473063.038631	2188574592.5219088	1643359556.9327798	1808460934.9632576	609746893.4992285	1446200999.8008263	964480960.2355738	3594717840.156104	1720405231.800654	1360575896.7758503	2627916208.7700796	1482051735.8919883	1139844171.0764122	1325605213.7963402	1369052398.1871986	3951470947.3192945	1721202793.006083	1321580953.3904805	1292835314.8983674	1818140513.813855	2754567189.7508554	1485152505.070608	1403848037.528962	670395795.3001413	3319460020.0921555	638274367.2632827	1241562104.8065479
3455023165.932443	773808614.9282675	2596202621.611772	2172185936.110088	1828652419.5942945	1409191671.5442152	1620391670.2682805	568624959.0872116	1229202972.3727322	892878999.2881296	3560014561.6673493	1670335476.047651	1251057665.5895724	2386174468.7444863	1339505714.1048856	920188653.2522745	1178270536.5986352	1347597150.0115504	3788158450.6434984	1288809595.3701658	1060064899.4159302	1292835314.8983674	1682518959.279661	2692798403.25377	1376173067.8209152	1388585799.9273305	620369299.0196643	2264098836.8132105	582435765.2730775	1137661012.28188
3008977417.2607527	646087309.7443429	2494390392.319459	1667913233.4246826	1699357853.37245	1187032225.8222806	1559893495.3132715	521841413.5946833	1154442717.5018299	887995541.4274879	2479444823.8880625	1579125423.2480915	1059789526.6521881	1902365287.065899	1279969912.2355437	763082732.7203639	970662015.0882535	1194920177.5424	3530017221.5869303	1288809595.3701658	975317247.3290081	1230460438.08054	1650850796.584052	2142801156.1361268	1349524320.0353923	1135596748.1668243	469102361.58274037	2223064315.8900213	422181811.1388358	1056437135.0446889
2612019818.787669	638788752.2720276	2282026000.7404113	1521345552.616356	1496869166.654146	680218205.9582565	1438577838.7459803	403551283.5800272	1148513486.036406	822334647.9432769	2479444823.8880625	1370350516.1550694	610154059.9804851	1902365287.065899	1279969912.2355437	746629300.460912	828839650.7500781	1062107245.1758738	3521403829.2176933	1169217108.806638	674655713.2930775	1097863458.052383	1591684836.381025	1919901996.958693	1238136622.2295613	1007776771.6606556	425493469.6885559	2147528375.299303	348635839.7729755	947953054.846195
2525862194.7436433	536902309.2772474	2095571749.4883494	1417804226.7330184	1278653528.0192435	528043323.9573155	1334056148.6575434	402234124.5143051	1074834671.8121324	710680473.358867	2144488389.0077248	1279146863.4972825	542479391.7261157	1880233403.6707935	1185927411.7854083	610960479.6737128	711859097.516572	892858112.87758	3306902296.3310065	508312807.6734639	560439900.0116441	1097863458.052383	1520661641.5298266	1919901996.958693	1206168519.8039048	816919625.8585742	386706373.46304846	2129797604.9786742	348635839.7729755	783606435.8199944
2493285423.5244403	487774958.92017347	1535014775.3997586	1289093334.8154545	928584516.8146515	474812362.57522476	1293560345.2142692	387247249.2303773	1062487531.505287	540219684.39956	1768384038.524105	1079629871.9826612	482606734.2595177	1572553092.3704643	1185781529.4949439	581131779.043345	567267481.4618471	709139535.7742026	3057520330.274269	508312807.6734639	535920275.2844956	1094242492.1244779	1472202031.2149553	1892287884.795233	1068532623.0674444	679252631.9594243	305340136.0087447	2129797604.9786742	331184766.5986278	677019517.5644414
2456505917.0229897	443765646.3393774	1457064569.9866009	1289093334.8154545	928584516.8146515	347187167.17499316	1191855426.3196762	292613185.18212116	872488765.7149899	499410216.84490067	1359268116.5309756	1079629871.9826612	482606734.2595177	1524427063.816164	1063159039.795481	569736008.2132001	503873214.74307704	622772424.7166606	2817625879.1996775	508312807.6734639	520784119.9057753	990485133.320496	1293409677.2242131	1853548666.770275	1019012350.3135338	539398866.16311	296882005.6615974	1905394038.4528017	284475290.4505721	677019517.5644414
2415988123.593063	439301290.8936353	1444714374.2360306	1263189061.1244524	718977122.3842088	344513712.2259575	1038731951.9903319	255752502.6990042	741118657.7860832	452368924.6374177	1359268116.5309756	1012502237.1686745	333793365.32912123	1359447712.649159	892531487.4902002	536960359.8445244	450817656.0302782	576342532.6190065	2804401369.9877663	508312807.6734639	516142464.203406	955390130.7178755	1180822358.4154015	1729342726.3951297	1014783614.4282825	539398866.16311	274258315.06714076	1440496632.2959852	284475290.4505721	619049707.3752702
2183017970.8510156	387290710.55463374	1051912624.3599719	1126130845.5214713	717815360.7910814	310156283.57080835	809942438.0023687	255752502.6990042	741118657.7860832	282331768.1033503	1253268306.4044547	802417654.6882448	286069519.8983551	925648539.3656473	786507860.8800038	536960359.8445244	364116413.3753563	488158287.69247663	2716422041.069065	494019359.8181173	464834060.80394495	896126270.2108821	1153927165.6474283	1648470434.100689	906182176.9125696	460649061.8603358	234244099.7999459	1440496632.2959852	213431536.51425838	498398519.9566412
2183017970.8510156	385745050.6120506	973230663.9251766	1126130845.5214713	717815360.7910814	310156283.57080835	713386898.9843931	196371658.6733958	593525531.8222226	273715282.2310601	1226989871.43605	776607061.7893171	279709614.8137663	706415913.489168	743683080.9624529	528444671.2267027	364116413.3753563	453799501.8752167	2422837091.9915752	478341874.04098105	439438196.95184875	799479244.7560247	918632273.0153825	1546643143.7746472	905312279.5950629	460649061.8603358	234244099.7999459	1387906398.668632	208187288.14573205	388819278.88919234
2099696449.9646177	367276077.4996501	882349806.674855	1126130845.5214713	707769958.2541742	290685824.9556572	583319639.9633017	196371658.6733958	577643080.5713533	273400828.63784975	875076617.0019507	756303333.6668489	261672169.53133866	601625447.5792911	727027955.5511658	466096266.04576933	336281223.31328416	444309868.99141836	2078609697.651733	431874047.0960334	373649730.3979966	794847420.6629382	918632273.0153825	1308434780.2835202	705991095.9263368	414863500.8812227	203618671.14195526	1151099658.9083652	187252913.87513685	380238604.31748706
1914587910.1826155	362899212.3136785	880660827.0072246	1048055341.230016	514022751.3627338	266273912.93749768	555277291.5549507	196371658.6733958	523359853.3910688	235376429.18455243	867140000.1202285	735384172.8969624	238852677.19816983	525915254.7241186	694508283.0201648	457229355.9313643	271968335.632725	444309868.99141836	2031664377.1706634	377878576.96627367	373649730.3979966	794847420.6629382	918632273.0153825	1222266071.9518955	679462052.441635	400626066.59659886	199278427.52322507	1017417309.5148215	157910140.05213735	380238604.31748706
1586055193.064921	354946889.3379302	825492941.9392682	1012136263.4416809	427056468.568218	224641867.49175766	509775845.6880146	182857299.2295042	423890277.6037009	205213784.04390004	837504104.5863957	698130172.3840213	221611765.28064677	488471312.36206424	563158677.4584966	444712324.6533145	233096461.2987176	424841988.8872516	1536003281.4679508	290172320.2380264	358392522.8206606	732728157.6764765	729473215.443522	1177709695.6732302	591477714.9818676	328850566.5207253	166263457.99145615	984136874.4377264	149746022.96369246	318229695.4856372
1515064328.7385426	348249351.46261644	706667122.080476	934649818.0921252	411193281.7532558	224641867.49175766	333115828.99828124	175071718.29299876	423834855.7359417	188754124.2085222	837504104.5863957	609996197.1577231	205270670.2207672	442693951.25092494	519581089.4895333	429070891.2412058	219920485.8738249	415184919.03872514	1532865214.6419134	263558833.45189464	329718026.50853944	725670446.8457928	680607637.8038853	1138676918.9315248	455297210.9259123	277761864.0268479	146237856.75767124	974181504.9012554	149174930.85527116	318229695.4856372
1515064328.7385426	337033510.4097272	706667122.080476	864801019.7773355	378077007.69399303	210584430.7397258	329601092.1206607	167442570.9147256	412439973.7614238	186933131.91423243	801587310.680538	609996197.1577231	173993568.58310407	411583291.88969475	519581089.4895333	398303130.75479436	205626391.656709	410990310.3874565	1396390244.9012227	245284601.51586276	291667978.5297726	717009128.6776066	672698028.8535299	1047425045.2393368	250287148.2124782	200470134.80750614	145426234.2278931	752281212.9110461	143408074.20838982	318229695.4856372
1449995884.2837574	330594279.7924856	684823342.6224996	836369100.2862968	206703839.25293458	189630147.34244883	328808117.05393404	140984060.3411059	395567630.96479416	185098908.9851106	472747515.4533384	606261007.6554117	173993568.58310407	404539225.51078314	514686160.4828292	398303130.75479436	134137767.20187059	332023334.85620666	914382858.4737089	204026266.81065974	291667978.5297726	710101693.8004005	568239199.3415312	940151180.1376697	250287148.2124782	189685120.12454924	122520717.67080495	732914475.944563	135161447.3949099	264220294.37986368
1294653693.2965982	327254925.72476697	666892212.7597061	768194915.7451072	189935980.48563614	189630147.34244883	302977058.05290115	127214422.82298578	376516886.9607104	173604645.34413797	472747515.4533384	572569213.8172604	150364835.33352676	300948011.75480944	498101006.5183091	383895518.17224073	133462820.44348395	282884783.05796075	855858062.9615848	179865333.03872633	278004975.3158378	593848321.3636065	556258481.2899057	876904348.7362771	247982393.68656427	189685120.12454924	118997125.34932658	532028614.80905354	129114488.47347996	264220294.37986368
1269399983.1573899	317495813.7141951	664314364.7713192	702591604.6651646	186134818.52097255	187034474.24716103	272636092.8633631	127214422.82298578	362571678.7866218	169742821.0683177	424791935.3699563	568483660.2716775	147595319.41298765	256315008.09002602	473904548.7687946	376212358.68012226	115922776.53434494	277910767.1069373	828527268.2252214	177699852.03802174	270399011.4693843	545730650.7806765	506100938.048576	876904348.7362771	245140638.27369982	189685120.12454924	115159052.50963569	466311116.41211057	116159934.65923597	264220294.37986368
1203928712.740158	256010839.4809847	664281109.2464209	638712339.5864502	143775678.826804	181358546.2329494	272636092.8633631	121290762.53498046	346641149.6139488	160262361.85895392	424791935.3699563	429590476.5968217	116295745.55042057	252133239.69387567	465020864.64866143	249590626.6689987	111674945.89087094	212452320.7559459	703524138.6175812	135880362.34618774	256855723.21761906	517884043.044431	505870001.3430191	859689999.1947272	245140638.27369982	188104613.78795487	87214646.5949938	445877019.61681354	102082652.1915342	247901347.8547988
1079729184.322795	171794012.59312463	364113310.9760297	637292873.6773355	136450477.77324596	179343518.25430888	268582575.68950593	116904148.86909989	338660476.15971583	159082591.08477765	409841729.550638	429590476.5968217	116295745.55042057	246049066.0760035	455772593.4130205	241543305.094031	110151035.30498536	212452320.7559459	666341906.8150767	132099424.4713791	240205418.01253375	505902863.59984	462213278.5750568	752025177.5972813	242049235.6531598	187935928.03261337	79812603.38655199	418975796.47188735	94077770.34882353	244347350.84618196
668818851.3701533	171794012.59312463	345791677.84109014	546085692.5763509	123119630.90533829	150737019.58222252	268582575.68950593	115438723.43102893	331992242.93641865	150087529.31070277	365861239.7027532	389719718.1019274	116295745.55042057	241852581.71953523	436799650.5932327	235359138.81947434	96110187.54387109	153350814.5521891	506884369.7438595	132099424.4713791	211420085.29737282	483412511.98260665	462213278.5750568	744930044.860445	242049235.6531598	187935928.03261337	72208079.39141619	418975796.47188735	73992211.148031	243078952.02920365
668818851.3701533	157197652.5369667	345791677.84109014	477452955.7187803	109313815.17343451	133557753.3589741	266613463.5706042	113379371.13369872	307858263.5270989	148743206.4764741	362078657.90199983	385196952.5053846	116295745.55042057	238238561.6194038	418055260.4687096	229885139.60485512	96110187.54387109	146585148.83742833	506884369.7438595	122677406.51222649	194175675.43105468	339844214.8172704	456429091.6121862	739539096.920218	224567399.56209952	186645239.127308	71074871.08110745	417265646.2656915	73992211.148031	236136219.63294896
639133200.7106338	155438445.85612178	323336805.59226483	456267650.62838244	108844365.51479062	133557753.3589741	227515624.75667465	107156993.17563026	252216250.88324943	148073019.0227373	353522450.2609059	382482178.34452504	112548313.04287603	214568410.49894083	412293123.2975614	202835958.0892393	79344244.21113646	144701687.6639181	383980321.7899533	114719001.86409006	156305611.21139416	321413766.78512865	456429091.6121862	650200174.7532682	222176923.872724	162888407.22716635	68044256.18203339	378187036.6212652	73422167.93431008	232488140.04274857
624483475.7534586	154698653.3880014	320337335.6895468	361271826.8655427	108844365.51479062	133557753.3589741	227515624.75667465	104839211.95543942	214917859.2801069	133218245.70341474	339348094.5732477	349019061.2542175	97093533.02499104	190610282.32536545	377122357.0875269	201648344.43999785	79344244.21113646	124641730.47924158	373584036.08448523	111837671.24910094	153013133.39490777	257484746.3497176	456429091.6121862	650200174.7532682	203677774.060973	162888407.22716635	64289673.15863769	340063188.3758859	73422167.93431008	214635083.98391184
597179279.1779296	154310978.52322972	299534884.0480013	317951070.59897757	104502679.78040923	112870772.60038921	227515624.75667465	97767965.71935779	214917859.2801069	132766946.69125167	277416113.27790266	341323084.52068734	96235677.54457006	190610282.32536545	377122357.0875269	142739827.2520819	78879297.4365492	105807390.95152617	342204715.43965596	111837671.24910094	144029584.840427	253416746.20458645	456429091.6121862	650200174.7532682	203677774.060973	153060754.3836251	60701367.71511298	335132831.0497894	70176930.27259906	214635083.98391184
597130411.9467036	144879190.53569168	296716507.8264747	313118876.3584341	104501940.90462157	112869150.10748385	227515624.75667465	94937236.82590187	214917859.2801069	115312416.36933757	277416113.27790266	341323084.52068734	90275986.32281958	162749169.60181046	370231636.26840645	91513930.99990463	72528103.34722753	105807390.95152617	340480839.65607184	87259602.85550347	134183768.57960936	251172182.60858512	456429091.6121862	645843421.6013016	193270851.6872961	152583696.1121548	59104257.91302613	284366025.934651	70176404.55539083	214634490.919115
583508968.2154179	126175221.16045117	258878136.64575028	305822226.3699597	104501940.90462157	112149984.78707886	217703943.08783984	92554647.86026482	183886755.48768777	84486682.08970685	277416113.27790266	268444433.0435691	86023787.23774754	162749169.60181046	336460693.077197	91513930.99990463	70123811.90324414	105807390.95152617	335698955.03572655	83674204.84158446	131773178.14100789	246210336.9690293	433505446.36740416	630084708.8670211	177750204.83969042	152583696.1121548	59104257.91302613	272654390.5921005	67849724.94369029	210629133.62948042
583254463.6510702	126047904.7261312	258878136.64575028	279136020.6524748	101715791.3162395	106443407.39652228	217703943.08783984	92003908.43735999	179036942.50710067	84322237.81883706	271047258.49533343	252073892.56099176	81715406.27144584	162728927.22079498	321319737.5338511	89275922.67863056	68505034.53171536	104080049.46084069	295815612.827982	83461259.32364163	131773178.14100789	246210336.9690293	420681736.9859892	605726511.5816221	177750204.83969042	150769929.815727	56042865.57788059	272654390.5921005	64616216.71005951	204911767.30092177
539608474.5226582	109014451.23946874	234869749.38723886	262296686.70539564	96504016.47269358	97522249.358513	215047537.7159619	91926789.42238168	146041731.26195636	77408030.69010524	270935295.2659872	252073892.56099176	81715406.27144584	160886734.2850597	319910201.2533148	73378238.22693104	63341599.79194195	93266634.99684438	257842704.55766827	82754777.28585944	119898361.23050806	232203659.74534693	408253992.4713629	604792990.3673673	177704364.4074765	147108860.0560384	49333517.76970239	264535908.77715313	58296002.10137877	196333926.62832925
532217442.2036606	109014451.23946874	234869749.38723886	260579097.20942894	96504016.47269358	84993882.61937582	207860463.50269952	91926789.42238168	110868707.41617732	77408030.69010524	259106749.36768207	157387692.2747207	81715406.27144584	156465744.8253504	285336160.26546836	73116200.04329306	62896075.10493388	88368541.46121898	256963266.45044902	80789398.28553788	111475822.88289721	232203659.74534693	408253992.4713629	604792990.3673673	173966126.6092364	132072902.45244798	49333517.76970239	220415519.0265301	50218919.40337281	193993950.88447005
520090146.08072823	107741934.17574993	234869749.38723886	243172729.58649853	92687998.3866828	79688351.5044784	207860463.50269952	74153013.5915533	69768801.06958081	77408030.69010524	257041350.12775514	138448569.5121858	76933916.50076869	135334218.7654696	279899944.5937266	73116200.04329306	59412471.444526	88368541.46121898	250016157.38822323	79302902.47672404	109686332.36551495	227633011.20268852	408253992.4713629	572347525.8242569	173421907.3876144	132072902.45244798	41835827.3732645	88067369.54619971	47136151.81722364	192146540.62809104
488470495.85957915	107741934.17574993	234869749.38723886	243172729.58649853	85464089.3843182	72883734.75733377	194108587.85963666	73282139.20059866	66736107.57242257	77408030.69010524	191311256.9931515	129484260.9610058	64313281.35644939	135334218.7654696	278016836.038351	73116200.04329306	59412471.444526	88330807.08907351	249895099.30147326	75864355.4619329	98930228.7799968	225479516.88191485	402262269.0214677	528683738.0010019	173228844.96189034	131426365.76995046	41206668.04364117	88067369.54619971	45067138.74353421	176855907.22527742
466664966.49296033	106696146.67861398	210759049.1651671	243172729.58649853	79938747.11525396	71368928.19743843	193680850.10297003	68158771.75900882	58290173.09272457	75473481.10891554	150765163.35693872	127694737.81173138	54477414.466812454	128567406.58208346	256999036.72251835	72345012.07634613	53715601.25384572	79067579.42441106	243209779.54611173	55659343.90499026	97638996.4870224	214199869.2987465	371854950.5276784	518041945.4624717	167548195.45680887	123817524.8954814	39379410.59067546	87562910.73497209	38932682.349633366	171368151.89298275
438478309.7430986	106067584.00048578	210759049.1651671	226327720.8647643	71383728.11301805	70907851.68200046	193680850.10297003	65204599.44738042	58290173.09272457	75473481.10891554	145763749.14971796	123097790.7274573	54477414.466812454	128557303.75746147	256999036.72251835	69460203.76050037	53182068.8695167	79067579.42441106	238763467.09151945	42369949.87383608	85848184.70111471	204984637.27452618	246503866.38370603	503696783.0273465	161512308.07888812	118855214.68561941	39379410.59067546	76666842.10394463	38576425.33028681	165800574.47957283
374528184.9020277	105049013.48828478	194340831.44526765	224617085.71352652	71383728.11301805	69915740.26065491	181587039.89405325	57409301.915211044	56694580.29730995	65234745.02058741	140418350.9106542	118186191.93289083	54477414.466812454	124982913.71313193	253335332.39120215	61181206.180150956	51783215.41457452	79067579.42441106	232436221.5489815	41298420.01847455	85848184.70111471	204984637.27452618	224834655.98368305	448368757.5190653	156797830.60118273	118469069.4486094	38826863.508417435	76666842.10394463	37790059.76122175	135221216.39468828
291686410.25183374	98522389.96651524	194340831.44526765	220380097.2397043	66575521.99540888	66596391.31262316	181587039.89405325	57409301.915211044	50453389.25312486	63270093.193368696	136386423.5492924	118186191.93289083	54477414.466812454	114735311.48693585	253304742.61645466	59670161.604232214	50726399.1239127	72997269.10990645	229262102.6097483	39732233.12411927	85170255.19555055	204458466.6933917	218419008.6443564	448368757.5190653	155172996.16058913	112857705.39925036	37867911.99876893	65949130.61107339	35518071.73134623	135221216.39468828
237220543.53508773	93303610.79043604	193080338.04287815	190747496.22149944	66575521.99540888	61166111.76366021	180265218.80064872	54529726.28494094	35910803.98611907	63270093.193368696	117857898.77021503	114876908.97155644	52902961.333360694	113784110.61098167	249070094.9119413	54226722.055784166	49246282.01590701	71363645.54940003	213183825.07230294	39732233.12411927	74488414.31788765	182839557.89743915	186328387.11738253	429574889.02336484	144515872.2349722	107913865.72553645	37867703.259532176	65949130.61107339	35517823.35659749	129996201.39345036
223478826.75269753	93303610.79043604	187044602.70076123	183048193.14167777	66190321.3731816	60641950.37679036	177602365.0296618	50476360.25652547	34922645.788816914	61410040.26833385	116162658.45926888	114876908.97155644	52354501.97977249	111281772.45249228	240707716.86866015	52035863.85502109	49246282.01590701	70470260.22097355	209143932.90039563	38129768.62451436	74381843.45461062	176405855.3370556	186328387.11738253	321060660.80068713	141204021.8326933	103222032.05656004	37867703.259532176	64389837.65126066	34436240.2999698	122845457.22284214
223478826.75269753	93303610.79043604	178268886.97186005	183048193.14167777	65481564.085255116	60641950.37679036	177602365.0296618	50476360.25652547	34922645.788816914	61410040.26833385	116162658.45926888	110384830.1060917	46576461.06408571	111281772.45249228	232936637.99388975	51975755.01008569	48601730.591970764	69687060.01188028	209143932.90039563	37148017.380830705	73115380.28587152	176405855.3370556	186305877.14917344	321060660.80068713	141204021.8326933	102912803.59709494	36656236.59435134	62723778.76975318	34436240.2999698	122075478.85227922
205949382.4622287	93303610.79043604	178268886.97186005	182727525.85194397	63706043.42425915	60628368.343429975	160718596.1474692	48163450.52442745	34866988.739975974	59918430.947351575	116162658.45926888	101248253.61572373	45151787.1340404	100310834.86370821	231496963.3530364	51975755.01008569	46922368.29349614	69687060.01188028	209143932.90039563	36300683.95736604	72229109.4578686	176405855.3370556	184190871.73985422	309322767.3933151	141011773.0441836	102760705.34332123	36161592.18986264	57993934.64355138	34305485.06355533	121104758.29892123
187952136.42760837	87900805.91644396	175814778.31212106	138691937.99375117	63483451.22515024	50542379.15535954	160718596.1474692	48163450.52442745	34866988.739975974	57521477.82345961	107273173.43884873	100894353.20530957	44690371.56747711	93775886.2879702	223433906.19124848	51942016.39525501	46858763.9290368	69684664.73026648	209017126.27443317	29520933.52748229	58234282.89273257	164553082.98271877	176566876.15968895	305090766.18359685	129020246.49594246	101751381.29361695	36125141.977544576	57978328.003167465	33859454.59942654	117050858.76386894
153753883.0588045	81986867.46425438	169495216.06592593	135317748.28206766	63313885.67607318	50542379.15535954	160718596.1474692	48163450.52442745	34809139.99350524	47638018.76798535	104506188.81380814	79538772.00686033	44365294.17534516	93775886.2879702	222045529.7229025	47416507.78473311	44912035.858756185	63806901.75431214	202026406.20360634	29520933.52748229	58234282.89273257	164553082.98271877	176566876.15968895	267548715.8877932	129020246.49594246	101513654.25726874	35426719.7695255	57978328.003167465	32851310.140969165	117050858.76386894
153753883.0588045	81986867.46425438	169495216.06592593	135317748.28206766	60043567.232486464	48836558.93847751	146977759.8824473	44201315.89540659	30944765.17774784	47638018.76798535	104506188.81380814	78443053.02085073	43057653.26303936	83291270.03742675	189782365.00752252	46304448.285919785	44818839.962747544	40575411.55878341	202026406.20360634	29520933.52748229	56342579.86856442	163927085.01536632	164502166.15877372	235514481.18350458	129020246.49594246	101509605.7734534	35426719.7695255	54572817.878662	32812655.701078527	102958021.60824512
152629977.24243408	81986867.46425438	163144538.63363114	135317748.28206766	59885457.677182436	48614049.659933805	146977759.8824473	43260416.35561676	30944765.17774784	47638018.76798535	104219092.49636157	78443053.02085073	42827414.920354754	82600011.52874173	149797234.6773928	46029924.49377881	44627821.97811943	22491173.571295973	202026406.20360634	27178996.689060315	56342579.86856442	162760934.5450829	164501785.75317794	235514481.18350458	129020246.49594246	100030433.39446779	32675044.06158715	51749034.278133854	32501890.776627272	102958021.60824512
150921394.5811047	81413632.19832836	160463125.5350258	134277008.32128924	59067248.09289152	48614049.659933805	146977759.8824473	42273443.714951865	30944765.17774784	47638018.76798535	104095232.44816355	78443053.02085073	38612871.611330755	82581308.37467733	149705040.48729005	46029924.49377881	44627821.97811943	21633781.603204448	187200433.64254156	26597231.164706185	54364134.07176049	156919862.30901325	163743915.2722847	213705441.5283317	129020246.49594246	100030433.39446779	32675044.06158715	51749034.278133854	32499873.135151148	102958021.60824512
142767484.91642043	78044587.29384162	152181666.84685758	134277008.32128924	56507604.3938328	48614049.659933805	146977759.8824473	41823724.97427179	30439324.067213647	47638018.76798535	102225538.57889481	78443053.02085073	36540692.93678117	82535998.65869942	146404874.7747843	46029924.49377881	43049641.70389321	19821254.587012336	187200433.64254156	26597231.164706185	54364134.07176049	156035593.84303993	163697546.96592045	192196435.90382797	128842423.02525894	97883195.74671172	32675044.06158715	50918989.83687045	32499873.135151148	102958021.60824512
141095723.14924428	78044587.29384162	145270871.37529817	134277008.32128924	53014939.62866844	48484824.18194738	132169382.38467284	40875040.93349538	30147933.669146374	47638018.76798535	100341428.8882505	71968816.16588113	36540692.93678117	82535998.65869942	137469853.9486242	38776219.93507345	40833315.88520114	18359463.34834074	171580252.4624235	26590883.755830515	54364134.07176049	153659244.12273282	156658197.51192814	184989197.9394721	127119229.19835092	97795380.30398902	32675044.06158715	50462642.748791136	29088871.57190564	102958021.60824512
85594807.02766472	78044587.29384162	142103952.19893652	133852783.63343894	52903669.4801144	47106908.94522682	132169382.38467284	40875040.93349538	29804141.033048835	46487191.12476681	85579570.78136164	71555963.1236417	36520330.19293414	82535998.65869942	137469853.9486242	38395108.193961985	40664752.17526954	16658939.228637919	171580252.4624235	26590883.755830515	53296504.92456627	150457177.07863674	155749404.57463405	184989197.9394721	124680445.58324715	96205495.7358612	32133987.033255517	50401164.347362235	29088871.57190564	100047222.73159736
84780004.20961587	77831030.76962791	141586400.70803916	130145913.78204799	52903430.23863559	47106908.94522682	117767069.14404671	40463929.75497923	23094052.485717855	39930938.99751462	73282690.79774883	69472297.69511166	34428281.45288125	79765519.05247295	136320126.99474466	38176856.967496246	40528528.18684782	16658939.228637919	171580252.4624235	26241427.40956805	51471013.03145031	150301488.28449106	154761995.77740386	170061243.2783017	123516354.69086948	94528958.70468144	31230139.160344303	49998878.35813627	26110624.549710244	100047222.73159736
84780004.20961587	74849031.07227091	129595649.05637677	128293659.08513366	51082775.28728342	46392317.781520456	112541812.07280532	37771029.16209369	23094052.485717855	39930938.99751462	71882600.28367284	63766304.75007947	34323656.489102125	77315071.8124165	130184038.21600422	37274410.69937787	39213320.10503677	15457673.279674133	165883174.37308198	25465205.992704183	51240194.27439308	138969109.00616506	149187862.0922763	164970334.67335367	123241719.50433147	94419803.96620716	31087925.278201878	47691007.5663295	26110624.549710244	100047222.73159736
81371249.1095848	74849031.07227091	129595649.05637677	128293659.08513366	51082775.28728342	46392317.781520456	112541812.07280532	37771029.16209369	23094052.485717855	39930938.99751462	69274202.59610528	63109577.474391714	32968867.566190206	74050483.809799	129957449.87637305	36250469.23123279	39213320.10503677	14106616.90239743	165883174.37308198	24777454.59034964	46607420.86454053	138969109.00616506	148968294.28958473	159510515.7996	123241719.50433147	93784957.5385721	30173322.1509332	47126234.11398662	25902007.905947488	98185416.66760115
81371249.1095848	70623945.38797455	117876579.67994787	123909290.52534617	50772540.47363495	43804473.58582913	110663813.45558767	37625938.88617609	19339504.770428043	39930938.99751462	61776777.31961766	63109577.474391714	32968867.566190206	73469890.93703409	121390629.91652468	36250469.23123279	38837671.18051511	14106616.90239743	159933370.8335457	24777454.59034964	41869308.590075634	136696979.4457604	148749434.0518849	159061647.35278893	119121834.87619928	93236801.97497281	30173322.1509332	45608476.38259651	25804657.799632527	93342783.86728188
77970206.10263291	70623945.38797455	111903551.54415213	122626852.09831005	47770206.45687859	43804473.58582913	110524776.32614388	35808323.89318016	19284050.631998222	34024028.49683869	61776777.31961766	63092227.14542311	32359213.898432348	69663394.27355112	121390629.91652468	36250469.23123279	36870870.91790135	13257491.778047327	152155995.4376126	24339898.12302395	41869308.590075634	118007652.63298815	144345036.2246749	156653712.19222042	117441987.63405661	91207815.4420148	29420583.284751646	42725525.62339254	25307474.038707368	89807543.01552744
77686413.00418693	70623945.38797455	111713973.71069433	119481394.521812	47092061.53168735	42063889.43226864	110033816.31188367	35808323.89318016	18429725.01528428	34024028.49683869	43073973.5799765	58938955.926170625	31446547.101487275	69663394.27355112	121390629.91652468	35247718.80964555	36845296.86329996	13256084.231163923	151104411.7122375	22828525.70322266	40015220.91915366	116921873.69114527	142837808.4779206	148987304.35940093	114848784.20085056	86108112.37667653	29145612.25197903	42252823.88903869	25068041.49061557	89043445.585711
77591749.20979258	70013393.28905001	104650770.15483257	118714217.45065957	46540283.1552808	42063889.43226864	109345121.59267247	34802466.06838638	18311272.534875292	33847187.012806274	43073973.5799765	58863577.212194584	31271886.193799905	68443088.6366299	116242115.63898239	33090714.05846326	35259570.26729148	12983711.18888575	151104411.7122375	22828525.70322266	37085444.431365915	115426052.24555737	139515170.4138856	148987304.35940093	99759657.44600384	86108112.37667653	28743217.81952094	41606625.46249177	24978890.63912618	89043445.585711
72276390.42432603	67812497.88915148	104650770.15483257	115856700.80467665	43510869.046846494	38886647.318559304	109345121.59267247	34712863.25325096	18156422.555329546	31453167.938472074	43073973.5799765	58863577.212194584	31060711.1919776	67599827.3268853	116242115.63898239	32986504.103405043	34367319.702161066	12397785.613155954	147561742.52073082	22828525.70322266	37023906.78662816	112349745.2590689	138811943.3823459	148986662.35586253	99759657.44600384	84279451.08617312	28435920.985842332	38360008.89817224	23228753.604581397	86263480.0340812
72159315.27935798	67640862.09002428	103850506.26713556	110898434.8105216	43474629.435092725	37565380.012133904	108049496.73880099	33660525.176034905	18144997.575547047	30497384.61622199	41651341.93044257	57415730.1634572	29145715.798519935	62141425.179419726	115090493.38694723	32934467.936841846	34329841.078240305	10556242.244251749	146368286.8680825	22706444.795344967	36633244.040910035	112349745.2590689	135169312.470372	139350375.97552004	99759657.44600384	82814289.60234052	28058291.30581231	37631917.60557426	21472921.312611982	85875624.97580834
69395691.47019215	66162810.536399394	96053614.190338	110898434.8105216	43403526.045782454	37565380.012133904	100328644.12336597	33660525.176034905	18143255.38929476	29324324.75694613	40988081.331016794	57415730.1634572	29145715.798519935	62141425.179419726	115090493.38694723	30726446.590138406	34114805.94196402	10556242.244251749	145120060.17425895	22340710.48465093	36591388.559839584	112349745.2590689	130162489.71753082	130799807.0371419	99759657.44600384	82814289.60234052	28055731.11000426	30329536.37714401	21472921.312611982	85822792.20456074
66995872.95360088	65040360.03123107	92681672.12759317	110898434.8105216	43403526.045782454	37533896.26671887	99452600.31508008	33660525.176034905	17318697.24153655	29137250.446244568	39887904.40905824	54066252.12364379	28974684.649941016	62141425.179419726	106330435.39186808	30726446.590138406	33591549.81236357	10449907.899638515	140478689.0282253	22294328.531002603	33459342.193245098	109072837.06601125	123682939.83790362	130799807.0371419	98258049.50529012	78089214.36532246	25477226.959190212	27779251.190418057	21472921.312611982	81642049.69941862
66557859.76249727	64006564.27250877	91080373.32288094	110219764.2102077	42198352.157627724	34951349.73770043	99296145.09529893	33285922.31580021	16081006.583279356	28731431.021682117	37225849.188328594	54066252.12364379	28222043.710599884	62141425.179419726	103794149.83888365	29125793.038035005	31998545.662937775	9031493.910159014	136712907.58187526	22036037.537327603	32136071.232285243	108421153.56801695	123682939.83790362	129185806.29344657	91258317.26268753	78089214.36532246	25477226.959190212	27068829.398877695	19282740.016872168	76469128.44627227
66451592.634374544	63866091.03850705	90736510.49169847	107250991.72425872	41586111.28330663	34951349.73770043	98494203.4760972	33285922.31580021	15648565.303180404	28731431.021682117	36885618.72411593	53629905.10024066	25514973.232915718	62141425.179419726	88123459.2384237	28304058.907110054	31568916.947071668	9031493.910159014	130467977.23133019	21872595.837755304	32056734.67773835	108255464.31405994	123583103.00299594	129185806.29344657	91258317.26268753	78089214.36532246	25452547.355598696	27064606.48318116	19282740.016872168	76377908.5597398
66448861.525119066	61122033.49398968	86564159.97418678	106738447.6353226	40063087.82998291	34476919.769427545	98467780.66336305	33285922.31580021	15096706.200314676	28731431.021682117	36873277.44692609	51479369.28755525	25514973.232915718	60549103.478228465	88123459.2384237	27965372.0953293	30737250.42314896	8173451.040734304	110243876.07797235	21676637.6758549	31981947.612161584	107947422.83806777	123582727.12754938	124554444.68092585	90320139.75838423	77366104.04736343	23982893.560467467	26650421.546592824	17834447.36094166	76275220.1497396
62252942.99735855	56380643.36781312	84772647.82458135	105080171.7899005	40063087.82998291	34476919.769427545	96677919.84067982	32499371.037659936	12745305.868848385	27289530.078883756	36175428.59304003	50728358.745572254	25513420.858033825	58561839.15174825	80270545.27729212	27523376.495624997	30729918.287551343	7596293.922094714	107703179.8007314	19135513.450047515	29338223.045663446	97047813.31117052	123427572.32985422	124554444.68092585	86819154.92353214	74068885.98857999	21476515.418290347	26464393.432815682	15834079.490740957	65299115.36191068
62185814.0634029	52645781.06578963	84446513.26697662	103299075.03716329	39974186.62354142	31273097.662405673	93531730.28237101	32499371.037659936	12745305.868848385	27114421.451552186	33479505.87040844	49792917.298270985	25360145.765506197	58561839.15174825	77370033.82953092	27003539.322508875	30571431.89149137	7596293.922094714	104916196.22234143	19061284.257072873	24727146.685188606	90606437.21710208	119488600.26296715	119254162.04492417	83954074.2061104	73133222.15838797	21476515.418290347	22876862.67382829	15834079.490740957	65299115.36191068
62185814.0634029	52645781.06578963	75861073.52793646	101821426.68726236	39942542.49135994	31083862.60883182	93531730.28237101	32499371.037659936	12745305.868848385	27018731.679060675	33479505.87040844	49792917.298270985	25237739.043702632	57243554.60553214	77370033.82953092	27003539.322508875	30571431.89149137	7596293.922094714	101515564.57629491	18646131.439566698	24727146.685188606	90606437.21710208	116316663.55804741	114677305.71164009	83763081.20851657	72274903.24547859	21182506.3762268	22876862.67382829	15834079.490740957	65299115.36191068
62185814.0634029	52645781.06578963	75861073.52793646	101049670.61127272	39151394.8639535	31083862.60883182	93501150.20796572	32450351.41816717	12745305.868848385	27018731.679060675	33479505.87040844	46629064.86573217	24648687.268504083	57223996.54602717	75398288.39930813	26946274.968914293	30571431.89149137	7367032.679729016	97963567.34240629	18110136.04911747	24727146.685188606	90606437.21710208	116316663.55804741	114426985.79534331	82461380.65746602	71637103.35653907	21182506.3762268	22856942.59688946	15762395.872172413	64905236.35125825
60961255.150816776	52645781.06578963	73582555.71492913	101049670.61127272	39151394.8639535	31083862.60883182	93501150.20796572	31983620.072598662	12520857.278406058	27018731.679060675	32664887.5684791	46589165.7172592	24648687.268504083	57223996.54602717	75398288.39930813	26070823.744542044	30571431.89149137	7367032.679729016	97248137.48282787	18110136.04911747	24727146.685188606	90606437.21710208	111559576.74004701	113765624.06437343	73030995.21362337	71637103.35653907	21033146.661050368	22343109.07876036	15201764.807610476	64905236.35125825
60961255.150816776	50911669.39582916	71997009.84413837	98220544.67927834	38654630.58729888	31083862.60883182	89982638.09415014	31643089.139154654	12516350.838379603	25294142.77150911	32643099.894782275	45915981.59472591	24518154.813837256	54685969.35784405	75398288.39930813	24969119.88140905	30571431.89149137	6847565.528875446	97188191.75010012	18001168.96542428	24475233.787829857	89122326.52770907	106922706.9053229	105373877.44696333	73030995.21362337	70153824.94620684	20688980.062920753	21330195.68776732	15201764.807610476	64905236.35125825
56084206.572801776	50691726.0981994	70306602.38952775	94807914.97998592	36951467.093373016	29737390.92220993	89762047.13153628	30470172.115138642	12471073.933166748	24685746.23076469	32623369.280496135	43042815.67989254	23377690.78978819	51604465.88185537	71759713.1824453	24969119.88140905	30031583.795014303	6844044.343180371	96484791.72250286	17757876.63947916	24431311.947002526	87224283.6256386	106922706.9053229	100077120.33824736	73030995.21362337	69127995.17579503	19612862.497035872	20912254.584702842	13784841.007513195	62687012.94184331
56084206.572801776	50691726.0981994	68345947.18964262	92192149.61961453	36951467.093373016	29722349.15326179	88907915.50675683	30052195.298433907	12224757.652326373	24389469.99903661	32588453.519936018	43042815.67989254	23295510.99213192	50958114.30233861	67104659.58242224	24407285.174079772	29917414.289364308	6592781.046144732	96102443.8508694	17682934.10354352	24402473.088532504	85726317.42776619	106922706.9053229	99756707.53356129	70894057.64656106	68649532.12088145	18947840.9354707	19314489.629807938	13412975.904138308	62687012.94184331
54943309.08553484	49719907.81593087	65439191.85449833	89555432.32015686	36951467.093373016	29722349.15326179	82938445.05167188	27277760.779114865	12084072.329513388	22356074.791945968	32588453.519936018	29184704.811705682	21702337.70444195	50286368.90746807	66515707.721448414	24407285.174079772	29801863.72670991	5972003.590598969	96021258.49418314	17133037.005156588	24402473.088532504	85726317.42776619	105141872.96201122	99124846.27014777	70894057.64656106	68383779.15446544	18947840.9354707	19314489.629807938	13157291.147438299	56402111.97012801
53985011.56825375	48589978.12848047	61692809.30192403	89555432.32015686	36673629.80645115	28505168.933871925	82938445.05167188	27277760.779114865	11656321.955152882	22356074.791945968	31217515.753017597	28861558.762608394	21700531.768236525	50073917.20638424	66037443.27201286	23806709.80140842	28722454.96979321	5834512.383761904	92880034.08375499	17116427.840349246	23896166.752881065	85116363.60544543	105141872.96201122	95597434.44989042	70704073.01318139	68196055.8679094	18887336.60534046	18667149.286748312	13057064.643312003	55815828.23472329
53716766.7341942	47967364.57420315	60121685.280051924	89173343.0409316	35678634.44272061	28336538.996602982	82938445.05167188	27277760.779114865	11124386.77764401	22356074.791945968	30945856.443040464	27825905.840028748	21550623.175681025	49954904.859585494	62112218.17041136	23421982.942689013	28529009.520713575	5683391.363498974	91946460.89450356	16891525.777112458	23313348.46621678	84993853.07428257	101568449.5121154	95597434.44989042	68788762.96666534	67295317.2866599	18820685.91986616	17963544.470940046	12626834.96412787	55467657.16477605
53635899.9949346	41336366.379212834	58450634.435847566	88687798.06415759	35678634.44272061	28336538.996602982	82823681.39784919	27277760.779114865	11052437.740096426	22356074.791945968	30945856.443040464	27540266.736990374	21006728.006971523	49219268.59340182	61777756.97642921	20421285.496540256	26870799.796064634	4973197.047134592	86827901.32545188	16083819.318936607	22201621.73193125	77794957.68365155	101568449.5121154	95597434.44989042	67494220.32880591	64605935.27660364	17687704.66376503	16994854.170571905	10498419.0229104	51841750.8888821
52987627.53529702	41336366.379212834	58450634.435847566	81608452.96060245	34180923.94995256	26965905.839719854	82478717.37682101	25567571.1730262	10897748.554771107	21745407.855400916	30775001.393759232	26946118.169218384	18544493.592234116	46438375.14983975	61777756.97642921	20421285.496540256	26870799.796064634	4973197.047134592	86827901.32545188	15986728.096165275	22006810.92004125	77794957.68365155	100494845.71770763	94779823.33965822	67433880.62910347	64215977.928487405	17687704.66376503	16994854.170571905	10498419.0229104	51841750.8888821
51459002.83414271	41336366.379212834	53392256.38207367	81608452.96060245	32693545.859710783	26965905.839719854	72731130.62021771	25567571.1730262	10319800.264212579	21745407.855400916	30586834.412504964	25376493.964489475	18543257.64041646	42100379.16473835	60069395.672232136	19464404.734286163	26870799.796064634	4755603.353888643	85336379.83815765	15962479.068379575	21264009.91862757	72492213.87824394	100494845.71770763	89829853.56867921	66459964.94666072	61278827.86617602	16351030.66950275	14980768.857407255	10498419.0229104	51841750.8888821
50348564.950690106	41336366.379212834	52674369.15640568	77996248.9475174	31196392.087675877	26965905.839719854	72731130.62021771	25565013.363606058	10302457.762246944	21430364.575176485	30384408.121183384	24604538.231244	17752547.215045832	41479646.4489099	59584071.23611366	19236795.08249054	26354598.349357687	4721948.7515450865	83433227.91755575	15958527.701653186	19878827.014805112	72492213.87824394	100140107.4742548	85816112.62972604	66276936.01986832	61278827.86617602	16213207.55226851	14826299.4068506	10124744.876745408	51135002.38715344
50348564.950690106	39230784.13189158	52551330.144479826	77996248.9475174	31196392.087675877	26965905.839719854	72731130.62021771	25417412.857102983	10300836.626856826	21344328.889276445	29577990.5593176	24367237.475681324	17750762.40939939	41139753.18020613	57894395.36157544	19229507.111551717	26354598.349357687	4721948.7515450865	77094490.62114614	15023408.346942684	19462949.256319042	70209227.88436735	100140107.4742548	85816112.62972604	63742222.41447416	61278827.86617602	16213207.55226851	13675678.172147334	10083389.197023667	50629244.977207325
49558234.11795586	38232747.970378265	49393693.196259364	77996248.9475174	31012713.92609036	26965905.839719854	70451542.42600052	24562442.42886234	10299562.539827816	20858165.086901326	29545698.470902365	24285145.05108942	17750762.40939939	38007995.72318372	57344258.968724646	18575430.962895043	26217871.989171747	4526004.936586403	76905894.96512587	15023408.346942684	19406927.151009127	70209227.88436735	100140107.4742548	82149008.74877132	63742222.41447416	61278827.86617602	16213207.55226851	13675678.172147334	9674293.600717127	49529559.52913026
48849873.83792061	38035692.349744655	49393693.196259364	77836835.32498018	30520814.56228591	25995638.245317772	69836698.49183188	24562442.42886234	9929749.292522881	20842755.13752095	29346129.451775804	22083148.43246077	17749279.58198275	37973038.3094134	55357970.52123309	18517066.07107886	26025424.629803594	4256564.726011706	72558878.2083952	14483627.22087345	19164670.86249422	69690524.34096095	100074642.92288452	81682733.2390375	62972219.4944271	61171756.44243733	16213207.55226851	13247445.357785303	9064386.107829634	49529559.52913026
48849873.83792061	38035692.349744655	48612760.85816761	71835750.91092932	30479982.52544659	25965523.075592265	69836698.49183188	23265943.046679232	9929749.292522881	20766519.257225636	29346129.451775804	21538192.4499107	16529261.55879938	34896399.17825397	52314844.682106204	18036451.00456575	25247441.89651421	4256564.726011706	70869697.2353595	14153353.625189718	19001302.01347082	67249093.06603022	94604386.94411571	73894737.82083783	61099279.15967382	60878364.87352991	16174080.226060253	13247445.357785303	9061840.84815399	45474437.47702644
48190783.28668819	37848040.68085252	48190241.70252294	71835750.91092932	29391922.99656186	25196963.16983218	69836698.49183188	23265943.046679232	9688732.208086379	20723332.819959093	28212709.890555877	21538192.4499107	16529261.55879938	34896399.17825397	49699816.17533865	17596739.676325597	25130787.640234735	4256564.726011706	69247516.29837775	13981797.923292508	17497527.77539673	67249093.06603022	94604386.94411571	73894737.82083783	60699413.77395584	59491536.7153665	15830992.064413495	12464463.185667982	9060095.792390512	45433893.91360137
46703305.91235444	36574703.213920996	48087447.470536955	71835750.91092932	29289867.455811705	25196963.16983218	69721051.6242763	23181227.813373353	9602917.962825822	20575286.650643688	28212709.890555877	21118475.34209548	16529261.55879938	34896399.17825397	49699816.17533865	17584955.2225191	24940906.571300827	4205511.240687536	65624266.17189982	13813477.153810954	16786359.143579848	66616155.39447506	91762090.33717355	73894737.82083783	60321470.14257873	59491536.7153665	15306575.274670608	12464463.185667982	8150199.285403063	45433893.91360137
45463034.42675139	36574703.213920996	48087447.470536955	71690939.15430397	28946714.87126886	25176806.897281874	69698238.13352363	23069926.89307435	9597003.749181036	20070810.770277254	28008837.530150246	19908256.63818629	16521029.232402405	34896399.17825397	47224452.24429945	17413836.534271207	24563604.769445825	4085356.0933283204	65624266.17189982	13659547.98317643	16419221.113037184	65207847.971957766	91762090.33717355	73894737.82083783	54910580.18659413	59491536.7153665	14745305.65754605	12464463.185667982	8150199.285403063	44692330.26129659
44427464.00789373	35932140.65660427	45187638.45155877	71190162.96771917	28945731.32457916	25176806.897281874	69165767.63874817	22771972.23815102	9567598.226193536	19535666.519738257	27611730.50544773	17952392.513416428	15413780.311371561	32352288.503709957	47101346.49347297	15873674.852407627	24553824.72364149	3994393.234552954	65624266.17189982	13659547.98317643	16249577.134666324	65207847.971957766	88811328.03304085	68466053.95423633	54910580.18659413	59491536.7153665	14590438.614784162	12181249.503492799	8081260.911094256	44692330.26129659
44427464.00789373	35392157.88720205	45187638.45155877	70674319.11672656	28136813.874372303	24940834.509813096	69165767.63874817	22771972.23815102	9407283.529794948	19535666.519738257	27399570.63745115	17952392.513416428	15413780.311371561	32352288.503709957	44000251.797846764	15844236.362054294	23454687.521125052	3760512.8014255273	64480121.85614767	13659547.98317643	16233994.10318989	64868435.6801301	88811328.03304085	68466053.95423633	54364059.546044566	59431612.90902596	14540311.740137115	12083816.584374692	7856496.342246538	44665596.8457292
44427464.00789373	34877070.15764729	44028231.0138053	70143721.46369673	28136813.874372303	24940834.509813096	65853107.31020927	19838771.315730814	9286795.742115086	15779125.724856855	27031341.119782723	17797788.028665554	15065049.042616127	31052588.227359865	41702539.107870206	15444815.325834323	23454687.521125052	3667676.8884939365	64480121.85614767	13172641.41464971	16233994.10318989	63837594.76461292	88811328.03304085	66572098.44708057	53015401.73345493	58907900.345324926	13761950.396070996	11908012.84176037	7708918.978825572	44243476.429456174
43536771.88714034	34777551.25815311	43405872.04114807	70039599.1826165	27968101.16868251	24929058.86012719	65853107.31020927	19838771.315730814	9262362.336391699	15779125.724856855	27016794.163328256	17520023.169005886	15065049.042616127	29906008.512999352	36559532.32183875	15404492.287229264	23190364.245996833	3635204.136252891	63029090.593260884	13172641.41464971	15382090.3965073	63501571.62016777	88716446.84851952	66245575.53577594	52560809.42098059	58785455.058177516	13735502.236175805	11908012.84176037	7490610.497858231	44243476.429456174
42986299.69630411	34569884.45064	42643723.32126464	67359227.81218585	27881042.04281029	24929058.86012719	64092803.96268344	19324474.101085633	9260624.382107757	15045364.369722907	26931478.068635892	17498045.71029606	13799475.83056299	29366695.468102682	36048894.88326374	15177426.108568458	23190364.245996833	3633237.8214259846	62883294.54539719	13172641.41464971	15373592.194154087	63501571.62016777	87040106.77571763	65190812.567413114	52560809.42098059	58785455.058177516	13705970.307076866	11777348.305509556	7490610.497858231	44099184.07487785
37741984.267764986	34499346.02536857	42643723.32126464	66079837.78174527	27881042.04281029	24907023.983012713	64092803.96268344	19324474.101085633	9216694.88440785	15045364.369722907	26792760.960668206	16441557.556288952	13799475.83056299	28724921.21255243	35794788.56649192	14911942.53317073	23190364.245996833	3454054.868097867	58034307.23361936	13066999.177722322	15371960.458278317	63179544.88243528	86523066.37555696	63441204.46920912	51863772.815039046	57601773.874276385	13618684.469175553	11701575.989646431	7234988.870125577	44042653.52682674
37741984.267764986	34258590.84354805	41141348.1956073	59327348.58700708	27176630.90837304	24583669.0385287	61920756.470115714	19179228.20762398	8820334.482548105	14841819.286924107	26322886.165184166	15932216.816356936	13783794.850457123	27958584.56968388	35271274.59188896	13652254.017499099	22387388.974797077	3454054.868097867	54939103.10195702	13011110.297720777	15301117.008087702	63013767.829690106	84349787.40649693	61914616.949492976	51863772.815039046	57601773.874276385	13542264.338349089	11442492.855349064	7234988.870125577	43005048.569470584
37120288.30932429	34258590.84354805	39311364.091559164	55865347.73494558	27123211.31901074	24518556.12498329	55245257.04175411	18638431.64981624	8820334.482548105	14232749.90987536	26249657.611070193	15932216.816356936	13783794.850457123	27958584.56968388	33827816.54954055	13652254.017499099	22210843.700901635	3451804.667322487	54820113.08329663	13011110.297720777	15229327.655666478	62943514.716988504	83739015.35225867	58208291.20789236	51366937.132659055	57533348.39281724	13423289.597313609	11371135.509471506	7231465.434850196	42961801.20676379
37120288.30932429	33811241.19298888	39033071.27686995	55620609.23622264	27060572.20877676	24234209.070482615	55245257.04175411	18638431.64981624	8820334.482548105	14232749.90987536	25522162.041095328	15932216.816356936	13618481.714487746	27847472.98346214	33827816.54954055	13555167.589253057	21910362.127197802	3451804.667322487	54820113.08329663	12933534.466876416	14871937.508054012	62214128.08487662	83397769.72525191	58208291.20789236	50578140.118021905	57020406.3513873	13324057.404694177	11117094.275415594	7168381.132299088	42801488.8745913
36465291.257227175	33811241.19298888	34955693.63280294	51711045.77383475	26679582.755652994	24234209.070482615	55245257.04175411	17424694.52317959	8696454.138246516	13575630.992045678	25165938.167595908	15755555.576795612	13319761.04226556	26665004.538827702	32898759.324608617	13210972.149520434	21787222.93359132	3414057.8306496544	54820113.08329663	12843734.92239007	14506346.276026692	62214128.08487662	79486458.53260933	58208291.20789236	50578140.118021905	57020406.3513873	13307106.433493132	11101017.844962005	7004278.933242706	41289211.78112432
36297741.49879721	33648634.66369237	34413273.83643748	51711045.77383475	26679582.755652994	24129890.549144946	55245257.04175411	17376052.854320664	8368349.470149633	13557367.544628974	25165938.167595908	15554373.265761139	13002169.937792854	26665004.538827702	32898759.324608617	12255886.77971389	21787222.93359132	3414057.8306496544	54217045.86188334	12595423.937304948	14506346.276026692	61932436.73947099	79319476.76968396	57836751.07779396	50120270.18843849	56521047.22783786	13033139.373784157	10995597.889530713	6943174.442170549	41014237.258682966
34860637.954598375	33626472.81820867	34384941.102842994	50520441.39127819	26675528.158442732	24129890.549144946	53068572.63878528	16552605.282142036	8248427.885613584	13151804.009573353	25165938.167595908	14845787.02036153	12670817.318998447	26316604.638054907	32887444.831825215	12255886.77971389	21786608.559343483	3383278.8139058654	53114338.315216385	12431545.632529438	14504593.551814288	60856784.40253277	79319476.76968396	55378737.49819982	50120270.18843849	56249261.82732012	12821157.261370301	10992654.053267982	6875632.468092952	41014237.258682966
34860637.954598375	33162406.80443795	34142631.79285869	50084929.26619628	26554249.905585863	23637432.58898565	51610988.55742495	16552605.282142036	7831940.526825419	13001969.42708802	24728044.98238816	14828277.827322014	12589823.770316375	25975958.019007687	31454355.02708945	12208150.804083645	21175429.995423466	3212409.737084862	52785827.71820039	12248080.924176743	13980896.45211114	60271158.99427869	79319476.76968396	55373232.997238345	49346076.12995506	55937319.65567601	12602048.234383719	10992654.053267982	6517451.428988625	40584146.95881112
34368149.41858134	33162406.80443795	33815388.530882105	49956975.62299586	26494301.366588857	23524077.47894436	51092518.15911781	16383543.950539898	7827523.517961002	12516895.021838866	24728044.98238816	14498402.191456867	12251874.571167452	25826546.927701548	31414101.855222385	12208150.804083645	21175429.995423466	3212409.737084862	52785827.71820039	12248080.924176743	13828892.37567841	60253653.790199794	77333740.69658507	54317933.987029724	49321034.61978761	55820046.371526144	12602048.234383719	10919255.770014456	6517451.428988625	40566763.58331689
31949646.165639758	33162406.80443795	32910178.6307856	49682924.78436256	25593229.194152918	23518651.033117525	50425310.188774616	16338449.196383	7827150.20274489	12516457.975373244	23377610.90830248	12961525.027189853	12251768.846645193	25492272.624696195	31205700.345638137	12185115.236396164	21013678.844735168	3212409.737084862	50480156.60074164	12241663.237912793	13075409.361291783	59417852.09786091	77333740.69658507	54317933.987029724	49307118.95406341	55736517.76249737	12599525.757414183	10393456.207254319	6517451.428988625	38991956.23876883
31949646.165639758	33072028.219243087	32634251.85495828	49038312.79327509	24689086.96542752	21914352.86948186	48761536.22437175	15608936.635110237	7561452.728829501	12327314.176427443	23377610.90830248	12011821.000925608	12185497.253865663	24584300.60248916	28723581.755668424	11811170.553683927	20645887.869324204	3167416.365538624	50480156.60074164	12175001.9754139	12940399.427745948	59254580.60148306	76453472.55659401	49145522.586813405	48090897.263943315	53556237.19707441	12416619.282408947	10393456.207254319	6297938.849715386	37568692.09216031
31897249.176001538	32988392.47994177	32456407.17081867	49038312.79327509	24227689.77931007	21914352.86948186	47291120.18078556	15232630.237738604	7530982.203831983	12282808.057132822	23129820.45205526	12011821.000925608	12185497.253865663	24508276.283168778	28723581.755668424	11811170.553683927	20584411.34185442	3167416.365538624	50480156.60074164	12175001.9754139	12940399.427745948	58585626.25287256	75740327.0592846	49145522.586813405	48090897.263943315	53556237.19707441	12275358.955401722	8725404.696001325	6297938.849715386	37568692.09216031
29806007.19657462	32291597.35369212	32290281.945974104	48085875.92977187	24227689.77931007	21686393.70554324	47291120.18078556	15115140.786593487	6802239.146898971	12281855.954777079	23129820.45205526	11831428.706311518	12185497.253865663	24229969.762208566	28723581.755668424	11811170.553683927	20049388.803826593	3167416.365538624	48610564.50548457	11857707.20166877	12913812.004965184	57702517.80176223	75434133.62542222	47085079.96670904	47522413.93645514	53457876.562720865	11480786.993155673	6973288.056795712	6297938.849715386	37568692.09216031
29740367.398815375	32145225.006162114	31920839.426792882	48085875.92977187	21654978.767489266	21582032.06872035	45796749.74549505	14901970.88997651	6787176.034099392	12165861.12329016	21050204.32687796	11831428.706311518	12185497.253865663	23077192.76400087	25997232.531227794	11652189.20925341	19673908.505127553	3167416.365538624	48037104.66762164	11524228.619285593	12387815.689041134	57636455.50097713	75232619.50395821	47085079.96670904	47410736.61095354	53163948.063372225	11428363.487787558	6971213.530164683	6297938.849715386	36297467.31697629
28749370.965582304	31526954.622827165	31178548.457030404	46674020.076262474	21654978.767489266	20384910.95393254	45669435.77388886	14635807.975367865	6763798.849872723	11814297.83515994	21050204.32687796	11732099.224029947	11567864.577018443	22522013.148328964	25997232.531227794	11564037.813197944	19029716.62387056	3099933.4123589233	45747654.44453133	10737151.776195582	12380080.145622706	53896914.56423501	73597298.09528637	46637017.282802664	45556531.040781274	51795590.97256265	10935988.86860415	6206433.736229645	6233779.303228909	36086581.591360815
28749370.965582304	31521041.014586695	31138918.93626503	46674020.076262474	21654978.767489266	20268140.713751107	45494435.98326514	14589558.480474483	6740432.435970386	11755486.672968065	20713966.880385477	11564134.796099676	11567864.577018443	22522013.148328964	23076128.9762979	11489188.494761175	19029716.62387056	3099933.4123589233	44903987.30122312	10728861.87936344	12186369.981299423	53896914.56423501	73596525.50771014	46637017.282802664	45497743.68982994	51750230.23758301	10935988.86860415	6206433.736229645	6233222.514666488	36054554.23105066
28646571.78900968	29407130.59532361	31114803.934666533	46661805.49916951	21601159.97347557	18986123.67031904	44639472.0380544	14398007.598238112	6384361.741992129	11755486.672968065	20659661.040309165	11563095.672327317	11418551.351511318	22425472.11862155	21223114.02067273	11374216.416425612	18970867.967434455	2840937.2893576403	44883753.35636095	10318093.967141356	12025796.966378564	53896914.56423501	72331516.36883183	46318769.46282579	45291418.69768564	51750230.23758301	10935988.86860415	6206433.736229645	6224719.999271045	36054554.23105066
28646571.78900968	29407130.59532361	30803880.047596093	46630129.987204835	21600242.159102708	18986123.67031904	44631782.28133526	14214932.797706578	6227243.220455481	11755486.672968065	20293184.55852009	11562253.07982442	11418551.351511318	22425472.11862155	21223114.02067273	11341720.713352555	18896195.100287322	2806915.330148034	43677478.71308117	9977048.937070917	11768981.88755191	53896914.56423501	72331516.36883183	46000026.01803955	45291418.69768564	51543761.46602425	10854453.26629439	6206433.736229645	6173880.308015411	35980431.76315284
28646571.78900968	29407130.59532361	30803760.64232718	46630129.987204835	21599922.643015794	18986123.67031904	44620984.14321812	14201995.927860789	6227243.220455481	11755486.672968065	20293184.55852009	11552226.102887738	11418551.351511318	22425472.11862155	19992360.891212206	11341720.713352555	18896195.100287322	2806915.330148034	43659373.2306428	9977048.937070917	11757085.074952573	53896914.56423501	72143089.64428455	44960226.44341504	44679159.893812835	51543761.46602425	10854453.26629439	6206433.736229645	6173880.308015411	35980431.76315284
28646571.78900968	28445144.605944216	30788215.79276822	46630129.987204835	20816873.405794777	18795943.274515133	44620984.14321812	14160763.54028464	6220093.345907626	11700889.626175886	20293184.55852009	11391463.19320368	11411793.640114674	22425472.11862155	19923100.56735692	10429129.246072467	17815248.17958224	2799823.679596635	43659373.2306428	9977048.937070917	11479817.748348733	53295027.1318615	71481043.16945271	44593460.47544415	44584764.60023862	51543761.46602425	10854453.26629439	6192169.880322976	6133977.1904363455	35956996.25664566
27663706.695849173	28335459.86788239	30578727.7248319	44944649.0117273	20294640.686267793	18016943.045767576	41609676.98070929	14147883.09886973	6220093.345907626	11593325.599137176	17658155.054387454	11171819.496435832	11380058.505369237	21619628.830721006	19835733.126588	10429129.246072467	17815248.17958224	2720525.362821458	43659373.2306428	9887934.368536204	10997827.735715123	53103881.36944442	71370187.73423994	44350153.538547084	44023242.94744305	48873053.93772264	10854453.26629439	6188128.416080693	5830839.366693783	35018243.54454103
26839442.138915744	28335459.86788239	30224059.21925764	44510104.82496527	20243922.64770737	17920898.920123376	41609676.98070929	13888938.225944199	6219991.843119084	11591341.143072736	17658155.054387454	11171819.496435832	11250388.697143406	21619628.830721006	19816518.526741862	10429129.246072467	17815248.17958224	2687630.6248115986	42197805.1473098	9575918.497285044	10997827.735715123	52226395.20862761	70998674.35884546	43429867.550169036	44001585.56451256	48873053.93772264	9973573.012769237	5433269.257265809	5830839.366693783	35018243.54454103
26344605.728896484	27556662.818427235	29663292.3604731	44493445.49141144	19902211.93052847	17577141.904117513	41609676.98070929	13503923.63707694	6219406.479465309	11523431.027881496	17658155.054387454	11171819.496435832	11220275.763090901	21619628.830721006	19460249.72196073	10234626.891419385	17205756.125320394	2687630.6248115986	42177060.2003046	9567225.66635124	10754335.42424431	51579683.045788184	70978938.56583697	41375550.93465481	43280964.44390194	48873053.93772264	9907130.526286434	5433269.257265809	5637844.381362328	34773344.32630928
26344605.728896484	27217608.700113792	28354247.902129497	44189308.98606614	19617223.98420646	17504059.20688608	40491065.420385465	13372922.969557334	6216322.690554794	11316856.165566018	17658154.903888464	10647810.980200058	10228357.166024769	21208664.214418367	18771462.84294653	10160041.43486636	17025218.26836956	2673728.233103646	39352438.55116154	9354213.093648974	10521683.301539637	50604249.84239444	65870381.892748736	41340936.68837712	43132392.21404286	48873053.93772264	9907130.526286434	5353673.720790559	5596254.05817005	33271542.685434606
25652524.24527195	26944167.741672732	28354247.902129497	44139836.59445326	19557983.49949809	15415134.553410769	40491065.420385465	13299865.360883286	5833862.764337842	11031111.668328827	17366134.86710208	10437675.98613845	10228357.166024769	21155361.36695001	18771462.84294653	9704774.121880237	17025218.26836956	2611057.0713447127	39352438.55116154	9027679.420682345	10486265.012715306	48128893.67959056	65870381.892748736	40966363.79260984	39852108.18691131	48320604.201122105	9566768.742343945	5353673.720790559	5078546.2032489935	32808839.10677962
25652524.24527195	26796810.75383045	28054577.170549426	43099112.31959691	19502428.113442566	15415134.553410769	40430754.957674615	13245108.483226255	5747471.028218269	11011873.66919467	17145030.413470153	10437675.98613845	10223940.69614709	21124672.791684277	18455212.354578897	9601978.14435133	17025218.26836956	2562457.6858819514	39123663.065714724	9027679.420682345	10460006.531257594	48128893.67959056	65870381.892748736	40609025.49840336	39852108.18691131	48282303.77218842	9495157.580526102	5324106.006052005	4947581.107407445	32785787.88691125
25652524.24527195	26313227.233995017	27601842.707057904	43099112.31959691	19278982.56503298	15415134.553410769	40377001.532815225	13245108.483226255	5737582.069983152	11011873.66919467	17118144.321498238	10437539.583109766	10223940.69614709	21124672.791684277	18447713.586445883	9391749.503027083	16597023.902761031	2562457.6858819514	38546123.77880343	9027679.420682345	10460006.531257594	48103430.97564138	65870381.892748736	40609025.49840336	39334873.99933827	48281274.913182914	9495157.580526102	5120204.424344849	3939205.346659566	31527255.37356425
25489776.320730496	26069549.177008703	27224562.127348512	42659847.328442484	18494129.10562703	15415134.553410769	39546054.563866265	12395246.921850912	5732481.686739038	10642180.448880956	17118144.321498238	9929580.684029344	9850069.376641303	18584122.818437714	17404723.889565326	8934431.044737304	16480377.87484962	2560284.7034388734	38456962.778773524	8729763.661674963	10460006.531257594	46932252.719609655	65186253.13873279	39151658.35649023	39334873.99933827	48225617.39066775	9349283.252062207	5039900.972798732	3939205.346659566	30128156.379026968
25004026.74662874	25955497.767020278	27058313.600652162	41929964.36985789	18291165.160192057	15218372.17281299	39285993.66920819	12395246.921850912	5724318.309701621	10606923.415902179	16428289.75702731	9918736.77635363	9591343.75114062	18584122.818437714	17236185.70462603	8710048.84907493	16480377.87484962	2551624.898176145	37742864.110529624	8714737.01634628	10284252.880610982	46932252.719609655	65186253.13873279	38391222.85581594	39123992.89113616	47907217.27617373	9291652.60961956	4990355.031018423	3939205.346659566	30128156.379026968
24759994.681918416	25933014.486919794	26789537.362474356	41378920.21905342	18243018.209155004	15218372.17281299	39281698.28304651	12394327.207215272	5497971.849623521	10173920.759473935	16428289.75702731	9911573.429233076	9584350.47531182	12614814.81598309	17227245.14946685	8702185.109445896	16478921.537631046	2551624.898176145	37742864.110529624	8714737.01634628	10231337.105206998	46828626.23812182	64349403.38809253	32378837.790376578	39123992.89113616	47887740.6362882	9291652.60961956	4990355.031018423	3939205.346659566	30125513.342806913
24199064.8045855	25794101.87078008	26639736.108071066	41378920.21905342	17989893.100336675	15200754.754911255	39270608.72891706	12394327.207215272	5497971.849623521	10173920.759473935	16428289.75702731	9565677.974175507	9570988.29882764	12614814.81598309	17033352.08263033	8611050.972766772	16459566.267266719	2532903.813289919	36017932.73043433	8703889.175170988	10188987.271587012	46612450.534489326	64349403.38809253	31079418.53199602	39123992.89113616	47616532.96368212	9282793.582416601	4990355.031018423	3931928.3139575333	28709702.90167909
24199064.8045855	25418309.779942933	24559500.299246676	40734527.39499381	17731250.90036145	14646374.093604354	38400968.298973046	12159196.390131727	5497971.849623521	10030934.980167089	16428289.75702731	9540951.24771396	9570988.29882764	12614814.81598309	16867281.390539534	8358858.837984861	15872154.25480363	2527447.742647935	35911638.537797764	8149879.791508693	10188987.271587012	44775210.05153195	62002601.568846256	31079418.53199602	38553481.82589351	46375975.001134254	8749109.889823027	4990355.031018423	3853267.1487376476	28061152.15393349
23892165.966555163	25276423.23222005	24559500.299246676	40156862.64065285	17731250.90036145	14646374.093604354	38400968.298973046	12159196.390131727	5496117.649217073	10030934.980167089	16037918.932451822	9494196.21223963	9265962.29607111	12614814.81598309	16291412.520458546	8358858.837984861	15737560.217548808	2479462.3868462704	35401246.90455623	8149879.791508693	10186059.929846065	44775210.05153195	59735719.70537308	30521001.622971397	38487009.652159035	46375975.001134254	8749109.889823027	4988140.568334324	3827448.488447984	28061152.15393349
22859660.642538384	25276423.23222005	22283663.748738807	38710552.508082405	17462057.747542165	14646374.093604354	37845317.6352646	12040782.706359018	5456952.971744619	10005954.656214695	16037918.932451822	9412422.38950845	9031836.019962521	12482667.509873861	16291412.520458546	8341367.615113639	15735995.17777446	2479043.483708822	34870696.280911334	8149879.791508693	10159764.141585028	44775210.05153195	58371985.32603017	26326792.77905529	38318685.31186053	46366560.282025464	8740600.384703862	4818180.889376858	3767305.4530954054	28061152.15393349
22859660.642538384	25223046.94974139	22283663.748738807	38405880.284201905	17425791.256353732	14428675.595377771	37371964.5874175	12040782.706359018	5428801.244917039	10005954.656214695	16025470.046118047	9297881.705634704	9031836.019962521	11544764.985979386	16184084.846020889	8135456.435555429	15715615.889707724	2398766.885957385	34334911.626751624	8149879.791508693	10154007.561740091	44721613.11537677	56930578.33359858	26326792.77905529	37809589.29346878	45372444.83794904	8736972.422174724	4818180.889376858	3737508.4429575233	27634694.439999685
22251941.855038606	25207175.20601332	22283663.748738807	38277603.8009091	17302351.04903578	13864691.410695886	37371964.5874175	12040782.706359018	5426214.971396417	9831755.429395938	16005012.137709046	9276522.59457564	9031836.019962521	11544764.985979386	15766503.10082309	8085166.3369264165	15644369.924005728	2392251.0891532847	34334911.626751624	7812212.399013195	9535110.118409457	43579277.74230711	56930578.33359858	26079422.00553635	37808175.83280986	45172759.550665945	8534383.237697726	4818180.889376858	3736496.329731873	27626336.33336771
22251941.855038606	24218776.300798133	21933389.539954368	37837715.81483111	17302351.04903578	13864691.410695886	36756600.06464167	11714717.203265963	5426214.971396417	9678004.476529442	15871720.038356813	9065648.996358283	8922871.266664473	11455076.24243935	15688855.116100801	7699938.925393435	15452951.401840976	2391799.054490676	34334911.626751624	7695807.6010436	9352848.765528696	43089761.64846729	55877071.627355464	25746873.838060718	37808175.83280986	42996412.02095263	7889397.095332531	4733127.896351251	3697993.6809146097	26688203.521771964
22247585.57792022	24218776.300798133	21933389.539954368	37837715.81483111	17302351.04903578	13861682.360762304	36756600.06464167	11377008.792588396	5271348.036346001	9639190.977371735	15689702.590373995	8802491.735950539	8922871.266664473	11455076.24243935	15479327.98073798	7699938.925393435	15452951.401840976	2379050.777940666	34072194.69025512	7553704.896453653	9351010.140341023	42883216.71104145	55556902.669209614	25718398.568151705	33992059.88780461	42996412.02095263	7889397.095332531	4729496.045791475	3697993.6809146097	26040499.08493358
20143337.915343918	24133963.70168716	21933389.539954368	37807801.22518548	17256683.736633275	13754257.446224336	35714955.23679324	11203522.261586055	4822599.393681653	9452985.517597571	15600016.557096895	8262807.265213558	8841651.63142494	11455076.24243935	13382077.851623494	7305010.771673569	15341887.755091162	2377682.7948988923	33804468.50328778	7553704.896453653	9323186.99139967	42882240.416197345	55556902.669209614	24852334.666674882	33992059.88780461	42405997.81407087	7886759.52881357	4691053.660034358	3624822.409994055	25704163.233951844
20143337.915343918	23923321.408862658	21261133.00026177	36368249.40081551	16552095.716677856	13518543.967468634	35714955.23679324	11203522.261586055	4822599.393681653	8962122.129410548	15584799.979277838	8193526.770446119	8665116.329216205	11381441.3921685	13175927.219651433	7305010.771673569	15341887.755091162	2377682.7948988923	33745196.09991083	7553704.896453653	9307803.179857178	42614388.93707451	54797254.338216975	24852334.666674882	33992059.88780461	42389913.622476414	7791411.806694775	4685975.796628598	3614604.763516311	25693676.020762034
20143337.915343918	23898000.43380224	21261133.00026177	36368249.40081551	16552095.716677856	13227031.987873092	35714955.23679324	11018180.397646934	4822599.393681653	8962122.129410548	14953783.27839306	8128211.532451925	8560079.26910973	11365440.044597588	13175927.219651433	7305010.771673569	15075298.092503008	2358752.478109487	33714750.1799667	7548103.27807172	9260355.586176606	41500654.252768375	54797254.338216975	24852334.666674882	33992059.88780461	42389913.622476414	7791411.806694775	4596184.9482492795	3614599.455844016	25693676.020762034
19699691.251295157	23654587.003355667	21261133.00026177	35812773.67039729	16482236.205441425	13227031.987873092	35461483.102994405	11009964.784762641	4822599.393681653	8962122.129410548	14920600.47591852	8060156.84037746	8445026.230260085	11291004.513436662	13175927.219651433	7305010.771673569	15052309.892761648	2352882.0142984507	33578753.78549558	7530159.101238599	8663743.18127532	41500654.252768375	54797254.338216975	24757467.65242748	33992059.88780461	42359329.54818007	7791411.806694775	4466913.902940108	3609566.029855897	25358760.594326377
19578359.242426604	23570967.99397001	21261133.00026177	35161975.840077534	16381761.910021631	13171239.382709144	35418719.04357836	10966578.365901904	4815081.083753674	8934249.26179947	14912235.796518216	8005175.923976775	8255216.655666562	10997602.093581736	13175927.219651433	7305010.771673569	14921549.414829446	2334421.8081217557	33503364.074561637	7514190.945444841	8661700.395250687	41500654.252768375	54797254.338216975	23971477.33914186	33938801.26002547	42267532.45402892	7789711.194269589	4465807.85657799	3573674.166777864	24923976.23844406
19578359.242426604	23234669.13823787	21261133.00026177	35161975.840077534	16381761.910021631	13171239.382709144	35418719.04357836	10920229.661184702	4800225.91214641	8803282.498645246	14729532.631836992	7200359.650426576	8255216.655666562	10997602.093581736	12983582.101637565	7305010.771673569	14921549.414829446	2333029.419894754	33501573.499915075	7468006.423377121	8661700.395250687	41494120.26855335	54576893.16523736	23971477.33914186	33810801.84954523	41602758.30601375	7705425.475886693	4465807.85657799	3573674.166777864	24923976.23844406
18732634.85245533	23217440.521342564	20220839.205294427	34397155.00932101	16364840.048577003	13170430.027826384	34275513.9216463	10187287.829154985	4800225.91214641	8385896.241802626	14690793.494628068	7200359.650426576	8255216.655666562	10483655.289732017	12983582.101637565	7130389.867019981	14921549.414829446	2327566.316384862	33327774.13900719	7407145.52651993	8355006.473747874	41404617.60868994	53088787.55445422	21997467.503394924	33782825.19400919	41602758.30601375	7539740.6301797945	4443655.280561445	3566708.3218311253	23662196.44788841
18732634.85245533	23205366.282233477	20220839.205294427	34397155.00932101	16345788.396153402	13168602.54670449	34275513.9216463	10187287.829154985	4608048.943434692	8384012.267618012	14690793.494628068	6551350.541117456	8255216.655666562	10483655.289732017	12970917.058024606	7106300.868405159	14921549.414829446	2318117.711564157	33322813.75465123	7350209.074361673	8355006.473747874	41395307.26671723	53088787.55445422	20798338.956298713	33737671.19372509	41602758.30601375	7539740.6301797945	4419981.914907705	3564100.9730854137	23656908.349947665
18675836.887823742	21918324.619355727	20220839.205294427	34337994.82689321	15970969.092159152	12806186.702818945	34275513.9216463	10187287.829154985	4608048.943434692	8378138.895644879	14689759.485070148	6551350.541117456	8155961.586605845	10152155.799142962	12947780.839453714	7106300.868405159	14124565.11264591	2312841.123194024	31592023.27995782	7049269.132833788	7999528.589078347	40211443.85639682	53088787.55445422	20798338.956298713	33381687.61916879	41496945.05452592	7528278.403885388	4419431.212802317	3564100.9730854137	21861840.060179003
18675836.887823742	21918324.619355727	19618660.3207978	34143822.146569245	15823387.126114497	12730779.669990528	33505695.564572103	10187287.829154985	4608048.943434692	8376738.711362584	14676819.607617915	6551350.541117456	8155961.586605845	9971816.761879846	12925430.108985944	6883775.7745321	13969821.885125335	2276465.3133156137	31493113.151400678	7000434.00276491	7908838.462392823	40165529.97584472	52330829.12975968	20606110.394635964	33381687.61916879	41218074.397236995	7442820.594567882	4389551.786308868	3491695.8385437373	21861840.060179003
18530202.89019986	21918324.619355727	19618660.3207978	34143822.146569245	15508755.171730457	12413466.10533431	33505695.564572103	10174115.47345631	4497855.377865329	8239331.652844814	14653754.389000384	6551350.541117456	8155961.586605845	9855035.547004726	12805627.599643407	6852811.820140301	13821470.977527991	2252791.440974707	31005510.772816755	6901499.438264183	7511364.231798713	40142822.72640354	52305367.01054738	20606110.394635964	32959053.876016323	40511939.14360443	7290843.039214776	4367726.999308317	3491695.8385437373	21744174.16530254
18367785.185760498	21836842.891914103	19390231.769749448	33361990.891413663	15491462.201084165	12349855.769491805	33425699.768976856	10048276.723521313	4468126.094359702	7652846.566016073	14400709.549985575	6386135.345372345	7820332.2146760095	9827562.518004363	12749488.61181295	6849230.718553627	13604086.371844098	2226220.3371636746	30760368.46050671	6864227.907584416	7511364.231798713	39554262.523906164	51749229.36763742	20416657.24771105	32819075.189271	40461347.216123104	7221619.573287601	4333190.3471512105	3469255.894394794	21466833.142702397
18199110.122757223	21836842.891914103	18846558.114711225	33361990.891413663	15342958.842456143	12349855.769491805	33224604.95240592	9709298.472411584	4460938.849136775	7539293.082322994	14400709.549985575	6386135.345372345	7820332.2146760095	9555788.887081081	11843724.32799253	6832238.902693845	13604086.371844098	2220672.3341541034	30760368.46050671	6825334.2826004885	7511364.231798713	39554262.523906164	51176407.739362024	20082684.31692923	32768429.487065267	40450346.262783885	7209138.228197661	4333190.3471512105	3461512.97181681	20997114.610495795
18015757.464389	21421914.068441726	18837804.73390398	32581775.33266818	15171098.730409216	12223007.867861751	32189946.471746203	9687608.196142694	4444181.447288322	7477241.072144752	14400709.549985575	6200717.146802678	7613799.358917982	9495279.184193343	11652627.182129197	6624618.477401207	13437046.906856183	2215172.6208294835	30748440.21689832	6680757.07814031	7433413.901352895	39506530.436728865	50669765.08291774	19890378.772814967	32721035.330632243	40432451.91395615	7209138.228197661	4333190.3471512105	3457482.057830112	20265229.965735167
17408477.297354337	21368155.08589849	18772386.536133677	32581775.33266818	14785982.204745073	12019808.241302274	32189946.471746203	9687608.196142694	4237641.027130591	7477241.072144752	14257652.237879975	6200717.146802678	7603491.380213334	9495279.184193343	11105616.562362893	6624618.477401207	13384006.063827327	2197604.9476478156	30292540.01330674	6531656.380489645	7295964.262111111	38820645.3978165	49697525.69619762	19797837.800986197	32210414.263782594	40069934.21677115	7197897.437389952	4308929.82201985	3423187.6881684777	19264432.797062308
17408477.297354337	20827970.167135354	17838052.442170843	32536231.20697639	14784854.876802694	12019808.241302274	32033155.063408498	9544570.124181645	4230726.238421463	7477241.072144752	13734736.205199942	6157619.513823761	7603491.380213334	9456328.848079123	10857028.887848211	6579006.166180422	13375016.993634917	2185440.7191808624	30292540.01330674	6181584.676736458	7244612.306831155	38820645.3978165	48909206.27632534	19003628.209143102	32210414.263782594	39035932.65917147	7156514.018475554	4240270.540772286	3423187.6881684777	19086906.707857758
17408477.297354337	20827970.167135354	17838052.442170843	32447826.973979093	14765371.743596815	12019808.241302274	32033155.063408498	9318808.95989051	4230726.238421463	7359038.27634547	13699372.032529121	5963744.634995195	7558519.532922327	9181464.592058707	10857028.887848211	6436479.006310276	13331169.530119976	2180560.859783063	30292540.01330674	6181584.676736458	7237095.80055554	38477222.27624432	48909206.27632534	19003628.209143102	32187886.841388263	39035932.65917147	7126667.71297424	4060678.528403738	3423187.6881684777	18888905.24356129
17408477.297354337	20766978.863385398	17838052.442170843	32240184.031052742	14734241.750009576	11283344.525946341	31886132.329656743	9318808.95989051	4159205.0568022477	7359038.27634547	13323693.990299394	5963744.634995195	7558519.532922327	9130939.455921553	10271541.239340402	6157706.076767259	13304982.742426714	2156769.72736573	29640762.667061448	6181584.676736458	7208175.101902201	37377403.957366675	48839598.33611736	18689142.849798393	30796279.768679485	37569842.339513995	6840503.625883144	4060678.528403738	3423187.6881684777	18620404.61929504
17165415.824025456	19717226.65508743	17811513.76317656	32096647.507596824	14027081.979777696	11234381.400678152	31761658.30151905	9318808.95989051	4121565.2440260425	7109545.497221864	13322748.21643834	5695537.044880135	7558519.532922327	8725783.965423364	10271541.239340402	6156739.7678796435	12666073.083017135	2154724.799631931	27615791.205102265	6085285.7384031275	7172699.368669952	35335714.582476825	48440632.03602357	18112285.601026982	29729151.587544195	37569842.339513995	6840503.625883144	4060678.528403738	3420189.337245855	18364894.953340333
17060902.82274005	19717226.65508743	17446209.766405586	31866754.4238557	13753155.760019062	11192669.06903924	31205020.571008205	9318808.95989051	4088829.5758689996	6998148.287595441	13322748.21643834	5685340.458680097	7401822.001476586	8722908.688841378	10271541.239340402	5962499.453758882	12488835.629247943	2002247.114051276	27615791.205102265	6085285.7384031275	7172699.368669952	35194792.77565617	48325300.57552248	17852077.5402676	29729151.587544195	37404218.84818704	6562736.759954094	4060678.528403738	3312199.693253839	18317006.497720182
17001502.247096196	19565249.071495123	17446209.766405586	31463912.944296543	13639189.389028745	11090375.403449973	31205020.571008205	9312074.979252076	4016621.529764802	6996352.705694419	13156776.682796145	5669878.92297529	7313441.929345437	8549791.67980286	10119127.961213147	5948969.757963534	12279375.01110942	2002247.114051276	27609630.21795807	6085285.7384031275	7054368.216111989	34012824.3670071	48325300.57552248	17372979.729374312	29729151.587544195	37404218.84818704	6562736.759954094	4054799.135492338	3266500.361982139	18317006.497720182
16766651.398936504	19199324.382420752	16916631.941151246	30156735.10141737	13623115.316732952	11074744.656091843	31185936.68228583	9037122.974012151	3965651.120347891	6986268.609496453	13156776.682796145	5579636.169977257	7221335.635403639	8523256.678603677	10114026.873321759	5923775.5709271245	12279375.01110942	2002247.114051276	27256657.40769396	6085285.7384031275	7042424.553379702	34012824.3670071	48257900.917874455	17025208.80867721	29631515.786093634	37404218.84818704	6559433.937286779	4054799.135492338	3219745.191280664	18317006.497720182
16461525.15272104	19199324.382420752	16914961.526888456	30156735.10141737	13620297.69998619	11063653.591182025	31185936.68228583	8885610.118459867	3965651.120347891	6865367.7244278975	12988602.923384203	5524138.472475868	7218387.331985855	8523256.678603677	9661659.993256213	5923775.5709271245	12085605.781853797	2002247.114051276	27230735.415791806	6085285.7384031275	6969962.411644998	33983933.74911739	46083693.492139615	17025037.360306654	29631515.786093634	37312778.829916835	6517602.064098587	3946407.092817104	3219745.191280664	18317006.497720182
16358528.678862013	19076854.662764966	16821960.981987633	30156735.10141737	13618486.23997384	10910420.561949663	30726042.998469103	8885610.118459867	3965651.120347891	6849867.201387044	12569692.16414052	5519457.499020653	7218290.788071188	8523256.678603677	9661659.993256213	5894407.822893775	12079992.49242423	2002247.114051276	27230735.415791806	6085285.7384031275	6969962.411644998	33983933.74911739	46083693.492139615	16987344.349120367	29631515.786093634	37242206.264035404	6471911.693629383	3946407.092817104	3219745.191280664	18232661.77488415
16295901.759312522	18658314.381169453	16748875.514465109	30156735.10141737	13586951.069083152	9729170.369840028	30726042.998469103	8824666.470010288	3628541.4882451547	6784674.64473862	12428155.809632456	4934931.187548089	7189297.231072641	8522488.305210775	9661659.993256213	5569315.8779310165	12030234.447928451	1956394.5948703436	25291724.062958967	6079600.485701148	6692764.830642955	33796417.29578477	46083693.492139615	16930913.244993687	27815318.251421783	37242206.264035404	6443500.91335859	3946407.092817104	3176724.9265882187	18205323.437297825
15972943.84165385	18595103.520910338	16330925.917192964	30092282.48622005	13585586.324771937	9677987.52111321	30726042.998469103	8798153.569344917	3435865.1892827074	6784674.64473862	12427093.998219892	4934931.187548089	7169141.742212228	8122013.986859044	9064163.866148848	5557800.789477345	11941864.959211169	1956394.5948703436	25091585.74073313	6079122.662110987	6411359.356512993	33748952.76507727	46083693.492139615	16465281.947612414	27805456.863070928	37217445.70456171	6429032.563407165	3929927.0868676044	3174952.710757901	18204858.28533486
15972943.84165385	18595103.520910338	16330925.917192964	29615445.764713343	13585586.324771937	9677987.52111321	30150931.435403187	8623507.710810462	3435580.771160276	6704639.852392971	12328770.71461831	4745735.813031573	7074058.282666116	8066942.153825491	9064163.866148848	5554455.347126602	11916735.163684962	1955161.3426818075	25091585.74073313	6078968.5983523	6386155.622150681	33748952.76507727	45856640.50098466	16465281.947612414	27805456.863070928	37105218.25598709	6370492.744142043	3905505.3062227434	3174525.012665629	18204858.28533486
15905874.515381124	18594143.404937197	16171041.426799536	29419984.133029714	13193767.885356061	9189099.802983878	29966385.59351726	8623507.710810462	3380051.0930508077	6704255.1675824765	12032650.00746937	4745735.813031573	7074058.282666116	8066349.152299136	8611733.098209998	5554455.347126602	11761002.122636378	1948400.190205983	23728598.85367833	6066994.2417555945	6316612.414908151	32943979.319070846	45814220.09030728	16465281.947612414	26967172.434391987	36685628.48988427	6354827.079943435	3905505.3062227434	3174525.012665629	18180351.572997194
15598065.163160425	18593553.767890394	16166113.30595936	29140588.866904963	13170497.99511673	9189099.802983878	29147613.890735343	8300792.292885367	3312406.077883714	6495102.685907712	11985658.486855054	4640586.352178433	7064338.717796508	8066349.152299136	8594504.295953663	5554455.347126602	11761002.122636378	1946323.0095186029	23728598.85367833	6047158.136092013	6316612.414908151	32939890.823731884	45638547.4791165	16461833.742317582	26967172.434391987	36646881.843745396	6354827.079943435	3905505.3062227434	3173578.8349095443	18153325.230478667
15591659.47790489	17072669.941652805	16128095.060864152	29140588.866904963	13170497.99511673	9092669.14392045	29147613.890735343	8300792.292885367	3248500.5434648274	6495102.685907712	11734018.51315429	4640586.352178433	6824713.066041068	8066349.152299136	8564748.787036613	5551603.336362396	11572360.965526043	1943641.8584299916	23237429.285223022	5995492.252145001	6072105.758178581	32463155.26961012	44507158.318276346	16433766.525003249	26002536.108553182	36646881.843745396	6353938.090387737	3810182.936700919	3163529.936198721	18012197.150560867
15518845.692721047	16895495.72022853	16128095.060864152	28867043.37407274	13156656.654703565	9003578.626442509	27737592.79357346	8004846.448715445	3102172.984901105	5988330.71459255	11655603.363907157	4481118.42689786	6824713.066041068	7941460.894563471	8564748.787036613	5516150.5239354	11383777.026868148	1937867.865031949	23237429.285223022	5880498.195242911	5944110.047158954	31395658.8407884	42449862.62707011	16210788.61814549	25470768.304850273	36376342.94438163	6209769.064040567	3810182.936700919	3125281.9221121706	17584982.806285262
14394278.091016766	16862415.098909967	15677569.460286655	28147127.56770146	13142421.31853356	8876405.417602882	27737592.79357346	7938820.119277365	2978596.112396202	5988330.71459255	11581257.352276051	4373542.662545937	6824713.066041068	7812957.318930411	8058822.884815106	5492778.120319763	11383777.026868148	1936821.4207820345	23237429.285223022	5880498.195242911	5815269.670539932	30476562.099114057	42445920.36091653	15297472.193297017	25198562.178085405	36004138.93209483	6209769.064040567	3810182.936700919	3125281.9221121706	17060003.108412925
14394278.091016766	16579033.693741439	15433013.867402371	28049079.289505377	13125219.285128713	8827407.06599816	27737592.79357346	7622884.312670612	2869931.368596679	5788198.03329473	11095373.860307764	4245755.609932324	6437627.50728231	7529054.840027627	7988219.241137804	5429937.572053796	11383777.026868148	1917981.1177449673	22446899.987011634	5880498.195242911	5456533.192637458	30476562.099114057	42216734.85358028	11516373.932227638	25100835.26086353	35464981.01777364	6168428.3095760625	3805532.2298052907	3122728.2177920085	17056204.063125294
14270147.962900661	16579033.693741439	15429855.242590616	26801744.10851455	12945794.039520176	8668112.011442475	27614452.91281938	7622884.312670612	2760947.287420215	5785685.568164177	11095373.860307764	4244951.478361972	6437627.50728231	7517965.9782246025	7823969.202750467	5417581.974301813	11291489.475479333	1867365.655676372	22446899.987011634	5880498.195242911	5395691.970024488	30327476.72604598	42216734.85358028	11417359.465711785	25028404.45892556	35373137.791725144	6150156.862878632	3805532.2298052907	3073538.6957248184	17056204.063125294
14205985.020518709	16579033.693741439	15265731.124534242	26801744.10851455	12945794.039520176	8612690.083889946	27575160.717506077	7622884.312670612	2721812.281541319	5785685.568164177	11095373.860307764	4244951.478361972	6437627.50728231	7479798.509468303	7823969.202750467	5367536.243486577	11207545.908909984	1867365.655676372	22446899.987011634	5657936.346435183	5350724.018533184	29725601.822085757	41871338.827276014	11036635.347616397	24748748.67871445	35291195.37507814	6005861.141905284	3679352.4550845064	3073538.6957248184	16973249.045703337
14168517.392379893	16113679.823344544	15136399.910790475	26797551.241250187	12945794.039520176	8480428.634241208	27563371.095099133	7431380.524932637	2721812.281541319	5782493.752183821	10977828.378451804	4178172.9537521414	6437627.50728231	7450189.0058018435	7823969.202750467	5295279.328882946	11095239.24507742	1867365.655676372	21668013.894600224	5614679.812180529	5316331.268102866	29376012.0396982	41832027.37023191	8586659.195846394	24418501.243865713	35291195.37507814	5949502.748654712	3649723.5570038958	3072817.628853912	16973249.045703337
14168517.392379893	16113679.823344544	15098976.532604309	26784792.534985192	12806251.725049539	8480428.634241208	27550605.20462262	7431380.524932637	2711103.841427913	5763088.006968364	10898282.892976455	4178172.9537521414	6436396.642570368	7445812.575997159	7795359.126112166	5290768.994307988	11081665.07126195	1867122.5727913105	21668013.894600224	5614679.812180529	5242899.758351817	29233331.202219784	41820529.253652774	8491770.14509359	24236988.408795148	35072988.32325548	5949502.748654712	3649723.5570038958	3067819.9264325965	16973249.045703337
14062497.83162777	16113679.823344544	15098976.532604309	26778077.71456323	12580060.213117823	8207438.774616329	27545904.040547084	7431380.524932637	2498635.859791108	5745935.212142811	10776060.854089305	4175468.4774604635	6411503.362022	7418474.0985645205	7756303.979966003	5132545.593974723	11060886.765903914	1829841.236925947	21668013.894600224	5614679.812180529	5214024.887449795	28496575.991316568	41045670.94252119	8221794.913062644	23333897.986736964	33093289.489102237	5935690.872285022	3636403.1162479115	3056944.572363574	16875331.89423301
14062497.83162777	16113679.823344544	14574100.79292869	26580170.89922855	12571115.906652788	8207438.774616329	25352015.266763646	7431316.642765764	2497216.840605635	5742842.674990896	10469736.428795071	4173044.8555861437	6179743.476969024	7406812.834037432	7550118.237765006	5132545.593974723	10812105.773646839	1818788.7079911116	21455399.978162948	5507904.422764724	4604014.635724391	28355163.41861393	40858612.79190447	8221794.913062644	23209528.659959838	33093289.489102237	5892966.624699836	3632203.6098558493	3056944.572363574	16396355.337098809
13692409.174773173	16113679.823344544	14458444.63955149	26370101.735036943	12477187.105969295	8205021.693445261	25352015.266763646	7431316.642765764	2497216.840605635	5648107.0065782005	9660606.285407048	4053112.1129234876	5929879.117070816	7073481.925265491	7217236.003684647	4944166.445777011	10638761.155665088	1785982.328440857	21455399.978162948	5507904.422764724	4481995.7919374695	28082849.59130681	40726419.4479495	7857651.270240662	23188348.953132253	33093289.489102237	5806470.4600216625	3601500.629062507	2975547.6541377003	16396355.337098809
13308858.86292748	16062984.45292634	14458413.728517162	25940472.827545635	12394368.771332046	8174978.793225428	25008845.21888467	7431069.041553741	2487289.192311297	5644542.876992405	9341193.206782663	4053112.1129234876	5929879.117070816	7073481.925265491	6959403.346332563	4944166.445777011	10597105.250594428	1781725.933749809	21452519.263101917	5507904.422764724	4481995.7919374695	28050370.5439723	38118103.93068322	7857651.270240662	23084136.136368923	33093289.489102237	5790002.14652096	3584784.5911724246	2975079.60778083	16396355.337098809
13232016.85939175	16049709.779321847	14426244.853622088	25922335.586786628	12372289.148724083	8130416.883425114	24705882.72359796	7338180.421787355	2487289.192311297	5593613.144922307	9340033.282552874	4013152.709597351	5925507.191847513	7038765.866530658	6949971.261361928	4944166.445777011	10597105.250594428	1780194.103907574	21452519.263101917	5507904.422764724	4481995.7919374695	28037191.68835964	37585339.89104874	7722031.5332066715	23084136.136368923	33093289.489102237	5789609.463669062	3584784.5911724246	2974692.3020014493	16268021.140839275
13025653.368421033	15830480.694462381	14268770.289030485	25922335.586786628	11993686.690706953	8101955.0882856175	24121512.02667586	7275440.15183102	2458183.31575945	5461971.480657722	8749320.24548677	4012216.114577613	5874488.192399832	6794711.361871868	6522552.309710197	4939778.520854018	10518686.888861211	1683800.7887259042	21281989.353038874	5491677.591232224	4274399.738723217	27838424.062851887	37585339.89104874	7179875.7297591055	22658053.145711713	33021074.542405363	5788629.759024691	3577843.3397160857	2974692.3020014493	16265693.040824514
13025653.368421033	15830480.694462381	14266191.30810628	25374667.489185467	11993686.690706953	7949614.859168962	24121512.02667586	7220617.583392817	2457391.8790928805	5461971.480657722	8749320.24548677	4012216.114577613	5874488.192399832	6794711.361871868	6522552.309710197	4663689.008882309	9936618.292123005	1683800.7887259042	20918935.55526674	5490169.618466	4223199.6218035	27817982.876780726	37585339.89104874	6948157.168882376	22605642.746059585	33018491.309825	5788629.759024691	3445622.5746702375	2968310.8716093423	16265693.040824514
12853685.7259692	15801676.49331318	14038704.106746469	25374667.489185467	11978034.016327774	7909799.803430146	22747631.933922566	7112373.331782583	2378164.6684664795	5416485.348675213	8749320.24548677	4005225.817393601	5850818.516602072	6615068.764046378	6522552.309710197	4663689.008882309	9904669.453498557	1683800.7887259042	20794035.753710527	5438042.078122105	4223199.6218035	27796468.11386124	37585339.89104874	6683671.8801128855	22605642.746059585	33018491.309825	5725585.84239445	3445622.5746702375	2968310.8716093423	16245628.467690783
12169114.68724509	15759005.941730851	14038704.106746469	25374667.489185467	11978034.016327774	7807677.928533392	22747631.933922566	7112373.331782583	2361974.2541964217	5363163.249632387	8725490.571773857	3996964.4615145386	5843826.70288435	6615068.764046378	6460425.07260573	4658558.257135839	9904669.453498557	1683800.7887259042	20794035.753710527	5416305.607773162	4223199.6218035	27703926.622655578	36896046.02641234	6683671.8801128855	22567265.699396685	32733356.493917823	5690708.600789928	3443304.742962251	2957971.184184503	16245628.467690783
12169114.68724509	15321623.987453876	14038704.106746469	25374667.489185467	11688287.629626354	7415729.427587209	22747631.933922566	7112373.331782583	2342136.8024655646	5363163.249632387	8422993.588561494	3995986.85854803	5843826.70288435	6614708.406063568	6154926.786254801	4656086.749976101	9904669.453498557	1683800.7887259042	20400424.765696716	5405970.636599461	4042870.015618038	26769151.569143757	36896046.02641234	6668248.411634382	21840699.211907666	31614993.490980923	5609186.852353036	3443304.742962251	2953445.1224435014	15684071.15045666
12169114.68724509	14930139.787617955	13803570.965293542	24577926.213933777	11588728.610396268	7341109.46584421	22452872.505319465	6954368.495720413	2297025.963312702	5297482.773667716	8273608.066648641	3700276.987530121	5619801.188590496	6426517.328575227	6154926.786254801	4639276.295339847	9777834.803769326	1661627.692912552	20400424.765696716	5379576.4710742915	3984918.9059068286	26690964.218382202	36896046.02641234	6539030.604085289	21762513.211464804	31168687.89515334	5573836.623440294	3443304.742962251	2926421.687624358	15683730.894251166
11953911.944353573	14930139.787617955	12688700.81706925	24577926.213933777	11526495.397088375	7328665.025694693	21774445.959121596	6733351.7065002	2297025.963312702	5188937.589319842	8273608.066648641	3700276.987530121	5619801.188590496	6426517.328575227	6041425.718643596	4548009.294875505	9716037.12744417	1661627.692912552	20172060.916336417	5357682.148653228	3984918.9059068286	26690964.218382202	35788576.57578775	6478876.640949626	21762513.211464804	31168687.89515334	5454430.673549744	3432074.678595028	2873868.3921709456	15519442.22504334
11953911.944353573	14714601.750514543	12640024.600031594	24577926.213933777	11498265.406917304	7137018.9851721	21654857.985581778	6733351.7065002	2277643.4032892333	5188937.589319842	8176311.518582368	3700276.987530121	5619801.188590496	6426517.328575227	5882227.570186724	4535600.928714777	9552361.531591317	1647319.4566656044	19901086.59126026	5356419.645727344	3968335.7681529494	26690964.218382202	35788576.57578775	6430747.64356257	21553771.75262197	31040480.878022242	5319161.828946896	3384439.8687131433	2867746.4229202764	15380283.753717894
11953911.944353573	14714601.750514543	12449942.54160169	24496503.65038849	11461955.113140497	6922980.754597232	20457331.930133935	6732135.218922978	2277643.4032892333	5025825.533910068	8176311.518582368	3700276.987530121	5520024.058774967	6112353.1019799905	5882227.570186724	4508241.626124739	9552361.531591317	1639525.7686597658	19901086.59126026	5259501.417889362	3957950.682012783	26604378.61669505	35782603.3228184	6336155.573799157	21553771.75262197	31040480.878022242	5319161.828946896	3368330.390019979	2860771.1503573144	15159777.398244701
11190641.92169452	14707288.571315737	12312242.128654078	24303508.860337757	11436885.916741755	6922980.754597232	20457331.930133935	6667901.892747176	2277643.4032892333	5025825.533910068	8176311.518582368	3651489.6420943253	5520024.058774967	6112353.1019799905	5606726.108661561	4498451.142113473	9335867.665424768	1639525.7686597658	19681217.223453272	5231935.6337466715	3957556.600842164	26543256.44695946	35279409.528208144	6105766.204588099	21549613.236688923	31040480.878022242	5314954.535738049	3368330.390019979	2860771.1503573144	15159777.398244701
11190641.92169452	14627148.387451863	11927971.78199821	24275521.139151797	11334473.7731738	6922980.754597232	20437848.57614177	6617318.328562367	2277643.4032892333	5025825.533910068	7903794.653136207	3651489.6420943253	5517885.904306205	6071491.286552981	5601273.787664266	4471623.1970067145	9283588.448341597	1564816.9724972474	19641546.6653598	5102054.978328323	3759829.029020336	26109086.785774067	35279409.528208144	6101180.471099627	21079199.69324164	30557910.76484979	5314954.535738049	3320027.572495963	2858158.9184685764	14672766.189652203
11190641.92169452	14418690.342581557	11788566.59459039	24077771.965604294	11320321.162378361	6865222.946457123	20414365.860830482	6593640.021375687	2273366.6922273505	5025825.533910068	7903794.653136207	3621350.585330541	5366990.022844333	6071491.286552981	5557838.836145814	4437151.92116458	9283578.868436683	1564816.9724972474	19641546.6653598	5102028.478018192	3759829.029020336	26109086.785774067	35279409.528208144	6086529.078870574	21079199.69324164	30556026.45834744	5268380.0306520825	3242644.439877261	2855736.3516509426	14425772.846635846
11153965.675159188	14408314.915614838	11785426.016044294	24061443.65916162	11028489.827955388	6844896.779413495	20414365.860830482	6483005.988222127	2273366.6922273505	5025825.533910068	7903794.653136207	3621350.585330541	5366990.022844333	6028226.836878284	5557838.836145814	4183439.1371102454	9051507.13053036	1556002.6283116513	19101921.69610702	5086430.055889698	3759829.029020336	26109086.785774067	35279409.528208144	6040270.8427771805	21049819.592652738	30430328.10181318	5268380.0306520825	3241874.9055441674	2654632.259559553	14419219.546153449
11139690.350604445	14385275.703934401	11724750.220937395	23973081.682794128	10961168.418364847	6780661.638388954	19164349.441092364	6483005.988222127	2233966.377529241	5024022.558097239	7902087.12548254	3621350.585330541	5366990.022844333	5970470.678978792	5406837.709953932	4179130.9315066044	8999897.932131846	1551841.5504634231	18882801.05162497	5054024.365793134	3758506.2392568546	26109086.785774067	35279409.528208144	5905615.212400201	21049819.592652738	30323089.226287328	5268380.0306520825	3152950.780777123	2654632.259559553	14419219.546153449
10896836.92804397	14385275.703934401	11719776.283119882	23971919.729503788	10865794.197727948	6580293.94364097	18630322.06454193	6483005.988222127	2204778.0984143377	5024022.558097239	7902087.12548254	3621350.585330541	5366990.022844333	5789774.560329538	5299061.478542961	4179130.9315066044	8987180.422315508	1538545.3411578683	18842672.48425709	4977063.616759475	3758475.6149706296	25800453.58904206	33929114.27766707	5773202.531494403	21008439.856456276	30133153.4959741	5268380.0306520825	3133486.3484006315	2654632.259559553	14419219.546153449
10890865.067218274	14333586.450527664	11638936.396773051	23420548.410403322	10858897.809883188	6525018.472785316	18519966.324638855	6483005.988222127	2189889.392950174	5024022.558097239	7667621.707898196	3487295.65823171	5058378.560973634	5760414.887779911	5039558.681132638	4168783.8850122225	8980924.255892301	1538545.3411578683	18837729.63527404	4962021.442087047	3732556.977523529	25764204.051940005	33929114.27766707	5611036.654380367	20637268.659764152	30001285.196072485	5128832.722782488	3118206.6249649953	2654632.259559553	14419219.546153449
10845375.137908135	14317435.868437596	11471575.105961496	23411004.5122194	10858897.809883188	6460472.947701551	18519966.324638855	6480690.220207117	2189889.392950174	5024022.558097239	7648786.749617711	3466758.9545196686	5058378.560973634	5760414.887779911	5039558.681132638	4164705.049413869	8980924.255892301	1538545.3411578683	17883874.9507138	4962021.442087047	3703228.388993479	25764204.051940005	33907918.496573314	5611036.654380367	20637268.659764152	29955819.71964935	5098771.78344929	3117133.44028619	2648745.073889562	14419219.546153449
10099680.530827489	14317435.868437596	11176185.26120334	23293717.556212097	10694632.548051879	6460472.947701551	18519966.324638855	6451739.340499	2187041.9824582976	4950735.616302675	7642320.962193306	3443249.3868609383	5058378.560973634	5728657.327688857	5039558.681132638	4164705.049413869	8980924.255892301	1538545.3411578683	17883874.9507138	4962021.442087047	3648541.7400416275	25764204.051940005	33639211.3269216	5611036.654380367	20544984.046335448	29587896.609500732	5098771.78344929	3088007.7892863844	2544895.5509821237	14275429.519084083
10099680.530827489	14136447.930243831	10975948.776895665	22838279.067192417	10402112.766629295	6442398.891589133	18519966.324638855	6451739.340499	2155747.940002519	4926404.577223131	7606725.251167337	3435728.4910664596	5058378.560973634	5728657.327688857	4524606.617408153	4149825.1416455978	8936498.565784128	1530761.2740566575	17883874.9507138	4928574.375723808	3599537.672613465	24893665.43411257	33557763.35053705	5506382.258013473	20301526.161559556	28823982.566951912	5007844.15352541	3060270.9303707317	2544895.5509821237	13830230.49724267
10074224.93805118	14136447.930243831	10953028.124630135	22838279.067192417	10310797.391512066	6335738.480782589	18516296.70045966	6414256.761394434	2152591.4783633472	4862576.05613458	7590123.691424249	3419578.5274262186	5045590.059474472	5577154.500786999	4524606.617408153	4002290.113999088	8929174.212075554	1528144.6449688796	17799694.478399035	4894931.218529509	3560795.9838775326	24893665.43411257	33494813.168193515	5492741.09888965	20069170.154257312	28744295.050289	4998190.618689496	3060270.9303707317	2528901.8207883034	13758989.895965535
10039175.413175093	13738107.354042005	10953028.124630135	22259442.362395488	10156406.458099173	6335738.480782589	18506453.566101596	6414256.761394434	2126628.782059173	4856314.702261558	7562580.081758208	3419067.9745368017	4906801.806969434	5577154.500786999	4458391.374745983	3952965.733475669	8831622.222209629	1527786.5995543618	17633661.402405977	4894931.218529509	3353030.573837664	24798397.54481591	33439983.96611862	5485687.645751902	19926472.159558874	28690765.019979175	4998190.618689496	3049238.1206679763	2449087.7834109645	13347566.921775024
10039175.413175093	13662036.628981816	10615185.49618436	22196909.65588949	10126643.731194658	6335738.480782589	18382026.49739757	6397661.760852064	2122039.2832469577	4856314.702261558	7544323.16266647	3419067.9745368017	4895418.00786487	5311815.929211627	4458391.374745983	3933616.1862925435	8740583.104471171	1527494.5645361661	17633661.402405977	4894931.218529509	3353030.573837664	24699073.582230672	33412311.13007588	5430601.586989005	19926472.159558874	28690765.019979175	4964480.2287471965	3032664.5970745976	2449087.7834109645	13347566.921775024
10031955.231147856	13662036.628981816	10615185.49618436	22173881.74642004	9966133.213921234	6271312.715802192	18382026.49739757	6395476.043258546	2119414.0081616477	4856314.702261558	7475954.115097725	3419050.6394067323	4895418.00786487	5283492.980332359	4216451.778454456	3833120.136628358	8566888.280164307	1519071.8219758035	17371676.380986005	4887305.649752903	3287600.305928453	24669350.27759556	33407925.89179439	5356924.028027496	19926472.159558874	28634541.21169325	4961346.773410882	2999902.112714541	2399283.9663216416	13291767.1077908
9827437.978020353	13654283.50010285	10615185.49618436	22173881.74642004	9798553.95733561	6271312.715802192	18300043.022117347	6366335.658543963	2112561.0214544623	4844846.729580934	7475954.115097725	3367389.351607047	4893238.1751277	5283492.980332359	4216451.778454456	3668695.8087317417	8566888.280164307	1519071.8219758035	17371676.380986005	4887305.649752903	3287600.305928453	24632001.77254771	33328373.983218666	4993510.255266815	19836385.07130002	28634541.21169325	4961346.773410882	2999902.112714541	2371253.5648269365	13291767.1077908
9565465.101643195	12917302.43206234	10383098.66341225	21883347.40606775	9701914.466248086	6235632.259110566	18300043.022117347	6189973.483714943	2103602.9186803917	4756939.220077567	7200018.797997519	3362549.70934579	4860526.710954935	5200277.003446396	4068448.5892862147	3313724.3619617363	8419092.379271284	1514376.6513554263	16804970.681996826	4778328.86506503	3224856.9835630064	23926216.60688584	32391053.258923233	4972726.916292541	19231291.394028448	28343220.804694396	4954676.59222516	2995110.9033216923	2352542.0976936095	12501703.259355657
9468146.759879677	12908472.002949346	10046807.177757032	21481975.462709367	9646875.018663146	6188758.934409273	18252826.313287955	6064955.021039546	2103602.9186803917	4624418.013363605	7070036.1908767605	3332581.088626961	4860526.710954935	5163829.849927683	4059044.0517296386	3306391.504999471	8280064.248254729	1514376.6513554263	16768610.745961117	4764539.551933914	3150477.19718893	23780817.089596204	31673345.397317156	4933748.143294356	19193810.760795694	28333549.27676608	4794807.99755945	2832341.468028007	2352542.0976936095	12501703.259355657
9305735.795205968	12756253.866308486	9983318.646215836	20828257.528011158	9638690.190102216	6046364.521728942	18233464.410998467	5982632.760309166	2097623.4006298697	4568509.986292081	7070036.1908767605	3295262.4711453123	4836860.501044873	5013599.857724851	4058830.4415932824	3306391.504999471	8168732.242197821	1498548.3792969338	16749912.581844127	4696849.374636391	3150477.19718893	23683572.782212432	31498009.948276762	4702008.609868179	19108370.14748245	28315615.000498377	4757457.149812752	2832341.468028007	2337170.9654493583	12291444.325937662
9269561.867808215	12716628.153794367	9968192.408223161	20828088.930967234	9476461.39923682	6036979.040015825	18114189.417966656	5959078.658629421	2083030.980608051	4568509.986292081	6907419.158000511	3284430.851943288	4748063.301815453	5013599.857724851	3963823.77985949	3157471.800783949	8142108.800790702	1484625.0992477632	16636693.385652443	4691783.732774977	3129380.728465353	23663484.041208223	31328901.998664886	4702008.609868179	18916060.464462798	28311756.998035252	4757457.149812752	2832341.468028007	2334182.56663841	12274376.065793242
9251114.124793354	12712341.978354808	9722242.290071737	20262884.545080334	9476461.39923682	5943147.732590943	18114189.417966656	5941483.003419481	2082387.5205434817	4446516.57034702	6907419.158000511	3181809.3085779944	4738938.498558391	4864577.010606299	3958791.2848384692	3157471.800783949	8137829.760316486	1484625.0992477632	16550007.607670933	4654665.590076426	3064650.151258216	23421802.768890053	31328901.998664886	4424404.962845723	18549298.142305452	28306280.38722756	4757457.149812752	2779913.580109333	2334182.56663841	12236149.059156759
9106214.550369047	12712341.978354808	9722242.290071737	20262884.545080334	9412697.676236583	5943147.732590943	18066664.895703323	5900560.586822646	2082387.5205434817	4385407.926536591	6907419.158000511	3181809.3085779944	4714155.600891713	4786672.810361296	3881320.5295151877	3157471.800783949	8137829.760316486	1484625.0992477632	16550007.607670933	4651851.868808472	2992123.533666821	23352151.526323196	30969374.74105076	4422906.415251113	18549298.142305452	27661632.2403543	4641933.774083174	2768742.5728322845	2334182.56663841	11994180.040571561
8643688.597673977	12711276.667566529	9695499.211920813	20262884.545080334	9308133.113237314	5943147.732590943	18045298.695057508	5894306.797105042	2082387.5205434817	4374703.56105985	6504937.907352933	3181809.3085779944	4710877.521123759	4771320.523942651	3465249.170814696	3154336.6532581495	8137829.760316486	1484625.0992477632	16550007.607670933	4651851.868808472	2954028.0958703994	23352151.526323196	29222601.21241683	4373413.49915395	18520437.96408885	27661632.2403543	4641933.774083174	2765835.917315219	2334182.56663841	11994180.040571561
8303016.6732079135	12699173.533674886	9529065.85329591	19514568.038809534	9277568.607423725	5843075.483573134	18019097.750766166	5015969.250935035	2082385.8586803959	4184869.9543834953	6504937.907352933	3163598.674257084	4645991.563820384	4765747.660113124	3424658.0070985053	3151098.8753303923	8137829.760316486	1484625.0992477632	16163576.332047116	4647688.568934834	2950946.250698496	23032956.994144503	27295285.098698426	4313872.7491811495	17865480.35810401	27030654.88025789	4585729.482946507	2765835.917315219	2325875.951155054	11860753.43900494
8253402.403241089	12339842.10598885	9269727.3957843	19501730.325362414	9059135.846626665	5743133.542120526	17956117.099882495	4990061.626984018	2053728.023806455	3921247.9773504557	6424025.5704267975	3059039.2139249016	4552280.395720226	4756816.333002115	3273292.2471483047	3127007.192556004	8135214.835713045	1484625.0992477632	16131114.111825714	4561148.149728128	2860290.237080679	22817177.61220643	27295285.098698426	4276915.3694628365	17739673.43213596	26840363.95673057	4559098.257265702	2753718.0383765236	2318010.371609743	11860753.43900494
7915057.285919204	12269621.711300483	9269727.3957843	18914190.160063762	9059135.846626665	5643323.485078375	17954287.308618546	4970400.383825552	2053728.023806455	3921247.9773504557	6254483.261362132	2920854.882722471	4543506.372188346	4756816.333002115	3120728.5685514985	2941143.4690812514	8065081.218151206	1474064.1825753548	16113496.158732029	4556585.814208327	2803019.476863292	22786612.823399816	27295285.098698426	4276915.3694628365	17606318.67316519	26840363.95673057	4437913.318572222	2645796.4737641085	2273443.993256954	11860753.43900494
7915057.285919204	12164181.231519047	9267808.082875242	18909667.95217048	9042576.987986667	5635724.900617079	17954287.308618546	4970400.383825552	2053728.023806455	3908033.1779166968	6254483.261362132	2906755.1486637276	4539644.582953413	4741831.14698629	3120728.5685514985	2930305.3290946176	7829807.01976235	1459187.799431274	16096061.133255308	4484971.003941361	2742860.2047634325	22696608.616351925	27294971.796325922	4266995.386985738	17606318.67316519	26840363.95673057	4410923.677387679	2645359.89413771	2255052.042829349	11494773.816328736
7905189.6133245155	12164181.231519047	9200183.289352484	18904250.616360884	8827671.904862024	5635724.900617079	17864856.542683907	4970400.383825552	2053728.023806455	3770664.0948081333	6254483.261362132	2903342.655308348	4520336.499194064	4700528.005944951	3120728.5685514985	2930305.3290946176	7829807.01976235	1408728.9974558474	15972333.95092274	4465834.877986549	2742860.2047634325	22588313.600863375	26964211.984671626	4266922.494931793	17588526.760760725	26840363.95673057	4348491.460331401	2575920.5540331565	2255052.042829349	11494773.816328736
7748527.706013584	11785165.684603693	9145806.653755981	18904250.616360884	8819385.310954072	5602826.540068926	17664075.839155868	4914571.882532578	2047515.338348804	3713665.384828369	6254483.261362132	2903342.655308348	4463550.435306524	4690528.597169492	3074834.222137664	2867794.9044788475	7829807.01976235	1408728.9974558474	15854119.491688391	4457638.539123055	2709876.9172412395	22420884.605895486	26857756.00093877	4264159.477933289	17542948.059810556	26700070.901358884	4230050.632651595	2574346.9575701407	2255052.042829349	11360868.053950027
6898532.66902916	11751339.25021294	8931694.987426886	16872767.50161224	8690959.57057886	5602826.540068926	17553957.000592563	4426082.630541585	2032693.2736905771	3607907.5895759845	6254483.261362132	2739810.1539735217	4417984.699281476	4677764.0293934345	3074834.222137664	2828757.157432813	7816975.844692812	1407643.4966460057	15776996.752799904	4442068.952602048	2709876.9172412395	22420884.605895486	26681932.95767535	4251856.533180392	17504229.652048845	26672863.995886415	4177541.389244697	2574346.9575701407	2253982.117922511	11311539.602746628
6898532.66902916	11577425.630710272	8830772.73703107	16872767.50161224	8372583.040748543	5522895.442888182	17550927.82252103	4372401.770039666	2023709.580699233	3450611.57576301	6198540.04514722	2739810.1539735217	4352253.971033305	4637964.349713727	3074360.1261816053	2827984.864442207	7777363.738885722	1407643.4966460057	15120694.953500343	4436879.147948306	2627390.119788261	21890465.95025361	26543133.741626266	4251813.834014036	17354384.293645654	26515254.692685835	4176387.325298583	2461581.000414852	2246990.1063175797	11209093.75557902
6898532.66902916	11284363.858771887	8830772.73703107	16872767.50161224	8372583.040748543	5486403.150822321	17498294.880452577	4372401.770039666	2013379.8795012385	3449547.286656133	6148518.288158996	2731691.622173637	4347865.533217978	4623374.909546206	2987821.1197299054	2789822.4977964414	7672670.754223818	1407643.4966460057	15120694.953500343	4408421.877125581	2594381.9237906346	21665149.448140524	26070045.23256965	4211641.627139534	16944024.428782344	26257056.01073356	3975630.9630318307	2431921.3668376105	2227555.2865649816	11152890.583800826
6898532.66902916	11283303.475619208	8779294.180906039	16872767.50161224	8372583.040748543	5477121.93026048	17469571.725008108	4316567.823786092	2005745.6225542387	3400180.051039588	5970098.597497485	2731691.622173637	4328378.042375276	4570672.319458568	2874586.1953929127	2785974.0746625047	7665870.263480452	1377934.762696269	15120694.953500343	4361288.833144571	2509417.2269548206	21665149.448140524	25818853.169330493	4199480.605200024	16936086.167571254	26257056.01073356	3975630.9630318307	2431921.3668376105	2203463.6018180363	10922490.683907175
6898532.66902916	11178747.536388796	8779294.180906039	16872767.50161224	8372583.040748543	5371041.7376902	17236305.022522226	4100664.7688118	1923955.6528054546	3227805.5668254565	5970098.597497485	2695040.5103947516	4326815.004350115	4570672.319458568	2874586.1953929127	2667570.54791988	7576608.231885698	1368132.9458242673	15048161.976763822	4361288.833144571	2480850.519458195	21251637.250041474	25815012.816654608	4199480.605200024	16831807.487103216	26257056.01073356	3955245.2884605923	2431921.3668376105	2179548.734535749	10818789.680855423
6896038.273015386	11042472.528120428	8770199.67879431	16551584.058268543	8371699.067268645	5351679.908316401	17209316.294050302	4100664.7688118	1842528.461117651	3227805.5668254565	5929493.734804734	2674159.674337947	4326815.004350115	4542810.4805888375	2874586.1953929127	2667570.54791988	7561823.567381098	1347151.8270447005	14912291.082140246	4356697.837026282	2469751.090968571	20798479.66527074	25793108.05695219	4062368.770473434	16475633.60438214	26247575.99366098	3919962.780402546	2431921.3668376105	2172998.750671587	10778698.224295298
6725952.145726052	10908574.5951013	8558079.536021082	16529537.47335304	7833718.6099543525	5326349.473372859	17080349.306754075	4100664.7688118	1842528.461117651	3227805.5668254565	5864202.229532984	2615988.88027882	4306226.422840279	4514607.941152626	2874586.1953929127	2653274.2816102114	7221592.524874793	1347151.8270447005	14577245.678287568	4344172.506538065	2429770.7827370684	20798479.66527074	25769626.572112925	4062368.770473434	16469517.015317727	26199110.884683765	3919962.780402546	2363601.3402342233	2069642.2436119448	10708549.508486949
6531489.791275331	10908574.5951013	8538301.426991709	16240139.056604367	7833718.6099543525	5326349.473372859	17080349.306754075	3948462.455281352	1841110.9507894234	3133523.79690809	5862006.566815439	2615988.88027882	4269042.678674331	4514607.941152626	2874586.1953929127	2653274.2816102114	7221592.524874793	1314651.1170486626	14577245.678287568	4334412.318248199	2429013.4048796818	20798479.66527074	25465476.63990711	4062368.770473434	16469517.015317727	26199110.884683765	3919962.780402546	2363601.3402342233	2069642.2436119448	10708549.508486949
6520002.065158621	10393916.114894394	8340932.227348807	16109512.372587569	7786458.151918632	5289946.751381699	16970497.341642942	3867839.97911767	1821087.7284353203	3080832.1422814014	5838372.698284348	2580191.674926942	4213440.060388466	4433056.086623021	2862217.6371334	2653274.2816102114	7109062.474240128	1314651.1170486626	14510508.915492803	4295322.699156012	2413347.119728086	20084099.052351873	25465476.63990711	4062368.770473434	16383968.941320831	26064561.622495495	3816772.2220841413	2363601.3402342233	2069642.2436119448	10570228.001511388
6488130.129966872	10366399.721322065	8266328.8208963955	16102270.40507257	7786458.151918632	5289946.751381699	16885549.149757802	3848172.8181013013	1787408.203191897	3077606.248386754	5737392.245049499	2563172.3220314845	4213440.060388466	4240660.152178946	2859893.8244918054	2649928.561742685	7098484.122256937	1314651.1170486626	14453386.00551715	4229248.892407846	2284169.457500592	19934257.690021165	25138772.36201709	4062368.770473434	16171116.826492816	26008348.679933377	3765646.5248081894	2354802.257352595	2068448.964532186	10495138.633550368
6457344.372642323	10366399.721322065	8261379.752868747	15974629.57082474	7786458.151918632	5179941.345718531	16694862.620252699	3842610.266504672	1787408.203191897	3034639.6058912557	5595300.611051883	2520128.0872585704	4211090.012953455	4131790.055864992	2847608.6166755343	2584036.373915701	7021919.3438670095	1314651.1170486626	14249829.430359233	4163546.974275598	2284169.457500592	19062756.330462635	24931011.800522726	4050512.1695361244	15660736.852270696	25816044.3190612	3619186.0816243067	2341012.55256194	2068448.964532186	10256755.88673705
6198541.649013265	10364279.496877294	8224482.529444597	15438248.057249106	7704279.363193845	5155754.032463243	16632322.664364547	3822448.6624423093	1787408.203191897	2980514.9203657936	5579983.0278843045	2512777.314082167	4184824.141883497	4101075.025919764	2836034.661407069	2578219.2777944165	7007836.758083164	1314651.1170486626	14249829.430359233	4157928.4138454353	2284169.457500592	19062756.330462635	24786248.10973149	3874239.8708796315	15660736.852270696	25812048.38090139	3599099.1503455355	2340393.0860555083	2045737.0658635395	10256755.88673705
6168047.577453021	10114153.26490033	8024360.071035727	15438248.057249106	7600232.810463598	5151204.741160389	16632322.664364547	3786958.6456194725	1734409.7351207512	2967244.7233580486	5542985.416150251	2470622.538824128	4184824.141883497	4098112.381352789	2765600.869333506	2483860.5516862487	6933577.558672108	1309473.7081614374	14153461.669169111	4102249.9394768258	2252400.690064852	18613606.41097434	24623645.00588592	3874239.8708796315	15480583.018554986	25733702.715919875	3572768.03699857	2339655.4602245796	2038725.5157851302	10076637.431015572
5953080.722134139	10114153.26490033	8024360.071035727	15205462.814159904	7598011.534076356	5131035.695763655	16315021.190785658	3786958.6456194725	1730750.9954713394	2967244.7233580486	5542985.416150251	2431449.346036623	4030373.643408803	4098112.381352789	2760725.30034091	2483860.5516862487	6930298.064818037	1309473.7081614374	14084278.271829315	4102249.9394768258	2252400.690064852	18613606.41097434	24234079.12806566	3846935.7775876713	15480583.018554986	25714965.513526253	3556753.586445815	2339655.4602245796	2038725.5157851302	10076637.431015572
5953080.722134139	10114153.26490033	7985364.544330224	15205462.814159904	7598011.534076356	5115287.821144924	16315021.190785658	3786958.6456194725	1723394.2917824418	2945750.748689404	5497728.921333682	2431449.346036623	4016392.6877005184	4065755.318327687	2626599.7981121303	2483860.5516862487	6930298.064818037	1309473.7081614374	14084278.271829315	4102249.9394768258	1957203.0382786822	18562539.22012852	24234079.12806566	3844370.336555967	15480583.018554986	25695426.102967985	3552849.2456919136	2339655.4602245796	2038725.5157851302	10076637.431015572
5951151.311122537	10114153.26490033	7906603.6463171225	15204448.139465032	7457012.943657366	5115287.821144924	16312224.297238069	3770306.1537745493	1691227.8435399989	2942655.952463593	5469330.350871505	2430137.11070401	4014573.4640300353	3982281.1504825647	2626599.7981121303	2483860.5516862487	6930298.064818037	1306650.1022313181	13985507.224497631	4102249.9394768258	1957203.0382786822	18316577.44448774	24078923.159531035	3770910.090841853	15480583.018554986	25695426.102967985	3552645.795328654	2335852.075779741	2038725.5157851302	10076637.431015572
5944777.437456639	10114153.26490033	7674349.079539866	14995765.162726587	7427281.626612812	5114319.370959911	16270507.30314133	3741241.5130661484	1684772.1012846858	2936982.4370042444	5401423.1654325705	2430137.11070401	4014573.4640300353	3926375.9716302305	2603356.6652832674	2469424.3874486815	6866257.149974519	1281881.1384442083	13985507.224497631	4089284.376820222	1957203.0382786822	18313268.597025715	23135902.48646063	3770910.090841853	15480583.018554986	25695426.102967985	3510049.0568110743	2327646.923188768	2005536.7202527989	10076637.431015572
5809800.419731351	9932173.96313404	7499101.636681706	14995765.162726587	7266700.713882717	5062001.053003068	16221657.06431073	3610779.815918999	1672809.2871924457	2907008.662442171	5367416.128685482	2430137.11070401	3991130.086069093	3921517.040046967	2603356.586340877	2466431.82616092	6767621.976169954	1229133.9694739543	13845551.405520558	3998306.249631308	1932604.6984028406	18172090.847787376	23135902.48646063	3747756.3687519617	15407869.515445765	25393464.802128963	3465829.190181603	2218343.0328915096	2002548.3691698937	10069971.444695188
5791321.61712883	9930971.767609231	7483636.0733450325	14995765.162726587	7266700.713882717	5056553.021032357	16167687.908358041	3610779.815918999	1671430.4292128289	2891759.478603033	5362280.641364222	2430036.543572428	3950932.261766484	3921517.040046967	2603188.3461004603	2444248.4370535873	6723170.474567965	1229133.9694739543	13810688.691542638	3998306.249631308	1932604.6984028406	18138605.730281785	23026520.314194135	3744263.8178619035	15407869.515445765	25255570.33707229	3465829.190181603	2218343.0328915096	1989462.2495652875	9987075.787349062
5791321.61712883	9921790.608958788	7183964.836151226	14894995.789231107	7266700.713882717	4978438.24973408	16167687.908358041	3610779.815918999	1668075.7212997368	2891759.478603033	5312937.993377624	2424359.832484553	3931815.185218185	3887085.3929642714	2496107.0107349595	2444248.4370535873	6714486.390509866	1229133.9694739543	13619419.634484328	3998306.249631308	1929970.7591861542	18000765.39936687	22675957.92226764	3695253.2232476566	15353103.306716468	25255570.33707229	3465829.190181603	2218343.0328915096	1982254.847348852	9987075.787349062
5663676.0752433725	9909058.973586455	7183964.836151226	14850736.503569521	7266700.713882717	4879414.953119105	15853779.219912516	3545434.095524597	1560604.9925316612	2891759.478603033	5303215.829964061	2421327.7954027015	3918991.91428874	3841664.280373588	2496107.0107349595	2444248.4370535873	6714486.390509866	1229133.9694739543	13614291.803576263	3998306.249631308	1928577.7930411606	17867408.83457516	22591562.233710777	3693472.899402125	15257156.1609938	24450191.620645646	3374440.8809484057	2218343.0328915096	1982254.847348852	9834836.655820828
5650074.030983457	9765587.171368258	7183964.836151226	14825857.365906602	7261966.760556372	4829161.575018546	15729698.55753928	3516292.930416974	1560604.9925316612	2875294.3593951217	5189560.58378993	2413148.4641645737	3880180.755261491	3816875.5518093854	2450877.5093768984	2444248.4370535873	6651352.597444021	1229133.9694739543	13531769.393489758	3987584.6102551	1919840.8602642422	17819676.12036849	22566224.20350793	3669508.0554503496	15150892.040495163	24450191.620645646	3363072.9208295275	2194364.1576178344	1978643.8261331397	9828437.410573566
5650074.030983457	9765587.171368258	7183964.836151226	14825857.365906602	7212599.378869537	4829062.311792164	15729698.55753928	3497187.7298735147	1551813.4445485978	2862847.00512751	5189560.58378993	2411031.111346712	3878784.1186825093	3814087.969873001	2450877.5093768984	2431299.9708048897	6651352.597444021	1229133.9694739543	13531769.393489758	3977348.384895221	1893988.6645035595	17819676.12036849	22564545.009449106	3655860.361155499	15126644.666347098	24450191.620645646	3363072.9208295275	2194364.1576178344	1977486.525960888	9828437.410573566
5319656.17456095	9765587.171368258	7180077.330231157	14104367.047737354	7212512.798881296	4827701.9747593	15661431.169320513	3497187.7298735147	1546037.040506754	2847365.532436521	5189560.58378993	2403424.3031970896	3707281.3308829856	3798339.721705731	2415351.0476935403	2426418.194267061	6646868.466872084	1229133.9694739543	13531769.393489758	3969853.0802007797	1893988.6645035595	17819676.12036849	22342300.631926965	3655860.361155499	15126644.666347098	24450191.620645646	3363072.9208295275	2194364.1576178344	1977486.525960888	9817516.329646844
5195510.909888244	9324146.579207238	7000517.920886984	14104367.047737354	6704821.989795769	4775632.373718404	15651499.227400994	3466484.2306107427	1546037.040506754	2845098.011126311	5123267.279586574	2375989.884054514	3707281.3308829856	3761748.1634301944	2401763.641559816	2384669.915506662	6510295.102926033	1229133.9694739543	13341019.034925677	3959055.929489079	1885322.057255512	17096851.729565203	21933669.980752006	3624598.9589511245	14763579.722045764	24450191.620645646	3329300.531061908	2158823.8824566365	1910636.8628920412	9706526.960979972
5195510.909888244	9145141.255470522	6938906.246990126	14104367.047737354	6704821.989795769	4741678.619744476	15651499.227400994	3373212.5645505823	1546037.040506754	2834218.8421940175	5121791.221533108	2375989.884054514	3707281.3308829856	3688293.0235351566	2398223.1682398766	2327548.987921252	6417736.801385736	1229133.9694739543	13095733.469804216	3942134.8274794496	1835706.8427517614	16996830.34353714	21899373.661249302	3624598.9589511245	14763579.722045764	23741822.01861383	3329300.531061908	2141039.582852764	1893616.6445750585	9517062.460164858
5080059.645788645	9145141.255470522	6938906.246990126	14040653.487089224	6704821.989795769	4712391.647008624	15498614.315957857	3373212.5645505823	1545863.003889908	2834218.8421940175	5120205.9889031425	2375031.558732477	3707281.3308829856	3688293.0235351566	2383516.718494015	2303052.6966649247	6405235.687589905	1227711.5966888077	13093521.66392898	3942134.8274794496	1829896.356417818	16994788.832976475	21795468.160848383	3585834.5843313388	14763579.722045764	23615215.471426923	3278177.7714686464	2141039.582852764	1887997.9804980413	9473266.206917752
5040637.363081656	9139139.533807185	6915919.541948757	13491881.562535228	6694125.165729718	4707462.397965114	15498614.315957857	3365257.116581022	1545252.1085776677	2807481.8161902744	5034229.791173769	2372518.75216943	3608933.377490953	3666784.7535148105	2352174.805166032	2288365.39212995	6402928.883401032	1223169.6191097128	13093521.66392898	3942105.1148948846	1776375.0708869663	14473518.886418723	21795468.160848383	3570646.0233322727	14763579.722045764	23615215.471426923	3231308.2441413775	2136035.065583797	1882004.9841506404	9473266.206917752
4986276.714974537	9139139.533807185	6869811.491527815	13491881.562535228	6690199.805729006	4685211.214095368	15254103.027359651	3340271.9954333506	1545252.1085776677	2787297.7109678914	5021408.029341339	2322869.26350262	3608933.377490953	3638348.731992611	2345437.2558159754	2261240.23709253	6393621.111683667	1223169.6191097128	12959160.923092132	3869231.3371990374	1776375.0708869663	12138154.015015045	21795468.160848383	3567156.7374739232	14753187.919299606	23615215.471426923	3200352.965809649	2113069.9611979173	1879017.6265183554	9464865.701001056
4985849.657624194	9073398.199283764	6775324.076092621	13491881.562535228	6450565.236916084	4611347.989962946	15247356.178151209	3340271.9954333506	1541289.399359673	2785839.396123737	4871328.336864227	2322170.01160081	3593228.4788142657	3633648.5382846044	2185003.5249296576	2261240.23709253	6390896.251100724	1213097.8413707085	12959160.923092132	3868976.746110944	1770607.8762155692	11610563.876554014	21611282.94019626	3566808.159696779	14710455.360773098	23396824.24765901	3129546.8920259727	2078588.8303170062	1863240.192292522	9255266.059117682
4985849.657624194	9073398.199283764	6753820.045389263	13339626.095316397	6450565.236916084	4595178.40199789	14914899.569373872	3340271.9954333506	1523410.2954367166	2785839.396123737	4871328.336864227	2306554.0925889285	3586890.802683169	3633648.5382846044	2185003.5249296576	2260068.6106857564	6387518.233279473	1213097.8413707085	12959160.923092132	3867675.3284724955	1770607.8762155692	11610563.876554014	21589769.42957983	3559709.027106343	14708020.961326793	23396824.24765901	3129546.8920259727	2078588.8303170062	1859152.2213210966	9255266.059117682
4985849.657624194	9037350.913341329	6498963.662088881	13339626.095316397	6450565.236916084	4548857.171633627	14753741.354157966	3181589.2694398933	1523410.2954367166	2784476.7510720524	4823314.055195379	2267287.4948602305	3416503.579258158	3590473.3201470277	2147902.0757232807	2198563.9490512377	6098017.435978542	1208331.9360704268	12545874.919334818	3846087.614079182	1769111.4041715446	11406272.825755648	20949709.368485752	3493830.0825333428	14428051.143251847	23129989.721191414	3129546.8920259727	2077611.47523157	1826951.4733587746	9157217.410481593
4985651.078852891	8769336.799069924	6498963.662088881	13326727.000646202	6450565.236916084	4461659.393644189	14689358.433297915	3181589.2694398933	1523410.2954367166	2784476.7510720524	4754893.120773057	2261866.547965461	3416503.579258158	3550418.629668223	2104137.041760365	2192813.215562383	6011465.049032221	1208331.9360704268	12429117.778953653	3739260.0110857924	1750987.974834582	11150553.001718104	20874987.126001403	3490926.6007669894	14381722.964313595	23105090.818251196	3077925.567463955	2074520.2573749572	1789945.878679941	9157217.410481593
4721668.863774313	8513802.676944701	6462519.784638953	12848033.162574	6300821.157047727	4436076.634964606	14659308.559845243	3181589.2694398933	1523410.2954367166	2772438.1756877755	4518761.416760374	2249511.551471513	3406332.8407573886	3550418.629668223	2084487.181709335	2157075.2656372227	6003015.352538944	1157818.242753453	12429117.778953653	3730701.079179028	1745312.8180869778	11142589.751944907	20420151.987122852	3489934.6637963504	14133275.16733322	23103859.102979593	2929267.246199536	2001524.776948288	1789009.4321698109	9125379.5787147
4713945.116039151	8430475.80262038	6462098.133567369	12848033.162574	6250951.584418328	4169950.6178939696	14586194.676672125	3181589.2694398933	1508821.4399305729	2770005.3257290698	4282394.620093049	2249399.9676128044	3406332.8407573886	3549568.086847606	2081397.2463303483	2156299.766711655	5877652.380834458	1137866.2868903945	12342541.743903974	3583840.239368003	1711283.355816137	10469822.20279653	20420151.987122852	3487618.546685689	13711133.630089434	22904142.116792	2811856.661939198	1916434.1627346673	1765858.431641471	8688971.76978472
4637732.454582198	8430475.80262038	6462098.133567369	12841120.716945032	6226905.206584745	4169950.6178939696	14304136.97303159	3181589.2694398933	1508821.4399305729	2747862.2041051234	4282394.620093049	2228748.74008412	3376402.0844714893	3541730.322307105	2081397.2463303483	2156085.075649504	5877652.380834458	1136455.3383420084	12264332.631073575	3583840.239368003	1693071.2563028957	10227528.148804275	20420151.987122852	3475313.8172020908	13711133.630089434	22904142.116792	2811856.661939198	1912794.593297858	1759676.6926751481	8688971.76978472
4624157.053644609	8430475.80262038	6321173.55100575	12785272.270245418	6202307.758137882	4169950.6178939696	14304136.97303159	3181589.2694398933	1434497.745214719	2747862.2041051234	4282394.620093049	2228748.74008412	3376402.0844714893	3524384.0648469585	2081397.2463303483	2102309.7581515317	5835747.555181682	1115720.8817153736	11928043.589227939	3575957.199063884	1687427.6727860738	9760547.247655792	20420151.987122852	3437715.278689548	13711133.630089434	22904142.116792	2806238.561260525	1912794.593297858	1745753.4738034476	8688971.76978472
4558997.174555677	8244737.816249566	6321173.55100575	12371597.895185204	6171084.338490058	4169232.6309704063	14120271.750417018	3138227.9065002715	1423093.3340940909	2730956.884698086	4274993.580828089	2206235.2717719255	3363865.283163998	3505895.089271519	2069300.9934445329	2002246.8208186673	5789332.829966915	1114266.9898851789	11928043.589227939	3575487.223507193	1684850.5356253157	9651942.941164013	20173942.90259031	3347931.8170220396	13409172.761914646	22856248.269828424	2806238.561260525	1912794.593297858	1707399.689670129	8688971.76978472
4520869.379084352	7862730.529484931	6097430.770328645	12371597.895185204	6067957.555223576	4157011.767062016	13997633.933220142	3138227.9065002715	1395753.296725255	2726495.9897495266	4274993.580828089	2202363.899922854	3360474.9043925707	3505194.3363189637	2059288.9323991134	2002246.8208186673	5723260.421373713	1114037.3297392942	11928043.589227939	3575403.0950270756	1640669.986582844	8803517.5768604	20173942.90259031	3347931.8170220396	13131290.699236182	22726051.698862758	2763552.583478966	1902410.557484857	1700609.7960612243	8585052.871995045
4520676.189589375	7858553.938414635	6003603.842452306	12367711.694775656	6067957.555223576	3934885.6050996226	13989126.396963099	3138144.3643104685	1393662.5392411195	2718007.3590132175	4215314.49163417	2178465.6491466854	3332715.4149790155	3504785.8079394964	1957663.835432333	2002246.8208186673	5705987.743624089	1114022.0085588722	11674971.186070833	3574614.663968965	1623741.437699548	8803517.5768604	19631301.828969937	3320920.2943296004	13131290.294035748	22700653.263012003	2763552.583478966	1898302.1986451289	1700609.7960612243	8585052.871995045
4520676.189589375	7858553.938414635	6003603.842452306	12367711.694775656	6067957.555223576	3934885.6050996226	13942814.482217943	3021968.0720010726	1393435.947664467	2718007.3590132175	4213567.587468913	2176716.1898504314	3316201.665712004	3504785.8079394964	1957663.835432333	2002246.8208186673	5692944.161276169	1111129.8197861419	11674971.186070833	3562028.542451864	1601907.036944564	8803517.5768604	19631301.828969937	3319134.351732223	13130828.214679657	22700653.263012003	2752492.418664792	1879767.9631102062	1700609.7960612243	8585052.871995045
4476608.09856409	7685196.423047715	5904915.003647773	12089595.519248694	6017310.053399827	3934885.6050996226	13913665.025446145	3021968.0720010726	1347007.9914792222	2707321.5963035827	4213567.587468913	2176716.1898504314	3308610.7035604487	3466244.176167578	1957663.835432333	1991010.9147621058	5488726.254032939	1111129.8197861419	11201424.735757345	3562028.542451864	1601907.036944564	7949270.2876061	19631301.828969937	3291600.144373037	12125037.387222357	22438170.78027225	2752492.418664792	1879767.9631102062	1700609.7960612243	8577049.408001563
4438374.25820171	7650228.22261619	5904915.003647773	12089595.519248694	5986861.588018505	3893337.590430293	13853596.75758746	3021968.0720010726	1347007.9914792222	2698465.9212452355	4166422.796933903	2164794.277468907	3195319.5797052914	3466244.176167578	1957663.835432333	1912920.4248632113	5422634.859070368	1094995.977814646	11140813.272952339	3440549.0415860587	1588693.050684422	7949270.2876061	19631301.828969937	3240882.782019204	12125037.387222357	22353829.20579303	2743828.8707045554	1797491.8640431117	1700609.7960612243	8555609.496616032
4425409.807914125	7226876.424357066	5904915.003647773	12000927.12158347	5980185.889409985	3875817.018709325	13552578.198413014	3021968.0720010726	1346827.8014454965	2674492.187180627	3934905.9853698392	2076029.5590121322	3126748.7498886813	3456220.9652985837	1957663.835432333	1900947.6706397356	5393658.721293546	1093785.3470291295	11140813.272952339	3440549.0415860587	1511562.0534085738	7949270.2876061	19631301.828969937	3237433.270251639	12125037.387222357	22294680.975434657	2700433.084976444	1797491.8640431117	1700609.7960612243	8535838.080182642
4402632.484424505	7226876.424357066	5904915.003647773	11973241.464935338	5974429.092569886	3875817.018709325	13444180.135668192	3021968.0720010726	1346827.8014454965	2633265.950794577	3934905.9853698392	2076029.5590121322	3120542.695313126	3449716.4174463977	1957663.835432333	1900947.6706397356	5369599.903933722	1084062.7315191808	11140813.272952339	3403154.542881177	1487530.5928216553	7949270.2876061	19199844.27760236	3194759.210373249	12125037.387222357	22255723.7629424	2652469.2622795687	1797491.8640431117	1700609.7960612243	8451495.982190337
4390329.886858788	7226876.424357066	5904915.003647773	11797548.504368283	5970411.864698144	3875817.018709325	13442327.090774436	3021968.0720010726	1346722.2126638	2631973.899907293	3929824.648831923	2076029.5590121322	3097199.1667321566	3445519.6324589164	1925153.4790996662	1898007.3241648	5369599.903933722	1084062.7315191808	11047469.989748873	3403154.542881177	1487530.5928216553	7949270.2876061	19199844.27760236	3167710.363347245	12125037.387222357	22210625.82110193	2652469.2622795687	1797491.8640431117	1698884.0820188506	8439082.789871503
4390329.886858788	7226876.424357066	5904915.003647773	11797548.504368283	5957218.27238968	3875817.018709325	13441869.131279912	3021968.0720010726	1335807.6676176027	2631834.2553876885	3929824.648831923	2076029.5590121322	3097199.1667321566	3444590.6988447933	1876893.9080791625	1897119.879736222	5321164.240208079	1083320.7199458622	11025164.347726285	3403154.542881177	1487530.5928216553	7949270.2876061	19199844.27760236	3167710.363347245	12075051.636243513	22210625.82110193	2652469.2622795687	1797491.8640431117	1698828.3450048266	8319626.169468852
4386249.373268708	7226876.424357066	5870596.341603686	11564844.458861412	5808913.339625285	3875817.018709325	13250759.622092143	3002677.8674103925	1313509.2192545733	2604736.638994129	3863965.6116804327	2069418.025640518	2935845.5217131814	3314936.102147476	1876893.9080791625	1896852.8109448252	5243037.0327881295	1083320.7199458622	11018646.457109077	3403154.542881177	1487530.5928216553	7949270.2876061	18866913.705947664	3084525.309749715	12067272.620214483	22209857.793237332	2645825.744806621	1797491.8640431117	1698828.3450048266	8191571.885783523
4353050.439172566	7226876.424357066	5870596.341603686	11564844.458861412	5756842.37915092	3783563.310326911	13250759.622092143	3002677.8674103925	1313509.2192545733	2604736.638994129	3772917.7051342158	2052124.1455394549	2935845.5217131814	3314936.102147476	1846105.0525252842	1896852.8109448252	5206114.713990626	1069184.5409736047	10840203.107102972	3403154.542881177	1487530.5928216553	7893048.0711670695	18866913.705947664	3084525.309749715	12021877.719944725	22204975.100281145	2644684.449659817	1783428.2672695848	1681391.4930350916	8181597.704582689
4274685.188687906	7226876.424357066	5790607.334539053	10863061.042584633	5575594.182429643	3783563.310326911	13250759.622092143	2931047.8354914975	1312592.7397371808	2554491.7862442695	3727659.0776964207	1892590.338723429	2687893.4356919024	3314936.102147476	1841637.9798257204	1859299.6957114511	5200766.945140313	1058650.5516692724	10783869.410933785	3403154.542881177	1487530.5928216553	7838242.6763196485	18866913.705947664	3084525.309749715	12000043.741807189	22031510.349035844	2640363.074482682	1779489.5715062458	1612360.3371462598	8149396.618257275
4267191.12380597	7089404.292602323	5762737.67550526	10863061.042584633	5446436.216124595	3737859.2920945194	13186688.538894147	2925182.990437812	1311945.1421379605	2554281.1794073633	3538860.315855701	1892590.338723429	2687893.4356919024	3314862.915719656	1841331.5192269068	1857877.554953136	5185652.901814925	1054593.2624820995	10636100.75745114	3370763.24158703	1487530.5928216553	7632273.510569107	18847104.310564455	3084525.309749715	11879002.490852417	22007812.81641184	2640363.074482682	1778526.5807908021	1612360.3371462598	8079819.499994202
4116847.5981319826	7019163.757808346	5532016.634467853	10863061.042584633	5343818.911740276	3737859.2920945194	12770312.711724581	2925182.990437812	1308033.267936131	2539066.142486027	3334201.6898364285	1890691.8976158698	2687893.4356919024	3314693.5643170285	1827588.202218224	1848540.3667669091	5185652.901814925	1050321.1601011266	10636100.75745114	3364975.9435736835	1487189.7943623723	7550212.141477511	17088598.807731155	2886635.4251147727	11608476.3843774	22007812.81641184	2640363.074482682	1763572.4246970739	1603382.6770499889	8079819.499994202
4116847.5981319826	6969865.097132851	5525772.306903972	10769111.118414234	5343818.911740276	3737558.257896305	12654983.226933958	2925182.990437812	1308033.267936131	2510095.756608814	3313120.7459776592	1884349.077668407	2646800.5469268635	3314693.5643170285	1722565.9977244989	1827780.3109369124	4957841.383730205	1046356.5726169115	10537347.29297322	3337441.521285612	1485779.1570889067	7387629.116980939	15944394.348432973	2886635.4251147727	11579609.485631341	21947188.82943442	2607976.1801890405	1759065.3993599955	1603382.6770499889	7819944.14860367
4116847.5981319826	6964722.224991952	5471964.796077676	10769111.118414234	5085990.2136682095	3700216.570767113	12393424.778199328	2925116.816684007	1273031.965765199	2510095.756608814	3223716.8160301736	1866099.0252568864	2646800.5469268635	3245218.8381836074	1722565.9977244989	1827208.2424752912	4957841.383730205	1046356.5726169115	10537347.29297322	3337441.521285612	1485439.8148201755	7381787.807068237	15943273.821547806	2870048.7326618857	11360396.464707011	21927848.576949358	2601130.133409352	1759065.3993599955	1603382.6770499889	7819944.14860367
4061642.2104169657	6787715.584515574	5451567.599204485	10769111.118414234	5085990.2136682095	3686327.4673543624	12256485.830947869	2917804.6546785096	1273031.965765199	2507564.4464561483	3223716.8160301736	1859662.499215782	2645399.704811151	3228898.585110842	1722565.9977244989	1826830.8885987152	4899322.883558221	1046356.5726169115	10133175.230856217	3337441.521285612	1485439.8148201755	7247248.731342931	15943273.821547806	2846746.3727709674	11291018.000730766	21796190.75199131	2552538.2472983235	1752499.2889478595	1603382.6770499889	7502415.1221779855
3909581.7338248175	6753473.436464412	5241495.595812504	10588359.644038785	5085990.2136682095	3681350.683495178	12101516.944703039	2868009.252217674	1252235.5405007703	2501690.0012674015	3215023.4169245414	1859662.499215782	2645399.704811151	3226352.3526386535	1694102.3378190359	1819730.857302601	4843937.428005656	1043715.0423079486	10081730.482722057	3322672.643028058	1471425.3722577232	7208278.331506409	15729138.207941877	2816373.238729812	11216137.172105292	21796190.75199131	2541464.010016086	1723603.4525994377	1593346.4043960848	7502116.918119663
3909581.7338248175	6751695.443448281	5241495.595812504	10561371.196453815	5085990.2136682095	3657007.216103686	12101516.944703039	2859158.4589922046	1252221.4440493074	2489823.2344616316	3182766.483404765	1852431.6773298346	2633474.7846768904	3219745.803819044	1684115.6859032847	1816446.6163031075	4842238.278891718	1043715.0423079486	10066136.425468255	3322672.643028058	1464316.7849328336	7145279.95431661	15702466.051401932	2809246.1072063628	11113981.704986434	21796190.75199131	2541173.6959968642	1722846.7643120524	1593346.4043960848	7501820.265250627
3856877.1771989954	6748325.251596228	5241495.595812504	10538894.211775262	5083928.5308805285	3652201.099067067	12085951.811622422	2827707.158651547	1249319.4220355556	2478786.1192304767	3175634.916042413	1841574.3397170908	2564184.6710293754	3207490.425312919	1675894.7911682944	1816446.6163031075	4835658.909817893	1043715.0423079486	10065789.776801012	3321413.7572354237	1461605.7226591494	7139981.24874609	15701238.609114995	2808464.4252872537	11050614.148301072	21736908.608514257	2534480.8049601014	1720631.3423499744	1593346.4043960848	7501820.265250627
3832167.5880401875	6730296.81356935	5234963.795251264	10538894.211775262	5011877.464314574	3591364.314944552	11869168.014299937	2817252.119623087	1248378.0662492672	2468079.5257316926	3174215.035581969	1745086.242032433	2564184.6710293754	3196723.1474061185	1674691.4299594907	1813875.022308675	4833141.68302738	1041555.3805138248	10064236.926442722	3301079.723581853	1449907.525903127	7040799.263840164	15682243.792421792	2807219.370706075	10806284.17726235	21736908.608514257	2525132.3546217703	1719949.3511559227	1586024.1703094007	7478803.46348937
3832167.5880401875	6703038.052422196	5229895.650472575	10526314.482755937	4997306.326285287	3591364.314944552	11869168.014299937	2816956.852100122	1248378.0662492672	2468079.5257316926	3173105.6284110863	1745086.242032433	2564016.1269955393	3149089.420434636	1674691.4299594907	1791778.8488651535	4833141.68302738	1041253.668583587	10000204.18626785	3297877.829712264	1447076.3560730831	7040675.895127642	15648614.509644182	2797974.8859064486	10806284.17726235	21731172.317099225	2512208.466523049	1696020.6670855966	1583840.6159702947	7472630.077792832
3781737.402927271	6689930.522260539	5030826.565338804	10060290.889715618	4990939.8603726085	3583199.5637083086	11530015.064532708	2775469.097977842	1247735.957088443	2421634.576413492	3162393.0923963054	1690958.4590025316	2499032.952754301	3149089.420434636	1664182.0736000498	1791778.8488651535	4821183.359544835	1038913.7258000235	10000025.748710573	3297876.1615483253	1447071.9738560186	6985219.98133506	15530969.096840382	2789541.9188151164	10738436.861798182	21731029.415579062	2511935.0668824995	1680719.2838946506	1580480.1166563102	7424320.735416436
3779866.837240253	6360698.8808458755	5030826.565338804	10060290.889715618	4826247.708841469	3571071.206775862	11528455.783890663	2755534.052229893	1247735.957088443	2413615.509423492	3122731.21779167	1681569.7730348546	2499032.952754301	3132122.793539178	1664182.0736000498	1791778.8488651535	4721432.296129702	1038884.088713148	9926364.108164275	3279193.582711192	1434378.5499166409	6946320.500317922	15513574.307635246	2789541.9188151164	10621988.711723797	21590218.02570274	2511935.0668824995	1680719.2838946506	1544831.0330706814	7258904.259411123
3759758.2113302844	6339028.631783321	5030826.565338804	10060290.889715618	4818173.221664468	3511074.722839997	11499209.193197725	2755534.052229893	1247205.122834223	2389355.2818438513	3122731.21779167	1675440.5678538799	2497331.37585606	3132122.793539178	1663720.4691853756	1791778.8488651535	4712989.499936001	1038884.088713148	9874344.890298663	3279193.582711192	1434378.5499166409	6946320.500317922	15486608.281048682	2789471.682779303	10606155.113632632	21581535.80747196	2511928.9413274284	1680648.5909502958	1535023.2510830602	7176016.87155574
3694169.371393242	6279941.819750423	5030826.565338804	9774782.98005497	4797687.034266685	3506728.666389862	11499209.193197725	2752643.5359714543	1243872.515851897	2389355.2818438513	3111242.8427714715	1675440.5678538799	2480577.3494752045	3127269.720721546	1663417.9183305306	1765969.2426088352	4627791.735202997	1033305.1167757164	9622267.444343435	3279193.582711192	1434323.1758209534	6781559.2241606405	15337882.161696088	2749728.5854421416	10603569.564186575	21528934.10785286	2499723.2648593765	1680648.5909502958	1520944.695349093	7118400.748758474
3679085.5909769903	6279391.748523279	4988582.647279939	9774782.98005497	4776994.939731904	3506412.1050479854	11494835.262026532	2607350.997487669	1230109.8943580904	2389355.2818438513	3111242.8427714715	1580610.7479255586	2468393.9264040287	3127269.720721546	1654200.0004650983	1757237.4425102011	4617543.206936836	1023596.2384585375	9622267.444343435	3279173.1204511933	1420990.325367187	6781559.2241606405	15160701.653815359	2730646.292612262	10588818.112023119	21500244.310965918	2499723.2648593765	1679373.2080554496	1491133.1431100091	7118400.748758474
3679085.5909769903	6240553.751087831	4988026.411204371	9774782.98005497	4776994.939731904	3444291.631087833	11431658.325628508	2607350.997487669	1230109.8943580904	2389355.2818438513	3092722.8763854923	1580610.7479255586	2459999.4758187374	3127207.6274188873	1653577.5531831896	1750302.4689432504	4562965.801376888	1023596.2384585375	9622267.350462686	3276691.447469336	1420990.325367187	6781559.2241606405	15041349.367856637	2730646.292612262	10586108.82071058	21370457.527602646	2481589.777996059	1679373.2080554496	1491133.1431100091	7030438.110936358
3675233.388462057	6164674.764032575	4988026.411204371	9774782.98005497	4619964.580548323	3420115.1779323695	11365576.373836853	2607350.997487669	1230109.8943580904	2371914.491367596	3092282.947231731	1580610.7479255586	2426202.5350472946	3124454.0756399864	1644230.2574620466	1689293.0438109224	4531245.001914467	1002787.018760607	9602793.856238615	3268983.342340365	1420138.4680124677	6629456.752220964	14923058.213696763	2689394.6293699318	10377363.06710963	21108412.836002298	2478788.168433185	1663919.0595907974	1461180.8813817797	7020706.791678196
3675233.388462057	5825335.165814387	4927836.090379038	9774782.98005497	4552929.511877981	3276013.7028347403	10764109.452870835	2607350.997487669	1225506.285090711	2371238.933608955	3012470.090018448	1580610.7479255586	2426186.930529622	3118272.8167532645	1615202.189896768	1689293.0438109224	4484839.624413968	1002478.9660838072	9304351.321374554	3261977.373203703	1386227.100233345	6573681.783877319	14642678.208588775	2689394.6293699318	10135499.557114884	21108412.836002298	2418385.07201013	1620208.7704938794	1459862.1211072132	6947281.3213623725
3638175.644751066	5825335.165814387	4838999.109859276	9750211.048415588	4546409.016061336	3244505.2576718153	10741051.423379334	2607350.997487669	1224390.6688977173	2355869.948610425	3007407.5092055746	1567280.9573774925	2425493.5107574337	3118272.8167532645	1615202.189896768	1689293.0438109224	4351193.101119237	1002119.9951741844	9200873.90090544	3241475.051598313	1367807.531708067	6541656.624526295	14608263.133574253	2684880.091103561	10135499.557114884	20883181.73624996	2390741.2249267525	1603822.353104155	1459693.9319632552	6898055.082933756
3607040.9923616387	5772591.871639104	4757927.56739146	9688232.005793748	4546289.935963361	3217396.924954541	10704112.053684352	2607350.997487669	1201754.9504090452	2330308.9480059445	3003834.999086314	1567280.9573774925	2395835.72544461	3112062.06561448	1607250.1024101533	1684907.3605451498	4330283.094032131	995083.5045858454	9197430.297024675	3236385.790214333	1367807.531708067	6509666.990999461	14608263.133574253	2684880.091103561	10065026.52818274	20605669.461193856	2358227.3343527955	1603822.353104155	1459693.9319632552	6898055.082933756
3592056.311516306	5733897.904111376	4757927.56739146	9686326.116349556	4509092.403378387	3204846.2793867723	10678356.247345285	2607350.997487669	1182145.0493006597	2327605.9209861774	3003834.999086314	1567280.9573774925	2395835.72544461	3102697.584612419	1600557.090673489	1684907.3605451498	4330283.094032131	984204.6386832737	9197430.297024675	3210095.7468767846	1367807.531708067	6495308.484174884	14110453.56576905	2682814.6311375657	10065026.52818274	20572186.07954497	2339897.1504308353	1590166.5761927573	1435736.6164881557	6824761.351185039
3534381.2762360945	5659292.542880352	4677214.560600746	9349214.986429818	4509092.403378387	3032163.484529195	10661872.968052858	2607350.997487669	1182145.0493006597	2302495.9357479364	2928364.467956892	1558009.1950097906	2370554.58031979	3102697.584612419	1565817.095257218	1684907.3605451498	4179192.5934320674	974203.4639889939	9011654.112350464	3120602.942708513	1348560.852302773	6297924.235739745	14009288.430072391	2633471.428577656	9975580.313124824	20572186.07954497	2331395.8792469497	1544094.4980040712	1435544.835438255	6766640.53739237
3504022.745492204	5659292.542880352	4661792.200142587	9349214.986429818	4456672.925930735	3032163.484529195	10617937.772585	2607350.997487669	1179387.981437551	2290161.615965064	2928364.467956892	1558009.1950097906	2342596.649462064	3102644.571558214	1558338.7200113838	1667559.9283430646	4179192.5934320674	974203.4639889939	9011654.112350464	3120602.942708513	1321897.1595136705	6297924.235739745	14009288.430072391	2605082.2251158706	9975580.313124824	20519955.660265304	2328970.799520054	1544094.4980040712	1384066.018435352	6766640.53739237
3504022.745492204	5638419.750273223	4661792.200142587	9349214.986429818	4432447.245304973	3025608.4122537184	10480663.964100782	2606297.250659821	1175317.7607382478	2287870.287984789	2906705.762016079	1558009.1950097906	2342596.649462064	3102644.571558214	1558245.247101483	1648943.591695275	4179192.5934320674	974203.4639889939	9011654.112350464	3085024.1030471777	1291743.5383439579	6270570.954867865	14001372.464408426	2512482.687327253	9932876.58596436	20519955.660265304	2293478.72578071	1544094.4980040712	1381018.7874726232	6723620.039316629
3453314.7223898727	5638419.750273223	4624665.277779211	9179594.186976353	4429681.433851458	3021416.5928234938	10460173.800935624	2606297.250659821	1175262.943464637	2287586.0908539323	2906705.762016079	1553881.0620930677	2297888.618738414	3102644.571558214	1556550.3002482345	1648943.591695275	4179192.5934320674	972908.8988451106	9011654.112350464	3085024.1030471777	1279804.481655084	6267785.049028744	13731661.044271559	2512482.687327253	9926982.540252797	20501138.007801086	2288758.134624191	1537771.152909457	1381018.7874726232	6723620.039316629
3452311.4015103	5622052.644477971	4624665.277779211	9179594.186976353	4399427.547325698	3021416.5928234938	10460173.800935624	2606297.250659821	1174764.4911045162	2287580.329345396	2906705.762016079	1553881.0620930677	2297888.618738414	3102644.571558214	1550637.562411651	1632744.7650058174	4179192.5934320674	971605.8502916086	9011654.112350464	3079122.25436129	1277373.6163340965	6267785.049028744	13731661.044271559	2512482.687327253	9910071.838782918	20501138.007801086	2288309.974143321	1537771.152909457	1378913.3287545752	6668127.922524074
3441458.8582863496	5600240.750763958	4624511.053218867	9179594.186976353	4399427.547325698	3021416.5928234938	10305848.445218898	2586000.8230025694	1173177.3921749534	2284764.4110016194	2888682.1188352564	1553881.0620930677	2293303.8280620077	3102644.571558214	1550300.283896982	1632744.7650058174	4179192.5934320674	970452.5447020127	8997339.089451157	3075684.950281915	1276461.861904787	6234974.696434346	13731661.044271559	2512482.687327253	9854902.303596498	20500606.019382756	2284760.6782774827	1537771.152909457	1370459.4438344103	6666323.401106624
3348717.011437937	5600240.750763958	4559742.5779699385	9074339.21230005	4399427.547325698	3021416.5928234938	10292382.293494463	2574853.007231497	1173177.3921749534	2212284.549209738	2885995.935662994	1539654.6903265845	2267560.345534287	3046947.485449581	1533619.460013002	1632744.7650058174	4179192.5934320674	970194.1293984164	8987020.775920006	3065589.068533245	1260753.9119869764	6230805.020735861	13689153.414079716	2463082.3765642955	9851116.824676406	20496537.897140067	2270279.1579785403	1537770.996364426	1369733.9624945428	6662610.41672728
3348717.011437937	5596136.313509302	4558108.120167986	9071293.788559217	4399427.547325698	3015382.0763518107	10057540.572138207	2572411.962140435	1173177.3921749534	2212284.549209738	2880939.2959796647	1491120.3628106762	2267268.9989539124	3046947.485449581	1526559.6856859387	1632744.7650058174	4179192.5934320674	970194.1293984164	8978027.399266442	3052872.0095913936	1243399.6597599909	6230805.020735861	13689153.414079716	2463082.3765642955	9851116.824676406	20303108.686213426	2270279.1579785403	1537770.996364426	1332876.1045242117	6642654.776484168
3273190.569587728	5553313.829667884	4498120.59821707	8876383.180528479	4343857.389493527	2938070.1173932627	9957026.974710882	2571918.7209418174	1172775.432761687	2212284.549209738	2877442.9960007314	1491120.3628106762	2267268.9989539124	2869049.886692009	1525489.0046064304	1632744.7650058174	4164605.7076264624	966122.682121187	8950446.807852786	3044814.183268011	1243399.6597599909	6030816.788038861	13689153.414079716	2375975.9543029624	9680834.636752112	20303108.686213426	2212259.726184284	1537770.996364426	1332876.1045242117	6460299.556502057
3262167.93041203	5520173.365287028	4483615.339673466	8859211.45905997	4343857.389493527	2938070.1173932627	9957026.974710882	2571886.6244758894	1171352.6890156001	2201664.898739854	2859332.3659810605	1488387.106572199	2263003.233198515	2869049.886692009	1503377.0207154083	1632744.7650058174	4145939.524211533	966097.3237154477	8936321.913306024	3041965.3470777012	1227797.6431661863	6030816.788038861	13459008.569785656	2375975.9543029624	9680834.636752112	20239532.519547366	2212259.726184284	1518405.6488275952	1331830.6537812618	6460299.556502057
3261090.36394655	5492123.929727578	4483615.339673466	8761363.27030673	4343857.389493527	2917515.1714455783	9956194.11492567	2450386.9984268965	1149983.6113808795	2067618.454542057	2840084.43328531	1435912.6507843286	2236923.3611958697	2869049.886692009	1473110.474280554	1632744.7650058174	4142285.310729299	966096.990409783	8870480.197073815	3033319.058645818	1213843.5202780953	6017306.2080669915	13456923.988258386	2375975.9543029624	9677177.152286286	20181845.310069676	2205430.9519802895	1518251.878007809	1331830.6537812618	6460299.556502057
3211273.139441654	5475228.726920616	4483615.339673466	8631447.89146324	4343857.389493527	2903073.2716574967	9956194.11492567	2450386.9984268965	1149352.9717750212	2067618.454542057	2828334.422260687	1420464.57358657	2236923.3611958697	2869049.886692009	1473110.474280554	1631937.8743272875	4142257.1113676783	966096.990409783	8870166.937054727	3023590.879584854	1193351.6896514199	5802911.600723495	13237077.459746718	2346617.2464023787	9473940.78237698	19877715.981094744	2202591.8770717015	1518192.3938359458	1331645.3571865151	6460299.556502057
3211273.139441654	5444433.446094892	4444769.533300258	8631447.89146324	4177886.783799902	2869959.0493237115	9931153.14460147	2450377.7981079486	1143316.8145190508	2065134.3659470403	2822853.0441093775	1420464.57358657	2236163.471219135	2843381.2476474494	1466496.3130066127	1599124.443610937	3996924.0178172807	964733.476739377	8606513.729224885	3009160.7326826015	1186058.2376632476	5802911.600723495	13237077.459746718	2326168.4326037685	9473940.78237698	19877715.981094744	2202373.905458278	1518192.3938359458	1325457.377336191	6431805.100803328
3191827.1396740684	5416598.129640444	4424678.690480099	8484452.789364789	4177886.783799902	2869959.0493237115	9724055.714461435	2446828.3283778233	1126196.5689212582	2063027.906776951	2791175.4021075023	1391761.0354340537	2164952.41285671	2801432.098826713	1459237.9412873937	1596501.2254465246	3996924.0178172807	963690.381310356	8606513.729224885	2985850.147249932	1176870.9947819682	5744720.610037546	13237077.459746718	2320256.1230175295	9460467.711262673	19877715.981094744	2169923.648905348	1510806.1061009606	1306872.187485365	6417438.748666822
3107300.631338612	5357768.369568835	4398004.855902921	8484452.789364789	4173888.251407488	2848025.8238922753	9657127.972919662	2421751.9166931254	1126196.5689212582	2023910.6911814595	2784520.7428660663	1390965.0338975238	2164952.41285671	2801432.098826713	1454954.8295607467	1550080.7604126201	3996924.0178172807	960549.8411969789	8599925.521383319	2985850.147249932	1175162.0524211403	5718933.106604144	13193439.963309227	2319538.1846821257	9394386.0033417	19876106.97086156	2165852.7046336094	1507125.0843552034	1301974.2223914512	6157944.267600701
3107300.631338612	5357768.369568835	4376648.965537906	8483279.301481802	4173155.278518557	2835913.6080739438	9642538.346154872	2420163.1554113226	1126144.6687086	2023701.923878688	2780681.283267342	1390965.0338975238	2164512.7689094255	2801432.098826713	1445354.9555716848	1546588.1473876808	3996924.0178172807	960549.8411969789	8599685.667363584	2985850.147249932	1163507.623647799	5718933.106604144	13107285.802472707	2319538.1846821257	9303104.322671624	19872309.515333176	2151380.967908344	1498200.527079685	1301974.2223914512	6157944.267600701
3107300.631338612	5357768.369568835	4349347.480368741	8483279.301481802	4173155.278518557	2814073.280072231	9615701.00032721	2417287.563696083	1120782.668123571	2022738.9352562046	2775479.4404073292	1384664.3915954425	2164394.2245072606	2801432.098826713	1443580.9200127556	1546574.1542359341	3996148.4040945023	960307.1098859829	8599685.667363584	2979427.283816791	1153813.3574435557	5718933.106604144	13069182.995325603	2318387.051535634	9292333.96509903	19872309.515333176	2145825.3883710797	1497347.5507029854	1301923.6088864857	6157944.267600701
3107300.631338612	5353006.768458066	4349347.480368741	8483279.301481802	4143483.714043242	2814073.280072231	9615701.00032721	2332910.2236428675	1120782.668123571	1986740.1292418812	2766668.722778041	1368127.9916731846	2164306.852324091	2795512.451014326	1443580.9200127556	1546574.1542359341	3921668.992022371	960307.1098859829	8474251.21792632	2967293.03016602	1153813.3574435557	5549619.570170256	13020572.711849863	2304566.4842425524	9292333.96509903	19872309.515333176	2145825.3883710797	1497347.5507029854	1269159.5175692977	6157944.267600701
3101447.707000428	5328131.850433099	4349158.214454723	8442086.73031902	4142400.9900821275	2766066.051253526	9613830.178235173	2332910.2236428675	1120309.9579090741	1986740.1292418812	2759365.696349455	1365097.0947989465	2139851.137707865	2794398.8281639596	1404550.755436035	1546574.1542359341	3894151.7643898292	960307.1098859829	8323206.948537836	2966395.4244997334	1152961.2514582486	5542383.593767929	13020572.711849863	2297753.259375148	9135260.181080101	19505037.023878027	2145825.3883710797	1490164.3864619576	1253285.2991697663	6090670.564979562
3087677.560535622	5328131.850433099	4345224.285291136	8438375.123300051	4142400.9900821275	2757465.3932131864	9414922.293054331	2332910.2236428675	1120203.5579172513	1984119.753109099	2759270.9813300543	1356760.9425430824	2139851.137707865	2783400.693303716	1385959.4385311627	1546551.3060319505	3894151.7643898292	960307.1098859829	8323206.948537836	2953502.3839466223	1152961.2514582486	5541643.634576475	12928151.035445092	2291565.5941475625	9112374.811361765	19467850.085817587	2145715.700094929	1470065.8310730446	1224721.859391279	6089176.3903747825
3067937.627436902	5285629.763724719	4290073.969791934	8436305.017115572	4108337.8774924157	2734845.588219589	9414922.293054331	2332910.2236428675	1120009.2243471283	1982106.0171906678	2759270.9813300543	1310372.4672717424	2139851.137707865	2634733.1986745023	1358194.5953924651	1546551.3060319505	3861454.452338381	949773.6534969041	8323206.948537836	2943400.5580067104	1152961.2514582486	5405536.664255355	12831872.906344082	2289154.0342492354	9076970.44292934	18806531.34011615	2129929.6764087146	1458273.7195467285	1202529.9427131368	6088602.774860764
3025615.6102652308	5248199.500138039	4155032.1319327764	8435660.33155101	4088479.1826248365	2733684.0886681206	9414922.293054331	2332910.2236428675	1110111.7965099867	1982106.0171906678	2693267.0570247923	1307456.219402649	2132766.132070744	2560297.9422955	1322980.547026078	1546551.3060319505	3800989.0274608764	929828.806445315	8144486.941415753	2884392.507136619	1148313.9756557865	5405536.664255355	12598618.32714419	2226263.177819544	9000381.348394118	18786653.71394852	2091733.486632664	1421945.4503855065	1199824.1788819241	6046041.020294154
3023288.9149131314	5129015.075510319	4150512.316182679	8379576.325277804	4085267.5069767293	2733684.0886681206	9388857.158169702	2268518.2517521605	1109606.5610853496	1973999.7260204682	2693267.0570247923	1307456.219402649	2125861.5766249862	2489144.0554873566	1309182.0484092564	1527741.5440633572	3800989.0274608764	920110.906704246	8144486.941415753	2884392.507136619	1141074.7169794268	5377417.736861368	12554464.132869458	2214326.3785141213	8975939.500843016	18753941.699886486	2091733.486632664	1405566.862512628	1199824.1788819241	6011540.4119469505
3023288.9149131314	5129015.075510319	4142026.7303381925	8171790.394921725	4080646.6314658304	2725719.7414427544	9260194.646614041	2268132.1702741096	1109606.5610853496	1939907.3206538113	2663540.166631363	1306414.9379893648	2010270.005099469	2438814.5278468467	1307242.5491157551	1524274.5202708663	3762063.414357761	913189.219029555	8130645.61581186	2884392.507136619	1118720.7229987967	5371704.22605024	12426139.31499049	2213969.928123822	8969272.837932324	18746189.859387614	2075867.4667650333	1355541.237506758	1199824.1788819241	6007395.514672599
3023288.9149131314	5097851.111672943	4058059.1306012194	7718750.842953746	4080296.31815687	2720294.9537187214	9000099.65897391	2268132.1702741096	1106380.5963577847	1938528.7178326377	2656727.5335247437	1235433.0219325665	1903950.5439594153	2432907.6039549042	1299897.9446129175	1524219.4673497793	3762063.414357761	912498.212559544	8130645.61581186	2884392.507136619	1118395.799375387	5371704.22605024	12354640.415579148	2124323.3193925815	8941403.485185616	18746189.859387614	2074230.345793412	1355541.237506758	1199824.1788819241	5975841.927275464
3006044.52798398	5097851.111672943	3839272.801244189	7718750.842953746	4080296.31815687	2720294.9537187214	9000099.65897391	2268132.1702741096	1106380.5963577847	1938528.7178326377	2655609.7754738727	1235433.0219325665	1903950.5439594153	2402456.9764765548	1299897.9446129175	1524207.1071797106	3762063.414357761	908957.6300782473	8122231.594631471	2884392.507136619	1118395.799375387	5371704.22605024	12006104.237953164	2124323.3193925815	8928754.065063529	18746189.859387614	2048082.404131019	1355541.237506758	1198458.2000961634	5969286.691210676
2991880.9698329642	5097851.111672943	3839272.801244189	7718750.842953746	4074265.048671029	2713762.583474074	9000099.65897391	2268132.1702741096	1106380.5963577847	1938528.7178326377	2640857.47382136	1235433.0219325665	1903950.5439594153	2381182.594107963	1299897.9446129175	1514203.282013227	3762063.414357761	908957.6300782473	8118651.439152869	2881217.2458551205	1117447.9483392213	5371502.054809184	12006104.237953164	2124323.3193925815	8928754.065063529	18730750.09408999	2048082.404131019	1354070.195034252	1198222.6013359325	5969286.691210676
2989832.5473885597	4844957.6004510885	3799055.119832213	7718750.842953746	4067368.878767707	2645586.1286332263	9000099.65897391	2268132.1702741096	1106380.5963577847	1937310.5509436794	2510760.5776852435	1235433.0219325665	1903950.5439594153	2378020.2955742273	1299897.9446129175	1514203.282013227	3755924.3860206665	908957.6300782473	8066830.508411398	2791140.778379437	1116938.829263287	5166860.624013874	11670767.623749616	2121678.170255908	8838113.159573827	18267854.156808328	2048082.404131019	1339710.652270196	1198020.671069375	5801632.692454116
2912070.947710664	4844957.6004510885	3749267.8775302023	7633525.086330299	4057030.7601931654	2627615.9277681406	8970917.877938043	2264296.8977311286	1106380.5963577847	1933460.7404225268	2510760.5776852435	1194157.3113033148	1887087.033952562	2373250.538884006	1291214.998607959	1510849.1807015094	3734771.673198003	908896.0426607435	8059665.732406444	2772615.4569197004	1116679.374569827	5166742.400363638	11670767.623749616	2106237.7509128414	8835016.308075074	18267854.156808328	2036397.5442028362	1317559.612117289	1197906.4100095953	5801632.692454116
2912070.947710664	4843721.586409482	3701306.8736063885	7624126.865454633	4055365.7580540422	2627615.9277681406	8873807.779683316	2261122.1744076763	1103246.9454565565	1915474.731106414	2510760.5776852435	1179856.7137610223	1850045.4154282436	2339798.793520731	1281671.2274739845	1507096.7521334356	3734771.673198003	903538.0372848379	8059665.732406444	2772615.4569197004	1113641.3046336088	5163670.519960114	11670767.623749616	2070197.2727996437	8787377.493874922	18181299.55066724	2036397.5442028362	1312273.8685591843	1197906.4100095953	5741705.1004582355
2875947.4342040275	4816582.0943344	3628803.650030737	7572088.849013037	4055319.419572942	2584434.189225861	8848656.664362527	2258264.4175107153	1103103.7986888827	1900551.568916019	2454519.880604371	1176484.0146581377	1850045.4154282436	2322883.9875118956	1271874.7751096904	1504143.059109253	3611824.1034558695	903538.0372848379	7883029.811557022	2771885.3524182043	1093774.8435680233	5089292.163671195	11638578.35953659	2070197.2727996437	8738414.383400418	18181299.55066724	2013237.9529076193	1312269.1785553491	1187184.9767566288	5741705.1004582355
2873322.245918046	4808757.388649933	3628803.650030737	7514373.05264345	3998381.3547463133	2575756.6114209387	8848656.664362527	2255467.0596638727	1103096.4099993925	1898101.6955753004	2454519.880604371	1176484.0146581377	1834347.2347306889	2317589.9686119133	1253674.0823276946	1504143.059109253	3587575.8687259876	902588.3901513962	7827759.868264499	2754854.460470259	1081655.6712820372	5047262.268753017	11638578.35953659	2070197.2727996437	8625928.364185456	18068704.523391873	2013237.9529076193	1312011.9461903379	1187184.9767566288	5741336.461498032
2865614.7728087604	4727325.733564329	3628803.650030737	7514373.05264345	3998381.3547463133	2563154.1288066544	8797018.166136056	2234094.057971714	1102853.4926940042	1887933.7999753896	2451598.3937594113	1175628.2840808139	1832468.3308185975	2316200.922918776	1248194.9393350712	1503326.0707849048	3578223.094163736	901297.6703169286	7827759.868264499	2754854.460470259	1081655.6712820372	5047262.268753017	11276991.170318047	2060705.2878351342	8625928.364185456	18068704.523391873	2013237.9529076193	1312011.9461903379	1187184.9767566288	5737518.925752971
2853117.5447620684	4724047.827424353	3583653.0955095836	7313763.623095825	3965270.7614287743	2563154.1288066544	8671359.344182977	2225388.4085875	1099707.6089474668	1882934.442808124	2428305.6230420372	1157565.2146554273	1775833.735734643	2272152.171736615	1248161.1155233006	1478066.710542613	3578223.094163736	901295.7273121732	7824524.671931907	2754123.553509704	1081655.6712820372	5042311.268307363	11276991.170318047	2049237.410829476	8622328.599493207	17992470.46031597	2007853.3207620021	1311625.8845180694	1178163.1315047806	5710991.821901001
2818070.2214983436	4724047.827424353	3569255.666115344	7294368.868208437	3963681.1674534306	2562079.6825540755	8600928.459187528	2225388.4085875	1099567.3937093166	1882934.442808124	2403602.176569851	1149096.8106331625	1775833.735734643	2271533.1939214766	1206811.716343409	1478066.710542613	3576696.5811675075	900582.9324126845	7812179.617098038	2754123.553509704	1068792.252044767	4957978.886706992	11276991.170318047	2049237.410829476	8377374.479293839	17733495.54980702	2006509.7972951476	1309078.561980091	1178163.1315047806	5576881.637066123
2817488.9566158075	4723529.370799926	3546894.08584514	7294368.868208437	3963468.576742384	2561918.224083291	8600928.459187528	2222386.322998241	1099567.3937093166	1876035.8663249232	2394173.226845482	1147001.8947648318	1774388.7993329645	2271533.1939214766	1204064.7724191472	1478066.710542613	3576176.4484119415	899427.3138039196	7809427.999484146	2753105.899567675	1064178.266772836	4957978.886706992	11276991.170318047	2043751.7799985516	8377374.479293839	17733495.54980702	2006509.7972951476	1309078.561980091	1163230.4644838236	5576881.637066123
2789851.093059321	4723411.966886249	3518283.272666969	7246276.869376024	3808539.9838353735	2559091.223864254	8544757.060369039	2208915.716119979	1074165.1870466603	1868982.2111483458	2363209.380780436	1142518.4202216591	1760587.8111572685	2244375.0124054523	1202533.6170432873	1472059.0457036516	3475034.4613269004	899427.3138039196	7648470.208940436	2752593.4316399246	1062252.3061198343	4957978.886706992	11215346.16954388	2039264.2857855824	8377374.479293839	17733495.54980702	1990454.391098165	1297409.4373218408	1163230.4644838236	5526092.722518792
2775204.191400684	4684344.147656799	3518283.272666969	7246276.869376024	3808539.9838353735	2559091.223864254	8544757.060369039	2190351.1619381416	1074165.1870466603	1826094.3806330673	2363209.380780436	1142518.4202216591	1755350.0183334337	2244375.0124054523	1193951.9150433168	1472059.0457036516	3475034.4613269004	897275.7118616223	7648470.208940436	2752593.4316399246	1059875.1946226773	4946317.995796719	11131954.51762548	2036015.1561416532	8377374.479293839	17722527.538346995	1990454.391098165	1297409.4373218408	1163230.4644838236	5526092.722518792
2775204.191400684	4684344.147656799	3517493.5666111186	7246276.869376024	3808539.9838353735	2489519.2557915347	8544757.060369039	2188055.375547362	1074165.1870466603	1826094.3806330673	2363120.07713555	1141533.48035516	1734299.3595699873	2244375.0124054523	1193602.2059432433	1472059.0457036516	3474581.0978923026	895688.5925741204	7648470.208940436	2752593.4316399246	971196.9270269986	4802431.786877978	11131797.62331461	2036015.1561416532	8083127.01012248	17693305.41952095	1990379.0545016394	1297409.4373218408	1163155.1899904355	5526092.722518792
2775204.191400684	4651884.101683823	3483857.749485537	7246276.869376024	3806898.536666417	2474593.3493678086	8544757.060369039	2184703.993128537	1074165.1870466603	1826094.3806330673	2307025.5614537154	1127577.751408527	1720782.6291576412	2239686.3414227515	1182684.81537461	1469137.5838342377	3394643.5956347426	895609.584425705	7439087.836848184	2752593.4316399246	971196.9270269986	4802431.786877978	11131797.62331461	2026788.3653007862	8083127.01012248	17486732.93527347	1990379.0545016394	1297409.4373218408	1163024.9385246586	5526038.090428631
2734736.7272008336	4649223.911809375	3426107.0144313	7149064.537654218	3786895.1108431793	2440414.813622995	8544757.060369039	2180856.1707322067	1071138.5796364555	1826094.3806330673	2307025.5614537154	1123115.4260477866	1720782.6291576412	2239686.3414227515	1181390.9694782207	1449666.589650822	3394643.5956347426	889603.7932173128	7439087.836848184	2752561.070177171	971077.3276483954	4800291.992802931	11019549.769435773	2026788.3653007862	8083127.01012248	17486732.93527347	1963194.7692477992	1289570.1134996398	1161826.0024015023	5514633.396567647
2724621.412283428	4582830.535859405	3426107.0144313	7149064.537654218	3786526.972455085	2440024.4763817904	8542819.132054953	2180856.1707322067	1070182.8982282602	1820690.771884684	2303911.4425505176	1123115.4260477866	1706023.8112058954	2233401.923600141	1176017.2509311305	1448029.7839117774	3394643.5956347426	889464.642812011	7439087.836848184	2750759.6170895575	970780.0779881561	4772799.97292185	11019549.769435773	2013687.3753888754	8083127.01012248	17456251.062002763	1916342.2959844682	1289519.2145261422	1156828.265073862	5400772.738774091
2657294.3540777722	4542341.636025545	3377787.4868527493	7010742.260049244	3741586.351011611	2439427.077059655	8522248.013077302	2169198.793551579	1070172.035154906	1797030.3269263643	2303911.4425505176	1120470.992066846	1671546.3073976052	2220566.0364437546	1149480.041110745	1448029.7839117774	3394643.5956347426	889464.642812011	7439087.836848184	2749331.037663662	924574.8515883569	4761778.415119581	10810399.111633552	1988620.131254321	8056481.467100151	17335427.412375055	1914475.5922904757	1289519.2145261422	1156828.265073862	5372168.726968431
2657294.3540777722	4512430.983715699	3305265.333410056	7010742.260049244	3737116.876518391	2334398.7537955353	8522248.013077302	2145394.9257675693	1031810.5578252521	1797030.3269263643	2226649.3027428207	1098721.6968762204	1671546.3073976052	2219237.0816560034	1126112.0557281557	1442306.1842316394	3340822.824801578	887066.144688557	7334903.893893992	2699961.331868607	923463.9012294618	4659449.975810987	10810399.111633552	1979612.1055765897	7937059.722262066	17106933.929194473	1878084.8961207792	1243027.889062916	1148461.657557093	5372168.726968431
2657294.3540777722	4492335.74406134	3305265.333410056	7010742.260049244	3737116.876518391	2334398.7537955353	8522248.013077302	2145394.9257675693	1031810.5578252521	1797030.3269263643	2226649.3027428207	1087008.4164696862	1671546.3073976052	2219237.0816560034	1126112.0557281557	1442306.1842316394	3340822.824801578	886992.8249109564	7334903.893893992	2691242.7089625658	916578.7172034256	4659449.975810987	10810399.111633552	1979612.1055765897	7937059.722262066	17106933.929194473	1877223.4857026178	1242660.5877011546	1148461.657557093	5371254.671742947
2657294.3540777722	4492335.74406134	3305265.333410056	7010742.260049244	3676510.6544458405	2309493.782741045	8497022.853902034	2145394.9257675693	1031810.5578252521	1797030.3269263643	2200161.617936553	1085306.508746157	1671546.3073976052	2208717.7686008937	1117531.0775007198	1392819.219143119	3312757.609706496	882793.3041154165	7239452.415702995	2683806.522728494	916578.7172034256	4642471.207736736	10810399.111633552	1963527.4488332244	7892764.200514657	17072977.867628057	1867763.2606625604	1241295.8402307879	1128845.7205145906	5262999.370455716
2656639.5975400656	4491910.266115906	3297825.5757445474	6982466.098581681	3615875.9250444896	2309493.782741045	8461973.55330613	2140854.797618826	1031810.5578252521	1789969.5227616602	2200161.617936553	1082956.7497686334	1645515.401317687	2204643.5341479057	1111411.0312506822	1364467.4326156517	3281562.5679588816	878219.5457963086	7130383.989600065	2682569.265973551	916578.7172034256	4640740.659503219	10810399.111633552	1946762.6586472793	7886412.481194459	17072977.867628057	1842179.510272071	1240706.722088091	1128459.0915278243	5262999.370455716
2655988.6366853067	4491910.266115906	3276241.006776365	6973363.226639316	3615875.9250444896	2309493.782741045	8461973.55330613	2140854.797618826	1027060.7573635156	1789969.5227616602	2200161.617936553	1078898.5194372055	1645515.401317687	2190002.0553068453	1057186.047346642	1362342.2729582796	3281562.5679588816	873472.6525425455	7130383.989600065	2675653.08721463	900106.1693539461	4636429.805269359	10810399.111633552	1946762.6586472793	7881917.921948415	17017988.235532958	1829554.4578040263	1229469.472108258	1126284.0214795426	5151524.0706206085
2610004.5589061226	4491910.266115906	3275697.7251456836	6889748.35690505	3615875.9250444896	2282005.044303634	8320152.56861363	2109393.5502719455	1018965.9782892746	1755031.5819023943	2197579.047509342	1054147.9845448355	1635676.6268121395	2187058.453520854	1057186.047346642	1351219.2232004928	3269950.2609597924	872286.7580157655	7130383.989600065	2675653.08721463	887269.8860333151	4609898.540874308	10770988.315140525	1914687.6746342548	7840227.487089823	16879070.714952838	1812089.736959207	1219664.3337337484	1119286.6347125496	5141309.404067773
2610004.5589061226	4477467.761065265	3271224.959671289	6888590.451125726	3584699.6156205917	2282005.044303634	8320152.56861363	2107485.897272222	1018947.2697452137	1755031.5819023943	2196127.857275671	1052151.479983738	1635676.6268121395	2179152.0271017984	1047630.5321603159	1328686.059268663	3253812.3719051545	872286.7580157655	7120376.745973526	2675653.08721463	887269.8860333151	4609898.540874308	10728451.359789472	1914687.6746342548	7840227.487089823	16879070.714952838	1812089.736959207	1215891.8208394053	1119286.6347125496	5141309.404067773
2610004.5589061226	4335719.247846692	3184919.4683651095	6881902.947630415	3567573.8942150413	2223814.2624486554	8320152.56861363	2107485.897272222	1017822.1346858615	1755031.5819023943	2146806.6328936	1051765.9729102226	1635676.6268121395	2174488.606184279	962113.8243356035	1328686.059268663	3234879.9372980483	856419.8098658301	7073629.0601886045	2650572.09129414	887269.8860333151	4415336.817471585	10728451.359789472	1914687.6746342548	7588742.075139293	16522372.403668063	1699952.5576824697	1115313.5455420555	1100849.2730120246	4913055.304515058
2552596.1682202774	4335510.505763991	3183769.257727054	6763569.501439061	3560099.599540077	2210603.1693033646	8320152.56861363	2079193.5573063132	1016926.9382966709	1755031.5819023943	2101135.4569522496	1031965.250744115	1634771.965815555	2117936.10964238	962009.2467754637	1317196.366664109	3214876.228306755	856419.8098658301	7073629.0601886045	2645677.251546423	887269.8860333151	4414840.189100858	10601162.087313885	1914687.6746342548	7587418.355868958	16519355.353628155	1698133.986631591	1114685.1858462812	1100849.2730120246	4910394.834090993
2533845.461710942	4330319.926236644	3171183.72822776	6763569.501439061	3479621.4376703124	2210603.1693033646	8292044.589063416	2073439.1392822347	1016926.9382966709	1755031.5819023943	2101135.4569522496	1020909.1732152767	1633975.255648078	2117681.269171846	962009.2467754637	1317196.366664109	3214876.228306755	856419.8098658301	7073629.0601886045	2642007.5224297633	883767.1751518892	4414840.189100858	10595367.035044124	1914687.6746342548	7587418.355868958	16519355.353628155	1698133.986631591	1114685.1858462812	1100849.2730120246	4910394.834090993
2532294.7662716643	4322667.726661636	3171183.72822776	6690677.754425242	3479621.4376703124	2203382.2786679775	8292044.589063416	2070268.3853538088	1016926.9382966709	1755031.5819023943	2101135.4569522496	1020596.6744610115	1625216.0792577448	2116991.2012891416	962009.2467754637	1315914.2003221547	3200438.9898158517	845006.8769314478	7073629.0601886045	2625443.5969807175	874389.9848790844	4414840.189100858	10594250.283196785	1914687.6746342548	7587418.355868958	16408836.133402646	1695503.486272155	1114685.1858462812	1095817.5478548051	4910394.834090993
2519558.035301336	4299076.098988426	3171183.72822776	6684456.160231608	3479621.4376703124	2199482.063265547	8292044.589063416	2070268.3853538088	1010181.7975070686	1755031.5819023943	2091925.4148545398	1020572.587112187	1623820.5401726477	2116767.2222594526	951116.0803807921	1299570.258566979	3200438.9898158517	845006.8769314478	6909538.188993551	2625443.5969807175	874389.9848790844	4409862.975724041	10528929.099506758	1914687.6746342548	7582516.034033831	16408836.133402646	1689593.4811654533	1114669.0087592783	1095817.5478548051	4883021.893366371
2507912.0517548765	4299076.098988426	3171183.72822776	6684035.462866004	3473768.394407727	2109065.046082346	8292044.589063416	2070263.44230693	1001575.7517432726	1755031.5819023943	2091142.7854537957	1020572.587112187	1623758.3085758525	2116051.9992333115	951116.0803807921	1299570.258566979	3171065.069106205	845006.8769314478	6909538.188993551	2616345.2294408823	874089.649052298	4283518.491436854	10528929.099506758	1914687.6746342548	7412216.66418543	16219040.176985445	1638816.0161787916	1107119.0311609053	1095817.5478548051	4883021.893366371
2507912.0517548765	4269761.327213172	3126644.3082169434	6684035.462866004	3461761.783134123	2109065.046082346	8292044.589063416	2070263.44230693	997481.1992693308	1755031.5819023943	2073799.47571427	1020572.587112187	1623758.3085758525	2116051.9992333115	951116.0803807921	1293789.9847929887	3171065.069106205	843658.7940660121	6849429.964560895	2613748.4077567	864313.9939585531	4283518.491436854	10480256.490759972	1914687.6746342548	7412216.66418543	16219040.176985445	1638816.0161787916	1104413.035658609	1095217.6632298534	4860105.646577405
2507912.0517548765	4239290.378634587	3126644.3082169434	6659639.283715618	3457217.638123326	2109065.046082346	8284370.476758874	2061943.5073378677	995408.5241661659	1755031.5819023943	2064454.8728199573	1001497.7087655363	1623758.3085758525	2101726.068496545	951116.0803807921	1293789.9847929887	3171065.069106205	843658.7940660121	6849315.458062721	2613559.756121933	856418.9193564137	4241973.472188722	10466959.188215796	1905076.732603107	7329965.867915086	16182033.613256495	1638816.0161787916	1075764.8577868626	1086213.4336344674	4675732.622159449
2404347.7316480204	4230589.7994717	3126644.3082169434	6639745.970141223	3396846.414742548	2109065.046082346	8263769.788085988	2026250.553686003	988571.3965629534	1746354.3984897188	2025315.5283257803	972131.321383565	1599237.5382968015	2088613.9770026424	948900.389597577	1293789.9847929887	3144944.325628763	832767.6179544097	6849315.458062721	2600432.2046629656	838089.1569285353	4217636.54233168	10407131.820918271	1894711.4357607742	7329965.867915086	16156424.914313603	1631110.6960317749	1075764.8577868626	1084053.5357887745	4675732.622159449
2404347.7316480204	4217458.479961592	3119056.0577990073	6599150.411829644	3394475.2690606606	2109065.046082346	8263769.788085988	2026250.553686003	975451.3805922379	1741743.6537686735	2022992.6329590324	959546.1455137122	1599237.5382968015	2079378.8411145255	941575.3579597472	1285061.400929346	3138433.159641509	828356.9883244534	6830539.910243395	2598989.6229479155	821716.5021356584	4210540.193751775	10401480.351934249	1894711.4357607742	7276330.474036217	16156424.914313603	1598222.0108311719	1064180.618098661	1083448.8756302071	4616972.305754244
2404347.7316480204	4187741.7050769366	3096000.5211193007	6512479.750173058	3381240.418916192	2109065.046082346	8259630.943170064	2009467.5700271567	975451.3805922379	1739236.6551824166	1974517.1645527312	954969.0252444788	1598724.6827856735	2054650.6397875752	931626.6612424669	1285061.400929346	3132958.348655968	828356.9883244534	6816519.340425861	2570499.3342393176	821716.5021356584	4207249.25095325	10215131.682034312	1893363.8817927325	7180534.33616906	16046696.650803627	1598222.0108311719	1063399.4695984186	1083438.4765657473	4616972.305754244
2390449.182782304	4147439.4098718558	3083441.0442620395	6505208.455002586	3361222.1126224934	2089260.8011113799	8238425.077273767	1985143.9762627473	972360.5309963987	1732547.9758009699	1948246.9065604908	948951.4218424656	1573985.5666724897	2042079.5912497076	916706.124000374	1246443.5719233574	3111193.111613332	825447.6584050689	6732824.995735624	2570499.3342393176	821716.5021356584	4187062.015276266	10215131.682034312	1886158.8468807705	7167683.048485562	16022087.223851684	1576471.1443809383	1063334.256333589	1068485.578442392	4587552.797506245
2389178.6792941415	4139791.698021824	3071002.2156848838	6431474.65113187	3361222.1126224934	2089260.8011113799	8231263.016911577	1982587.3885026416	972360.5309963987	1721283.97935197	1948246.9065604908	948951.4218424656	1573985.5666724897	2041413.8339797908	916706.124000374	1246443.5719233574	3105501.35052665	823968.2036615	6732824.995735624	2570499.3342393176	821716.5021356584	4187062.015276266	10206431.139091065	1886129.1650519695	7167683.048485562	16022087.223851684	1576471.1443809383	1063334.256333589	1068485.578442392	4587552.797506245
2366573.7298480775	4096202.9719229164	3003194.3505756725	6397773.575073512	3258464.733542174	2089260.8011113799	8182598.64486119	1936627.735720697	972360.5309963987	1702025.8851394167	1947475.3496900434	924351.9995046473	1542788.187647845	1988871.1709419286	915382.3812436746	1246443.5719233574	3032229.3551902636	823771.9633968497	6533492.228472351	2570499.3342393176	821296.3033270981	4187062.015276266	10109292.381040035	1854184.7404773687	7166864.055123678	16022087.223851684	1576471.1443809383	1063334.256333589	1068485.578442392	4587552.797506245
2366290.371187212	4095711.608583774	2999863.577038231	6397773.575073512	3258464.733542174	2089260.8011113799	8179867.8050815845	1922378.2310237975	968570.1218929866	1682708.1320036985	1935614.030045629	914894.8484191854	1542788.187647845	1988871.1709419286	901844.2362297678	1236580.1480583444	3032229.3551902636	817931.7200215348	6533492.228472351	2570499.3342393176	819535.1095140649	4187062.015276266	10109292.381040035	1854184.7404773687	7138846.2947449405	16022087.223851684	1576471.1443809383	1059409.185364471	1059010.9914777768	4587552.797506245
2342056.3872342478	4009138.7484885817	2999863.577038231	6357052.026511578	3258464.733542174	2037781.5484610568	8134297.490919167	1916494.5869592857	968570.1218929866	1682388.2065877407	1912767.6212312256	910327.9883876162	1540029.3467430545	1988871.1709419286	901844.2362297678	1223099.5694974782	3006696.167308888	817889.2648312156	6533492.228472351	2545461.836612635	816111.3841044414	4119843.989565931	10109292.381040035	1854184.7404773687	7059435.774217186	15934591.778549075	1509058.0775493393	1059409.185364471	1048812.4671626976	4516326.563408913
2342056.3872342478	4001404.8367520357	2959208.3598440024	6299763.37848938	3258464.733542174	2037781.5484610568	7995428.504627106	1914081.628461494	968570.1218929866	1667830.2421870644	1900940.7823777744	908685.7824702563	1493125.702698322	1932802.4724411827	901211.0216703515	1208097.8397416058	3006696.167308888	817889.2648312156	6533492.228472351	2545200.9404026936	810772.0084166682	4119647.6762760347	10109292.381040035	1790724.7346701066	7059435.774217186	15934591.778549075	1509058.0775493393	1049815.2272711918	1040106.9571610306	4516326.563408913
2338998.4409843967	3978942.7944569504	2959159.856348227	6298342.949716977	3236550.293626302	2022088.1856575727	7995428.504627106	1914050.1855863663	968570.1218929866	1667830.2421870644	1900860.981247569	908489.805425807	1493123.4645791901	1932802.4724411827	901211.0216703515	1202082.7666995784	2998040.9157067183	810634.709976113	6494348.697553058	2536811.3066471512	807055.4842130867	4098217.9506732905	10109292.381040035	1790724.7346701066	7053544.047082979	15872180.195797674	1505120.4946199225	1040030.9111605318	1039887.9218497777	4516326.563408913
2309700.09655317	3954967.5436149687	2959159.856348227	6177626.491221293	3236550.293626302	2022088.1856575727	7908248.756013351	1910001.0941584944	962853.9514654453	1667830.2421870644	1892383.1487479962	901632.7290839758	1493123.4645791901	1932802.4724411827	898005.6547159164	1192435.8268609846	2992800.2886320446	807524.6101002682	6494348.697553058	2536811.3066471512	792770.7028374866	4098217.9506732905	9991989.668708822	1790724.7346701066	7044737.070478819	15872180.195797674	1505120.4946199225	1035461.0614738455	1037789.5252200535	4511088.499668519
2309100.8946520044	3954967.5436149687	2959159.856348227	6177626.491221293	3235896.1416495065	2022088.1856575727	7908248.756013351	1906544.190319642	962591.3979749399	1667830.2421870644	1892383.1487479962	894691.3631471787	1469949.8381784726	1903596.1954323815	894167.9925039362	1187148.73380916	2992315.336012619	807182.4869666734	6433656.863096195	2536811.3066471512	792770.7028374866	4095634.27261262	9991989.668708822	1790724.7346701066	7031562.221847133	15856610.106339704	1505004.0607484602	1034593.4618956556	1037595.5322747828	4506652.197375231
2309100.8946520044	3951884.762692269	2959159.856348227	6174894.62762665	3173134.8309425646	1946024.9340746573	7804930.17130336	1900664.42980104	953972.260682972	1644097.7469717045	1867145.0094768975	894663.6123144168	1469192.1670135988	1849162.2435701692	890306.0689825419	1187135.7978510424	2933669.4826891273	796650.3005843654	6282061.772523099	2492651.8794669565	787145.7719028362	3971310.426629047	9977344.496372018	1732481.0763564685	6899649.926306402	15856610.106339704	1460935.246945789	1007050.2001705578	1037595.5322747828	4503801.61734794
2282085.114095904	3941906.696123375	2925779.6403645272	6115472.2823444735	3173134.8309425646	1946024.9340746573	7804930.17130336	1893052.2665992111	953972.260682972	1642582.2229624898	1858721.2145294857	889347.194560088	1449493.4652490013	1849162.2435701692	890306.0689825419	1183473.1264156036	2923369.176617783	789678.5924055509	6282061.772523099	2492609.648203406	779110.3765175652	3971310.426629047	9957031.90587048	1732481.0763564685	6899649.926306402	15856610.106339704	1451610.4100977997	990631.3016562572	1035917.39560331	4477397.663732883
2210705.631335021	3941906.696123375	2898311.0441375324	6049687.452411519	3147228.7040291284	1946024.9340746573	7704852.125873649	1890998.2610984116	953972.260682972	1641170.5563570694	1858721.2145294857	886044.0110340881	1449378.6687625495	1839212.6390579892	890306.0689825419	1183473.1264156036	2923369.176617783	789678.5924055509	6282061.772523099	2490564.367673193	777954.6276102039	3971310.426629047	9946291.72167604	1732481.0763564685	6899649.926306402	15762714.028427808	1451610.4100977997	990631.3016562572	1035829.3384381281	4477397.663732883
2210705.631335021	3941906.696123375	2898311.0441375324	6049687.452411519	3147228.7040291284	1946024.9340746573	7704852.125873649	1864517.8880280545	953972.260682972	1637972.3165209098	1858647.3521315583	885050.9321896855	1445456.9979571276	1828512.1608721593	890306.0689825419	1183473.1264156036	2922782.0237953393	787850.426093722	6282061.772523099	2490196.4695691615	777954.6276102039	3971310.426629047	9927223.978762742	1732481.0763564685	6899649.926306402	15756561.14124871	1450052.1908824074	990631.3016562572	1035723.0505212941	4477397.663732883
2173804.104497299	3842539.832205714	2883187.1922380803	5974782.937618258	3035970.058999935	1946024.9340746573	7704852.125873649	1864517.8880280545	953972.260682972	1637972.3165209098	1858300.824330099	884076.7102572683	1445456.9979571276	1828512.1608721593	890296.6215320233	1148358.9134917497	2812183.6750291064	787850.426093722	6166098.970439291	2488552.677074942	777889.6280785179	3971310.426629047	9857449.711724713	1728265.9002568661	6899649.926306402	15745916.000479102	1443407.0975604153	983950.90492727	1035716.4422694166	4477397.663732883
2173804.104497299	3842539.832205714	2882816.712327387	5974782.937618258	3035970.058999935	1803643.296046139	7634810.023671624	1864517.8880280545	953972.260682972	1624007.7023761678	1806605.5519305463	884076.7102572683	1445456.9979571276	1828512.1608721593	890296.2752768508	1143810.361048109	2812183.6750291064	785139.8879381835	6136242.250103242	2487817.15540159	777889.6280785179	3870105.6173947398	9851095.719467836	1728265.9002568661	6748243.125988567	15507533.287369411	1424350.801119426	979169.4518248304	1015381.1575197998	4395935.601231231
2173804.104497299	3842539.832205714	2882514.9205900594	5974782.937618258	3035970.058999935	1803643.296046139	7622940.235269418	1862582.284675273	933955.7340034003	1624007.7023761678	1806605.5519305463	871249.5957203738	1430928.0590174592	1828512.1608721593	880011.7429329564	1142254.6742854156	2720450.2444764846	782479.0926264514	6061370.011176191	2483659.09079398	773896.0798745386	3817133.9215536984	9806745.670415716	1728265.9002568661	6730761.108554294	15507533.287369411	1420795.8040315085	978975.9667649722	1010812.6855652591	4395935.601231231
2173804.104497299	3842539.832205714	2880820.0628379574	5974782.937618258	3008452.566778279	1803643.296046139	7622940.235269418	1859115.8990489515	933955.7340034003	1623867.1245351438	1801308.817492091	870194.5990679619	1430356.612603347	1828512.1608721593	880011.7429329564	1121465.6057764755	2715963.05527238	780773.5794892368	5982008.96992262	2482002.217517045	770948.5446263663	3793774.906464709	9803691.689619983	1713505.253414629	6726413.942852017	15507533.287369411	1420352.990751151	970613.5030399925	1008200.9647526429	4386765.4782009525
2133397.371578841	3812041.879664899	2880692.820668491	5874848.298259058	2993490.664585742	1799605.6796394712	7617491.997927815	1857788.7966329046	933955.7340034003	1596712.268558757	1798039.2030921238	870194.5990679619	1419201.5587174885	1828512.1608721593	880011.7429329564	1109313.612742349	2713506.3565804614	780773.5794892368	5950442.963128941	2481477.5647602165	765810.0639877529	3793774.906464709	9762628.072875671	1713505.253414629	6711149.3815584285	15391920.628785683	1417395.7348379898	966890.6436267804	1008200.9647526429	4385004.978000521
2109505.902359512	3721890.215648979	2880692.820668491	5869100.861232393	2980196.03710206	1767814.111529016	7617335.42222745	1857788.7966329046	933955.7340034003	1562472.198337117	1738622.0064876333	865537.0946339648	1413926.2962944773	1819372.0200387146	880011.7429329564	1105785.977791291	2706545.3626630222	775013.8889847624	5948346.509416674	2420757.630014341	751321.4352068667	3697793.1281597107	9762143.835874535	1713505.253414629	6630807.012003985	15348656.629932716	1389680.6099495336	957333.3560193946	1008144.1497787168	4342223.16899145
2102073.9919028883	3721890.215648979	2857422.3847985556	5867106.391734745	2968606.0256196265	1753681.48663656	7608076.529202286	1836137.5967803593	933713.5173600513	1562472.198337117	1738622.0064876333	859732.4247649084	1399506.034899835	1777838.750647798	879995.1230735956	1093363.7723918986	2699570.455294354	774519.8130430824	5866879.340013291	2420757.630014341	751321.4352068667	3697793.1281597107	9615037.347924685	1693306.631898674	6630807.012003985	15333928.42411793	1380608.465984713	957333.3560193946	1007436.9304914072	4342223.16899145
2099694.68572364	3721890.215648979	2857388.691203491	5861954.384475359	2921512.4087130367	1752937.5465255314	7600589.80976928	1836137.5967803593	933713.5173600513	1552702.2342978767	1738622.0064876333	855929.3534368452	1394220.1900957462	1777838.750647798	879995.1230735956	1089882.6920164423	2686787.5368489614	754105.9610259208	5866879.340013291	2420757.630014341	749696.025596814	3697793.1281597107	9530269.988723408	1692704.7812452635	6630807.012003985	15316747.587124519	1371607.2403320514	957333.3560193946	1007436.9304914072	4324560.514281725
2095510.5587774918	3721890.215648979	2843114.074784859	5851560.476657969	2918522.619335678	1746259.2571375808	7531558.919967798	1836137.5967803593	921080.4491017568	1544366.5226815077	1728727.0295270777	854755.7182905541	1390142.3015364206	1776539.3063844298	872085.9505944804	1089687.0582098176	2641549.0151627576	752575.489129086	5828975.514278358	2420757.630014341	734416.7366426555	3697793.1281597107	9530269.988723408	1668542.4403622358	6630807.012003985	15282950.44598864	1370782.836374884	952923.9622416074	1006765.9738145713	4324560.514281725
2060576.6569632909	3690573.5851146784	2843114.074784859	5812814.681637804	2914445.664621454	1744152.7662036407	7531558.919967798	1836137.5967803593	921080.4491017568	1543828.0632568882	1720091.7786548801	854229.0362327327	1385793.541746455	1757839.8022173585	867066.3467445637	1089599.9079379537	2641549.0151627576	752575.489129086	5828975.514278358	2416121.985862507	734416.7366426555	3673628.1224204563	9530269.988723408	1668542.4403622358	6630807.012003985	15271927.611620791	1359387.9806225232	948036.5683462147	998548.5340990397	4319704.904127325
2059700.5716619075	3690573.5851146784	2840987.3260530587	5804178.125720358	2862901.0753975376	1687852.528431082	7525604.321374776	1834873.8228737172	919783.9547358871	1543828.0632568882	1720091.7786548801	854229.0362327327	1379208.2719986152	1744825.1923926675	867066.3467445637	1062352.008923281	2600525.4977519074	752575.489129086	5639980.7172962185	2411132.1798819783	731204.3149184756	3673628.1224204563	9526773.804101456	1668542.4403622358	6529363.588789399	15200828.685517581	1333743.502170388	948036.5683462147	998186.4498720921	4313661.762656818
2059700.5716619075	3681181.912058143	2840987.3260530587	5804178.125720358	2862901.0753975376	1687852.528431082	7482188.697161902	1834817.9580851977	919293.7317026621	1543758.4719090152	1686589.7039411443	851698.5057219715	1379208.2719986152	1744825.1923926675	866640.693327495	1062156.0795426355	2587962.716266703	741742.1909889235	5535075.03795233	2401091.3203049744	730619.6656387004	3640426.4230629844	9513247.917563695	1668542.4403622358	6529363.588789399	15090532.670841727	1331021.361572848	936326.5369399323	993680.4931600867	4313661.762656818
2001610.0912232255	3679421.3325215615	2840868.9372406267	5688841.178735282	2843517.8436251516	1687852.528431082	7482188.697161902	1834316.3981641198	919191.1470866716	1518976.8402156131	1681412.1082837763	844381.9939718287	1379208.2719986152	1744825.1923926675	866587.8156070353	979244.2777346189	2580698.7259502425	741742.1909889235	5535075.03795233	2400889.26957363	728118.6223792201	3640426.4230629844	9447831.82910937	1666427.20210351	6529363.588789399	15026239.226469202	1331021.361572848	936326.5369399323	990769.6797956192	4266916.236937052
2001610.0912232255	3646979.913687449	2839179.8454559064	5688841.178735282	2843517.8436251516	1687852.528431082	7481948.380058026	1832606.6908664047	919149.1358266858	1517017.1429158046	1658764.0964237915	844381.9939718287	1379208.2719986152	1744443.7042425172	864573.6094849887	979120.5074475392	2580698.7259502425	741742.1909889235	5496479.160255244	2400889.26957363	728118.6223792201	3640426.4230629844	9447831.82910937	1656862.2723783886	6377053.189633336	14919475.780068403	1329074.9755792257	936326.5369399323	990769.6797956192	4103115.606892565
2001610.0912232255	3634697.8823816855	2834897.7777107838	5688841.178735282	2760117.344301976	1680508.2831759641	7396916.523152981	1832603.0267649288	919149.1358266858	1516930.313176994	1655398.0342658986	844118.9410229434	1379141.7123333302	1744443.7042425172	864573.6094849887	979120.5074475392	2556611.060696367	741742.1909889235	5411331.342459795	2398999.079807929	728118.6223792201	3640426.4230629844	9393265.585549219	1655926.0217850178	6361193.37061484	14919475.780068403	1326769.8186004276	921282.8213647436	990769.6797956192	4103115.606892565
1969058.6002963404	3634697.8823816855	2834363.1487805718	5605344.004363954	2760117.344301976	1677510.2706002383	7396916.523152981	1808530.5315481187	918947.7340805266	1462764.079702529	1655398.0342658986	844112.9068919047	1379141.7123333302	1731466.2232261456	864573.6094849887	979120.5074475392	2540280.797480573	741742.1909889235	5411331.342459795	2398583.5581709496	723677.451229325	3637936.3411159767	9251399.157555295	1655926.0217850178	6360081.341803656	14919475.780068403	1320036.5799244342	920960.772078508	990493.4635212597	4099355.9878791333
1949976.9810485316	3634361.800450007	2791441.303875341	5574082.975471006	2758094.2214503284	1664886.9245839159	7396916.523152981	1808530.5315481187	918867.9361405855	1462764.079702529	1655398.0342658986	817474.422969208	1359047.4203103555	1719603.3055094075	853429.6914452873	979120.5074475392	2452719.9669914865	739174.5219129297	5307513.010561834	2387841.5258515193	723677.451229325	3631239.802634973	9235720.80092245	1646307.0153344274	6360081.341803656	14686670.84756316	1308541.976688258	920960.772078508	986734.1281222636	4098705.441242654
1947435.6001315846	3588649.9586190493	2704701.626159081	5376098.75569459	2757964.141448402	1660657.2682538144	7247147.396896508	1789555.001155081	914794.5213793913	1462764.079702529	1653517.3636647547	816586.3893292833	1295525.3712744785	1669370.9324962893	850668.3969580107	979120.5074475392	2452719.9669914865	739156.0168946061	5307513.010561834	2381873.7060038387	719003.9152661536	3607957.8561982196	9143358.570923807	1628956.9656389838	6359034.143980878	14686670.84756316	1301683.970169087	920385.4160263716	976475.3624397615	4098557.4217341044
1940477.6941398925	3525526.2083945847	2704701.626159081	5376098.75569459	2757951.8048325432	1625742.2181325175	7247147.396896508	1787035.4194469787	914469.3493110327	1462764.079702529	1641727.2096524558	816586.3893292833	1295525.3712744785	1659265.90530266	849508.3566376661	978159.6687375038	2446302.8388704746	737523.2004345969	5307513.010561834	2360504.325965399	710425.443987824	3500106.013673897	9103516.196326837	1621860.8097235875	6094442.987732149	14686670.84756316	1296800.1028030706	915636.0832192934	972769.5669153482	4014583.290455891
1939579.7953712544	3524604.533576564	2704701.626159081	5376098.75569459	2710685.6562489453	1625742.2181325175	7247147.396896508	1787035.4194469787	914469.3493110327	1462764.079702529	1641251.9303806901	816210.1510358227	1295525.3712744785	1646231.9746188088	849508.3566376661	976258.7797302702	2422179.6047838526	737269.1976175564	5307513.010561834	2360504.325965399	710382.4532011799	3499491.7795393784	8794816.825528076	1621860.8097235875	6094442.987732149	14686670.84756316	1286208.0827701604	898873.2399460662	972769.5669153482	4014583.290455891
1917393.8383823077	3521037.1608686056	2652130.2948002266	5376098.75569459	2710685.6562489453	1620835.867004266	7228431.332792554	1785920.0793084933	914469.3493110327	1453508.4136033258	1625197.6362559523	809009.9407734283	1295370.361990054	1646231.9746188088	848992.1472899026	963296.8984507995	2422179.6047838526	737269.1976175564	5270302.822413584	2349400.0423279735	710156.1691632641	3495509.0595835573	8598131.718085593	1621707.2550110451	6094442.987732149	14616165.514649302	1247431.8666516233	872928.5919476298	972769.5669153482	4011620.314774723
1909993.705325059	3521037.1608686056	2651321.1410689508	5376098.75569459	2710685.6562489453	1620518.7169095492	7222573.325032782	1740505.759321892	914297.9457952457	1451240.846700129	1621551.0734456126	809009.9407734283	1295370.361990054	1645861.2651854996	848992.1472899026	963296.8984507995	2422179.6047838526	737269.1976175564	5253314.482359535	2348881.094808549	709956.0163716916	3492999.81318411	8502703.385908075	1608921.849108237	6094442.987732149	14601182.518955866	1247431.8666516233	872928.5919476298	972769.5669153482	4011620.314774723
1895864.8049085503	3521037.1608686056	2622188.762301059	5358009.469228509	2710685.6562489453	1620518.7169095492	7222573.325032782	1740505.759321892	913616.6934802794	1431530.1072347956	1621551.0734456126	809009.9407734283	1295370.361990054	1645861.2651854996	848992.1472899026	931180.3991446673	2419775.558505722	737269.1976175564	5253314.482359535	2348881.094808549	709188.3952753064	3492999.81318411	8502703.385908075	1593337.6885981197	6094442.987732149	14601182.518955866	1247431.8666516233	872928.5919476298	972489.7402390364	4011620.314774723
1884381.469750818	3519609.5080936854	2616058.7345746597	5340493.830233071	2709570.1323079495	1580348.9544903839	7217281.70483662	1739646.5614195461	913616.6934802794	1422899.4743794296	1619277.3377942124	802541.6942594084	1289466.9476974518	1644759.4485837526	848256.4855386998	931180.3991446673	2416926.152979774	735456.4454408622	5250229.533202628	2344687.525043875	707150.3624288221	3390752.5432679756	8502703.385908075	1591941.7038639106	6085942.015178056	14491557.38603182	1247431.8666516233	872876.1466026533	966066.1551537537	4009740.563032638
1884381.469750818	3518715.65589705	2616058.7345746597	5339947.355797776	2695955.6644720575	1580297.6047106795	7217281.70483662	1739646.5614195461	911939.3608746976	1413245.1433445248	1619273.1781889757	802541.6942594084	1289133.8661087337	1644759.4485837526	847243.8832045395	931180.3991446673	2416926.152979774	732094.9612795932	5250155.873452535	2339094.026598822	707150.3624288221	3390752.5432679756	8502703.385908075	1581812.4713769539	6085942.015178056	14463517.222826732	1246231.1165602496	864504.2439558796	957586.8183300064	4009740.563032638
1883837.0025045415	3499123.5040441034	2616058.7345746597	5339924.9428780535	2692777.551625807	1580297.6047106795	7217221.338329961	1739325.3599973742	911939.3608746976	1410100.8396782395	1617569.2269802352	802420.8788848475	1280961.0877870244	1644599.5452309584	847243.8832045395	931180.3991446673	2416236.9069316373	731935.9515638363	5250155.873452535	2332581.9598340513	707150.3624288221	3390752.5432679756	8502554.052124713	1579939.4379321497	6085942.015178056	14400705.103275772	1246231.1165602496	861724.8510415187	957586.8183300064	3990081.383706434
1883835.1057172948	3486591.0299192523	2616058.7345746597	5336075.208801666	2670898.091378789	1542076.8732518188	7156992.739165901	1737990.7226150725	911939.3608746976	1409415.704050858	1594107.851463736	802415.2145600729	1279832.79992208	1619521.2079312745	837529.689580304	927101.3538900636	2383403.774912812	730698.4548353854	5116321.689135823	2330283.1447972246	707150.3624288221	3390752.5432679756	8502554.052124713	1579840.8654188935	6085942.015178056	14201133.114554377	1207283.8994382073	839633.6107700327	957192.4053625216	3990020.640672127
1883835.1057172948	3480458.1825355347	2597114.9794021645	5181258.610079103	2662986.7970195604	1542076.8732518188	7119161.257646684	1737168.8956151102	911939.3608746976	1396281.5402696785	1588880.1108427737	799213.373532355	1275254.2657194617	1613006.2959181732	837529.689580304	927101.3538900636	2383027.9504428376	723068.332460478	5116321.689135823	2329168.5156072867	707150.3624288221	3343776.200510756	8492371.454869837	1561183.1438186434	6085942.015178056	14201133.114554377	1207283.8994382073	839532.4176758598	957132.3826402966	3890671.842771353
1878268.3589113927	3447631.174024686	2594293.0436797496	5181258.610079103	2656361.579200863	1502262.8490119828	7084758.995063844	1737131.6638428275	910736.5633985072	1394001.2239520308	1574724.11497436	799213.373532355	1274984.919728189	1613006.2959181732	837529.689580304	878148.3177596906	2314147.4295036383	713425.0709483809	5036566.7949697	2299497.3528828756	707040.4069552158	3313629.299810478	8482115.649350373	1560917.6754312154	5976539.348459831	14201133.114554377	1185385.0205608702	839525.8085000018	922728.0784591432	3890671.842771353
1876819.1547536666	3447631.174024686	2593422.2262260197	5179923.5540830055	2656361.579200863	1502262.8490119828	7084595.710704574	1736358.9963950345	910736.5633985072	1392319.0880446013	1574724.11497436	797444.1746712321	1274883.622186901	1613006.2959181732	837529.689580304	878148.3177596906	2314147.4295036383	713425.0709483809	5025096.673034769	2299250.238239625	695306.1440524553	3307991.6251558154	8480671.794752315	1560917.6754312154	5976539.348459831	14201133.114554377	1185385.0205608702	839525.8085000018	922728.0784591432	3890671.842771353
1864245.0708268431	3443319.5413998277	2549274.545438532	5139069.134173403	2656361.579200863	1502262.8490119828	7057070.643999927	1729974.745479892	910736.5633985072	1388923.6452901778	1568310.067449719	787388.5050695826	1251875.8959623566	1587233.307229622	837529.689580304	875796.2653757315	2314147.4295036383	713071.7084796766	5025096.673034769	2294500.986424957	692400.3420883832	3307991.6251558154	8466419.275000263	1504334.121403432	5976193.9622549815	14201133.114554377	1185385.0205608702	839462.3131981748	921876.6323341179	3870924.151784144
1860240.541564908	3371257.6283735507	2549274.545438532	5139069.134173403	2632697.9006788074	1502262.8490119828	7057070.643999927	1729886.8589718102	910736.5633985072	1388923.6452901778	1548753.9822792204	786992.430226761	1251718.025624778	1587233.307229622	837521.8099805732	875796.2653757315	2314147.4295036383	713071.7084796766	5025096.226096532	2263597.9004593617	683046.2197309155	3256567.5681387414	8464673.035329027	1504334.121403432	5969561.8957319185	14201133.114554377	1185385.0205608702	829059.5324426952	921829.3451733411	3868224.6315393844
1860240.541564908	3371257.6283735507	2549274.545438532	5103471.65614845	2632697.9006788074	1502094.5140322072	7057070.643999927	1729354.7947429444	910736.5633985072	1388923.6452901778	1548753.9822792204	786992.430226761	1251718.025624778	1587233.307229622	832587.2499295421	874489.5333892304	2314147.4295036383	713071.7084796766	5025096.226096532	2263597.9004593617	683046.2197309155	3256567.5681387414	8464673.035329027	1504334.121403432	5969561.8957319185	14198809.182874622	1184942.9490944245	827653.2266122729	921829.3451733411	3868224.6315393844
1857958.496191201	3371257.6283735507	2490555.9662175346	4989341.192361316	2632697.9006788074	1502094.5140322072	6880285.411529467	1721012.9502596378	910736.5633985072	1388817.264511334	1548753.9822792204	776162.3103988573	1244735.6885261326	1572507.4556597408	832587.2499295421	874281.7318876539	2314147.4295036383	713066.1051440336	5025096.226096532	2263597.9004593617	682956.0183073072	3256567.5681387414	8360184.642702506	1502494.6610025426	5969561.8957319185	14197836.975108884	1184942.9490944245	827653.2266122729	921829.3451733411	3866313.8613310345
1855204.2402679613	3371257.6283735507	2490555.9662175346	4989341.192361316	2607582.3873597356	1493710.930205516	6880285.411529467	1719953.9553088446	908253.6442148604	1382796.0348191587	1548753.9822792204	775125.6221029737	1242816.5730740852	1571670.3652560106	832587.2499295421	837388.3561533451	2246128.121180334	713057.0419258323	4852498.144327928	2255624.7120899227	681948.6726713874	3241856.66791249	8356773.494778641	1501239.3588599747	5912046.184868708	14148643.43612574	1184942.9490944245	815936.7167340749	921829.3451733411	3850321.174182499
1843871.9656954894	3371257.6283735507	2490555.9662175346	4983888.345514305	2601482.2257032944	1482796.627741566	6880285.411529467	1704370.6040521348	893425.1650031429	1369950.49037803	1548753.9822792204	773400.5357868933	1239644.436991976	1571670.3652560106	832587.2499295421	833040.9484034358	2246128.121180334	713057.0419258323	4852498.144327928	2255624.7120899227	681948.6726713874	3234364.28621206	8249250.889239144	1496364.068235844	5883497.7319611125	13945380.97350367	1184942.9490944245	808568.5797911356	921822.5256974695	3788757.37919649
1823849.1954601724	3357446.081677381	2490555.9662175346	4975828.721458174	2561199.342057302	1460720.2323494686	6880285.411529467	1685439.1550439692	893425.1650031429	1363953.8879188122	1548753.9822792204	766355.1492129982	1238004.450087733	1571404.6316700354	826169.8870374723	814671.7579569295	2246128.121180334	711695.31016346	4829297.591607138	2253281.089860962	681569.2139168177	3232791.936103656	8249250.889239144	1493576.822504297	5868922.5428475905	13911077.797547176	1169576.246431247	806747.2958675335	910144.99853777	3773614.9573410577
1823849.1954601724	3357411.1312876223	2395914.213946144	4949261.548248915	2560730.633946871	1455486.7736844583	6874220.421586505	1676011.8027298092	878954.8187350915	1341022.5505420635	1547773.4725920125	761743.2805156593	1236167.683642643	1567421.5169481447	792249.329789086	814671.7579569295	2246128.121180334	711367.7639707493	4781515.957728133	2252853.094578364	681569.2139168177	3232200.916639367	8091666.284677489	1485132.5004613874	5838200.1020156685	13911077.797547176	1169576.246431247	802914.6947454117	910144.99853777	3773614.9573410577
1823849.1954601724	3357411.1312876223	2395914.213946144	4949261.548248915	2557414.345416862	1448736.2878956518	6873251.027678715	1671228.2312595202	878954.8187350915	1336330.093888603	1530673.702143346	760257.9166059513	1233961.659399348	1565550.750770018	790029.6932736209	814671.7579569295	2243227.9027445083	706176.376648904	4781515.957728133	2233797.7525679567	680716.2481510183	3220997.527954065	8067831.752104039	1483009.1753918214	5836102.179390495	13880209.142908359	1169576.246431247	800211.6809358174	910144.99853777	3748406.6313291565
1823849.1954601724	3357411.1312876223	2395914.213946144	4940010.794110329	2537891.0360479737	1446409.3811266301	6805423.491171379	1671228.2312595202	878448.3204208256	1334386.5921167335	1523177.4935826277	755140.3374511288	1233961.659399348	1565550.750770018	784509.1437751715	814671.7579569295	2242595.46610354	706176.376648904	4781515.957728133	2214400.385134625	677967.9902234308	3163003.5802585613	8067831.752104039	1483009.1753918214	5835850.676107826	13848942.108951723	1169576.246431247	796052.0327807451	909808.8026740334	3655026.1379554365
1823849.1954601724	3353573.669660361	2347638.806199286	4880766.460004896	2525261.7785006035	1446294.1183451286	6778127.969519406	1663192.658385024	878448.3204208256	1298444.0750952135	1508619.457821704	746435.3236191261	1233961.659399348	1564305.431480537	784015.331327646	814599.2720674323	2231761.7171982154	706176.376648904	4755966.371240067	2214400.385134625	677748.4476806514	3162059.6667513507	8067831.752104039	1483009.1753918214	5809737.159801873	13747109.43084566	1169576.246431247	777812.788632314	909808.8026740334	3555373.1140137957
1823849.1954601724	3306613.45852594	2347638.806199286	4879994.643438427	2519895.135317959	1422565.7385251431	6603062.659405643	1643854.9170565673	878448.3204208256	1292392.936373683	1508619.457821704	745986.6038268986	1224485.8868642095	1564305.431480537	784015.331327646	811492.1719057015	2231761.7171982154	706176.376648904	4725862.299816669	2214400.385134625	677748.4476806514	3162059.6667513507	8067831.752104039	1482794.2655467927	5809737.159801873	13747109.43084566	1169576.246431247	776750.0657492793	903829.4892787094	3555373.1140137957
1816056.2413933214	3300737.9092293647	2324469.0839727013	4805304.410896855	2479564.6274728915	1422565.7385251431	6599366.59605522	1639784.2009145422	878448.3204208256	1283667.1071195402	1505771.5951923504	742547.2185035044	1223631.0786448277	1564248.3396783068	784015.331327646	810519.2999156906	2231761.7171982154	706176.376648904	4724148.725939789	2211499.817953065	675446.4610563205	3162059.6667513507	8060238.882677578	1481824.4970141468	5781882.841683147	13604367.580651505	1158904.087623043	772742.566437705	903015.6615137472	3546684.9069676907
1801015.5624880248	3284039.928162199	2307931.640400184	4800816.860037468	2470001.3357680878	1422522.3338295799	6515495.156135145	1615437.24680178	878448.3204208256	1281835.5698661727	1505518.75212551	737844.4876392254	1212207.9469834564	1542600.083537734	780753.2835955102	810519.2999156906	2231761.7171982154	706176.376648904	4712933.298972261	2205697.3441767166	675123.1443332655	3139812.965962903	7925627.674137691	1423552.43426608	5780594.991124241	13604367.580651505	1154622.419827476	762703.5668393326	899145.846667276	3524542.8070028163
1800866.0122823843	3267574.9163017394	2305459.803218494	4797460.639653832	2470001.3357680878	1420574.888193729	6515495.156135145	1615437.24680178	878448.3204208256	1272068.9325915868	1505518.75212551	737562.5002633823	1208302.997364844	1542600.083537734	780184.9460829769	809816.4751461134	2231761.7171982154	704915.3008396679	4705027.6463436065	2203158.542290241	674281.9866272288	3102859.722389804	7925627.674137691	1423552.43426608	5780594.991124241	13604139.046456873	1151890.4259564036	761695.3712662718	899145.846667276	3524542.8070028163
1800866.0122823843	3262800.4555690037	2301329.4375394015	4784127.164814574	2458519.407164582	1420574.888193729	6469476.025955225	1611776.535530508	870059.3899454596	1268019.7320164267	1504671.8054946489	733843.3844743207	1208194.308528329	1530091.1002523126	777287.2807068044	802924.9195613	2230410.5796008585	704915.3008396679	4687797.70406139	2203158.542290241	667342.5588192821	3102859.722389804	7925627.674137691	1423552.43426608	5780594.991124241	13604139.046456873	1151890.4259564036	759085.1017256634	899145.846667276	3524542.8070028163
1756054.4477674481	3179606.9035326215	2273533.2984261876	4783972.707491671	2436146.615503887	1418226.0704821374	6434244.67843311	1608183.365855477	870059.3899454596	1267901.4817846362	1503249.907754916	733843.3844743207	1208194.308528329	1530091.1002523126	777287.2807068044	802175.3074081445	2197561.182315404	704915.3008396679	4625938.791807407	2203158.542290241	667342.5588192821	3035942.394072622	7900826.964891559	1423552.43426608	5677065.67405054	13463079.056272063	1151890.4259564036	758501.6194213532	898064.027610081	3524542.8070028163
1756054.4477674481	3179606.9035326215	2273533.2984261876	4767709.242747742	2420691.5404822994	1417290.2500972766	6434244.67843311	1607889.3423649315	870059.3899454596	1267901.4817846362	1491062.7251951394	733843.3844743207	1207911.551266899	1530091.1002523126	777287.2807068044	802111.8998194062	2190083.7047548043	704915.3008396679	4622600.588106485	2199360.2342543188	667342.5588192821	3030337.705116357	7887849.1851581335	1423552.43426608	5677065.67405054	13463079.056272063	1140486.785708213	757936.9971385272	897936.4482228693	3507669.8740930287
1756054.4477674481	3178755.053760596	2251496.558291833	4717523.483722629	2418115.7770434907	1410303.0125553024	6434244.67843311	1603143.6491990432	867786.2375093347	1259984.864265416	1490254.7743991967	733743.1751635188	1197023.060760963	1530091.1002523126	776958.1846947827	802111.8998194062	2150681.07136533	702729.3851583387	4571928.473631079	2196081.171011526	667342.5588192821	2974695.3460092195	7791715.296925623	1423552.43426608	5659006.5224798275	13345569.54116173	1126281.0705469372	744259.4114906589	896553.2874341838	3498558.5296151447
1756054.4477674481	3177610.822805665	2251496.558291833	4671921.431506937	2411540.098815014	1410303.0125553024	6386987.224243797	1598249.320389851	866446.4431138393	1238649.417755002	1489364.6267501398	729048.3467179246	1195024.0877011893	1514904.726299546	775741.8601954713	802092.7968469741	2111269.2987713907	701376.9753958067	4543089.299991877	2187714.8329251143	667342.5588192821	2962966.360961961	7779960.350092083	1423552.43426608	5658359.12961259	13345569.54116173	1117115.3510423019	734895.9979087661	894204.0455773976	3498558.5296151447
1756054.4477674481	3050175.543854611	2251496.558291833	4635680.913405893	2392226.9918405497	1399252.5896169962	6386987.224243797	1594397.5862103822	866446.4431138393	1229607.235911643	1451806.9174172147	723963.1334056321	1193841.3431901047	1508491.4196928681	775683.4206190174	767639.1309420139	2105239.281725616	698384.9003937824	4485348.545322613	2181544.323222109	667342.5588192821	2962966.360961961	7682385.619379481	1423552.43426608	5614419.103984302	13345569.54116173	1116361.5243189088	734112.7798943276	868204.8834600677	3467849.2005133573
1756054.4477674481	3050175.543854611	2214678.1010480123	4490683.2089386135	2383099.6953844633	1362568.1428993917	6374983.699076951	1594397.5862103822	855164.3900871561	1229607.235911643	1436945.0040338377	723761.8073558273	1149815.005212164	1508491.4196928681	757676.102282482	767599.7923552375	2086671.5079871872	697425.0737313707	4434158.5805008365	2143555.9324985524	667342.5588192821	2895325.895768919	7659766.4454813525	1423552.43426608	5526515.806153057	13169573.323047694	1079907.322027139	707074.6505060919	868181.9698703161	3421465.899101042
1729219.7086919057	3050175.543854611	2214678.1010480123	4490683.2089386135	2368918.7820445923	1362568.1428993917	6260372.939246659	1594397.5862103822	855164.3900871561	1212768.970717349	1427042.6939221695	723601.808912543	1149815.005212164	1487449.2576100922	757676.102282482	766262.0791329194	2077736.6549039024	697035.9127828064	4433659.637758202	2133182.637468991	662468.5024370591	2893776.549826241	7659766.4454813525	1413686.3558283907	5516546.810179272	13169573.323047694	1077122.464223696	707074.6505060919	862711.9432938114	3421465.899101042
1729219.7086919057	3050175.543854611	2140427.2870661924	4490683.2089386135	2368901.2379889246	1362568.1428993917	6259419.820384594	1571121.1302647516	855164.3900871561	1212768.970717349	1427029.2559282403	701168.9852260464	1099768.5723173746	1461830.9953063156	752413.45427212	749742.287348775	2077736.6549039024	697035.9127828064	4433659.637758202	2133182.637468991	662468.5024370591	2893776.549826241	7526378.703906647	1411622.551729619	5516546.810179272	13169573.323047694	1077122.464223696	707074.6505060919	862311.584225729	3421465.899101042
1729219.7086919057	3030082.9196597594	2140427.2870661924	4452995.341691031	2365730.519145215	1345434.3403813639	6258461.059926025	1560698.3816960906	855164.3900871561	1205748.7987185956	1427029.2559282403	695186.0490819371	1099768.5723173746	1447684.8591722555	752413.45427212	749742.287348775	2073274.6733818827	696850.6323715552	4303197.095565455	2092924.7706445234	662468.5024370591	2835869.9366151206	7516675.553225112	1407859.7294496878	5484984.433861296	12888876.900111048	1069336.82052373	707074.6505060919	861711.0255488087	3421465.899101042
1729219.7086919057	3020237.388855323	2134548.776717015	4416839.8922087	2361189.1446353123	1332592.759123557	6249538.889492804	1560698.3816960906	851561.2398996736	1203155.231040601	1427029.2559282403	695186.0490819371	1095073.9613539188	1396501.8700680262	752413.45427212	749742.287348775	2063258.5360559307	696747.0293892983	4297592.143227061	2092924.7706445234	662468.5024370591	2835869.9366151206	7352672.408612743	1403244.3478751583	5478935.979149335	12888876.900111048	1056382.004239988	703092.9935858576	861272.8018297062	3400055.447012112
1711867.493664568	3005278.4922170914	2099241.737616866	4416839.8922087	2354824.9761272715	1327449.6815111423	6239400.250909064	1557859.7831294565	851342.0349233294	1197273.5744869132	1427029.2559282403	694823.9428813264	1083297.631580877	1396501.8700680262	751345.9232178738	749742.287348775	2038496.6449330389	696747.0293892983	4297592.143227061	2092924.7706445234	661645.5564338778	2834906.7287607547	7352672.408612743	1403244.3478751583	5478935.979149335	12888876.900111048	1056382.004239988	703092.9935858576	847887.2617131514	3378195.212211781
1711867.493664568	3001937.132747748	2099241.737616866	4416839.8922087	2341677.085475634	1327263.4766501067	6236674.198923534	1552280.9108371881	851276.4645407428	1195394.7949494147	1425422.6305214195	694751.1056610185	1083297.631580877	1396501.8700680262	751345.9232178738	749479.4629956963	2023764.188728048	696740.6371329421	4293677.362091524	2090490.0620823666	661237.547534053	2829047.390323286	7352672.408612743	1396144.5373197817	5478935.979149335	12888876.900111048	1054770.6322017687	703092.9935858576	841593.6244408926	3377447.4774836306
1702392.0634790624	3001937.132747748	2099241.737616866	4416839.8922087	2341677.085475634	1324420.1717716686	6226062.299214961	1551964.9691248038	850720.6802355147	1191388.5080096568	1425003.6951958016	694507.4068776697	1083297.631580877	1394178.0758664892	751345.9232178738	748614.1961808167	2020845.956609322	696731.5330708344	4293677.362091524	2077264.6677576117	661237.547534053	2823338.368696773	7352672.408612743	1391518.4381851982	5448514.441384666	12888876.900111048	1052504.2534698094	702471.1736235553	841544.3776419397	3377016.5275127166
1688214.7581047849	2987088.869383359	2099241.737616866	4416457.946184533	2341677.085475634	1324155.0446610725	6216511.225290941	1551964.9691248038	850551.0348274538	1188308.3227558795	1418479.109111111	694027.188481573	1083297.631580877	1380866.3254427789	744494.1789561014	742329.5610524262	2020845.956609322	696713.0391747564	4292487.860422435	2073847.5894513691	661237.547534053	2779119.5272793877	7352672.408612743	1378401.7796406704	5448514.441384666	12886009.538402881	1051588.079500373	702187.6197231722	841532.1710919722	3377016.5275127166
1659544.1899508992	2987088.869383359	2073091.4382252824	4321528.87229428	2333104.9294499247	1322624.1455816927	6210043.671908156	1550962.4867006405	837740.0486288059	1139790.3610259122	1397528.7438483653	693990.8240677066	1063616.0390772694	1357232.7110576238	729397.8513907882	742329.5610524262	2020845.956609322	696708.138793793	4291922.540464659	2073847.5894513691	645546.0106728567	2775750.9259043746	7335822.515889742	1361386.9576262133	5444199.115254669	12886009.538402881	1049715.3195614964	692121.4804466246	841532.1710919722	3355231.1801039823
1659544.1899508992	2958894.3205511174	2073091.4382252824	4321528.87229428	2329084.4370466215	1316203.1757442886	6116827.18796001	1550014.1387684764	837413.0586123068	1139790.3610259122	1392215.1752153933	691733.2363236259	1063616.0390772694	1348080.3712584376	729397.8513907882	742329.5610524262	1990114.638938446	696543.6697102202	4212898.532848392	2073847.5894513691	645546.0106728567	2761956.954435929	7298780.29016087	1361386.9576262133	5380835.659339685	12803700.90461933	1016343.297931171	692121.4804466246	841377.5710520206	3336903.940507786
1657725.6545168085	2952772.534630058	2073091.4382252824	4284666.844333919	2322582.2244745763	1306327.9768993785	6116827.18796001	1546298.590744552	837306.2617404825	1128175.2390896638	1382925.3316100016	683927.4446578778	1063616.0390772694	1348080.3712584376	723864.8712513513	742254.6399265061	1989169.972701768	696543.6697102202	4209800.176347117	2067926.648731739	645546.0106728567	2737240.092715492	7298780.29016087	1361386.9576262133	5342747.8608777225	12731190.377066292	1014141.3449795751	692121.4804466246	832747.2043525549	3331192.43999048
1642903.6643523064	2952772.534630058	2063915.2177131507	4284666.844333919	2319978.123369683	1295816.6009467042	6116827.18796001	1546233.4438782274	837306.2617404825	1128034.690303454	1381191.2423542747	683927.4446578778	1059750.7040975704	1339602.659209433	718943.1302642216	742254.6399265061	1986080.7058489511	696543.6697102202	4207276.466348974	2067926.648731739	645546.0106728567	2693247.7737544565	7284577.626818622	1354843.0120445725	5342747.8608777225	12731190.377066292	1014141.3449795751	692121.4804466246	829604.3642761931	3331192.43999048
1635694.3386756922	2934977.0034045125	2063437.8304239202	4284666.844333919	2294357.7991406824	1294346.803356917	6021819.38891657	1544824.0504782684	837296.9470205866	1127499.2683845223	1374122.756781871	683927.4446578778	1057678.1033859	1336841.2748650063	697779.1147677136	741139.9969994756	1984540.209764327	686732.503377877	4166226.2468243446	2057854.4255342274	645546.0106728567	2689258.4268922424	7282620.636203787	1341942.8694257368	5337002.678673021	12730874.832268016	1014141.3449795751	692121.4804466246	821549.2521818349	3330197.781681611
1615228.3678797192	2932365.17775824	2057566.8471427062	4228051.221853729	2294357.7991406824	1294313.325466311	6021819.38891657	1544824.0504782684	835702.8662732518	1125084.9313363384	1367816.070983776	683927.4446578778	1052143.6132834777	1325512.3989013091	697779.1147677136	738505.0147255209	1945768.5492100392	685105.95495426	4166226.2468243446	2057759.6588238608	643488.9104238788	2688930.4100114023	7282620.636203787	1338402.6291236011	5335211.043864217	12730874.832268016	1014141.3449795751	691774.5125653686	821549.2521818349	3320077.5527562336
1604383.8347922664	2916953.177345379	2057566.8471427062	4206203.937474427	2218090.9904643637	1284965.7177196434	6021819.38891657	1544824.0504782684	835702.8662732518	1125084.9313363384	1356015.1836009428	678497.0437845892	1052143.6132834777	1324687.223391139	697762.959255634	738275.2012851052	1945768.5492100392	684090.7492289217	4159855.7349082846	2042470.6458989289	616806.2281562504	2688407.1792922663	7230865.88940974	1336757.030627651	5335211.043864217	12727789.67266201	1011282.3661334909	635591.6361577027	821549.2521818349	3318148.317653161
1604383.8347922664	2908289.607026817	2039882.4807671306	4206203.937474427	2218090.9904643637	1282571.4398056278	6015442.325003054	1544824.0504782684	835702.8662732518	1125084.9313363384	1346294.6302083274	670247.6159853082	1042111.5816520285	1287137.481709336	697684.1473478992	734561.8379287313	1944429.4150264198	678327.8223468802	4140030.335347351	2038903.145762605	616806.2281562504	2675968.1502370285	7230865.88940974	1336537.2756225336	5319593.699586266	12722215.750520736	1007042.8734820533	635591.6361577027	817443.3820007559	3309490.8336336827
1604383.8347922664	2897466.1145945117	2026323.135065197	4206203.937474427	2218090.9904643637	1282571.4398056278	6015442.325003054	1544824.0504782684	834807.0545754342	1113176.0958321365	1341917.5642450107	670247.6159853082	1025640.2110186336	1287137.481709336	692846.8835281214	733000.1656045874	1940975.3407418623	677565.9701266242	4096545.995690547	2032531.0156108825	616806.2281562504	2675968.1502370285	7230865.88940974	1332755.1474030486	5317115.762791442	12706423.211901117	1004765.1995187333	635591.6361577027	817443.3820007559	3295645.2580201924
1604383.8347922664	2867836.833657383	2025146.1300792103	4176744.5208597793	2218090.9904643637	1282143.7805290897	5960545.033138349	1531447.0828007911	834423.6483256406	1106909.7853569505	1341917.5642450107	670247.6159853082	1025455.7273550708	1287137.481709336	692846.8835281214	732101.2511649358	1927677.9462872024	673607.6550554659	4096545.995690547	2030700.7699773873	616806.2281562504	2671144.842223223	7164782.577738465	1328943.7987677942	5316340.941135861	12706423.211901117	1003382.6181287225	635591.6361577027	816072.2744341757	3294331.843577528
1591575.1168840856	2844031.4929270633	2004556.230116664	4176744.5208597793	2214623.414958119	1272954.966886139	5959887.269527908	1531447.0828007911	828798.5158953564	1106909.7853569505	1341917.5642450107	658199.8832134905	1024080.3059829462	1285347.6617506666	692846.8835281214	731981.0097147599	1915366.5283986172	673488.5079654718	4092711.513385204	2030130.2442898068	616386.8188788851	2623019.2889845166	7156994.365922568	1328159.4835482244	5265883.581248963	12635411.572407387	999962.2781026481	635591.6361577027	815275.0788422768	3236489.8577654324
1589154.8843755848	2828620.985347768	2000103.9780683478	4156184.2508549043	2210676.824993845	1269824.3801256255	5959887.269527908	1523519.8391939902	825673.1397004107	1094730.476722427	1336208.3700956309	653689.8799684534	1009328.2121060382	1237324.2722565855	684157.9822477655	731981.0097147599	1915366.5283986172	666137.3405693653	4072663.490752215	2010164.8940957235	614017.8012601348	2619460.1019637217	7017425.1514718365	1295647.7262481435	5265883.581248963	12635411.572407387	993279.3823216162	626618.2426353554	812509.1298611216	3236489.8577654324
1589154.8843755848	2828620.985347768	1973140.463564121	4155479.6441537286	2208519.756129454	1265529.2046077566	5959887.269527908	1513536.870766029	821425.3526127079	1094566.4457660648	1335453.2665244578	647614.1384479105	1009328.2121060382	1237324.2722565855	684157.9822477655	728642.7629763164	1910587.0090405743	665404.1919863692	4072663.490752215	2010164.8940957235	613944.363084532	2619460.1019637217	7015541.514754852	1294544.2107220525	5258877.169420314	12635411.572407387	987762.8214118227	625822.8896567383	809695.2438211037	3236489.8577654324
1589154.8843755848	2826124.8614804638	1971103.9096154065	4128418.0000286787	2193428.3822814794	1265222.7634430423	5959887.269527908	1513536.870766029	820072.9152474904	1094566.4457660648	1335453.2665244578	647614.1384479105	1009328.2121060382	1237324.2722565855	682736.2247171601	719152.294228486	1910587.0090405743	665404.1919863692	4062117.218818317	2010164.8940957235	611828.3750359892	2619460.1019637217	7015541.514754852	1294544.2107220525	5258877.169420314	12563089.820468733	978500.6591856572	625822.8896567383	800607.2619173873	3236489.8577654324
1536675.2816402796	2795753.0131497993	1971088.0954979616	4053681.243209537	2164410.1406801315	1254417.553848871	5948262.061418746	1513536.870766029	819334.622587017	1094566.4457660648	1334682.6237129336	647614.1384479105	1009328.2121060382	1237324.2722565855	680050.2134029481	719152.294228486	1908568.9905556391	665236.0428503787	4048011.4373448296	2010164.8940957235	610953.0902741511	2612793.23265992	7015541.514754852	1294149.665921052	5191883.104514882	12563089.820468733	971665.0973489855	625822.8896567383	800607.2619173873	3227720.392595659
1519312.8948850234	2792629.3756251056	1968145.947633467	4053681.243209537	2161472.3655760814	1247319.4011192678	5913489.04586369	1512771.8505829293	807708.2061103574	1094566.4457660648	1323772.2842755362	645009.3880605198	1009328.2121060382	1237324.2722565855	679343.7621237234	719152.294228486	1902033.0628864341	665236.0428503787	4041256.6673581493	2007636.9107088267	607310.7130505226	2599800.4538395787	7014600.135734841	1293996.6109430513	5179585.099092638	12561407.422827758	968772.8638449778	625822.8896567383	800607.2619173873	3199110.945098024
1519312.8948850234	2789219.610447418	1934251.7061102723	4019480.969557769	2142024.2495740224	1240966.7551998582	5887784.677851241	1496802.6961578515	803827.7795128135	1060753.625058789	1314560.7266767295	635888.7975142966	996495.0371562305	1221402.4082697309	677509.1610063212	719152.294228486	1881370.4371825093	665191.46216539	4037629.2995302915	2006648.8609427433	604088.5261327089	2596675.817435513	7007228.99515773	1270071.88030885	5178402.220237671	12527830.5716697	967218.6300904017	610585.4006216605	800607.2619173873	3198002.8745483398
1518899.7292413686	2789142.582217672	1934251.7061102723	4009402.8525204523	2073901.6477284103	1240966.7551998582	5883903.512506513	1496802.6961578515	803701.6298886857	1060753.625058789	1314560.7266767295	631183.404164354	992671.4562213314	1220081.7018393062	677402.0437189915	718297.3967199186	1880191.2195984381	665074.8276110275	4031902.637384005	2005652.2599373646	604088.5261327089	2583311.936225604	6981573.855484956	1270071.88030885	5178315.186132655	12471768.788944345	966593.3310441938	610546.4547975848	800607.2619173873	3197932.21107072
1510387.816119094	2787842.136128338	1934251.7061102723	4003302.7581703477	2073901.6477284103	1237888.3572090878	5874475.386779315	1496802.6961578515	803701.6298886857	1060753.625058789	1314560.7266767295	631039.696296328	985730.4852900227	1198768.5136771672	677402.0437189915	716644.2812316084	1877519.1473247453	664868.2697511204	4005627.423628958	2004932.0425917732	603771.7746291446	2569178.6495964983	6980933.249107996	1269227.0794053543	5143286.993145742	12471768.788944345	963199.676197238	610546.4547975848	800607.2619173873	3196621.0505959964
1510046.9039265716	2787842.136128338	1934251.7061102723	3989996.6118008792	2073901.6477284103	1204977.9162414682	5873875.200539043	1496496.2429400273	803701.6298886857	1060753.625058789	1312935.5982945787	631039.696296328	985455.8932837567	1198564.5197595856	677402.0437189915	713211.9696340088	1876712.3683890807	663656.4640913287	4000306.753592622	1993214.0398508406	600918.2020395312	2563697.5543089686	6927942.267825779	1268658.7620245907	5131237.839192911	12471768.788944345	963199.676197238	610546.4547975848	798372.80229545	3193861.23807947
1509858.224709211	2787842.136128338	1932836.3954037542	3953799.9832818583	2073901.6477284103	1204977.9162414682	5831318.567671355	1487490.6057540122	801874.0460641201	1058426.7350465665	1312935.5982945787	625020.7043440712	984490.3093356586	1198564.5197595856	677402.0437189915	713211.9696340088	1874550.4357972732	663296.9072444969	4000306.753592622	1988346.881779433	600918.2020395312	2520489.1498191175	6927942.267825779	1255383.5086442458	5131237.839192911	12471768.788944345	963199.676197238	610546.4547975848	798260.0734003675	3193861.23807947
1508551.210776719	2787842.136128338	1922004.269258666	3940234.2911885413	2073901.6477284103	1204977.9162414682	5831318.567671355	1484915.851677406	801544.8247903824	1053714.2592696159	1312935.5982945787	625020.7043440712	982379.2639044253	1187771.1616086315	677402.0437189915	713211.9696340088	1874550.4357972732	663296.9072444969	4000306.753592622	1988346.881779433	600918.2020395312	2520489.1498191175	6927942.267825779	1253729.7256809045	5115848.700220857	12471768.788944345	963199.676197238	610117.0078532125	791189.1152449235	3149629.2964674444
1508551.210776719	2751286.269850852	1922004.269258666	3899279.5723010343	2049465.3363340981	1204977.9162414682	5831318.567671355	1484915.851677406	801544.8247903824	1046904.3166508462	1309110.7422418243	625020.7043440712	981711.2285029513	1187771.1616086315	676161.8283119774	713211.9696340088	1845429.148420538	660426.2944672201	3931988.015397427	1988346.881779433	600918.2020395312	2520489.1498191175	6918470.3935879525	1253729.7256809045	5115848.700220857	12388730.212595161	963199.676197238	610117.0078532125	788899.75555075	3149629.2964674444
1507403.907248099	2751286.269850852	1921529.7539663871	3898657.9995754226	2046838.6882212262	1203662.241911604	5829858.267526906	1484834.4261663407	774623.258407228	1046548.9891044762	1290740.8288712748	624893.305140615	981221.9762769897	1186010.6863832432	675793.1400975485	713134.9275996576	1843568.3056941242	658125.6035674597	3919614.8056330066	1978629.1878865648	600864.8910880496	2483259.3383945143	6915943.795312039	1253608.9028540673	5056499.05349821	12388730.212595161	959466.3817078235	609844.3610697485	786897.4178404638	3144384.098140922
1506915.4088449597	2751286.269850852	1921529.7539663871	3898657.9995754226	2026588.2763229762	1197955.1232224903	5828985.020521658	1484834.4261663407	774523.980333696	1046517.6853995156	1281345.082187747	624893.305140615	981221.9762769897	1186010.6863832432	675789.9592448031	713106.2504650188	1842235.6490620752	657838.7418103183	3916472.8011293667	1975454.5110520404	594411.6089748559	2482234.230268258	6890684.26043596	1253562.1672059917	5042655.363878685	12388730.212595161	959466.3817078235	609820.187890202	786114.9266186549	3139207.9272021516
1496864.476008376	2737474.6799129015	1903115.3990258465	3883780.2539211037	2026588.2763229762	1196327.8235963855	5828985.020521658	1484808.4893246065	771966.3029612228	1046507.5330624585	1280640.11991406	622163.958290975	974013.7323566977	1186010.6863832432	675788.2099109811	711834.3075397012	1831265.3701677932	657838.7418103183	3878707.687751363	1969598.0331607568	594411.6089748559	2482234.230268258	6852594.577241563	1253562.1672059917	5042655.363878685	12350805.843736438	959466.3817078235	609816.8003997176	776389.3677135461	3134301.7565272646
1481853.1671825896	2737474.6799129015	1903115.3990258465	3789577.853524873	2014924.5708267053	1195215.989576837	5774587.439139944	1484802.5240208267	771966.3029612228	1023775.8172792388	1273285.0135522042	621907.3098379448	972710.6874894293	1173409.602545992	666711.5482848758	711834.3075397012	1822758.8783837748	657826.1085892473	3863218.5326689812	1969543.8258260663	590108.7885303973	2476316.916309175	6847853.927124159	1253562.1672059917	5034963.248973558	12315912.112570288	949731.4713178411	603622.7296885618	776387.4819416159	3133860.183193234
1473146.056381522	2737474.6799129015	1858129.3919336894	3789577.853524873	1990934.4042549203	1185688.3110394024	5768848.698925952	1484576.3113108212	771315.2754875403	1023775.8172792388	1273285.0135522042	621865.4379359877	965327.750358342	1172260.5761819032	659762.843262092	711834.3075397012	1808065.912159693	657826.1085892473	3843318.265815761	1969543.8258260663	590108.7885303973	2459738.292408506	6833997.443855544	1227523.8095072608	5015493.5891335	12298780.906199833	949731.4713178411	603563.8923615415	776387.4819416159	2949259.978086263
1461387.92445321	2737474.6799129015	1858129.3919336894	3748554.6258703847	1990934.4042549203	1185688.3110394024	5768848.698925952	1484378.5311801105	770525.1567585547	1023775.8172792388	1273130.8979911443	621833.9200386337	965327.750358342	1162591.7332717646	658360.5990201215	711834.3075397012	1803759.2194804659	657826.1085892473	3843318.265815761	1969043.8662783206	590108.7885303973	2427011.331443763	6789990.328578708	1227523.8095072608	5005098.3153931685	12279403.329242213	948030.3233524536	603380.7469338091	776380.539992553	2829772.450644054
1461387.92445321	2731366.8147087344	1852606.1674701911	3748554.6258703847	1990822.840607811	1185688.3110394024	5758281.436221466	1484316.8639509606	770483.0758283745	1023209.9121611569	1272993.569369462	621833.9200386337	965327.750358342	1158045.9073695191	658360.5990201215	711513.7617898821	1803759.2194804659	657818.2880360449	3841962.377752801	1921661.7528435532	590108.7885303973	2427011.331443763	6789990.328578708	1227523.8095072608	5000885.325592719	12163206.07399843	946086.6673518487	602757.7224833982	776362.6867831063	2827675.628462836
1456512.2043682854	2724609.0312968106	1846639.95122922	3748554.6258703847	1987049.2999850905	1185688.3110394024	5737905.6293390365	1478991.6622394396	770483.0758283745	1020099.8954851445	1272993.569369462	613342.62728064	965327.750358342	1157588.327552983	658360.5990201215	711324.1283940683	1803759.2194804659	657812.1761681926	3840715.076477692	1921661.7528435532	589382.6132726672	2427011.331443763	6789990.328578708	1227523.8095072608	5000796.093524863	12163206.07399843	946086.6673518487	602633.8827021659	776362.6867831063	2827675.628462836
1434103.702644257	2700117.63752677	1837285.2188796792	3513774.141231636	1946287.3009958602	1180562.5029710776	5726621.223511598	1478991.6622394396	764784.2345990448	1006382.0552946563	1260011.3783023958	613342.62728064	965327.750358342	1133694.9196905124	646723.168682009	711310.8115116435	1777787.733060821	657812.1761681926	3825561.0947511126	1921661.7528435532	583408.858118189	2417914.274323621	6754086.368590521	1210541.6550118984	4959211.654394036	12163206.07399843	940146.8828310906	599374.3020080354	773036.7127724985	2784943.2029801155
1411329.7226005718	2698405.044413745	1836961.9377708328	3513774.141231636	1946287.3009958602	1179982.4980504105	5726621.223511598	1478518.475816161	762650.5723390384	1006382.0552946563	1260011.3783023958	613342.62728064	964810.9007345823	1133694.9196905124	646723.168682009	709487.64865592	1776258.1153717104	657811.6282116558	3825561.0947511126	1921661.7528435532	582938.790231687	2410619.18619854	6741285.366434932	1210541.6550118984	4959211.654394036	12163206.07399843	940146.8828310906	598323.6382479989	773036.7127724985	2767898.8595509706
1411287.3859519844	2698405.044413745	1835937.9152411143	3513774.141231636	1931183.2578543108	1179397.0322974636	5726621.223511598	1478518.475816161	762650.5723390384	1004408.5579718922	1260011.3783023958	611443.6284402638	964810.9007345823	1133694.9196905124	646723.168682009	708542.306467466	1757778.5293668422	656419.5032409783	3811853.3762790347	1917447.1355309365	582659.7449391915	2410619.18619854	6741043.51927492	1210541.6550118984	4959211.654394036	12163206.07399843	939827.1088946388	598317.1591380306	771038.7241239073	2763157.6303135063
1392506.944563198	2693135.904137884	1807265.8453695069	3513774.141231636	1925827.8481038176	1163024.0217500331	5719854.08549901	1468559.552320295	762650.5723390384	994159.906121138	1237172.0233463403	607216.2460047603	964810.9007345823	1133694.9196905124	646200.2262889827	704950.611726548	1757778.5293668422	656266.9040622796	3809696.441650731	1917447.1355309365	581768.6388802511	2397547.860445947	6641518.370804705	1193689.2093446406	4930794.989721414	12126564.686164992	938054.6926656011	595315.3236830086	767654.5842669663	2763157.6303135063
1392506.944563198	2681230.5572847794	1795105.2030994475	3512521.618869056	1924525.5701694784	1163024.0217500331	5679632.43275052	1465804.4479921404	761554.2971926843	994159.906121138	1237172.0233463403	600688.0221768202	959393.8156887672	1133091.885206018	646200.2262889827	704715.0185601391	1757778.5293668422	655887.2919464218	3809696.441650731	1905748.172187883	580245.465645951	2397446.9497768423	6624051.021836901	1185817.3017048724	4930794.989721414	12126564.686164992	929557.3812436619	594054.6208791793	767409.0431831859	2763157.6303135063
1392506.944563198	2637076.0206376333	1795105.2030994475	3467777.633058316	1922452.2244483791	1163024.0217500331	5663723.815325809	1460839.662453051	756820.2067113998	980622.076415752	1237172.0233463403	600688.0221768202	959393.8156887672	1102205.292140654	643295.3665646719	702116.986386878	1757778.5293668422	655059.5497070479	3776590.0612185295	1905748.172187883	573265.1386784418	2391561.494395317	6624051.021836901	1185817.3017048724	4930794.989721414	12126564.686164992	928457.5169876029	593956.2819839956	757293.8232647962	2751645.6156812175
1381782.4813036001	2631325.982294921	1756545.9439149552	3467777.633058316	1903750.7876952009	1163024.0217500331	5663723.815325809	1450403.9173456233	756820.2067113998	980622.076415752	1219410.189823019	600381.6800358084	959393.8156887672	1102205.292140654	643177.8009446196	700635.3058031845	1757778.5293668422	653940.1348853793	3776590.0612185295	1895227.7148050393	571878.1197054574	2367858.950751146	6523073.9740254935	1163049.054863372	4929120.801985517	12033932.091980258	906763.9717707699	593956.2819839956	757293.8232647962	2710635.9203603775
1378895.330511265	2616463.650429318	1756545.9439149552	3467777.633058316	1898144.6573946432	1152546.7554192566	5663723.815325809	1450403.9173456233	755124.0652896966	980622.076415752	1219410.189823019	600351.1411003286	958148.8866851497	1102205.292140654	643177.8009446196	693597.4861655006	1743842.3018670178	653186.6719768655	3776590.0612185295	1885799.9272536482	571878.1197054574	2364612.4423155575	6523073.9740254935	1163049.054863372	4899146.034347338	11937255.792312758	906763.9717707699	593670.2107794988	757293.8232647962	2710635.9203603775
1374171.150915771	2616163.094321983	1756545.9439149552	3460512.270877553	1898144.6573946432	1152546.7554192566	5663723.815325809	1428898.5862601602	745101.0467536524	930811.6363576025	1219408.2156460807	573104.6916429596	915677.1774548113	1045189.5208304531	643145.6193630694	693560.4072815235	1738666.9634505198	649965.0313393013	3776387.8406717507	1885646.6905702716	571798.3807615414	2362340.934019655	6494480.431431212	1161524.0189082706	4899146.034347338	11937255.792312758	906731.993978187	593669.6218420679	757229.5734323671	2679055.8881519292
1369348.3981022097	2616066.030225095	1756545.9439149552	3454097.513773345	1896043.163765406	1152546.7554192566	5610678.5513849305	1423871.650823282	745101.0467536524	930811.6363576025	1219408.2156460807	573104.6916429596	909550.0422021776	1041952.8188583299	643121.6683101718	692705.684534253	1738666.9634505198	649965.0313393013	3760599.473410724	1871816.98590345	571708.3527801376	2345632.809413104	6412759.738269605	1159982.7929025325	4899146.034347338	11934872.645980002	896437.9113915687	593669.6218420679	756572.3106912617	2679055.8881519292
1367494.9269217334	2609542.1526326276	1719563.9856315085	3454097.513773345	1873096.2474343746	1148879.6583459363	5581355.5641914895	1422061.9340756794	745101.0467536524	929538.4950084029	1215369.745706243	573104.6916429596	907723.4813170037	1041952.8188583299	643121.6683101718	691447.2256363776	1737970.2665869966	649712.4674717202	3749834.637850156	1870279.0761474879	571689.5967966418	2334821.2128539034	6412759.738269605	1153469.4600614107	4899146.034347338	11934872.645980002	896437.9113915687	584620.7361057049	755906.1374821464	2677327.129339074
1353537.6838330382	2609542.1526326276	1719563.9856315085	3407124.5875336467	1823254.0913750008	1148879.6583459363	5577647.903799527	1410327.685465446	745101.0467536524	924374.666488773	1215369.745706243	568088.995341247	900190.6666253412	1040276.7089970649	643121.6683101718	691418.0477066586	1736191.616882073	649712.4674717202	3747352.8604619266	1869858.819452309	571689.5967966418	2330470.3404950337	6330551.909308552	1144450.8099530062	4898767.677375143	11934872.645980002	896410.3359549919	584620.7361057049	755787.1223929073	2677135.285970803
1352483.607441404	2609542.1526326276	1719563.9856315085	3407124.5875336467	1823243.5331272264	1148879.6583459363	5572623.622662451	1409510.0412109632	745101.0467536524	924374.666488773	1215369.745706243	565186.3328570451	898580.7506127236	1037683.1203056022	643121.2781673861	690375.5235142375	1735057.335578692	649712.4674717202	3746292.4794260464	1860656.589895964	571689.5967966418	2303110.954485609	6330551.909308552	1142642.9260248898	4897297.315479606	11934872.645980002	896410.3359549919	584620.7361057049	755051.5709009923	2545893.027294982
1342784.9498823448	2580260.1545024384	1719563.9856315085	3407124.5875336467	1788773.0990705905	1148879.6583459363	5516647.243908368	1407524.497681412	745101.0467536524	917557.8108115441	1213538.1655677413	560523.183851251	889854.9297507633	1018216.757270156	643121.2781673861	690375.5235142375	1730688.8561017842	649712.4674717202	3710906.2025391874	1844468.1006659123	571664.6439302358	2254136.1218793583	6330551.909308552	1132582.583346747	4870207.80461579	11897509.795947017	889899.1066405899	580491.6781897633	749606.3559022706	2545893.027294982
1338471.8150973823	2580260.1545024384	1718248.9081535377	3405779.5367443403	1781700.7360346157	1148879.6583459363	5508003.422414017	1404766.1285638758	745101.0467536524	911671.139126699	1211406.0927945338	558391.9473935126	889854.9297507633	1018216.757270156	639195.4847394363	685146.7671988584	1730688.8561017842	649712.4674717202	3689979.9730484025	1844468.1006659123	571646.9115220337	2254136.1218793583	6330551.909308552	1132582.583346747	4861815.837302445	11813847.315681549	886423.1687663086	579250.803392402	748067.3285679651	2495331.8105098633
1338017.4543585123	2574396.9327598335	1710378.9895834753	3405779.5367443403	1781700.7360346157	1148879.6583459363	5487795.343023775	1400190.8501340994	743205.5242806458	911671.139126699	1211406.0927945338	558378.5233812965	868752.879661741	992965.9909607733	639195.4847394363	682028.9490359351	1730688.8561017842	648760.1818828954	3652588.2076275847	1835309.9062997913	571274.8315987493	2251145.2362457216	6237783.450460497	1130998.1754355952	4861815.837302445	11802998.663786871	884399.6753884518	579008.5516647835	748067.3285679651	2495331.8105098633
1331871.161427765	2558707.7344071395	1708660.7450554855	3393031.801543243	1768248.2365521265	1133870.4051687664	5480298.103069036	1396645.0815534962	735098.4101223375	909577.6303246369	1202166.872389819	549139.760172968	867573.3267596422	992965.9909607733	634017.5673163997	672293.0214878871	1706723.8260880348	646442.5438018985	3630021.6587566584	1814947.4436463586	561132.4357849432	2234153.551812842	6237783.450460497	1125346.3888327293	4825311.760545466	11798454.529058656	880091.2007552781	577390.2884548068	734839.7132462718	2495331.8105098633
1315128.1617996753	2537691.5954875187	1704999.0251766755	3311907.903723978	1747400.0483205793	1133870.4051687664	5435200.53035037	1395180.6187025423	735098.4101223375	898313.583770595	1202166.872389819	549139.760172968	867573.3267596422	992965.9909607733	634017.5673163997	672054.5096696836	1706723.8260880348	646429.2391791691	3610634.195776275	1784342.2359240074	560843.4027156942	2225439.8710960983	6237783.450460497	1122423.2725592058	4825311.760545466	11752610.642224226	865230.5830342501	577021.8936851155	734839.7132462718	2495331.8105098633
1274273.9711923453	2517809.6596257174	1703295.9230698913	3311907.903723978	1737876.4004260886	1133745.1567419637	5429791.03339852	1385110.734737263	735046.6289065841	895754.6282605608	1190951.974454429	535350.1326915345	863307.7586178033	992965.9909607733	634017.5673163997	671665.7980640235	1706723.8260880348	642621.0738230337	3610634.195776275	1784342.2359240074	560843.4027156942	2224042.229123317	6237096.763828804	1122423.2725592058	4825311.760545466	11752610.642224226	865230.5830342501	568143.353159236	734839.7132462718	2493656.0530483425
1274273.9711923453	2503898.7282108874	1685197.046206375	3309465.080635137	1727596.556675025	1133745.1567419637	5425496.581169315	1371745.6769814494	732681.325784356	892509.2670173403	1184896.2239120025	532987.3921403356	853254.0650124354	990682.2051502932	634017.5673163997	671665.7980640235	1706723.8260880348	641948.5736565557	3610634.195776275	1784342.2359240074	557390.7932770695	2214098.145274841	6191456.937633513	1122417.4336559852	4820564.122689906	11752610.642224226	865230.5830342501	565162.7217371846	734839.7132462718	2493656.0530483425
1274273.9711923453	2503898.7282108874	1673557.954719799	3309465.080635137	1724848.5397677	1133745.1567419637	5393944.734681941	1362111.8381960266	732576.9761862801	892409.2063569194	1184896.2239120025	532713.8714090154	852487.0226059828	986526.4233605305	634017.5673163997	671665.7980640235	1705557.6339238398	641948.5736565557	3593311.80094477	1784342.2359240074	556359.3322487073	2214098.145274841	6094594.653773217	1116492.0991345963	4820564.122689906	11752610.642224226	865230.5830342501	565162.7217371846	733343.9079958369	2472073.626367159
1274273.9711923453	2503898.7282108874	1671556.363078443	3307283.663595182	1715595.8241043515	1132448.8540891875	5393576.411370557	1355351.6354870275	732569.7549382185	892330.6196310096	1184659.7159009848	530100.2551577326	852487.0226059828	980473.8797887194	634017.1110653176	671665.7980640235	1699393.3364005063	638754.9550348956	3588038.632317599	1782251.3194918092	555423.2555540652	2213341.7986456803	6094594.653773217	1111809.1159806775	4820564.122689906	11752610.642224226	865230.5830342501	561893.2918968947	733148.4946920151	2471519.0891470704
1274273.9711923453	2503898.7282108874	1668079.6918467865	3259914.8325626873	1713839.2154891638	1131819.4437505165	5391572.266829954	1353496.658694329	732467.6800188266	892330.1417348109	1141235.7377531254	530100.2551577326	852240.6156242674	980450.6276568979	634017.1110653176	671643.6666922335	1699393.3364005063	638432.7326129784	3571984.372406494	1750432.4225246455	555324.3306168991	2187435.6430481584	6088161.967238094	1110760.4910501607	4820411.823838761	11700407.085397419	864933.5011492603	561647.337897392	733148.4946920151	2465456.1880330225
1243693.7901926548	2484928.53279465	1666953.98669606	3180095.4053115123	1654883.1321652425	1131819.4437505165	5386899.229689168	1331497.3990628843	732356.2112609927	856460.0890713196	1140509.3232462327	501716.6536940319	833774.5945396344	978208.2480440823	634017.1110653176	671393.9525788119	1699161.5502147402	638046.3116997539	3560576.2975047803	1747075.3266917015	555184.7297966022	2186848.3488995032	6025521.427765323	1103923.6621903945	4820411.823838761	11700407.085397419	864933.5011492603	561475.2822474106	733126.5281420434	2458951.9634779016
1242567.9396992663	2478620.9928500545	1661547.2904749983	3179725.204550701	1654883.1321652425	1109598.0082734348	5386548.56201778	1329164.7114229533	732356.2112609927	856460.0890713196	1117673.708288879	501716.6536940319	833774.5945396344	978061.3571094302	607918.8696473899	670668.4209466188	1692789.441891195	637894.6844192693	3544008.8400516305	1711021.0788590715	550220.0113054027	2172683.54682465	6020718.7403568085	1101350.467165044	4774622.855587231	11609577.218431477	864933.5011492603	561348.1461943843	733121.6251806547	2458665.9010850433
1242567.9396992663	2469823.210400266	1661272.7806626796	3179725.204550701	1626884.4089267876	1108870.45223095	5380288.399209148	1329164.7114229533	732356.2112609927	856460.0890713196	1117673.708288879	501716.6536940319	833719.0144605389	974722.8268042718	607918.8696473899	661146.5076531798	1688448.9744969495	635946.8878076187	3514693.1787206004	1711021.0788590715	546996.6879320807	2171598.1604842627	6020718.7403568085	1100624.554055342	4774622.855587231	11609577.218431477	851881.272661882	558557.2938887973	733121.3970936442	2458379.8480430343
1237143.1255959745	2469321.4792105784	1660700.2075959346	3178136.792191199	1624245.2389408958	1108870.45223095	5373329.381743899	1314656.4097118194	731842.6100402101	846326.7076174521	1117673.708288879	497773.3033700988	824753.4235405023	974562.5019450311	607918.8696473899	660848.7919266842	1687895.8933657457	635855.945023141	3514693.1787206004	1711021.0788590715	543746.0764157836	2165136.9119356168	6015849.260838063	1095561.2161745306	4774622.855587231	11609577.218431477	851881.272661882	556924.7986355495	730253.4895216492	2456296.280857194
1234922.6822181514	2439097.1312281867	1660357.1357762984	3172854.60525235	1624245.2389408958	1108870.45223095	5346752.903509857	1288531.38276582	731842.6100402101	846326.7076174521	1105058.7831323715	497773.3033700988	824753.4235405023	974519.7313677444	607918.8696473899	649361.7396217334	1685233.638412462	635850.281001322	3391322.8181930585	1711021.0788590715	543701.7797733853	2137791.9748280225	5963657.929301083	1093002.2929677016	4743183.231962661	11606933.433474757	851881.272661882	554195.410862607	726035.2444727193	2447159.6138047753
1228167.7588046899	2439097.1312281867	1660357.1357762984	3149823.4105888805	1620920.1218652548	1108870.45223095	5346752.903509857	1287116.113114757	731842.6100402101	846326.7076174521	1105058.7831323715	495772.6717475859	815182.024308076	974519.7313677444	607918.8696473899	645218.381545453	1658305.4598555425	635798.4176810046	3391322.8181930585	1711021.0788590715	543701.7797733853	2137791.9748280225	5963657.929301083	1092916.639719192	4741880.9205014175	11606690.165454643	851881.272661882	554195.410862607	725173.2850636585	2447159.6138047753
1187352.2403585508	2432081.220699335	1635463.900216164	3147996.14424727	1620920.1218652548	1108870.45223095	5328453.016714531	1281431.4339974513	731842.6100402101	838411.7628124794	1105058.7831323715	486900.4695269255	804811.6566457002	966387.3676804058	607918.8696473899	640198.213975095	1658305.4598555425	635776.2601522756	3391322.8181930585	1709221.2874317002	543472.1763317385	2137791.9748280225	5948196.207639981	1085002.8499015246	4678427.609967854	11526360.258961292	851180.5521905427	553851.2107474018	724535.1617252808	2415159.0450474764
1187352.2403585508	2416264.6908243294	1635463.900216164	3141400.4658223013	1565232.3002840474	1101603.8553649671	5328453.016714531	1277923.6805066834	730278.0339093985	838411.7628124794	1104512.4738010056	486535.8028467961	803979.2252306261	965438.4899783276	607918.8696473899	640141.7052911718	1630551.3420902137	623049.3213807852	3331901.011303998	1703299.403121528	537176.3595947612	2111866.3038715776	5857288.436311152	1069198.0432794876	4678427.609967854	11526360.258961292	851180.5521905427	548631.8836481485	706800.372997124	2411858.9425605764
1187352.2403585508	2412558.9218170145	1635463.900216164	3140725.1859677597	1565232.3002840474	1100846.7871968804	5328453.016714531	1274737.401399041	730246.1772064815	838411.7628124794	1097941.1419970791	485992.99580152903	802034.6579924681	965438.4899783276	607918.8696473899	636149.1469563886	1621267.111748125	623020.5714890289	3331901.011303998	1703297.792318364	536400.1041550252	2111459.303772288	5852737.619733925	1067705.8035646752	4678427.609967854	11526209.526161317	851180.5521905427	537255.6739485703	706800.372997124	2411833.2456669486
1181840.9993306494	2394797.461834121	1635463.900216164	3140368.181773565	1559747.789267663	1100440.6769273432	5324729.444537108	1261487.4022675063	730155.6655710895	838411.7628124794	1097940.51613763	485626.31621744	801859.4721234442	961285.3332145273	606950.0540658406	632304.7699112651	1617214.4923718895	622809.8063048766	3331901.011303998	1701915.7799032377	536400.1041550252	2091058.7611029583	5826616.119651799	1067523.6452505507	4613281.673335744	11249964.32941471	851180.5521905427	532958.0842589579	706800.372997124	2410361.9632588313
1180278.5872663262	2391857.8916696045	1634238.6404903417	3139533.293728846	1549013.948785278	1082874.30562426	5253991.434599804	1247821.2785964794	730155.6655710895	838411.7628124794	1084578.5489673512	485614.59362111153	801730.4678754422	957956.7594261328	590559.1559840955	632304.7699112651	1602976.9629582982	610050.3351983067	3322404.1967689088	1680967.743137083	526576.392222825	2089853.7630264177	5826170.7050603805	1064770.4159629245	4601381.793895117	11249964.32941471	849285.6805464847	520765.3326794433	704271.8759761546	2409879.5986624476
1180278.5872663262	2369966.9704091973	1632801.363933291	3121364.6556612356	1549013.948785278	1082874.30562426	5247139.061674891	1247821.2785964794	730155.6655710895	834481.14667936	1084578.5489673512	478505.95946394664	796145.9666746788	957906.375709035	579439.055195149	630418.7662177521	1602976.9629582982	610050.3351983067	3315074.4789503566	1680967.743137083	524666.2037846487	2056693.186000297	5792811.152581179	1064770.4159629245	4596015.18146381	11249964.32941471	845330.1978097451	520765.3326794433	704271.8759761546	2384001.0285056196
1172401.3415772624	2369279.4495775835	1632607.8542476909	3116944.3791327737	1545061.0714744506	1081991.6664036599	5247139.061674891	1245946.248493815	730139.8448358967	834481.14667936	1084578.5489673512	478505.95946394664	793859.3701619187	957906.375709035	579439.055195149	622277.0286951722	1595609.570555116	608158.5155082863	3246707.8767719013	1678167.9614243375	521021.6398313714	2056693.186000297	5792811.152581179	1064770.4159629245	4582503.880357744	11204156.609509666	845330.1978097451	520765.3326794433	698335.6731152888	2380751.6775692985
1172401.3415772624	2366267.199336862	1616704.391408003	3116944.3791327737	1529920.8893210578	1079868.9472955852	5217695.3970816145	1217773.920599405	720661.8968211492	834481.14667936	1078310.6354068215	478505.95946394664	793859.3701619187	944722.2253870302	579439.055195149	618893.1461004233	1595024.722174159	608158.5155082863	3246707.8767719013	1678167.9614243375	520275.28037774225	2042485.1806324816	5740123.406625872	1058348.7684505836	4572895.950233523	11204156.609509666	842049.5093310267	520765.3326794433	698335.6731152888	2377617.307833567
1172401.3415772624	2366267.199336862	1614787.327502647	3116944.3791327737	1529327.1684689946	1075879.5395933166	5213818.075693038	1209866.2289073071	720418.0620890647	834481.14667936	1077833.5121813873	478505.95946394664	792787.6749355294	942091.9118079625	578430.2832871164	618893.1461004233	1595024.722174159	608158.5155082863	3245916.3370586657	1678167.9614243375	516966.68488896196	2042485.1806324816	5707775.941944929	1058348.7684505836	4552274.010105836	11094300.925357373	840496.4577531833	520765.3326794433	698335.6731152888	2376642.4271130688
1164721.1932972525	2365883.6247532386	1609143.3429076865	3096412.6871715994	1528650.4781983178	1072707.0542869063	5213381.326625343	1209866.2289073071	716593.6702701495	833072.7383339923	1074572.7747946777	476133.21975667065	791706.4319237705	920843.1770345627	574650.3254479578	618893.1461004233	1592941.0481622175	606413.3794231536	3242994.749627855	1678167.9614243375	516615.94456826925	2038903.2774706334	5707775.941944929	1057280.400142741	4528018.340909195	11071733.162096275	825068.4801824284	504477.98208241316	698335.6731152888	2375874.659042805
1128591.7207184064	2360377.716271239	1570875.4252527163	3082468.7321123756	1525802.492307854	1072348.651504589	5155611.885515978	1209866.2289073071	716575.0343095792	833072.7383339923	1073270.7494505667	476133.21975667065	791706.4319237705	920843.1770345627	573704.5835449992	618522.90100733	1592941.0481622175	606413.3794231536	3242994.749627855	1675561.5117988507	516349.98230491887	2029172.9406700274	5664136.722196172	1057280.400142741	4526546.375700321	11036263.988985604	817087.7833214044	502990.15977391764	698209.4402217785	2366850.944939049
1128591.7207184064	2351475.9067869177	1570875.4252527163	3082468.7321123756	1525802.492307854	1070909.3022138108	5155611.885515978	1209866.2289073071	716575.0343095792	833072.7383339923	1073055.035484511	476133.21975667065	789014.5847130398	919765.6698660831	573704.5835449992	606427.1047160474	1590757.89192368	606413.3794231536	3233292.1589796315	1675561.5117988507	516349.98230491887	2026091.3479806588	5664136.722196172	1057280.400142741	4526546.375700321	11036263.988985604	817087.7833214044	502382.2676898589	690396.0371929754	2366850.944939049
1110024.8688127273	2328762.3825689503	1481403.875372266	3023032.817687447	1525590.8071577286	1068167.9064562263	5086565.51508569	1206746.7040925878	708807.2711215452	833052.7977660812	1065378.5421069218	476133.21975667065	787889.4927235156	917715.8342731621	570325.3942212891	606427.1047160474	1586143.187070712	606413.3794231536	3174215.31082328	1673922.364464851	516349.98230491887	1970083.7410825253	5609325.9242348485	1042136.5476170657	4466941.940746874	10997894.689962056	810538.2375479529	502382.2676898589	690396.0371929754	2350209.0465660943
1109995.192957175	2316425.121889842	1481403.875372266	3023032.817687447	1511138.036979535	1063697.9403517097	5086565.51508569	1206746.7040925878	705391.8917640836	818406.8746517566	1061184.974346786	476133.21975667065	787889.4927235156	907682.508402061	570325.3942212891	606427.1047160474	1577338.1915047579	606413.3794231536	3156597.7337184967	1672387.632703343	516349.98230491887	1969270.4874142657	5609325.9242348485	1040746.8495119712	4466941.940746874	10990091.498940593	810538.2375479529	499108.2138440467	690396.0371929754	2350167.570020212
1109391.8290885475	2316425.121889842	1481403.875372266	3019148.406933077	1508760.3847750656	1061659.021738389	5080182.4269373575	1202638.2173341103	705391.8917640836	818265.0170185923	1060207.7561446012	476133.21975667065	787889.4927235156	901321.3617632578	570325.3942212891	606427.1047160474	1577206.717408611	606413.3794231536	3156597.7337184967	1663140.9179440301	516349.98230491887	1969270.4874142657	5599694.925523958	1037721.7925065493	4466941.940746874	10990091.498940593	809843.1732899352	496120.502077174	690396.0371929754	2350167.570020212
1109391.8290885475	2315736.7934419904	1466493.458951691	2999262.6916848035	1504113.6249425178	1054917.774302213	5039787.039918804	1190355.3862407566	705306.6135204238	817038.0039144963	1059997.9494987286	476133.21975667065	776568.2584410663	901321.3617632578	569614.076489581	606282.6758096756	1569674.9824152577	606257.0673469896	3140149.9195893714	1661955.891194603	513834.83062841534	1925626.1513587262	5515972.422105007	1019373.9728823764	4407160.204116568	10986335.77771816	801314.7245599551	483281.21740668605	690216.0180021195	2350167.570020212
1108871.5943169966	2278823.9383365056	1466493.458951691	2987191.5688586747	1504113.6249425178	1050645.9534226751	5039787.039918804	1177740.9068452744	699442.5670363678	816760.7231053476	1043526.574619809	476133.21975667065	774767.1878119676	900145.7847108948	569516.6897038524	606205.466715417	1569674.9824152577	606115.1965702928	3130476.4734358615	1661783.6109314705	513834.83062841534	1923413.742449753	5514970.724593904	1019373.9728823764	4406156.066846917	10982581.93678479	799716.5496308189	483079.3234808326	683682.3842270429	2313060.7477489347
1098988.3847237274	2278823.9383365056	1462937.95960535	2983649.9772888417	1492558.5660227642	1049139.0277438476	5039787.039918804	1170735.4409172477	699442.5670363678	816278.2522822316	1043526.574619809	476133.21975667065	774767.1878119676	900128.3727451401	567477.0784889986	606173.2267655575	1565638.6843020641	605874.6946422448	3129038.154848045	1661744.362982286	513834.83062841534	1910470.357794455	5503335.284759366	1017655.7178833686	4391149.276331792	10972293.600620141	799497.9919997307	483079.3234808326	683499.597404791	2313060.7477489347
