# Supplementary material for: An improved FOX optimization algorithm using adaptive exploration and exploitation for global optimization
Source: PLoS One. 2025 Sep 18;20(9):e0331965. doi: 10.1371/journal.pone.0331965 (PMC12445531; doi:10.1371/journal.pone.0331965)
Supplement: S2 File — This compressed file contains all the results of the conducted experiments. Each main directory within the archive includes three subdirectories: Analysis, best_fit, and convergence. The best_fit and convergence folders contain the raw experimental data obtained from 30 independent runs. The Analysis folder includes tables and figures derived from these raw results. These files can be used to reproduce and further analyze the results presented in the manuscript. (ZIP) [file pone.0331965.s002.zip › cec2017/convergence/HO/C17F25.csv]

trial_1	trial_2	trial_3	trial_4	trial_5	trial_6	trial_7	trial_8	trial_9	trial_10	trial_11	trial_12	trial_13	trial_14	trial_15	trial_16	trial_17	trial_18	trial_19	trial_20	trial_21	trial_22	trial_23	trial_24	trial_25	trial_26	trial_27	trial_28	trial_29	trial_30
26614.37290260432	16089.776181080182	24758.30188397203	13666.400964356575	8404.039444577302	16102.81757453515	15843.327885069397	10065.110564752094	27312.514011562005	21843.17626240156	24661.68181996013	6939.3785155023	18377.246338492903	18131.65109423502	21471.043747440683	24027.48593739593	19990.920974577646	23604.713484669937	18785.271014600534	24880.86077747917	19173.041294344814	25646.59351563547	35387.68648078358	12517.363644369261	9557.15841160014	19850.46659303324	12080.295621783933	21080.928550220247	17296.221122542007	11031.4368417378
21638.054603185246	9315.239840068707	19953.024606316372	10147.36480968856	6562.353598016347	7004.073372831302	10066.705815595917	7271.978757797787	18007.166267485845	15238.147660390694	21045.261752120663	6111.884848630506	12837.311916549968	16844.525509589013	18017.816487530818	13229.355508606679	13724.278324167337	23599.479822694564	12626.96515608948	13280.44334391338	16851.127052371685	18646.445603328117	28013.71912749803	9559.934210579471	6784.455498983907	15351.80305742597	9344.335896601468	14653.747627282644	10057.606138641324	8518.138339297842
18899.007898228396	7169.643855860163	14672.507738845747	7500.400960670767	6387.317697675708	6448.905877353749	9781.84056782025	7271.978757797787	14001.444882885311	11582.967818847706	15744.562603239508	5265.585664581836	9080.09091455122	13194.956456322723	16188.037100805455	9383.665613707893	11425.354321581344	18263.088667581284	11964.89472338841	11763.604286353804	10524.498138834715	14451.506138844778	25596.44464925282	7130.162427221719	5213.038679089897	12033.979434215094	8366.629340587635	11962.603884447	7457.082787787601	7654.614989910949
18185.90171450813	6395.688726553099	13378.279626442996	7281.9113719489305	6273.155403837583	6068.3286018380895	9102.824936268811	7271.978757797787	11371.445077205639	8067.13330338557	10937.211163704227	4573.768731622887	9080.09091455122	11285.147038321265	15412.58066742729	7191.406635328645	11425.354321581344	17298.193288251867	9491.770905732994	8942.615744746472	9030.90615368716	13491.42883943157	22237.196518553497	6811.613141426844	4742.477148895699	10893.311493397454	5857.438495827879	10667.925977200895	7457.082787787601	7654.614989910949
16401.27333723014	5877.1165956299665	12791.584558258712	5390.029654507045	6070.912412291558	5233.681725641789	8647.52662567011	6769.27881629742	9200.948476808138	6392.139959028233	9830.48506373613	4573.768731622887	8813.967843341114	10410.401185985615	15103.00683897705	6485.886075451168	9303.11577259126	16317.299553989886	8840.837336015222	7569.25443136415	8291.386762940934	10689.096535730478	21058.91115136121	6350.547050135014	4698.649587084622	7788.746111537604	5781.445674324246	9535.613910964072	7004.681443665831	7589.723236373437
13542.848812477805	5327.312392906228	11643.080249040702	4189.77477373413	5611.001268813956	5230.626970249054	7798.050968422661	6751.783834115884	9200.948476808138	5957.062664959696	9676.906301798665	4475.336564919346	8242.033077096912	9679.311163770632	10885.946341417557	5709.334266843907	9303.11577259126	14687.480382290163	8051.969032057919	7095.8151653608	8042.155035036756	8562.576885037859	16553.82508917266	5596.413377971395	4554.440225336711	6883.58068331852	5433.395540388376	9263.877602489792	7004.681443665831	6928.284938595411
12658.06247581213	5236.372159692659	10300.791848629255	4161.934464158945	5363.022492003307	5173.691608077412	7798.050968422661	6529.843269014668	9200.948476808138	5957.062664959696	8752.926017883387	4304.944187879775	7594.905476016055	9679.311163770632	10841.377480236159	5491.099157668421	8896.782262587629	11513.104558327677	6585.408269029851	6111.844576619831	8042.155035036756	7757.39557862499	13931.819548441215	5325.249494647866	4485.198616219154	6352.02294959075	5433.395540388376	8987.708750759304	6829.489028826489	6898.151831838097
12658.06247581213	5236.372159692659	10300.791848629255	3995.417825185663	5332.776159522137	5011.694979051021	7798.050968422661	6520.583266498848	9200.948476808138	5883.781846428206	8187.3102834299025	4119.093593493522	7594.905476016055	8890.156313766493	9212.99154439776	5329.152966667207	8414.6750965643	10287.250905147377	6556.67218601824	5573.453677801115	6799.30511682191	7330.448495665734	13724.901416559629	5325.249494647866	4437.34365391576	6352.02294959075	5409.686043964752	8287.386453446681	6632.529397913791	6628.758427242953
11807.15694354523	5236.372159692659	10300.791848629255	3781.5048561517315	5312.323588165249	4791.306465592088	7401.753460071483	6318.0991838897335	8982.283427055469	5725.251958709539	8187.3102834299025	4119.093593493522	7535.454257656609	8116.875335760928	7783.576435000666	5185.471301871756	8414.6750965643	10047.966622898653	6530.472551516095	5573.453677801115	6478.078636325759	7183.216930962406	12541.08922715094	5263.243480820685	4363.7725335527975	6352.02294959075	5409.686043964752	7188.386150117948	6567.133729981464	6628.758427242953
11234.10514758437	5236.372159692659	10300.791848629255	3740.8505451193073	5310.481212474124	4741.047117935879	7401.753460071483	6318.0991838897335	8841.351526110273	5725.251958709539	8085.238833772352	4111.583367342351	6867.286838609755	7918.194370550472	6872.938343980615	5185.471301871756	7798.474692718988	9939.104750748462	6069.493661529968	5464.278585529533	6478.078636325759	6656.96994597214	10901.949838748109	4969.959221486442	4363.7725335527975	5902.306106535556	5409.686043964752	6870.082820937621	6567.133729981464	6628.758427242953
11023.847847607014	5236.372159692659	10300.791848629255	3690.3074512027974	5310.481212474124	4725.958427841426	7400.876462455191	6318.0991838897335	8462.420686541656	5505.885616986953	8085.238833772352	4083.2923081259105	6867.286838609755	7328.725750375527	6217.572328780309	5185.471301871756	7798.474692718988	9448.918434714233	6043.310722938751	5430.640609224321	6279.7172977853315	6656.96994597214	10559.622042103363	4643.85409552927	4294.39311463044	5727.188967762293	5379.090450950449	6870.082820937621	6567.133729981464	6628.758427242953
10658.234938939233	5236.372159692659	9889.75498294876	3613.5661313308487	5240.3692593930755	4725.958427841426	7400.532564961364	6318.0991838897335	8053.264460850192	5505.885616986953	8008.727620293387	4010.706703329085	6757.320577808698	7119.526008523753	5908.734754568024	5166.507202731185	7382.41050435613	9317.299929209028	6043.310722938751	5331.540370299279	5924.111557879928	6645.62662622047	9581.377366490393	4475.92401241279	4119.709406557758	5711.77776752868	5362.363456166977	6834.896208824178	6508.812353414003	6567.126852017913
10618.422521990178	5236.372159692659	9889.75498294876	3571.589481217062	5237.446523524254	4619.473273968254	7375.986746115801	6316.448075943301	8053.264460850192	5408.8408769907255	8008.727620293387	4010.706703329085	6713.037204320054	6924.196370883031	5561.979530669252	5166.507202731185	6336.286057713282	8974.02753694696	5971.492788153659	5096.462718155564	5924.111557879928	6629.252586589091	9092.994848090133	4475.379638486328	4061.275416742852	5038.5062113145095	5362.363456166977	6734.215854429584	6152.4788154677135	6529.823361369251
9945.26432236932	5236.372159692659	9889.75498294876	3555.7813464177484	5196.105524356026	4588.7070206125645	7375.986746115801	6269.152319250784	8053.264460850192	5408.8408769907255	7774.86038514069	4010.706703329085	6690.882071779585	6924.196370883031	5182.365604920474	5166.507202731185	6014.866660290733	8653.981448811654	5789.85497470934	5046.2694044719	5924.111557879928	6629.252586589091	8906.088199194817	4442.556255084575	3994.739569257634	4648.626286046467	5293.691804477233	6682.238479712942	5458.301999393763	6341.506572451128
9720.707552062111	5236.372159692659	9711.873249724378	3540.3116384929453	5137.776492971077	4588.7070206125645	7374.807101074927	5940.609819825721	8053.264460850192	5349.681896100472	7693.607123957368	4010.706703329085	6552.7998935064625	6884.8792315721685	4951.791739375599	5165.323112809725	5567.120056622345	8337.29264176367	5700.3920335753455	5046.2694044719	5924.111557879928	6587.421298323492	8899.167383627062	4360.937658733774	3773.266444117715	4648.626286046467	5293.691804477233	6663.231332833299	5107.465490673681	6095.09191403962
9142.823502071802	5236.372159692659	9711.873249724378	3540.3116384929453	5137.776492971077	4588.7070206125645	7359.501312486571	5940.609819825721	8053.264460850192	5138.01136929267	7693.607123957368	4010.706703329085	6552.7998935064625	6884.8792315721685	4448.228369975426	5165.104849065549	5567.120056622345	7969.823837622127	5637.783060657872	5046.2694044719	5924.111557879928	6475.560069293137	8807.4306568548	4360.937658733774	3731.7185804777546	4648.626286046467	5293.691804477233	6663.231332833299	5107.465490673681	6095.09191403962
9142.823502071802	5234.082382756806	9692.687915299077	3517.9431428565294	5095.749117690788	4588.7070206125645	7357.879650878033	5940.609819825721	8053.264460850192	5058.99396814493	7693.607123957368	4010.706703329085	6372.333395799116	6850.751750165311	4391.380841601819	5165.104849065549	5567.120056622345	7474.254172448292	5353.4377983483055	5046.2694044719	5924.111557879928	6466.993433955335	7990.4041398986965	4344.893771488405	3730.841621741285	4648.626286046467	5293.691804477233	6652.271257187342	4909.146155770174	6095.09191403962
8648.132441433623	5233.135177263861	9514.796974064808	3511.0725839100687	5095.749117690788	4588.7070206125645	7357.879650878033	5845.029426638477	8053.264460850192	5058.99396814493	7693.607123957368	4000.9248056968013	6372.333395799116	6507.437020099993	4374.778089444964	5127.078705347568	5510.283735064708	7474.254172448292	5336.280280726608	5046.2694044719	5889.6528169898775	6440.548086519775	7990.4041398986965	4326.362645778315	3730.841621741285	4648.626286046467	5271.990720197391	6652.271257187342	4682.175731424077	6025.212633544988
8560.421937516712	5233.135177263861	9514.796974064808	3491.6833746425264	5095.749117690788	4588.7070206125645	7355.443024674908	5845.029426638477	8053.264460850192	5049.352599229736	7693.607123957368	4000.9248056968013	6166.146298902726	6507.437020099993	4342.718254721685	5108.004291983996	5510.283735064708	7466.956703871317	5209.8559716398495	5046.2694044719	5889.6528169898775	6177.7794402941	7930.580548126761	4277.912909672922	3728.644185304882	4648.626286046467	5271.990720197391	6652.271257187342	4682.175731424077	5783.39230920025
7772.219590821073	5233.135177263861	9216.251408994423	3491.6833746425264	5095.749117690788	4588.7070206125645	7201.675164823938	5840.733990758361	8053.264460850192	4985.778486977383	7693.607123957368	4000.9248056968013	6116.362197169892	6507.437020099993	4342.718254721685	5108.004291983996	5510.283735064708	7343.684312957506	5064.0021045181165	5046.2694044719	5889.6528169898775	5974.653927107602	7548.141882671556	4277.912909672922	3728.644185304882	4648.626286046467	5271.990720197391	6505.323551334691	4682.175731424077	5783.39230920025
7339.817611236639	5231.264177715699	9216.251408994423	3491.6833746425264	5095.749117690788	4588.7070206125645	7201.675164823938	5840.733990758361	8052.33759574813	4985.778486977383	7693.607123957368	3981.864663158748	6101.570330611338	6472.65825656545	4342.718254721685	5108.004291983996	5510.283735064708	7343.677148125235	5064.0021045181165	5046.2694044719	5889.6528169898775	5974.653927107602	7525.679756707089	4215.206807035445	3728.644185304882	4648.626286046467	5271.990720197391	6505.323551334691	4376.6079829357195	5530.532164323432
7076.099411653902	5227.014824972386	9216.251408994423	3491.6833746425264	5095.749117690788	4588.7070206125645	7157.558412764254	5835.483635540041	8052.33759574813	4973.872260032336	7693.607123957368	3949.1637897573255	5991.915794187442	6472.65825656545	4342.718254721685	5108.004291983996	5510.283735064708	6745.732377690787	4982.681670389382	5046.2694044719	5882.100974651636	5946.609317023491	7188.028938211999	4215.206807035445	3728.644185304882	4648.626286046467	5271.990720197391	6505.323551334691	4286.966600720422	5460.8734046351765
6610.734930232127	5227.014824972386	9134.028346492621	3489.2678672417023	5019.380069965536	4588.7070206125645	7072.809186298189	5832.341061935726	8034.103777976332	4973.872260032336	7693.607123957368	3924.11910304706	5932.5926034251725	5988.541467104509	4342.718254721685	5108.004291983996	5510.283735064708	6263.190851416365	4806.628402119372	5046.2694044719	5837.5239701398605	5946.609317023491	7137.34208941232	4188.494661065616	3727.6206212400366	4639.32526195644	5271.990720197391	6487.841095021287	4174.844538638688	5427.588510055655
6610.734930232127	5227.014824972386	9134.028346492621	3489.2678672417023	5019.380069965536	4588.7070206125645	7005.231437619288	5620.706945844924	8034.103777976332	4973.872260032336	7664.976342264246	3924.11910304706	5729.966378750408	5988.541467104509	4342.718254721685	5108.004291983996	5510.283735064708	6263.190851416365	4806.628402119372	5046.2694044719	5837.5239701398605	5946.609317023491	7137.34208941232	4133.499282467083	3726.727659335453	4639.32526195644	5271.990720197391	6487.841095021287	4174.844538638688	5079.5179336026895
6610.734930232127	5227.014824972386	9134.028346492621	3489.2678672417023	4930.124867393393	4578.700914901175	7005.231437619288	5620.706945844924	8034.103777976332	4964.392323427664	7664.976342264246	3924.11910304706	5729.966378750408	5966.609237680776	4342.718254721685	5108.004291983996	5510.283735064708	6074.006211508671	4806.628402119372	5046.2694044719	5837.5239701398605	5909.146335538747	7075.326279311347	4133.499282467083	3726.727659335453	4639.32526195644	5271.990720197391	6416.1851240356245	4164.502392308419	5079.5179336026895
6610.734930232127	5227.014824972386	9134.028346492621	3487.9011823211545	4811.420922933929	4578.700914901175	6996.549727726907	5620.706945844924	8018.490408182951	4964.392323427664	7664.976342264246	3924.11910304706	5692.08647150508	5966.609237680776	4342.718254721685	5098.419757676158	5510.283735064708	6074.006211508671	4786.578033321538	5046.2694044719	5835.833163578196	5909.146335538747	6836.051545110515	4133.499282467083	3726.369436072395	4618.5806668426985	5271.990720197391	6416.1851240356245	4158.747764026473	5019.094825573897
6573.035968481872	5227.014824972386	9041.664159984513	3487.9011823211545	4811.420922933929	4576.580570812046	6996.549727726907	5620.706945844924	7936.011918386788	4964.392323427664	7564.541940533773	3924.11910304706	5601.966700033674	5964.870291226951	4342.718254721685	5098.419757676158	5296.383866168413	6074.006211508671	4777.874994027653	5046.2694044719	5835.833163578196	5909.146335538747	6818.24140671575	4133.499282467083	3717.8533469979434	4618.5806668426985	5245.731573695839	6416.1851240356245	4150.506004343872	5019.094825573897
6573.035968481872	5227.014824972386	8925.57633892342	3487.9011823211545	4811.420922933929	4576.580570812046	6996.549727726907	5620.706945844924	7936.011918386788	4964.386778706525	7391.595626522819	3876.5526935799744	5601.966700033674	5170.847153140682	4342.718254721685	5095.114710336625	5296.383866168413	6050.312560513634	4777.874994027653	5046.2694044719	5835.833163578196	5886.425791435173	6811.2671608419	4133.499282467083	3694.7619303813067	4596.490068018454	5245.731573695839	6416.1851240356245	4150.246654713196	5019.094825573897
6568.103420305678	5226.601275020053	8925.57633892342	3487.9011823211545	4769.289303923969	4576.580570812046	6958.593397701606	5620.706945844924	7926.274435217639	4963.23346549455	7391.595626522819	3876.5526935799744	5601.966700033674	5126.8306466077665	4342.718254721685	5068.729348830146	5152.857068198923	5902.292967579733	4619.847966723171	5046.2694044719	5835.833163578196	5882.2215948232815	6796.851405643863	4133.499282467083	3694.7619303813067	4596.490068018454	5245.731573695839	6375.662903813764	4140.726705445933	4971.536971702409
6568.103420305678	5213.163326624852	8925.57633892342	3486.7431465125255	4761.512259335007	4576.580570812046	6803.316724730188	5608.697261798767	7926.274435217639	4960.808406861081	7391.595626522819	3876.5526935799744	5571.216922133104	5025.378509407228	4342.718254721685	5068.729348830146	5152.857068198923	5901.983342185268	4619.847966723171	5046.2694044719	5833.39119670258	5702.207965536237	6691.637340264782	4125.53063287658	3694.7619303813067	4591.835480302218	5241.260278490619	6218.307448391668	4094.553500052666	4931.893799012591
6473.504741625171	5213.163326624852	8883.234474726542	3486.7431465125255	4761.512259335007	4576.580570812046	6803.316724730188	5594.873460258206	7926.274435217639	4960.808406861081	7374.354903525827	3876.5526935799744	5571.216922133104	4829.991641594133	4342.718254721685	5063.6827550538965	5152.857068198923	5841.158299359723	4619.847966723171	5046.2694044719	5760.388446926309	5626.250296240176	6291.567630597834	4125.53063287658	3694.7619303813067	4591.835480302218	5241.260278490619	6218.307448391668	4079.262294658058	4931.893799012591
6473.504741625171	5204.841012892182	8883.234474726542	3486.7431465125255	4681.694052918596	4576.580570812046	6803.316724730188	5594.873460258206	7591.5645609731655	4960.808406861081	7374.354903525827	3876.5526935799744	5570.741697649106	4710.058560323912	4342.718254721685	5063.6827550538965	5152.857068198923	5841.158299359723	4619.847966723171	5046.2694044719	5462.285242896915	5626.250296240176	6291.567630597834	4125.53063287658	3694.7619303813067	4560.489697698944	5226.212310649897	6218.307448391668	4020.490289764335	4921.551613824027
6463.203922483426	5188.205441426672	8789.737078062111	3486.7431465125255	4663.24272078175	4576.580570812046	6803.316724730188	5594.873460258206	7591.5645609731655	4957.685731502609	7202.037981810942	3876.5526935799744	5570.514149809009	4710.058560323912	4319.2631002233875	5063.6827550538965	5145.419989894983	5841.158299359723	4619.847966723171	5046.2694044719	5270.554037216731	5626.250296240176	6291.567630597834	4125.53063287658	3694.7619303813067	4541.682229812233	5226.212310649897	6218.307448391668	3958.3629967192733	4913.124016115888
6417.51791289794	5188.205441426672	8789.737078062111	3486.7431465125255	4657.944307788989	4414.6501271160105	6749.867771241803	5472.303298900575	7068.806081260478	4953.535734703053	7202.037981810942	3876.5526935799744	5570.514149809009	4710.058560323912	4319.2631002233875	5063.6827550538965	5145.419989894983	5841.158299359723	4606.223803035671	5039.896366907753	5213.210842101296	5596.472018270668	6241.457293272159	4035.733092540818	3694.7619303813067	4538.923897110915	5211.501234723377	6218.307448391668	3958.3629967192733	4773.6714438037125
6312.664496680569	5188.205441426672	8549.408655060717	3486.7431465125255	4657.944307788989	4303.780504742587	6723.639631937344	5472.303298900575	7068.806081260478	4825.379558293076	7118.676263437428	3876.5526935799744	5569.423362060943	4710.058560323912	4319.2631002233875	5063.6827550538965	5145.419989894983	5783.005310160956	4580.539240463233	5039.896366907753	5213.210842101296	5596.472018270668	5576.435212403561	4014.1179074121956	3694.7619303813067	4538.923897110915	5211.501234723377	6218.307448391668	3958.3629967192733	4773.6714438037125
6307.165944468383	5170.026281386143	8549.408655060717	3486.7431465125255	4631.7105811468755	4102.1103756133825	6723.639631937344	5330.928004789737	7068.806081260478	4825.379558293076	7116.207149231104	3876.5526935799744	5385.269237755254	4710.058560323912	4319.2631002233875	5063.6827550538965	5145.419989894983	5783.005310160956	4553.563032817154	5039.896366907753	4763.740736232324	5596.472018270668	5576.435212403561	3972.755732168138	3694.7619303813067	4535.909231640827	5211.501234723377	6218.307448391668	3958.3629967192733	4664.692228651838
6175.110782844726	5165.078681610032	8273.771568551594	3486.698123926202	4611.06468255658	3922.9333545273184	6680.715225297847	5316.964004896812	6663.180839947087	4825.379558293076	7080.46907940323	3865.7546777576054	5385.269237755254	4710.058560323912	4312.724196589095	5060.900549997012	5145.419989894983	5726.444117920077	4553.563032817154	5034.383710347707	4763.740736232324	5545.759880757661	5576.435212403561	3959.799498566191	3694.7619303813067	4526.660549640819	5211.501234723377	6218.307448391668	3958.3629967192733	4664.692228651838
6175.110782844726	5061.180856593797	8273.771568551594	3486.698123926202	4323.236032890549	3912.7091503998613	6680.715225297847	5316.964004896812	6663.180839947087	4825.379558293076	7064.488677394701	3865.7546777576054	5283.314176625347	4710.058560323912	4312.724196589095	5060.900549997012	5133.92022038783	5726.444117920077	4489.991015371059	5034.383710347707	4647.469275807507	5545.759880757661	5568.448599362727	3959.799498566191	3694.7619303813067	4526.660549640819	5211.501234723377	6218.307448391668	3958.3629967192733	4547.550237676847
6175.110782844726	5061.180856593797	8273.771568551594	3486.698123926202	4323.236032890549	3905.307080392941	6488.3703486214945	5316.964004896812	6663.180839947087	4825.379558293076	7063.6508153776185	3861.106212123731	5283.314176625347	4710.058560323912	4312.724196589095	5060.900549997012	5133.92022038783	5726.444117920077	4489.991015371059	5034.383710347707	4647.469275807507	5488.438824813737	5531.87305059209	3903.6673341828155	3694.7619303813067	4524.012458446065	5211.501234723377	6199.644113695602	3958.3629967192733	4483.475991741487
6175.110782844726	4847.842153891061	8273.771568551594	3486.698123926202	4323.236032890549	3905.307080392941	6488.3703486214945	5312.163314490777	6472.837219544054	4825.379558293076	6902.531266473037	3861.106212123731	5283.314176625347	4710.058560323912	4312.724196589095	5060.900549997012	5133.92022038783	5726.444117920077	4489.991015371059	5034.383710347707	4647.469275807507	5269.301579920292	5531.87305059209	3903.6673341828155	3694.7619303813067	4524.012458446065	5211.501234723377	6199.644113695602	3958.3629967192733	4446.807504440307
6074.558672294315	4847.842153891061	8273.771568551594	3486.698123926202	4243.500361755702	3823.497220348757	6488.3703486214945	5296.152160863558	6472.837219544054	4801.884099895215	6902.531266473037	3861.106212123731	5223.730454088642	4710.058560323912	4312.724196589095	5060.900549997012	5131.225689220164	5685.104589115937	4489.991015371059	5034.383710347707	4647.469275807507	5190.035051928104	5439.167728478564	3845.5542558833204	3694.7619303813067	4513.821285804599	5211.501234723377	6199.644113695602	3958.3629967192733	4423.420992523572
6073.984601216345	4844.0245364696675	7975.729439557343	3486.698123926202	4243.500361755702	3795.1795618019423	6488.3703486214945	5250.516874758233	6472.837219544054	4801.884099895215	6902.531266473037	3861.106212123731	5193.234168392766	4710.058560323912	4312.724196589095	5060.900549997012	5109.004067761917	5685.104589115937	4489.991015371059	5034.383710347707	4647.469275807507	5189.88367559845	5430.720359547832	3845.5542558833204	3694.7619303813067	4487.882376562297	5211.501234723377	6199.644113695602	3958.3629967192733	4423.420992523572
6072.331980228437	4844.0245364696675	7975.729439557343	3486.698123926202	4077.232356114793	3795.1795618019423	6488.3703486214945	5198.461557615992	6472.837219544054	4801.499336025302	6902.531266473037	3861.106212123731	5153.448318845103	4710.058560323912	4312.724196589095	5060.900549997012	5109.004067761917	5637.627200053392	4489.991015371059	5033.606877678648	4647.469275807507	5189.649042426259	5429.302758527067	3845.5542558833204	3694.7619303813067	4453.7969188066545	5211.501234723377	6199.644113695602	3958.3629967192733	4423.354850198008
6069.706573338176	4844.0245364696675	7881.718249944221	3486.4539046649106	4077.232356114793	3745.0044043716125	6488.3703486214945	5180.352751131358	6472.837219544054	4801.499336025302	6902.531266473037	3853.134848691479	5153.448318845103	4710.058560323912	4312.439502605186	5060.900549997012	5068.769349505817	5631.303273464043	4441.812698166852	5033.606877678648	4589.353382676007	5078.826356319838	5396.174350260902	3825.626808762871	3694.7619303813067	4453.7969188066545	5211.501234723377	6191.781961046287	3958.3629967192733	4423.354850198008
6053.369630460771	4844.0245364696675	7881.718249944221	3486.4539046649106	4077.232356114793	3694.2013054534928	6453.505190157735	5155.599727772081	6472.837219544054	4798.916852758503	6898.057541146905	3853.134848691479	5153.448318845103	4710.058560323912	4312.439502605186	5060.900549997012	5068.769349505817	5418.43028559708	4441.812698166852	5033.606877678648	4589.353382676007	5078.826356319838	5358.536560433796	3810.9855798747244	3694.7619303813067	4453.7969188066545	5211.501234723377	6090.117749932422	3958.3629967192733	4423.354850198008
6036.358573229588	4838.077229645327	7881.718249944221	3486.4539046649106	4077.232356114793	3660.853117211602	6425.488882289437	5144.111024457814	6472.837219544054	4797.226282518795	6890.220858166982	3853.134848691479	5122.292596756579	4710.058560323912	4312.439502605186	5060.900549997012	5068.769349505817	5418.43028559708	4441.812698166852	5033.606877678648	4589.353382676007	5074.399476105318	5125.0684533315225	3809.1855466545912	3694.7619303813067	4453.7969188066545	5211.501234723377	6090.117749932422	3958.3629967192733	4423.146584775222
6032.644318666217	4838.077229645327	7881.718249944221	3486.4539046649106	4077.232356114793	3621.779190740346	6425.488882289437	5036.225759456469	6472.837219544054	4744.387493522656	6882.555670252243	3853.134848691479	5122.292596756579	4710.058560323912	4312.439502605186	5060.900549997012	5068.769349505817	5280.9405252821725	4429.50046171281	5033.606877678648	4587.430134628861	5074.399476105318	5077.375123035268	3790.081778297639	3694.7619303813067	4291.424904542152	5209.52905413062	6011.670570570248	3958.3629967192733	4422.286159498761
6025.603635084886	4838.077229645327	7881.718249944221	3486.4539046649106	4077.232356114793	3584.4703350305317	6425.488882289437	4980.466497564126	6472.837219544054	4744.387493522656	6882.555670252243	3853.134848691479	5122.292596756579	4710.058560323912	4310.5948764962195	5060.900549997012	5068.769349505817	5280.9405252821725	4425.172542530912	5033.238817774432	4575.674903775509	5074.399476105318	5071.552847763757	3787.2823744769858	3694.7619303813067	4291.424904542152	5209.52905413062	5612.939165979558	3958.3629967192733	4414.43893013258
6025.603635084886	4831.705229136776	7881.718249944221	3486.4485534638707	4073.415153969284	3584.4703350305317	6409.786648769694	4980.40949525473	6472.837219544054	4744.387493522656	6869.099137678397	3853.134848691479	5122.292596756579	4710.058560323912	4310.5948764962195	5060.900549997012	5056.10187709116	5212.634965856218	4422.255835028545	5033.238817774432	4575.674903775509	5074.089660588392	5021.8832663159055	3787.2823744769858	3694.7619303813067	4271.309231280804	5209.52905413062	5612.939165979558	3958.3629967192733	4414.43893013258
6011.648812211627	4831.705229136776	7881.718249944221	3486.4485534638707	4053.653992746491	3584.4703350305317	6409.786648769694	4979.978040840506	6472.837219544054	4741.75684598911	6866.839786808882	3853.134848691479	5122.292596756579	4710.058560323912	4310.5948764962195	5054.572225005724	4789.768999723478	5212.634965856218	4420.375946526945	5032.755755823595	4575.674903775509	5072.476118989973	5018.638911322822	3787.2823744769858	3694.7619303813067	4246.5365573248555	5209.52905413062	5612.939165979558	3958.3629967192733	4412.95416638094
5951.514625100834	4831.705229136776	7881.718249944221	3486.4485534638707	4046.0962503036326	3584.4703350305317	6405.8150031467	4974.008418803351	6472.837219544054	4741.75684598911	6819.036215742944	3853.134848691479	5122.292596756579	4710.058560323912	4310.5948764962195	5054.572225005724	4335.3166770629905	5212.634965856218	4407.236804883942	5032.755755823595	4575.674903775509	5070.087065661452	4970.715060353712	3787.2823744769858	3694.7619303813067	4246.5365573248555	5209.52905413062	5612.939165979558	3958.3629967192733	4400.164423204021
5951.514625100834	4830.210366182869	7881.718249944221	3486.4485534638707	4029.4130794505627	3584.4703350305317	6244.857944706704	4974.008418803351	6472.837219544054	4741.75684598911	6819.036215742944	3853.134848691479	5122.292596756579	4710.058560323912	4310.5948764962195	5054.572225005724	4335.3166770629905	5212.634965856218	4407.236804883942	5032.520961386728	4575.674903775509	5069.806875610979	4970.554409324544	3787.034142598412	3694.7619303813067	4246.5365573248555	5209.52905413062	5612.939165979558	3958.3629967192733	4400.164423204021
5951.514625100834	4830.210366182869	7881.718249944221	3486.4485534638707	3970.7195830177116	3584.4703350305317	6242.304086219619	4915.1889282193315	6472.837219544054	4741.75684598911	6819.036215742944	3853.134848691479	5115.350666926459	4710.058560323912	4310.5948764962195	5054.572225005724	4335.3166770629905	5212.634965856218	4407.236804883942	5031.610652581254	4575.674903775509	5069.806875610979	4815.087120264941	3784.630542295946	3694.7619303813067	4234.966606375604	5209.52905413062	5612.939165979558	3958.3629967192733	4400.164423204021
5949.2960221449775	4830.210366182869	7881.476363204324	3486.4485534638707	3937.527160114417	3584.4703350305317	6242.304086219619	4861.803653495383	6472.837219544054	4736.549702006124	6813.451981408692	3853.134848691479	5114.685997396218	4710.058560323912	4310.5948764962195	5054.572225005724	4304.701461565136	5208.664340748181	4403.235544912189	5015.647138223576	4575.674903775509	5069.806875610979	4799.098916947101	3784.630542295946	3694.7619303813067	4234.966606375604	5204.312416408691	5612.939165979558	3958.3629967192733	4395.553483426383
5949.2960221449775	4827.666992591186	7881.476363204324	3486.4485534638707	3937.527160114417	3584.4703350305317	6242.304086219619	4861.803653495383	6472.837219544054	4736.549702006124	6813.451981408692	3852.947665646744	5114.557629689998	4710.058560323912	4310.5948764962195	5054.572225005724	4304.701461565136	5207.993528862544	4387.650402443851	5015.647138223576	4575.3975615311265	5067.510486883882	4799.098916947101	3783.9544024881434	3694.7619303813067	4234.966606375604	5204.312416408691	5597.9625164063655	3958.3629967192733	4391.457494555183
5947.715546082005	4810.760525107485	7876.481144714188	3486.4485534638707	3937.527160114417	3584.4703350305317	6240.16119900312	4861.803653495383	6472.837219544054	4724.379487852482	6813.451981408692	3852.947665646744	5114.529911651318	4710.058560323912	4310.135445780812	5054.572225005724	4298.282619810738	5207.993528862544	4387.650402443851	5015.647138223576	4575.3975615311265	5067.510486883882	4707.372496663506	3763.674728781577	3694.7619303813067	4234.966606375604	5204.312416408691	5597.9625164063655	3958.3629967192733	4385.962075268395
5947.715546082005	4810.760525107485	7876.481144714188	3486.4485534638707	3937.527160114417	3584.4703350305317	6235.932763934904	4861.803653495383	6472.837219544054	4724.379487852482	6762.028531670042	3852.947665646744	5080.23140329345	4710.058560323912	4306.4099202804955	5054.572225005724	4298.282619810738	5207.988741068895	4326.115835932835	5015.647138223576	4575.3975615311265	5067.510486883882	4704.309573584862	3763.674728781577	3694.7619303813067	4234.966606375604	5204.312416408691	5597.9625164063655	3958.3629967192733	4385.962075268395
5922.281490955411	4810.760525107485	7842.741268484552	3486.4485534638707	3908.9030959752363	3584.4703350305317	6235.932763934904	4861.803653495383	6472.837219544054	4703.409324321539	6762.028531670042	3852.947665646744	5080.23140329345	4710.058560323912	4306.4099202804955	5050.182739804528	4291.174255833285	5183.0465630560375	4326.115835932835	5015.647138223576	4571.096732456326	5067.510486883882	4448.602539118952	3763.674728781577	3694.7619303813067	4234.966606375604	5204.312416408691	5574.796174513025	3958.3629967192733	4376.491023728077
5911.869392163448	4805.0171361787325	7842.741268484552	3486.4485534638707	3908.9030959752363	3584.4703350305317	6226.282641734508	4814.434722813301	6472.837219544054	4703.409324321539	6756.369522383099	3852.947665646744	5073.480104719945	4710.058560323912	4301.195199547178	5050.182739804528	4291.174255833285	5183.0465630560375	4326.115835932835	5015.647138223576	4569.160942974509	5057.620170804908	4442.939434088628	3738.1584733886725	3694.7619303813067	4234.966606375604	5198.562138602418	5574.796174513025	3958.3629967192733	4371.835719307205
5907.945015046631	4805.0171361787325	7819.085831608489	3486.4485534638707	3908.9030959752363	3582.828501212082	6226.282641734508	4814.434722813301	6472.53219922732	4695.262254230409	6689.368188057162	3852.947665646744	5069.2176336428	4708.968430552546	4300.521832076638	5050.182739804528	4200.928723501866	5175.113322725485	4312.1973701608185	5015.647138223576	4566.703880088795	5039.382909721353	4442.939434088628	3736.0529727967223	3694.7619303813067	4227.671472171532	5198.562138602418	5574.796174513025	3958.3629967192733	4371.835719307205
5875.289312611691	4805.0171361787325	7744.356231354676	3486.4485534638707	3908.9030959752363	3582.828501212082	6226.282641734508	4814.434722813301	6446.969270976113	4689.86011273182	6636.663561841727	3852.907140080503	5018.972963337474	4708.968430552546	4293.589638135957	5050.182739804528	4200.928723501866	5175.113322725485	4312.1973701608185	5015.647138223576	4498.075183629222	5039.382909721353	4424.34097378629	3736.0529727967223	3693.2609082646336	4212.302335120929	5198.562138602418	5574.796174513025	3958.3629967192733	4348.915270496029
5875.289312611691	4804.449610609068	7744.356231354676	3486.4485534638707	3908.9030959752363	3582.7542983025623	6225.296047977425	4814.434722813301	6446.969270976113	4646.300070336539	6636.663561841727	3852.907140080503	5018.972963337474	4708.968430552546	4293.589638135957	5050.182739804528	4200.928723501866	5174.077772505067	4312.1973701608185	5015.647138223576	4498.075183629222	5038.21450092608	4416.607109076178	3726.966408530452	3693.2609082646336	4207.032557039967	5198.562138602418	5574.796174513025	3958.3629967192733	4331.522189130244
5807.365271704855	4804.449610609068	7572.252866558377	3486.4485534638707	3908.9030959752363	3581.579215225206	6210.311169276629	4788.359478680259	6401.299945291257	4638.322355810318	6590.438461077614	3852.907140080503	4990.993934408766	4703.4530230092405	4272.991142684141	5050.182739804528	4200.928723501866	5127.217446304187	4299.956748321745	5015.647138223576	4498.075183629222	5038.21450092608	4383.010738823956	3726.966408530452	3688.991786109801	4207.032557039967	5198.562138602418	5551.444817804957	3958.3629967192733	4324.35227645032
5807.365271704855	4802.507517604989	7572.252866558377	3486.4485534638707	3898.0431871941328	3581.579215225206	6207.917589683924	4788.359478680259	6401.299945291257	4638.322355810318	6590.438461077614	3852.907140080503	4990.993934408766	4703.4530230092405	4272.991142684141	5050.182739804528	4200.928723501866	5127.217446304187	4299.956748321745	5015.647138223576	4430.335594423858	5025.541642732262	4383.010738823956	3726.966408530452	3688.991786109801	4207.032557039967	5198.562138602418	5551.444817804957	3958.3629967192733	4324.35227645032
5807.365271704855	4789.8519428520485	7340.271330385026	3486.4485534638707	3898.0431871941328	3579.3830994574428	6207.917589683924	4788.198285629725	6359.773444431792	4638.322355810318	6589.756363202889	3852.907140080503	4989.489040918653	4699.103293695759	4272.991142684141	5050.182739804528	4200.928723501866	5092.329143347713	4299.956748321745	5015.647138223576	4275.001036553368	5025.541642732262	4374.382681811461	3725.4160091049534	3688.991786109801	4190.507504812973	5196.4278511054545	5533.794239603038	3958.3629967192733	4304.937612450713
5807.365271704855	4789.8519428520485	7205.612430047792	3486.4485534638707	3898.0431871941328	3579.3830994574428	6187.017817526142	4787.972035874122	6359.773444431792	4637.218554727646	6589.756363202889	3852.907140080503	4952.44775522039	4699.103293695759	4272.991142684141	5050.182739804528	4200.928723501866	5092.329143347713	4299.956748321745	5015.647138223576	4239.46671788864	5007.9948878967425	4374.382681811461	3725.2816243253874	3688.991786109801	4100.335727399897	5196.4278511054545	5524.355666263555	3958.3629967192733	4304.937612450713
5807.365271704855	4789.8519428520485	6659.789276705439	3486.4485534638707	3863.160493097096	3578.600357288219	6177.046904209667	4724.8842407715165	6345.786813052264	4637.073495059908	6589.756363202889	3852.907140080503	4952.44775522039	4699.103293695759	4272.991142684141	5050.182739804528	4200.928723501866	5092.329143347713	4299.956748321745	5015.647138223576	4220.133755696581	5007.9948878967425	4374.382681811461	3712.131362498335	3688.991786109801	4056.2374777186806	5196.4278511054545	5524.355666263555	3958.3629967192733	4304.937612450713
5806.570834230345	4789.8519428520485	6659.789276705439	3486.4485534638707	3813.4762329437895	3578.600357288219	6177.046904209667	4721.661243820392	6345.786813052264	4637.073495059908	6585.963327016891	3852.907140080503	4938.407914895984	4688.578197308747	4272.991142684141	5050.12633109271	4200.928723501866	5092.329143347713	4299.956748321745	5015.647138223576	4160.355229968695	4987.7175756452925	4367.465691273158	3712.131362498335	3688.841301852286	4052.860032461628	5195.602161469388	5524.355666263555	3958.3629967192733	4304.937612450713
5806.570834230345	4787.2165397539175	5801.646710370991	3486.4485534638707	3813.4762329437895	3578.600357288219	6168.083734500353	4721.661243820392	6345.786813052264	4636.537108935921	6585.963327016891	3852.9042069528273	4938.407914895984	4688.578197308747	4272.991142684141	5050.12633109271	4200.665424217368	5088.9605785513395	4299.956748321745	5015.647138223576	4160.355229968695	4987.7175756452925	4367.465691273158	3712.131362498335	3688.841301852286	4052.860032461628	5195.602161469388	5524.355666263555	3958.3629967192733	4304.937612450713
5806.570834230345	4787.1202493541505	5548.760527040738	3486.4485534638707	3813.4762329437895	3575.211982053993	5949.004994263969	4721.645680753474	6345.786813052264	4636.326829418372	6571.966085976457	3852.902899257402	4936.840729131094	4672.419141730547	4272.991142684141	5050.12633109271	4200.665424217368	5024.533159680682	4285.8406898758985	5015.647138223576	4160.355229968695	4987.7175756452925	4358.196909753434	3707.366731300427	3688.8319336773047	4052.860032461628	5195.573115313162	5516.670520060024	3958.3629967192733	4304.937612450713
5801.707654531743	4786.085519046828	5376.037971634328	3486.4485534638707	3813.4762329437895	3575.211982053993	5949.004994263969	4721.645680753474	6341.968134074625	4636.326829418372	6571.966085976457	3852.7675769104353	4936.272195045918	4672.419141730547	4272.919755973803	5047.650015101681	4200.665424217368	5024.533159680682	4285.8406898758985	5015.647138223576	4160.355229968695	4987.7175756452925	4355.325818227751	3666.109372281927	3688.8319336773047	4049.446335853271	5191.746359243896	5516.670520060024	3958.3629967192733	4304.937612450713
5801.707654531743	4780.401443589752	5376.037971634328	3486.4485534638707	3813.4762329437895	3575.211982053993	5949.004994263969	4721.644195084584	6341.968134074625	4636.326829418372	6571.966085976457	3852.7675769104353	4931.817364303941	4672.419141730547	4211.457827197886	5047.650015101681	4200.665424217368	5024.533159680682	4279.203019633762	5015.230442754132	4146.021528955821	4987.7175756452925	4322.828656441704	3665.822148034283	3688.8319168971007	4021.847299850757	5191.746359243896	5516.670520060024	3957.1490007560487	4304.937612450713
5801.707654531743	4780.401443589752	5376.037971634328	3486.4485534638707	3813.4762329437895	3575.211982053993	5895.609935188013	4720.903797090861	6341.968134074625	4636.326829418372	6535.952852794206	3852.7675769104353	4931.817364303941	4672.419141730547	4211.457827197886	4818.4113638038125	4200.665424217368	5024.533159680682	4275.255808707514	5015.230442754132	4113.984026502769	4987.7175756452925	4322.546526289222	3665.822148034283	3688.831837288242	3973.2892556541287	5191.746359243896	5506.766186653278	3957.1490007560487	4304.937612450713
5799.245621302654	4780.401443589752	5376.037971634328	3486.4485534638707	3813.4762329437895	3575.211982053993	5889.689646747007	4705.51074344014	6341.968134074625	4634.641165780534	6535.952852794206	3852.7675769104353	4931.817364303941	4672.419141730547	4211.457827197886	4768.907248185533	4200.065322427186	5010.288854475719	4245.505872406972	5014.409122515122	4083.963468808701	4979.537273683382	4321.848865085157	3665.822148034283	3688.74867697258	3973.2892556541287	5191.746359243896	5506.766186653278	3956.3803949207568	4304.693733622049
5787.36323616783	4780.401443589752	5376.037971634328	3486.4485534638707	3813.4762329437895	3575.0449642773474	5872.4502766300975	4705.51074344014	6338.41184290058	4634.641165780534	6535.952852794206	3852.7675769104353	4924.376052476471	4672.419141730547	4211.457827197886	4768.907248185533	4196.398422084401	5010.288854475719	4099.270621115635	5012.2000857790845	3998.455980608899	4979.537273683382	4321.8424572741915	3665.822148034283	3688.74867697258	3961.2292041152496	5190.907304764774	5506.766186653278	3956.3803949207568	4304.693733622049
5787.36323616783	4780.401443589752	5376.037971634328	3486.4485534638707	3813.4762329437895	3575.0449642773474	5859.62092975479	4705.51074344014	6338.052932771671	4634.641165780534	6535.952852794206	3852.7675769104353	4921.135967457254	4672.419141730547	4211.457827197886	4757.176314561886	4192.488444907605	5010.288854475719	4098.491592353716	5012.2000857790845	3966.225496111816	4979.537273683382	4321.8424572741915	3665.822148034283	3688.74867697258	3961.2292041152496	5190.907304764774	5496.020824581916	3956.13871410746	4304.693733622049
5787.36323616783	4774.411280246395	5376.037971634328	3486.4485534638707	3813.4762329437895	3575.0449642773474	5858.810531749369	4693.955169226582	6338.052932771671	4634.641165780534	6535.952852794206	3852.7675769104353	4921.135967457254	4672.419141730547	4211.457827197886	4705.470079175662	4192.488444907605	5010.288854475719	4098.491592353716	5012.2000857790845	3923.416482902335	4979.537273683382	4321.118707841466	3665.822148034283	3688.74867697258	3948.0554832541	5190.907304764774	5496.020824581916	3956.13871410746	4304.693733622049
5685.6681423239315	4755.756773432394	5376.037971634328	3486.4485534638707	3813.4762329437895	3574.96810927199	5690.361532319314	4679.85033983719	6338.052932771671	4620.305720715503	6511.256097138686	3852.7675769104353	4911.610554196433	4672.419141730547	4211.457827197886	4644.610377053359	4192.488444907605	4846.1486747239505	4098.3378878903	5001.161872403536	3850.609126813267	4979.537273683382	4309.131338481832	3665.822148034283	3688.4377261157924	3925.2415310547467	5173.972734819931	5495.959589561424	3956.13871410746	4296.102431283436
5679.863219625209	4727.098652320305	5376.037971634328	3486.4485534638707	3813.4762329437895	3574.8289459449957	5690.361532319314	4672.066135130857	6334.602757723736	4620.305720715503	6504.385983410244	3852.7675769104353	4911.213792969753	4672.419141730547	4211.457827197886	4644.610377053359	4192.488444907605	4846.1486747239505	4098.328494036556	5001.161872403536	3850.609126813267	4978.618147532514	4309.131338481832	3665.822148034283	3688.4377261157924	3904.3591078650966	5173.972734819931	5495.915548921337	3956.13871410746	4296.102431283436
5664.682525478757	4271.432118142198	5376.037971634328	3486.4485534638707	3813.4762329437895	3574.8289459449957	5664.335841408218	4672.066135130857	6334.3251761596985	4620.305720715503	6504.385983410244	3852.7675769104353	4911.213792969753	4672.419141730547	4211.457827197886	4618.744574396609	4148.073243455167	4681.615198786732	4098.31001864859	5001.161872403536	3850.609126813267	4892.798470823425	4309.131338481832	3665.822148034283	3688.4377261157924	3811.452243074242	5173.972734819931	5494.875211747461	3956.13871410746	4296.102431283436
5664.682525478757	4271.432118142198	5376.037971634328	3486.4485534638707	3813.4762329437895	3574.8289459449957	5663.2902242599885	4672.066135130857	6334.3251761596985	4620.305720715503	6504.385983410244	3852.7675769104353	4902.3536374212235	4672.419141730547	4211.457827197886	4618.744574396609	4148.073243455167	4681.615198786732	4098.31001864859	5001.161872403536	3846.4212886818136	4844.256660830854	4309.131338481832	3665.822148034283	3688.4377261157924	3801.585922367133	5173.972734819931	5494.875211747461	3956.13871410746	4296.102431283436
5645.334541172606	4271.432118142198	5376.037971634328	3486.4485534638707	3813.4762329437895	3571.579239717401	5660.099754141854	4634.449409573248	6312.055930500481	4617.557843796452	6242.8258763859285	3852.7675769104353	4844.404275770335	4665.318546578161	4210.648471240522	4618.744574396609	4148.073243455167	4681.615198786732	4093.6178361707675	5000.86497591269	3846.4212886818136	4844.256660830854	4299.4287426133915	3663.126782182506	3688.4377261157924	3769.4036229734375	5173.972734819931	5494.875211747461	3956.13871410746	4296.102431283436
5645.334541172606	4244.865590620144	5376.037971634328	3486.4485534638707	3813.4762329437895	3571.579239717401	5647.007061124983	4634.449409573248	6312.055930500481	4615.8155724697	6050.065496130774	3852.7675769104353	4844.404275770335	4665.318546578161	4209.732896456568	4618.744574396609	4134.264220187095	4676.711918975185	4093.6178361707675	5000.86497591269	3846.1577798264652	4844.256660830854	4295.105885288475	3663.126782182506	3688.4377261157924	3769.4036229734375	5173.972734819931	5494.875211747461	3956.13871410746	4296.102431283436
5638.404262100207	4244.865590620144	5376.037971634328	3486.4485534638707	3813.4762329437895	3571.579239717401	5624.725888148617	4634.449409573248	6312.055930500481	4615.8155724697	5743.744978203395	3852.7675769104353	4829.2558405616	4665.318546578161	4208.827080290463	4618.744574396609	4134.264220187095	4672.324408665136	4093.6178361707675	5000.86497591269	3846.1577798264652	4832.332549911222	4277.5186114038215	3661.8745106237693	3688.4377261157924	3769.4036229734375	5173.972734819931	5494.875211747461	3956.13871410746	4210.295329110003
5637.97560027051	4235.918906478642	5376.037971634328	3486.44855346387	3813.4762329437895	3571.579239717401	5624.725888148617	4633.088184924367	6300.004274094343	4612.369656991099	5743.744978203395	3852.7675769104353	4829.2558405616	4665.318546578161	4207.350499586408	4615.333385722883	4127.450444089345	4672.324408665136	4093.6178361707675	5000.186978906753	3846.1577798264652	4832.332549911222	4274.879271380073	3661.0173496319044	3688.4377261157924	3769.4036229734375	5169.841823768898	5494.875211747461	3956.13871410746	4210.295329110003
5637.97560027051	4235.918906478642	5376.037971634328	3486.44855346387	3813.4762329437895	3571.579239717401	5494.316128229042	4633.088184924367	6300.004274094343	4612.369656991099	5743.744978203395	3852.7675769104353	4829.2558405616	4665.318546578161	4207.003141039546	4613.97047107984	4127.450057616869	4669.47859675274	4093.6178361707675	5000.186978906753	3846.1577798264652	4832.332549911222	4274.879271380073	3661.0173496319044	3688.4338897266116	3769.4036229734375	5169.841823768898	5494.875211747461	3956.13871410746	4210.295329110003
5637.852498356464	4235.775245591574	5376.037971634328	3486.44855346387	3813.4762329437895	3571.579239717401	5494.164380995534	4633.088184924367	6300.004274094343	4612.369656991099	5743.744978203395	3852.7675769104353	4829.2558405616	4665.318546578161	4207.003141039546	4613.97047107984	4127.324576637998	4669.47859675274	4093.6122876650616	5000.186978906753	3840.1121733442533	4832.332549911222	4274.879271380073	3661.0173496319044	3688.372324946758	3769.4036229734375	5169.841823768898	5494.875211747461	3956.1057181663746	4209.363791076753
5637.852498356464	4233.689020613595	5376.037971634328	3486.44855346387	3813.4762329437895	3571.579239717401	5476.710374869383	4632.9420422461435	6300.004274094343	4612.369656991099	5743.744978203395	3852.7675769104353	4742.077768619854	4651.741621077215	4203.522261683064	4613.97047107984	4127.257500051256	4669.47859675274	4087.9578014235167	5000.186978906753	3840.1121733442533	4797.761970827138	4274.879271380073	3655.5417469423137	3682.412774985642	3769.4036229734375	5169.841823768898	5494.875211747461	3956.1057181663746	4209.363791076753
5627.015272792427	4228.011956205022	5376.037971634328	3486.44855346387	3813.4762329437895	3570.8066555394	5270.310796432072	4478.920503583241	6299.081171989504	4612.369656991099	5743.744978203395	3852.7675769104353	4722.430380110158	4651.741621077215	4196.976700607753	4613.918670853636	4127.257500051256	4667.698658736814	4082.147326830405	4999.352392215532	3840.1121733442533	4797.761970827138	4267.008361482463	3646.6883997365567	3680.5045475714915	3769.4036229734375	5169.551383342168	5494.875211747461	3956.0576203100163	4208.409541603713
5627.015272792427	4228.011956205022	5376.037971634328	3486.44855346387	3813.4762329437895	3570.8066555394	5180.767236005777	4357.173929721872	6299.081171989504	4612.369656991099	5743.744978203395	3852.7675769104353	4721.695931942307	4651.741621077215	4195.588428559647	4604.06339052687	4127.257500051256	4667.698658736814	4082.147326830405	4999.352392215532	3840.1121733442533	4797.761970827138	4267.008361482463	3646.6883997365567	3680.5045475714915	3769.4036229734375	5169.551383342168	5494.875211747461	3956.0576203100163	4208.409541603713
5627.015272792427	4228.011956205022	5376.037971634328	3486.44855346387	3813.4762329437895	3570.8066555394	5171.48784592051	4329.647490596522	6298.28244794753	4612.0146486452495	5743.744978203395	3852.7675769104353	4721.695931942307	4651.741621077215	4195.588428559647	4604.06339052687	4125.840223562935	4663.084292662526	4082.147326830405	4999.352392215532	3839.82717225125	4796.925083646173	4262.33377740342	3643.8441751718574	3678.2778713611906	3769.4036229734375	5169.551383342168	5494.875211747461	3955.79454769562	4208.409541603713
5626.025957035722	4228.011956205022	5376.037971634328	3486.44855346387	3813.476208660462	3570.8066555394	5155.865456608333	4329.647490596522	6291.076252659925	4612.0146486452495	5743.744978203395	3852.7675769104353	4719.298535652394	4651.741621077215	4195.588428559647	4597.823981583675	4120.938015771485	4660.237311416195	4082.147326830405	4999.352392215532	3839.82717225125	4793.782503254421	4255.420715618714	3643.8441751718574	3678.2778713611906	3769.4036229734375	5169.551383342168	5494.875211747461	3955.79454769562	4205.3965093023935
5616.640006581617	4227.832225322536	5376.037971634328	3486.44855346387	3813.476208660462	3570.799472197895	5147.985376290291	4329.647490596522	6291.076252659925	4608.543414241101	5743.744978203395	3852.7675769104353	4719.298535652394	4651.741621077215	4195.588428559647	4597.823981583675	4117.043398256608	4656.365762035077	4082.147326830405	4999.352392215532	3839.82717225125	4793.782503254421	4255.420715618714	3642.4211700839232	3678.2778713611906	3769.4036229734375	5169.551383342168	5494.875211747461	3955.794423603332	4203.9579659122855
5616.640006581617	4227.832225322536	5376.037971634328	3486.44855346387	3813.476208660462	3570.799472197895	5105.114289466929	4326.267677687536	6291.076252659925	4608.543414241101	5742.747288210059	3852.7675769104353	4719.298535652394	4651.741621077215	4194.161108923372	4597.823981583675	4117.043398256608	4656.365762035077	4082.147326830405	4999.352392215532	3839.82717225125	4793.782503254421	4230.03528663107	3642.4211700839232	3678.2778713611906	3769.4036229734375	5169.551383342168	5494.875211747461	3955.794423603332	4191.334994705467
5616.640006581617	4226.022082486114	5376.037971634328	3486.44855346387	3813.4760185356863	3569.268972897008	5060.519110633637	4326.267677687536	6291.076252659925	4608.060102214242	5742.747288210059	3851.9215770675296	4719.298535652394	4651.741621077215	4194.161108923372	4597.823981583675	4117.043398256608	4656.365762035077	4082.147326830405	4999.352392215532	3839.82717225125	4793.782503254421	4172.530975354306	3642.4211700839232	3678.2778713611906	3769.4036229734375	5169.551383342168	5494.875211747461	3955.794423603332	4189.061398227295
5611.3760905369545	4226.022082486114	5370.11706387133	3486.44855346387	3813.4760185356863	3569.268972897008	5060.519110633637	4304.688176364554	6275.801703666904	4608.060102214242	5742.747288210059	3851.9215770675296	4591.421180486663	4532.058877285332	4193.550220929906	4597.823981583675	4117.043398256608	4651.8919155294525	4081.823442767436	4994.827564195974	3839.82717225125	4787.991162821148	4166.152857434768	3642.4211700839232	3677.191061410921	3769.4036229734375	5168.232503077068	5494.875211747461	3955.794423603332	4189.061398227295
5604.21770377316	4226.022082486114	5370.11706387133	3486.44855346387	3813.4760185356863	3569.268972897008	5002.010313755945	4304.688176364554	6275.801703666904	4608.060102214242	5731.583127454647	3851.9215770675296	4586.744477474745	4532.058877285332	4193.550220929906	4596.645891384931	4117.043398256608	4650.163038019251	4081.823442767436	4994.827564195974	3839.82717225125	4787.781120682316	4166.128257248204	3642.1200892885663	3677.191061410921	3769.4036229734375	5168.232503077068	5492.112917882187	3955.794423603332	4187.219979781332
5603.715199489805	4226.022082486114	5369.590819313666	3486.44855346387	3813.4760185356863	3569.268972897008	5002.010313755945	4304.688176364554	6264.619351229576	4597.701780677031	5699.251343285172	3851.9215770675296	4586.744477474745	4532.058877285332	4192.729637014734	4590.466689720399	4117.043398256608	4647.839883537024	4081.297224094569	4994.827564195974	3838.874636496629	4787.781120682316	4164.41193636443	3642.1200892885663	3673.3988173469984	3769.4036229734375	5168.232503077068	5479.105797225373	3928.1573111628336	4185.403652417973
5390.56029362321	4226.022082486114	5169.800051595204	3486.44855346387	3813.4760185356863	3569.268972897008	4989.193210943256	4303.3497436768275	6264.619351229576	4597.701780677031	5689.2991966571435	3851.9215770675296	4586.744477474745	4532.058877285332	4192.729637014734	4590.466689720399	4117.043398256608	4628.838097635526	4081.297224094569	4994.827564195974	3838.874636496629	4787.781120682316	4163.723339689885	3642.1200892885663	3673.3988173469984	3769.4036229734375	5168.232503077068	5479.105797225373	3928.0414455846585	4158.868457399399
5390.56029362321	4226.022082486114	5165.826398076988	3486.44855346387	3813.4760185356863	3569.268972897008	4933.464414749036	4303.3497436768275	6257.18010836266	4591.859747426705	5689.2991966571435	3851.9215770675296	4544.700067093832	4532.058877285332	4189.29432516401	4588.97989525091	4117.043398256608	4555.016844066632	4079.052654038795	4990.738376505047	3838.6852569236726	4783.510134575529	4154.744181846178	3640.5755603431166	3673.3988173469984	3769.4036229734375	5162.809249751381	5476.828967419505	3928.0414455846585	4158.868457399399
5390.56029362321	4226.022082486114	4952.365002932262	3486.44855346387	3813.4760185356863	3569.268972897008	4933.464414749036	4303.167503692441	6257.18010836266	4591.859747426705	5664.224971313671	3851.9215770675296	4544.700067093832	4532.058877285332	4188.565120759609	4588.97989525091	4117.043398256608	4555.016844066632	4079.052654038795	4990.738376505047	3838.4831389022147	4783.510134575529	4152.704427306716	3640.5755603431166	3673.370695738402	3769.4036229734375	5162.809249751381	5473.317179506763	3928.015159863339	4137.770779012444
5390.56029362321	4226.022082486114	4689.709099812287	3486.44855346387	3813.4760185356863	3569.268972897008	4933.464414749036	4301.470034244896	6257.18010836266	4591.859747426705	5664.224971313671	3851.9215770675296	4544.700067093832	4532.058877285332	4188.565120759609	4588.97989525091	4117.043398256608	4555.016844066632	4079.052654038795	4990.738376505047	3838.4831389022147	4783.510134575529	4098.525831100273	3639.9472919065374	3673.370695738402	3769.4036229734375	5162.809249751381	5127.199972044931	3927.92354453354	4137.770779012444
5382.913451036504	4226.022082486114	4689.709099812287	3486.44855346387	3813.4760185356863	3569.268972897008	4933.464414749036	4301.470034244896	6257.18010836266	4590.445223032528	5661.006533491063	3851.9215770675296	4540.407678412913	4531.993056850372	4188.565120759609	4588.97989525091	4117.043398256608	4493.870957748926	4078.002322442454	4990.738376505047	3838.4831389022147	4717.520015553508	4098.525831100273	3639.9472919065374	3673.370695738402	3769.4036229734375	5162.809249751381	5070.118945209133	3927.92354453354	4137.770779012444
5378.328802472406	4226.022082486114	4689.709099812287	3486.2941759398304	3813.4760185356863	3569.243893988607	4929.626836121202	4297.414562173965	6257.18010836266	4590.445223032528	5661.006533491063	3851.9215770675296	4540.407678412913	4531.993056850372	4188.565120759609	4586.202662828604	4116.692338985455	4493.870957748926	4078.002322442454	4989.155235244309	3838.4831389022147	4665.060923430696	4098.525831100273	3638.557104008778	3673.370695738402	3769.4036229734375	5162.809249751381	5055.448157119249	3927.92354453354	4137.770779012444
5226.6249411779	4226.022082486114	4689.709099812287	3486.2941759398304	3809.9289132986096	3569.243893988607	4887.060589191534	4297.414562173965	6257.18010836266	4587.868974099902	5661.006533491063	3851.9215770675296	4540.407678412913	4531.993056850372	4188.565120759609	4586.202662828604	4116.692338985455	4493.870957748926	4078.002322442454	4989.155235244309	3838.4831389022147	4665.060923430696	4098.525831100273	3638.557104008778	3673.370695738402	3769.4036229734375	5162.809249751381	5007.9530655930175	3927.921546326771	4137.770779012444
5226.6249411779	4226.022082486114	4689.709099812287	3486.2941759398304	3809.9289132986096	3569.243893988607	4833.997000419124	4297.414562173965	6257.18010836266	4587.868974099902	5653.576539076183	3851.9215770675296	4538.763789638009	4531.993056850372	4188.565120759609	4586.151268727714	4116.692338985455	4493.870957748926	4078.002322442454	4989.155235244309	3838.4831389022147	4665.060923430696	4037.964686989718	3638.557104008778	3673.370695738402	3769.4036229734375	5119.969737930633	5007.9530655930175	3927.921546326771	4128.979316052439
5065.036754655205	4226.022082486114	4687.232173958866	3486.2941759398304	3674.495694513505	3569.243893988607	4833.997000419124	4296.521078019714	6256.356467178427	4587.868974099902	5642.560290259298	3851.4473269815767	4538.763789638009	4531.993056850372	4184.701554225629	4586.145806183766	4116.365128989375	4493.870957748926	4075.962283330111	4989.155235244309	3838.4831389022147	4543.86651574937	4034.649996998485	3638.557104008778	3672.8828547712487	3769.4036229734375	5119.969737930633	5007.9530655930175	3927.921546326771	4120.5980273658115
4900.686394507147	4226.022082486114	4687.232173958866	3486.2941759398304	3669.690032507121	3569.243893988607	4828.741043068969	4284.171826038624	6256.356467178427	4587.868974099902	5642.560290259298	3850.4479698101013	4538.763789638009	4531.993056850372	4184.701554225629	4573.315299111657	4116.365128989375	4493.870957748926	4075.962283330111	4989.155235244309	3838.4817249277357	4369.561371379868	3958.34859179042	3638.557104008778	3672.7149107591727	3769.4036229734375	5119.969737930633	5007.9530655930175	3927.921515889502	4120.5980273658115
4863.670646784477	4226.022082486114	4687.232173958866	3486.2941759398304	3642.2127065338245	3569.243893988607	4828.741043068969	4279.3700359756	6256.356467178427	4587.868974099902	5635.099518865727	3850.4479698101013	4528.262849697554	4529.791225289577	4183.3825535962205	4573.315299111657	4116.365128989375	4480.631659877545	4075.962283330111	4989.155235244309	3838.4817249277357	4339.952208221661	3958.34859179042	3638.557104008778	3672.7149107591727	3769.4036229734375	5119.969737930633	5007.9530655930175	3927.9204259895414	4110.4168001221105
4820.579100521027	4225.964901998144	4687.232173958866	3486.2941759398304	3610.2614825646283	3569.010095173771	4828.741043068969	4275.9940553454	6251.7582092346975	4582.337044635236	5635.099518865727	3849.6037055093334	4526.145015530745	4529.791225289577	4183.3825535962205	4573.315299111657	4115.651930709131	4480.631659877545	4075.962283330111	4989.155235244309	3838.4817249277357	4204.358774747265	3957.0173914869847	3633.2544019082943	3672.7149107591727	3769.4036229734375	5119.969737930633	5007.9530655930175	3927.9204259895414	4108.29807532773
4719.501872289491	4225.964901998144	4625.648370181369	3486.2941759398304	3610.2614825646283	3569.010095173771	4817.949894921779	4275.290004307539	6234.680902292662	4474.289246879141	5621.986421363161	3849.6037055093334	4482.494433861146	4509.833527212428	4183.3825535962205	4570.079847624348	4115.651930709131	4466.605379271665	4073.804493792539	4987.195478686857	3837.9733518724734	4191.026347390101	3957.0173914869847	3633.2544019082943	3669.7457279196847	3769.4036229734375	5114.947308163693	4922.6382872465365	3927.9204259895414	4091.305952172721
4566.86035449604	4225.964901998144	4625.648370181369	3486.2941759398304	3610.2614825646283	3569.010095173771	4797.8623885748875	4275.264225242656	6234.680902292662	4474.289246879141	5621.986421363161	3849.6037055093334	4482.494433861146	4509.833527212428	4183.3825535962205	4570.079847624348	4115.651930709131	4466.605379271665	4073.804493792539	4987.195478686857	3837.9733518724734	4191.026347390101	3957.0173914869847	3633.193610695106	3669.623795706765	3769.4036229734375	5114.947308163693	4922.6382872465365	3927.919312365346	4091.305952172721
4566.678969322922	4225.964901998144	4625.648370181369	3486.2941759398304	3610.2614825646283	3569.010095173771	4792.177408753827	4271.929046665084	6234.680902292662	4474.289246879141	5621.986421363161	3849.6037055093334	4477.310833915942	4509.833527212428	4183.3825535962205	4570.079847624348	4070.3113560096263	4466.605379271665	4073.804493792539	4987.195478686857	3837.9733518724734	4191.026347390101	3954.837793978564	3633.086590556205	3669.6084675952798	3769.4036229734375	5114.947308163693	4922.6382872465365	3927.9177099543394	4090.7326145749994
4564.3399485918035	4225.964901998144	4609.679283453761	3486.2941759398304	3610.2614825646283	3569.010095173771	4792.177408753827	4271.454774299859	6234.680902292662	4474.289246879141	5616.020038664032	3849.458223244168	4477.310833915942	4509.833527212428	4183.342069068095	4570.079847624348	4070.3113560096263	4466.605379271665	4073.804493792539	4987.195478686857	3837.9733518724734	4191.026347390101	3954.5778207737153	3633.086590556205	3669.6084675952798	3769.4036229734375	5114.947308163693	4922.6382872465365	3927.9176565655284	4088.0810779288495
4564.3399485918035	4225.964901998144	4609.679283453761	3486.2941759398304	3610.2614825646283	3568.9110648671713	4792.177408753827	4271.454774299859	6234.680902292662	4474.289246879141	5616.020038664032	3849.458223244168	4477.310833915942	4509.833527212428	4180.867722530542	4570.079847624348	4045.2697626172376	4466.605379271665	4073.804493792539	4987.195478686857	3837.9733518724734	4191.026347390101	3954.5778207737153	3633.086590556205	3669.5125731917806	3769.4036229734375	5114.947308163693	4922.6382872465365	3927.9176565655284	4086.613752846257
4563.029491033111	4225.964901998144	4604.512485575868	3486.2468373572287	3610.2614825646283	3567.521637064878	4791.781095284654	4271.454774299859	6224.004894779535	4474.289246879141	5588.39568879396	3849.458223244168	4457.404595918764	4492.784361478109	4163.791523124874	4570.079847624348	4045.2697626172376	4466.605379271665	4072.2494696337953	4986.918529493167	3837.9733518724734	4191.026347390101	3950.857613647686	3632.6819877723046	3669.5125731917806	3769.4036229734375	5114.947308163693	4922.6382872465365	3927.9176565655284	4070.1627841545223
4563.029491033111	4225.964901998144	4604.512485575868	3486.2468373572287	3610.2614825646283	3567.521637064878	4791.781095284654	4271.447663055786	6224.004894779535	4474.289246879141	5588.39568879396	3846.347374383051	4457.404595918764	4492.784361478109	4163.791523124874	4570.079847624348	4045.2697626172376	4466.605379271665	4072.2494696337953	4986.918529493167	3837.9733518724734	4187.085477195934	3950.857613647686	3632.680469692796	3669.5125731917806	3769.4036229734375	5114.947308163693	4922.6382872465365	3927.9176565655284	4070.1627841545223
4559.07414800834	4225.964901998144	4604.512485575868	3486.2468373572287	3610.2614825646283	3567.089369722576	4791.207295126287	4271.447663055786	6224.004894779535	4474.289246879141	5588.39568879396	3846.347374383051	4457.404595918764	4492.784361478109	4163.791523124874	4570.079847624348	4044.00680519771	4466.605379271665	4072.2494696337953	4986.115045613295	3837.8780889577097	4187.085477195934	3948.71179728948	3632.680469692796	3669.508436940433	3769.4036229734375	5114.947308163693	4922.6382872465365	3927.9176565655284	4043.2485765306983
4549.608153583579	4225.964901998144	4604.512485575868	3486.2468373572287	3610.2614825646283	3567.089369722576	4787.975601651864	4271.309124410063	6224.004894779535	4474.289246879141	5588.39568879396	3846.347374383051	4457.404595918764	4492.784361478109	4146.37222607336	4570.079847624348	4044.00680519771	4466.605379271665	4062.2941279691895	4986.115045613295	3837.8780889577097	4185.425456338146	3948.71179728948	3632.6583456009157	3669.508436940433	3769.4036229734375	5114.947308163693	4922.6382872465365	3927.9176565655284	4043.2485765306983
4549.608153583579	4225.964901998144	4604.512485575868	3486.2468373572287	3610.2614825646283	3567.089369722576	4776.174325794155	4269.413959627713	6224.004894779535	4474.289246879141	5588.39568879396	3846.347374383051	4457.404595918764	4492.784361478109	4146.37222607336	4570.079847624348	4044.00680519771	4466.605379271665	4062.2941279691895	4986.115045613295	3837.8780889577097	4178.1212414599195	3948.71179728948	3632.6583456009157	3669.508436940433	3769.4036229734375	5114.947308163693	4922.6382872465365	3927.9176289551388	4043.2485765306983
4521.844815305848	4225.964901998144	4604.512485575868	3486.2468373572287	3610.2614825646283	3567.089369722576	4760.419920398488	4269.413959627713	6224.004894779535	4474.289246879141	5588.39568879396	3846.347374383051	4457.404595918764	4492.784361478109	4146.37222607336	4569.744391761831	4044.00680519771	4466.605379271665	4062.2941279691895	4986.115045613295	3837.8780889577097	4178.1212414599195	3948.3068777843882	3631.619905747659	3669.508436940433	3769.4036229734375	5114.947308163693	4922.6382872465365	3927.9176278187297	4043.2485765306983
4521.844815305848	4225.964901998144	4527.807247746622	3486.2468373572287	3610.2614825646283	3567.089369722576	4755.750741361375	4268.959350172548	6224.004894779535	4474.289246879141	5359.474800911918	3846.347374383051	4457.404595918764	4488.011053649783	4146.37222607336	4569.744391761831	4044.00680519771	4466.605379271665	4062.2941279691895	4986.115045613295	3837.8780889577097	4178.1212414599195	3948.3068777843882	3631.619905747659	3669.508436940433	3769.4036229734375	5114.947308163693	4914.457228564315	3927.9176278187297	4043.2485765306983
4518.43244910586	4224.520758317111	4524.195484508831	3486.2468373572287	3610.2614825646283	3567.089369722576	4681.789668204523	4268.959350172548	6224.004894779535	4474.289246879141	5359.474800911918	3846.3414527675914	4448.826992715965	4485.653754271152	4146.37222607336	4569.744391761831	4037.980132539647	4466.605379271665	4062.2941279691895	4986.115045613295	3837.8780889577097	4178.1212414599195	3948.2993332205524	3631.619905747659	3669.508436940433	3769.4036229734375	5114.947308163693	4914.457228564315	3927.9176278187297	4043.2485765306983
4490.833666644978	4224.520758317111	4424.244382955858	3486.2468373572287	3610.2614825646283	3567.089369722576	4681.789668204523	4266.138949749772	6224.004894779535	4474.289246879141	5359.474800911918	3845.033473264839	4448.826992715965	4383.134169549696	4146.37222607336	4569.285470335046	4037.980132539647	4466.605379271665	4062.2941279691895	4986.115045613295	3837.8780889577097	4178.1212414599195	3944.327595761431	3631.619905747659	3669.508436940433	3769.4036229734375	5114.947308163693	4914.457228564315	3927.9176271321794	4043.2485765306983
4481.340679419385	4224.520758317111	4424.244382955858	3486.2468373572287	3610.2614825646283	3567.089369722576	4676.774786991107	4233.540302027013	6220.274035652534	4466.088072599749	5355.097617116873	3845.033473264839	4448.820352306997	4380.627026045143	4146.37222607336	4569.285470335046	4037.980132539647	4464.999126641614	4062.2941279691895	4986.115045613295	3837.7100728754003	4177.157292279187	3939.7589908290406	3628.833970634525	3668.8830527064	3769.4036229734375	5112.7953746117	4902.045027557311	3927.9176271279775	4043.23672236228
4481.340679419385	4224.520758317111	4424.244382955858	3486.2468373572287	3610.2614825646283	3567.089369722576	4676.774786991107	4233.540302027013	6220.274035652534	4466.088072599749	5355.097617116873	3845.033473264839	4446.981801780934	4380.627026045143	4146.37222607336	4569.285470335046	4037.980132539647	4464.999126641614	4060.9702868529425	4986.115045613295	3837.7100728754003	4177.157292279187	3906.7527631362946	3627.80278015401	3668.8830527064	3769.4036229734375	5112.7953746117	4902.045027557311	3927.9176271279775	4043.23672236228
4481.340679419385	4224.520758317111	4424.244382955858	3486.2468373572287	3610.2614825646283	3567.089369722576	4674.643457142123	4233.540302027013	6220.274035652534	4466.088072599749	5323.277208009071	3845.033473264839	4446.981801780934	4373.348762366987	4146.37222607336	4569.285470335046	4037.980132539647	4464.999126641614	4060.9702868529425	4986.115045613295	3837.7100728754003	4177.157292279187	3901.5520472022836	3627.80278015401	3668.8830527064	3769.4036229734375	5112.7953746117	4902.045027557311	3927.9176271279775	4043.23672236228
4481.340679419385	4224.520758317111	4424.244382955858	3486.2468373572287	3610.2614825646283	3567.089369722576	4649.2763694149635	4190.109125548235	6213.3473704397165	4466.088072599749	5320.084561538052	3845.033473264839	4427.708402038256	4373.348762366987	4146.350300505249	4568.359942281525	4037.980132539647	4464.999126641614	4053.747160364217	4986.115045613295	3837.7100728754003	4177.157292279187	3896.2495452307003	3627.80278015401	3668.8830527064	3769.4036229734375	5112.7953746117	4902.045027557311	3927.9176271279775	4043.23672236228
4481.340679419385	4224.520758317111	4424.244382955858	3486.2468373572287	3610.2614825646283	3567.089369722576	4649.2763694149635	4184.560816691686	6213.3473704397165	4466.088072599749	5320.084561538052	3845.033473264839	4427.708402038256	4373.348762366987	4146.350300505249	4568.359942281525	4037.980132539647	4464.999126641614	4053.747160364217	4986.115045613295	3837.7100728754003	4176.976101261348	3895.6630204764797	3627.754684910701	3668.8830527064	3769.4036229734375	5112.7953746117	4902.045027557311	3927.9176271279775	4043.23672236228
4481.340679419385	4224.520758317111	4424.244382955858	3486.2468373572287	3610.2614825646283	3567.089369722576	4649.2763694149635	4184.404230074899	6213.3473704397165	4466.088072599749	5320.084561538052	3844.013209432793	4427.58502344149	4373.348762366987	4146.350300505249	4568.359942281525	4032.4696012897484	4464.999126641614	4053.747160364217	4986.115045613295	3837.7100728754003	4176.976101261348	3895.3703483719805	3627.754684910701	3668.8830527064	3769.4036229734375	5112.7953746117	4902.045027557311	3927.9176271279775	3967.1731233840082
4481.340679419385	4224.520758317111	4424.244382955858	3486.2468373572287	3610.2614825646283	3567.089369722576	4642.914095926406	4183.4866446890455	6213.3473704397165	4466.088072599749	5318.527124635837	3844.013209432793	4427.58502344149	4363.484820840757	4146.350300505249	4568.359942281525	4032.4696012897484	4464.999126641614	4053.747160364217	4986.115045613295	3837.7100728754003	4176.976101261348	3895.3703483719805	3627.754684910701	3668.8830527064	3769.4036229734375	5112.795364829539	4902.045027557311	3927.917627127841	3955.5394444514577
4479.03139050844	4224.520758317111	4424.244382955858	3486.2468373572287	3610.2614825646283	3566.6876184343705	4519.175501769875	4183.4866446890455	6212.641334018247	4466.088072599749	5307.514720680361	3844.013209432793	4426.24709211281	4363.484820840757	4146.350300505249	4568.359942281525	4032.4696012897484	4464.999126641614	4050.426688218907	4985.727179639739	3837.7100728754003	4176.976101261348	3894.8671940166496	3627.475043682238	3668.827709080838	3769.4036229734375	5112.795364829539	4902.045027557311	3927.917627127841	3874.543881849538
4479.03139050844	4224.520758317111	4424.244382955858	3486.153660982107	3610.2614825646283	3566.6876184343705	4519.175501769875	4183.468614765616	6212.086837463074	4466.088072599749	5307.514720680361	3843.0178650459475	4426.24709211281	4363.484820840757	4146.350300505249	4568.0081825441075	4032.4696012897484	4464.999126641614	4050.426688218907	4985.727179639739	3837.7100728754003	4175.888760895829	3888.1260622154714	3627.475043682238	3668.827709080838	3769.4036229734375	5112.795364829539	4902.045027557311	3927.917627127841	3874.543881849538
4479.03139050844	4224.520758317111	4424.244382955858	3486.153660982107	3610.2614825646283	3566.6876184343705	4386.177322471654	4182.217145265694	6212.086837463074	4466.088072599749	5307.514720680361	3842.8649170062777	4426.24709211281	4363.484820840757	4146.350300505249	4568.0081825441075	4032.4696012897484	4464.999126641614	4050.426688218907	4985.727179639739	3837.3022279660727	4175.888760895829	3885.909520758739	3626.655987300398	3668.827709080838	3769.4036229734375	5112.795364829539	4897.403951168793	3927.917627127841	3868.7499711378023
4479.03139050844	4224.520758317111	4424.244382955858	3486.153660982107	3610.2614825646283	3566.441699806771	4386.177322471654	4181.892818595096	6212.086837463074	4466.088072599749	5307.514720680361	3842.8649170062777	4426.21742941966	4363.484820840757	4146.350300505249	4537.0633527413265	4032.4696012897484	4464.999126641614	4050.426688218907	4985.727179639739	3837.3022279660727	4175.888760895829	3885.909520758739	3626.655987300398	3668.827709080838	3769.4036229734375	5112.795364829539	4897.403951168793	3927.917627127841	3810.6392478763064
4479.03139050844	4224.520758317111	4422.327419889814	3486.152622196055	3610.2614825646283	3566.441699806771	4386.177322471654	4181.122200799919	6186.889109109848	4466.088072599749	5302.0413561242685	3842.8649170062777	4422.103205634168	4363.484820840757	4144.995932081761	4537.0633527413265	4032.4696012897484	4464.999126641614	4050.426688218907	4985.727179639739	3837.3022279660727	4175.888760895829	3885.2747342317325	3626.655987300398	3668.827709080838	3769.4036229734375	5112.795364829539	4897.403951168793	3927.917627127835	3785.724789745711
4478.843354032782	4224.520758317111	4420.583132330937	3486.1525069161635	3610.2614825646283	3566.441699806771	4386.177322471654	4180.865266454052	6186.889109109848	4466.086424794288	5301.684592960728	3842.85235600979	4420.519129159494	4363.484820840757	4144.995932081761	4537.023138373873	4032.4696012897484	4464.999126641614	4050.426688218907	4985.176504962357	3837.3022279660727	4175.888760895829	3879.405891612061	3626.655987300398	3668.232734645866	3769.4036229734375	5112.795364829539	4897.403951168793	3927.917627127834	3785.724789745711
4477.716921987016	4224.520758317111	4419.6126712999685	3486.1525069161635	3610.2614825646283	3566.441699806771	4386.177322471654	4180.823585527608	6184.108890429479	4466.086424794288	5301.070894733142	3842.85235600979	4409.61786744361	4363.484820840757	4144.995932081761	4473.891870804534	4032.4525151977336	4464.999126641614	4050.426688218907	4985.029961177179	3837.3022279660727	4175.888760895829	3879.405891612061	3625.511855533209	3668.232734645866	3769.4036229734375	5112.795364829539	4893.6487631790405	3927.917627127834	3785.724789745711
4477.716921987016	4224.520758317111	4419.6126712999685	3486.1525069161635	3610.2614825646283	3566.441699806771	4386.177322471654	4167.973785325711	6184.108890429479	4466.086424794288	5292.044023219141	3842.85235600979	4409.61786744361	4363.484820840757	4144.995932081761	4473.891870804534	4032.4525151977336	4464.518334104794	4050.426688218907	4985.029961177179	3837.3022279660727	4175.888760895829	3878.6311027160746	3625.511855533209	3668.232734645866	3769.4036229734375	5112.795364829539	4893.6487631790405	3927.917627127834	3785.724789745711
4474.543581451282	4224.520758317111	4417.903109736652	3486.1525069161635	3610.2614825646283	3566.441699806771	4386.177322471654	4157.696724979373	6184.108890429479	4462.240761306028	5271.715940957021	3842.85235600979	4408.286711914274	4363.484820840757	4144.995932081761	4473.891870804534	4029.239653883093	4464.162760807351	4050.426688218907	4985.029961177179	3837.3022279660727	4175.888760895829	3874.9653412305156	3625.511855533209	3668.055931997632	3769.4036229734375	5112.795364829539	4893.6487631790405	3927.917627127834	3785.724789745711
4474.543581451282	4224.520758317111	4417.903109736652	3486.1525069161635	3610.2614825646283	3566.1545064296765	4386.177322471654	4070.5305650349483	6184.108890429479	4462.240761306028	5210.678675258569	3842.85235600979	4408.286711914274	4363.484820840757	4144.995932081761	4473.891870804534	4029.239653883093	4464.162760807351	4050.426688218907	4985.029961177179	3837.3022279660727	4175.218352950972	3874.929056871515	3625.511855533209	3664.619058123031	3769.4036229734375	5112.795364829539	4893.6487631790405	3927.917627127834	3775.334397047635
4473.458613361341	4222.129669420905	4417.903109736652	3486.1525069161635	3610.2614825646283	3565.928965263583	4386.177322471654	4055.5659661970185	6184.108890429479	4462.240761306028	5210.678675258569	3842.2625732880315	4408.286711914274	4363.484820840757	4144.995932081761	4473.891870804534	4028.334918996665	4463.80878479622	4050.426688218907	4984.218855293914	3837.3022279660727	4175.218352950972	3870.696264270039	3624.4735719727805	3629.3548565912906	3769.4036229734375	5112.795364829539	4893.6487631790405	3927.917627127834	3775.334397047635
4473.458613361341	4222.129669420905	4417.576410861191	3485.9673859267186	3610.2614825646283	3565.928965263583	4382.449720622446	4046.7986986712604	6183.508872076702	4462.240761306028	5210.678675258569	3841.8071896587826	4406.61979781929	4363.484820840757	4144.160960489742	4473.891870804534	4028.334918996665	4463.80878479622	4050.426688218907	4984.218855293914	3837.3022279660727	4175.218352950972	3870.696264270039	3624.4735719727805	3619.9113188734455	3769.4036229734375	5112.795364829539	4893.6487631790405	3927.917627127834	3775.188949015545
4473.458613361341	4222.129669420905	4417.576410861191	3485.9673859267186	3610.2614825646283	3565.886488116255	4381.944258264655	4046.7986986712604	6179.517139126478	4462.240761306028	5210.678675258569	3840.561653202405	4405.111137570502	4363.484820840757	4144.160960489742	4473.891870804534	4027.9973591013213	4463.80878479622	4048.163489550106	4984.218855293914	3837.3022279660727	4175.218352950972	3870.481908343648	3624.3446453054435	3590.3478489835406	3769.4036229734375	5053.213304765908	4893.6487631790405	3927.917627127834	3775.188949015545
4473.458613361341	4222.129669420905	4370.098517864686	3485.9673859267186	3610.2614825646283	3565.874458113055	4381.944258264655	4046.7986986712604	6179.517139126478	4462.240761306028	5210.678675258569	3840.561653202405	4404.071994240606	4286.819277148783	4144.160960489742	4473.891870804534	4027.9973591013213	4463.80878479622	4048.163489550106	4838.109810104819	3837.3022279660727	4175.218352950972	3867.8904201113355	3624.3446453054435	3590.3478489835406	3769.4036229734375	5053.213304765908	4893.6487631790405	3927.917627127834	3655.311788073404
4464.653337382811	4222.129669420905	4107.995720599334	3485.9673859267186	3610.2614825646283	3564.8587132709467	4381.944258264655	4046.7986986712604	6175.279072109685	4461.648230110133	5164.535513244307	3840.561653202405	4402.701946447043	4188.30477462863	4143.752342437174	4473.891870804534	4027.9973591013213	4462.238670575197	4044.1506178598174	4372.382342366404	3837.2972287542407	4175.0986143709	3866.5785706685438	3623.361666558427	3586.7269720668637	3769.4036229734375	5030.865142997903	4893.4369895055015	3927.917627127834	3580.274920116818
4462.671247081551	4222.129669420905	4107.995720599334	3485.9673859267186	3610.2614825646283	3564.8587132709467	4380.499392225116	4046.7986986712604	6175.279072109685	4461.648230110133	5163.667097935957	3840.561653202405	4402.701946447043	4184.3206950638905	4143.7329581828435	4473.891870804534	4027.9973591013213	4462.238670575197	4043.7303972625286	4372.382342366404	3837.2972287542407	4174.162544858715	3863.2956611203326	3622.6952260232824	3585.9465450009247	3769.4036229734375	4939.4385871257	4893.4369895055015	3927.917627127834	3559.3469499474877
4462.671247081551	4222.129669420905	4051.587146508754	3485.9673859267186	3610.2614825646283	3564.4417122311206	4375.266257357864	4044.45999688447	6175.279072109685	4461.648230110133	5163.667097935957	3840.0688726616254	4402.701946447043	4184.264408696844	4143.7329581828435	4473.891870804534	4027.8629819677453	4462.238670575197	4043.7303972625286	4359.195912343643	3837.2972287542407	4174.162544858715	3863.2956611203326	3622.3377138466412	3585.9428333487313	3769.4036229734375	4939.4385871257	4893.194634971054	3927.917627127834	3559.3469499474877
4457.488152911665	4221.347513619391	4051.587146508754	3485.940888889505	3610.2614825646283	3564.4417122311206	4374.291533737514	4033.096910650615	6175.279072109685	4461.648230110133	5156.340751060806	3839.420660540286	4398.938337521204	4160.600969901563	4141.438296759439	4473.891870804534	4027.8629819677453	4462.238670575197	4042.655933850924	4341.05296190904	3837.2972287542407	4174.162544858715	3863.2956611203326	3622.3377138466412	3585.7920147145433	3769.4036229734375	4939.4385871257	4893.194634971054	3927.917627127834	3559.3469499474877
4457.488152911665	4221.347513619391	4051.587146508754	3485.9334180121136	3610.2614825646283	3562.3949140350546	4366.987471950331	4032.6820099857423	6173.428657023253	4461.648230110133	5156.340751060806	3839.420660540286	4398.938337521204	4112.294890871242	4141.438296759439	4473.891870804534	4027.860378023271	4462.236765127436	4042.655933850924	4303.228595923723	3837.288916122048	4171.447333542651	3860.050694962262	3622.3084840258466	3585.77678767423	3769.4036229734375	4939.4385871257	4893.194634971054	3927.917627127834	3559.3469499474877
4427.026458567172	4220.488470022841	4051.587146508754	3485.9319979169286	3610.2614825646283	3562.3949140350546	4366.987471950331	4026.7685889958775	6171.881601931966	4461.648230110133	5156.340751060806	3839.420660540286	4373.037188888014	4071.7514236574298	4140.498966481581	4473.881640702957	4026.5250169394985	4462.236765127436	4042.655933850924	4230.765633428379	3837.288916122048	4171.447333542651	3857.3112579265967	3622.3084840258466	3585.77678767423	3769.4036229734375	4939.4385871257	4888.1051916761135	3927.917627127834	3559.3469499474877
4427.026458567172	4220.488470022841	4035.0650456153658	3485.9299703441484	3610.2614825646283	3562.3949140350546	4364.031550498312	3979.429319127611	6171.881601931966	4461.648230110133	5156.340751060806	3839.420660540286	4366.217383182289	4014.2699882122038	4064.519263721825	4473.881640702957	4026.5250169394985	4462.236765127436	4042.063570788845	4230.765633428379	3837.288916122048	4162.613740268351	3857.3112579265967	3622.3084840258466	3585.77678767423	3769.4036229734375	4939.4385871257	4886.83276720558	3927.917627127834	3553.391574931706
4410.626805868385	4220.488470022841	4035.0650456153658	3485.9299703441484	3610.2614825646283	3562.3949140350546	4364.031550498312	3979.429319127611	6170.974390180067	4461.648230110133	5156.340751060806	3839.420660540286	4357.676919958374	3994.05976030492	3977.9847223155134	4470.698380150435	4026.5250169394985	4462.236765127436	4042.063570788845	4230.765633428379	3837.288916122048	4162.613740268351	3857.177367478288	3620.2048176248427	3585.7753773066074	3769.4036229734375	4939.4385871257	4886.83276720558	3927.917627127834	3553.391574931706
4410.626805868385	4220.205585871139	4035.0650456153658	3485.9298129909985	3610.2614825646283	3562.3949140350546	4362.108210914515	3979.429319127611	6169.823419988094	4461.648230110133	5154.078311009254	3837.996642729913	4356.797131299019	3994.05976030492	3977.9847223155134	4470.698380150435	4025.400512574233	4462.236765127436	4042.063570788845	4230.765633428379	3837.288916122048	4162.613740268351	3857.177367478288	3618.318549054896	3585.7744376412766	3769.4036229734375	4925.64162175834	4886.715726205008	3927.917627127834	3535.452700583076
4409.901034528901	4220.205585871139	4034.787556612988	3485.9298129909985	3610.2614825646283	3562.3949140350546	4362.108210914515	3975.116279328746	6166.540765248561	4459.511384258465	5152.803660361535	3837.996642729913	4356.766079343834	3994.05976030492	3977.9847223155134	4470.698380150435	4025.400512574233	4461.916308576017	4041.657752294931	4230.765633428379	3837.288916122048	4162.613740268351	3854.4764859486977	3618.318549054896	3585.7744376412766	3769.4036229734375	4837.86780476867	4885.137122021808	3927.7113300482206	3535.452700583076
4409.818554281716	4220.205585871139	4034.5657702975227	3485.9298129909985	3610.2614825646283	3562.3949140350546	4362.108210914515	3975.107096997751	6166.540765248561	4459.511384258465	5152.803660361535	3837.996642729913	4354.4860943324875	3994.05976030492	3808.5384608988065	4297.396029404102	4025.400512574233	4461.916308576017	4041.245182726325	4205.833590658847	3837.288916122048	4162.613740268351	3854.4764859486977	3618.0210439460852	3585.7744376412766	3769.4036229734375	4835.401484700396	4882.822381334937	3927.7113300482206	3535.101201183893
4393.774001652823	4220.1339425501665	4002.081377899666	3485.9298129909985	3610.2614825646283	3562.3949140350546	4358.714128957078	3975.099841853042	6166.540765248561	4459.413183391186	5152.803660361535	3837.996642729913	4350.716015303955	3994.05976030492	3808.5384608988065	4207.416262344117	4025.400512574233	4461.916308576017	4041.245182726325	4205.833590658847	3837.288916122048	4162.613740268351	3854.4764859486977	3617.5465939781543	3585.7733371002287	3769.4036229734375	4835.401484700396	4882.822381334937	3927.7113300482206	3534.7399250085127
4310.999125818837	4219.864597178036	4002.081377899666	3485.9298129909985	3610.2614825646283	3562.3949140350546	4358.714128957078	3975.099841853042	6162.799470720382	4458.4802623114565	5151.992561320863	3837.996642729913	4349.9160563076875	3994.05976030492	3807.0762692505195	4189.658963658658	4025.1836147444446	4461.292155493367	3990.750857584012	4205.833590658847	3837.288916122048	4162.613740268351	3846.64366856363	3614.507820220195	3585.7733371002287	3769.4036229734375	4835.401484700396	4878.22283069875	3927.7113300482206	3534.0772181093325
4310.999125818837	4219.864597178036	3965.1027109725537	3485.9298129909985	3610.2614825646283	3562.3949140350546	4358.714128957078	3975.099841853042	6154.998650249232	4458.4802623114565	4750.293383593372	3837.996642729913	4348.255228480353	3994.05976030492	3807.0762692505195	4174.313298738075	4025.1836147444446	4461.292155493367	3990.750857584012	4205.833590658847	3837.02111103905	4162.613740268351	3839.3287309199704	3614.507820220195	3585.7733371002287	3769.4036229734375	4835.401484700396	4878.22283069875	3927.7113300482206	3534.0278578250445
4281.613767587849	4219.864597178036	3965.1027109725537	3485.9298129909985	3610.2614825646283	3562.3949140350546	4268.933072571423	3974.98167728524	6154.998650249232	4458.109057701031	4695.917083205504	3837.996642729913	4344.968741889565	3994.05976030492	3798.9055096931534	4174.313298738075	4024.5063239565516	4451.484900678475	3979.8572599859367	4205.833590658847	3837.02111103905	4162.613740268351	3839.3287309199704	3614.507820220195	3585.7733371002287	3769.4036229734375	4835.401484700396	4878.22283069875	3927.7113300482206	3534.0278578250445
4281.613767587849	4219.864597178036	3965.1027109725537	3485.9298129909985	3610.2614825646283	3562.279739797609	4268.933072571423	3974.754241651224	6143.776828659795	4458.109057701031	4648.144837425551	3837.996642729913	4340.981228829123	3994.05976030492	3798.9055096931534	4174.313298738075	4024.5063239565516	4426.180250794518	3979.8572599859367	4200.571191344992	3837.02111103905	4162.613740268351	3838.185779648172	3613.8708998419124	3585.772104677678	3769.4036229734375	4835.129565573144	4876.580054548709	3927.689193063327	3532.105455568205
4247.352508609826	4219.85784303103	3965.1027109725537	3485.9298129909985	3610.2614825646283	3562.279739797609	4144.065579833917	3886.022204731081	6137.411001937362	4454.230439983198	4563.856599441933	3837.996642729913	4334.351533898611	3994.05976030492	3798.9055096931534	4143.018433818403	4023.7192335373593	4407.04891206486	3938.7733290940505	4200.571191344992	3837.02111103905	4162.613740268351	3838.185779648172	3613.8708998419124	3585.7720171326023	3769.4036229734375	4833.532206592459	4876.580054548709	3927.6748787207603	3531.8045335188863
4247.352508609826	4219.85784303103	3965.1027109725537	3485.9298129909985	3610.2614825646283	3562.279739797609	4144.065579833917	3858.1710462287765	6137.411001937362	4454.230439983198	4434.594962484256	3837.9802660394807	4331.770245832511	3994.05976030492	3797.481697008747	4143.018433818403	4021.544969926037	4407.04891206486	3938.7733290940505	4200.571191344992	3837.02111103905	4162.613740268351	3835.218431719378	3613.8708998419124	3585.7720171326023	3769.4036229734375	4833.532206592459	4876.580054548709	3927.674876326265	3527.132436541085
4247.352508609826	4218.030809637799	3965.1027109725537	3485.9298129909985	3610.2614825646283	3562.279739797609	4144.065579833917	3858.1710462287765	6137.411001937362	4385.933902513821	4434.594962484256	3837.6717614436266	4331.770245832511	3994.05976030492	3784.864971951888	4095.4776624453425	4021.544969926037	4407.04891206486	3938.7733290940505	4200.571191344992	3837.02111103905	4162.613740268351	3835.218431719378	3613.8297324998293	3585.7720171326023	3769.4036229734375	4833.532206592459	4876.580054548709	3927.674876326265	3526.5496650610785
4247.352508609826	4218.030809637799	3965.1027109725537	3485.9297889367326	3610.2614825646283	3562.260459709406	4144.065579833917	3834.6251958975317	6135.3125101763	4385.933902513821	4372.502994664801	3837.6717614436266	4329.514797136992	3994.05976030492	3784.864971951888	4095.426478186072	4021.544969926037	4399.630726298203	3938.7733290940505	4200.571191344992	3836.972791731132	4162.613740268351	3834.855834864208	3612.9780162654706	3585.7719928231836	3769.4036229734375	4833.147974630806	4874.431655702892	3927.674876326265	3525.0638666866516
4246.899520457525	4218.030809637799	3965.1027109725537	3485.9297889367326	3610.2614825646283	3561.685985031556	4132.7336312539765	3834.060573793302	6119.9661014253925	4385.933902513821	4372.502994664801	3837.6717614436266	4328.191092695229	3994.05976030492	3779.437682351826	4093.1839907480976	4014.876310710679	4399.630726298203	3938.7733290940505	4200.571191344992	3836.972791731132	4162.613740268351	3834.686164756225	3612.9780162654706	3585.5518601018384	3769.4036229734375	4833.147974630806	4874.431655702892	3927.674876326265	3517.589258034016
4246.899520457525	4218.030809637799	3965.1027109725537	3485.9297889367326	3610.2614825646283	3561.685985031556	4132.7336312539765	3817.645270079447	6119.9661014253925	4385.933902513821	4372.502994664801	3837.6717614436266	4328.191092695229	3994.05976030492	3779.437682351826	4093.1839907480976	4014.876310710679	4399.630726298203	3938.7733290940505	4200.571191344992	3836.972791731132	4162.494034787662	3834.686164756225	3612.9780162654706	3585.5518601018384	3769.4036229734375	4833.147974630806	4874.431655702892	3927.539822693338	3515.698746791459
4236.724512117157	4218.030809637799	3965.1027109725537	3485.9291437332977	3610.2614825646283	3561.685985031556	4132.7336312539765	3798.676480393867	6119.9661014253925	4338.041237052012	4372.502994664801	3837.6717614436266	4328.191092695229	3994.05976030492	3775.9221174189606	4093.1839907480976	4014.876310710679	4396.752519015727	3932.044972451815	4200.571191344992	3836.972791731132	4162.494034787662	3833.7474759776564	3612.8740733478053	3585.5518601018384	3769.4036229734375	4832.667030498977	4874.431655702892	3927.539822693338	3506.4418110008123
4235.986049521976	4217.685269190029	3965.1027109725537	3485.9291437332977	3610.2614825646283	3561.685985031556	4132.7336312539765	3760.1522782099482	6107.490446694128	4338.041237052012	4367.255453972104	3836.9845718595484	4325.737774130466	3994.05976030492	3775.9221174189606	4093.1839907480976	4013.672658069004	4396.752519015727	3922.885210249072	4200.571191344992	3836.972791731132	4162.494034787662	3829.9960149130566	3612.830597074057	3585.5518601018384	3769.4036229734375	4832.667030498977	4873.727522211187	3927.5389526568906	3496.605084911648
4235.986049521976	4217.685269190029	3965.1027109725537	3485.9291437332977	3610.2614825646283	3561.685985031556	4132.7336312539765	3686.6648600115414	6107.490446694128	4338.041237052012	4356.700859737655	3836.9845718595484	4325.737774130466	3994.05976030492	3775.9221174189606	4093.1839907480976	4013.672658069004	4396.752519015727	3914.2669846080726	4200.571191344992	3836.972791731132	4162.494034787662	3824.106505961247	3612.830597074057	3585.5518601018384	3769.4036229734375	4832.667030498977	4873.727522211187	3927.5385861347686	3489.3791650909943
4235.986049521976	4217.685269190029	3965.0721225521124	3485.9291437332977	3610.2614825646283	3561.3395435350403	4132.7336312539765	3668.376425236109	6049.849978731947	4310.862066524164	4349.552220123689	3836.9845718595484	4319.4680791094115	3994.05976030492	3775.9221174189606	4093.1839907480976	4013.672658069004	4396.752519015727	3870.9108185236	4200.209887043566	3836.95772561432	4162.494034787662	3810.198401354392	3612.780310416052	3585.5518601018384	3769.4036229734375	4818.591658016947	4871.998860384769	3927.5385861347686	3489.3791650909943
4235.986049521976	4217.685269190029	3965.0721225521124	3485.9291437332977	3610.2614825646283	3561.1725806313043	4132.7336312539765	3664.8158290185893	6049.849978731947	4310.862066524164	4349.552220123689	3836.9845718595484	4319.4680791094115	3994.05976030492	3775.9221174189606	4093.1839907480976	4013.672658069004	4396.752519015727	3870.9108185236	4200.209887043566	3836.95772561432	4137.296497478601	3810.198401354392	3612.187101138641	3585.5518601018384	3769.4036229734375	4818.591658016947	4870.714637651281	3927.5385861347686	3489.3791650909943
4235.986049521976	4217.23555596106	3965.0721225521124	3485.9291437332977	3610.2614825646283	3561.1412350780292	4132.7336312539765	3664.8158290185893	6049.849978731947	4310.862066524164	4346.6195287050405	3836.238663425981	4315.454180057941	3994.05976030492	3775.9221174189606	4093.1839907480976	4013.460289582206	4396.752519015727	3870.9108185236	4200.209887043566	3836.950102504407	4137.296497478601	3808.969617989283	3612.187101138641	3585.5518601018384	3769.4036229734375	4802.634642435181	4870.30611094733	3926.8453132736595	3489.3791650909943
4235.986049521976	4217.23555596106	3963.5978026154694	3485.92223276379	3610.2614825646283	3559.230610517184	4132.7336312539765	3664.7958318530355	6049.849978731947	4310.862066524164	4342.562649125495	3836.238663425981	4312.864836496556	3994.05976030492	3775.9221174189606	4093.1839907480976	4013.3328427696915	4396.264191950117	3870.9108185236	4200.209887043566	3836.950102504407	4135.791780674634	3808.969617989283	3611.2614413278843	3585.5518601018384	3769.4036229734375	4802.634642435181	4870.30611094733	3926.8453132736595	3489.3791650909943
4235.371884167253	4214.830573171029	3963.5978026154694	3485.92223276379	3610.2614825646283	3559.230610517184	4127.803715296477	3664.231069301014	6049.849978731947	4310.862066524164	4342.562649125495	3835.723308611723	4312.585482017854	3994.05976030492	3775.9221174189606	4093.1839907480976	4010.983105635398	4396.264191950117	3863.8989629101648	4200.209887043566	3836.950102504407	4135.791780674634	3808.969617989283	3611.2614413278843	3585.5518601018384	3769.4036229734375	4802.634642435181	4870.30611094733	3926.8453132736595	3489.3791650909943
4235.371884167253	4214.830573171029	3963.5978026154694	3485.92223276379	3610.2614825646283	3559.230610517184	4127.803715296477	3662.1785854943637	6036.839511194153	4310.862066524164	4342.505711303744	3835.723308611723	4300.528406307623	3994.05976030492	3775.9221174189606	4093.14590448276	4010.973538564731	4396.264191950117	3863.8989629101648	4200.209887043566	3836.950102504407	4135.748257834549	3808.9352259389566	3611.2614413278843	3585.5518601018384	3769.4036229734375	4802.634642435181	4870.30611094733	3926.8453132736595	3489.3791650909943
4235.371884167253	4214.830573171029	3963.5978026154694	3485.92223276379	3610.2614825646283	3559.230610517184	4127.803715296477	3662.1785854943637	6036.839511194153	4305.080030110523	4342.505711303744	3835.723308611723	4300.528406307623	3994.05976030492	3775.9221174189606	4093.14590448276	4010.973338935187	4395.572316350437	3860.0536763504424	4200.209887043566	3836.184195822656	4135.748257834549	3808.0534269842237	3609.9440040354457	3585.5299787334243	3769.4036229734375	4802.634642435181	4867.114603005026	3926.8453132736595	3489.3791650909943
4234.881021423043	4214.830573171029	3963.5978026154694	3485.92223276379	3610.2614825646283	3559.230610517184	4127.803715296477	3662.1785854943637	6034.564810991382	4305.080030110523	4340.8595367259295	3835.723308611723	4239.385843558547	3994.05976030492	3775.9221174189606	4093.14590448276	4010.973338935187	4395.572316350437	3859.3310845238943	4200.209887043566	3836.184195822656	4134.875251675569	3807.9564923301796	3609.9440040354457	3585.5299787334243	3769.4036229734375	4802.634642435181	4867.114603005026	3926.8453132736595	3489.3791650909943
4234.71356130116	4214.830573171029	3963.5978026154694	3485.92223276379	3610.2614825646283	3559.230610517184	4127.803715296477	3662.1785854943637	6028.498423355408	4305.080030110523	4335.396183871647	3835.723308611723	4239.385843558547	3994.05976030492	3775.9221174189606	4093.14590448276	4010.973338935187	4395.572316350437	3859.3310845238943	4200.209887043566	3836.184195822656	4134.875251675569	3807.9096923182306	3609.9440040354457	3585.5299787334243	3769.4036229734375	4802.634642435181	4867.114603005026	3926.8453132736595	3489.3791650909943
4229.930936403021	4214.830573171029	3963.5978026154694	3485.92223276379	3610.2614825646283	3559.230610517184	4127.803715296477	3662.1785854943637	6020.308990865636	4304.541474508991	4335.396183871647	3835.723308611723	4218.004676827155	3994.05976030492	3775.9221174189606	4093.14590448276	4008.299911403646	4394.451451623003	3859.3310845238943	4200.209887043566	3836.184195822656	4134.875251675569	3807.6520959275804	3609.9440040354457	3585.375805376973	3769.4036229734375	4802.634642435181	4867.114603005026	3926.8453132736595	3489.3791650909943
4229.913147403331	4214.830573171029	3963.5978026154694	3485.92223276379	3610.2614825646283	3559.18871268549	4122.336816501382	3662.1785854943637	6020.308990865636	4304.541474508991	4335.396183871647	3835.1719825913974	4218.004676827155	3994.05976030492	3775.9221174189606	4093.14590448276	4008.299911403646	4394.451451623003	3859.3310845238943	4200.209887043566	3836.184195822656	4134.875251675569	3806.8817517257257	3609.9440040354457	3585.375805376973	3769.4036229734375	4802.634642435181	4867.114603005026	3926.8453132736595	3489.3791650909943
4229.812125304396	4214.530856894154	3963.5978026154694	3485.92223276379	3610.2614825646283	3559.18871268549	4122.336816501382	3662.1785854943637	5910.381299234484	4304.541474508991	4304.415055635199	3835.1719825913974	4217.294675894482	3994.05976030492	3775.9221174189606	4093.14590448276	4008.299911403646	4394.451451623003	3859.3310845238943	4200.209887043566	3836.184195822656	4134.875251675569	3806.8817517257257	3609.9440040354457	3585.375805376973	3769.4036229734375	4802.634642435181	4867.114603005026	3926.8453132736595	3489.3791650909943
4229.812125304396	4214.530856894154	3963.5978026154694	3485.919120260387	3610.2614825646283	3558.4450975679883	4122.336816501382	3662.1785854943637	5910.381299234484	4304.254733426462	4304.415055635199	3834.4232057605577	4217.294675894482	3994.05976030492	3775.9221174189606	4093.14590448276	4008.299911403646	4394.451451623003	3859.3310845238943	4200.209887043566	3836.184195822656	4134.875251675569	3806.8817517257257	3609.921290212296	3585.362703960321	3769.4036229734375	4802.634642435181	4865.994537627099	3926.8453132736595	3489.3791650909943
4229.802987708723	4214.530856894154	3963.5978026154694	3485.919120260387	3610.2614825646283	3558.4450975679883	4122.336816501382	3662.1785854943637	5903.4202302644335	4300.900347416003	4304.415055635199	3834.4232057605577	4217.294675894482	3994.05976030492	3775.9221174189606	4093.14590448276	4008.299911403646	4394.451451623003	3859.3310845238943	4200.209887043566	3836.163923924313	4123.885787630872	3806.838103731451	3609.895295265672	3585.362703960321	3769.4036229734375	4802.634642435181	4865.994537627099	3926.8453132736595	3489.3791650909943
4229.802987708723	4214.530856894154	3963.5978026154694	3485.919120260387	3610.2614825646283	3558.4450975679883	4122.336816501382	3662.1785854943637	5843.446941468288	4300.900347416003	4304.415055635199	3834.4232057605577	4217.294675894482	3994.05976030492	3775.9221174189606	4093.14590448276	4008.299911403646	4394.2181578672435	3859.3310845238943	4138.402218962261	3835.408418057541	4123.885787630872	3804.503044139113	3609.160293102805	3585.333921783843	3769.4036229734375	4802.634642435181	4862.980086116434	3926.809781108912	3489.3791650909943
4229.801361583408	4214.530856894154	3963.4372599846392	3485.919120260387	3610.2614825646283	3558.288915156463	4122.336816501382	3662.08702358365	5749.453153588924	4300.900347416003	4303.429938040385	3834.3567507124426	4217.137606881126	3994.05976030492	3775.9221174189606	4093.14590448276	4008.299911403646	4394.03433396115	3859.3310845238943	4110.336448516682	3835.408418057541	4123.885787630872	3804.503044139113	3609.160293102805	3585.333921783843	3769.4036229734375	4802.634642435181	4862.733706836413	3926.809781108912	3489.3791650909943
4229.801361583408	4214.530856894154	3963.4372599846392	3485.9181310834274	3610.2614825646283	3558.288915156463	4122.336816501382	3662.0417653384147	5749.453153588924	4297.182839561139	4303.429938040385	3834.3349602117296	4216.327339928288	3994.05976030492	3775.9221174189606	4093.0022382548195	4008.299911403646	4391.803296819205	3859.3310845238943	4110.336448516682	3835.408418057541	4123.885787630872	3804.3271261961186	3609.160293102805	3585.246623937363	3769.4036229734375	4802.634642435181	4862.733706836413	3926.3978626779144	3489.3791650909943
4229.796644937847	4214.290029373112	3963.2367884912214	3485.9181310834274	3610.2614825646283	3558.288915156463	4122.283550613081	3662.021422791861	5749.453153588924	4297.182839561139	4303.029992168241	3833.9957255112167	4216.327339928288	3994.05976030492	3775.9221174189606	4093.0022382548195	4008.289021540226	4391.803296819205	3858.6015193564385	4106.7695202269915	3835.408418057541	4122.790343641898	3804.229465892371	3608.0426663889334	3585.246623937363	3769.4036229734375	4802.580670141493	4862.343163603868	3926.397717486851	3489.3791650909943
4229.795660794334	4214.290029373112	3963.2367884912214	3485.9181310834274	3610.2614825646283	3558.288915156463	4122.283550613081	3662.021422791861	5668.279435554185	4297.182839561139	4302.969071148804	3833.9957255112167	4216.327339928288	3994.05976030492	3775.9221174189606	4093.0022382548195	4008.289021540226	4391.803296819205	3858.6015193564385	4106.7695202269915	3835.408418057541	4116.950883556728	3804.229465892371	3608.0426663889334	3585.2389546088825	3769.4036229734375	4802.580670141493	4862.343163603868	3926.397717486851	3489.3791650909943
4229.048757950329	4214.290029373112	3963.2367884912214	3485.9181310834274	3610.2614825646283	3558.288915156463	4122.283550613081	3662.0213894021786	5668.279435554185	4291.9312520935255	4302.969071148804	3833.9957255112167	4216.327339928288	3994.05976030492	3775.9221174189606	4093.0022382548195	4008.289021540226	4353.139549576945	3858.510172108592	4106.7695202269915	3835.408418057541	4116.950883556728	3803.6100838691923	3608.0426663889334	3585.18772703348	3769.4036229734375	4802.580670141493	4862.343163603868	3926.3701511610434	3489.3791650909943
4229.048757950329	4214.290029373112	3963.2367884912214	3485.9181310834274	3610.2614825646283	3558.219367970267	4122.283550613081	3662.0173078795033	5625.291850090876	4291.9312520935255	4302.968709749516	3833.755972165347	4214.348899202795	3994.05976030492	3775.9221174189606	4093.0022382548195	4004.480724934161	4344.114057176762	3857.891480752637	4106.7695202269915	3835.378718149659	4109.486667770724	3803.0301695646835	3607.02661576383	3585.1615252091406	3769.4036229734375	4802.529663488138	4862.018400878894	3926.3701511610434	3489.3791650909943
4229.048757950329	4213.19349277274	3963.2367884912214	3485.9181310834274	3610.2614825646283	3558.106902602711	4121.598647535013	3662.0173078795033	5625.291850090876	4291.9312520935255	4302.963370680767	3833.3805327321706	4214.348899202795	3994.05976030492	3775.9221174189606	4093.0022382548195	4004.480724934161	4344.114057176762	3857.891480752637	4106.7695202269915	3834.510858583247	4109.486667770724	3802.241833319705	3607.02661576383	3585.022250004268	3769.4036229734375	4802.324752118281	4862.018400878894	3926.119554606926	3489.3791650909943
4218.610296022165	4212.129289870076	3963.2367884912214	3485.9181310834274	3610.2614825646283	3558.106902602711	4120.416763763091	3662.0173078795033	5625.291850090876	4291.9312520935255	4302.0389837268385	3832.51271839344	4214.348899202795	3994.05976030492	3775.9221174189606	4092.292534384599	4002.0037571878584	4344.114057176762	3857.7804027194493	4106.7695202269915	3834.510858583247	4090.6058103209716	3801.5300481704553	3607.0111052515203	3585.022250004268	3769.4036229734375	4802.324752118281	4862.018400878894	3926.119554606926	3489.3791650909943
4218.610296022165	4212.129289870076	3962.7366949307057	3485.9181310834274	3610.2614825646283	3558.106902602711	4119.588474244437	3662.0173078795033	5625.291850090876	4290.45652171469	4302.0389837268385	3831.3414142928114	4214.348899202795	3994.05976030492	3775.9221174189606	4092.292534384599	4002.0037571878584	4344.114057176762	3857.4509769682677	4106.7695202269915	3834.510858583247	4045.6410877777616	3801.5300481704553	3606.3342937129228	3584.8102769866446	3769.4036229734375	4802.324752118281	4859.697056052975	3926.119554606926	3489.3791650909943
4191.256016236394	4212.129289870076	3962.7366949307057	3485.9181310834274	3610.2614825646283	3558.106902602711	4119.588474244437	3661.8253684912142	5625.291850090876	4290.45652171469	4302.0389837268385	3831.3414142928114	4214.348899202795	3994.05976030492	3775.9221174189606	4092.292534384599	4002.0037571878584	4343.779808002579	3844.361579640651	4106.7695202269915	3834.510858583247	4008.225778903863	3801.5300481704553	3605.711199628984	3584.8102769866446	3769.4036229734375	4802.324752118281	4858.1204531559915	3926.119554606926	3489.3791650909943
4191.256016236394	4212.129289870076	3962.7366949307057	3485.9181310834274	3610.2614825646283	3558.106902602711	4119.588474244437	3661.75862820655	5625.291850090876	4290.45652171469	4302.0389837268385	3831.3414142928114	4214.10906001425	3994.05976030492	3775.9221174189606	4092.292534384599	4002.0037571878584	4343.779808002579	3844.361579640651	4106.7695202269915	3834.510858583247	3948.69112348439	3801.5300481704553	3605.711199628984	3584.748815798477	3769.4036229734375	4802.324752118281	4858.1204531559915	3926.119554606926	3489.3791650909943
4191.256016236394	4212.129289870076	3962.7366949307057	3485.9181310834274	3610.2614825646283	3557.785650821337	4119.588474244437	3661.75862820655	5625.291850090876	4290.45652171469	4301.52599814194	3831.3414142928114	4211.856408329304	3994.05976030492	3775.9221174189606	4092.292534384599	4002.0037571878584	4343.779808002579	3844.361579640651	4106.7695202269915	3834.510858583247	3906.4559635905553	3801.5300481704553	3605.711199628984	3584.748815798477	3769.4036229734375	4802.324752118281	4858.1204531559915	3926.119554606926	3489.3791650909943
4191.256016236394	4212.129289870076	3962.7366949307057	3485.9181310834274	3610.2614825646283	3557.785650821337	4119.588474244437	3661.7571662655873	5625.291850090876	4286.934288651721	4301.52599814194	3831.3414142928114	4211.856408329304	3994.05976030492	3775.9221174189606	4092.292534384599	4002.0037571878584	4343.779808002579	3844.361579640651	4106.7695202269915	3834.510858583247	3906.4559635905553	3801.4884237243396	3605.711199628984	3584.748815798477	3769.4036229734375	4802.324752118281	4858.1204531559915	3926.119554606926	3489.3791650909943
4191.256016236394	4212.129289870076	3962.5927722422603	3485.9181310834274	3610.2614825646283	3557.580323515156	4119.588474244437	3661.7571340103086	5625.291850090876	4286.934288651721	4301.52599814194	3831.3414142928114	4209.932829829402	3994.05976030492	3775.9221174189606	4092.292534384599	4002.0037571878584	4343.7233578488585	3844.361579640651	4106.7695202269915	3834.510858583247	3906.4559635905553	3801.1826486238665	3605.4430941762857	3584.748815798477	3769.4036229734375	4802.324752118281	4858.1204531559915	3926.119554606926	3489.3791650909943
4191.256016236394	4212.129289870076	3935.8711790444404	3485.9181310834274	3610.2614825646283	3557.580323515156	4119.557629535817	3661.7571340103086	5625.291850090876	4286.934288651721	4301.52599814194	3831.3414142928114	4209.158030426687	3994.05976030492	3775.9221174189606	4092.292534384599	4001.6504505068324	4343.103052426604	3844.361579640651	4106.7695202269915	3834.478754588867	3906.4559635905553	3801.1826486238665	3604.9843749451456	3584.47779397681	3769.4036229734375	4801.9771675684015	4858.1204531559915	3926.119554606926	3489.3791650909943
4191.256016236394	4212.129289870076	3924.6526048879055	3485.9181310834274	3610.2614825646283	3557.580323515156	4119.557629535817	3661.014907604297	5625.291850090876	4285.36717388004	4301.52599814194	3831.3414142928114	4209.158030426687	3994.05976030492	3775.9221174189606	4092.290065566899	4001.6504505068324	4342.1702644828465	3844.361579640651	4106.7695202269915	3834.478754588867	3906.4559635905553	3801.1826486238665	3604.8259288790223	3584.47779397681	3769.4036229734375	4801.9771675684015	4857.957906984563	3926.119554606926	3489.3791650909943
4191.019340592746	4211.977924839712	3924.6526048879055	3485.9181310834274	3610.2614825646283	3557.4782204773046	4117.916967271414	3661.014907604297	5611.679399025814	4280.094822330611	4297.87191406232	3829.8055640340413	4207.17285787688	3994.05976030492	3775.6475404816692	4092.290065566899	3999.68970330236	4336.346719850038	3844.361579640651	4106.7695202269915	3834.478754588867	3906.4559635905553	3796.385711134232	3604.8259288790223	3584.47779397681	3769.4036229734375	4801.9771675684015	4852.254724570163	3924.6386985272334	3489.3791650909943
4191.019340592746	4211.977924839712	3924.6526048879055	3485.9180899897765	3610.2614825646283	3557.4782204773046	4117.916967271414	3661.014907604297	5611.679399025814	4280.094822330611	4294.263875850998	3829.8055640340413	4207.17285787688	3994.05976030492	3775.6475404816692	4092.290065566899	3999.68970330236	4335.147260033304	3844.361579640651	4106.182230978282	3834.478754588867	3906.4559635905553	3796.385711134232	3604.700046871473	3584.0520358975846	3769.4036229734375	4801.9771675684015	4852.254724570163	3915.1296218265397	3489.3791650909943
4191.019340592746	4211.977924839712	3924.6526048879055	3485.9180899897765	3610.2614825646283	3557.446346354941	4117.916967271414	3661.014907604297	5611.679399025814	4280.094822330611	4294.263875850998	3829.8055640340413	4206.371722312311	3994.05976030492	3775.6475404816692	4092.290065566899	3999.68970330236	4335.147260033304	3844.361579640651	4106.182230978282	3834.421934015393	3906.4559635905553	3796.385711134232	3604.700046871473	3584.0520358975846	3769.4036229734375	4801.9771675684015	4852.254724570163	3905.0537566486573	3489.3791650909943
4191.019340592746	4211.734117540379	3911.292361092318	3485.9180899897765	3610.2614825646283	3557.446346354941	4117.610963303699	3661.014907604297	5607.780693900959	4278.376136793032	4294.063910441322	3829.5516171894424	4206.371722312311	3994.05976030492	3775.580810375749	4092.290065566899	3999.0783507357382	4323.929871786902	3844.361579640651	4106.165381760833	3834.1387292055942	3906.4559635905553	3795.3533159192684	3604.700046871473	3584.0520358975846	3769.4036229734375	4801.946340074599	4852.128671894596	3903.968495754051	3489.3791650909943
4146.861244082832	4197.889243029942	3911.292361092318	3485.9180899897765	3610.2614825646283	3557.446346354941	4117.610963303699	3661.014907604297	5607.780693900959	4273.742696115642	4294.063910441322	3829.5516171894424	4206.371371516557	3994.05976030492	3775.580810375749	4092.290065566899	3999.0783507357382	4323.929871786902	3844.361579640651	4106.165381760833	3834.1387292055942	3842.559015729249	3795.3533159192684	3604.700046871473	3584.0520358975846	3761.5018062631234	4801.946340074599	4852.128671894596	3903.968495754051	3489.3791650909943
4146.861244082832	4197.889243029942	3911.292361092318	3485.9180899897765	3610.2614825646283	3557.4109332964254	4117.610963303699	3661.014907604297	5607.780693900959	4273.452120420812	4294.063910441322	3829.5516171894424	4206.1490672529335	3994.05976030492	3775.580810375749	4091.155904882182	3999.0783507357382	4323.929871786902	3844.361579640651	4106.165381760833	3833.713134051348	3842.559015729249	3795.274453302526	3604.700046871473	3584.0520358975846	3757.2551385751594	4801.946340074599	4852.128671894596	3903.9568193896957	3489.3791650909943
4145.890297750375	4192.462035550743	3910.1010241520958	3485.9180899897765	3610.2614825646283	3557.2666880971337	4116.412610100227	3661.014907604297	5607.182607149442	4273.452120420812	4292.567591838312	3829.5516171894424	4202.197315148285	3994.05976030492	3775.580810375749	4091.155904882182	3995.2487870960094	4323.226460766555	3844.361579640651	4106.165381760833	3833.713134051348	3841.1498277652327	3795.1169250884504	3602.5331779091953	3583.7750717303834	3753.7313940705917	4801.946340074599	4848.145433868727	3902.8593261267056	3489.3791650909943
4145.667558258767	4192.1070381465515	3909.924534528709	3485.9180899897765	3610.2614825646283	3557.2666880971337	4116.412610100227	3661.014907604297	5607.182607149442	4273.452120420812	4292.364894350729	3829.5516171894424	4202.197315148285	3994.05976030492	3775.580810375749	4091.155904882182	3995.2487870960094	4322.1424770634185	3844.361579640651	4106.165381760833	3833.713134051348	3841.1498277652327	3792.0521897664985	3602.5331779091953	3583.7750717303834	3753.7313940705917	4801.52505934792	4848.145433868727	3902.3619528551963	3489.3791650909943
4145.667558258767	4185.99712060087	3904.9637955986477	3485.9180899897765	3610.2614825646283	3557.1577280783413	4116.412610100227	3661.014907604297	5607.182607149442	4272.488202053574	4292.364894350729	3829.5516171894424	4201.935288764461	3994.05976030492	3775.580810375749	4091.155904882182	3995.2487870960094	4322.1424770634185	3844.361579640651	4106.165381760833	3833.713134051348	3841.1498277652327	3792.0521897664985	3602.5331779091953	3583.528821831148	3753.7313940705917	4801.52505934792	4848.145433868727	3902.3619528551963	3489.3791650909943
4142.99352831087	4185.99712060087	3904.757465155244	3485.9180899897765	3610.2614825646283	3557.1577280783413	4116.412610100227	3661.014907604297	5607.182607149442	4271.048625807667	4292.364894350729	3829.5516171894424	4201.935288764461	3994.05976030492	3775.580810375749	4091.1133749389855	3995.2487870960094	4322.1424770634185	3844.361579640651	4106.165381760833	3833.713134051348	3839.4165820579933	3789.0806956934457	3602.5331779091953	3583.528821831148	3753.7313940705917	4801.52505934792	4848.145433868727	3902.3619528551963	3489.3791650909943
4142.99352831087	4185.99712060087	3904.757465155244	3485.9180899897765	3610.2614825646283	3557.136025320715	4116.412610100227	3661.014907604297	5607.182607149442	4271.048625807667	4291.134089727889	3829.5516171894424	4201.518164797086	3994.05976030492	3775.580810375749	4091.1133749389855	3995.2487870960094	4322.1424770634185	3844.361579640651	4105.388573035434	3833.713134051348	3839.4165820579933	3789.0806956934457	3602.5331779091953	3583.528821831148	3753.7313940705917	4801.52505934792	4848.145433868727	3902.2925671957655	3489.3791650909943
4142.99352831087	4185.99712060087	3904.757465155244	3485.918045218195	3610.2614825646283	3555.6609533456235	4116.412610100227	3661.014907604297	5607.182607149442	4271.048625807667	4291.134089727889	3829.5516171894424	4201.364333955595	3994.05976030492	3775.580810375749	4091.1133749389855	3995.2487870960094	4316.794361943166	3844.2564337309777	4105.388573035434	3833.713134051348	3839.4165820579933	3789.0806956934457	3602.5331779091953	3583.528821831148	3753.7313940705917	4801.52505934792	4848.145433868727	3902.2925671957655	3489.3791650909943
4142.433342093016	4185.99712060087	3904.757465155244	3485.918045218195	3610.2614825646283	3555.6609533456235	4116.412610100227	3661.014907604297	5607.182607149442	4269.906275439204	4291.134089727889	3829.4593165684173	4200.96178576259	3994.05976030492	3775.580810375749	4089.9530922202566	3993.2640935718173	4316.794361943166	3844.2564337309777	4105.388573035434	3833.713134051348	3839.4165820579933	3788.505932314587	3602.39784629087	3583.5082315277186	3753.7313940705917	4801.52505934792	4848.145433868727	3902.2925671957655	3489.3791650909943
4142.2880973128285	4185.99712060087	3904.757465155244	3485.918045218195	3610.2614825646283	3555.6609533456235	4115.847266134686	3661.014907604297	5607.182607149442	4269.906275439204	4291.134089727889	3829.4593165684173	4200.96178576259	3994.05976030492	3775.580810375749	4089.9530922202566	3993.2640935718173	4316.794361943166	3844.2564337309777	4105.388573035434	3833.713134051348	3839.360233850186	3787.5940092536694	3602.39784629087	3583.382005206839	3753.7313940705917	4801.52505934792	4848.145433868727	3902.289285859797	3489.3791650909943
4129.533181122336	4185.99712060087	3904.757465155244	3485.918045218195	3610.2614825646283	3555.6609533456235	4115.847266134686	3661.014907604297	5607.182607149442	4262.015412669263	4291.134089727889	3829.04104854235	4199.005773007746	3994.05976030492	3775.580810375749	4089.9530922202566	3993.2640935718173	4316.794361943166	3840.593685744615	4105.388573035434	3833.713134051348	3832.8930369547243	3786.8095244220685	3602.39784629087	3583.382005206839	3753.7313940705917	4801.52505934792	4844.090016586092	3902.287588108362	3489.3791650909943
4129.533181122336	4185.99712060087	3904.757465155244	3485.918045218195	3610.2614825646283	3555.6609533456235	4115.847266134686	3661.014907604297	5606.334084615537	4262.015412669263	4291.134089727889	3829.04104854235	4199.005773007746	3994.05976030492	3775.580810375749	4089.9530922202566	3993.2640935718173	4316.268916925617	3840.593685744615	4105.388573035434	3833.713134051348	3832.8930369547243	3784.954906675308	3602.39784629087	3583.382005206839	3733.7246027270953	4801.52505934792	4844.090016586092	3902.287588108362	3489.3791650909943
4127.335530453826	4185.99712060087	3898.951408811979	3485.918045218195	3610.2614825646283	3555.6609533456235	4115.847266134686	3661.014907604297	5600.168799032237	4262.015412669263	4290.606901286765	3829.04104854235	4195.464451575934	3994.05976030492	3775.580810375749	4088.7213997241006	3993.2640935718173	4313.605741897622	3840.593685744615	4105.387539348578	3833.713134051348	3832.8930369547243	3783.4839982433214	3602.39784629087	3583.382005206839	3731.1165659160138	4801.52505934792	4844.090016586092	3902.2871949378505	3489.3791650909943
4127.335530453826	4185.99712060087	3898.951408811979	3485.918045218195	3610.2614825646283	3555.6609533456235	4115.847266134686	3661.014907604297	5600.168799032237	4262.015412669263	4290.606901286765	3829.04104854235	4195.464451575934	3994.05976030492	3775.580810375749	4088.7213997241006	3993.2640935718173	4313.430400483494	3840.593685744615	4105.387539348578	3833.713134051348	3832.8930369547243	3783.315711265259	3602.0433183553246	3583.382005206839	3731.1165659160138	4801.52505934792	4844.090016586092	3902.2871949378505	3489.3791650909943
4127.335530453826	4185.99712060087	3898.951408811979	3485.918045218195	3610.2614825646283	3555.6369828610577	4115.847266134686	3661.013437831795	5600.168799032237	4262.015412669263	4290.606901286765	3829.04104854235	4195.464451575934	3994.05976030492	3775.580810375749	4088.7213997241006	3993.2640935718173	4313.196213901152	3840.593685744615	4105.387369899877	3833.713134051348	3832.8930369547243	3783.315711265259	3602.0433183553246	3583.382005206839	3727.2644545169815	4801.52505934792	4844.090016586092	3902.2871949378505	3489.3791650909943
4127.335530453826	4185.99712060087	3898.951408811979	3485.918045218195	3610.2614825646283	3555.6369828610577	4115.847266134686	3661.013437831795	5600.168799032237	4255.221988213107	4290.606901286765	3828.934890675611	4195.464451575934	3994.05976030492	3775.580810375749	4088.4050338173256	3993.2640935718173	4310.800200999187	3840.593685744615	4105.387296733676	3833.713134051348	3832.8930369547243	3783.315711265259	3600.63798632326	3583.11506107111	3727.2644545169815	4801.482982156027	4843.54537314027	3902.287164643278	3489.3791650909943
4127.086276691016	4185.99712060087	3898.951408811979	3485.918045218195	3610.2614825646283	3555.493294905404	4115.325985990458	3661.013437831795	5598.436486321289	4255.221988213107	4289.825233928469	3827.9954151292122	4195.464451575934	3994.05976030492	3775.580810375749	4088.4050338173256	3992.025482244478	4310.800200999187	3840.593685744615	4105.386990964191	3833.713134051348	3832.8930369547243	3783.1398198834404	3600.63798632326	3582.5973687282767	3727.2644545169815	4801.482982156027	4840.215266420737	3897.0204359116847	3489.3791650909943
4126.513912439305	4185.99712060087	3898.951408811979	3485.918045218195	3610.2614825646283	3555.4342434004952	4115.325985990458	3661.013437831795	5598.377002260942	4255.221988213107	4289.825233928469	3827.9756467839534	4194.213781124225	3994.05976030492	3775.580810375749	4088.3181858007656	3992.025482244478	4310.800200999187	3840.593685744615	4105.386990964191	3833.713134051348	3832.2482201262937	3781.3702827570487	3600.63798632326	3582.5973687282767	3727.2644545169815	4801.482982156027	4840.215266420737	3896.581948791186	3489.3791650909943
4126.513912439305	4185.99712060087	3898.951408811979	3485.918045218195	3610.2614825646283	3555.4342434004952	4115.319960001962	3661.013437831795	5596.563656409626	4255.221988213107	4289.825233928469	3827.7400375017596	4184.819969147318	3994.05976030492	3775.580810375749	4088.3181858007656	3992.025482244478	4309.651036457985	3840.593685744615	4105.386990964191	3833.713134051348	3832.2482201262937	3780.9942451326006	3600.63798632326	3582.5973687282767	3726.1480456673	4801.482982156027	4840.215266420737	3863.2907708753755	3489.3791650909943
4124.874282985313	4185.99712060087	3898.951408811979	3485.918045218195	3610.2614825646283	3555.4342434004952	4115.319960001962	3661.013437831795	5596.563656409626	4255.221988213107	4289.758305602327	3827.7400375017596	4183.579134155275	3994.05976030492	3775.580810375749	4087.9600258883656	3992.025482244478	4309.651036457985	3840.593685744615	4105.386990964191	3833.713134051348	3832.2482201262937	3780.9942451326006	3600.63798632326	3582.5973687282767	3726.1480456673	4801.482982156027	4840.215266420737	3863.2907708753755	3489.3791650909943
4124.874282985313	4185.99712060087	3898.951408811979	3485.918045218195	3610.2614825646283	3555.4223615519822	4115.319960001962	3661.013437831795	5596.563656409626	4255.221988213107	4289.758305602327	3827.7400375017596	4183.579134155275	3994.05976030492	3775.5806172723387	4085.754960436502	3992.025482244478	4306.8876274369795	3840.593685744615	4105.386987928992	3833.713134051348	3831.1473464756828	3780.4950655391735	3600.63798632326	3582.5973687282767	3725.2027849102287	4801.481492049632	4840.215266420737	3855.52744257674	3489.3791650909943
4124.874282985313	4185.99712060087	3875.539296713894	3485.918045218195	3610.2614825646283	3555.4223615519822	4115.319960001962	3661.012400012586	5594.997648446094	4255.221988213107	4289.434145124045	3827.7400375017596	4183.579134155275	3994.05976030492	3775.5806172723387	4085.754960436502	3991.0989359608247	4306.8876274369795	3840.593685744615	4105.386987928992	3833.713134051348	3831.1473464756828	3780.264267767135	3600.63798632326	3582.5973687282767	3725.2027849102287	4801.481492049632	4840.215266420737	3855.52744257674	3489.3791650909943
4124.54161874329	4185.99712060087	3875.539296713894	3485.918045218195	3610.2614825646283	3555.4223615519822	4115.319960001962	3661.012400012586	5594.997648446094	4254.716934316004	4289.434145124045	3827.7400375017596	4183.579134155275	3994.05976030492	3775.5806172723387	4085.754960436502	3991.0989359608247	4306.469355167098	3840.312727542504	4105.386986855715	3833.713134051348	3831.1473464756828	3780.0141465442757	3600.434798430487	3582.5973687282767	3722.744568748814	4801.481492049632	4840.215266420737	3837.853731284675	3489.3791650909943
4121.2307968937475	4185.99712060087	3875.539296713894	3485.918045218195	3610.2614825646283	3555.3861023076242	4115.170926462411	3661.01195879826	5594.997648446094	4254.716934316004	4289.434145124045	3827.668205302883	4179.658484434709	3994.05976030492	3775.5806172723387	4085.754960436502	3991.0989359608247	4304.84198519934	3840.312727542504	4105.386985208745	3833.713134051348	3831.1473464756828	3777.406505750847	3600.434798430487	3582.565407694556	3722.744568748814	4801.481492049632	4840.18964645644	3837.853731284675	3489.3791650909943
4121.2307968937475	4185.99712060087	3875.539296713894	3485.918045218195	3610.2614825646283	3555.3861023076242	4115.170926462411	3661.01195879826	5594.997648446094	4250.457330278965	4289.434145124045	3827.668205302883	4176.824745369893	3994.05976030492	3775.5806172723387	4085.672672035776	3991.0989359608247	4301.911446592398	3840.2909548396133	4105.386985208745	3833.713134051348	3831.1473464756828	3773.5423009640317	3600.382523092021	3582.565407694556	3721.607909796121	4801.481492049632	4840.18964645644	3828.544465248254	3489.3791650909943
4121.2307968937475	4185.99712060087	3875.539296713894	3485.918045218195	3610.2614825646283	3555.3861023076242	4115.1086435095385	3661.01195879826	5591.912373124622	4171.568228601474	4254.036981609572	3827.668205302883	4176.824745369893	3994.05976030492	3775.5806172723387	4085.408069842464	3991.0989359608247	4301.911446592398	3840.2909548396133	4105.386985175328	3833.713134051348	3831.1473464756828	3773.1360215597724	3600.382523092021	3582.565407694556	3713.8838538507935	4801.481492049632	4840.18964645644	3828.544465248254	3489.3791650909943
4121.230439248329	4185.99712060087	3875.539296713894	3485.918045218195	3610.2614825646283	3555.3185798128166	4115.1086435095385	3661.01195879826	5591.912373124622	4092.4711261858847	4106.677066976434	3827.5011391803414	4176.362295003955	3994.05976030492	3775.5806172723387	4083.94751205911	3991.0989359608247	4301.911446592398	3840.2909548396133	4105.386985023118	3833.713134051348	3830.969076308778	3773.1360215597724	3600.382523092021	3582.543390160126	3713.8838538507935	4775.379656284684	4840.18964645644	3828.544465248254	3489.3791650909943
4120.4018612764185	4185.993806656605	3875.539296713894	3485.918045218195	3610.2614825646283	3555.286850659687	4114.506396366128	3661.01195879826	5590.990870858484	4092.4711261858847	4106.677066976434	3827.251976597703	4174.774463203584	3994.05976030492	3775.5806172723387	4083.94751205911	3990.7943624450168	4301.420808707556	3840.2909548396133	4105.386629614366	3833.713130666475	3830.8278368698434	3772.757040722012	3600.150401969594	3582.2865480635774	3711.682513348511	4725.177923990657	4839.759275879622	3828.544465248254	3489.3791650909943
4120.4018612764185	4185.993806656605	3875.539296713894	3485.918045218195	3610.2614825646283	3555.2256513807333	4114.183864910575	3661.0118886509563	5588.085251357375	4084.691363913995	4106.677066976434	3827.251976597703	4174.774463203584	3994.05976030492	3775.5806172723387	4083.94751205911	3990.7943624450168	4301.420808707556	3840.2909548396133	4105.386612986931	3833.713130666475	3830.8278368698434	3772.757040722012	3600.1071800088357	3582.2865480635774	3711.682513348511	4725.1732247034015	4839.759275879622	3828.544465248254	3489.3791650909943
4120.4018612764185	4185.993806656605	3875.539296713894	3485.918045218195	3610.2614825646283	3555.2256513807333	4114.183864910575	3661.0118886509563	5588.085251357375	4044.588668835473	4106.677066976434	3827.251976597703	4174.774463203584	3994.05976030492	3775.5806172723387	4083.94751205911	3990.7943624450168	4300.908362673419	3840.2909548396133	4105.386612986931	3833.713130666475	3830.8278368698434	3772.5832484147586	3599.8561190512296	3582.2865480635774	3704.8234993181577	4725.1732247034015	4839.759275879622	3828.544465248254	3489.3791650909943
4120.305088087922	4185.993806656605	3875.4732894606304	3485.9109475499063	3610.2614825646283	3555.217672984822	4114.167972899528	3661.0118886509563	5588.085251357375	4044.588668835473	4106.677066976434	3827.2416589133272	4174.774463203584	3994.05976030492	3775.570355382948	4083.94751205911	3990.7943624450168	4300.908362673419	3840.289745274343	4105.386612309538	3833.713130666475	3830.71206524444	3772.5832484147586	3599.817962520397	3582.2865480635774	3697.8200881068033	4725.1732247034015	4839.759275879622	3828.485197451925	3489.3791650909943
4120.305088087922	4185.993806656605	3875.4732894606304	3485.9109475499063	3610.2614825646283	3555.217672984822	4114.167972899528	3661.0118886509563	5588.085251357375	4041.193655799377	4106.677066976434	3827.2416589133272	4174.774463203584	3994.05976030492	3775.570355382948	4083.94751205911	3990.7943624450168	4300.908362673419	3840.289745274343	4105.386611005077	3833.713130666475	3830.71206524444	3772.4408519858916	3599.817962520397	3582.2865480635774	3691.099937860884	4725.1732247034015	4839.759275879622	3828.485197451925	3489.3791650909943
4119.910160163608	4185.993806656605	3875.4732894606304	3485.8974823378862	3610.2614825646283	3555.1877374445953	4112.401637312019	3661.0118886509563	5585.839274404738	4034.7075220059696	4106.677066976434	3826.5270188930217	4174.105592438253	3994.05976030492	3775.570355382948	4083.94751205911	3990.444155066887	4300.61125683169	3840.289745274343	4105.386611005077	3833.713130666475	3830.484742856875	3771.101634331899	3599.2311704668946	3582.2865480635774	3679.7853931455033	4725.05260648526	4838.443568056759	3828.485197451925	3489.3791650909943
4117.13218766142	4185.993510222995	3875.4732894606304	3485.8974823378862	3610.2614825646283	3555.0833734143034	4112.401637312019	3661.0118886509563	5584.404641768553	4000.210421149914	4105.096584539346	3826.5270188930217	4172.834495826821	3994.05976030492	3775.561729372446	4082.9052636617644	3990.3803477545343	4300.268787346552	3840.2856165544717	4105.386610486201	3833.713130666475	3830.4163180411297	3766.952899476618	3598.8885282136935	3582.2865480635774	3650.0502412461983	4725.05260648526	4837.962252197898	3828.485197451925	3489.3791650909943
4117.13218766142	4185.993510222995	3875.4732894606304	3485.8974823378862	3610.2614825646283	3555.0833734143034	4112.401637312019	3661.0118886509563	5584.404641768553	3970.643989507049	4105.096584539346	3826.50522348352	4172.730238874224	3994.05976030492	3775.561729372446	4082.9052636617644	3990.2547427451236	4300.208206955109	3840.2856165544717	4105.386610486201	3833.713130666475	3830.1978635755713	3766.952899476618	3598.742991253169	3582.2865480635774	3614.238452780255	4724.904421861929	4837.962252197898	3828.485197451925	3489.3791650909943
4114.946955279158	4185.993510222995	3875.4732894606304	3485.8974823378862	3610.2614825646283	3555.0833734143034	4112.401637312019	3661.0118886208834	5583.694453574372	3970.643989507049	4104.861457107247	3826.50522348352	4171.776085695374	3994.05976030492	3775.561729372446	4082.9052636617644	3990.2547427451236	4300.207395567593	3840.2856165544717	4105.386610481522	3833.713130666475	3830.1978635755713	3766.952899476618	3598.742991253169	3582.2865480635774	3614.238452780255	4724.904421861929	4837.962252197898	3828.485197451925	3489.3791650909943
4114.946955279158	4185.993510222995	3875.473272595538	3485.8974823378862	3610.2614825646283	3555.0833734143034	4111.477046927484	3661.0118886208834	5579.769699496207	3970.643989507049	4104.861457107247	3826.2637788375814	4166.888901314189	3994.05976030492	3775.34478204679	4082.9052636617644	3990.2547427451236	4299.044917102098	3840.2856165544717	4105.386610481522	3833.713130666475	3829.3062750406502	3766.246276326265	3598.6884396453643	3582.2865480635774	3614.238452780255	4724.904421861929	4837.962252197898	3828.4851789400655	3489.3791650909943
4114.946955279158	4185.993510222995	3875.473272595538	3485.8974823378862	3610.2614825646283	3555.0833734143034	4111.477046927484	3661.0118886208834	5579.769699496207	3954.582396296003	4104.806156395172	3826.2637788375814	4160.8000649234555	3994.05976030492	3775.34478204679	4082.9052636617644	3990.2547427451236	4299.044917102098	3840.2856165544717	4105.386610481458	3833.713130666474	3829.3062750406502	3766.246276326265	3598.125845320961	3582.2865480635774	3614.238452780255	4724.904421861929	4837.962252197898	3828.4851789400655	3489.3791650909943
4114.053052408095	4185.993510222995	3875.473272595538	3485.8974823378862	3610.2614825646283	3555.0216845803675	4111.477046927484	3661.0118886208834	5579.769699496207	3952.9714320403664	4104.806156395172	3826.2637788375814	4160.8000649234555	3994.05976030492	3775.171519250887	4081.882385492351	3990.2547427451236	4299.044917102098	3840.2856165544717	4105.386610481458	3833.713130666474	3829.1931964608207	3765.437297903811	3598.0960653408606	3582.1747454187066	3614.238452780255	4724.813586698379	4837.910706686798	3828.4851789400655	3489.3791650909943
4114.053052408095	4185.993510222995	3875.473272595538	3485.8974823378862	3610.2614825646283	3555.0216845803675	4111.477046927484	3661.0118886208834	5579.769699496207	3952.9714320403664	4104.806156395172	3826.2637788375814	4160.8000649234555	3994.05976030492	3775.171519250887	4081.882385492351	3990.2547427451236	4299.041345092452	3840.2856165544717	4105.386610481458	3833.713130666474	3829.1931964608207	3765.437297903811	3598.0960653408606	3582.1747454187066	3614.238452780255	4724.813586698379	4837.910706686798	3828.4851789400655	3489.3791650909943
4113.68291631009	4185.993510222995	3875.473272595538	3485.8974823378862	3610.2614825646283	3554.929558767707	4111.477046927484	3661.0118886208834	5573.198668348639	3952.9714320403664	4104.806156395172	3826.2637788375814	4160.8000649234555	3994.05976030492	3775.171519250887	4081.882385492351	3989.657248982803	4297.966124120041	3840.2856165544717	4105.386610481436	3833.713130666474	3829.1931964608207	3765.437297903811	3598.0526624560075	3582.1747454187066	3614.238452780255	4724.421621545883	4837.731640354308	3828.4851789400655	3489.3791650909943
4113.68291631009	4185.993510222995	3875.473272595538	3485.8974823378862	3610.2614825646283	3554.929558767707	4111.477046927484	3661.0118886208834	5573.198668348639	3952.9714320403664	4104.806156395172	3826.2637788375814	4160.8000649234555	3994.05976030492	3775.171519250887	4081.882385492351	3989.657248982803	4297.966124120041	3840.2856165544717	4105.386610481425	3833.713130666474	3829.1931964608207	3763.962309071872	3598.0526624560075	3582.1747454187066	3614.238452780255	4724.421621545883	4837.731640354308	3828.4851789400655	3489.3791650909943
4113.68291631009	4185.993510222995	3875.473272595538	3485.8974823378862	3610.2614825646283	3554.929558767707	4111.477046927484	3661.0118886208834	5573.198668348639	3952.9714320403664	4104.806156395172	3826.2637788375814	4160.8000649234555	3994.05976030492	3775.171519250887	4081.882385492351	3989.657248982803	4296.848784501821	3840.2856165544717	4105.386610481425	3833.713130666474	3829.1931964608207	3763.2170347769797	3598.0526624560075	3582.1747454187066	3614.238452780255	4724.162066593235	4837.731640354308	3828.4851789400655	3489.3791650909943
4113.68291631009	4185.993510222995	3875.473272595538	3485.8974823378862	3610.2614825646283	3554.929558767707	4111.477046927484	3661.0118886208834	5573.198668348639	3952.9714320403664	4104.806156395172	3826.2637788375814	4160.8000649234555	3994.05976030492	3775.171519250887	4081.882385492351	3989.2814622451942	4296.848784501821	3840.2856165544717	4105.386610481424	3833.713130666474	3829.1931964608207	3763.2170347769797	3598.0526624560075	3582.1747454187066	3614.238452780255	4724.066419126362	4837.731640354308	3828.4851789400655	3489.3791650909943
4110.531971280464	4185.993510222995	3875.213027920814	3485.8974823378862	3610.2614825646283	3554.929558767707	4107.521555472102	3661.0118886208834	5571.477491425894	3952.9714320403664	4104.806156395172	3825.1073433471574	4160.8000649234555	3994.05976030492	3774.9888375028104	4081.882385492351	3989.2814622451942	4295.124823225055	3839.025426312306	4105.386610481419	3833.713130666474	3829.0639485580296	3762.061592925127	3597.601374793435	3582.1747454187066	3614.238452780255	4719.079765431896	4832.796196461479	3828.4851789400655	3489.3791650909943
4110.531971280464	4185.993510222995	3875.213027920814	3485.8974823378862	3610.2614825646283	3554.929558767707	4107.521555472102	3661.0118886208834	5571.477491425894	3952.5767889530725	4104.806156395172	3825.1073433471574	4160.8000649234555	3994.05976030492	3774.9888375028104	4045.4848717564214	3989.2814622451942	4295.124823225055	3839.025426312306	4105.386610481419	3833.713130666474	3829.0639485580296	3762.061592925127	3597.2218977806897	3582.1186908230884	3614.238452780255	4719.079765431896	4832.796196461479	3828.4851789400655	3489.3791650909943
4110.531971280464	4185.993510222995	3875.213027920814	3485.8974823378862	3610.2614825646283	3554.929558767707	4107.521555472102	3661.0118886208834	5565.48593003482	3952.5767889530725	4100.155361741549	3825.1073433471574	4160.8000649234555	3994.05976030492	3774.729625809664	4045.4848717564214	3989.2814622451942	4294.695872666795	3839.025426312306	4105.386610481419	3833.713130666474	3829.0639485580296	3760.6937789916838	3597.208033583043	3582.1186908230884	3614.238452780255	4718.877708196546	4832.796196461479	3828.4851789400655	3489.3791650909943
4110.531971280464	4185.993510222995	3874.3682581127805	3485.8974823378862	3610.2614825646283	3554.8179214823967	4107.521555472102	3661.0118886208834	5565.48593003482	3946.6678494129483	4100.155361741549	3825.1073433471574	4160.8000649234555	3994.05976030492	3774.629958095118	4045.4848717564214	3988.803257246078	4294.695872666795	3838.8589541361625	4105.331616153422	3833.713130666474	3829.0639485580296	3760.6937789916838	3597.067303211945	3581.9846571271546	3614.238452780255	4718.877708196546	4832.796196461479	3828.4851789400655	3489.3791650909943
4110.380150436615	4185.993510222995	3874.3682581127805	3485.8974823378862	3610.2614825646283	3554.8179214823967	4107.472264700016	3661.0118886208834	5565.48593003482	3946.6678494129483	4100.155361741549	3825.0142725322457	4160.8000649234555	3994.05976030492	3774.629958095118	4045.1038605700346	3988.803257246078	4294.695872666795	3838.8589541361625	4105.331616153422	3833.713130666474	3829.0639485580296	3760.6937789916838	3597.0152982815844	3581.9846571271546	3614.238452780255	4718.836356818747	4832.6122039899055	3828.4851789400655	3489.3791650909943
4110.380150436615	4185.993510222995	3874.3682581127805	3485.8974823378862	3610.2614825646283	3554.8179214823967	4107.472264700016	3661.011888618971	5565.48593003482	3946.6678494129483	4100.155361741549	3825.0142725322457	4160.8000649234555	3994.05976030492	3774.629958095118	4045.1038605700346	3988.6420200795383	4291.184012995119	3838.8589541361625	4105.331616153422	3833.7109811747187	3828.8768068841146	3760.195972787701	3597.0148136192365	3581.9846571271546	3614.238452780255	4716.374343413888	4832.6122039899055	3828.4851789400655	3489.3791650909943
4109.39327922036	4185.993510222995	3874.0230779746853	3485.8974823378862	3610.2614825646283	3554.8179214823967	4107.472264700016	3661.011888618971	5565.48593003482	3946.5908269566876	4099.709390559126	3825.0142725322457	4160.690531954178	3994.05976030492	3774.629958095118	4045.1038605700346	3988.6420200795383	4290.800855066342	3838.8589541361625	4105.331616153422	3833.7109811747187	3828.8768068841146	3758.395291750485	3595.7278296785976	3581.394920048254	3614.238452780255	4716.374343413888	4832.101634103644	3828.4851789400655	3489.3791650909943
4109.207263027069	4185.993510222995	3874.0230779746853	3485.897477846378	3610.2614825646283	3554.8179214823967	4107.472264700016	3661.011888618971	5565.48593003482	3946.5908269566876	4099.569379538436	3825.0142725322457	4160.690531954178	3994.05976030492	3774.629958095118	4045.1038605700346	3988.447980494674	4290.800855066342	3838.8589541361625	4105.313010465323	3833.7109811747187	3828.8768068841146	3758.2546062766532	3595.7278296785976	3581.394920048254	3614.238452780255	4716.374343413888	4831.325151484836	3828.4851789400655	3489.3791650909943
4108.31678532669	4185.993510222995	3873.6000171839323	3485.897477846378	3610.2614825646283	3554.8179214823967	4107.472264700016	3661.011888618971	5564.886431313567	3946.5908269566876	4099.11192273341	3825.0142725322457	4160.690531954178	3994.05976030492	3774.629958095118	4045.1038605700346	3988.447980494674	4290.800855066342	3838.8589541361625	4105.313010465323	3833.7109811747187	3828.8768068841146	3758.0810511683835	3595.329463118843	3581.394920048254	3614.238452780255	4716.374343413888	4831.325151484836	3828.4851789400655	3489.3791650909943
4108.31678532669	4185.993510222995	3873.6000171839323	3485.897477846378	3610.2614825646283	3554.7957519261663	4107.371027243424	3661.011888618971	5564.886431313567	3946.5908269566876	4099.11192273341	3825.0142725322457	4160.690531954178	3994.05976030492	3774.629958095118	4045.1038605700346	3988.447980494674	4290.254414819813	3838.8589541361625	4105.313010465323	3833.7109811747187	3828.8641376572787	3757.21511432882	3595.329463118843	3581.394920048254	3614.238452780255	4716.374343413888	4831.325151484836	3828.4851789400655	3489.3791650909943
4108.31678532669	4185.993510222995	3873.6000171839323	3485.897477846378	3610.2614825646283	3554.7735932326655	4106.515976375813	3661.011888618971	5564.886431313567	3946.5908269566876	4099.11192273341	3825.0142725322457	4160.40176735409	3994.05976030492	3774.629958095118	4045.1038605700346	3988.447980494674	4290.040061817472	3838.8589541361625	4105.313010465323	3833.7109811747187	3828.849619265581	3757.1388820326047	3595.059314572567	3581.394920048254	3614.238452780255	4716.26241652118	4830.250312427312	3828.4851789400655	3489.3791650909943
4108.31678532669	4185.993510222995	3873.6000171839323	3485.897477846378	3610.2614825646283	3554.7735932326655	4106.515976375813	3661.011888618971	5564.886431313567	3946.5908269566876	4099.11192273341	3824.659055602853	4160.40176735409	3994.05976030492	3774.34537715758	4045.1038605700346	3987.9021986562534	4290.040061817472	3838.8589541361625	4105.313010465323	3833.7109811747187	3828.359691231662	3756.7244863134174	3595.0178251849557	3581.394920048254	3614.238452780255	4716.26241652118	4830.250312427312	3828.4851789400655	3489.3791650909943
4107.8750467702175	4185.993510222995	3873.6000171839323	3485.897477846378	3610.2614825646283	3554.7491097490065	4106.515976375813	3661.011888618971	5553.754841926685	3946.5908269566876	4097.057177885604	3824.659055602853	4160.40176735409	3994.05976030492	3774.34537715758	4045.1038605700346	3987.9021986562534	4288.996363967972	3838.8589541361625	4105.313010465323	3833.7109811747187	3828.359691231662	3756.4763706545273	3595.0178251849557	3581.394920048254	3614.238452780255	4716.26241652118	4829.180315203461	3828.4851789400655	3489.3791650909943
4107.8750467702175	4185.993510222995	3873.6000171839323	3485.897477846378	3610.2614825646283	3554.7491097490065	4106.515976375813	3661.0118886189703	5553.754841926685	3946.585925723891	4097.057177885604	3824.659055602853	4160.40176735409	3994.05976030492	3774.34537715758	4045.1038605700346	3987.9021986562534	4287.621022202749	3838.8589541361625	4105.313010465323	3833.7109811747187	3828.359691231662	3756.4763706545273	3594.4650886760064	3581.394920048254	3614.238452780255	4716.26241652118	4829.180315203461	3828.4851789400655	3489.3791650909943
4107.8750467702175	4185.993510222995	3826.972794367821	3485.897477846378	3610.2614825646283	3554.710323749886	4106.280959783035	3661.0118886189703	5553.754841926685	3867.7588858413815	4096.075669391821	3824.659055602853	4159.240073828986	3994.05976030492	3774.34537715758	4045.1038605700346	3987.701488587548	4287.019423550886	3838.8589541361625	4105.169520518793	3833.7109811747187	3828.359691231662	3754.6717439529803	3594.4650886760064	3581.394920048254	3614.238452780255	4714.179840212553	4829.180315203461	3828.4851789400655	3489.3791650909943
4107.628958102232	4185.993510222995	3826.972794367821	3485.897477846378	3610.2614825646283	3554.710323749886	4106.280959783035	3661.0118886189703	5551.185682600682	3867.7588858413815	4096.075669391821	3824.659055602853	4159.240073828986	3994.05976030492	3774.34537715758	4045.1038605700346	3987.701488587548	4284.91900706575	3838.8589541361625	4105.169520518793	3833.7109811747187	3828.359691231662	3754.6190039123435	3594.1027175138634	3581.394920048254	3614.238452780255	4713.311601651126	4829.180315203461	3828.4851789400655	3489.3791650909943
4107.628958102232	4185.993510222995	3826.972794367821	3485.897477846378	3610.2614825646283	3554.6813532495253	4106.280959783035	3661.01188861897	5551.185682600682	3867.7588858413815	4096.075669391821	3824.659055602853	4159.240073828986	3994.05976030492	3774.34537715758	4045.1038605700346	3987.701488587548	4284.8104092831245	3838.8589541361625	4105.169520518793	3833.7109811747187	3828.359691231662	3754.6190039123435	3594.087371116644	3581.394920048254	3614.238452780255	4713.311601651126	4828.676163379878	3828.4851789400655	3489.3791650909943
4107.628958102232	4185.993510222995	3826.972794367821	3485.897477846378	3610.2614825646283	3554.6813532495253	4106.280959783035	3661.01188861897	5550.391833966577	3867.7588858413815	4096.075669391821	3824.645002927108	4159.240073828986	3994.05976030492	3774.338642027943	4045.1038605700346	3987.701488587548	4284.8104092831245	3838.8589160922465	4105.169520518793	3833.7109811747187	3828.3396238143996	3754.6190039123435	3594.087371116644	3581.394920048254	3614.238452780255	4713.311601651126	4828.676163379878	3828.4851789400655	3489.3791650909943
4107.503283965354	4185.993510222993	3826.972794367821	3485.897477846378	3610.2614825646283	3554.6813532495253	4105.249676641559	3661.01188861897	5550.222535231626	3867.7588858413815	4096.075669391821	3824.5253207077662	4159.240073828986	3994.05976030492	3774.1859110428613	4045.1038605700346	3986.785851537319	4284.8104092831245	3838.8589160922465	4105.169520518793	3833.7109811747187	3828.3396238143996	3753.710347484189	3594.087371116644	3581.394920048254	3614.238452780255	4712.1861609986245	4828.676163379878	3828.4851789400655	3489.3791650909943
4106.519212604491	4185.98699695729	3826.972794367821	3485.897477846378	3610.2614825646283	3554.5851331855024	4105.249676641559	3661.01188861897	5550.222535231626	3867.7588858413815	4094.8696024799137	3824.5253207077662	4159.096792218257	3994.05976030492	3774.1859110428613	4045.1038605700346	3986.785851537319	4282.786719702306	3838.8589160922465	4105.007172494104	3833.7109811747187	3828.319019930814	3753.710347484189	3593.7420192382824	3581.394920048254	3614.238452780255	4712.1861609986245	4827.876670767465	3828.4851789400655	3489.3791650909943
4106.519212604491	4185.98699695729	3826.972794367821	3485.897477846378	3610.2614825646283	3554.5851331855024	4105.249676641559	3661.01188861897	5550.222535231626	3867.7588858413815	4094.8696024799137	3824.5253207077662	4159.096792218257	3994.05976030492	3774.1859110428613	4045.1038605700346	3986.785851537319	4282.786719702306	3838.8589160922465	4105.007172494104	3833.7109811747187	3828.319019930814	3752.9278636482595	3593.7420192382824	3581.394920048254	3614.238452780255	4712.1861609986245	4827.876670767465	3828.4851789400655	3489.3791650909943
4106.519212604491	4185.98699695729	3826.972794367821	3485.897477846378	3610.2614825646283	3554.445039354002	4105.249676641559	3661.01188861897	5544.903731255608	3867.7588858413815	4094.8670915007815	3824.2354526922863	4159.096792218257	3994.05976030492	3774.014560136585	4045.1038605700346	3985.3868197297334	4282.786719702306	3838.8589160922465	4105.007172494104	3833.7109811747187	3828.1240711557207	3752.6520896106213	3593.7420192382824	3581.394920048254	3614.238452780255	4712.1861609986245	4827.390810510542	3828.4851789400655	3489.3791650909943
4106.519212604491	4185.98699695729	3826.503302186577	3485.897477846378	3610.2614825646283	3554.445039354002	4105.249676641559	3661.0118886189694	5544.903731255608	3863.1553820606828	4094.8670915007815	3824.2354526922863	4159.096792218257	3994.05976030492	3774.014560136585	4045.1038605700346	3985.3868197297334	4281.251053603755	3838.8589160922465	4105.007172494104	3833.7109811747187	3828.1240711557207	3752.6520896106213	3593.7420192382824	3581.394920048254	3614.238452780255	4712.1861609986245	4827.371710917335	3828.4851789400655	3489.3791650909943
4106.519212604491	4185.98699695729	3826.503302186577	3485.897477846378	3610.2614825646283	3554.445039354002	4105.249676641559	3661.0118886189694	5544.903731255608	3863.1553820606828	4094.8670915007815	3824.2354526922863	4159.096792218257	3994.05976030492	3774.014560136585	4045.1038605700346	3985.3868197297334	4281.251053603755	3838.8589160922465	4105.007172494104	3833.7109713917625	3828.1240711557207	3752.6520896106213	3593.7420192382824	3581.3931355693485	3614.238452780255	4712.014626360811	4827.371710917335	3828.4851789400655	3489.3791650909943
4105.658703658322	4185.98699695729	3825.1423235794828	3485.897477846378	3610.2614825646283	3554.445039354002	4105.249676641559	3661.0118886189694	5544.903731255608	3863.1553820606828	4094.8670915007815	3823.984423579057	4159.017853385301	3994.05976030492	3774.014560136585	4045.1005820010932	3985.3868197297334	4281.251053603755	3838.8589160922465	4105.007172494104	3833.7109713917625	3828.1240711557207	3752.437065177869	3593.2880553798814	3581.3931355693485	3614.238452780255	4711.060308117583	4825.981838062349	3828.4851789400655	3489.3791650909943
4105.658703658322	4185.98699695729	3825.1423235794828	3485.897477846378	3610.2614825646283	3554.430768877771	4105.249676641559	3661.0118886189694	5544.903731255608	3863.1553820606828	4094.8670915007815	3823.984423579057	4159.017853385301	3994.05976030492	3774.014560136585	4045.1005820010932	3985.3868197297334	4281.251053603755	3838.8564089007245	4105.007172494104	3833.7109713917625	3828.1240711557207	3752.437065177869	3592.5749995721403	3580.889993417344	3614.238452780255	4711.043532839247	4820.227605605547	3828.4851789400655	3489.3791650909943
4105.658703658322	4185.98699695729	3825.1423235794828	3485.897477846378	3610.2614825646283	3554.430768877771	4105.249676641559	3661.0118886189694	5544.903731255608	3836.6558737893256	4094.8670915007815	3819.3936354235007	4159.017853385301	3994.05976030492	3774.0086943388096	4045.1005820010932	3985.3868197297334	4280.609871604465	3838.63195201093	4105.007172494104	3833.7109713917625	3828.1240711557207	3752.427321171376	3592.5749995721403	3580.889993417344	3614.238452780255	4710.675523483809	4817.273037187824	3828.4851789400655	3489.3791650909943
4105.589710763927	4185.98699695729	3825.066356405395	3485.897477846378	3610.2614825646283	3554.3421299817383	4105.249676641559	3661.0118886189694	5544.903731255608	3836.6558737893256	4093.6869074758906	3819.3936354235007	4158.579216990451	3994.05976030492	3774.0086943388096	4045.1005820010932	3983.0469299645038	4278.8910374080415	3838.63195201093	4103.281843977322	3833.705787500934	3827.3919915580773	3751.94075467701	3592.4726748904595	3580.889993417344	3614.238452780255	4708.13464419883	4817.273037187824	3828.4851789400655	3489.3791650909943
4105.589710763927	4185.98699695729	3825.066356405395	3485.897477846378	3610.2614825646283	3553.9944281015723	4104.735055584476	3661.0118886189694	5539.612392258445	3836.6558737893256	4093.3350487398607	3819.3936354235007	4158.579216990451	3994.05976030492	3773.835992009532	4045.1005820010932	3983.0469299645038	4278.208638305451	3838.461938025014	4103.281843977322	3833.627515570836	3827.3919915580773	3750.6670913220046	3591.959142327571	3580.8855344155927	3614.238452780255	4707.913674718435	4812.530792961349	3828.4851789400655	3489.3791650909943
4105.589710763927	4185.981227847152	3825.0238015794166	3485.8974778463776	3610.2614825646283	3553.9944281015723	4104.735055584476	3661.0118886189694	5539.612392258445	3836.6558737893256	4093.3350487398607	3819.3936354235007	4158.579216990451	3994.05976030492	3773.835992009532	4045.1005820010932	3983.0469299645038	4278.208638305451	3838.461938025014	4103.281843977322	3833.627515570836	3827.3919915580773	3750.6670913220046	3591.959142327571	3580.8855344155927	3614.238452780255	4707.913674718435	4812.530792961349	3828.4851789400655	3489.3791650909943
4104.270028296967	4185.981227847152	3824.507905457528	3485.8974778463776	3610.2614825646283	3553.9944281015723	4104.735055584476	3661.0118886189694	5537.877563220822	3836.6558737893256	4093.3350487398607	3819.3936354235007	4157.528980056304	3994.05976030492	3773.2046489406443	4045.1005820010932	3983.0469299645038	4278.0193418754825	3838.2560847081286	4103.281843977322	3833.627515570836	3827.3919915580773	3750.6670913220046	3591.959142327571	3580.6846599646387	3614.238452780255	4707.913674718435	4812.237819874372	3828.4851789400655	3489.3791650909943
4104.270028296967	4185.981227847152	3824.507905457528	3485.8974778463776	3610.2614825646283	3553.9944281015723	4104.735055584476	3661.0118886189694	5537.877563220822	3836.6558737893256	4093.3350487398607	3818.408192627926	4157.528980056304	3994.05976030492	3773.2046489406443	4045.1005820010932	3983.0469299645038	4278.0193418754825	3838.2560847081286	4103.261807566247	3833.627515570836	3827.3335517577975	3750.6670913220046	3591.959142327571	3580.6846599646387	3614.238452780255	4707.913674718435	4805.125397550695	3828.4851789400655	3489.3791650909943
4104.270028296967	4185.981227847152	3824.507905457528	3485.8974778463776	3610.2614825646283	3553.9944281015723	4104.69568057851	3661.0118886189694	5537.877563220822	3834.64891254127	4093.3350487398607	3818.375679830827	4157.528980056304	3994.05976030492	3773.2046489406443	4045.100394779341	3983.0469299645038	4277.872635723007	3838.2560847081286	4103.261807566247	3833.627515570836	3827.3335517577975	3750.6670913220046	3591.959142327571	3580.6846599646387	3614.238452780255	4707.913674718435	4805.125397550695	3828.4851789400655	3489.3791650909943
4104.270028296967	4185.863679711907	3824.507905457528	3485.8974778463776	3610.2614825646283	3553.887115643711	4104.69568057851	3660.960312926703	5534.5252638578295	3834.474982341416	4092.1970010736773	3815.8610143685087	4157.528980056304	3994.05976030492	3773.2046489406443	4044.545591594472	3981.5135385376807	4275.257029731527	3838.2560847081286	4102.926055092767	3833.4811369141307	3827.317325853308	3749.9298417063164	3591.50786799841	3580.47603118052	3614.238452780255	4706.5614330452	4799.684211895346	3828.4851789400655	3489.3791650909943
4104.270028296967	4185.863679711907	3824.507905457528	3485.8974778463776	3610.2614825646283	3553.887115643711	4104.69568057851	3660.960312926703	5534.5252638578295	3832.6628885773207	4092.1970010736773	3815.8610143685087	4157.528980056304	3994.05976030492	3773.2046489406443	4044.545591594472	3981.5135385376807	4275.257029731527	3838.2560847081286	4102.926055092767	3833.4811369141307	3827.317325853308	3749.9298417063164	3591.50786799841	3580.47603118052	3614.238452780255	4706.5614330452	4799.684211895346	3828.4851789400655	3489.3791650909943
4104.270028296967	4185.863679711907	3824.5031239389364	3485.8974778463776	3610.2614825646283	3553.887115643711	4104.69568057851	3660.960312926703	5534.5252638578295	3832.6628885773207	4092.1970010736773	3815.8610143685087	4157.363718225123	3994.05976030492	3773.2046489406443	4044.545591594472	3981.5135385376807	4275.257029731527	3838.2560847081286	4102.926055092767	3833.4811369141307	3827.317325853308	3749.710401864574	3591.50786799841	3580.47603118052	3614.238452780255	4706.5614330452	4799.684211895346	3828.4851789400655	3489.3791650909943
4104.270028296967	4185.863679711907	3824.3350016911086	3485.8974778463776	3610.2614825646283	3553.887115643711	4104.69568057851	3660.960312926703	5534.5252638578295	3831.1788880759486	4092.1970010736773	3815.2621000378613	4157.363718225123	3994.05976030492	3773.2046489406443	4044.545591594472	3981.5135385376807	4275.257029731527	3838.2560847081286	4102.926055092767	3833.4811369141307	3827.317325853308	3749.710401864574	3591.50786799841	3580.47603118052	3614.238452780255	4706.5614330452	4799.684211895346	3828.4851789400655	3489.3791650909943
4104.270028296967	4185.863679711907	3823.49238935839	3485.8974778463776	3610.2614825646283	3553.887115643711	4104.69568057851	3660.960312926703	5534.5252638578295	3827.701684886199	4092.1970010736773	3814.0562988047386	4157.363718225123	3994.05976030492	3773.2046489406443	4044.545591594472	3981.5135385376807	4275.257029731527	3838.2560847081286	4102.926055092767	3833.4811369141307	3827.317325853308	3748.425172301939	3591.50786799841	3580.47603118052	3614.238452780255	4706.5614330452	4799.684211895346	3828.4851789400655	3489.3791650909943
4104.270028296967	4185.863679711907	3823.49238935839	3485.8974778463776	3610.2614825646283	3553.887115643711	4104.69568057851	3660.960312926703	5534.5252638578295	3827.701684886199	4092.1970010736773	3814.0562988047386	4157.363718225123	3994.05976030492	3773.2046489406443	4044.545591594472	3981.500700711542	4275.257029731527	3838.2560847081286	4102.926055092767	3833.4811369141307	3827.317325853308	3748.425172301939	3591.50786799841	3580.47603118052	3614.238452780255	4706.5614330452	4799.684211895346	3828.4851789400655	3489.3791650909943
4104.268277904364	4185.863679711907	3823.1586233027347	3485.8974778463776	3610.2614825646283	3553.887115643711	4104.69568057851	3660.960312926703	5533.612651604963	3826.957860058023	4092.1970010736773	3814.0562988047386	4156.945759078735	3994.05976030492	3773.2046489406443	4044.545591594472	3981.500700711542	4274.769842361775	3838.200512878207	4102.89983172581	3833.4811369141307	3827.317325853308	3748.3617227702534	3591.384313372077	3580.47603118052	3614.238452780255	4706.5614330452	4799.684211895346	3828.4851789400655	3489.3791650909943
4104.268277904364	4185.863679711907	3823.1586233027347	3485.8974778463776	3610.2614825646283	3553.887115643711	4104.5744274934395	3660.960312926703	5533.612651604963	3826.957860058023	4092.1970010736773	3813.9157773959178	4156.67556988301	3994.05976030492	3773.2046489406443	4044.545591594472	3981.4039126803364	4274.769842361775	3838.200512878207	4102.89983172581	3833.4811369141307	3827.304510819119	3747.4571718938614	3591.384313372077	3580.47603118052	3614.238452780255	4706.5614330452	4799.628716772846	3828.4851789400655	3489.3791650909943
4102.553445275708	4185.23999758571	3823.1586233027347	3485.8974778463776	3610.2614825646283	3553.887115643711	4104.5744274934395	3660.844039821044	5533.612651604963	3823.91003699996	4092.1970010736773	3811.236660243704	4156.67556988301	3994.05976030492	3773.2046489406443	4044.545591594472	3981.07097159497	4274.769842361775	3838.200512878207	4102.89983172581	3833.4811369141307	3827.304510819119	3747.4571718938614	3591.384313372077	3580.47603118052	3614.238452780255	4706.518435461003	4798.880553036736	3828.4851789400655	3489.3791650909943
4102.553445275708	4185.0486437388045	3823.098310349569	3485.897477846377	3610.2614825646283	3553.8534892399994	4104.454145033798	3660.844039821044	5533.0740933694115	3823.91003699996	4092.1312115035444	3811.236660243704	4156.383620278099	3994.05976030492	3773.1252762576505	4044.545591594472	3981.07097159497	4274.440508213331	3838.123918828432	4102.607977175062	3833.4811369141307	3827.1690730458968	3747.4571718938614	3591.2819438596675	3580.47603118052	3614.238452780255	4706.421855779705	4798.880553036736	3828.4851789400655	3489.3791650909943
4102.553445275708	4185.0486437388045	3822.984468538787	3485.897477846377	3610.2614825646283	3553.8534892399994	4104.454145033798	3660.844039821044	5533.0740933694115	3823.91003699996	4092.1312115035444	3811.236660243704	4156.383620278099	3994.05976030492	3773.1252762576505	4044.545591594472	3980.9074113498655	4274.440508213331	3838.123918828432	4102.607977175062	3833.4811369141307	3827.1690730458968	3747.443678236273	3591.2819438596675	3580.47603118052	3614.238452780255	4706.421855779705	4798.705930003149	3828.4851789400655	3489.3791650909943
4102.047123263651	4185.0486437388045	3821.5451634126603	3485.897477846377	3610.2614825646283	3553.850293887075	4104.454145033798	3660.8341340575507	5533.0740933694115	3823.5770511688215	4092.1312115035444	3811.236660243704	4156.383620278099	3994.05976030492	3773.1252762576505	4044.545591594472	3980.9074113498655	4274.440508213331	3838.123918828432	4102.607977175062	3833.4811369141307	3827.1690730458968	3745.796395145934	3591.2819438596675	3580.47603118052	3614.238452780255	4706.421855779705	4798.705930003149	3828.4851789400655	3489.3791650909943
4102.047123263651	4185.0486437388045	3821.5451634126603	3485.897477846377	3610.2614825646283	3553.8496707594622	4104.454145033798	3660.8341340575507	5533.0740933694115	3823.2142295854983	4092.1312115035444	3811.236660243704	4156.383620278099	3994.05976030492	3773.1252762576505	4044.545591594472	3980.9074113498655	4274.440508213331	3838.123918828432	4102.607977175062	3833.4811369141307	3827.1690730458968	3745.796395145934	3591.2819438596675	3580.47603118052	3614.238452780255	4706.421855779705	4798.705930003149	3828.4851789400655	3489.3791650909943
4101.580858069905	4184.959883338601	3820.7641227215872	3485.897477846377	3610.2614825646283	3553.8496707594622	4104.454145033798	3660.8341340575507	5533.0740933694115	3819.5605294891097	4092.1312115035444	3808.689867864954	4156.383620278099	3994.05976030492	3773.1252762576505	4044.545591594472	3980.9074113498655	4274.438894631635	3838.123918828432	4102.607977175062	3833.4811369141307	3827.1690730458968	3745.796395145934	3591.2819438596675	3580.47603118052	3614.238452780255	4706.421855779705	4795.889629138357	3828.4851789400655	3489.3791650909943
4101.580858069905	4184.959883338601	3820.7641227215872	3485.897477846377	3610.2614825646283	3553.8496707594622	4104.454145033798	3660.8341340575507	5533.0740933694115	3819.5605294891097	4092.1312115035444	3808.5638613199008	4156.383620278099	3994.05976030492	3773.1252762576505	4044.5455729987425	3980.9074113498655	4272.603434401255	3838.123918828432	4102.607977175062	3833.4811369141307	3827.1690730458968	3745.796395145934	3591.2819438596675	3580.47603118052	3614.238452780255	4706.421855779705	4794.924731705523	3828.4851789400655	3489.3791650909943
4101.580858069905	4184.959883338601	3820.0879958869164	3485.897477846377	3610.2614825646283	3553.8496707594622	4104.454145033798	3660.8341340575507	5532.012686572176	3818.434984349443	4092.1312115035444	3808.5638613199008	4156.383620278099	3994.05976030492	3773.1252762576505	4044.5455729987425	3980.9074113498655	4272.603434401255	3838.123918828432	4102.607977175062	3833.4811369141307	3827.1690730458968	3745.1336554217373	3591.2819438596675	3580.47603118052	3614.238452780255	4706.421855779705	4794.924731705523	3828.4851789400655	3489.3791650909943
4101.580858069905	4184.825279926828	3820.0879958869164	3485.897477846377	3610.2614825646283	3553.7867146048106	4104.454145033798	3660.8341340575507	5530.533041679479	3816.9492057717234	4092.1312115035444	3808.404049009648	4156.383620278099	3994.05976030492	3773.025444564525	4044.5455729987425	3980.9074113498655	4272.603434401255	3837.949032974886	4102.607977175062	3833.4811369141307	3827.1690730458968	3745.1336554217373	3591.2819438596675	3580.390865927346	3614.238452780255	4706.421855779705	4794.543935425503	3828.4851789400655	3489.3791650909943
4101.580858069905	4184.825279926828	3820.0879958869164	3485.897477846377	3610.2614825646283	3553.7867146048106	4104.454145033798	3660.8341340575507	5530.291339963289	3816.9492057717234	4092.123655758921	3808.404049009648	4156.383620278099	3994.05976030492	3773.025444564525	4044.5455729987425	3980.90144293675	4272.5039557029395	3837.949032974886	4102.607977175062	3833.4811369141307	3827.1690730458968	3745.1336554217373	3591.2819438596675	3580.390865927346	3614.238452780255	4706.421855779705	4794.212423385598	3828.4851789400655	3489.3791650909943
4101.580858069905	4184.825279926828	3820.0879958869164	3485.897477846377	3610.2614825646283	3553.7867146048106	4104.454145033798	3660.8341340575507	5530.291339963289	3816.320313856575	4092.123655758921	3808.404049009648	4156.383620278099	3994.05976030492	3773.025444564525	4044.5455729987425	3980.897597181594	4272.5039557029395	3837.949032974886	4102.607977175062	3833.470400311463	3827.1690730458968	3744.6061507584645	3591.2819438596675	3580.390865927346	3614.238452780255	4706.421855779705	4791.9937009662735	3828.4851789400655	3489.3791650909943
4101.2600722839625	4184.825279926828	3819.278785186133	3485.897477846377	3610.2614825646283	3553.7867146048106	4104.412915130582	3660.8341340575507	5528.156324496065	3815.2313071501803	4092.123655758921	3808.1165606609893	4156.383620278099	3994.05976030492	3773.022203404613	4044.5455729987425	3980.5843778669323	4272.020871739516	3837.949032974886	4102.450054651139	3833.470400311463	3826.9396273128173	3743.668156984688	3591.2819438596675	3580.390865927346	3614.238452780255	4706.421855779705	4788.392911587951	3828.4851789400655	3489.3791650909943
4101.046542058885	4184.825279926828	3819.278785186133	3485.897477846377	3610.2614825646283	3553.7613996392747	4104.339782864434	3660.8341340575507	5519.7145792905285	3815.2313071501803	4092.057000193957	3807.940696344896	4156.342246914152	3994.05976030492	3772.929562926552	4044.5455729987425	3978.9614796217675	4272.020871739516	3837.937058956317	4102.415080667273	3833.469075703857	3826.9396273128173	3743.668156984688	3591.2074488170992	3580.344706948602	3614.238452780255	4706.030894915686	4787.6243962678145	3828.4851789400655	3489.3791650909943
4101.046542058885	4184.825279926828	3819.278785186133	3485.8974778463325	3610.2614825646283	3553.7613996392747	4104.339782864434	3660.8341340575507	5519.7145792905285	3814.1763621141035	4092.057000193957	3807.940696344896	4156.342246914152	3994.05976030492	3772.929562926552	4044.5455729987425	3978.9614796217675	4272.020871739516	3837.937058956317	4102.415080667273	3833.469075703857	3826.9396273128173	3743.668156984688	3591.2074488170992	3580.344706948602	3614.238452780255	4706.030894915686	4787.6243962678145	3828.4851789400655	3489.3791650909943
4101.046542058885	4184.825279926828	3819.278785186133	3485.8974778463325	3610.2614825646283	3553.653747354706	4104.339782864434	3660.8341340575507	5512.316038941499	3814.1763621141035	4092.057000193957	3807.940696344896	4156.342246914152	3994.05976030492	3772.498900658712	4044.5455729987425	3978.9614796217675	4271.311982455531	3837.590371864979	4102.415080667273	3833.469075703857	3826.9396273128173	3743.649131879638	3591.2074488170992	3580.344706948602	3614.238452780255	4706.030894915686	4787.6243962678145	3828.4851789400655	3489.3791650909943
4100.258872391592	4184.772455672944	3819.278785186133	3485.8974778463325	3610.2614825646283	3553.653747354706	4104.339782864434	3660.8341340575507	5512.316038941499	3812.6621898979365	4092.057000193957	3807.726804522602	4156.342246914152	3994.05976030492	3772.498900658712	4044.5455729987425	3978.9614796217675	4271.311982455531	3837.590371864979	4102.415080667273	3833.469075703857	3826.9396273128173	3742.7402076326307	3591.2074488170992	3580.344706948602	3614.238452780255	4706.030894915686	4787.6243962678145	3828.4851789400655	3489.3791650909943
4100.258872391592	4184.772455672944	3819.278785186133	3485.8974778463325	3610.2614825646283	3553.653747354706	4104.331025814121	3660.8341340575507	5512.316038941499	3812.6621898979365	4092.057000193957	3806.1379767202543	4156.342246914152	3994.05976030492	3772.498900658712	4044.5455729987425	3978.9470106554118	4271.033146491477	3837.590371864979	4102.415080667273	3833.469075703857	3826.9396273128173	3742.7402076326307	3591.2074488170992	3580.344706948602	3614.238452780255	4706.030894915686	4787.5595490506785	3828.4851789400655	3489.3791650909943
4099.022739269695	4184.772455672944	3818.143865514917	3485.8974778463325	3610.2614825646283	3553.653747354706	4104.331025814121	3660.8341340575507	5512.316038941499	3812.557018964608	4092.057000193957	3806.1379767202543	4155.309297757944	3994.05976030492	3772.498900658712	4044.5455729987425	3978.3000364230606	4271.033146491477	3837.590371864979	4102.415080667273	3833.469075703857	3826.913729799658	3741.6973270263607	3590.829763361169	3580.344706948602	3614.238452780255	4706.030894915686	4785.062122438714	3828.4851789400655	3489.3791650909943
4099.022739269695	4184.772455672944	3818.143865514917	3485.8974778463325	3610.2614825646283	3553.653747354706	4104.331025814121	3660.8341340575507	5512.316038941499	3812.557018964608	4092.057000193957	3806.1379767202543	4155.309297757944	3994.05976030492	3772.498900658712	4044.5455729987425	3978.3000364230606	4271.033146491477	3837.5890292243603	4102.415080667273	3833.469075703857	3826.913729799658	3741.6973270263607	3590.829763361169	3580.344706948602	3614.238452780255	4706.030894915686	4785.062122438714	3828.4851789400655	3489.3791650909943
4099.022739269695	4184.690851884039	3818.143865514917	3485.8974778463316	3610.2614825646283	3553.630073465164	4104.331025814121	3660.8341340575507	5512.316038941499	3811.0020693693923	4092.057000193957	3806.1379767202543	4155.309297757944	3994.05976030492	3772.498900658712	4044.5455729987425	3978.3000364230606	4271.033146491477	3837.573852311555	4102.415080667273	3833.469075703857	3826.899750375551	3740.4383335750326	3590.829763361169	3580.344706948602	3614.238452780255	4706.030894915686	4784.57943899929	3828.4851789400655	3489.3791650909943
4099.022671650657	4184.690851884039	3818.143865514917	3485.8974778463316	3610.2614825646283	3553.630073465164	4104.331025814121	3660.8341340575507	5512.316038941499	3810.464353492977	4092.057000193957	3806.1379767202543	4155.309297757944	3994.05976030492	3772.498900658712	4044.5455729987425	3978.3000364230606	4270.403058168673	3837.573852311555	4102.415080667273	3833.469075703857	3826.899750375551	3740.4383335750326	3590.829763361169	3580.344706948602	3614.238452780255	4706.030894915686	4784.57943899929	3828.4851789400655	3489.3791650909943
4099.022671650657	4184.683877750681	3818.143865514917	3485.8974778463316	3610.2614825646283	3553.630073465164	4104.062180492076	3660.8341340575507	5512.316038941499	3808.8487449448894	4092.057000193957	3806.1379767202543	4155.309297757944	3994.05976030492	3772.498900658712	4044.5455729987425	3978.3000364230606	4270.403058168673	3837.573852311555	4102.415080667273	3833.469075703857	3826.899750375551	3738.901445331273	3590.5551642651235	3580.344706948602	3614.238452780255	4706.030894915686	4784.57943899929	3828.4851789400655	3489.3791650909943
4098.655811623773	4184.508412630564	3817.669582351365	3485.8974778463316	3610.2614825646283	3553.630073465164	4104.062180492076	3660.8341340575507	5512.316038941499	3808.8487449448894	4092.057000193957	3806.1379767202543	4154.626591560495	3994.05976030492	3772.354876821135	4044.5455729987425	3978.3000364230606	4270.403058168673	3837.0873606282425	4102.415080667273	3833.469075703857	3826.899750375551	3738.901445331273	3590.5551642651235	3580.1005650741736	3614.238452780255	4706.030894915686	4784.57943899929	3828.4851789400655	3489.3791650909943
4098.655811623773	4184.483320404372	3817.462758738766	3485.8974778463316	3610.2614825646283	3553.623067902639	4104.062180492076	3660.806088146057	5511.979600425461	3806.0969030790584	4091.702390820896	3805.9405760833442	4154.626591560495	3994.05976030492	3772.354876821135	4044.470371158618	3978.2161258828583	4270.403058168673	3837.0873606282425	4102.0975602951985	3833.469075703857	3826.796079966338	3738.901445331273	3590.4566283371923	3580.1005650741736	3614.238452780255	4705.567839724785	4784.014192884522	3828.4851789400655	3489.3791650909943
4098.655811623773	4184.483320404372	3817.462758738766	3485.8974778463316	3610.2614825646283	3553.623067902639	4104.062180492076	3660.806088146057	5511.979600425461	3806.0969030790584	4091.702390820896	3805.392780020823	4154.626591560495	3994.05976030492	3772.354876821135	4044.470371158618	3978.2161258828583	4270.403058168673	3837.0873606282425	4102.0975602951985	3833.469075703857	3826.796079966338	3738.901445331273	3590.4566283371923	3580.1005650741736	3614.238452780255	4705.567839724785	4784.014192884522	3828.4851789400655	3489.3791650909943
4098.655811623773	4184.483320404372	3816.506560084782	3485.8974778463316	3610.2614825646283	3553.5502820856536	4103.993581649316	3660.806088146057	5509.420624447126	3806.0969030790584	4091.702390820896	3803.9107655434555	4153.880627353784	3994.05976030492	3772.354876821135	4044.470371158618	3978.2161258828583	4269.085178181049	3837.0873606282425	4102.0975602951985	3833.469075703857	3826.796079966338	3738.554588821785	3590.107881476009	3580.1005650741736	3614.238452780255	4705.567839724785	4780.1725845286355	3828.4851789400655	3489.3791650909943
4098.592657101145	4184.483320404372	3816.506560084782	3485.8974778463316	3610.2614825646283	3553.5502820856536	4103.993581649316	3660.806088146057	5509.420624447126	3805.889127174949	4091.702390820896	3803.9107655434555	4153.880627353784	3994.05976030492	3772.325581377205	4044.470371158618	3978.2161258828583	4269.085178181049	3837.0873606282425	4102.0975602951985	3833.469075703857	3826.796079966338	3738.554588821785	3590.107881476009	3580.1005650741736	3614.238452780255	4705.567839724785	4780.1725845286355	3828.4851789400655	3489.3791650909943
4098.344790628262	4184.2355267093835	3816.3201724436153	3485.8974778463316	3610.2614825646283	3553.5502820856536	4103.993581649316	3660.806088146057	5509.065812357134	3805.8518913616267	4091.702390820896	3803.9107655434555	4153.555817275993	3994.05976030492	3772.325581377205	4044.470371158618	3977.8337332720566	4269.085178181049	3836.960580347057	4102.0975602951985	3833.469075703857	3826.796079966338	3738.554588821785	3590.107881476009	3580.042751858229	3614.238452780255	4705.567839724785	4780.069756070468	3828.4851789400655	3489.3791650909943
4098.15308097778	4184.2355267093835	3816.2737173657433	3485.8974778463316	3610.2614825646283	3553.5401333623668	4103.961353474873	3660.7962799804404	5506.923203514542	3805.392026546885	4091.6570745582353	3803.8764772984887	4152.409009334352	3994.05976030492	3772.0118396559983	4044.470371158618	3977.8337332720566	4269.033393361735	3836.7846405685577	4102.0885293270985	3833.469075703857	3826.780030199866	3738.2675390940212	3590.107881476009	3580.042751858229	3614.238452780255	4705.5253581901125	4780.069756070468	3828.4851789400655	3489.3791650909943
4097.413915180982	4182.094321353397	3815.7398690211376	3485.8974778463316	3610.2614825646283	3553.4078138286077	4103.439738783594	3660.7962799804404	5503.986365458992	3805.046046231075	4091.5148939489272	3802.376467673318	4151.99283234645	3994.05976030492	3771.7119571926223	4043.819118143132	3976.723935491581	4268.595221644971	3836.484830913363	4102.0885293270985	3833.469075703857	3826.032846153304	3736.4660714823085	3589.904357646886	3579.984527548806	3614.238452780255	4705.217978551767	4775.966106322678	3828.4851789400655	3489.3791650909943
4097.413915180982	4182.094321353397	3815.7398690211376	3485.8974778463316	3610.2614825646283	3553.3161826054993	4103.439738783594	3660.7962799804404	5503.986365458992	3804.281445152365	4091.5148939489272	3802.376467673318	4151.99283234645	3994.05976030492	3771.7119571926223	4043.819118143132	3976.723935491581	4268.401230625428	3836.484830913363	4102.0885293270985	3833.469075703857	3826.032846153304	3736.4660714823085	3589.904357646886	3579.984527548806	3614.238452780255	4705.217978551767	4775.966106322678	3828.4851789400655	3489.3791650909943
4097.413915180982	4182.094321353397	3815.7398690211376	3485.8974778463316	3610.2614825646283	3553.3161826054993	4102.941896071774	3660.7962799804404	5503.986365458992	3804.281445152365	4091.5148939489272	3802.376467673318	4151.99283234645	3994.05976030492	3771.683944361555	4043.819118143132	3976.723935491581	4268.401230625428	3836.484830913363	4101.955827292961	3833.469075703857	3826.032846153304	3736.4660714823085	3589.904357646886	3579.9272724454936	3614.238452780255	4705.217978551767	4775.966106322678	3828.4851789400655	3489.3791650909943
4097.413915180982	4182.094321353397	3815.7398690211376	3485.8974778463316	3610.2614825646283	3553.3161826054993	4102.941896071774	3660.7962799804404	5503.986365458992	3804.281445152365	4091.5148939489272	3802.376467673318	4151.99283234645	3994.05976030492	3771.683944361555	4043.819118143132	3976.723935491581	4268.401230625428	3836.484830913363	4101.955827292961	3833.469075703857	3826.032846153304	3736.4660714823085	3589.904357646886	3579.9272724454936	3614.238452780255	4705.217978551767	4775.966106322678	3828.4851789400655	3489.3791650909943
4097.413915180982	4182.094321353397	3815.7398690211376	3485.8974778463316	3610.2614825646283	3553.3161826054993	4102.686988479094	3660.7962799804404	5503.181615672205	3803.5556207084965	4091.5148939489272	3801.761908527971	4151.99162501771	3994.05976030492	3771.683944361555	4043.819118143132	3976.723935491581	4268.311987027973	3836.484830913363	4101.955827292961	3833.469075703857	3826.032846153304	3736.2148026767845	3589.336052892125	3579.9272724454936	3614.238452780255	4705.131838273624	4775.06236835749	3828.4851789400655	3489.3791650909943
4097.413915180982	4182.094321353397	3815.7398690211376	3485.8974778463316	3610.2614825646283	3553.30518860377	4102.686988479094	3660.7962799804404	5501.423373602334	3803.1398347206814	4091.5148939489272	3801.761908527971	4151.989517695654	3994.05976030492	3771.683944361555	4043.819118143132	3976.723935491581	4268.00474266012	3836.484830913363	4101.955827292961	3833.469075703857	3826.032846153304	3736.2148026767845	3589.336052892125	3579.9272724454936	3614.238452780255	4704.964735164611	4775.06236835749	3828.4851789400655	3489.3791650909943
4097.413915180982	4182.094321353397	3815.7398690211376	3485.8974778463316	3610.2614825646283	3553.30518860377	4102.686988479094	3660.7830832946793	5501.2010138737205	3802.286814311435	4091.199300655311	3801.761908527971	4151.989517695654	3994.05976030492	3771.683944361555	4043.819118143132	3976.7224777228184	4268.00474266012	3836.484830913363	4101.945463896169	3833.469075703857	3826.032846153304	3736.2148026767845	3589.336052892125	3579.9272724454936	3614.238452780255	4704.964735164611	4775.061716407099	3828.4851789400655	3489.3791650909943
4097.369573838103	4182.094321353397	3815.7398690211376	3485.8974778463316	3610.2614825646283	3553.149216709413	4102.308533326685	3660.7830832946793	5500.675913090594	3802.1105989311272	4091.199300655311	3801.2831713245673	4151.989517695654	3994.05976030492	3771.65474121286	4043.819118143132	3976.4525461700878	4267.409879260818	3836.484830913363	4101.816013644679	3833.469075703857	3826.032846153304	3736.2148026767845	3589.336052892125	3579.9272724454936	3614.238452780255	4703.566798427276	4772.951851056745	3828.4851789400655	3489.3791650909943
4097.369573838103	4182.094321353397	3815.7398690211376	3485.8974778463316	3610.2614825646283	3553.149216709413	4102.308533326685	3660.7830832946793	5500.675913090594	3802.1105989311272	4091.199300655311	3801.2831713245673	4151.746825423281	3994.05976030492	3771.65474121286	4043.819118143132	3976.4525461700878	4267.409879260818	3836.2948888107862	4101.816013644679	3833.469075703857	3826.032846153304	3736.2148026767845	3589.336052892125	3579.884631248868	3614.238452780255	4703.566798427276	4772.951851056745	3828.4851789400655	3489.3791650909943
4097.199666278506	4182.094321353397	3814.9590313991466	3485.8974778463316	3610.2614825646283	3553.149216709413	4102.308533326685	3660.7830832946793	5495.3910072461185	3801.6193406535835	4091.199300655311	3800.907227113821	4151.746825423281	3994.05976030492	3771.5059552025677	4043.819118143132	3976.4165381100897	4266.560866809644	3836.2948888107862	4101.816013644679	3833.469075703857	3826.032846153304	3736.137312622177	3589.1097589383085	3579.884631248868	3614.238452780255	4703.110842865148	4771.1135826728005	3828.4851789400655	3489.3791650909943
4097.199666278506	4181.902237330991	3814.9590313991466	3485.8974778463316	3610.2614825646283	3553.149216709413	4102.097873669549	3660.7830832946793	5495.3910072461185	3801.6193406535835	4090.9109909446543	3800.907227113821	4151.746825423281	3994.05976030492	3771.5059552025677	4043.7007995358244	3976.4165381100897	4266.560866809644	3836.2948888107862	4101.816013644679	3833.469075703857	3826.032846153304	3736.0616005984875	3589.1097589383085	3579.7161112017284	3614.238452780255	4703.110842865148	4771.1135826728005	3828.4851789400655	3489.3791650909943
4097.017426029579	4181.902237330991	3814.6184440439465	3485.8974778463316	3610.2614825646283	3553.149216709413	4102.097873669549	3660.7830832946793	5495.053523237899	3798.2224929393105	4090.9109909446543	3800.627967422185	4151.746825423281	3994.05976030492	3771.417265513802	4043.7007995358244	3976.4165381100897	4266.560866809644	3836.08505840032	4101.816013644679	3833.469075703857	3826.032846153304	3736.0616005984875	3589.1097589383085	3579.7161112017284	3614.238452780255	4703.110842865148	4771.1135826728005	3828.4851789400655	3489.3791650909943
4096.463136086546	4181.902237330991	3814.6184440439465	3485.8974778463316	3610.2614825646283	3553.048371285623	4102.097873669549	3660.721630858184	5495.053523237899	3797.7379455476307	4090.34825169756	3800.5592399928755	4151.746825423281	3994.05976030492	3771.417265513802	4043.6142551228395	3975.9508489532996	4265.725398492094	3836.08505840032	4101.611051098085	3833.469075703857	3826.001157031261	3735.4215141228365	3589.088999161301	3579.7161112017284	3614.238452780255	4702.877505357035	4770.919329138666	3828.4851789400655	3489.3791650909943
4096.463136086546	4181.902237330991	3814.6184440439465	3485.8974778463316	3610.2614825646283	3553.048371285623	4102.097873669549	3660.721630858184	5492.514863451812	3797.7379455476307	4090.34825169756	3800.1837425104786	4151.746825423281	3994.05976030492	3771.417265513802	4043.6142551228395	3975.9324835941875	4265.725398492094	3836.08505840032	4101.611051098085	3833.469075703857	3826.001157031261	3735.4215141228365	3589.088999161301	3579.7161112017284	3614.238452780255	4702.877505357035	4770.919329138666	3828.4851789400655	3489.3791650909943
4096.463136086546	4181.766419046168	3814.5628616556314	3485.8974778463316	3610.2614825646283	3553.048371285623	4102.097873669549	3660.721630858184	5492.012290662382	3797.259102570245	4089.883073568547	3800.1837425104786	4150.85676379249	3994.05976030492	3771.417265513802	4043.140383636556	3975.87912302129	4265.725398492094	3836.08505840032	4101.578258451513	3833.469075703857	3825.89702208973	3734.420435451236	3589.0598082945844	3579.7161112017284	3614.238452780255	4702.877505357035	4770.919329138666	3828.4851789400655	3489.3791650909943
4096.15451044104	4181.766419046168	3814.2718588180633	3485.8974778463316	3610.2614825646283	3552.9391525115825	4101.584007623848	3660.721630858184	5491.4628888714005	3797.0203390937368	4089.883073568547	3800.1837425104786	4150.85676379249	3994.05976030492	3770.807159506695	4043.140383636556	3975.87912302129	4265.725398492094	3835.677287038385	4101.578258451513	3833.469075703857	3825.89702208973	3734.420435451236	3589.0598082945844	3579.7161112017284	3614.238452780255	4702.809144941509	4770.919329138666	3828.4851789400655	3489.3791650909943
4096.15451044104	4181.766419046168	3814.2718588180633	3485.8974778463316	3610.2614825646283	3552.9391525115825	4101.584007623848	3660.721630858184	5490.881759349442	3796.713790936586	4089.883073568547	3798.762695480129	4150.75803566295	3994.05976030492	3770.807159506695	4043.140383636556	3975.87912302129	4264.9665110068345	3835.677287038385	4101.578258451513	3833.469075703857	3825.89702208973	3733.9799434421607	3588.73948561081	3579.7161112017284	3614.238452780255	4702.809144941509	4770.919329138666	3828.4851789400655	3489.3791650909943
4096.14096654925	4181.169293733994	3814.104754386822	3485.8974778463316	3610.2614825646283	3552.863180676692	4101.469564567179	3660.721630858184	5490.66906521161	3796.359555830094	4089.7228197018767	3798.566195310105	4150.658742008079	3994.05976030492	3770.807159506695	4042.8984896450606	3975.2641190813547	4264.886087730201	3835.677287038385	4101.265594279655	3833.469075703857	3825.8491552331825	3733.9042130362805	3588.709675113555	3579.7040267765024	3614.238452780255	4702.794856339541	4770.575128006372	3828.4851789400655	3489.3791650909943
4096.14096654925	4181.169293733994	3813.979618911915	3485.8974778463316	3610.2614825646283	3552.863180676692	4101.469564567179	3660.721630858184	5490.66906521161	3794.878656907864	4089.6553163628205	3798.5410287914965	4150.658742008079	3994.05976030492	3770.807159506695	4042.8984896450606	3975.22747941911	4264.29987204406	3835.677287038385	4101.265594279655	3833.469075703857	3825.8491552331825	3733.9042130362805	3588.709675113555	3579.7040267765024	3614.238452780255	4702.794856339541	4770.575128006372	3828.4851789400655	3489.3791650909943
4095.750554543134	4181.169293733994	3813.9504918853327	3485.8974778463316	3610.2614825646283	3552.863180676692	4101.360500338161	3660.721630858184	5481.82062324855	3793.481684553849	4089.654673302486	3798.231885807983	4149.647080213116	3994.05976030492	3770.7445236678177	4042.8984896450606	3975.22747941911	4263.493221523687	3835.5145377465365	4101.265594279655	3833.469075703857	3825.820352888078	3733.7952481192797	3588.5052499205585	3579.6311263627013	3614.238452780255	4701.4850270661855	4770.575128006372	3828.4851789400655	3489.3791650909943
4095.750554543134	4181.169293733994	3813.9504918853327	3485.8974778463316	3610.2614825646283	3552.863180676692	4101.360500338161	3660.721630858184	5481.82062324855	3793.481684553849	4089.654673302486	3798.231885807983	4149.647080213116	3994.05976030492	3770.7445236678177	4042.852894201602	3973.6556518121497	4263.493221523687	3835.5145377465365	4101.265594279655	3833.469075703857	3825.820352888078	3733.7952481192797	3588.5052499205585	3579.6311263627013	3614.238452780255	4701.4850270661855	4770.575128006372	3828.4851789400655	3489.3791650909943
4095.750554543134	4181.169293733994	3813.9504918853327	3485.8974778463316	3610.2614825646283	3552.8147742496267	4046.3290265113055	3660.721630858184	5481.82062324855	3793.481684553849	4088.922340455084	3798.231885807983	4149.647080213116	3994.05976030492	3770.7445236678177	4042.852894201602	3971.87987030343	4263.493221523687	3835.5145377465365	4101.265594279655	3833.469075703857	3825.820352888078	3733.7952481192797	3588.5052499205585	3579.6311263627013	3614.238452780255	4683.633371294443	4746.770350844185	3828.4851789400655	3489.3791650909943
4095.750554543134	4181.169293733994	3813.227620577516	3485.8974778463316	3610.2614825646283	3552.8147742496267	4044.870475622546	3660.721630858184	5481.792104282865	3792.9279942060475	4088.922340455084	3797.1944957077403	4149.215856953932	3994.05976030492	3770.7445236678177	4042.585616524015	3971.87987030343	4261.720900798692	3835.5145377465365	4101.265594279655	3833.469075703857	3825.709081006097	3733.7952481192797	3588.389572586073	3579.6064485488205	3614.238452780255	4683.633371294443	4746.770350844185	3828.4851789400655	3489.3791650909943
4095.1982694558683	4181.049741436943	3813.227620577516	3485.8974778463316	3610.2614825646283	3552.8147742496267	4044.8521129696173	3660.579677934643	5481.792104282865	3792.5857237145465	4088.7964301075463	3797.1944957077403	4149.215856953932	3994.05976030492	3770.4861844202132	4042.585616524015	3969.6777212760244	4261.720900798692	3835.0682853050002	4101.067145473788	3833.469075703857	3825.709081006097	3733.693576003876	3588.318530430469	3579.5411208889223	3614.238452780255	4683.633371294443	4746.770350844185	3828.4851789400655	3489.3791650909943
4094.589553687534	4181.049741436943	3813.227620577516	3485.8974778463316	3610.2614825646283	3551.9891613141235	4044.8521129696173	3660.579677934643	5481.792104282865	3792.3220184666834	4088.7964301075463	3797.1944957077403	4148.57443625867	3994.05976030492	3770.4852811034116	4042.585616524015	3969.594434135436	4261.720900798692	3835.0682276082334	4101.067145473788	3833.469075703857	3825.709081006097	3733.4377228948442	3588.314224238651	3579.5411208889223	3614.238452780255	4683.633371294443	4746.770350844185	3828.4851789400655	3489.3791650909943
4094.589553687534	4180.953422842293	3813.227620577516	3485.8974778463316	3610.2614825646283	3551.9891613141235	4044.8521129696173	3660.511974563369	5481.733861099575	3792.3220184666834	4088.199491244366	3797.1944957077403	4148.57443625867	3994.05976030492	3770.4265544225027	4042.5687742349255	3969.101771543484	4261.68011218358	3835.0682276082334	4101.067145473788	3833.469075703857	3825.69578335002	3733.4377228948442	3588.314224238651	3579.5411208889223	3614.238452780255	4683.633371294443	4746.770350844185	3828.4851789400655	3489.3791650909943
4094.3927923892197	4180.869875014418	3812.5310215463223	3485.8974778463316	3610.2614825646283	3551.9891613141235	4043.6497179034686	3660.511974563369	5477.633272136285	3791.1417853019702	4087.853681142292	3796.2443069069477	4147.470968082729	3994.05976030492	3770.301536100583	4042.342730365621	3968.8370787327485	4261.444277865393	3834.924062958211	4100.571321929733	3833.469075703857	3825.69578335002	3733.3515160580237	3588.0926056506373	3579.5411208889223	3614.238452780255	4679.828418439762	4742.279846355659	3828.4851789400655	3489.3791650909943
4094.3927923892197	4180.869875014418	3812.5310215463223	3485.8974778463316	3610.2614825646283	3551.9891613141235	4041.234511677251	3660.511974563369	5477.633272136285	3790.7624348452746	4087.853681142292	3796.2443069069477	4147.470968082729	3994.05976030492	3770.216264564867	4042.342730365621	3967.714910039933	4261.444277865393	3834.924062958211	4100.571321929733	3833.469075703856	3825.69578335002	3733.106891057255	3588.0926056506373	3579.5411208889223	3614.238452780255	4679.828418439762	4742.006981027129	3828.4851789400655	3489.3791650909943
4094.3927923892197	4180.869875014418	3812.2791180659565	3485.8974778463316	3610.2614825646283	3551.9891613141235	4041.234511677251	3660.511974563369	5477.633272136285	3790.056470860158	4087.7954112151815	3796.2443069069477	4147.470968082729	3994.05976030492	3770.216264564867	4041.5134232147275	3967.6436408119794	4261.444277865393	3834.901395558523	4100.571321929733	3833.469075703856	3825.652110208299	3733.106891057255	3588.0554910836745	3579.402567263528	3614.238452780255	4679.828418439762	4740.822474506862	3828.4851789400655	3489.3791650909943
4094.3927923892197	4180.869875014418	3812.2791180659565	3485.8974778463316	3610.2614825646283	3551.9891613141235	4039.9385670213433	3660.511974563369	5474.945886678459	3790.056470860158	4087.7954112151815	3796.2443069069477	4147.470968082729	3994.05976030492	3770.216264564867	4041.5134232147275	3967.6436408119794	4261.444277865393	3834.901395558523	4100.571321929733	3833.469075703856	3825.652110208299	3733.106891057255	3588.0554910836745	3579.402567263528	3614.238452780255	4679.828418439762	4740.822474506862	3828.4851789400655	3489.3791650909943
4094.3927923892197	4180.869875014418	3812.2791180659565	3485.8974778463316	3610.2614825646283	3551.9891613141235	4039.9385670213433	3660.511974563369	5474.945886678459	3789.5111499754303	4087.7954112151815	3796.2443069069477	4147.470968082729	3994.05976030492	3770.216264564867	4041.5134232147275	3965.7339694368457	4261.444277865393	3834.901395558523	4100.571321929733	3833.469075703856	3825.652110208299	3733.106891057255	3588.0554910836745	3579.402567263528	3614.238452780255	4679.828418439762	4740.822474506862	3828.4851789400655	3489.3791650909943
4094.3927923892197	4180.869875014418	3812.2791180659565	3485.8974778463316	3610.2614825646283	3551.9891613141235	4039.9385670213433	3660.511974563369	5474.945886678459	3789.5111499754303	4087.7612468320613	3796.2443069069477	4147.470968082729	3994.05976030492	3770.216264564867	4041.5134232147275	3965.7339694368457	4261.444277865393	3834.901395558523	4100.571321929733	3833.469075703856	3825.652110208299	3733.106891057255	3588.0554910836745	3579.402567263528	3614.238452780255	4679.828418439762	4740.822474506862	3828.4851789400655	3489.3791650909943
4094.3927923892197	4180.869875014418	3811.295598615048	3485.8974778463316	3610.2614825646283	3551.9891613141235	4037.6522847151236	3660.511974563369	5291.6634099501025	3787.331937105334	4087.7612468320613	3796.2443069069477	4147.470968082729	3994.05976030492	3770.216264564867	4041.5134232147275	3965.699241779588	4261.114384694007	3834.901395558523	4100.571321929733	3833.469075703856	3825.652110208299	3733.106891057255	3587.792684251316	3579.184018073497	3614.238452780255	4679.828418439762	4738.6241390547275	3828.4851789400655	3489.3791650909943
4094.2357560918313	4180.752545045497	3811.295598615048	3485.8974778463316	3610.2614825646283	3551.8408867918724	4037.6522847151236	3660.4708323669747	5291.6634099501025	3787.331937105334	4087.643937017443	3796.225781064153	4147.393675253712	3994.05976030492	3770.173593026473	4041.5134232147275	3965.6252533764505	4261.114384694007	3834.7780175838825	4100.571321929733	3833.469075703856	3825.559872473074	3733.0644838642656	3587.792684251316	3579.184018073497	3614.238452780255	4676.184939513325	4738.6241390547275	3828.4851789400655	3489.3791650909943
4093.910707990479	4180.752545045497	3811.295598615048	3485.8974778463316	3610.2614825646283	3551.8408867918724	4037.637567788668	3660.4708323669747	5291.6634099501025	3787.331937105334	4086.96994356032	3795.6972646916965	4147.231916291739	3994.05976030492	3770.173593026473	4041.511681317059	3965.1921916810925	4260.448113263629	3834.7780175838825	4100.571321929733	3833.469075703856	3825.559872473074	3733.0644838642656	3587.792684251316	3579.184018073497	3614.238452780255	4661.384341218546	4738.6241390547275	3828.4851789400655	3489.3791650909943
4093.910707990479	4180.752545045497	3811.295598615048	3485.8974778463316	3610.2614825646283	3551.8408867918724	4037.1317396235418	3660.4708323669747	5291.6634099501025	3787.331937105334	4086.96994356032	3795.6972646916965	4146.880712219559	3994.05976030492	3770.173593026473	4041.511681317059	3965.1921916810925	4260.448113263629	3834.7780175838825	4100.571321929733	3833.469075703856	3825.559872473074	3733.0644838642656	3587.792684251316	3579.184018073497	3614.238452780255	4659.733201789166	4738.6241390547275	3828.4851789400655	3489.3791650909943
4093.910707990479	4180.752545045497	3811.295598615048	3485.8974778463316	3610.2614825646283	3551.8408867918724	4037.0493606286	3660.4708323669747	5291.6634099501025	3787.331937105334	4086.96994356032	3795.6972646916965	4146.880712219559	3994.05976030492	3770.173593026473	4041.511681317059	3965.1921916810925	4260.448113263629	3834.7780175838825	4100.571321929733	3833.469075703856	3825.559872473074	3733.0644838642656	3587.792684251316	3579.184018073497	3614.238452780255	4658.969801386806	4738.6241390547275	3828.4851789400655	3489.3791650909943
4093.910707990479	4180.752545045497	3811.295598615048	3485.8974778463316	3610.2614825646283	3551.827277001943	4035.495731871019	3660.4708323669747	5291.6634099501025	3786.8221469863884	4086.96994356032	3795.6688296662855	4146.880712219559	3994.05976030492	3770.173593026473	4041.2117822502523	3965.031556230042	4260.448113263629	3834.7780175838825	4100.571321929733	3833.469075703856	3825.559872473074	3733.0644838642656	3587.792684251316	3579.184018073497	3614.238452780255	4658.930537811972	4738.6241390547275	3828.4851789400655	3489.3791650909943
4093.910707990479	4180.709172247759	3810.6465785421915	3485.8974778463316	3610.2614825646283	3551.827277001943	4035.002184730605	3660.4708323669747	5291.6634099501025	3786.311515201424	4086.96994356032	3795.6688296662855	4146.631313414945	3994.05976030492	3770.173593026473	4041.2117822502523	3964.698180308058	4260.21765951288	3834.756437466964	4100.571321929733	3833.469075703856	3825.4459131431477	3733.0644838642656	3587.663568017274	3579.1134913508113	3614.238452780255	4658.930537811972	4738.395415933565	3828.4851789400655	3489.3791650909943
4093.910707990479	4180.709172247759	3810.6460546539743	3485.8974778463316	3610.2614825646283	3551.827277001943	4034.9995729035463	3660.4708323669747	5291.6634099501025	3786.3091952813425	4086.96994356032	3795.6688296662855	4146.59453802807	3994.05976030492	3770.173593026473	4041.2117822502523	3964.698180308058	4260.21765951288	3834.756437466964	4100.571321929733	3833.469075703856	3825.4459131431477	3733.0165639879297	3587.663568017274	3579.1134913508113	3614.238452780255	4653.973697824152	4738.395415933565	3828.4851789400655	3489.3791650909943
4093.1698775775135	4180.471733802397	3810.480579868178	3485.8974778463316	3610.2614825646283	3551.6831142895144	4034.1680632031803	3660.4708323669747	5291.6634099501025	3786.198803513219	4086.96994356032	3795.0898769814357	4146.297677492279	3994.05976030492	3769.829665568631	4041.2117822502523	3963.306611501579	4260.158055562491	3834.6563413546064	4100.398285067153	3833.469075703856	3825.4459131431477	3732.8862187833265	3587.663568017274	3579.1134913508113	3614.238452780255	4652.5025120076325	4738.131659754661	3828.4851789400655	3489.3791650909943
4093.1698775775135	4180.471733802397	3810.480579868178	3485.8974778463316	3610.2614825646283	3551.6831142895144	4034.1680632031803	3660.4708323669747	5291.6634099501025	3786.198803513219	4086.96994356032	3794.8569924904587	4146.297677492279	3994.05976030492	3769.829665568631	4041.2117822502523	3963.306611501579	4260.158055562491	3834.6563413546064	4100.398285067153	3833.469075703856	3825.4459131431477	3732.8862187833265	3587.663568017274	3579.1134913508113	3614.238452780255	4652.5025120076325	4738.131659754661	3828.4851789400655	3489.3791650909943
4093.1698775775135	4180.471733802397	3810.480579868178	3485.8974778463316	3610.2614825646283	3551.6831142895144	4034.1680632031803	3660.4708323669747	5291.6634099501025	3786.039221625374	4086.952932778409	3794.59996343279	4145.8394188573675	3994.05976030492	3769.829665568631	4041.2117822502523	3963.306611501579	4259.720912155205	3834.6563413546064	4100.398285067153	3833.469075703856	3825.4459131431477	3732.7965759972876	3587.286835313714	3579.1134913508113	3614.238452780255	4652.104963993535	4736.021716226451	3828.4851789400655	3489.3791650909943
4093.1594010923554	4180.406452823744	3810.338742793141	3485.8974778463316	3610.2614825646283	3551.6831142895144	4034.11022769216	3660.4708323669747	5291.6634099501025	3786.038260452254	4086.91174694276	3794.59996343279	4145.8394188573675	3994.05976030492	3769.829665568631	4040.973786780678	3963.235875466038	4259.720912155205	3834.63727350748	4100.326870200353	3833.469075703856	3825.4408404563765	3732.7965759972876	3587.286835313714	3578.9851882679354	3614.238452780255	4651.99087619348	4736.021716226451	3828.4851789400655	3489.3791650909943
4093.1594010923554	4180.406452823744	3810.338742793141	3485.8974778463316	3610.2614825646283	3551.6831142895144	4034.0779925159823	3660.4708323669747	5291.6634099501025	3786.038260452254	4086.91174694276	3794.44724176361	4145.8394188573675	3994.05976030492	3769.829665568631	4040.973786780678	3963.235875466038	4259.658840442007	3834.63727350748	4100.326870200353	3833.469075703856	3825.4408404563765	3732.7965759972876	3587.286835313714	3578.9851882679354	3614.238452780255	4651.1682363135205	4736.021716226451	3828.4851789400655	3489.3791650909943
4093.1594010923554	4179.693831327527	3810.338742793141	3485.8974778463316	3610.2614825646283	3551.582620486536	4033.155180772922	3660.4708323669747	5291.6634099501025	3784.8868655129463	4086.4543898014763	3794.44724176361	4145.821554240169	3994.05976030492	3769.7907091767947	4040.9652409179466	3962.5333667329623	4257.347054456495	3834.5604190775734	4100.326870200353	3833.469075703856	3825.4408404563765	3732.7537902129843	3587.0366352609162	3578.9851882679354	3614.238452780255	4641.421791290325	4733.627055314079	3828.4851789400655	3489.3791650909943
4093.0884886961967	4179.693831327527	3809.3890965186374	3485.8974778463316	3610.2614825646283	3551.582620486536	4033.062043651013	3660.4708323669747	5291.6634099501025	3784.764107182433	4086.4543898014763	3794.44724176361	4144.409884015654	3994.05976030492	3769.7907091767947	4040.9652409179466	3962.502271877944	4257.347054456495	3834.5604190775734	4100.326870200353	3833.469075703856	3825.4408404563765	3732.1399095200277	3587.0366352609162	3578.9851882679354	3614.238452780255	4641.421791290325	4733.627055314079	3828.4851789400655	3489.3791650909943
4092.702476157016	4179.693831327527	3809.3890965186374	3485.8974778463316	3610.2614825646283	3551.582620486536	4033.062043651013	3660.4708323669747	5291.539306089314	3784.764107182433	4086.434025249764	3793.7437658904933	4144.409884015654	3994.05976030492	3769.7907091767947	4040.7122541240115	3962.208598898364	4257.347054456495	3834.5604190775734	4100.326870200353	3833.251041908801	3825.248216509928	3732.1399095200277	3586.6821414684428	3578.906807772782	3614.238452780255	4641.421791290325	4733.627055314079	3828.4851789400655	3489.3791650909943
4092.702476157016	4179.693831327527	3809.3890965186374	3485.8974778463316	3610.2614825646283	3551.572229746475	4033.062043651013	3660.4708323669747	5291.284676527857	3784.764107182433	4085.919101148569	3793.7437658904933	4144.409884015654	3994.05976030492	3769.7105671335357	4040.691424815662	3962.208598898364	4257.347054456495	3834.3412567122687	4100.326870200353	3833.251041908801	3825.248216509928	3732.1399095200277	3586.6821414684428	3578.906807772782	3614.238452780255	4641.421791290325	4733.627055314079	3828.4851789400655	3489.3791650909943
4092.702476157016	4179.693831327527	3809.3890965186374	3485.8974778463316	3610.2614825646283	3551.572229746475	4032.92047777093	3660.4708323669747	5291.284676527857	3784.438385805731	4085.919101148569	3793.7437658904933	4144.348543025393	3994.05976030492	3769.6661581159287	4040.691424815662	3962.107274762503	4257.347054456495	3834.3412567122687	4100.326870200353	3833.251041908801	3825.248216509928	3732.139416739343	3586.6821414684428	3578.906807772782	3614.238452780255	4641.421791290325	4733.627055314079	3828.4851789400655	3489.3791650909943
4092.4120600680426	4179.693831327527	3809.28983524689	3485.8974778463316	3610.2614825646283	3551.572229746475	4032.92047777093	3660.466396390333	5291.284676527857	3784.4150652507283	4085.919101148569	3793.063165910339	4144.348543025393	3994.05976030492	3769.6661581159287	4040.691424815662	3961.6897408033515	4256.914064670473	3834.3412567122687	4100.326870200353	3833.251041908801	3825.248216509928	3731.488215866231	3586.6821414684428	3578.906807772782	3614.238452780255	4639.433420076527	4733.483828101336	3828.4851789400655	3489.3791650909943
4092.4120600680426	4179.693831327527	3809.28983524689	3485.8974778463316	3610.2614825646283	3551.572229746475	4031.7512075144296	3660.466396390333	5290.697983027059	3782.8425782072	4085.919101148569	3793.063165910339	4143.0708832629025	3994.05976030492	3769.6661581159287	4040.691424815662	3961.6897408033515	4256.914064670473	3834.3412567122687	4100.326870200353	3833.251041908801	3825.248216509928	3731.488215866231	3586.440987913412	3578.8116083959967	3614.238452780255	4639.433420076527	4731.482037898275	3828.4851789400655	3489.3791650909943
4092.4120600680426	4179.555078006969	3809.28983524689	3485.8974778463316	3610.2614825646283	3551.572229746475	4031.7512075144296	3660.466396390333	5290.697983027059	3782.8425782072	4085.919101148569	3793.063165910339	4143.0708832629025	3994.05976030492	3769.6661581159287	4040.6158161105445	3961.6897408033515	4256.914064670473	3834.3412567122687	4100.14057864139	3833.251041908801	3825.2414945839905	3731.488215866231	3586.440987913412	3578.8116083959967	3614.238452780255	4637.0406997512655	4731.482037898275	3828.4851789400655	3489.3791650909943
4092.209342203899	4179.413610837	3808.9261572994274	3485.8974778463316	3610.2614825646283	3551.4880955230146	4031.7293717478233	3660.466396390333	5288.510834810294	3781.6238444485098	4085.919101148569	3793.063165910339	4142.228656774229	3994.05976030492	3769.3884454703357	4040.6158161105445	3961.228937880448	4256.914064670473	3834.1568941285345	4100.14057864139	3833.251041908801	3825.132409754289	3731.162486053732	3586.440987913412	3578.3134902659604	3614.238452780255	4637.021328997254	4731.482037898275	3828.4851789400655	3489.3791650909943
4092.02192959493	4179.413610837	3808.9261572994274	3485.8974778463316	3610.2614825646283	3551.420134944199	4030.8967605631215	3660.466396390333	5287.309789071612	3781.2581920294633	4085.919101148569	3792.870367675907	4142.228656774229	3994.05976030492	3769.1869033020766	4040.2563198188427	3959.390316320645	4256.914064670473	3833.949211281383	4100.14057864139	3833.251041908801	3825.132409754289	3731.122222279527	3586.440987913412	3578.3134902659604	3614.238452780255	4637.021328997254	4682.106893797589	3828.4851789400655	3489.343203563817
4092.02192959493	4179.413610837	3808.9261572994274	3485.8974778463316	3610.2614825646283	3551.420134944199	4030.8967605631215	3660.466396390333	5287.309789071612	3781.2581920294633	4085.919101148569	3792.870367675907	4142.228656774229	3994.05976030492	3769.1869033020766	4040.2563198188427	3959.390316320645	4256.914064670473	3833.949211281383	4100.14057864139	3833.251041908801	3825.132409754289	3731.122222279527	3586.440987913412	3578.3134902659604	3614.238452780255	4636.965529098292	4682.106893797589	3828.4851789400655	3489.3025774552934
4092.02192959493	4179.413610837	3808.9261572994274	3485.8974778463316	3610.2614825646283	3551.420134944199	4030.8967605631215	3660.4635140585037	5287.308266372718	3781.2041160672247	4085.919101148569	3792.870367675907	4141.823892728822	3994.05976030492	3769.1869033020766	4040.2563198188427	3959.390316320645	4256.766376615773	3833.949211281383	4100.06481874646	3833.251041908801	3825.132409754289	3731.122222279527	3586.440987913412	3578.3134902659604	3614.238452780255	4636.965529098292	4682.106893797589	3828.4851789400655	3489.3025774552934
4092.02192959493	4179.413610837	3808.9261572994274	3485.8974778463316	3610.2614825646283	3551.420134944199	4030.803483242228	3660.4635140585037	5286.7813546771185	3781.2041160672247	4085.919101148569	3792.7349754091315	4141.823892728822	3994.05976030492	3769.1869033020766	4040.2563198188427	3959.1842889785044	4255.888863658383	3833.949211281383	4100.06481874646	3833.251041908801	3825.132409754289	3731.122222279527	3586.440987913412	3578.3134902659604	3614.238452780255	4635.107991436969	4682.106893797589	3828.4851789400655	3489.3025774552934
4092.02192959493	4179.413610837	3808.9261572994274	3485.8974778463316	3610.2614825646283	3551.420134944199	4030.803483242228	3660.4635140585037	5284.77462876951	3781.2041160672247	4085.919101148569	3792.7349754091315	4141.823892728822	3994.05976030492	3769.1869033020766	4040.2563198188427	3959.1842889785044	4255.888863658383	3833.949211281383	4100.06481874646	3833.251041908801	3825.132409754289	3731.122222279527	3586.440987913412	3578.3134902659604	3614.238452780255	4632.93844134929	4682.106893797589	3828.4851789400655	3489.3025774552934
4092.02192959493	4179.413610837	3808.9261572994274	3485.8974778463316	3610.2614825646283	3551.420134944199	4030.4700442530843	3660.4635140585037	5283.807847417557	3780.7075104257374	4085.919101148569	3791.9496499372426	4141.818727845062	3994.05976030492	3769.1869033020766	4040.2563198188427	3958.5530934455487	4255.888863658383	3833.949211281383	4099.764274639983	3833.251041908801	3825.132409754289	3730.5422625140263	3586.440987913412	3578.3134902659604	3614.238452780255	4632.93844134929	4681.0239467409765	3828.4851789400655	3489.3025774552934
4092.02192959493	4179.413610837	3808.9261572994274	3485.8974778463316	3610.2614825646283	3551.3785617973663	4030.4700442530843	3660.4635140585037	5283.807847417557	3780.7075104257374	4085.919101148569	3791.9496499372426	4141.813442328631	3994.05976030492	3769.1869033020766	4040.2563198188427	3958.5530934455487	4255.835352229929	3833.949211281383	4099.764274639983	3833.251041908801	3825.132409754289	3730.5422625140263	3586.4039064070553	3578.3134902659604	3614.238452780255	4632.93844134929	4680.629956073955	3828.4851789400655	3489.3025774552934
4091.99291167503	4179.413610837	3808.9261572994274	3485.8974778463316	3610.2614825646283	3551.3785617973663	4030.4700442530843	3660.4635140585037	5283.807847417557	3780.7075104257374	4085.919101148569	3791.9496499372426	4141.767583437513	3994.05976030492	3769.1869033020766	4040.2563198188427	3958.5530934455487	4255.835352229929	3833.949211281383	4099.764274639983	3833.251041908801	3825.012741256369	3730.5422625140263	3586.4039064070553	3578.3134902659604	3614.238452780255	4632.93844134929	4680.629956073955	3828.4851789400655	3489.3025774552934
4091.923176172446	4179.048621283739	3808.809405477886	3485.8974778463316	3610.2614825646283	3551.377675593241	4030.4700442530843	3660.44571009308	5281.087037332774	3780.5415195331034	4085.682246240329	3791.9496499372426	4141.767583437513	3994.05976030492	3769.1869033020766	4040.2446123007803	3958.54017108847	4255.586785759575	3833.949211281383	4099.764274639983	3833.247021604512	3825.012741256369	3730.5422625140263	3586.4039064070553	3578.3134902659604	3614.238452780255	4631.83200574451	4680.314764838382	3828.4851789400655	3489.3025774552934
4091.918650617722	4179.048621283739	3808.396123019	3485.8974778463316	3610.2614825646283	3551.3752645617765	4029.7808718732194	3660.44571009308	5279.085039578929	3779.851854552735	4085.682246240329	3791.4820504061354	4141.447711899289	3994.05976030492	3769.089589475304	4040.2446123007803	3958.5157313708214	4255.586785759575	3833.949211281383	4099.68760918794	3833.247021604512	3824.780390155759	3729.4068870977826	3586.4039064070553	3578.3134902659604	3614.238452780255	4631.749285711153	4680.218572254256	3828.4851789400655	3489.3025774552934
4091.769862441579	4178.53860141908	3807.4570626824793	3485.8974778463316	3610.2614825646283	3551.3752645617765	4029.7808718732194	3660.44571009308	5276.348451390131	3777.4499088414746	4085.682246240329	3791.4820504061354	4139.212581447807	3994.05976030492	3768.9307133727793	4040.2446123007803	3957.7496183840485	4253.2894483114505	3833.6633631027407	4099.68760918794	3833.247021604512	3824.780390155759	3729.4068870977826	3586.104698975978	3578.199056610652	3614.238452780255	4626.6211267408835	4675.768694298734	3828.4851789400655	3489.3025774552934
4091.769862441579	4178.53860141908	3807.4570626824793	3485.8974778463316	3610.2614825646283	3551.3752645617765	4029.7808718732194	3660.44571009308	5276.348451390131	3777.4499088414746	4085.682246240329	3791.4820504061354	4139.212581447807	3994.05976030492	3768.9307133727793	4040.2446123007803	3957.7496183840485	4253.2894483114505	3833.6633631027407	4099.68760918794	3833.247021604512	3824.780390155759	3729.4068870977826	3586.104698975978	3578.199056610652	3614.238452780255	4624.798535133751	4675.768694298734	3828.4851789400655	3489.3025774552934
4091.769862441579	4178.53860141908	3807.4570626824793	3485.8974778463316	3610.2614825646283	3551.3594567543014	4029.769994438684	3660.44571009308	5276.348451390131	3777.4499088414746	4085.682246240329	3791.473610093057	4139.212581447807	3994.05976030492	3768.9307133727793	4040.2446123007803	3957.071791116279	4253.2894483114505	3833.6633631027407	4099.68760918794	3833.247021604512	3824.780390155759	3729.180991591613	3586.104698975978	3578.199056610652	3614.238452780255	4623.615932964534	4673.416524201319	3828.4851789400655	3489.3025774552934
4091.769862441579	4178.53860141908	3807.4570626824793	3485.8974778463316	3610.2614825646283	3551.3594567543014	4028.867489734129	3660.44571009308	5276.348451390131	3777.4499088414746	4085.682246240329	3791.473610093057	4139.212581447807	3994.05976030492	3768.9307133727793	4040.2446123007803	3957.071791116279	4253.2894483114505	3833.6633631027407	4099.68760918794	3833.247021604512	3824.780390155759	3729.180991591613	3586.104698975978	3578.199056610652	3614.238452780255	4623.615932964534	4673.416524201319	3828.4851789400655	3489.3025774552934
4091.769862441579	4178.53860141908	3807.4570626824793	3485.8974778463316	3610.2614825646283	3551.3594567543014	4028.867489734129	3660.44571009308	5276.348451390131	3774.9187489644473	4085.682246240329	3791.20227097896	4139.212581447807	3994.05976030492	3768.9307133727793	4040.2446123007803	3957.071791116279	4253.2894483114505	3833.6633631027407	4099.68760918794	3833.247021604512	3824.780390155759	3729.180991591613	3586.104698975978	3578.199056610652	3614.238452780255	4620.276572123627	4672.004385695347	3828.4851789400655	3489.3025774552934
4091.769862441579	4178.53860141908	3807.4570626824793	3485.8974778463316	3610.2614825646283	3551.3594567543014	4027.602072434608	3660.44571009308	5276.348451390131	3774.9187489644473	4085.682246240329	3791.20227097896	4139.212581447807	3994.05976030492	3768.9307133727793	4040.2446123007803	3956.958597863544	4253.2894483114505	3833.6633631027407	4099.68760918794	3833.247021604512	3824.780390155759	3729.180991591613	3586.104698975978	3578.199056610652	3614.238452780255	4620.276572123627	4672.004385695347	3828.4851789400655	3489.3025774552934
4091.5647709941363	4178.53860141908	3807.4570626824793	3485.8974778463316	3610.2614825646283	3551.34998927952	4027.5208414154677	3660.44571009308	5273.589258698653	3774.2728653127942	4085.682246240329	3790.609667802556	4139.212581447807	3994.05976030492	3768.9307133727793	4040.2446123007803	3956.958597863544	4252.369790246748	3833.6633631027407	4099.68760918794	3833.2466290437333	3824.780390155759	3728.948713614957	3585.9621303452336	3578.199056610652	3614.238452780255	4618.720702626282	4668.609651136994	3828.4851789400655	3489.3025774552934
4091.1584862423106	4178.315174860302	3807.1765056374543	3485.8974778463316	3610.2614825646283	3551.2855078385783	4027.4018792278694	3660.3863008474764	5273.161721888498	3773.4445708656326	4085.682246240329	3790.415142731494	4138.786039355358	3994.05976030492	3768.5741952021945	4040.1365806763533	3955.981860110085	4252.369790246748	3833.212961575974	4099.12465669641	3833.2466290437333	3824.319372431455	3728.697864374015	3585.9621303452336	3578.0725684297977	3614.238452780255	4618.381894993465	4668.609651136994	3828.4851789400655	3489.3025774552934
4091.1584862423106	4178.315174860302	3806.965631761632	3485.8974778463316	3610.2614825646283	3551.2855078385783	4026.448055933352	3660.3863008474764	5273.093743027826	3773.4445708656326	4085.682246240329	3790.415142731494	4137.312811406068	3994.05976030492	3768.24603777186	4040.1365806763533	3955.981860110085	4252.369790246748	3833.212961575974	4099.12465669641	3833.2466290437333	3824.319372431455	3728.697864374015	3585.9621303452336	3578.0725684297977	3614.238452780255	4618.381462309446	4668.609651136994	3828.4851789400655	3489.3025774552934
4090.7852412825937	4178.315174860302	3806.7813246864434	3485.8974778463316	3610.2614825646283	3551.2798143953196	4025.97183625433	3660.3863008474764	5272.056971575297	3773.002833127164	4085.682246240329	3790.1537747739803	4136.120061835338	3994.05976030492	3768.073696995336	4040.1365806763533	3955.2868218888557	4252.369790246748	3832.9193572639233	4099.12465669641	3833.2466290437333	3824.0177381296926	3728.116413270099	3585.6540102633226	3578.051262688433	3614.238452780255	4617.033887101681	4668.478177709662	3828.4851789400655	3489.3025774552934
4090.7852412825937	4178.315174860302	3806.7813246864434	3485.8974778463316	3610.2614825646283	3551.002154737199	4025.8609477867385	3660.3863008474764	5271.896113237628	3772.1406645645216	4085.682246240329	3790.1537747739803	4136.120061835338	3994.05976030492	3768.073696995336	4040.1365806763533	3954.5490186149773	4252.369790246748	3832.9193572639233	4099.12465669641	3833.2466290437333	3824.0177381296926	3728.116413270099	3585.6540102633226	3578.051262688433	3614.238452780255	4614.938597912977	4663.912161241779	3828.4851789400655	3489.3025774552934
4090.7668405352065	4177.2441779401015	3806.5867627906646	3485.8974778463316	3610.2614825646283	3551.002154737199	4025.6734452682804	3660.3863008474764	5268.243241522201	3772.1406645645216	4085.01264097756	3789.0814761488327	4136.120061835338	3994.05976030492	3767.7514691230936	4039.2362446249454	3953.8689165487194	4249.546621672356	3832.9193572639233	4098.496936237676	3832.972891325623	3824.0177381296926	3727.018265357992	3585.5864069102963	3577.8990012884315	3614.238452780255	4610.431632472351	4663.4343294121645	3828.4851789400655	3489.26104522729
4090.7225077426174	4177.2441779401015	3806.5867627906646	3485.8974778463316	3610.2614825646283	3550.991866153465	4024.6265307355707	3660.3863008474764	5263.873920214414	3769.882963801554	4085.01264097756	3787.041775479116	4136.120061835338	3994.05976030492	3767.7514691230936	4039.2362446249454	3952.7169712336818	4249.546621672356	3832.9193572639233	4098.496936237676	3832.972891325623	3824.0177381296926	3726.3266630025882	3585.5864069102963	3577.8968420925307	3614.238452780255	4606.360977309835	4654.459948942928	3828.4851789400655	3489.26104522729
4090.7225077426174	4177.2441779401015	3806.341227553726	3485.8974778463316	3610.2614825646283	3550.9674296782605	4024.6265307355707	3660.3863008474764	5263.873920214414	3769.882963801554	4085.01264097756	3787.041775479116	4135.9548930086885	3994.05976030492	3767.7514691230936	4039.2362446249454	3952.7169712336818	4249.546621672356	3832.9193572639233	4098.496936237676	3832.972891325623	3823.9528580628094	3726.3266630025882	3585.407916677815	3577.8831357095205	3614.238452780255	4606.360977309835	4654.459948942928	3828.4851789400655	3489.26104522729
4090.689551054359	4177.2441779401015	3806.341227553726	3485.8974778463316	3610.2614825646283	3550.9674296782605	4024.035835888153	3660.3863008474764	5263.873920214414	3769.863905242766	4085.01264097756	3787.041775479116	4135.9548930086885	3994.05976030492	3767.6889679143023	4039.2362446249454	3952.7169712336818	4249.546621672356	3832.9193572639233	4098.496936237676	3832.972891325623	3823.9528580628094	3726.3266630025882	3585.407916677815	3577.8175186064573	3614.238452780255	4605.298211814482	4654.459948942928	3828.4851789400655	3489.26104522729
4090.2259682486447	4177.1649000944635	3806.341227553726	3485.8974778463316	3610.2614825646283	3550.882899152434	4023.8852915665966	3660.3863008474764	5263.802480329043	3769.1615716886067	4085.01264097756	3787.041775479116	4135.9548930086885	3994.05976030492	3767.6889679143023	4039.2362446249454	3952.7169712336818	4249.546621672356	3832.9193572639233	4098.496936237676	3832.972891325623	3823.9528580628094	3726.3266630025882	3585.407916677815	3577.8175186064573	3614.238452780255	4605.298211814482	4654.459948942928	3828.4851789400655	3489.26104522729
4090.2259682486447	4176.899643423942	3805.9597713020526	3485.8974778463316	3610.2614825646283	3550.882899152434	4022.2723694273664	3660.3863008474764	5261.468364882707	3767.684955794063	4084.9062497434034	3786.695385073718	4135.9548930086885	3994.05976030492	3767.6889679143023	4039.069705085137	3952.138483511627	4249.546621672356	3832.7266365679943	4098.496936237676	3832.923826799021	3823.9528580628094	3725.584164325908	3585.3404740580254	3577.8175186064573	3614.238452780255	4603.740403849587	4650.384087980699	3828.4851789400655	3489.2411985703943
4090.2004255530255	4176.684787558786	3805.9597713020526	3485.8974778463316	3610.2614825646283	3550.882899152434	4022.2723694273664	3660.3863008474764	5261.468364882707	3767.684955794063	4084.9062497434034	3786.460929388716	4135.9548930086885	3994.05976030492	3767.6889679143023	4039.045422337052	3952.138483511627	4249.546621672356	3832.7266365679943	4098.496936237676	3832.923826799021	3823.9528580628094	3725.584164325908	3585.3404740580254	3577.8175186064573	3614.238452780255	4603.740403849587	4650.384087980699	3828.4851789400655	3489.2411985703943
4090.2004255530255	4176.684787558786	3805.9597713020526	3485.8974778463316	3610.2614825646283	3550.882899152434	4022.2723694273664	3660.3863008474764	5261.468364882707	3767.684955794063	4084.9062497434034	3786.460929388716	4135.9548930086885	3994.05976030492	3767.6889679143023	4039.045422337052	3952.138483511627	4249.546621672356	3832.716624279967	4098.496936237676	3832.923826799021	3823.9208191440266	3725.584164325908	3585.3404740580254	3577.8175186064573	3614.238452780255	4602.207701445638	4650.384087980699	3828.4851789400655	3489.2411985703943
4090.2004255530255	4176.684787558786	3805.685822968241	3485.8974778463316	3610.2614825646283	3550.8099889874543	4022.0304350339575	3660.3863008474764	5259.099733932771	3766.824289354433	4084.9062497434034	3785.6423560724825	4135.9548930086885	3994.05976030492	3767.5485856226715	4039.045422337052	3951.8421209918706	4249.546621672356	3832.716624279967	4098.496936237676	3832.923826799021	3823.9208191440266	3724.8827449504115	3585.3404740580254	3577.8175186064573	3614.238452780255	4601.9416401865365	4647.431820489523	3828.4851789400655	3489.2411985703943
4089.101336288776	4176.240293284709	3805.2185993644575	3485.697276548597	3609.8627691677575	3549.697180108069	4018.8820494130523	3660.3863008474764	5251.395101799185	3764.5939772570628	4084.135903064396	3784.070583475919	4135.036584440031	3993.434267421181	3766.6611025292823	4039.045422337052	3951.8421209918706	4245.1515904375965	3832.6619603499385	4096.568855291873	3831.8080371028445	3823.9208191440266	3723.297598578345	3584.698857845503	3577.8175186064573	3613.8944366406304	4593.876393735569	4638.14530052472	3828.0065719253166	3488.5799244962177
4089.101336288776	4176.240293284709	3805.2185993644575	3485.697276548597	3609.8627691677575	3549.697180108069	4018.8820494130523	3660.3863008474764	5251.395101799185	3764.5939772570628	4084.135903064396	3784.070583475919	4135.036584440031	3993.434267421181	3766.6611025292823	4038.316075280495	3951.7438782027975	4245.1515904375965	3832.6619603499385	4096.568855291873	3831.8080371028445	3823.9208191440266	3723.297598578345	3584.698857845503	3577.4275493952014	3613.8944366406304	4593.876393735569	4638.14530052472	3828.0065719253166	3488.5799244962177
4089.101336288776	4176.240293284709	3805.2185993644575	3485.697276548597	3609.8627691677575	3549.697180108069	4018.8820494130523	3660.3863008474764	5193.848464398085	3764.5939772570628	4084.135903064396	3784.070583475919	4135.036584440031	3993.434267421181	3766.6611025292823	4038.316075280495	3951.7438782027975	4245.1515904375965	3832.6619603499385	4096.568855291873	3831.8080371028445	3823.9208191440266	3723.297598578345	3584.698857845503	3577.4275493952014	3613.8944366406304	4593.876393735569	4636.492399379578	3828.0065719253166	3488.5799244962177
4089.101336288776	4176.240293284709	3805.2185993644575	3485.697276548597	3609.8627691677575	3549.697180108069	4018.8820494130523	3660.3863008474764	5193.848464398085	3762.754931321382	4084.135903064396	3784.070583475919	4135.036584440031	3993.434267421181	3766.6611025292823	4038.2679013453007	3951.7438782027975	4245.1515904375965	3832.6619603499385	4096.568855291873	3831.8080371028445	3823.9208191440266	3723.297598578345	3584.698857845503	3577.4275493952014	3613.8944366406304	4593.441590750825	4636.492399379578	3828.0065719253166	3488.5799244962177
4089.101336288776	4176.240293284709	3805.2185993644575	3485.697276548597	3609.8627691677575	3549.697180108069	4018.8820494130523	3660.3863008474764	5193.848464398085	3762.5504978165645	4084.135903064396	3783.966965407256	4135.036584440031	3993.434267421181	3766.6611025292823	4038.2679013453007	3951.290523727412	4245.1515904375965	3832.6619603499385	4096.568855291873	3831.8080371028445	3823.9208191440266	3723.2167279744426	3584.698857845503	3577.4275493952014	3613.8944366406304	4593.441590750825	4636.492399379578	3828.0065719253166	3488.5799244962177
4088.1151753953686	4176.1531085612105	3804.5441411910324	3485.6909547836945	3609.8627691677575	3549.5977100206155	4018.6595072770215	3660.3863008474764	5190.3342197965885	3762.5504978165645	4084.135903064396	3783.4208750557304	4134.770373409858	3993.434267421181	3766.6127810308626	4037.7394730853066	3951.0712457729737	4244.811400689072	3832.1911003651066	4096.568855291873	3831.5729777085576	3823.610922959209	3722.9611481533957	3584.5396241683793	3577.3685602475452	3613.8944366406304	4593.441590750825	4636.492399379578	3828.0065719253166	3488.5799244962177
4088.1151753953686	4176.1531085612105	3804.5441411910324	3485.6909547836945	3609.8627691677575	3549.5977100206155	4018.6046523313025	3660.3863008474764	5190.3342197965885	3762.0899862165643	4084.135903064396	3783.4208750557304	4134.770373409858	3993.434267421181	3766.5679489497516	4037.7394730853066	3951.0712457729737	4244.811400689072	3832.1911003651066	4096.568855291873	3831.5729777085576	3823.610922959209	3722.9611481533957	3584.5396241683793	3577.3685602475452	3613.8944366406304	4593.320878116909	4636.492399379578	3828.0065719253166	3488.5799244962177
4088.1151753953686	4176.1531085612105	3804.5441411910324	3485.6909547836945	3609.8627691677575	3549.5977100206155	4018.6046523313025	3660.3863008474764	5190.220568612065	3762.0899862165643	4084.135903064396	3783.4208750557304	4134.770373409858	3993.434267421181	3766.5679489497516	4037.7394730853066	3950.9144189218205	4244.811400689072	3832.1911003651066	4096.568855291873	3831.5729777085576	3823.610922959209	3722.9345360163074	3584.5396241683793	3577.3685602475452	3613.8944366406304	4591.84409245068	4634.699082396179	3828.0065719253166	3488.5799244962177
4088.1151753953686	4176.1531085612105	3804.5441411910324	3485.6909547836945	3609.8627691677575	3549.5977100206155	4018.6046523313025	3660.3863008474764	5190.220568612065	3761.381360638225	4084.135903064396	3783.4208750557304	4134.770373409858	3993.434267421181	3766.5679489497516	4037.7394730853066	3950.9144189218205	4244.811400689072	3832.1911003651066	4096.568855291873	3831.5729777085576	3823.610922959209	3722.9345360163074	3584.5396241683793	3577.3685602475452	3613.8944366406304	4591.84409245068	4634.699082396179	3828.0065719253166	3488.5799244962177
4088.1151753953686	4176.1531085612105	3804.5441411910324	3485.6909547836945	3609.8627691677575	3549.5977100206155	4018.6046523313025	3660.3863008474764	5188.171580491416	3761.381360638225	4084.135903064396	3783.4208750557304	4134.770373409858	3993.434267421181	3766.5679489497516	4037.7394730853066	3950.9144189218205	4244.811400689072	3832.1911003651066	4096.568855291873	3831.5729777085576	3823.610922959209	3722.9345360163074	3584.5396241683793	3577.3685602475452	3613.8944366406304	4591.84409245068	4634.699082396179	3828.0065719253166	3488.5799244962177
4087.4223128375274	4176.1531085612105	3804.5441411910324	3485.6909547836945	3609.8627691677575	3549.5977100206155	4018.6046523313025	3660.3863008474764	5185.04421647657	3760.940477941529	4084.135903064396	3783.4208750557304	4134.770373409858	3993.434267421181	3766.5679489497516	4037.7394730853066	3948.8388798568044	4244.811400689072	3832.169517942925	4096.568855291873	3831.5729777085576	3823.610922959209	3722.56436684424	3584.5396241683793	3577.3685602475452	3613.8944366406304	4591.84409245068	4634.699082396179	3828.0065719253166	3488.5799244962177
4087.4223128375274	4176.1531085612105	3804.5441411910324	3485.6909547836945	3609.8627691677575	3549.5977100206155	4018.6046523313025	3660.3863008474764	5184.338946260289	3760.940477941529	4084.135903064396	3783.3870328344296	4134.770373409858	3993.434267421181	3766.5679489497516	4037.7394730853066	3948.8388798568044	4244.811400689072	3832.168583986535	4096.568855291873	3831.5729777085576	3823.610922959209	3722.56436684424	3584.5396241683793	3577.3685602475452	3613.8944366406304	4591.45473175452	4634.050767774821	3828.0065719253166	3488.5709162607072
4087.3048937864605	4176.091700703268	3804.4332753778817	3485.6909547836945	3609.8627691677575	3549.5875473742663	4018.257208365532	3660.3863008474764	5177.8944101726665	3758.845260426903	4084.135903064396	3783.0772953698875	4134.5522171869925	3993.434267421181	3766.3755542711087	4037.7394730853066	3948.8388798568044	4216.0128756505155	3832.0121000293475	4096.568855291873	3831.5729777085576	3823.5957698524408	3722.3369343420522	3584.5396241683793	3577.3685602475452	3613.8944366406304	4589.791070245741	4632.488672091826	3828.0065719253166	3488.5709162607072
4087.076485251268	4176.091700703268	3804.4332753778817	3485.6909547836945	3609.8627691677575	3549.587513173593	4018.257208365532	3660.3863008474764	5176.024563380563	3758.845260426903	4084.135903064396	3783.0772953698875	4134.5522171869925	3993.434267421181	3766.3755542711087	4037.7394730853066	3948.8388798568044	4216.0128756505155	3831.8214655889506	4096.568855291873	3831.5729777085576	3823.5955939935902	3722.226319416097	3584.5396241683793	3577.3685602475452	3613.8944366406304	4589.791070245741	4631.7489099861505	3828.0065719253166	3488.5709162607072
4086.8001117066124	4176.0887638294425	3804.170438787833	3485.6909547836945	3609.858395125234	3549.5858738008187	4018.1724413810743	3660.3863008474764	5173.095326181756	3758.209034465102	4084.1346945282107	3782.7511252096933	4134.451555082221	3993.434267421181	3766.144407184982	4037.7336664008217	3948.572525270767	4216.0128756505155	3831.7537777465004	4096.568855291873	3831.5729777085576	3823.5955939935902	3722.226319416097	3584.5396241683793	3577.364275787772	3613.8944366406304	4589.791070245741	4631.7489099861505	3828.0058411011496	3488.5709162607072
4086.8001117066124	4176.036459772245	3804.170438787833	3485.6909547836945	3609.858395125234	3549.5858738008187	4018.1724413810743	3660.3863008474764	5172.808860535859	3758.209034465102	4084.1346945282107	3782.7511252096933	4134.451555082221	3993.434267421181	3766.144407184982	4037.7336664008217	3948.572525270767	4216.0128756505155	3831.7537777465004	4096.568855291873	3831.5729777085576	3821.1924195297065	3722.226319416097	3584.510924753329	3577.364275787772	3613.8944366406304	4589.272696593653	4631.7489099861505	3828.0058411011496	3488.5709162607072
4086.558150602049	4176.036459772245	3803.5619024999723	3485.6808115246254	3609.858395125234	3549.3670459527693	4016.7473284601483	3660.3863008474764	5160.741355337292	3756.441580122263	4084.1346945282107	3781.676980209743	4134.025300760115	3993.434267421181	3766.144407184982	4037.5963496311524	3948.572525270767	4216.0128756505155	3831.65541342326	4096.568855291873	3830.9810042582285	3817.7990975963376	3721.080499849946	3583.9801444197337	3577.364275787772	3613.8944366406304	4586.302085118765	4626.850181544501	3827.7628204192306	3488.5709162607072
4086.178602421729	4175.6786921830835	3803.4582655335007	3485.6808115246254	3609.858395125234	3549.3670459527693	4016.7473284601483	3660.149641527464	5158.980130173075	3756.1638170622573	4084.0299420703286	3781.676980209743	4133.487373846104	3993.427364941033	3766.005676074664	4037.0739553761987	3948.572525270767	4215.367958413356	3831.192601328492	4096.415850435984	3830.9810042582285	3817.7990975963376	3721.080499849946	3583.9801444197337	3577.081025921464	3613.8944366406304	4586.302085118765	4626.284824931881	3827.7628204192306	3488.5709162607072
4086.178602421729	4175.6786921830835	3803.4582655335007	3485.6808115246254	3609.8240556055134	3549.3670459527693	4016.7473284601483	3660.149641527464	5152.159029887034	3755.922618467081	4084.0299420703286	3781.676980209743	4133.487373846104	3993.4173091816515	3766.005676074664	4037.0739553761987	3948.4376570641393	4214.538946143805	3831.192601328492	4096.415850435984	3830.9810042582285	3817.7990975963376	3721.080499849946	3583.9801444197337	3577.081025921464	3613.891723249776	4586.302085118765	4626.284824931881	3827.7628204192306	3488.5709162607072
4086.178602421729	4175.6786921830835	3803.4582655335007	3485.6808115246254	3609.8240556055134	3549.3670459527693	4016.7473284601483	3660.149641527464	5152.159029887034	3755.922618467081	4084.0299420703286	3781.676980209743	4133.487373846104	3993.4173091816515	3766.005676074664	4037.0739553761987	3948.0943041600317	4214.538946143805	3831.192601328492	4096.415850435984	3830.9810042582285	3817.7990975963376	3721.080499849946	3583.9801444197337	3577.081025921464	3613.891723249776	4586.302085118765	4626.284824931881	3827.7628204192306	3488.5709162607072
4086.178602421729	4175.6786921830835	3803.4189608413617	3485.6808115246254	3609.8240556055134	3549.3670459527693	4016.7473284601483	3660.149641527464	5144.218787088435	3754.89008003736	4084.0299420703286	3781.676980209743	4133.487373846104	3993.196946599909	3765.8219544957883	4037.0739553761987	3948.0943041600317	4207.313642080806	3831.122611301364	4096.415850435984	3830.9810042582285	3817.7990975963376	3720.2514624566725	3583.9801444197337	3577.081025921464	3613.891723249776	4586.082577711653	4626.284824931881	3827.7628204192306	3488.481997235677
4086.178602421729	4175.6786921830835	3803.4189608413617	3485.6808115246254	3609.8240556055134	3549.3670459527693	4016.7473284601483	3646.4879939836583	5143.044813809527	3754.89008003736	4084.0299420703286	3781.676980209743	4133.487373846104	3993.196946599909	3765.8219544957883	4037.0739553761987	3947.91964949547	4152.832649260647	3831.122611301364	4096.415850435984	3830.9810042582285	3817.7990975963376	3720.2514624566725	3583.9801444197337	3577.081025921464	3613.891723249776	4578.853897282933	4626.284824931881	3827.7628204192306	3488.481997235677
4086.178602421729	4175.629685802971	3803.383068249061	3485.6766416805863	3609.8240556055134	3549.360334736636	4016.690888542332	3646.1802356690514	5140.493068800492	3754.747582066286	4083.9805133614764	3781.676980209743	4133.478024107977	3993.196946599909	3765.8219544957883	4036.7834472660115	3947.825146760272	4152.832649260647	3831.122611301364	4096.41343792258	3830.9810042582285	3817.7582470013785	3720.2514624566725	3583.9801444197337	3577.071254597086	3613.891723249776	4578.853897282933	4626.21281963282	3827.7566821710934	3488.481997235677
4086.178602421729	4175.427249046561	3803.383068249061	3485.6766416805863	3609.8240556055134	3549.360334736636	4016.690888542332	3646.1802356690514	5138.132837752812	3754.747582066286	4083.9805133614764	3781.58971163042	4133.478024107977	3993.196946599909	3765.8219544957883	4036.7834472660115	3946.0986454757303	4152.832649260647	3831.122611301364	4096.214134956412	3830.9810042582285	3817.7582470013785	3720.2514624566725	3583.9801444197337	3577.071254597086	3613.891723249776	4578.853897282933	4624.8652223912395	3827.7566821710934	3488.4719030040187
4086.178602421729	4175.427249046561	3803.383068249061	3485.6385574595474	3609.8240556055134	3549.360334736636	4016.690888542332	3646.1802356690514	5138.059455318453	3754.6596354550184	4083.9805133614764	3781.58971163042	4133.478024107977	3993.196946599909	3765.8219544957883	4036.6896809174837	3946.094449478272	4152.832649260647	3831.122611301364	4096.214134956412	3830.9810042582285	3817.7582470013785	3720.1685136886463	3583.9801444197337	3577.071254597086	3613.887621242712	4578.5972446017295	4622.147913338582	3827.7566821710934	3488.4719030040187
4086.1699103776436	4175.380980933886	3803.383068249061	3485.521405446027	3609.8240556055134	3549.360334736636	4016.690888542332	3646.179910303402	5135.313675881065	3754.6596354550184	4083.9805133614764	3781.58971163042	4133.478024107977	3993.196946599909	3765.8219544957883	4036.6896809174837	3946.094449478272	4152.832649260647	3831.122611301364	4096.214134956412	3830.9810042582285	3816.9246237757243	3720.1685136886463	3583.9801444197337	3577.071254597086	3613.887621242712	4578.5972446017295	4622.147913338582	3827.7566821710934	3488.4719030040187
4084.452960080761	4173.4622922028875	3801.8035621109148	3485.521405446027	3609.7143505555705	3549.344439460386	4011.5569983998653	3645.8408070242976	5122.507369885185	3752.723255603577	4083.946161019833	3781.138969345906	4132.129593579996	3993.0763765892475	3765.728853985692	4034.944946515251	3946.094449478272	4152.832649260647	3830.939459277124	4096.145306921373	3830.9810042582285	3816.9246237757243	3719.964363349105	3583.9801444197337	3577.059705420848	3613.781706730074	4578.5972446017295	4622.147913338582	3827.5414974155638	3488.4719030040187
4084.452960080761	4173.4622922028875	3801.8035621109148	3485.521405446027	3609.7143505555705	3549.344439460386	4011.5569983998653	3645.8408070242976	5122.507369885185	3752.723255603577	4083.946161019833	3781.138969345906	4132.129593579996	3993.0763765892475	3765.728853985692	4034.944946515251	3946.094449478272	4152.832649260647	3830.939459277124	4096.145306921373	3830.9810042582285	3816.9246237757243	3719.8447862627017	3583.9801444197337	3577.059705420848	3613.781706730074	4578.5972446017295	4617.760851550052	3827.5414974155638	3488.4719030040187
4084.452960080761	4173.4622922028875	3801.8035621109148	3485.5120792744474	3609.7143505555705	3549.2943422032067	4011.5569983998653	3645.8408070242976	5122.507369885185	3752.723255603577	4083.8690680399104	3781.0121830585967	4132.129593579996	3993.0734818469664	3765.728853985692	4034.944946515251	3945.977355886218	4152.439594440724	3830.939459277124	4096.136603806188	3830.9810042582285	3816.9246237757243	3719.6960812116995	3583.9801444197337	3577.037802717414	3613.781706730074	4577.674890185537	4617.760851550052	3827.518724562038	3488.4719030040187
4084.452960080761	4173.4622922028875	3801.8035621109148	3485.386421314057	3609.711923503287	3549.1284521760417	4009.762786186224	3645.6534326341434	5114.151748438976	3752.723255603577	4083.8690680399104	3780.633057573388	4132.129593579996	3993.0639286289534	3765.4494882655918	4034.910567461053	3945.3456112103368	4152.042695775774	3830.3008098585524	4096.048393194448	3830.8607033084836	3816.8253576537854	3719.6960812116995	3583.9801444197337	3577.035502631651	3613.780419076102	4577.176289051446	4615.477527624284	3827.518724562038	3488.4197674782845
4084.452960080761	4173.4622922028875	3801.8035621109148	3485.3750536336943	3609.5939351670277	3549.1284521760417	4009.762786186224	3645.6534326341434	5107.999336946623	3752.723255603577	4083.164152036037	3780.633057573388	4132.129593579996	3992.8996295462057	3765.437230386855	4034.759378830166	3945.3456112103368	4152.042695775774	3830.3008098585524	4095.800924269901	3830.8607033084836	3816.823971599638	3719.4243574946213	3583.9783263784875	3576.9181633968756	3613.636699386459	4577.176289051446	4614.73419283755	3827.258585338313	3488.4197674782845
4083.769294921509	4172.775098075693	3801.697291446769	3485.3750536336943	3609.5939351670277	3549.1114664060033	4008.120438829358	3645.09330907101	5107.999336946623	3752.665961284667	4083.164152036037	3779.9302940419966	4131.877059645973	3992.8996295462057	3765.437230386855	4034.625021482391	3945.3456112103368	4151.904474891019	3830.3008098585524	4095.800924269901	3830.8607033084836	3816.823971599638	3718.695322998684	3583.954833799568	3576.9038766758786	3613.636699386459	4571.913426437068	4614.73419283755	3827.258585338313	3488.4197674782845
4083.769294921509	4172.775098075693	3801.697291446769	3485.3750536336943	3609.5939351670277	3549.1114664060033	4008.120438829358	3645.09330907101	5107.999336946623	3752.0080231914526	4083.164152036037	3779.9302940419966	4131.877059645973	3992.8996295462057	3765.437230386855	4034.625021482391	3945.3456112103368	4151.904474891019	3830.3008098585524	4095.800924269901	3830.8607033084836	3816.823971599638	3718.6607348448397	3583.954833799568	3576.9038766758786	3613.636699386459	4571.913426437068	4614.5769987454905	3827.258585338313	3488.4197674782845
4083.769294921509	4172.775098075693	3801.697291446769	3485.3750536336943	3609.5939351670277	3549.1114664060033	4008.0992487439776	3645.09330907101	5106.842715793064	3752.0080231914526	4083.164152036037	3779.9302940419966	4131.877059645973	3992.8996295462057	3765.437230386855	4034.625021482391	3945.3456112103368	4151.585600993954	3830.3008098585524	4095.800924269901	3830.8607033084836	3816.823971599638	3718.6607348448397	3583.953985429818	3576.9038766758786	3613.636699386459	4571.913426437068	4614.5769987454905	3827.258585338313	3488.4197674782845
4083.769294921509	4172.775098075693	3801.697291446769	3485.3750536336943	3609.5939351670277	3549.100650574911	4008.0992487439776	3645.09330907101	5106.842715793064	3751.0704578905315	4083.164152036037	3779.9302940419966	4131.873520886612	3992.8996295462057	3765.437230386855	4034.0675320704167	3945.3261620887624	4151.049316421688	3830.3008098585524	4095.7487204393697	3830.8607033084836	3816.823971599638	3718.6607348448397	3583.953985429818	3576.8627828928256	3613.636699386459	4571.913426437068	4614.5769987454905	3827.2479314726424	3488.4197674782845
4083.769294921509	4172.775098075693	3801.671249141341	3485.3750536336943	3609.5939351670277	3549.100650574911	4008.0962405592654	3645.09330907101	5097.527604705687	3751.0704578905315	4083.164152036037	3779.9302940419966	4131.873021526956	3992.8996295462057	3765.437230386855	4034.0675320704167	3945.3261620887624	4150.746380662029	3830.3008098585524	4095.7487204393697	3830.8607033084836	3816.823971599638	3718.6607348448397	3583.9139357659856	3576.8627828928256	3613.636699386459	4571.913426437068	4612.918340601593	3827.2343608182346	3488.392146629183
4083.769294921509	4172.775098075693	3801.671249141341	3485.3750536336943	3609.5939351670277	3549.100650574911	4008.0927541178653	3645.09330907101	5097.527604705687	3751.0704578905315	4083.164152036037	3779.9302940419966	4131.873021526956	3992.8996295462057	3765.437230386855	4034.0675320704167	3945.3261620887624	4150.746380662029	3830.3008098585524	4095.740372683843	3830.8607033084836	3816.823971599638	3718.6607348448397	3583.8036040191573	3576.8627828928256	3613.636699386459	4571.913426437068	4612.663673273073	3827.2343608182346	3488.392146629183
4083.769294921509	4172.775098075693	3801.671249141341	3485.3750536336943	3609.5939351670277	3549.100650574911	4008.0927541178653	3645.09330907101	5094.416565400448	3751.0704578905315	4083.164152036037	3779.9302940419966	4131.873021526956	3992.8996295462057	3765.437230386855	4034.0663902399	3945.220409109746	4150.167539952661	3830.3008098585524	4095.740372683843	3830.8607033084836	3816.823971599638	3718.6583612524837	3583.8036040191573	3576.8627828928256	3613.636699386459	4571.913426437068	4612.663673273073	3827.2343608182346	3488.392146629183
4083.769294921509	4172.775098075693	3801.671249141341	3485.371012925843	3609.5939351670277	3549.100650574911	4008.0927541178653	3644.871508919922	5093.429048420903	3750.872204290703	4083.164152036037	3779.8679161306627	4131.671376056554	3992.8996295462057	3765.437230386855	4034.0663902399	3945.220409109746	4148.093210124583	3830.3008098585524	4095.7290425988112	3830.808626406838	3816.5264736963645	3718.266227099236	3583.8036040191573	3576.8627828928256	3613.636699386459	4571.913426437068	4608.257100647693	3827.2343608182346	3488.392146629183
4083.769294921509	4172.775098075693	3801.671249141341	3485.371012925843	3609.5939351670277	3549.100650574911	4008.0927541178653	3644.871508919922	5093.429048420903	3750.507437904861	4083.164152036037	3779.8679161306627	4131.671376056554	3992.8996295462057	3765.437230386855	4034.0663902399	3945.1926240122784	4148.093210124583	3830.2870742467003	4095.6545048746084	3830.808626406838	3816.5264736963645	3718.266227099236	3583.698784801476	3576.8627828928256	3613.636699386459	4571.913426437068	4608.257100647693	3827.2343608182346	3488.392146629183
4083.769294921509	4172.692858140794	3801.671249141341	3485.371012925843	3609.5939351670277	3549.100650574911	4008.0927541178653	3644.871508919922	5089.206161522634	3750.214208276895	4083.164152036037	3779.7546732686023	4131.671376056554	3992.8996295462057	3765.3966124341805	4033.529555652228	3944.1867026216964	4148.093210124583	3830.2870742467003	4095.6425447503534	3830.808626406838	3816.5264736963645	3718.266227099236	3583.684765300526	3576.845809081467	3613.636699386459	4571.351837956245	4608.257100647693	3827.1837330359276	3488.392146629183
4083.769294921509	4172.692858140794	3801.671249141341	3485.3692381904743	3609.5939351670277	3549.100650574911	4008.064628149268	3644.871508919922	5089.206161522634	3750.214208276895	4083.164152036037	3779.7546732686023	4131.289453457736	3992.8996295462057	3765.3966124341805	4033.504173187091	3944.1867026216964	4148.093210124583	3830.2870742467003	4095.6425447503534	3830.808626406838	3816.5264736963645	3718.147864056875	3583.629016003352	3576.845809081467	3613.636699386459	4571.351837956245	4608.257100647693	3827.1837330359276	3488.392146629183
4083.769294921509	4172.692858140794	3801.671249141341	3485.3688044707997	3609.5939351670277	3549.100650574911	4007.6844803219697	3644.7217693494026	5089.206161522634	3750.214208276895	4083.164152036037	3779.7546732686023	4131.289453457736	3992.8996295462057	3765.3963856841724	4033.504173187091	3944.1867026216964	4147.703426280831	3830.27762635386	4095.6425447503534	3830.808626406838	3816.5264736963645	3718.147864056875	3583.629016003352	3576.845809081467	3613.636699386459	4571.351837956245	4608.257100647693	3827.1837330359276	3488.392146629183
4083.769294921509	4172.692858140794	3801.671249141341	3485.361965394966	3609.592884114427	3549.0434393461865	4007.6844803219697	3644.7217693494026	5089.206161522634	3749.077938505292	4083.084366930814	3779.7546732686023	4131.19730759973	3992.8949543873514	3765.323554784598	4033.4997784295815	3943.1511548746307	4147.703426280831	3830.244336830456	4095.479926802115	3830.808626406838	3816.4481425171734	3718.147864056875	3583.4915355873563	3576.8335102756573	3613.540270045547	4571.351837956245	4607.759877192828	3827.1837330359276	3488.392146629183
4083.7424877514577	4172.4311900638695	3801.671249141341	3485.361965394966	3609.592884114427	3549.0434393461865	4007.622112004711	3644.7217693494026	5088.082622738639	3749.077938505292	4083.084366930814	3779.5929543328984	4131.19730759973	3992.847633940256	3765.323554784598	4033.2003938565767	3943.1511548746307	4147.122819652267	3830.244336830456	4095.479926802115	3830.6718512528773	3816.4481425171734	3718.147864056875	3583.336522557658	3576.8335102756573	3613.540270045547	4571.005522235804	4606.613994974563	3827.175527405785	3488.392146629183
4083.7424877514577	4172.4311900638695	3801.671249141341	3485.361965394966	3609.592884114427	3549.0434393461865	4007.622112004711	3644.7217693494026	5088.082622738639	3749.077938505292	4083.084366930814	3779.5929543328984	4131.19730759973	3992.847633940256	3765.319472419526	4033.2003938565767	3943.1511548746307	4145.686483082286	3830.244336830456	4095.479926802115	3830.6718512528773	3816.4382537058236	3717.913171634565	3583.336522557658	3576.8335102756573	3613.540270045547	4571.005522235804	4605.6797116568905	3827.175527405785	3488.392146629183
4083.7424877514577	4172.4311900638695	3801.671249141341	3485.361965394966	3609.592884114427	3549.0024319147383	4007.622112004711	3644.7217693494026	5083.910982885014	3749.077938505292	4082.9018294710377	3779.5929543328984	4129.195887812655	3992.847633940256	3765.31787785722	4033.2003938565767	3942.5832209126493	4145.686483082286	3830.244336830456	4095.2099815805304	3830.6718512528773	3815.944372223758	3717.913171634565	3582.694132899564	3576.8335102756573	3613.540270045547	4571.005522235804	4605.6797116568905	3827.175527405785	3488.392146629183
4083.7424877514577	4172.4311900638695	3801.671249141341	3485.361965394966	3609.592884114427	3549.0024319147383	4006.82053621638	3644.5145783224625	5083.910982885014	3748.7301261251405	4082.9018294710377	3779.3014442977064	4129.195887812655	3992.847633940256	3765.187230699834	4033.2003938565767	3942.5832209126493	4145.268965518708	3830.0026910036413	4095.2099815805304	3830.5612045952985	3815.944372223758	3717.8230485419117	3582.694132899564	3576.8335102756573	3613.540270045547	4569.945712941865	4604.5902719781625	3827.175527405785	3488.392146629183
4083.7216643332004	4172.4311900638695	3801.669016782441	3485.3594770239415	3609.590316548405	3549.0024319147383	4006.82053621638	3644.5145783224625	5083.429617539166	3748.7301261251405	4082.9018294710377	3779.3014442977064	4129.195887812655	3992.845763270898	3765.187230699834	4033.2003938565767	3942.5832209126493	4145.268965518708	3830.0026910036413	4095.2099815805304	3830.5612045952985	3815.944372223758	3717.69972181686	3582.694132899564	3576.823021967189	3613.540270045547	4569.945712941865	4604.5902719781625	3827.1685275103223	3488.391498202411
4083.7216643332004	4172.4311900638695	3801.669016782441	3485.3594770239415	3609.590316548405	3549.0024319147383	4006.5947692099894	3644.5145783224625	5082.297805834448	3748.501234201027	4082.9018294710377	3779.3014442977064	4129.195887812655	3992.845763270898	3765.059411320817	4033.1646911090875	3942.4694256776556	4145.268965518708	3830.0026910036413	4095.2099815805304	3830.5612045952985	3815.944372223758	3717.69972181686	3582.694132899564	3576.823021967189	3613.540270045547	4569.945712941865	4603.6672215434355	3827.1685275103223	3488.391498202411
4083.7216643332004	4172.4311900638695	3801.669016782441	3485.3594770239415	3609.584217013627	3549.0024319147383	4006.5947692099894	3644.5145783224625	5081.5074442683	3748.501234201027	4082.9018294710377	3779.3014442977064	4129.195887812655	3992.8146226754716	3765.059411320817	4033.1646911090875	3942.2713670583207	4144.408002799088	3830.0026910036413	4095.2099815805304	3830.5612045952985	3815.944372223758	3717.69972181686	3582.694132899564	3576.823021967189	3613.540270045547	4569.739366345223	4603.192284769728	3827.1580697652266	3488.3877735780666
4082.648598891133	4170.80313891779	3800.611767760376	3485.2379618557707	3609.584217013627	3549.0024319147383	4006.5947692099894	3644.3058050397367	5076.443189563548	3747.668854646362	4082.9018294710377	3777.9670075655868	4129.195887812655	3992.8146226754716	3764.1489121315467	4031.9278586796486	3939.301274458893	4138.705313352151	3829.652324055284	4095.2099815805304	3830.5612045952985	3815.890030956029	3715.24769015016	3582.694132899564	3576.7470975494807	3613.540270045547	4564.633419683925	4601.10045708173	3826.3116143694933	3488.369521240642
4082.648598891133	4170.80313891779	3800.611767760376	3485.2379618557707	3609.584217013627	3548.8048795898403	4006.5947692099894	3644.3058050397367	5075.874054124457	3746.6470240648136	4082.9018294710377	3777.9670075655868	4127.458821372846	3992.8146226754716	3764.1489121315467	4031.9278586796486	3939.301274458893	4138.705313352151	3829.652324055284	4095.2099815805304	3830.5612045952985	3815.890030956029	3715.24769015016	3582.694132899564	3576.670810382678	3613.540270045547	4564.633419683925	4601.10045708173	3826.3116143694933	3488.369521240642
4082.648598891133	4170.80313891779	3800.611767760376	3485.2379618557707	3609.5825949519426	3548.8048795898403	4006.5947692099894	3644.3058050397367	5075.390541132147	3746.496337440767	4082.9018294710377	3777.9670075655868	4127.458821372846	3992.7946510735655	3764.1489121315467	4031.9278586796486	3939.301274458893	4138.705313352151	3829.418135049091	4095.2099815805304	3830.5612045952985	3815.890030956029	3715.24769015016	3582.694132899564	3576.670810382678	3613.540270045547	4564.633419683925	4601.10045708173	3826.3116143694933	3488.369521240642
4082.648598891133	4170.80313891779	3800.314990708048	3485.2379618557707	3609.5825949519426	3548.8047242439316	4006.110863054615	3644.3058050397367	5071.928495288736	3746.496337440767	4082.9018294710377	3777.8515350185853	4127.458821372846	3992.7946510735655	3764.1489121315467	4031.9278586796486	3939.301274458893	4138.074579244087	3829.418135049091	4095.2099815805304	3830.5612045952985	3815.890030956029	3714.46109852505	3582.694132899564	3576.670034360712	3613.540270045547	4564.633419683925	4601.10045708173	3826.3116143694933	3488.369521240642
4082.648598891133	4170.80313891779	3800.314990708048	3485.2379618557707	3609.5205759028017	3548.8047242439316	4006.110863054615	3644.2265582427344	5071.928495288736	3746.3743048560586	4082.793118455117	3777.80300204381	4127.458821372846	3992.750710966429	3764.1489121315467	4031.9278586796486	3939.301274458893	4137.452487829389	3829.418135049091	4095.1461559644504	3830.492322129795	3815.66290316762	3714.46109852505	3582.5562231776016	3576.669257858965	3613.4747577564776	4564.221980984243	4600.577130664369	3826.3116143694933	3488.369521240642
4082.648598891133	4170.80313891779	3800.314990708048	3485.2379618557707	3609.5205759028017	3548.7227073374515	4006.110863054615	3644.2265582427344	5068.704326009428	3745.0439434853474	4082.762008364728	3777.80300204381	4127.138209278986	3992.750710966429	3764.1489121315467	4031.9278586796486	3939.301274458893	4137.452487829389	3829.418135049091	4095.1461559644504	3830.492322129795	3815.5084778352634	3714.46109852505	3582.5562231776016	3576.669257858965	3613.4747577564776	4564.221980984243	4600.577130664369	3826.3116143694933	3488.369521240642
4082.48678812454	4170.514174679194	3800.314990708048	3485.2379618557707	3609.5205759028017	3548.7227073374515	4005.950544143707	3644.2265582427344	5068.704326009428	3745.0439434853474	4082.762008364728	3777.4683449693935	4127.138209278986	3992.750710966429	3764.1489121315467	4031.9278586796486	3938.5817781978794	4137.452487829389	3829.2687261479205	4095.1461559644504	3830.492322129795	3815.5084778352634	3714.46109852505	3582.5562231776016	3576.5820946372996	3613.4747577564776	4564.145505537314	4599.540354209809	3826.114597338914	3488.369521240642
4082.48678812454	4170.514174679194	3799.6263801419664	3485.2379618557707	3609.5205759028017	3548.7227073374515	4005.332187919079	3644.2265582427344	5066.976368706359	3744.835937829932	4082.762008364728	3777.081493451619	4127.138209278986	3992.750710966429	3764.073419442262	4031.9278586796486	3938.5817781978794	4136.361699027485	3828.7920692598045	4095.1461559644504	3830.492322129795	3815.5084778352634	3713.889823264778	3582.5562231776016	3576.5789131527526	3613.4747577564776	4563.996308380246	4599.540354209809	3826.114597338914	3488.369521240642
4082.3267265985633	4170.514174679194	3799.6263801419664	3485.2379618557707	3609.5205759028017	3548.4714179695975	4005.2367914680663	3644.060960930111	5064.71729332549	3744.340360041221	4082.3728214317666	3777.081493451619	4126.085555684698	3992.750710966429	3764.073419442262	4031.8509576292763	3938.5817781978794	4136.097865699046	3828.4734224254353	4094.986224332709	3830.492322129795	3815.035483080971	3713.4835143744513	3582.1835782620656	3576.491073574566	3613.3874586543006	4562.666339544574	4598.313334696063	3826.114597338914	3488.369521240642
4082.3267265985633	4170.514174679194	3799.6263801419664	3485.2379618557707	3609.5205759028017	3548.4714179695975	4005.2367914680663	3644.060960930111	5064.71729332549	3744.340360041221	4082.3728214317666	3777.081493451619	4126.085555684698	3992.750710966429	3764.073419442262	4031.8509576292763	3938.5817781978794	4136.097865699046	3828.4734224254353	4094.986224332709	3830.492322129795	3815.035483080971	3713.4835143744513	3582.1835782620656	3576.4904411078387	3613.3874586543006	4530.299256519152	4598.313334696063	3826.114597338914	3488.369521240642
4082.3267265985633	4170.514174679194	3799.6263801419664	3485.2379618557707	3609.5205759028017	3548.411030981655	4005.2367914680663	3644.060960930111	5064.71729332549	3744.340360041221	4082.3728214317666	3777.081493451619	4126.085555684698	3992.750710966429	3764.073419442262	4031.8509576292763	3938.5817781978794	4136.097865699046	3828.4734224254353	4093.8278105937834	3830.492322129795	3815.035483080971	3713.4835143744513	3582.1835782620656	3576.4904411078387	3613.3874586543006	4530.299256519152	4598.313334696063	3826.114597338914	3488.369521240642
4082.3267265985633	4170.493631192485	3799.514387150195	3485.2379618557707	3609.5130047732328	3548.411030981655	4005.2367914680663	3644.022558246911	5063.832305263493	3743.1572200010846	4082.3728214317666	3777.081493451619	4126.085555684698	3992.7489617282404	3764.073419442262	4031.7938744866124	3938.494596623455	4135.420211394023	3828.4734224254353	4093.8278105937834	3830.490086807321	3815.035483080971	3713.4835143744513	3582.1835782620656	3576.4711287639957	3613.3874586543006	4530.299256519152	4595.37715163028	3826.114156042031	3488.369521240642
4082.3267265985633	4170.493631192485	3799.514387150195	3485.2379618557707	3609.5130047732328	3548.411030981655	4005.1528993393304	3644.022558246911	5058.071407529449	3743.1572200010846	4082.3728214317666	3777.066705618391	4126.085555684698	3992.7489617282404	3764.043257119908	4031.7938744866124	3938.184881633324	4132.210482223356	3828.4734224254353	4093.8278105937834	3830.490086807321	3815.035483080971	3713.2935111246306	3582.1835782620656	3576.4711287639957	3613.3874586543006	4530.291087482512	4595.37715163028	3826.114156042031	3488.369521240642
4082.3267265985633	4170.493631192485	3799.514387150195	3485.2379618557707	3609.5130047732328	3548.411030981655	4005.1528993393304	3644.022558246911	5058.071407529449	3743.1572200010846	4082.3728214317666	3777.066705618391	4126.085555684698	3992.7489617282404	3764.043257119908	4031.7938744866124	3938.184881633324	4132.210482223356	3828.4734224254353	4093.8278105937834	3830.490086807321	3815.035483080971	3713.2935111246306	3582.1835782620656	3576.4711287639957	3613.3874586543006	4530.291087482512	4595.37715163028	3826.114156042031	3488.369521240642
4082.293589246284	4170.493631192485	3799.514387150195	3485.2379618557707	3609.5130047732328	3548.411030981655	4005.067548827617	3644.022558246911	5058.071407529449	3743.1572200010846	4082.3728214317666	3777.066705618391	4125.988229636301	3992.7489617282404	3764.043257119908	4031.7938744866124	3938.184881633324	4132.210482223356	3828.356106142526	4093.8278105937834	3830.490086807321	3815.035483080971	3713.2935111246306	3582.1835782620656	3576.4711287639957	3613.3874586543006	4530.291087482512	4506.440228949418	3826.114156042031	3488.369521240642
4082.1334508447135	4170.493631192485	3799.3849165179986	3485.218180632846	3609.5130047732328	3548.309913629078	4004.561056639842	3643.952519421315	5057.4551059083515	3742.977399906993	4082.288900647861	3776.830676818739	4125.988229636301	3992.7489617282404	3763.9582886192293	4031.475980326326	3936.9580518648436	4132.210482223356	3828.2548101560565	4093.8278105937834	3830.490086807321	3815.035483080971	3713.1699114194007	3582.1835782620656	3576.3958418721695	3613.3874586543006	4530.027272236263	4506.127381458566	3826.114156042031	3488.369521240642
4082.1334508447135	4170.493266147117	3798.7897953211914	3485.218180632846	3609.4777904804073	3548.309913629078	4004.3878726859193	3643.7918026215393	5024.455034450833	3718.057760415363	4082.288900647861	3776.7125065934865	4125.385902270108	3992.6756223313823	3763.9582886192293	4030.884528769643	3936.9580518648436	4132.140201519831	3828.2548101560565	4093.8278105937834	3830.384705375989	3815.035483080971	3712.458024620998	3582.1835782620656	3576.3958418721695	3613.3874586543006	4529.9843733073385	4506.127381458566	3826.083207200445	3488.369521240642
4082.1334508447135	4170.493266147117	3798.7897953211914	3485.218180632846	3609.4777904804073	3548.309913629078	4004.3878726859193	3643.7918026215393	5024.455034450833	3718.057760415363	4082.288900647861	3776.173549961458	4125.385902270108	3992.6756223313823	3763.9582886192293	4030.364803410731	3936.9580518648436	4132.140201519831	3828.2548101560565	4093.8278105937834	3830.384705375989	3815.035483080971	3712.458024620998	3582.1835782620656	3576.3958418721695	3613.3874586543006	4528.682486068475	4505.280377409669	3826.083207200445	3488.3427869541897
4081.948570962753	4170.469936168363	3798.2116174246203	3485.042037531369	3609.371507386019	3548.309913629078	4003.5535330030793	3643.497642298691	5024.455034450833	3718.057760415363	4082.288900647861	3776.173549961458	4125.159620364586	3992.6756223313823	3763.489107021313	4030.340919531516	3936.9580518648436	4131.522732141029	3827.677747702145	4093.8278105937834	3830.384705375989	3815.035483080971	3712.458024620998	3582.1835782620656	3576.0901502830475	3613.3874586543006	4431.088411290244	4504.965325055777	3826.083207200445	3488.299642127785
4081.6704520708677	4170.350251846841	3798.2116174246203	3485.042037531369	3609.371507386019	3548.309913629078	4003.5535330030793	3643.497642298691	5024.455034450833	3717.8796924162107	4082.288900647861	3776.173549961458	4125.159620364586	3992.6756223313823	3763.489107021313	4030.340919531516	3936.9580518648436	4131.262879105853	3827.677747702145	4093.8278105937834	3830.384705375989	3815.035483080971	3712.458024620998	3582.1835782620656	3576.0901502830475	3613.3874586543006	4431.088411290244	4504.965325055777	3826.083207200445	3488.299642127785
4081.6704520708677	4170.266470219046	3798.2116174246203	3485.042037531369	3609.371507386019	3548.2788128612456	4003.5535330030793	3643.497642298691	5024.455034450833	3717.1451562515867	4082.288900647861	3776.0643168790143	4125.159620364586	3992.6756223313823	3763.489107021313	4030.340919531516	3936.0186137110677	4131.0045274704335	3827.677747702145	4093.8278105937834	3830.384705375989	3815.035483080971	3712.458024620998	3582.0778872949795	3576.0901502830475	3613.3874586543006	4431.088411290244	4500.656605790908	3825.953567935193	3488.299642127785
4081.6704520708677	4170.266470219046	3798.2116174246203	3485.042037531369	3609.371507386019	3548.049384579379	4003.5535330030793	3643.497642298691	5024.455034450833	3717.1451562515867	4082.0848578753184	3776.0643168790143	4125.159620364586	3992.6756223313823	3763.489107021313	4030.340919531516	3936.0186137110677	4130.582649908442	3827.677747702145	4093.8278105937834	3830.384705375989	3815.034775528755	3712.458024620998	3582.076722442116	3576.0901502830475	3613.3874586543006	4431.088411290244	4500.656605790908	3825.9308357189966	3488.299642127785
4081.6704520708677	4170.114703074433	3797.5784459257666	3485.042037531369	3609.371507386019	3548.049384579379	4003.43795271174	3643.497642298691	5024.455034450833	3715.8101969378367	4082.0848578753184	3775.8422082400702	4124.7827654791345	3992.6756223313823	3763.489107021313	4029.9193127793824	3935.1913836741833	4130.178574273198	3827.677747702145	4093.8278105937834	3830.3765687856694	3814.8368160090704	3712.429895581383	3581.789412189529	3576.0901502830475	3613.3874586543006	4429.38173102333	4496.688005800658	3825.8555758016464	3488.299642127785
4081.6704520708677	4170.0062570272075	3797.5784459257666	3485.042037531369	3609.371507386019	3548.049384579379	4003.43795271174	3643.497642298691	5023.640066321069	3715.8101969378367	4082.0848578753184	3775.3287260591997	4124.599794297631	3992.6756223313823	3763.2940190775853	4029.9193127793824	3935.1913836741833	4129.970173890206	3827.677747702145	4093.3836725902315	3830.3765687856694	3814.8368160090704	3711.957596360163	3581.789412189529	3576.0901502830475	3613.3874586543006	4429.38173102333	4496.688005800658	3825.734081309073	3488.299642127785
4081.6704520708677	4170.0062570272075	3797.5784459257666	3485.042037531369	3609.371507386019	3548.049384579379	4003.3960251534922	3643.497642298691	5023.640066321069	3715.7930803201607	4082.0848578753184	3775.3287260591997	4124.599794297631	3992.6756223313823	3763.2940190775853	4029.9193127793824	3935.1913836741833	4129.970173890206	3827.677747702145	4093.3836725902315	3830.3765687856694	3814.8368160090704	3711.957596360163	3581.789412189529	3576.0901502830475	3613.3874586543006	4428.891677892174	4496.688005800658	3825.734081309073	3488.299642127785
4081.2653459369067	4168.5781099235055	3796.6812120954437	3484.976425942167	3609.313412265552	3547.9782923117364	4002.7002193147	3643.2894126718306	5018.627362554773	3714.636660684766	4081.7473506865927	3774.2368572866953	4124.511543059232	3992.4589551356503	3762.827842272667	4029.1834358586466	3934.440679782989	4127.603239386598	3827.345369607535	4093.3283075951845	3830.370149804076	3814.8368160090704	3711.2162917985843	3581.789412189529	3576.0901502830475	3613.2080217639286	4426.609369161803	4492.937226453874	3825.2942114863336	3488.282728714832
4081.2653459369067	4168.5781099235055	3796.6812120954437	3484.976425942167	3609.313412265552	3547.9782923117364	4002.7002193147	3643.2894126718306	5018.627362554773	3714.636660684766	4081.7473506865927	3774.2368572866953	4124.511543059232	3992.4589551356503	3762.827842272667	4029.1834358586466	3934.440679782989	4127.603239386598	3827.345369607535	4093.3283075951845	3830.367683408994	3814.8368160090704	3711.2162917985843	3581.789412189529	3576.0901502830475	3613.2080217639286	4426.609369161803	4492.240356871109	3825.2942114863336	3488.282728714832
4081.2653459369067	4168.5781099235055	3796.6812120954437	3484.976425942167	3609.313412265552	3547.9782923117364	4002.7002193147	3643.2894126718306	5018.627362554773	3714.636660684766	4081.7473506865927	3774.2368572866953	4124.511543059232	3992.4589551356503	3762.827842272667	4029.1834358586466	3934.440679782989	4127.603239386598	3827.345369607535	4093.3283075951845	3830.367683408994	3814.8368160090704	3711.2162917985843	3581.789412189529	3576.0901502830475	3613.2080217639286	4422.243478918663	4492.240356871109	3825.2942114863336	3488.282728714832
4081.2653459369067	4168.5781099235055	3796.6812120954437	3484.976425942167	3609.313412265552	3547.9782923117364	4002.7002193147	3643.2894126718306	5016.044599663806	3714.636660684766	4081.7473506865927	3774.2368572866953	4124.511543059232	3992.4589551356503	3762.827842272667	4029.1834358586466	3933.9524058058173	4127.603239386598	3827.345369607535	4093.3283075951845	3830.367683408994	3814.8368160090704	3711.2162917985843	3581.789412189529	3576.0901502830475	3613.2080217639286	4422.243478918663	4490.985050656964	3825.2942114863336	3488.282728714832
4081.2653459369067	4168.5781099235055	3796.6812120954437	3484.976425942167	3609.313412265552	3547.963420169215	4002.086365364239	3643.2894126718306	5015.912477831807	3714.636660684766	4081.7473506865927	3773.951757979091	4123.648122352059	3992.4589551356503	3762.827842272667	4029.1834358586466	3933.9524058058173	4126.948293120238	3827.345369607535	4093.3283075951845	3830.367683408994	3814.8368160090704	3710.607120240089	3581.789412189529	3576.0901502830475	3613.2080217639286	4421.540997292824	4490.839199141619	3825.2942114863336	3488.282728714832
4081.2653459369067	4168.5781099235055	3796.4299951774037	3484.976425942167	3609.313412265552	3547.963420169215	4002.086365364239	3643.2894126718306	5014.093270249921	3714.1592226943444	4081.7473506865927	3773.951757979091	4123.648122352059	3992.4589551356503	3762.827842272667	4029.1834358586466	3933.9524058058173	4126.344567416798	3827.345369607535	4093.3283075951845	3830.367683408994	3814.8368160090704	3710.607120240089	3581.789412189529	3576.0901502830475	3613.2080217639286	4420.927389941994	4490.762172255504	3825.2942114863336	3488.282728714832
4081.2653459369067	4168.5781099235055	3796.4299951774037	3484.976425942167	3609.313412265552	3547.8606703550954	4002.086365364239	3643.2894126718306	5013.3239598944365	3714.058256321804	4081.7473506865927	3773.951757979091	4123.475692241354	3992.4589551356503	3762.827842272667	4029.1834358586466	3933.0999156776697	4126.344567416798	3827.345369607535	4093.3283075951845	3830.3660691244067	3814.8368160090704	3710.607120240089	3581.6328496711158	3576.0901502830475	3613.2080217639286	4420.653892946778	4486.917253761099	3825.2942114863336	3488.282728714832
4081.2639180100196	4122.26921953636	3796.4299951774037	3484.976425942167	3609.313412265552	3547.8606703550954	4001.690103341465	3643.2894126718306	5013.15171968818	3714.008402246654	4081.7473506865927	3773.529792657335	4123.475692241354	3992.4589551356503	3762.827842272667	4028.9594501741117	3927.9217225833363	4126.281025494752	3827.345369607535	4093.3283075951845	3830.3660691244067	3814.8368160090704	3710.340100575242	3581.6328496711158	3576.0291585665477	3613.2080217639286	4420.272296091342	4486.917253761099	3825.2942114863336	3488.282728714832
4081.1547450532826	4122.26921953636	3796.3575511935314	3484.976425942167	3609.2600457271938	3547.7755131854374	4001.4750024550926	3643.1257429483476	5009.598553922214	3713.6188958409393	4081.6516043690826	3772.925738085466	4123.475692241354	3992.357049882572	3762.827842272667	4028.9594501741117	3922.0298301390694	4125.040615692356	3827.287798394904	4093.1921963764057	3830.2147200574263	3814.820488944606	3709.9099080104857	3581.526767421216	3576.0291585665477	3613.134800070949	4418.520840829986	4486.788588981732	3825.1722153334927	3488.240774813507
4081.1547450532826	4122.26921953636	3796.3575511935314	3484.976425942167	3609.2600457271938	3547.7755131854374	4001.4750024550926	3643.1257429483476	5009.598553922214	3713.550388386194	4081.6516043690826	3772.925738085466	4123.475692241354	3992.357049882572	3762.827842272667	4028.9594501741117	3922.0298301390694	4125.040615692356	3827.287798394904	4093.1921963764057	3830.2147200574263	3814.820488944606	3709.9099080104857	3581.526767421216	3576.0291585665477	3613.134800070949	4418.520840829986	4486.788588981732	3825.1722153334927	3488.240774813507
4081.1547450532826	4122.26921953636	3796.3575511935314	3484.976425942167	3609.2600457271938	3547.7755131854374	4001.4750024550926	3643.1257429483476	5009.598553922214	3713.550388386194	4081.6516043690826	3772.925738085466	4123.475692241354	3992.357049882572	3762.827842272667	4028.9594501741117	3922.0298301390694	4123.5839480238465	3827.287798394904	4093.1921963764057	3830.2147200574263	3814.820488944606	3709.9099080104857	3581.526767421216	3576.0291585665477	3613.134800070949	4418.520840829986	4486.376682713933	3825.1722153334927	3488.240774813507
4081.1171007419066	4122.178775789995	3796.105970109934	3484.976425942167	3609.2600457271938	3547.7755131854374	4000.9943091812934	3643.1257429483476	5007.548324353598	3712.9846546970284	4081.6516043690826	3772.3527505258135	4123.166757214426	3992.357049882572	3762.827842272667	4028.771473358969	3921.949660860141	4122.762192726648	3827.2675260348556	4093.1921963764057	3830.2147200574263	3814.820488944606	3709.4115204049403	3581.321483077722	3576.0291585665477	3613.134800070949	4417.011211386804	4483.980478969614	3825.1722153334927	3488.185884561937
4081.1171007419066	4122.178775789995	3796.0155108297195	3484.976425942167	3609.2600457271938	3547.7755131854374	4000.9943091812934	3643.10073177498	5007.548324353598	3712.9846546970284	4081.6516043690826	3772.3527505258135	4123.160245582042	3992.357049882572	3762.827842272667	4028.7063767399177	3921.949660860141	4122.762192726648	3827.2675260348556	4093.1921963764057	3830.2147200574263	3814.810233045041	3709.4115204049403	3581.321483077722	3575.998475520647	3613.134800070949	4417.011211386804	4483.980478969614	3825.1722153334927	3488.185884561937
4081.1171007419066	4122.178775789995	3791.83314606568	3484.976425942167	3609.2600457271938	3547.7755131854374	4000.9943091812934	3643.10073177498	5005.406798696584	3712.7499931308303	4081.6516043690826	3772.3527505258135	4123.149554600092	3992.357049882572	3762.827842272667	4028.7063767399177	3908.4926862104867	4122.604651892465	3827.2675260348556	4093.1921963764057	3830.2147200574263	3814.810233045041	3709.357127594729	3581.321483077722	3575.998475520647	3613.134800070949	4416.0745375201495	4483.1595775084315	3825.1722153334927	3488.185884561937
4081.1171007419066	4122.178775789995	3789.5764663678588	3484.9755323498002	3609.2600457271938	3547.7755131854374	4000.9943091812934	3642.955854168513	5005.406798696584	3712.3313242768645	4081.6516043690826	3772.3527505258135	4123.006314907334	3992.357049882572	3762.827842272667	4028.537186123439	3908.363775591357	4122.604651892465	3827.2675260348556	4093.1921963764057	3830.2147200574263	3814.810233045041	3709.357127594729	3581.321483077722	3575.9479774879346	3613.134800070949	4416.0745375201495	4483.1595775084315	3825.1722153334927	3488.185884561937
4081.1171007419066	4122.178775789995	3789.5764663678588	3484.9755323498002	3609.2600457271938	3547.7551023577475	4000.9943091812934	3642.955854168513	5004.526235275896	3712.3313242768645	4081.6516043690826	3772.3527505258135	4122.681997191656	3992.357049882572	3762.827842272667	4028.537186123439	3908.239313886875	4122.604651892465	3827.2675260348556	4093.1921963764057	3830.2147200574263	3814.810233045041	3709.357127594729	3581.321483077722	3575.9479774879346	3613.134800070949	4416.0745375201495	4482.894740988177	3825.1722153334927	3488.185884561937
4081.1171007419066	4122.178592612156	3789.451090048579	3484.9755323498002	3609.2600457271938	3547.7551023577475	4000.9943091812934	3642.955854168513	5004.526235275896	3712.234969268079	4081.6516043690826	3772.15898120129	4122.681997191656	3992.357049882572	3762.7861863476037	4028.537186123439	3908.067732592974	4122.465328213219	3827.2675260348556	4093.1921963764057	3830.2147200574263	3814.810233045041	3709.3393971645783	3581.284040777631	3575.9479774879346	3613.134800070949	4415.599276115675	4482.436704938195	3825.1722153334927	3488.185884561937
4081.057221465625	4122.178592612156	3789.195020039562	3484.9683360475183	3609.2600457271938	3547.7551023577475	4000.774734674974	3642.841602967984	5001.820821441872	3712.07410680188	4081.6516043690826	3772.15898120129	4122.384075556359	3992.357049882572	3762.7861863476037	4028.2266911584384	3906.038470271325	4122.465328213219	3827.207965505062	4093.1921963764057	3830.2147200574263	3814.810233045041	3708.933048834051	3581.284040777631	3575.9126169968804	3613.134800070949	4412.075435367667	4482.400709741717	3825.1664282282127	3488.156508422905
4081.057221465625	4122.178487367676	3789.195020039562	3484.9683360475183	3609.2600457271938	3547.7551023577475	4000.774734674974	3642.841602967984	5001.121251354854	3712.044279514813	4081.6112879455727	3772.1475922310865	4122.384075556359	3992.357049882572	3762.728885408028	4028.2266911584384	3906.038470271325	4122.465328213219	3827.207965505062	4093.1921963764057	3830.2147200574263	3814.810233045041	3708.933048834051	3581.284040777631	3575.8726022317815	3613.134800070949	4411.898742848931	4480.718268395158	3825.1664282282127	3488.156508422905
4081.057221465625	4122.158206873551	3789.188960989518	3484.9535984528984	3609.2600457271938	3547.7551023577475	4000.774734674974	3642.841602967984	5001.121251354854	3712.044279514813	4081.6112879455727	3772.1475922310865	4122.376172398248	3992.357049882572	3762.728885408028	4028.2266911584384	3906.038470271325	4122.408842132643	3827.207965505062	4093.1921963764057	3830.2147200574263	3814.810233045041	3708.8143385150047	3581.244971227761	3575.8726022317815	3613.134800070949	4411.898742848931	4480.718268395158	3825.1664282282127	3488.1512764511845
4081.057221465625	4120.975155468626	3789.094193831159	3484.8265101659067	3609.2281382184874	3547.7163527090133	4000.512435300412	3642.841602967984	4998.265080299414	3711.8646050250545	4081.5962340547057	3772.1475922310865	4121.918716847482	3992.357049882572	3762.7136276933643	4028.2266911584384	3905.50808282913	4121.99762999906	3826.7631036109224	4092.7786567535427	3830.2147200574263	3814.810233045041	3708.7872410009168	3581.0314752588024	3575.8726022317815	3613.134800070949	4409.081873509089	4477.595324723095	3825.1151433337495	3488.087400916027
