# Supplementary material for: An improved FOX optimization algorithm using adaptive exploration and exploitation for global optimization
Source: PLoS One. 2025 Sep 18;20(9):e0331965. doi: 10.1371/journal.pone.0331965 (PMC12445531; doi:10.1371/journal.pone.0331965)
Supplement: S2 File — This compressed file contains all the results of the conducted experiments. Each main directory within the archive includes three subdirectories: Analysis, best_fit, and convergence. The best_fit and convergence folders contain the raw experimental data obtained from 30 independent runs. The Analysis folder includes tables and figures derived from these raw results. These files can be used to reproduce and further analyze the results presented in the manuscript. (ZIP) [file pone.0331965.s002.zip › cec2017/convergence/HO/C17F16.csv]

trial_1	trial_2	trial_3	trial_4	trial_5	trial_6	trial_7	trial_8	trial_9	trial_10	trial_11	trial_12	trial_13	trial_14	trial_15	trial_16	trial_17	trial_18	trial_19	trial_20	trial_21	trial_22	trial_23	trial_24	trial_25	trial_26	trial_27	trial_28	trial_29	trial_30
3905944632622722.5	2177813952339749.5	8078152935468137.0	1961937719774896.2	1636867639782777.5	1211271295765382.5	1094251340519436.4	702320886876906.6	475907610546652.44	4623142778124493.0	1325331714229240.0	1685325478199950.8	1.277460213973944e+16	3391064866332976.5	476367744716211.44	842504866985092.2	686345739307496.1	142579414545011.28	4.5034673969872056e+16	331460434167237.5	58300168597196.57	2026905378520098.0	3028290005561388.5	7626708071567869.0	453489928645594.4	659898842368017.1	509575195237823.94	415929914044125.4	1.3012965250555964e+16	91761535406386.81
869902501694061.5	1975640722065229.5	988726988204406.8	396672822135029.75	89469742247287.58	95963015861866.05	389926553807497.8	148698978782326.7	200680775990565.6	1062261687677890.2	33068867209277.35	103920866636311.53	4687820392412055.0	177313726921603.3	83650347461847.17	241721400773934.56	65223095566909.21	142579414545011.28	7308557489729421.0	331460434167237.5	35208009804744.914	675016661573406.9	298457394047089.25	4153460553926138.0	453489928645594.4	659898842368017.1	84492463100613.69	70447773961752.2	3347799350591226.5	91761535406386.81
419272040746828.56	945001601919453.1	21765029839935.5	186675730139654.72	23893025781702.816	7384787226448.583	389926553807497.8	19241481063544.35	33268234783147.29	76579935664993.92	33068867209277.35	76167318846180.17	3745710200480501.5	177313726921603.3	19012603794767.16	58894543420658.84	23018466714.855843	18756977738955.84	3861402703282391.5	298501483627994.0	8306081626611.28	40060996239549.78	129910101930427.38	884290857587812.2	12823167471142.416	118574798715819.75	17384159677120.502	65896061972606.15	1551041449350819.0	57166473583215.55
28979339679814.42	333456210403553.06	183416015466.51105	120393222465.3079	286336156103.30206	5816087973038.15	178434122202993.7	1782534730363.633	11558037610091.096	35733348252100.09	7245286454578.657	32972352935755.46	3304879581479336.5	3640204078017.3135	8262450099047.383	21576052659264.973	23018466714.855843	8098618764681.583	523132771276794.5	116345343050201.3	5359670660506.7705	27475552882547.645	77310565291915.72	437396527600789.6	12823167471142.416	26428896639202.73	2645853922722.889	12496701689881.59	753291973944562.9	20932762758046.72
8909868851075.58	333456210403553.06	12631200760.192265	120393222465.3079	286336156103.30206	469693947715.6952	92939766167033.47	177501148482.55405	4388781812219.742	20655489620853.5	5200401923322.813	3248810334147.2285	316107917025608.06	307711149944.17847	8163821889936.57	628600086869.568	142144428.7025177	1844246720733.4272	468784109260302.25	8071333886873.394	491572602435.42285	2821354508798.978	25235242185258.09	219145566171058.03	9203243138739.002	681280629551.51	768136143743.6683	8211881970603.804	753291973944562.9	2349178568528.643
6721232635813.076	168418608230227.56	5198586822.161168	107135725660.83098	9920222459.044777	30975037881.266655	32924591076086.742	82508882764.63596	106944257255.0538	11592032598277.264	5200401923322.813	1435411876033.2117	60601729712070.805	307711149944.17847	7397626715185.645	161525090817.0592	142144428.7025177	90343217907.43211	105479456362009.45	3551845113233.9736	106667618415.92972	24544168643.02993	15941996176571.93	26060110619864.38	5667964114696.965	681280629551.51	628115411053.1211	1069741026870.8159	115380087909166.52	2349178568528.643
6033931947811.121	84386366059951.83	5198586822.161168	107135725660.83098	5999351687.071336	17511990156.308533	8376498044684.81	24994870934.8581	106944257255.0538	11592032598277.264	1972588157711.8162	397149400370.2305	4772337934770.185	158754454933.6545	1880206903940.5576	154972837099.22446	131688298.12178172	40883622905.043594	34169655010186.59	3095127388073.287	23142793644.246017	124552614.75522408	15372115531780.893	22713854433172.74	3825041317550.3906	10519107253.012703	504291991041.82166	186133451942.62375	87749301521883.48	632024073689.9556
3166018374398.141	21463214568404.793	2279397454.107615	90628378631.29662	1405612968.4499617	12554009895.847729	4913634815948.281	402836525.2648907	88538405493.52377	1758549319413.5117	74818428418.41426	18816804732.762146	855098205244.064	111965158505.75262	1037218870594.0204	110396294319.19383	122503964.82865877	39423033222.8782	8258107659954.965	2547099473822.023	5436027339.763857	64303625.02410958	4845263923131.8955	21431061062320.137	1366897217283.9348	8494594777.093077	17900382413.401066	186133451942.62375	85713500472128.94	630580322424.8628
1310173848264.9575	18047624483539.152	495069285.5787286	90628378631.29662	745712742.592078	6891241345.488872	643558416577.5328	345160302.79771155	88525073692.21579	471584340929.4049	1490037808.856231	18816804732.762146	331603914923.3605	108051292653.95229	56429052496.811844	24345657552.383694	122503964.82865877	14029026017.292078	5938763176343.843	2545036042303.3203	5436027339.763857	39313995.21602858	1560736176506.5657	21230247805255.1	411291408577.4093	8114729578.052622	181467422.98305437	186133451942.62375	51553752371348.24	395627005952.7508
281086242021.92444	7203008634956.767	331148463.55628985	90628378631.29662	610445059.8582208	373284404.9314018	643558416577.5328	345160302.79771155	8254143194.049009	264810630869.09088	346588613.4005073	11919445510.345526	98487786553.68599	7473005825.475093	40567760983.983025	23803726704.318733	47610343.3254709	2619115259.695297	763417534798.9054	2545036042303.3203	3566061016.509938	6643851.773595449	1560736176506.5657	8833521703716.338	65146165377.79736	6456396894.5785675	168837948.29843813	155524579843.4006	9019160228990.875	214561738057.22055
136793556753.06456	7203008634956.767	111131206.56506038	67644003150.56142	219245959.44247574	161102368.55469266	643558416577.5328	52742352.61227539	8254143194.049009	31876608258.64506	283139336.54448646	8817109599.201826	53625380761.655426	3449094874.4843597	34307241482.97793	2001180488.8057957	47610343.3254709	2619115259.695297	748470539559.4132	2022835703429.3052	984245920.0507998	1431828.2486788454	1560736176506.5657	5763407841333.541	65146165377.79736	134587719.8925437	117721957.45479165	35030963377.538284	152967252917.58548	75515428097.91226
98686145679.92703	2569545361275.8496	94701926.39882348	21404113664.16319	81809542.62179275	109976574.80640139	456715222708.38806	16642253.357883696	2225634513.1635714	31876608258.64506	22600302.519287657	4200839308.955784	20864934558.924084	2930679329.209758	29579673245.14844	2001180488.8057957	39552468.28216417	227306781.4116959	616290769170.6362	1967768831532.422	957994189.9905424	1431828.2486788454	602213920554.835	1838225645325.759	65146165377.79736	134587719.8925437	66067640.24113676	4027933439.0781918	152967252917.58548	61046765125.02033
21167238124.01999	2183201495646.3774	78884991.96471788	7551836305.488386	3146333.556253202	28389268.73596066	438512806779.3331	3004047.453403706	497621005.9819651	21014566222.132854	17758625.73315204	1945167624.0593293	10830794207.325302	740062891.6923445	23900590270.733936	933051958.4209135	11198059.162733547	4833169.9894608725	182177511397.337	1967768831532.422	470355892.3264913	1347424.4945342056	131451790059.06763	482847327983.32465	25758938616.914753	73333407.26448427	50247889.80503545	4027933439.0781918	152967252917.58548	51558124086.19822
20427380642.79912	684709964101.0957	5463103.162368829	7551836305.488386	361476.5394181393	28389268.73596066	429126473209.0432	1244031.948406275	12483374.607693423	9522027211.482641	7576785.051478722	1323987596.7667441	4729222894.5658045	119490844.33501734	2318027518.7561736	532839253.0351515	9859188.851096906	4833169.9894608725	113022591394.14253	1078941220713.4797	304688262.30091876	1003283.9427401357	112791465494.58377	150983233338.21942	3313532359.770874	3178765.3161274884	39634461.348049305	2563854929.7405257	112861269431.8208	51558124086.19822
17690701523.00787	684709964101.0957	5463103.162368829	6855043758.498386	264273.5786908709	26917811.91039641	420985925755.326	1094553.2543637408	12483374.607693423	1121238237.614864	4727858.613509905	1217924248.8183048	1678506386.2611618	66063982.21729715	1904690213.6968312	517505484.8182446	9859188.851096906	4833169.9894608725	41409778451.517365	1078941220713.4797	22119798.276205383	913396.4927143572	80483117913.50607	62080647544.52366	3313532359.770874	1621113.8808049553	39634461.348049305	1423971975.209297	81303678668.98227	11817183171.384796
12130326729.268017	677880563906.2883	4374972.033566361	2612726398.581789	190011.40217441064	5206641.344647338	299136451280.9023	901264.380505208	1225597.6970202527	1121238237.614864	4727858.613509905	769663099.1383705	473192796.3692463	65454008.84064371	1534352129.5295074	509435255.1539291	4924655.208945369	157936.36370253842	41409778451.517365	1078941220713.4797	10806599.608184358	682975.15010357	17277404760.49322	62080647544.52366	2371897852.08228	810411.6403779637	33899399.878955185	834730973.7082748	600747546.537726	5652301731.438732
7951345997.133943	565139158017.8245	151919.5259575285	1919228160.9557767	185094.5145409319	5206641.344647338	270142805998.72397	471902.670532865	1225597.6970202527	1121238237.614864	3657866.2403584155	384776131.2273447	126022180.97203465	65454008.84064371	1271711411.541634	211677333.4298211	4924655.208945369	110635.54535075571	41313037087.628654	9156522387.769173	6468712.6040164875	682975.15010357	7688764977.789697	62080647544.52366	69884393.4885441	507438.89015333104	24168226.60485515	549865679.0452178	600747546.537726	4781377734.214911
2343656513.9379606	565139158017.8245	126302.74447172009	142978564.0913313	182306.55621561047	1372543.8479407062	238874762468.74487	144039.6451336449	1107244.765154379	1121238237.614864	3653703.257417585	384776131.2273447	93194171.08941524	65454008.84064371	115376359.6680136	174065251.90730083	4309827.908760815	93939.32047903337	32007897032.565285	9156522387.769173	4035814.128768641	266661.8374686901	7057635943.2495165	14657531078.3521	55197886.366046175	437666.258900956	24168226.60485515	305788740.6296533	307132312.7799333	1650995135.1986446
2343656513.9379606	409855823542.11456	126302.74447172009	141400486.41142887	176872.738461693	1223722.7547781002	63233277108.59696	144039.6451336449	266392.9935990347	1121238237.614864	2826720.5242541553	384776131.2273447	93194171.08941524	32348149.395605568	115376359.6680136	49441769.16318376	3172003.297695993	92031.84277700941	687839958.582861	7853234504.302777	2072716.4641047746	266661.8374686901	3258619500.0428023	6505403253.180852	18907836.42167948	168898.8314973358	8112675.340448506	301414384.19617295	193676703.39552262	935731311.3327208
1909176385.7762399	200121159650.09497	126302.74447172009	52287159.42626047	169198.09238509595	450938.2727135944	58222974420.32503	135693.93627295428	106825.13041869167	1121238237.614864	1145717.3065193933	230106392.05302832	54582825.43102526	16012711.948790248	115376359.6680136	47677100.000196345	1025976.1155351159	73263.34724167563	356589606.1715754	6998491635.33857	678798.0543627032	266661.8374686901	1291613051.2936125	3162116498.9868484	17185946.907664128	167943.90294895414	950397.1548555621	189195270.83687997	24317386.99682478	633093657.5782202
302209305.7310246	62161081657.38163	126302.74447172009	32359953.217022195	169198.09238509595	176104.87734551748	53499164635.56559	133811.25208665617	87227.79003387518	396523406.23418725	946914.3385260204	156363689.98856023	53917123.06174731	16012711.948790248	75845887.89506459	44144620.44925084	163720.64286631162	64938.27880597013	356589606.1715754	6831874104.152626	678260.6701546782	254138.79200846283	1182734496.9428463	3162116498.9868484	17185946.907664128	167568.8544191198	466779.6798612841	189195270.83687997	24317386.99682478	523244124.2859663
302209305.7310246	47222963546.5875	126302.74447172009	2102407.4708044245	168448.7688041604	176104.87734551748	49998291149.32384	130589.52354512928	85413.37441832051	396523406.23418725	931030.8664898678	88985250.81492288	23241589.470516734	2002609.3115865164	58547376.74855186	44144620.44925084	163720.64286631162	62621.092367082645	147132413.38555986	1837469767.8673108	655233.0000481096	251846.26909646293	425910016.1648014	2535718930.5405216	17185946.907664128	167568.8544191198	230701.39416891828	118597468.67373338	24317386.99682478	29547849.551709328
301209004.22072244	40008884611.05243	114108.88765580379	2102407.4708044245	167905.84824084892	176104.87734551748	31752096321.359978	129980.79123326277	83925.64235443126	396523406.23418725	931030.8664898678	88985250.81492288	23041145.306025032	2002609.3115865164	4090811.768149956	21740042.747109946	163720.64286631162	60676.5596769723	81550815.0075661	209314642.54761583	653495.8995351727	250442.03827450494	300505682.4581672	2315213164.612631	10945105.392031118	167568.8544191198	230701.39416891828	118597468.67373338	23858847.65359728	29547849.551709328
80760608.57334414	26660589506.813404	114108.88765580379	2058423.6982208192	167905.84824084892	131196.7963737201	11614654618.68662	129980.79123326277	82007.64128062985	304785097.39251894	913800.4215698213	56144883.22460752	23041145.306025032	2002609.3115865164	4090811.768149956	15240148.65854129	163720.64286631162	60200.70326272313	78520063.53670265	209314642.54761583	653495.8995351727	250442.03827450494	255015917.06129587	570178039.2411337	1571345.1098655576	167563.87663797298	230701.39416891828	104273070.52319294	10524564.815192314	29547849.551709328
71850922.13644566	26499447179.86145	113411.3511443563	2058423.6982208192	167905.84824084892	131196.7963737201	11614654618.68662	129980.79123326277	80211.80624827242	285219878.0506808	292625.3952807045	52679051.08560931	2233390.9937213766	2002609.3115865164	1956187.4366147853	15240148.65854129	163720.64286631162	60155.857664575895	76423152.12577969	35817871.943114206	649821.5845445585	244055.70622861836	255015917.06129587	454307636.4176838	1571345.1098655576	167563.87663797298	86072.55202208285	72156092.00307861	5153994.134742074	29547849.551709328
50906075.01400767	5425687125.385856	113411.3511443563	653898.0598975993	167905.84824084892	53655.23863012615	11614654618.68662	129970.6390207946	80211.80624827242	285219878.0506808	289881.54881881445	1664060.8809609355	1051910.3188838544	1349343.36240936	521266.51495253434	9428864.286473265	91975.00730973648	59457.32796990809	1895482.4224158598	28515866.053121887	648298.9584367146	239895.04182344535	184578353.85543528	76657286.5633117	1571345.1098655576	167372.12408671778	79231.03015528763	19780189.898600984	5153994.134742074	13988391.661989233
6623343.369059223	5425687125.385856	113054.81570486355	544839.5906662283	167905.84824084892	51686.67092371176	11614654618.68662	129868.12224260818	80066.87933570253	168964440.59392166	267478.13451363146	1664060.8809609355	1051910.3188838544	1349343.36240936	521266.51495253434	9428864.286473265	91975.00730973648	59397.568846364375	1491923.757567631	27829443.58971194	648298.9584367146	239663.6158491175	122743903.6851233	76657286.5633117	1160840.7547122638	167254.15937985084	66532.0391617691	4747779.900220414	5153994.134742074	13988391.661989233
2626646.282987304	4641351167.0260105	112260.14332067891	537280.3537095208	167617.94359784856	51686.67092371176	2086884908.2140248	129868.12224260818	79757.51216441138	151638680.72846186	152396.93159182853	1664060.8809609355	632049.227507263	1349343.36240936	521266.51495253434	7611609.5727255335	83933.89582496279	59259.88213083377	1461348.2211422883	22408184.122210395	616043.1282032895	239453.1446976392	113934389.79755002	35305211.59748672	1141783.1570513563	167100.21481145898	60012.370792418995	978016.6581625743	4871953.523685114	330619.7324032369
2295358.155097935	4618786723.257151	107411.7789363322	407013.46221623983	167617.94359784856	51299.88869989047	62722819.98854188	129815.72832521304	79757.51216441138	118190344.31662664	126503.82164056184	1664060.8809609355	596624.5997282495	1285926.6630633236	466102.7147356508	7362698.159361551	80318.32409756444	59239.71872583966	305206.3872358183	8944104.94519711	507202.3258441199	239349.5014701265	90580261.69424038	17272101.763657793	843382.915733744	166896.54999015474	58604.79989736368	382378.0541480992	4871953.523685114	330619.7324032369
2266114.6448860005	2525204153.311729	107411.7789363322	388076.15860606864	167617.94359784856	50889.47418660682	57410100.41286631	129495.03110019058	79757.51216441138	97065390.32475029	115478.60178109555	897045.6076164903	596624.5997282495	1285926.6630633236	455097.40435198235	5764099.446509139	80086.67861129894	59230.39445028645	289537.3443040715	8428253.514867429	505628.74577786174	239119.05341976133	29364297.32787169	12691669.997348165	324047.24980628723	166885.1214698756	58400.18364873283	382378.0541480992	3965906.869278507	330619.7324032369
1889769.6761581546	2296178083.1295595	106798.31663978145	245131.66595918272	167612.81621205588	50889.47418660682	57410100.41286631	129433.5712334848	79262.75410086328	74013639.95718795	115478.60178109555	669726.2042962492	596624.5997282495	1285926.6630633236	272038.54083380423	4507684.958975918	79678.16364070802	59230.39445028645	289537.3443040715	8428253.514867429	504819.6401662902	239119.05341976133	29364297.32787169	12691669.997348165	255801.9167290814	166885.1214698756	58020.773478769406	382378.0541480992	323422.4374245167	330619.7324032369
838052.0338727866	1948377609.1105232	106798.31663978145	244058.46153954847	167610.0764956512	50643.1115544232	52857108.458235435	129365.94288522887	79262.75410086328	71523886.98622994	107561.2793513334	667456.6198019168	517384.66954679036	1285926.6630633236	195525.095192315	4315115.661170658	77210.53405160266	59230.39445028645	271290.34277639084	5729712.848088874	501040.18109981075	239119.05341976133	29364297.32787169	7459302.2436518585	213571.1074003035	164733.11523203112	56931.97375071791	382378.0541480992	323422.4374245167	330619.7324032369
273354.88471327844	1184644175.9890714	106798.31663978145	139251.4687408348	166627.38665754444	50278.71170996323	9890696.319426147	128692.83356342834	78694.27439187127	65039328.47805444	107561.2793513334	504248.8397529684	516127.8645846812	1285926.6630633236	165439.58803454073	4315115.661170658	76108.76894765729	59230.39445028645	271290.34277639084	1577075.043422902	463269.93319912016	238065.866065803	8515539.033880724	6882867.78366058	199630.9857540881	164581.00817157203	55392.745277307215	382378.0541480992	323422.4374245167	330619.7324032369
185179.60469609327	38191823.22709832	106798.31663978145	105534.57135416825	166627.38665754444	49895.75833478666	9890696.319426147	128153.49567777803	78694.27439187127	53729826.1191089	106265.74032062072	370151.4805422252	123305.58941851629	718834.795991932	96981.04148796557	4137601.524414174	76108.76894765729	59200.89544889229	225875.91104970057	1577075.043422902	463269.93319912016	238065.866065803	7201543.522121666	4456210.121473806	152794.9280381154	164581.00817157203	55392.745277307215	370001.50710647943	323422.4374245167	330619.7324032369
185179.60469609327	8579148.34998247	106194.58548286084	86746.24776997959	166627.38665754444	49785.44366591574	9890696.319426147	128153.49567777803	78655.2592580365	53729826.1191089	106265.74032062072	259989.5229737087	78775.53352388884	718834.795991932	87651.29193992211	2420806.189722116	76108.76894765729	58995.38740668818	225875.91104970057	1577075.043422902	463269.93319912016	236885.5254854773	7201543.522121666	1302387.9304113763	152794.9280381154	163211.38803178276	55392.745277307215	214235.67900672508	297666.03010187135	330619.7324032369
185179.60469609327	5285017.505354642	105889.05149172246	86559.82872332788	165912.65589848772	49773.79625908661	6277530.36253042	128153.49567777803	78549.9164390076	48115761.14213462	106265.74032062072	254968.39237096603	78775.53352388884	705678.8898945629	87607.61245910883	1954284.659547801	76108.76894765729	58969.85133373241	225875.91104970057	796439.9877339427	460143.24803283194	236885.5254854773	7201543.522121666	1021962.4668492391	152794.9280381154	163211.38803178276	55392.745277307215	214235.67900672508	268755.88143120264	298252.5319825794
117176.46201235289	4796111.365627833	105889.05149172246	86550.53872270235	165799.52291941375	49773.79625908661	1771417.236245421	128085.08215088955	78545.75492532518	46708634.587575875	104917.6373539151	134618.9631756141	78775.53352388884	705678.8898945629	87607.61245910883	1872806.5914099333	75952.78595891714	58969.85133373241	225875.91104970057	741806.6350143796	460143.24803283194	236885.5254854773	6562529.443313227	415087.8273969999	147239.20329074352	163211.38803178276	55251.44267703441	117325.51771936668	264525.5481942118	182444.44505802324
93097.55518117436	3213455.7909828676	105889.05149172246	85624.99038502404	165796.97995892414	49454.91662021843	1771417.236245421	127996.7447829726	77880.09103446934	36028264.700464115	104661.55340601332	134618.9631756141	78775.53352388884	705678.8898945629	87591.06953505496	1872806.5914099333	75699.57132125206	58968.67574732594	225875.91104970057	741806.6350143796	460143.24803283194	236885.5254854773	6175084.163572949	228664.9951688592	120940.6672453041	162497.8834553542	53696.71507313203	117325.51771936668	254392.2155932685	136417.56295339312
93097.55518117436	2213913.566611423	105889.05149172246	82892.89347684814	165706.0217455245	49454.91662021843	1707852.5118982806	127879.17155368712	77880.09103446934	35891579.66879848	103438.3963696986	134618.9631756141	72757.96316610453	701423.3233538781	85792.5617672911	1872806.5914099333	75631.78215138265	58957.76980262002	221916.26600811846	229868.4425122424	454149.89054201846	235991.59622231062	2717232.905419869	136078.95243583602	111275.26372121021	162420.92748494368	53687.30366669337	117325.51771936668	253989.85948157983	136417.56295339312
83308.0196831124	1601301.5522178388	105870.85846610504	82492.11318647276	162889.95939438365	49454.91662021843	1611209.9708288335	127657.10560903593	75605.89275468558	28149015.430737022	102214.08517769366	134618.9631756141	61194.21349289561	701423.3233538781	84664.38382860794	1872806.5914099333	75584.54684962667	58922.30332501037	221916.26600811846	229868.4425122424	437282.2373344818	233329.73564924582	2476766.721868104	136078.95243583602	111275.26372121021	162420.92748494368	53687.30366669337	117325.51771936668	252321.82948934668	134920.8103656725
82835.86580721213	1510934.819845869	105866.2677465314	82492.11318647276	162889.95939438365	49380.55708722843	1249520.3707241283	126443.92467915083	75197.04348521867	20381621.63450665	100492.9195571271	134618.9631756141	61194.21349289561	701423.3233538781	81463.02518296827	1792638.1629028143	75584.54684962667	58481.52608341349	221916.26600811846	214192.58214314096	401683.86310658837	233329.73564924582	2476766.721868104	112937.246519932	106558.03128670342	162282.9607849005	53614.67637335281	87728.06547932157	252321.82948934668	122338.19984534456
81516.22314625894	1328497.4754637084	105860.31983056004	82158.83655110294	162889.95939438365	49297.5753916746	184503.65315917542	126443.92467915083	75197.04348521867	18226984.15410434	100492.9195571271	133470.5094507722	60442.35509201391	701423.3233538781	80886.92099807927	1792638.1629028143	75584.54684962667	58475.61202501736	221916.26600811846	214192.58214314096	318846.3263411305	233329.73564924582	2476766.721868104	112937.246519932	106558.03128670342	162224.80495025314	53596.24629805029	87728.06547932157	250834.79224565707	122338.19984534456
62539.71876183921	702348.1030529226	105786.68669118859	80900.18852812317	162889.95939438365	49195.34581792233	142836.93874368846	126443.92467915083	75197.04348521867	13788934.280149441	100317.89061824394	133470.5094507722	60442.35509201391	600068.9437204599	80886.92099807927	1533662.5440919297	75584.39706773245	58270.1013859236	221454.82610329674	212354.72151010932	318846.3263411305	233329.73564924582	2112546.7099840217	105639.38660777787	106558.03128670342	161506.83040917502	52660.35720848071	87196.88509441614	245789.2487109931	82877.31084968772
60768.44616711133	333100.037586728	105786.68669118859	80892.95651934517	162889.95939438365	49191.72414490275	94617.21374138742	126071.84039512975	75197.04348521867	13788934.280149441	100039.80711698267	131817.69907780766	60442.35509201391	600068.9437204599	80757.04838701696	1533662.5440919297	75584.39706773245	58270.1013859236	221192.41545988747	211086.5534907986	318846.3263411305	233313.7393094471	1018580.1793291443	105639.38660777787	106088.29785830471	160586.88720044706	52660.35720848071	87193.79546967444	245789.2487109931	82852.96864763055
59830.178429749656	330521.3828695726	105578.65915162217	79890.80561704241	162889.95939438365	48696.478150599956	93563.47979287074	126071.84039512975	75182.97129805044	12974541.034934323	100030.90771185471	131712.92043118854	58941.0892440862	600068.9437204599	79989.83848212783	904116.7653077848	74351.91558087627	57945.16927094187	220272.50906526693	210925.26726742214	318846.3263411305	231914.00589874448	316983.9469978646	105612.63890832289	104903.1269322407	160586.88720044706	52449.85234219971	86749.80040854678	245789.2487109931	82852.96864763055
59608.83989727376	324295.6014664514	105561.27731218166	79793.56895449817	162889.95939438365	48676.801117651325	81457.84891270791	125873.10151649544	75182.97129805044	12815550.520348586	100030.90771185471	130542.45332742098	58007.6308282688	420198.4017361131	79486.71388940986	897392.0784283031	74316.35078875393	57945.16927094187	220076.34833814693	209616.26286140896	318846.3263411305	231571.26736908566	279010.48307441705	105215.09178288946	104903.1269322407	160540.36645186093	52449.85234219971	86385.55842487596	245136.42206948504	82843.31185103707
59608.83989727376	237997.61396268694	105131.87625546755	79637.15254242007	162889.95939438365	48582.93795271084	76349.5428431489	125365.2722747591	75182.97129805044	12815550.520348586	99842.49391718495	126029.86917487692	54982.43484841887	413702.28396225825	77118.25949712888	848243.8927001379	74238.62490072685	57897.95851475019	219580.45933239066	208145.25981821358	318846.3263411305	231569.7550871265	279010.48307441705	104932.19006646119	104903.1269322407	159852.50343307148	52449.85234219971	85490.83915225034	244534.54905645482	82343.81777673261
59313.89337135057	199513.25577361102	103885.91818945565	79527.52317599446	162889.95939438365	48570.604527593474	64383.03571287231	125107.63190267597	75100.43365104242	9646921.262554733	99842.49391718495	125854.56733126073	42747.88852554384	413702.28396225825	77118.25949712888	572139.7358250173	74009.35864518711	57876.78525675184	219580.45933239066	208145.25981821358	318846.3263411305	231569.7550871265	259995.96275414107	104729.59150560196	104624.3231183848	159237.88844579895	52449.85234219971	82054.02266225324	244534.54905645482	81797.5848056371
59137.598658865994	199513.25577361102	103885.91818945565	78722.80431671585	160409.11887044125	48570.604527593474	63240.53913321762	124645.48717030098	75099.61353088629	7311826.937299933	99320.32527251044	125786.51425185941	42747.88852554384	413702.28396225825	77118.25949712888	549394.433317933	74001.5011441836	57869.60696133061	219580.45933239066	208145.25981821358	296722.027353478	231125.18845095902	253742.7874928501	104234.48530219591	104151.31981781818	159237.88844579895	52449.85234219971	81990.26372572286	244534.54905645482	81153.52359763061
59120.14129295704	199513.25577361102	103885.91818945565	78722.80431671585	160377.10752325365	48362.85783718294	63209.15760728031	124645.48717030098	74508.49511247536	6092944.864435614	99320.32527251044	125438.80779546106	42747.88852554384	411109.6280236236	77118.25949712888	549394.433317933	73999.90513389025	57446.606578159255	219580.45933239066	206916.66723615257	269965.8750761135	231125.18845095902	250490.8914798863	104214.90874095362	104151.31981781818	159237.88844579895	52447.655798571235	81263.68276970596	244534.54905645482	81068.52674226604
59096.47587145533	177002.602670199	103705.04288593127	77728.08422957899	159489.8026071201	47947.52395385457	62355.744075027505	123562.48117784201	74508.49511247536	3025247.8433355168	99320.32527251044	125397.40902363384	42747.88852554384	384356.42815444304	77118.25949712888	549394.433317933	73952.71337254226	56990.562712866646	219580.45933239066	206873.33612859598	266487.7632536951	231067.3240238498	248429.5347460237	104077.8809824245	104146.8200231247	159237.88844579895	52447.655798571235	80757.22055797461	244226.68138172198	79472.87182082504
58835.66836531072	165293.38273957142	103647.55211433467	77728.08422957899	159406.94327543172	47531.82184835343	61555.90568108882	123562.48117784201	74508.49511247536	2231362.909282484	99320.32527251044	125232.847666813	40642.05957406744	382997.7233038348	76796.57227778566	519554.3050293253	73952.71337254226	56990.562712866646	219578.83358845834	206851.66393281252	266406.0970085104	230535.57640925454	245116.22359258632	104020.63138802617	103776.73211622747	159237.88844579895	52392.2994041758	80052.11910254628	243464.50477648387	79335.29200065602
58835.66836531072	146659.90624221842	103530.57861038018	77295.57533639618	159406.86822896972	47531.82184835343	61555.90568108882	123562.48117784201	74432.22404221528	1934390.1323739984	98327.4300394253	125142.019357277	40637.54792800101	366170.063659373	76661.91335559265	519554.3050293253	73141.7760544696	56938.31800806578	218700.29143811055	206071.68533689796	266405.9548696529	230535.57640925454	244208.67244296506	104020.63138802617	103623.07882528866	157874.82650648942	52381.76027877665	79343.07591423953	243464.50477648387	78856.78954805103
58394.61726477248	141038.24682372887	103530.57861038018	77295.57533639618	159400.20445979811	47528.21732452509	61555.90568108882	123055.904132713	74432.22404221528	1934390.1323739984	98327.4300394253	124963.55548470117	40613.00377279103	352398.8610294856	76658.92983228879	517494.88213164505	73141.7760544696	56938.31800806578	218283.35165754068	206010.2958370761	266136.5123406022	230535.57640925454	242822.78250409162	104020.63138802617	103555.45826075773	157818.66057775667	52357.96133499247	79312.54794217393	243456.50432185674	78410.52514286994
58276.66936081374	109269.6854175229	103530.57861038018	77295.57533639618	159140.28958515645	46634.485802825744	61555.90568108882	122665.39498890827	74400.45097575903	1803770.7090472418	97594.11650187423	124899.26939752164	40456.67586769947	351412.77302023134	76562.06479842946	517494.88213164505	73020.18925394963	56920.791304173006	213315.2223076257	206010.2958370761	266136.5123406022	230124.64420652296	242822.78250409162	104015.05206306116	102489.54183684128	157818.66057775667	51757.87144653927	79312.54794217393	243337.56407992454	76872.98929041436
58028.42951702486	108984.38407358433	102983.47233687922	76927.6013701149	159140.28958515645	46634.485802825744	61551.366838308895	121882.57691103898	74378.73063229745	1623317.4962907324	97579.8467317035	123289.23254879232	40427.008100348874	351412.77302023134	76562.06479842946	517494.88213164505	72492.38342780033	56920.791304173006	213315.2223076257	205601.9952121186	266136.5123406022	230119.53809230283	242822.78250409162	104015.05206306116	102489.54183684128	157667.28169472518	51752.45158570465	79302.89988027958	243337.56407992454	76789.44073892685
58028.42951702486	108984.38407358433	102983.47233687922	76867.2841971417	158840.78440291734	46634.485802825744	61484.63983146193	121832.86284369403	73391.34567288434	1623317.4962907324	97318.49177522899	123289.23254879232	39969.244939344506	351412.77302023134	76562.06479842946	504530.66899855924	72492.38342780033	56903.58283688284	213315.2223076257	205601.9952121186	266136.5123406022	230104.49189584976	242798.81614839908	103940.99729106342	102489.54183684128	157068.34148843808	51752.45158570465	79302.89988027958	243337.56407992454	76789.44073892685
57727.39913290758	108984.38407358433	102983.47233687922	76867.2841971417	158840.78440291734	46634.485802825744	61484.63983146193	121815.8976516056	73391.34567288434	1489754.430338281	97318.49177522899	123289.23254879232	39969.244939344506	351412.77302023134	76561.40598214364	477352.7294279833	72492.38342780033	56871.52407467244	212137.8976398451	204963.21430063457	266079.63093011733	229932.49094676977	238793.67441155805	103847.04350063637	102201.29086890494	156984.09613284824	51752.45158570465	79302.89988027958	243294.68099151418	76789.44073892685
57727.39913290758	105261.49861750827	102449.91451887143	76526.68663029677	158125.57520020806	46634.485802825744	60887.49424880785	121396.33667073045	73308.10284192042	1438745.5791098385	95677.61447567388	123007.57349126825	39551.0863577444	348625.30285454646	75592.58313920298	469438.40243775636	72492.38342780033	56864.251994562015	211298.8487662885	204833.2597007908	266079.63093011733	228707.0339519513	238793.67441155805	103843.8575792582	102146.66889192644	156939.56649030469	51419.590830582005	78592.41473245663	243294.68099151418	76789.44073892685
57727.39913290758	104947.81837885964	102449.91451887143	76526.68663029677	158125.57520020806	46451.80185094655	60862.45626922817	121396.33667073045	73192.80958620412	1430183.7734417235	95641.54925777279	123007.57349126825	39551.0863577444	347855.3125087257	75592.58313920298	467187.50802508846	72492.38342780033	56853.135355790524	211145.93350153492	203708.22799124138	264111.9599576186	228687.66153237637	238793.67441155805	103292.84245076444	100761.8693256383	156922.23861952795	51401.78078591763	78470.99391375051	242737.20702323221	76205.94434103175
57670.56960629123	104883.3845191	102449.91451887143	76473.37111430112	157964.52410731095	46451.80185094655	60862.45626922817	121396.33667073045	72500.94416455949	935238.2659235488	95617.38990998911	123007.57349126825	39551.0863577444	347732.40402529505	75357.69130055394	466248.9881768076	72136.2266529786	56847.87350902238	211145.93350153492	202256.9658021865	263485.66754443897	227357.21744079902	238721.290559918	103115.29982904218	100761.8693256383	156673.683642925	51401.78078591763	78470.99391375051	242737.20702323221	76191.55051007042
56464.33853360803	102820.13884377644	102449.91451887143	76466.80404042067	157419.39959055308	45992.46529393225	60862.45626922817	120643.9624298014	72500.94416455949	805276.7978813119	95617.38990998911	122410.88380977612	39318.429697014726	342862.4180030822	75357.69130055394	435013.19694021525	72136.2266529786	56819.11994504304	211145.93350153492	202256.9658021865	263409.6620978399	227357.21744079902	238720.21972081746	103115.29982904218	100761.8693256383	155879.52493791858	51317.7065275327	76669.06517140727	242737.20702323221	76090.09154205331
56464.33853360803	102677.8197621726	102413.52988825891	76406.10121579682	157419.39959055308	45992.46529393225	60795.573882338256	120125.33868913894	72419.96357820556	803118.2177337548	95479.04670947637	122410.88380977612	39318.429697014726	336197.45395963127	75357.64420625885	409377.7536765448	72136.2266529786	56819.11994504304	210902.22688088362	201986.1569316531	262277.5842947314	227357.21744079902	238720.21972081746	103055.70210011241	100761.8693256383	155879.52493791858	50924.42305142536	76619.61885453168	242737.20702323221	75622.69902923013
54720.194927435005	102508.48287457513	102235.43257407108	75797.36088236891	157419.39959055308	45774.52042236745	60780.0288679418	120125.33868913894	71856.89150777076	775178.9348670177	95067.17629017877	120819.30307085412	39318.429697014726	335656.39612615184	75357.64420625885	409377.7536765448	72125.56535348907	56819.11994504304	210902.22688088362	201940.4061724874	261982.55634877837	224478.2325470177	238448.97690915773	103032.50536639028	100761.8693256383	153681.7843504078	50924.42305142536	76493.46899778988	242737.20702323221	75493.3886575164
54720.194927435005	102326.83628820568	102152.04773190746	75649.61709957763	157419.39959055308	45774.52042236745	60328.24947816202	120105.03964091415	71856.89150777076	337634.5495731726	95045.48670256691	120468.52124383976	39077.525436684016	335656.39612615184	74825.42072228758	409198.3350997835	71885.63547488625	56819.11994504304	210902.22688088362	201940.4061724874	261307.75454835757	224478.2325470177	238301.82331551771	102918.88302287526	100744.88721616915	153637.74389709125	50924.42305142536	76493.46899778988	241538.32782289723	75493.3886575164
54720.194927435005	102255.84731053481	101185.97981177122	75635.71886688781	155410.37372457853	45745.65714524806	60012.913569520526	119737.94443765043	71850.39982879166	319392.6916644382	94432.38455403439	120468.52124383976	39002.55952441737	335086.2570675478	74825.42072228758	229612.09956492245	71771.94062086807	56762.40106427039	210902.22688088362	201494.04148736398	261307.75454835757	224297.55951937038	237288.37956024805	102070.47538456053	100706.14035747341	152999.49905781157	50876.6929023933	76146.1453450077	241538.32782289723	75493.3886575164
54720.194927435005	102013.08295853088	101036.5715679337	75607.61871701274	155170.1607245312	45745.65714524806	60012.913569520526	119247.57137829188	71850.39982879166	318800.8826237011	94432.38455403439	120433.48576828337	38861.8556023386	335082.6712469508	74825.42072228758	229612.09956492245	71770.61222832199	56344.795893480485	210835.2103479784	201237.36048651705	261307.75454835757	223621.1763147415	237288.37956024805	102070.47538456053	100706.14035747341	152299.56688742823	50095.95052797249	76146.1453450077	241490.32231244852	75458.80455686362
54720.194927435005	101606.40415602998	101036.5715679337	75009.32616499496	155170.1607245312	45745.65714524806	60012.913569520526	119009.1457613595	71526.1624501684	269179.0416769117	94432.38455403439	120351.39363239627	38803.31154101902	335082.0903934065	74663.75254674729	229612.09956492245	71766.69468812094	56344.795893480485	210835.2103479784	201203.17610570244	261200.72759693678	223621.1763147415	237288.37956024805	102070.47538456053	100476.11889664273	152299.56688742823	50095.95052797249	75873.8840633347	240510.12121998225	75447.13025606427
54617.95876046859	101606.40415602998	101036.5715679337	74792.65445937494	155169.23809491552	45745.39484212255	59909.78102402747	118883.56550382057	70842.75379639718	251518.37812198076	94432.38455403439	120225.72323085924	38763.48732711917	322868.03699407517	73782.31494854165	229612.09956492245	71675.34962704747	56344.795893480485	210228.65241950867	199629.52485371966	227398.26829784567	223621.1763147415	236661.7629112353	101830.44340944919	100246.07974550282	151829.5731574535	49927.67614591374	75714.12311564504	239929.78471010365	74680.98093590395
53975.29388522985	101598.810251014	101036.5715679337	74756.15686628908	155169.23809491552	45745.39484212255	59909.78102402747	118623.27965440671	70763.10430895067	243591.47289766424	94417.38495026426	119908.90732921967	38763.48732711917	322868.03699407517	73714.0171696583	229612.09956492245	71458.15035566216	56114.65177038341	210029.28468394306	199629.52485371966	227398.26829784567	223269.7355047184	236661.7629112353	100722.79499094696	99878.80879514955	151794.510022075	49818.65612440861	75455.05463566304	239723.46457819326	74462.3196741405
53975.29388522985	101450.82201780763	100941.06378115459	74526.19067288144	155109.1591044699	45713.723749942015	59375.06731705869	118607.0578391842	70763.10430895067	240214.2612677026	94221.08191423808	119031.27697564	38737.22905108558	322868.03699407517	73461.12984324594	223550.76671180862	71420.92208205472	56114.0594395242	209968.09319914857	199629.52485371966	227398.26829784567	222531.40051738906	236569.15872723833	100714.16169850659	99878.80879514955	151435.2972748898	49744.51120926185	75354.40463000957	238339.52491132324	74453.40431864581
53975.29388522985	101264.40867057037	100782.9902178617	74526.19067288144	155109.1591044699	45635.87307202688	59375.06731705869	117984.57747926269	70754.5966760492	226228.54963226413	94215.18120343298	119031.27697564	38737.22905108558	322868.03699407517	73184.02290440763	220429.93167366914	71420.92208205472	55906.99799101816	209778.14504145348	199609.58982435646	227398.26829784567	222411.04421871252	236569.15872723833	100714.16169850659	99862.19429602957	151435.2972748898	49736.30729771678	75354.40463000957	238339.52491132324	73920.38185334158
53583.69683315807	100702.52566605972	100694.98743267004	74495.41760943821	155109.1591044699	45502.015039418715	59375.06731705869	117926.99761801597	70754.5966760492	213151.82439154177	94061.72868398987	118815.1292095773	38687.77673550551	322868.03699407517	72917.86418327187	215293.06743384898	71414.76221452348	55903.09989486152	209760.57323833922	199564.1164505056	227398.26829784567	222321.2090151365	235835.83646077206	100714.16169850659	98457.85917082331	151435.2972748898	49264.21481790174	75271.38945964567	238339.52491132324	73920.38185334158
53583.69683315807	100702.52566605972	100694.98743267004	74495.41760943821	154740.9415317278	45474.41914327977	59375.06731705869	116734.63893365375	70754.5966760492	182651.7499540697	92555.00183788443	118815.1292095773	38670.05696983533	322868.03699407517	72841.22728330648	214783.53344714508	71410.25291751977	55847.93158125542	209760.57323833922	199550.25760988536	227398.26829784567	219997.45645341167	235835.83646077206	100714.16169850659	98351.5881233141	150886.39063953777	49264.21481790174	75100.42253787376	238339.52491132324	73743.75729063235
53556.35414001623	100658.69223570106	100543.41076204229	74167.3700025669	154215.69344052282	45359.846057660434	59286.82420397773	116611.54197874587	70745.08598234082	182651.7499540697	91687.94898646498	118815.1292095773	38670.05696983533	322868.03699407517	72841.22728330648	208538.67613503046	71098.38755837982	55685.257389917184	209708.3742735458	199534.6770636655	227398.26829784567	219941.95607958172	235351.6954301344	100714.16169850659	98265.29344127765	150867.62679499615	49181.495452640804	75100.42253787376	238262.49429263614	69622.37223669578
53424.542513577035	100447.25410407776	100237.83620249027	74167.3700025669	154188.90184173727	45283.02896745456	59169.310187747076	116302.21859117852	70066.64349818273	182651.7499540697	91687.94898646498	118057.49852626484	38615.745412740675	322426.7347853729	72404.30422283616	208538.67613503046	71071.91491860329	55620.8269980479	208883.44277945242	198594.36294458804	227398.26829784567	218244.92695917372	234423.4040205046	100543.50995128186	98257.28170851752	150867.62679499615	49003.73299207604	74915.82965007197	237543.77846799218	69622.37223669578
53424.542513577035	100269.96828853806	100237.83620249027	73956.0035116283	154039.72744156746	45282.056831622795	59049.52267219339	115984.84547768351	70043.46084135964	170543.69345875474	91687.94898646498	118057.49852626484	38615.745412740675	322426.7347853729	72404.30422283616	208501.95562780742	69804.90252814007	55553.11652620673	208883.44277945242	198560.36428888998	227398.26829784567	218154.14150522812	234423.4040205046	100543.50995128186	98257.28170851752	150803.4330583183	49003.73299207604	74819.18238376823	237399.2123812676	69622.37223669578
53204.8577870108	100099.66895450704	100222.39680018084	71540.15510806942	153997.51906216724	44655.532296065125	58568.87074350904	115750.52007600146	70033.7917180536	170115.3247999852	91687.94898646498	118057.49852626484	38409.22131498095	322426.7347853729	72378.76858353967	199281.73430084495	69762.03987410456	55553.11652620673	208883.44277945242	197249.63478594887	227398.26829784567	217863.63072015	231812.46228790047	100451.69431013572	98084.1955830153	150712.40225060846	49003.73299207604	74493.7122998539	236934.62264303883	69622.37223669578
52531.59752259503	99989.17318998315	100219.28895306576	71146.40371828164	153533.9625515316	44609.64057507312	58368.64800603365	115725.40587814605	69957.04516693378	141859.55231002887	90466.76112666442	118057.49852626484	38409.22131498095	320005.872777758	72191.75076893925	199281.73430084495	69737.61129150879	55538.1895079335	207914.77048071317	197249.63478594887	223958.98808514114	217393.19207979084	231284.25142413142	100333.53763237897	97162.04695078752	149988.2167018661	48928.287141082365	73676.51687974493	235545.51389946774	69622.37223669578
52531.59752259503	99989.17318998315	100216.62479452006	71145.88193868492	153533.9625515316	44609.64057507312	57802.507581682934	114775.44926581233	69957.04516693378	137518.02907025357	90466.76112666442	118000.82958328756	38032.24369301429	320005.872777758	72151.8866366327	190096.33978899772	69737.61129150879	55255.759799921165	207914.77048071317	197249.63478594887	221425.8849823373	217393.19207979084	231284.25142413142	99998.08164961345	96553.17970469125	149884.2294404686	48784.27038777138	73670.34833510334	235545.51389946774	69622.37223669578
51946.363291121204	99859.43480354636	100216.62479452006	70977.67362981125	153533.9625515316	44165.29166453742	57802.507581682934	114775.44926581233	69957.04516693378	135740.9622604343	89859.46852855061	117472.72646441658	37980.07048241353	320005.872777758	71891.71304322823	166093.20347495461	69736.27130111278	54856.005432116974	207897.52146035258	196679.92823967442	221425.8849823373	217339.61322913572	231284.25142413142	98258.20056367018	96491.46927315056	149743.18143273095	48707.54079778942	73670.34833510334	235545.51389946774	69541.03027419547
51946.363291121204	98268.2041456901	99847.70536209508	70977.67362981125	153434.13043604497	44165.29166453742	57802.507581682934	114734.51752250295	67914.5137833009	135740.9622604343	89818.6921249321	117472.72646441658	37980.07048241353	320005.872777758	71891.71304322823	159994.59147709675	69733.15702649117	54761.4775554638	207897.52146035258	196679.92823967442	219315.80925688162	216576.132009908	231135.06049417015	97511.40737563855	95965.43466433098	149567.24854875638	48597.09933048986	73670.34833510334	234738.78436726602	69541.03027419547
51946.363291121204	98268.2041456901	99734.60726427352	70977.67362981125	153427.86909186095	44165.29166453742	57800.319749016286	114697.29121481841	67645.07582524863	130196.28617232069	89797.7668078369	117310.25651489267	37980.07048241353	319802.64978313126	71891.71304322823	157077.80893474555	69338.551869296	54758.14735001602	207841.20083079705	195884.65715274404	210694.09950566036	216576.132009908	231119.8715825163	97511.40737563855	95723.59683058521	149460.32315280545	48112.60603563762	73391.94388109293	234324.02484839436	69535.85313380303
51810.94306730422	98268.2041456901	99734.60726427352	70900.47430250981	153073.38771339084	44165.29166453742	56400.98467308318	114682.02555694961	67453.29990852796	121926.09609430624	89570.76302457508	117090.11915857285	37813.010363240595	319802.64978313126	71891.71304322823	149285.82637476435	69338.551869296	54697.42815678666	207379.40996470486	194683.7729777763	210694.09950566036	216576.132009908	230880.8438881647	97511.40737563855	94585.19532238232	149460.32315280545	47966.24074497935	73345.56646493016	234240.27076160713	69384.88338916643
51563.29402171289	98268.2041456901	99734.60726427352	70774.99251353668	152440.33342361427	44052.716852649246	56400.98467308318	113988.27502956109	67453.29990852796	121926.09609430624	89570.76302457508	117090.11915857285	37813.010363240595	319802.64978313126	71402.98081767352	146175.74388898167	69338.551869296	54697.42815678666	207282.50678868237	193871.58047394315	210694.09950566036	215934.30427847884	230076.65248800657	97511.40737563855	94585.19532238232	149453.879136602	47795.54110395412	73164.69822147992	234240.27076160713	69384.88338916643
50855.135871183986	98243.2023061416	99678.0247004683	70671.72792906051	152426.51837890394	44012.80511951579	56400.98467308318	113988.27502956109	67453.29990852796	121523.43331672018	89287.50307369615	116842.7668519458	37590.32208128991	319802.64978313126	71239.82185224339	140977.75801692167	69335.15369895964	54681.08850733418	207282.50678868237	193530.05276787886	210692.52438626936	215921.14526911525	230076.65248800657	97510.41629107684	93998.20599914288	149451.52251982552	47745.0485780656	73154.8504695571	234240.27076160713	69271.11869193903
50855.135871183986	98187.78323509399	99635.34337898415	70671.72792906051	152425.71015229312	43748.6824639438	56395.699613006174	113988.27502956109	67334.08899011495	119651.75456093473	89287.50307369615	116667.70063262586	37576.85341594496	319802.64978313126	71182.16815033962	140550.06164776476	69335.15369895964	54610.87528627699	207282.50678868237	193530.05276787886	210692.52438626936	215905.3468344048	230076.65248800657	97510.41629107684	93921.48443928034	148926.96472108894	47745.0485780656	73153.42632073279	234021.09508063312	69209.85913947779
50830.00574972153	98187.78323509399	99586.07734152688	70646.53438814006	152349.84613811912	43658.705739474055	56219.15789701771	113988.27502956109	67211.99812221402	119651.75456093473	89287.50307369615	116605.06698974484	37572.60637985612	319802.64978313126	71175.67948233399	139412.50520518102	69310.20739822628	54510.4730980102	207282.50678868237	193530.05276787886	210682.09453811133	215755.5766788565	229965.31788316523	97454.95389618703	93921.48443928034	148926.96472108894	47625.73874827516	73027.62944102968	233649.76940110984	69208.49593865791
50596.88209440267	97913.74868122941	99034.00831406265	70646.53438814006	151449.63885491333	43549.414571028465	56219.15789701771	113978.42734491723	67167.06065603306	117025.99913473679	89091.84529767561	115447.67211542188	37572.60637985612	319614.6141658183	71175.67948233399	139412.50520518102	69166.55938234678	54509.70495547875	207240.9296538281	193530.05276787886	210682.09453811133	215500.28820105587	228988.6439465315	97271.79184589013	93882.67686737007	148042.77998418373	47576.99726326915	73027.62944102968	233513.52345781773	69208.49593865791
50489.30311897401	97913.74868122941	98973.92905863133	70596.21869500708	151449.63885491333	43430.94332302609	55801.50632989243	113967.71343517491	66975.72753581556	117025.99913473679	89060.90674291484	115360.1355612839	37554.629095300676	319352.2347910809	71160.14721242887	139412.50520518102	69162.82535458491	54354.9411323341	207240.49149001332	191595.5922788055	210397.14801108328	214919.9866407727	228988.6439465315	97271.79184589013	93882.67686737007	147543.30979776772	47531.430265705436	72857.07238572054	233466.58183431794	69196.75928276453
50213.560224485554	97913.07483865852	98971.4449252025	70416.60640724427	150961.12875836657	43430.94332302609	55750.47619256345	113943.96516142461	66946.02068973784	117025.99913473679	88911.2368282889	115353.70807458666	37533.16766363053	319352.2347910809	71157.84140980623	138886.15529118513	68928.47504612703	54205.9868440186	207240.49149001332	191595.5922788055	210391.89113668445	214834.18647339562	228988.6439465315	97268.96410041895	92280.46264299203	147543.30979776772	47527.246723701894	72857.07238572054	233149.257379623	69147.39251422982
49789.772308545216	97831.70432242964	98652.55248597653	70272.45875908855	150649.54123053412	43303.06651096076	55698.772547535125	113943.96516142461	66852.37243135125	117025.99913473679	88911.2368282889	115224.90994101122	37406.12929450008	319248.4224896255	70971.84451031878	138886.15529118513	68928.47504612703	54198.35765852432	207223.80357122465	191281.25998050522	210257.43480586246	214414.7180463098	228495.6126066896	96636.32933901457	92280.46264299203	147051.37905961854	47433.91827870221	72826.08141837915	233113.21404776524	69025.02743883818
49760.039911776	97642.02988352059	98652.55248597653	70201.30207838547	150328.9380011189	43303.06651096076	55559.61903184517	113766.53930715367	66852.37243135125	117007.98861152919	88660.91749317462	115224.90994101122	37391.2550976067	319246.2742013858	70967.31227696952	138886.15529118513	68928.47504612703	54198.35765852432	207223.80357122465	191279.88203587514	210257.43480586246	214255.25065311752	228303.9071159033	96628.6149733212	92280.46264299203	147010.77171842818	47357.80331994319	72826.08141837915	233113.21404776524	69025.02743883818
49760.039911776	97642.02988352059	98652.55248597653	70194.63395299131	150328.9380011189	43303.06651096076	55208.32249272744	113764.37995524741	66790.28262585927	113429.10285005096	88553.45022964325	114869.5536877136	37128.110027557625	318971.611689111	70967.31227696952	138845.09711502952	68899.68095785494	54196.92295883286	207199.6544363555	190473.21949467948	210247.08215449637	214255.25065311752	228303.9071159033	96628.6149733212	92196.14714489393	146903.15686027348	47332.74532549213	72533.16688236698	232376.3076759457	69025.02743883818
49611.85016451332	97578.49674305179	98652.55248597653	70022.45919941612	150328.9380011189	42586.88821435908	55208.32249272744	112917.32598787615	66626.01473678279	113429.10285005096	88423.11549504886	114855.52641902406	37046.607959297464	318971.611689111	70936.5904910122	138843.97406798071	68190.99712536366	54113.4145730462	207092.7733085954	190040.0308836518	209268.08653924573	214173.70867257414	228303.9071159033	96628.6149733212	92188.6954955811	146895.91375341118	47308.29569605632	72412.54759098307	232376.3076759457	68829.53676359993
49299.538806582095	97303.00044413752	98372.42007404583	69898.29048016676	150328.9380011189	42556.28026862184	55208.32249272744	112909.54686006987	66389.64724325528	113429.10285005096	87841.71443787523	114626.25359455036	37000.00453811467	318971.611689111	70823.09104924851	137987.7300856461	68190.99712536366	54109.439482794915	207092.7733085954	190040.0308836518	209268.08653924573	213877.50694186424	227804.29775339767	96140.42625131973	92188.6954955811	145533.75933222222	46770.38709906362	71714.85407629203	231920.6771988465	68551.8745531008
49299.538806582095	97244.70909700777	98363.60006241033	69881.4129415857	150222.6552223713	42514.40689589697	54581.74823136807	112778.90519073006	65975.43758477808	113429.10285005096	87655.8811631279	114611.07488594542	37000.00453811467	318971.611689111	70440.65079091064	137987.7300856461	68138.4653270195	54103.74960727048	206840.024542789	190028.93389561	209268.08653924573	212637.67910387472	227518.5882748947	96140.42625131973	91962.01688356786	145533.75933222222	46770.38709906362	71370.57106496734	231802.78776605806	68178.9916665339
48712.05416467715	96787.93310311677	98360.16213501686	69556.70254602328	150222.6552223713	42514.40689589697	54581.74823136807	112635.05222847272	65975.43758477808	113429.10285005096	87655.8811631279	114014.44237860497	37000.00453811467	316585.2320951095	70440.65079091064	136702.40489986684	67764.26265128992	54008.20883900746	206833.5139861341	189934.07864503076	208458.2044929184	212637.67910387472	227103.92566192802	96140.42625131973	91790.4940522926	145442.2961200967	46470.54811486278	71370.57106496734	231371.0825418461	68167.9862417879
48712.05416467715	96787.93310311677	98322.9466325205	69549.74883637401	150193.57125940055	42359.684369048206	54581.74823136807	112347.93617282127	65975.43758477808	113429.10285005096	87445.91058706603	114014.44237860497	36889.321512261515	316585.2320951095	70134.9874773503	136702.40489986684	67764.26265128992	54004.451213268105	206833.246412846	189090.40836319598	208235.40489216306	212496.41619584628	227050.85168043346	96140.42625131973	91242.5440587558	144861.3270293103	46283.61106069179	71370.57106496734	231359.80613652954	68088.36034116555
48694.302467121735	96757.91659026855	98322.9466325205	69533.16543849882	150152.10629385491	42355.84905418488	54552.204940947035	112148.14903400578	64801.41853106391	111620.66532380346	87445.91058706603	111774.471758903	36889.321512261515	316585.2320951095	69935.72426613068	130479.76877300644	67490.17880946612	54004.451213268105	206764.97370909396	189090.40836319598	208235.40489216306	212496.41619584628	226467.80343825836	96113.20922323405	91211.25660002272	144573.255247558	46283.61106069179	71370.57106496734	230755.17044213208	67273.48130672598
48477.48727645803	96757.91659026855	98240.77654457952	69484.45839813826	150152.10629385491	42096.70785582846	54328.92004446544	112095.56330818612	64801.41853106391	111620.66532380346	87445.91058706603	111774.471758903	36889.321512261515	316585.2320951095	69935.72426613068	130479.76877300644	67482.90125653613	53954.13340606715	206251.3515284708	187664.35454497032	207645.7704817872	212496.41619584628	225916.45350442672	96113.20922323405	91136.35039364095	144573.255247558	46283.61106069179	71053.45789278111	230755.17044213208	67273.48130672598
48245.80904154011	96757.91659026855	98228.86509664622	69457.06727954015	150110.93879919717	42023.03552086979	53759.09645570399	111468.34760406916	64801.41853106391	111620.66532380346	87211.60709483623	111774.471758903	36809.40630150885	316585.2320951095	69620.26914533933	130479.76877300644	67348.92091503434	53776.21905323802	206251.3515284708	187664.35454497032	207519.49854895583	212496.41619584628	224450.41290470242	95681.20698839363	90812.39789901656	144368.10769021657	45483.18798820245	71053.45789278111	230700.4418025638	67147.70706459814
48243.54476022857	96554.32623249416	98127.16316433995	69102.47432438831	150051.9822225414	41874.44509224195	53753.44327165687	111468.34760406916	64801.41853106391	111620.66532380346	86644.97550645104	111774.471758903	36466.09263634671	316585.2320951095	69620.26914533933	130479.76877300644	67160.37612254312	53769.48705121644	206251.3515284708	187664.35454497032	207519.49854895583	211088.78734717538	224411.35389855393	95681.20698839363	90444.38631515678	144328.89366054427	45477.34907561028	70824.43210987652	228398.26153688182	66941.26886957121
47960.489491269494	96495.16558753328	97292.69824573025	69102.47432438831	149563.94376103082	41874.44509224195	53707.976299251066	111161.23007447994	64764.64031158933	111209.98354466404	86644.97550645104	110987.38029932625	36236.69436006131	316585.2320951095	69620.26914533933	128491.86188471405	66745.07085420418	53765.58508757669	206251.3515284708	187615.3373531747	207504.21333386586	211088.78734717538	223883.28738924	95678.27319521901	89879.83885544959	144315.98128099143	45477.34907561028	70823.22774243167	228398.26153688182	66941.10407728289
47949.67873788033	96435.44463558987	97292.69824573025	69102.47432438831	149563.94376103082	41825.6256609927	53707.976299251066	111161.23007447994	64007.22672183522	111209.98354466404	86119.68418955611	110987.38029932625	36110.21317116798	316482.86741298024	69096.93212626012	128397.02134729453	66745.07085420418	53762.45900980132	206251.3515284708	186873.74751611354	207503.37420756064	211074.3837321409	223778.51211133334	95678.27319521901	89879.83885544959	144178.11688021605	45477.34907561028	70823.22774243167	227373.69204774022	66817.6858018327
47945.99607024404	96153.84638413673	97230.50601184284	68170.81585003421	148965.14424286762	41756.44027533811	53533.457250528314	111161.23007447994	64007.22672183522	110849.90073474836	85749.01590613366	110507.42452777413	35794.91893135163	316453.8055182784	69096.93212626012	128397.02134729453	66745.07085420418	53760.21538301511	205774.21216877585	186873.74751611354	207287.55608488066	209015.79532734718	223408.32041156292	95382.85283350294	89359.70540692002	143659.94191204885	45477.34907561028	70628.32117954335	227373.69204774022	66640.10836619689
47924.19117840743	96153.84638413673	97230.50601184284	68170.81585003421	148871.56005000527	41020.91902491312	53524.11098236145	111149.75974836122	64007.22672183522	110849.90073474836	85749.01590613366	110507.42452777413	35760.8165747274	316453.8055182784	69096.93212626012	128397.02134729453	66718.4894528322	53735.73149960641	205774.21216877585	185807.16735658376	207285.4550790357	209015.79532734718	223404.2624260494	95382.85283350294	89359.70540692002	143655.84611541044	45398.95227451525	70546.09540651846	227303.9966800385	66200.0714825902
47401.590318422175	96153.84638413673	97230.50601184284	67847.87339686704	148871.56005000527	41020.91902491312	53483.46763202883	111068.62188418505	63572.28733304171	110849.90073474836	85743.4893234263	110242.20488487308	35750.60865806605	316453.8055182784	68788.14515046687	123527.04921463136	66606.25305931	53735.73149960641	205774.21216877585	185807.16735658376	207284.06368944547	209015.79532734718	222322.73744665663	95381.0555815553	89164.15855614391	143386.01841961802	45398.95227451525	70546.09540651846	226538.79539835925	66198.84587051609
47401.590318422175	96153.84638413673	97230.50601184284	67755.11019445104	148570.53928775256	40876.23122953177	53354.3343205697	110891.31516135467	63555.14239998877	110641.77449854332	85063.55357685784	109315.93999819549	35718.00558067299	316417.92742357636	68788.14515046687	123527.04921463136	66487.51934310405	53354.45970197853	205446.74379590966	185035.25356402664	206954.65160397664	209015.79532734718	221502.4648956175	94916.10037399748	89164.15855614391	143013.97748578896	45164.19774395043	70227.71476820616	224932.76922207966	66077.21106550953
47401.590318422175	96141.7077044851	97061.2957868298	67249.38540190693	148511.76256991306	40811.49803309547	53323.11685417546	110891.31516135467	63555.14239998877	110630.00303405494	85063.55357685784	109315.93999819549	35639.55950993397	316417.92742357636	68554.16360757563	123527.04921463136	66471.3709833856	53354.45970197853	205446.74379590966	185035.25356402664	206954.65160397664	208641.4371797818	221502.4648956175	94559.20215303687	89164.15855614391	143013.97748578896	44982.92236930083	70201.93626394497	224932.76922207966	66077.21106550953
47401.590318422175	96096.66785819206	96909.7448125263	67249.38540190693	148509.02497584443	40811.49803309547	53264.250423450736	110766.29500886069	63465.46326136744	110611.8431741315	84991.27974602352	109315.93999819549	35510.62819201059	316264.4892192321	68298.94314521158	123374.67660329698	66470.94353665049	53319.018888193335	205323.59995453127	183756.33768843312	206954.65160397664	208641.4371797818	221414.3081273098	94437.97148551208	89164.15855614391	142872.74219854348	44979.69008340949	70046.0662084912	224932.76922207966	65975.8630825362
47183.37436111859	95778.93042892819	96909.7448125263	67249.38540190693	148507.1535422833	40610.8408795693	52995.66133681482	110765.2178064441	63465.46326136744	110550.84432563835	84991.27974602352	108866.31619443701	35423.25006657589	316264.4892192321	68082.79749170985	123353.66504974567	66470.94353665049	53076.031273164415	205204.48577473266	183756.33768843312	206822.63093384012	208624.85690961304	220799.47571228747	93932.35611806266	88867.3280119494	142872.74219854348	44913.317954027225	69521.92316792793	224024.70443702818	65822.68808768752
47183.37436111859	95772.46895792002	96897.28289170514	66723.54935299448	148456.91500266857	40430.19059523665	52995.66133681482	110765.2178064441	63465.46326136744	110490.95546043717	84055.86664615321	108866.31619443701	35362.66256464128	316262.88844040147	68082.79749170985	122701.74634933888	66161.30767417105	53076.031273164415	205204.48577473266	183681.4789895301	206822.63093384012	208296.79451382707	220747.22927008904	93932.35611806266	88867.3280119494	142117.36760886843	44903.645392923456	69500.74242584937	224024.70443702818	65822.68808768752
47182.17647963555	94989.8612665149	96865.13617474757	66723.54935299448	147360.11301668544	40379.087899451006	52995.66133681482	109939.80137239154	63455.163220092865	110429.14591861719	84055.86664615321	108866.31619443701	35362.66256464128	315011.3419365855	68082.79749170985	121923.51766567469	66161.30767417105	53076.031273164415	204500.7858825802	183423.13679045078	206766.45604287472	208129.82015448803	220621.0286927098	93932.35611806266	88867.3280119494	142116.12680088158	44902.76090141718	69227.24905039492	223121.1148257755	65798.57775050227
46907.40039888579	94989.8612665149	96835.47982832388	66723.54935299448	147352.95821283772	40379.087899451006	52995.58406955976	109507.85473486624	63455.163220092865	109888.26150020228	83373.29589392793	108125.30532812596	34934.471893384	315011.3419365855	68082.79749170985	121923.51766567469	66078.11138321852	53076.031273164415	204223.24946913225	183423.13679045078	206450.79900450868	206697.8931314322	220621.0286927098	93466.39822487885	88522.28769598599	142115.06061741148	44902.76090141718	69227.24905039492	223121.1148257755	65771.79415683073
46374.28007269985	94864.34062814015	96752.3070305091	66105.20441935875	147350.01470479005	40379.087899451006	52995.58406955976	109229.91589327404	63291.391755954624	109888.26150020228	83373.29589392793	108125.30532812596	34855.017532463775	315011.3419365855	68039.05845096381	121923.51766567469	66065.07565729137	52543.93146200031	204197.2727316716	183420.12419133272	206450.79900450868	206663.56014021943	220607.38321581698	93466.39822487885	88295.98215799317	141122.29754644542	44856.55170434219	69227.24905039492	223121.1148257755	65771.79415683073
46374.28007269985	94817.1943763555	96357.79349707109	66086.34379958945	147350.01470479005	39938.95909124589	52861.55472591254	109195.79470694826	63204.5560483417	109185.01275268912	83051.50244083515	107926.72031221606	34733.834047433615	315011.3419365855	67710.4516721824	121923.51766567469	66065.07565729137	52471.003539007084	203663.7502084822	181780.11637401473	206450.79900450868	206451.4375721212	219775.15507160238	93466.39822487885	88222.24598553644	141122.29754644542	44587.257374778645	69186.96776342383	222811.020352562	65654.64926809169
46290.22711592744	94404.37699084148	95960.53957153278	65554.97283883559	147350.01470479005	39938.95909124589	52861.55472591254	109195.79470694826	63067.999143524416	108727.39717228003	82784.86167646531	107440.06337494639	34733.834047433615	315011.3419365855	67710.4516721824	121921.69131694816	65927.57242555858	52471.003539007084	203458.84822573542	181767.78107848277	206450.79900450868	206451.4375721212	219699.23032185357	93466.39822487885	88220.69478215529	141122.29754644542	44357.106212487575	69186.96776342383	221932.19213840523	65651.39607848405
46035.64156266023	94335.45911728762	95960.53957153278	65477.22434297061	147244.0957034282	39937.72066168946	52696.34404882811	108951.3727131501	63014.375719182906	108727.39717228003	82784.86167646531	107440.06337494639	34733.7188136231	314822.8667588911	67689.05310631168	121487.92654762566	64289.435719954185	52471.003539007084	203300.7154617573	180391.63382791844	205821.28145406052	206221.45940688378	218831.50772562053	93466.39822487885	87992.26643440821	140980.80860576415	44347.75925562717	68900.60662617387	221713.3900708772	64962.29654176704
46031.18377262888	94325.02251792366	95812.18803801133	65477.22434297061	147228.96386020732	39884.423761067446	52573.04023234235	108948.97124140731	62952.12667076806	108624.81514219771	82747.39382530858	106961.94316395879	34630.70845402605	314367.30618543236	67597.60769672031	120920.22701804058	64289.435719954185	52442.24673172908	203294.90969659717	180391.63382791844	205029.66915520292	206221.45940688378	218831.50772562053	93428.6364346172	87992.26643440821	140969.1738685405	44333.71337789879	68574.68693447202	221358.96785888734	64962.29654176704
46020.30319278005	94208.1763873543	95480.36108169825	65471.66666073098	147228.23057798622	39840.359746745235	52443.13485698197	108404.62575653127	62637.72518351487	108624.81514219771	82566.39925594386	106961.94316395879	34630.70845402605	314225.395984869	67377.60712998293	120920.22701804058	64289.435719954185	52402.79912730214	203261.21399005217	179962.68875957775	205029.66915520292	206221.45940688378	218156.33709688284	93397.11067133413	87992.26643440821	139551.82994558863	44265.3381845299	68072.46612249024	221358.96785888734	64942.52020654963
45607.26891250037	94208.1763873543	95480.36108169825	65471.66666073098	147174.79043742977	39840.359746745235	52443.13485698197	107956.38243068763	62621.00882616239	108624.81514219771	82353.13333677621	106961.94316395879	34600.770316168055	314225.395984869	67377.60712998293	120772.14591465474	64289.435719954185	52402.79912730214	202828.06362791918	179607.73170713955	205029.66915520292	205738.4848721344	217811.44718992553	93396.06813584338	87882.78383644384	139450.92201558696	44196.412350595834	68072.46612249024	221358.96785888734	64808.71921481646
45605.093211550375	94208.1763873543	95361.40058310075	65469.36997008419	147174.79043742977	39448.16614548283	52051.348584036146	107956.38243068763	62468.449237076464	108624.81514219771	82189.98542734231	106662.50213820711	34600.770316168055	314181.01021916437	67132.12403245589	120767.4828412671	63999.5872195907	52401.07009076252	202069.00975743073	179601.5700841913	205029.22247916044	205711.1986481967	217668.1084543877	93395.52518962318	87846.63171766042	139450.92201558696	44152.62255006044	67886.09056371145	221297.11124195618	64483.39665161617
45547.20979463775	94115.57136886618	95319.38699811463	64880.36010032003	147066.481057778	39392.36105704987	52051.348584036146	107956.38243068763	62367.56842510608	107998.52523839058	82000.49865991363	106491.61480082964	34591.14363040522	314087.2603772367	67103.64071509031	120760.6790137114	63720.071232855786	52250.74730310914	202069.00975743073	179585.6762015703	205029.22247916044	205205.3781483691	217586.426735892	93320.62511289297	87846.63171766042	138355.31735433475	44144.18671720652	67886.09056371145	220306.10393686048	64483.39665161617
45527.624782935294	93922.03257654782	94987.61913580121	64880.36010032003	147066.481057778	39359.627048850205	52036.493884614756	107419.12633319118	62342.677033418615	107773.83867278237	81959.18274794602	106491.61480082964	34514.52749987011	314087.2603772367	66988.04135830102	120563.52830907646	63582.1527905478	52178.83340066427	201867.48543223066	178885.89539810622	204694.5932575892	205068.9879318247	217432.0991123842	93140.91676240007	87623.7203331483	138355.31735433475	44144.18671720652	67717.07955912582	220306.10393686048	64483.39665161617
44738.74215325463	93747.16419588412	94702.08231648299	64669.81785524196	147045.6880630096	39359.627048850205	52036.493884614756	107419.12633319118	62307.24836286354	107383.02603108078	81715.5001615289	106270.6128524195	34363.198805465014	313707.8506244131	66986.33669058944	120562.07726109771	63431.42025559824	51994.661482728894	201608.12520926745	178098.70436782535	204633.67853246297	204948.36918086227	216021.81116372993	93140.91676240007	87289.98079280721	138046.95351268523	43919.41171214747	67717.07955912582	219926.43806274832	64462.79190370362
44738.74215325463	93747.16419588412	94702.08231648299	64638.80566160596	146951.01517059037	39314.86810199418	51950.59733430671	107189.06000224716	62130.433121509115	107383.02603108078	81715.5001615289	105874.46396651406	34363.198805465014	313685.45148167334	66935.6928017205	120561.83075343234	63431.42025559824	51994.661482728894	201608.12520926745	177455.81454892896	204623.64077062035	204732.5963529203	215998.21325366572	92704.77298730088	87134.51701969358	138038.36476149285	43736.16218674826	67655.88827794635	219926.43806274832	64455.85702173876
44738.74215325463	93747.16419588412	94203.76005627346	64638.80566160596	146902.24536548223	39314.86810199418	51912.64467674416	106810.65741765058	62110.55291498879	107293.45495687134	81463.80548560833	105847.262045126	34228.11531050014	313673.25368493295	66933.65479712651	119267.17939196875	63099.92024735112	51994.661482728894	201608.12520926745	177269.66181171732	204495.38550802658	204704.3819212953	215672.6083939458	92616.77419795872	87105.6109806186	137527.69450089056	43734.6822598551	67655.6926530523	219847.48947257746	64449.146196534515
44738.74215325463	93692.72458129122	94203.76005627346	64638.80566160596	146576.3386533497	38372.49287001821	51814.897034177215	106810.65741765058	62066.958937724004	107293.45495687134	81463.80548560833	105847.262045126	34228.11531050014	313339.5153257365	66933.65479712651	119267.17939196875	63068.53985513042	51847.667459428674	201444.35977020318	177098.14561700128	204480.488241914	204162.97225124208	215672.6083939458	92609.44339848697	86629.2672520781	137527.69450089056	43677.86082630486	67107.17454380696	219847.48947257746	64372.01664762266
44729.6908392429	93677.91773888565	93930.81124917822	64570.38634707892	146422.5363419611	38372.49287001821	51739.675246965904	106724.80359926561	61395.55772953146	106560.88810200909	81463.65623961722	105346.99147761239	33987.836023849384	312635.41259132733	66866.725950141	119267.17939196875	63062.998079670615	51234.71360740968	201444.35977020318	177098.14561700128	204399.72825251642	204162.97225124208	215445.32669421248	92606.73006697548	86406.23358380968	137189.9252900419	43658.98902039918	66969.32182232435	219397.43077258224	64234.4751250552
44688.23480047847	93644.33889767705	93815.56041720642	64488.46057082268	146422.5363419611	38370.122271233464	51470.537379270485	106333.28141626169	61395.55772953146	106533.4994572531	81463.65623961722	105346.99147761239	33909.95385420794	311430.60881974443	66866.725950141	119267.17939196875	62915.47806043447	51234.71360740968	201303.12285071943	177098.14561700128	204399.72825251642	204162.97225124208	213959.52129190785	92606.73006697548	86337.45340205137	137189.9252900419	43650.56821501834	66964.87844233606	219301.42436228783	63910.59613780359
44687.923891256985	93616.53122950233	93702.98194999843	63428.31190482599	146419.46237330578	38370.122271233464	51470.537379270485	106314.67330314184	61395.55772953146	106533.4994572531	81327.7312835519	105346.99147761239	33708.66654959251	311430.60881974443	66661.26357278648	119267.17939196875	62806.91535911464	51234.638623197694	200060.5792784173	176501.2073362564	204369.08889716901	203673.55350815604	213959.52129190785	92606.73006697548	86272.66487047162	136693.41410189035	43148.084354529594	66964.87844233606	219186.46150379707	63847.96586951559
44659.25222536079	93616.53122950233	93696.95778316568	63428.31190482599	146363.3683758981	38366.93509647259	51265.144400626385	106137.4712268135	61017.85150245277	106533.4994572531	80947.05653279711	105332.37229398834	33580.30632933906	311430.60881974443	66636.64467866311	119189.373723982	62799.06399822803	51234.638623197694	200016.35540966308	176498.7172512189	203847.1063079794	203525.4318699744	210879.682652938	92606.73006697548	86272.66487047162	136693.41410189035	43148.084354529594	66419.12372875915	218964.20350959027	63554.27142379761
44342.917473546615	93564.20662961819	93690.7823744845	63428.31190482599	146112.9898429573	38361.815782741185	51263.453538323665	106020.88179420745	60685.11095306043	106469.25192820391	80024.42277185846	105257.0296121912	33580.30632933906	311430.60881974443	66579.95275760136	119189.373723982	62173.949517593755	51234.638623197694	199898.285090343	175967.61583345357	203827.3877418378	203525.4318699744	210879.682652938	92427.7022537313	85943.44272413584	136692.35661291008	43148.084354529594	66419.12372875915	218071.40101508112	63548.097033098704
44342.917473546615	93526.84931002546	93481.26542247445	63366.81723763133	146089.02203190982	38236.50738603372	51203.753205071815	105867.02663578556	60424.26215265296	106460.52539166351	80024.42277185846	105257.0296121912	33382.71746128838	311430.60881974443	66568.77682375134	119189.373723982	62173.949517593755	50892.14898140408	199898.285090343	175369.58015068542	203827.3877418378	203205.6968091569	210860.4372745863	92411.09006070526	85943.44272413584	136692.35661291008	43148.084354529594	66197.44615311615	217536.4639179666	63443.08080899901
44332.56733615031	93269.66436417025	93481.26542247445	63366.351837137554	145866.93085926218	38228.456074217676	51151.35120360385	105859.40205670445	60424.26215265296	106460.52539166351	80024.42277185846	104812.87278975756	33382.71746128838	311430.60881974443	65961.99096065137	119188.51626455561	61922.92306399356	50892.14898140408	199877.9942797591	175369.58015068542	203823.54243029747	202923.89302106595	210857.7505378008	92339.37403043227	85835.97648676648	136027.4386331401	43148.084354529594	66186.42491477683	217505.7443387292	62753.995203526225
44150.657679786	93269.66436417025	93150.91691735071	63338.12640787368	145866.93085926218	38190.83528957667	51151.35120360385	104932.76588151697	60423.90339459589	106460.52539166351	79285.872739889	103621.13063237345	33209.90710007434	311430.60881974443	65961.99096065137	117695.83452389871	61922.92306399356	50890.93065018635	199877.9942797591	175131.28258720032	203364.9635062458	202923.89302106595	210634.32149654825	92339.37403043227	85466.66323404924	136027.4386331401	43133.18646364499	65457.08099135166	215216.21153969687	62332.57974294284
44150.657679786	93269.66436417025	93011.3928613392	62597.88200206422	145835.4067612835	38190.83528957667	51144.211005475445	104932.76588151697	60423.90339459589	106452.31160324973	79285.872739889	103621.13063237345	33156.24318995877	311429.56637837563	65961.99096065137	117695.83452389871	61922.92306399356	50736.013205037765	199647.7399139302	175131.28258720032	203364.9635062458	201754.0781491392	210634.32149654825	92339.37403043227	85107.06047068465	136027.4386331401	43133.18646364499	65417.92649926549	215216.21153969687	62261.20983622066
44007.73179459055	93269.66436417025	92973.33970159522	62388.21530132436	145820.97799344605	38177.7182488716	50836.29375473666	104822.42477089741	60423.58035261533	106452.20454657318	79010.30984489112	103392.4092426821	33155.76908016805	311422.2576579946	65961.99096065137	117695.83452389871	61880.00951372635	50733.72624500075	199283.93695922865	175131.28258720032	203364.9635062458	201754.0781491392	210634.32149654825	92301.70644230513	85072.74969792945	135428.74793214697	43124.94921073367	65397.35664135858	214779.1579703016	62261.20983622066
43897.337518495195	93097.20068086454	92966.39100242534	62350.60259919865	145525.75810794035	38146.318613901785	50791.47201974795	104822.3703262226	60280.49529191864	105842.47501769014	78997.04460828933	103387.66548484395	33155.76908016805	311422.2576579946	65875.86582430362	117695.83452389871	61852.2368983811	50721.62655061297	198965.87555913522	174825.34584569445	202961.59442633187	201541.670702222	210395.76041912023	92285.32160791915	85072.74969792945	135300.1757532597	42657.09543097204	64656.709444297536	214556.03051452516	62195.032943963175
43752.22379491422	93047.51192014721	92691.50404354164	62307.721815332625	145105.04666297702	37939.996021086285	50721.407378584976	104583.06728412275	60261.570678643664	105713.95258662762	78928.0517224795	103387.05532535417	33077.697376560674	310665.66065444844	65714.81628023754	117641.79985241266	61740.58031251029	50702.192714633595	198965.87555913522	174362.64047972026	202961.59442633187	201499.97586890927	210395.28169737617	92223.55084298522	85072.74969792945	135263.39721969244	42657.09543097204	64656.709444297536	214293.12241583277	62168.527172692295
43501.1235030203	93042.72037329759	92665.20124072587	62164.10364596629	145097.30554157918	37939.362742125624	50682.20083535224	104501.23773066558	60132.50346043473	105632.00992757603	78606.01240682931	103385.74013785353	33030.59313903685	310665.66065444844	65123.38492104825	117641.79985241266	61198.567122582266	50649.32545140412	198799.61206470625	174280.34100150797	202961.59442633187	201499.97586890927	210065.94371347572	92223.55084298522	84340.54351477	135171.474060918	42602.99380295468	64552.51180536888	214230.5779823686	62168.527172692295
43124.83952190865	92812.04235277456	92665.20124072587	62004.299530054865	145097.30554157918	37938.48688797721	50198.84022838933	104501.23773066558	60116.77755996507	105632.00992757603	78573.50504727883	103385.6082487476	32874.43641775612	310665.66065444844	65123.38492104825	117624.1339986441	60542.00228409105	50548.649962425945	197989.74895333112	173725.2239519205	202796.53574874054	201499.97586890927	210065.94371347572	92187.35093650468	84146.54428326071	135031.0171600094	42600.0387033483	64457.32942045408	214230.5779823686	61991.98451466203
43124.83952190865	92654.49201034835	92576.69549928636	61990.654809137835	144558.50982184158	37938.48688797721	50198.84022838933	104321.17435531989	59997.48555987138	105632.00992757603	78568.20502121121	102995.65975942505	32874.43641775612	310249.9931639862	65057.31655653782	117308.85058682023	60542.00228409105	50058.76892120377	197989.74895333112	173725.2239519205	202796.53574874054	201499.97586890927	210040.94596273496	91946.69368329502	84060.48271096715	135031.0171600094	42600.0387033483	64434.6011853564	214215.2381935492	61991.98451466203
42980.75323717197	92654.49201034835	92576.69549928636	61990.654809137835	144503.23790321033	37727.127738992094	50198.84022838933	104321.17435531989	59839.492189063116	105632.00992757603	78549.0850894653	102995.65975942505	32797.46898349983	310249.9931639862	64824.44923132984	117308.85058682023	60542.00228409105	49983.18911997968	197731.8682545103	173613.88582755308	202704.89372583432	201404.70138226467	209501.70652748126	91946.69368329502	83644.01692583827	134491.01551425242	42597.542627250106	64184.681334515466	214159.46259491748	61875.466333906596
42911.778207328694	92654.49201034835	92573.53197109449	61985.339088047105	144503.23790321033	37717.01849134288	50190.85800863292	104263.98935269329	59824.61908002958	105390.88690536958	78546.34771978273	102686.42057094605	32777.16117604244	310249.9931639862	64824.44923132984	117308.85058682023	60436.366656439066	49983.18911997968	197680.77356250788	173457.525142885	202509.71371085354	200797.02157295935	209501.70652748126	91897.11845347747	83644.01692583827	134491.01551425242	42587.46356616357	64119.85537028805	213261.98564135953	61812.386822745895
42888.900023750495	92654.49201034835	92561.61204909442	61905.504068264476	144485.68855269227	37717.01849134288	49936.16523253095	104197.26738576982	59824.61908002958	105390.88690536958	78503.56959791548	102686.42057094605	32680.371191507922	310249.9931639862	64821.044225134036	117308.85058682023	60248.42557412692	49980.33137631477	197677.4177455294	173356.1799930188	202495.12619637357	200797.02157295935	209501.70652748126	91897.11845347747	83628.73824896917	134482.4787053844	42586.67511467226	64009.208541421634	213261.98564135953	61812.386822745895
42867.20952326148	92430.98142912867	92274.34622528894	61905.504068264476	144132.77191786954	37662.54195121803	49871.288664657695	103797.4154036633	59687.04942952101	105248.04219531911	78207.8678625659	102686.42057094605	32592.124077628316	309544.4995018384	64821.044225134036	117145.7576245694	60135.83575977864	49816.13160910647	194080.667166001	173309.17768753003	201790.24673947197	200592.1816607289	209501.70652748126	91857.44663406939	82930.10460169183	134237.9597894259	42533.33169104148	64009.208541421634	213261.98564135953	61793.07522571566
42492.794216807146	92294.80802760804	92274.34622528894	61866.85915180906	144132.77191786954	37662.54195121803	49871.288664657695	103797.4154036633	59672.546236958464	105220.97977280774	78176.58406478178	102584.91605344099	32592.124077628316	309544.4995018384	64797.33846375957	117145.7576245694	60135.83575977864	49816.13160910647	193802.2409387795	173309.17768753003	201790.24673947197	200592.1816607289	209501.70652748126	91857.44663406939	82928.05245947262	134200.07123390998	42530.32338927341	64009.208541421634	213261.98564135953	61793.07522571566
42373.52707571064	92294.80802760804	92072.09770231633	61754.02597228986	144132.77191786954	37662.54195121803	49871.288664657695	103797.4154036633	59601.67770570857	105220.97977280774	78137.97357124196	102411.95776439042	32338.11654309953	309415.47052015754	64346.03805173011	116973.89092081762	60104.4107880445	49680.281538788564	193802.2409387795	173224.6322719474	201790.24673947197	200319.70638411836	209224.75092219628	91750.50535386009	82928.05245947262	134126.52414013413	42504.41641299339	63823.11513927075	212487.87719620214	61564.76392869878
42373.52707571064	92290.7942236139	91931.11513927151	61751.62312314424	144132.77191786954	37603.44502564481	49844.71524646563	103791.46623610471	59601.67770570857	105220.97977280774	78137.97357124196	102228.0196984933	32338.11654309953	309415.47052015754	64322.264248815714	116861.62152844426	59883.78146429828	49618.77701426372	193802.2409387795	173156.84394257813	201159.6624195392	200206.70053638928	209196.89036446807	91700.6044585834	82921.62839849848	133989.45199980724	42489.71967747949	63777.847641116736	212469.42445495806	61564.76392869878
42373.52707571064	92120.9291449036	91748.33630929215	61602.30388007878	144132.77191786954	37603.44502564481	49836.538695993164	103791.46623610471	59595.27706821154	105021.1710520024	77899.60042856845	102070.79754969745	32338.11654309953	309010.3189482933	64177.29336149181	116819.52091827965	59727.93669341776	49618.77701426372	193802.2409387795	173156.84394257813	201159.6624195392	200206.70053638928	209157.70868375569	91700.6044585834	81978.61869303066	133221.38222306495	42399.225184286675	61886.68970656869	212469.4241597548	61564.76392869878
42373.52707571064	91986.9326581668	91742.47443689409	61381.14692673322	144132.77191786954	37463.70217516521	49763.095538729234	103789.14058380216	59565.11932533707	105021.1710520024	77899.60042856845	102070.79754969745	32177.73214754774	308705.7740158619	63709.72401977644	116819.52091827965	59560.9153243243	49618.77701426372	193189.1213180056	173156.84394257813	201159.6624195392	200206.70053638928	208605.02107511877	91406.62217253465	81824.8072748684	133221.38222306495	42399.225184286675	61886.68970656869	212334.6233521906	61564.76392869878
42331.22619397062	91980.24426697074	91732.50352752635	60898.805236610526	143894.2003119418	37463.70217516521	49738.4938040181	103752.39837753057	59565.11932533707	104707.33722625789	77896.79477615	101623.54961174287	32164.272932924294	308705.7740158619	63709.72401977644	116819.34965908594	59560.9153243243	49575.05577202405	193189.1213180056	172848.41208278944	200135.36529586563	199740.0723202074	208314.71740171354	91406.62217253465	81694.14680384693	133221.38222306495	42017.3901633825	61886.68970656869	211712.8851209093	61442.033713286284
42274.15203861395	91651.60277014163	91731.5024014373	60697.221708792466	143654.74783508136	37281.71620600709	49420.364808231476	103316.66908774366	59488.19348096951	104622.0270467342	77893.18466583773	101618.35453309743	31538.74781176119	308046.8410107484	63709.72401977644	116819.34965908594	59530.42905088163	49575.05577202405	193189.1213180056	172848.41208278944	200071.2293365701	199104.57980413598	208314.71740171354	91391.28915451857	81591.23593156229	132823.48319598127	42017.3901633825	61886.68970656869	211333.4765915723	61406.89813733503
41820.74932228771	91629.18988903699	91594.20370628676	60697.221708792466	143647.80018900504	37145.751138079024	49164.45922043717	103316.66908774366	59488.19348096951	104622.0270467342	77590.30614125816	101611.3348038625	31538.74781176119	308046.8410107484	63588.62392580385	116748.91970745355	59523.8375816388	49517.67794100121	193189.1213180056	172690.3318338002	200011.08105641612	199104.57980413598	208314.71740171354	91331.22403503294	81558.99878756944	132823.48319598127	42017.3901633825	61879.078233729626	211333.4765915723	61248.310338568685
41710.85910959792	91629.18988903699	91594.20370628676	60543.164562589904	143647.80018900504	37145.751138079024	49164.45922043717	103240.66613546661	59227.14041735217	104622.0270467342	77371.24887682644	101593.15337715876	31537.5665109862	308046.8410107484	63588.62392580385	116720.3448864232	59448.5304329968	49517.67794100121	193189.1213180056	172360.0802379677	199976.05246400053	199104.57980413598	207868.73594393863	91331.22403503294	81237.74860218256	132586.18728239706	42017.3901633825	61770.72451366716	211333.4765915723	61240.727809012344
41710.85910959792	91283.89462942797	91487.92807152458	60543.164562589904	143218.25702039342	37144.72179103666	49164.45922043717	102934.3842700068	58891.99591475998	104622.0270467342	77371.24887682644	101586.3095361024	31537.5665109862	307976.1252093212	63360.532730249266	116720.3448864232	59352.82065700207	49168.32549619457	192859.02259939088	172360.0802379677	199973.98967992284	198862.92045040097	207865.233541304	90790.97964628857	81136.25978023822	132381.2337439587	41727.81644591023	61760.38997284241	210842.0111741733	61181.94908492455
41467.87888400554	91283.89462942797	91323.21923258115	60543.164562589904	143218.25702039342	37143.01160492355	49164.45922043717	102934.3842700068	58891.99591475998	104465.16328539478	77371.24887682644	101582.83829552025	31537.5665109862	307976.1252093212	63360.532730249266	116352.96740676746	59276.23994954329	49168.32549619457	192859.02259939088	171896.52652325397	199895.18042141493	198862.92045040097	207805.09487502993	90790.97964628857	80997.0089729493	132346.9849984243	41488.11225836257	61760.38997284241	210398.9884663774	60501.15370889436
41415.302807664026	91280.48072976364	91277.05588361608	60479.0496820503	142930.45965232523	37142.801025939014	48305.35824730167	102934.3842700068	58891.99591475998	104349.28952889802	77239.91833288054	101175.99497432352	31427.782499109686	307975.7826369208	63360.532730249266	116349.85551344554	59170.13985363707	49168.32549619457	192859.02259939088	171896.52652325397	199678.5842463121	198790.58251679875	207478.4919849187	90790.97964628857	80989.64168157356	132337.1818350231	41488.11225836257	60743.14228319195	210398.9884663774	60501.15370889436
41127.52054705243	91265.99794911125	91241.9712859147	60410.70942264771	142930.45965232523	37142.76717321483	48305.35824730167	102760.0084225124	58863.55603565747	103857.3235214662	77146.51240472692	101175.99497432352	31402.07747226433	307671.2471820492	63264.79672149342	116208.22073267326	58971.690604644005	49168.32549619457	192460.46548965978	171892.96896724598	199506.0923074097	198471.3116748904	207478.4919849187	90790.97964628857	80958.91201295813	132319.2154028064	41488.11225836257	60664.141514737326	210391.66925476023	60501.15370889436
41127.52054705243	91257.29373763385	91102.5486172897	60037.03065209903	142929.20164969633	37135.89387255725	48305.35824730167	102746.63592090136	58663.420341737685	103530.58046591545	77123.38484562015	101175.99497432352	31402.07747226433	307607.9220654083	63109.068314496406	116208.22073267326	58823.895903639575	49159.74192437516	192460.46548965978	171877.27994412225	199475.89678828808	198352.33934488718	207371.34216038263	90713.43837472715	80958.91201295813	132138.25663581485	41293.101034378284	60086.854344576546	208309.4521154199	60276.73328218084
41127.52054705243	91257.29373763385	91101.93278887238	60009.42280766771	142929.20164969633	37110.70346387309	48224.32408060774	102708.11068588693	58663.420341737685	102977.86691705637	76974.02633878612	101127.71973820889	31350.92465618546	307145.0558056386	62995.49098050802	116167.61563422567	58654.22540234989	49112.6116334442	192460.46548965978	170355.563169248	199090.38699608514	198352.33934488718	206920.0488410236	90713.43837472715	80958.91201295813	132122.79970582144	41293.101034378284	60086.854344576546	207026.81400302215	60276.73328218084
41092.90973907113	91231.97682920068	91101.93278887238	60009.42280766771	142840.29382036123	37093.523044348	48047.14691786844	102687.7308368009	58341.6375937858	102977.86691705637	76676.49957012084	101125.02115621213	31334.802811001307	307145.0558056386	62949.765318992984	116145.66832600952	58628.12688028313	48961.650075645855	192443.772040511	170293.3844964294	199090.38699608514	198165.5075601054	206917.0668534824	90606.66023774115	79916.36585556621	131044.69904187399	41251.98683803056	59706.876772723124	207026.81400302215	60276.73328218084
40921.08016185325	91155.8983507404	90983.91783691235	59824.47937207225	142801.39608741965	36993.778553291166	47977.03082073541	102417.54643399535	58293.035728160394	102977.24033890192	76496.99030601405	100650.25383921614	31334.802811001307	307076.6936522314	62399.23870660845	116145.66832600952	58615.22928899367	48961.650075645855	192443.772040511	170173.80532398916	198917.40927601838	198146.6286745797	206737.45349484097	90604.07803510109	79916.36585556621	131042.30762588745	41217.773796121175	59706.876772723124	206234.15411744572	60276.34658167534
40906.327461276225	91086.24626097134	90964.9639002124	59721.31978438367	141901.49395135796	36860.82631010103	47976.80785967878	102215.32533395276	58293.035728160394	102850.57293455141	76420.4261158034	100438.88926496237	31222.565102222383	307053.3213513058	61805.46528829528	116144.25694545922	58512.11099616417	48961.650075645855	192443.772040511	169767.58191428878	198917.40927601838	196865.40396334042	206423.85839151943	90106.68812675549	79860.56515554088	131042.30762588745	41191.02333588684	59706.80978290948	205785.97523816524	60051.72619557436
40689.35973984132	91022.50831784177	90950.6243191871	59715.19966554616	141680.0741237589	36860.82631010103	47880.030304793145	102042.52833909733	58285.067013390864	102850.57293455141	76278.08361510125	100262.05262806163	31038.823614803892	306977.33386028145	61805.46528829528	115896.05339273975	58401.25609065422	48961.650075645855	192349.50965421583	169719.14080956788	198917.40927601838	196865.40396334042	206202.67316129338	90106.68812675549	79697.78784433361	131027.74994301524	41168.302738928694	59706.80978290948	205626.87150008604	60020.257466684234
40600.35881586497	90833.30184523667	90950.6243191871	59548.02458919298	141601.40336072564	36860.82631010103	47660.46000241985	101976.77657146854	58275.0083570282	102850.56381681882	76079.76765496445	100196.92236437548	30967.97171272571	305912.23898282176	61753.80064447301	115896.05339273975	58200.496519078304	48961.650075645855	192307.2323349984	169581.90651761473	198917.40927601838	196776.83135623945	205868.33248800298	89486.59554813085	79697.78784433361	131023.44594750913	41078.284099187986	59635.59720032315	205626.87150008604	59800.863986904245
40600.35881586497	90709.40990578388	90935.99061232267	59396.37509960107	140790.90967727083	36782.97427219258	47660.46000241985	101747.7975342099	58185.60564071705	102849.66431646387	75966.6966957456	100018.43744718656	30967.97171272571	305912.23898282176	61753.80064447301	115794.12319050523	58184.580808653875	48961.650075645855	192291.39563324762	169557.8900454305	198443.8200272712	196776.83135623945	205532.082958952	89486.59554813085	79697.78784433361	131023.44594750913	41078.284099187986	59562.08334681514	204920.57440658126	59800.863986904245
40593.1608107994	90709.40990578388	90736.42679151152	59389.088950116115	140710.14763645126	36782.97427219258	47558.59967177998	101738.7236376623	58069.03658518927	102670.028284817	75819.15537334255	100002.28105094659	30967.97171272571	305620.2668605316	61517.86955864897	115794.12319050523	58167.3414530365	48938.28538716455	192111.90560967667	169431.20714566275	198443.8200272712	196776.83135623945	205295.36449056692	89486.59554813085	79686.00850399688	131011.39986082425	41054.668943540426	59554.63590697167	204908.31383859887	59585.31714174215
40034.45001909715	90656.03853256487	90736.42679151152	58967.16259886042	140288.44066115547	36776.60397374546	47467.95797322978	101481.89690688183	57632.87142812261	102598.63639960728	75817.44024764244	99800.54586604872	30939.674525237726	305007.383186063	61517.86955864897	115717.06874651446	58030.274727177246	48669.31681483201	192088.12355625688	169342.4940458407	198443.8200272712	196457.884632705	205295.36449056692	89486.59554813085	79544.49524393267	131011.39986082425	40955.88623710427	59554.63590697167	204090.25253804892	59443.85357822825
39910.53773939138	90492.02603245608	90492.68537341847	58967.16259886042	140162.76791061892	36776.60397374546	47216.06429920491	100971.70965335681	57373.16128094639	102543.6152115719	75186.12600446942	99336.26987973048	30917.061838969134	304515.0033098372	61471.286109595225	115717.06874651446	58029.67333525341	48669.31681483201	191890.47173016836	169327.19426184538	198442.42488540657	195661.1914007954	205295.36449056692	89052.32071187485	78941.11391290762	130893.2755746304	40932.31564676566	59533.45613535928	203911.88439040602	59437.65425646969
39910.53773939138	90328.27771501527	90492.68537341847	58190.88184168231	139648.97401919498	36775.86134158832	47216.06429920491	100971.70965335681	57326.52668201924	102511.68549729224	75170.94213201667	99238.8014363512	30803.641862368815	304515.0033098372	61448.68727975992	115717.04105195643	57886.229291654934	48585.82325881984	191561.5711006239	169319.5873618225	198442.42488540657	195661.1914007954	205256.27970667699	88881.86563662344	78941.11391290762	130859.36928402435	40760.22097130468	59418.54823108711	202287.50795136733	59394.18240645621
39884.54432168189	90328.27771501527	90451.2703302796	58190.88184168231	139646.90916557593	36755.31649383734	47202.64788560015	100971.70965335681	57326.52668201924	102106.11516801009	75074.21846111021	99203.54839920379	30675.395093308896	304502.78421168285	61159.06926955771	115717.04105195643	57877.780510065524	48585.82325881984	191556.00012226345	169189.29457864127	198441.52118526906	195656.2813829677	205255.7480461249	88838.18537815494	78440.95489688098	130690.7604733034	40717.089048413225	59134.56661308861	202287.50795136733	59293.42272509651
39862.85407930054	90142.11626153148	90173.28895106116	58190.625001160406	139466.7748151506	36711.53963946485	46956.80526777242	100963.88272981289	57123.34024876067	102106.11516801009	75074.21846111021	99102.0050873985	30635.484005875576	304317.8872380263	61148.14778437061	115585.59133646583	57847.57312072444	48582.69559284087	191516.6181041847	168933.5173201447	198371.55107521007	195243.18021169832	205178.80630242676	88838.18537815494	78440.95489688098	130108.55748634443	40717.089048413225	59134.56661308861	202180.40900228222	59276.63733392592
39669.85889939044	90142.11626153148	90166.77166264853	57909.16301447339	139450.69556544998	36467.98798662417	46956.80526777242	100885.15956838432	57038.15118177037	102106.11516801009	75053.59547636713	99080.08484352403	30350.33573016806	303924.5565460323	61046.54691680739	115585.59133646583	57644.86147528928	48562.02698232887	191509.62438648552	168032.4708670337	198169.0514790644	195243.18021169832	204438.9986522694	88757.95394613537	78289.57305219343	130106.68461216817	40668.077667597434	59079.52539358818	201597.8213483627	58852.537481035964
39610.494319364734	89839.57115133994	90166.77166264853	57906.700067204205	139417.29688863715	36467.98798662417	46956.80526777242	100785.98474321599	56979.512411453295	102065.24306478056	75050.89392755108	99042.28428265455	30350.33573016806	303869.31943645753	61042.879116016324	115488.31765977766	57644.86147528928	48551.20000151256	191429.31888968113	168032.4708670337	198165.05148360465	195243.18021169832	204438.9986522694	88644.33509192619	78289.57305219343	130017.04848681568	40398.550513406524	58638.52082363077	201597.8213483627	58718.13051281216
39605.185179899105	89839.57115133994	90166.77166264853	57593.06513213683	139069.1349272698	36450.237324790854	46931.52453675372	100760.93076298146	56979.512411453295	101881.37773300814	75046.25840361297	99033.41791873958	30350.33573016806	303864.8350704431	60879.612747423496	115488.31765977766	57644.86147528928	48324.52929701141	191398.34302229184	167858.56888904297	198163.0529428661	195198.15219961834	204438.9986522694	88644.33509192619	78289.57305219343	130017.04848681568	40398.550513406524	58638.52082363077	201282.9831054482	58591.523063552624
39589.52188154715	89651.87636225218	90164.50680217563	57514.33833032606	138732.62397913623	36422.56586424522	46918.64885761463	100730.07055395679	56979.512411453295	101866.27017618383	74822.80982844159	98735.32673160313	30331.42832315487	303628.6780930774	60879.612747423496	115414.98919813342	57644.86147528928	48324.52929701141	191320.89615875483	167858.56888904297	198063.94462004493	194748.44622457455	204237.58680885873	88644.33509192619	78276.14740615149	129950.08660847765	40398.550513406524	58595.65675653711	201062.97884125682	58162.646041080145
39357.64086585893	89434.7067651104	90156.84884964237	57514.33833032606	138001.05456342982	36422.56586424522	46683.394162299366	100043.290004259	56969.2350107904	101838.06460207251	74822.80982844159	98735.32673160313	30327.115310616664	303628.6780930774	60879.612747423496	115414.98919813342	57594.99124782203	48305.26239753309	191248.24244076957	167743.38352804727	197841.79172032292	194509.31065020335	204237.58680885873	88178.26808934739	78276.14740615149	129932.85516539577	40398.550513406524	58487.19231500945	200867.10083505098	58135.618534929374
39354.40572094353	89166.62055326809	90130.4782728887	57248.5538393804	138001.05456342982	36343.85652397382	46683.394162299366	99920.79383216488	56959.57978192649	101503.870555106	74822.80982844159	98700.82052716214	30322.725026334876	303625.19080436474	60879.612747423496	115403.78695078848	57411.69251634333	48305.26239753309	191242.99526718596	167669.87939185937	197830.3381987863	194399.2916795629	203941.16599451881	88099.4048033183	78207.04315545625	129843.77507623125	40398.550513406524	58487.19231500945	200867.10083505098	58135.618534929374
39284.70410109177	89166.62055326809	89679.42174348932	57248.5538393804	138001.05456342982	36300.64346241709	46645.98298220321	99920.79383216488	56879.70743727189	101398.30628344096	74820.13807310975	98667.67489074686	30046.69496592873	303476.3595213353	60857.957396576865	115403.78695078848	57411.69251634333	48192.98879406485	191238.10203248612	167654.99607864098	197709.54449474666	193777.98047607215	203941.16599451881	87811.2236898397	78166.72071761017	129785.36615479761	40145.857852462585	58485.75640565607	200640.7735142095	58135.618534929374
39284.70410109177	89166.62055326809	89464.28314416077	57070.4748161462	138001.05456342982	36287.324236683235	46619.49534270232	99920.79383216488	55508.27331378507	101398.30628344096	74643.24894024666	98667.67489074686	30046.69496592873	303476.3595213353	60251.899328018684	115403.78695078848	57411.69251634333	48192.98879406485	190704.0590084854	167513.44769834247	197582.65540455087	193777.98047607215	203941.16599451881	87811.2236898397	78075.77301082657	129771.48865988218	40145.857852462585	58453.397279264325	200559.95922636217	58135.618534929374
39284.70410109177	89162.36597545627	89464.28314416077	57070.4748161462	138001.05456342982	36287.324236683235	46324.24218773041	99756.38106523428	55508.27331378507	101398.30628344096	74643.24894024666	98651.37012839138	30046.69496592873	303433.9149272085	60225.39376978301	115372.42155444199	57354.77567880548	48190.8963112386	190500.21454961254	167513.44769834247	197580.23268399705	192161.7649341229	203924.6870008181	87811.2236898397	78073.46892378859	129470.6810741083	39727.96413379444	58427.15908040122	200467.704646446	58135.618534929374
39153.55192123895	89025.50323576036	89464.28314416077	57051.09239748915	138000.4926659388	36280.4987749473	46324.24218773041	99714.61900443585	55508.27331378507	101335.13165964276	74636.36134893987	98613.05379665538	29955.45795376818	303248.83949622663	60225.39376978301	115330.07782244108	57354.77567880548	48181.35607553717	189919.102352803	167475.21530163416	197552.14472471512	192158.31321291512	203871.19596814745	87808.90368783705	77838.79407406032	129470.6810741083	39723.73821592825	58427.15908040122	199616.49984851858	58077.115981422605
39153.55192123895	89025.50323576036	89286.52392979534	56887.46436034018	138000.4926659388	36187.743154397176	46008.83931177397	99694.06207626354	55318.025680658386	101325.07784295788	74533.23209114886	98478.0381310896	29949.80832287116	302586.29170607653	60173.12689442381	113635.41828373399	57152.88733652333	47789.58142951029	189919.102352803	166230.6028680882	197435.56501040832	192100.98050120156	203782.64668437865	87726.6073534184	77838.79407406032	129436.29940170313	39646.23222154564	58368.633840680784	199521.0742264685	57434.85561352355
39144.14514783773	89025.50323576036	89286.52392979534	56645.24422613469	138000.4926659388	36187.743154397176	45995.99423818334	99694.06207626354	55318.025680658386	101223.08095333166	74528.9420435455	98276.9485088973	29949.80832287116	302586.29170607653	59907.51277052145	113635.41828373399	57003.33509957792	47789.58142951029	189919.102352803	165838.46955708694	197260.58467556257	192100.98050120156	203702.4572248577	87726.6073534184	77838.79407406032	129436.29940170313	39646.23222154564	58115.98397809324	199470.69989036227	57216.69106364127
39126.93251775596	89025.50323576036	89273.35375961731	56399.38970041664	137908.29455849147	36187.743154397176	45860.926336077915	99625.79462315125	55314.69397320724	101197.73976321923	74490.22550053128	98255.27459507869	29948.059903416182	302265.45048967056	59900.2959918664	113635.41828373399	57000.17758530229	47744.3210892487	189327.00751920385	164607.17991787902	197260.58467556257	191619.48575980586	203493.5088294776	87726.6073534184	77725.73303152555	128863.49036128986	39621.48767436504	58115.98397809324	199470.69989036227	56505.415182640936
38707.99769347059	88781.81456824896	89271.3702511829	56257.0427665474	137903.2300330703	36187.743154397176	45860.926336077915	99455.37754714713	55312.955617046675	101186.68133061104	74475.25630006738	97466.26533253121	29827.488801331085	302264.1296064327	59899.31493877508	113635.41828373399	56804.19950632188	47743.76598329579	189307.64884561417	164607.17991787902	197173.86962098835	191574.32522492696	202759.40795442418	87726.6073534184	77725.73303152555	128863.49036128986	39620.096467616546	58008.492191685466	199395.3663624193	56505.415182640936
38707.99769347059	88775.99500641774	89248.79176820173	56053.253164409645	137892.86873893937	36043.63828834083	45815.156558571754	99359.74923019616	55124.44750122131	101025.13660254984	74475.25630006738	97249.5091869635	29826.216742145913	301161.67559378804	59835.49007504644	113635.41828373399	56789.629597845815	47683.86018081874	189295.61207123168	164607.17991787902	197163.88349057073	191554.68671194767	202743.56053408034	87684.8245291372	77553.25844125586	128754.79065994617	39318.2994408525	57935.4927183835	198969.4249164512	56505.415182640936
38703.4348130782	88648.19758015998	89183.06215860168	56029.318356319425	137654.92625767432	35919.157260324086	45690.30636156652	98997.85479407168	55046.55200454553	101025.13660254984	74413.77021660624	97125.36268283834	29820.042577001226	301161.67559378804	59835.49007504644	113635.41828373399	56486.586894367865	47671.35384745887	188976.1181405689	164607.17991787902	196685.43415327984	191554.68671194767	202733.67055963018	87654.58445560033	77553.25844125586	128594.76781401239	39229.39822558709	57740.15628444185	198969.4249164512	56149.50940571457
38527.955306588396	88648.19758015998	89143.75782034858	56025.69846799256	137445.119080749	35919.157260324086	45690.30636156652	98570.24871991824	55042.718734749404	100907.27434820995	74298.03278646166	96575.64109435846	29726.372531455712	301161.17974115023	59716.26283653622	113635.41828373399	56382.51442012153	47658.631756005016	188914.83156640184	164122.6338982971	196685.43415327984	191461.22216549178	202089.63950580775	87436.28506675056	77536.0298507506	128242.56647012419	39229.39822558709	57719.02014180746	198969.4249164512	56149.50940571457
38523.960958399344	88648.18354639832	89082.74919310599	55473.76841218844	136909.50825609828	35760.60486605502	45690.30636156652	98490.25692187974	54971.69384904811	100813.00818940377	74298.03278646166	96575.64109435846	29541.56146947796	300298.82548110484	59673.19426679916	112940.91629755647	56186.63913237325	47656.78387514613	188901.63484265658	163160.9534461405	196508.60900038562	189920.68523131128	202013.86230622954	86725.28518686163	77524.87366438052	128242.56647012419	39229.39822558709	57672.79552483087	197795.76982107095	55370.67677560125
38523.960958399344	88570.60578641457	89082.74919310599	55473.76841218844	136909.50825609828	35760.60486605502	45644.45548262461	98396.73185765401	54958.822771382125	100702.48699771472	74100.77008253353	96557.68585913222	29524.499102202386	300298.82548110484	59585.94709518771	112519.75693890742	56177.30554052869	47463.94813138417	188640.74573111758	162890.1220862646	196494.3403776113	189852.93281076438	202004.55920305414	86725.28518686163	77517.30357192263	128084.01085121595	39229.39822558709	57441.50220626207	197795.76982107095	55354.567461952465
38519.88082818704	88546.61143834388	88860.10310091163	55468.66648257897	136357.8330709133	35665.49776195724	45625.135053368234	98396.73185765401	54913.15304704394	100694.30942310972	74070.2660326775	96557.68585913222	29398.285485719673	300048.0860443465	59582.63245628154	112519.75693890742	56173.956881292186	47462.01953004441	188618.2774677888	162648.43074463453	196471.24756055773	189722.27839898993	201980.44781731736	86725.28518686163	77490.29892971387	128075.80732287184	39197.526544918604	57312.16668060518	197497.82835968607	55327.18097587819
38513.02299050653	88516.98295898401	88729.22815477113	55451.514947018084	136357.8330709133	35505.732677422326	45555.75527829176	98396.73185765401	54734.076976515	100637.4274673802	73298.57692398886	96557.68585913222	29398.285485719673	299888.61238388193	59521.268902890166	112519.75693890742	55826.01213258428	47312.605514837946	188586.29252120198	162613.29075549144	196471.24756055773	189561.8272821419	201734.85237851756	86725.28518686163	77355.36628798803	127900.46243267861	39159.35236044193	57132.17763901772	197017.90602737258	55209.18983831773
38513.02299050653	88370.37438419991	88577.5131441021	55430.67125150516	136207.4565843561	35505.732677422326	45552.65090682243	98025.78372257901	54734.076976515	100637.3695013805	73298.57692398886	96557.68585913222	29316.841539069428	299849.43806767603	59521.268902890166	112519.75693890742	55826.01213258428	47312.605514837946	188584.58321648845	162613.29075549144	196471.24756055773	188954.743929829	201618.33147263457	86725.28518686163	77355.36628798803	127474.37732175241	39159.35236044193	57132.17763901772	196959.00292625473	55070.83634239611
38278.75071156333	88348.22955295008	88564.60133948791	55409.67777723007	136207.4565843561	35434.07252236789	45376.02151092752	98025.78372257901	54698.99447556556	100637.3695013805	73298.57692398886	96439.26021364277	29316.841539069428	299849.43806767603	59521.1623325808	112519.75693890742	55492.16238699991	47306.20537251426	188500.30342753747	161731.84522999224	196419.8380033849	188954.743929829	201347.355691416	86658.1084612358	77167.68779077844	127392.98719557376	39143.035691982135	57042.62919303615	196481.1698072386	54913.39255299129
38241.75671549799	88244.52935451905	88563.65832463451	55144.54725948024	136082.95485596356	35434.07252236789	45310.318312383824	97469.90825962131	54607.13114570786	100469.35799113788	73235.36077687296	96439.26021364277	29297.014647002936	299849.18053865345	59190.92480445762	112519.75693890742	55492.16238699991	46648.03048586989	188325.541010486	161442.17576038526	196419.8380033849	188954.743929829	201347.355691416	86657.71950439543	76793.93765655965	127392.98719557376	39049.61223307614	57042.62919303615	195925.80685409522	54903.51406095559
38113.78415455209	88234.93937949541	88401.4718255847	55144.54725948024	136009.78597222976	35397.484806748165	45296.97146395599	97469.90825962131	54603.42176479343	100443.72855582894	73235.36077687296	96374.00406873785	29297.014647002936	299846.93204435665	59190.92480445762	112470.23488295484	55492.16238699991	46648.03048586989	188106.15449412365	160848.62024220126	196353.1103976517	188675.3941351958	200707.37721824105	86609.85565554946	76479.56921443265	126829.11362955927	38942.9337874327	56847.781766960834	195885.74245629812	54792.75517548715
38113.78415455209	88234.14892480841	88401.4718255847	55144.54725948024	136000.48637737345	35397.484806748165	45282.61680003447	97412.27528181275	54603.42176479343	100432.1258900214	73235.36077687296	96130.83366509409	29201.65255920911	299846.93204435665	59190.92480445762	112446.24333343309	55485.44876427414	46597.60299978183	188106.15449412365	160848.62024220126	196342.8257268097	188675.3941351958	200564.6408450125	86609.85565554946	76377.11486554546	126829.11362955927	38942.9337874327	56847.781766960834	195356.090588936	54639.706237091996
38038.77234010819	88115.34910882438	88328.12274758321	54713.514126251925	135898.8189795074	35169.1059547674	45198.6494391018	97320.07178215704	54129.585752816274	100423.41371025465	73146.47813955265	96130.83366509409	29201.65255920911	299649.5954089564	59183.22473229286	112445.20519515316	55485.44876427414	46575.19161211634	187985.33916635523	160776.85010495072	196027.13953406079	188547.98901518897	200494.93979912545	86533.06512523771	76341.0027509019	126829.11362955927	38772.733554439386	56827.00315200587	194766.87671963475	54466.82946285049
37945.85101717078	88062.14442965953	88323.1344637489	54412.43785034774	135860.15431544732	34920.68516783925	45197.632372598746	97320.07178215704	54129.585752816274	100051.34042833175	73051.79811144204	96033.65761056323	29149.92566421879	297825.3165464065	59153.59730076243	112444.95917320195	55355.0426628594	46467.301380424826	187985.33916635523	160758.4096160715	196027.13953406079	186890.44780917064	200429.58740066594	86301.65147929406	76226.3714973767	126727.35080559726	38725.09031275595	56544.61245758414	194765.8707367479	54289.02071109954
37755.115703303105	87970.63146134833	88237.1667729277	54303.34600085105	135812.39341671535	34920.68516783925	45197.632372598746	97320.07178215704	53944.77194193222	100051.34042833175	73051.79811144204	96033.65761056323	29123.84183882606	297825.3165464065	59087.910974630104	112443.15279805145	55223.12133734814	46467.301380424826	187778.05953923828	160726.4196545042	195928.30426018307	186890.44780917064	200360.20024221338	86301.65147929406	76196.7210489257	126677.61022162614	38374.49168593182	56211.267151077205	194765.8707367479	54289.02071109954
37755.115703303105	87970.63146134833	88175.54361230542	54303.34600085105	135806.95638952762	34918.27872095719	45154.59636113016	96707.15367139876	53927.1760258169	100051.34042833175	72885.62564720043	95813.29689731334	29120.70804862911	297825.3165464065	58961.80925392998	112433.61168867187	55223.12133734814	46430.80409700867	187485.57577086092	160627.97471595023	195780.46709732592	186774.6751856474	200130.94544430618	86301.65147929406	76068.57730070392	126534.47015261906	38339.589572924575	56211.267151077205	194665.4664812239	54142.63766826447
37437.15633724354	87828.5952872036	87741.50501219317	54167.10032577552	135806.95638952762	34918.27872095719	45153.729361988044	96707.15367139876	53799.50586393794	99930.02815609131	72677.67807708775	95813.29689731334	29120.70804862911	297825.3165464065	58778.37290565913	112176.23764295729	55191.30938133765	46428.792266375574	187308.11872769604	160324.6632872603	195657.985253676	186768.95702672002	199982.52639532925	86301.65147929406	75851.37662813334	126534.47015261906	38339.589572924575	55761.76264387495	194595.60510659922	54058.650228966115
37437.15633724354	87804.42038275786	87741.50501219317	53357.28398837794	135644.93226756726	34834.043938961026	44876.893387589575	96687.28572003401	53746.672792280086	99377.6046307848	72677.67807708775	95600.22880042405	29026.49198194767	297825.3165464065	58778.37290565913	112176.23764295729	55129.50211125878	46355.065009566795	187308.11872769604	160210.61458513208	195652.41219461765	186711.43192787	199982.52639532925	86161.47621662705	75847.05814075614	126534.47015261906	38334.63149678539	55290.41686566821	193983.87851888264	54058.650228966115
37403.23157458864	87696.21704907002	87698.47628729037	53357.28398837794	135638.7766245212	34666.95411678714	44832.71011552436	96624.19705655286	53746.44816446821	99278.9559895028	72639.12112913284	95438.6884629797	29015.262352010675	297366.4395897807	58761.130542694766	112176.23764295729	55122.36294081758	46034.13230252733	187226.34180973025	160180.99481574234	195474.98738457332	186227.95553726243	199804.45292552563	86161.47621662705	75687.0025156215	126368.75143795689	38255.863896255156	55290.41686566821	193135.11879662587	54058.650228966115
37403.03072416802	87696.21704907002	87684.60172190914	53108.7009982186	135637.62356618527	34666.95411678714	44832.71011552436	96601.10209945592	53512.44692292876	99103.22598811178	72463.56827728526	95184.42205080269	29006.574651090723	297366.4395897807	58598.72237296096	112154.64327853905	55026.84382792081	45596.83691671244	185818.14894962744	160180.99481574234	195051.8860143807	186227.95553726243	199590.46955437714	86089.53770433702	75687.0025156215	126033.70025687938	37992.2403498123	54584.96307897264	193125.89100632834	53732.75022461673
37390.738357758826	87570.11714895102	87484.62542348808	53108.7009982186	135637.62356618527	34666.95411678714	44832.71011552436	96561.59784630945	53512.44692292876	99103.22598811178	72463.26059384008	95184.42205080269	29006.574651090723	297366.4395897807	58546.50950570133	112118.61419667925	55026.84382792081	45596.83691671244	185818.14894962744	159996.81328413743	194975.7068194704	186227.95553726243	199590.46955437714	86089.53770433702	75687.0025156215	125993.79038925264	37992.2403498123	54567.15581033974	192917.25616080014	53732.75022461673
37368.682637592974	87548.68561361141	87484.62542348808	53102.08705809769	135462.49678595824	34657.39550251617	44677.93147264735	96544.15951124101	53466.5275347624	99103.22598811178	72349.38346391007	94862.14197895632	28980.649924117828	297032.9350265752	58480.45600808915	112118.61419667925	55012.97071849939	45508.85759202004	185818.14894962744	159991.93881962754	194975.7068194704	185816.6372098072	199526.50606586653	86078.67490648301	75637.59757868404	125993.79038925264	37992.2403498123	54556.24232881044	191598.769817241	53439.402928722826
37007.52214422397	87548.68561361141	86733.30056687219	53098.733175117195	135334.94988335023	34632.41354112255	44677.93147264735	96519.49663945715	53466.5275347624	99092.4660892643	72305.5523882991	94862.14197895632	28937.61550863995	297032.9350265752	58472.827580666766	112118.61419667925	54926.040776609545	45190.469751099066	185818.14894962744	159459.31185162827	194975.7068194704	185816.6372098072	199526.50606586653	86078.28766411517	75409.88092842129	125907.9994601049	37992.2403498123	54543.934694099196	191598.769817241	53432.81568855843
37007.52214422397	87540.49050698116	86733.30056687219	53094.905264701985	135323.61145359805	34517.70942025454	44677.93147264735	96084.09962761274	53210.639933352795	99088.17828035873	71983.3545180796	94862.14197895632	28823.624616032703	297032.9350265752	58472.827580666766	112032.2001754443	54921.4796064576	45144.06941943437	185803.92524064888	159459.31185162827	194529.23114894668	185695.12189664316	198761.9280008228	85904.39577456565	75015.80409406096	125534.46545946783	37987.29245956014	54537.86977073124	191524.67329361066	53432.81568855843
37007.52214422397	87342.2426289155	86679.88665256875	53071.51963766949	135323.61145359805	34517.32223116221	44677.67178196683	96084.09962761274	53210.639933352795	99061.72917781999	71983.3545180796	94586.66856584414	28818.040499833838	295993.47393381374	58299.20457159153	112032.2001754443	54906.917667536865	45144.06941943437	185803.92524064888	159459.31185162827	194317.0360866841	185695.12189664316	198761.9280008228	85904.39577456565	75015.80409406096	125534.46545946783	37987.29245956014	54447.41309069528	190555.40209803075	53123.91974276906
36909.65344065637	87301.23887803912	86486.27974424367	52638.38251342889	135313.7076375564	34512.68297850028	44677.67178196683	96084.09962761274	53182.265391447305	98829.07723462224	71781.42428410707	94586.66856584414	28405.14830274935	295926.6159303161	58299.20457159153	111583.1795063114	54864.47971637637	45020.91098124073	185726.47963824574	159366.610227359	194192.73849216005	185379.49634322367	198761.9280008228	85903.85455904211	75015.80409406096	125534.46545946783	37978.516264550395	54443.46417996156	190158.2401167987	53057.68359208955
36905.731901082334	87262.18667138684	86141.20379350074	52604.03795088427	134953.61701680173	34470.39331129987	44677.67178196683	96029.43619988007	53147.73483516491	98829.07723462224	71781.42428410707	94240.69861450884	28380.409744858927	295871.67043709196	58267.7339946464	111583.1795063114	54856.34629046687	45020.91098124073	185704.42409275685	159366.610227359	194170.40234407902	185378.10264025116	198626.7454441591	85834.37603677419	74329.11278565449	125393.7027227243	37882.053874700156	54443.016396796396	190158.2401167987	53028.725667033155
36692.09283195496	87068.17216073895	86125.93002279858	52537.05647755919	134953.61701680173	34470.39331129987	44677.67178196683	95966.6794896993	53113.87042766727	98778.42476234432	71637.19645316123	93968.983728066	28380.409744858927	295673.40263406764	58171.36124675363	111340.77829763047	54753.991215882976	44980.40316536074	185528.25847884972	159366.610227359	193991.84115771894	185373.54697385925	198487.22918333966	85636.37943300494	74329.11278565449	124980.21607081805	37882.053874700156	54356.46329864007	190158.2401167987	52956.86902425531
36692.09283195496	87064.36036529687	86081.00005761358	52537.05647755919	134922.44492208888	34368.5510806787	44256.50045727087	95837.82916654742	52940.89657018513	98778.42476234432	71624.62090588099	93671.72042366774	28375.81174507968	295087.9800212975	58147.72225688314	111340.77829763047	54613.264678430045	44980.40316536074	185523.9573684849	158893.54058386883	193991.84115771894	185373.54697385925	198487.22918333966	85636.37943300494	74288.62238247621	124980.21607081805	37882.053874700156	54330.92258905191	189939.45812795777	52906.624611077736
36674.78274015325	86835.06292446787	86029.34148779546	52537.05647755919	134915.18511690586	34368.5510806787	44256.50045727087	95797.89249722322	52932.122364539755	98777.1435373926	71197.31974213841	93671.72042366774	28375.81174507968	295087.9800212975	58118.54202021904	111340.77829763047	54583.007083850796	44980.40316536074	185465.40960009594	158846.87942389166	193302.75975689606	185373.54697385925	198485.60184576025	85385.49722450899	74277.73275610074	124980.21607081805	37668.03945332491	54317.90758576316	189938.22037827436	52059.076982001745
36674.78274015325	86835.06292446787	86029.34148779546	52514.41121133045	134826.39084504158	34361.50763662745	44224.95114247137	95797.89249722322	52707.43798530397	98777.1435373926	71197.31974213841	93671.72042366774	28150.51024553197	295087.9800212975	58081.989173579765	111340.77829763047	54344.40473700746	44980.40316536074	185282.926276515	158846.87942389166	193277.6105995672	185244.30745617754	197629.11770737995	85248.34538787004	74242.70253114765	124884.34676207606	37668.03945332491	54299.87685079348	189926.0971807775	52059.076982001745
36662.71550996581	86835.06292446787	85789.61234951162	52387.29019586802	134815.56846303865	34047.628846816326	44224.95114247137	95426.8430137858	52707.43798530397	98714.15758957167	71197.31974213841	93600.68860592507	28150.51024553197	295087.9800212975	58070.49950608814	111188.19535418633	54325.156361083245	44958.26711129313	185248.29064918542	158650.7494558901	193273.5448842272	185244.30745617754	197629.11770737995	85248.34538787004	74060.12806639398	124836.6815926422	37666.220583530834	54248.537195006684	189800.98419330962	51899.471181674584
36269.14308657496	86835.06292446787	85789.61234951162	52130.52985825901	134815.56846303865	33983.62078172217	44224.95114247137	94329.3216364028	52534.47644299218	98714.15758957167	71197.31974213841	93590.85148746529	28141.78632570308	294663.0841126047	57952.59318175503	111169.42712209965	54314.74795160448	44957.47619561943	184811.71573238785	158650.06921069295	192656.82653591307	184966.8173449197	197468.77452274767	85248.34538787004	72819.08209407573	124821.53399987271	37666.220583530834	54141.75562306441	189800.98419330962	51899.471181674584
36269.14308657496	86835.06292446787	85789.61234951162	51943.004376314304	134429.05545630568	33965.97438863733	44198.69829473763	94329.3216364028	52386.41757778784	98543.62280616314	71197.31974213841	93232.06765650457	28025.140514839473	294663.0841126047	57884.15857311996	111141.95160424772	54311.87804389593	44796.469311233894	184239.43491675088	158478.96813108487	192656.82653591307	184288.7368050651	197038.10388412912	85213.13786503913	72819.08209407573	124687.47743692037	37600.650511587286	54106.74505948825	189331.19534502827	51871.78424255105
36162.63576751829	86783.01715909415	85789.61234951162	51943.004376314304	134429.05545630568	33857.154494388706	44198.69829473763	93992.03570907513	51984.324957073106	98502.42830832333	71190.17055732953	93232.06765650457	27833.69864057803	294394.50113356503	57847.95951659885	111141.95160424772	54311.87804389593	44796.469311233894	184125.9936975584	157850.5560119365	192571.24469369664	184288.7368050651	196705.48297573032	85213.13786503913	72641.14034261605	124417.7641168288	37573.22304041753	54037.63034219401	189331.19534502827	51871.78424255105
36162.63576751829	86765.68946122908	85786.47697280179	51942.37234056259	134428.2499071047	33775.79835422072	44198.69829473763	93992.03570907513	51984.324957073106	98492.75506400153	71190.17055732953	93232.06765650457	27833.69864057803	294394.50113356503	57847.95951659885	111141.95160424772	54275.68273033755	44796.469311233894	184090.65693022785	157850.5560119365	192571.24469369664	184288.7368050651	196705.48297573032	85145.64227432331	72641.14034261605	124186.49577966322	37573.22304041753	53995.92089602103	189331.19534502827	51727.52938063326
36162.63576751829	86763.67458881321	85786.47697280179	51940.04732277646	134428.2499071047	33689.79564036492	44107.9972391921	93992.03570907513	51980.979379961165	98341.08787611577	71098.89890232348	92920.03422494032	27833.69864057803	294344.7911249825	57822.50842350931	111127.60387342692	54275.68273033755	44615.85876481387	184090.65693022785	157850.5560119365	192504.7280971457	183992.37467275112	195211.42000933774	85145.64227432331	72585.55437246796	124109.29594947185	37462.0922998487	53825.469819143764	189045.16798710157	51637.52530905122
36075.80653360427	86289.3582046047	85525.9396869753	51940.04732277646	134339.54132410564	33689.79564036492	44103.509889324516	93992.03570907513	51980.979379961165	98341.08787611577	71041.70265942861	92381.62900289503	27833.69864057803	294295.4986338276	57571.20508488201	111083.46940109273	54275.68273033755	44615.85876481387	184079.64341148824	157850.5560119365	191575.06414170322	183992.37467275112	195173.42704393755	85145.64227432331	72018.49155271721	124086.56998733057	37462.0922998487	53825.469819143764	188932.21690210904	51461.07187716594
36075.80653360427	86141.43269558974	85525.9396869753	51803.81000131255	134218.10488693108	33631.30977253359	44101.16083276675	93208.26763010422	51978.01755223688	98212.91685808948	70981.48682045078	92375.15073194145	27780.43317092189	294260.4033182661	57571.20508488201	110928.43381228806	54275.68273033755	44615.85876481387	183933.44462247778	157450.9832189576	191466.35961827496	183624.90036823426	195173.42704393755	84985.20927292887	71935.13299599162	123975.78609872745	37350.38183978098	53713.61239830724	188804.9660759453	51441.8854995086
36075.80653360427	86133.37084290598	85513.83256797974	51686.03137100706	134080.14168412366	33631.30977253359	44005.2373704864	93208.26763010422	51933.00886579929	98212.91685808948	70981.48682045078	91484.66964172131	27752.616898755743	294259.7405967749	57567.590715236896	110782.67668850586	54230.0404115082	44610.30429451916	183927.61610611412	157229.06489489746	191463.71483223102	183586.24747634484	195161.85160876875	84985.20927292887	71921.24550708833	123757.71700096739	37233.05075673123	53713.61239830724	188548.4717350797	51424.54116877954
36075.80653360427	86071.36542928008	85047.27029840676	51686.03137100706	133617.29651390505	33534.63128209501	43919.353062612914	93208.26763010422	51753.149881669415	98124.8568496423	70968.9976274059	91484.66964172131	27745.878160740453	293713.60739591037	57457.67883015548	110775.93368040594	54226.46381436068	44518.423255072514	183790.36481511118	156754.04091960573	191463.71483223102	183442.26892896762	194899.07812654012	84951.78903273577	71921.24550708833	123619.8894095721	37224.75870598479	53713.61239830724	188548.4717350797	51360.03123919028
35960.825151905134	86063.7488655834	85047.27029840676	51686.03137100706	133596.57382807837	33331.78761948476	43919.353062612914	93102.25891371061	51753.149881669415	98124.8568496423	70966.09902752696	91484.66964172131	27673.38865356354	293713.60739591037	57457.67883015548	110775.93368040594	54221.76425104799	44518.423255072514	183781.783688186	156754.04091960573	191463.48324399567	183442.26892896762	194873.81153967857	84920.48127542484	71857.13391433569	123619.8894095721	37106.08992865452	53491.10912562431	188427.614203096	51335.76299521986
35880.8093788075	85972.59783576101	85036.7825369687	51634.6902298861	133549.38854002894	33331.78761948476	43897.10255745503	92795.10400577157	51753.149881669415	97802.28878481149	70564.70742581798	91484.66964172131	27660.30139606987	293637.3180374157	57434.45889156603	110435.96255291814	54128.20285726314	44450.12037644109	183638.3877221822	156726.57698728697	191436.134928895	182690.42772448657	194189.66525929666	84863.63556374593	71857.13391433569	122927.39926176348	37106.08992865452	53402.74646642625	188427.614203096	51237.21243133001
35879.5923071871	85971.54178807593	84993.42341115208	51633.12859721683	133523.88056757586	33257.31402173246	43757.24821779487	92788.32483709196	51750.807008976015	97802.28878481149	70508.62189063024	91484.66964172131	27346.140373084163	293637.3180374157	57277.296611615675	110387.64988427666	54091.363274061834	44379.97556355035	183546.14171297767	156215.95172957832	191416.06791745845	182684.04421564922	194189.66525929666	84701.62067171387	71635.79324837693	122927.39926176348	36963.09811672502	53369.7993189609	188279.74094348145	51149.28394930333
35874.66096400157	85826.94983269328	84953.67430678754	51496.362407228466	133414.36293992915	33257.31402173246	43716.47753861637	92785.99204199067	51676.16189429586	97789.2595151641	70398.65885723942	91089.3679985169	27346.140373084163	292418.6882470407	57277.296611615675	110086.23624159384	54091.363274061834	44358.459859198156	183492.00167290444	155255.70042894088	191344.72113520902	182597.057839753	194189.66525929666	84701.62067171387	71465.89386362933	122927.39926176348	36963.093840891546	53369.7993189609	188279.74094348145	51032.99669472351
35811.79910353954	85826.94983269328	84862.9694888247	51473.37526489609	133185.11974384374	32665.823961933962	43712.848592973285	90754.15420173365	51667.584668806165	97755.30140601758	70391.58429568003	91089.3679985169	27346.140373084163	292418.6882470407	57166.14275435936	110086.23624159384	54034.44272501115	44239.76384919709	183485.23809767593	155255.70042894088	191151.09671152907	182482.7599558735	193956.28327628237	84701.62067171387	71465.89386362933	122927.39926176348	36917.87496638691	53369.7993189609	188222.5021581119	51008.66923944054
35811.79910353954	85593.65600980153	84862.9694888247	51295.487698622885	133185.11974384374	32659.180468417348	43712.848592973285	90754.15420173365	51647.55283412453	97751.16823290953	70372.77633561747	91012.67643959193	27346.140373084163	292418.6882470407	57166.14275435936	110066.44831310742	54021.286815335094	44239.76384919709	183455.8478923979	155255.70042894088	191122.13654070222	182436.40003307592	193728.4243767079	84659.4711896806	71008.54783240125	122880.91111510775	36897.62446291942	53227.700848337525	188193.7623284776	50646.746691850996
35767.70603055429	85586.38082950382	84862.9694888247	51232.51736502097	133027.79691724817	32659.180468417348	43549.56817318652	90754.15420173365	51636.214131597204	97345.67328009382	70297.4705489974	90964.35639361061	27218.601872707408	292418.6882470407	57078.764261615026	109969.66265883665	54018.41912470706	44239.76384919709	183300.89129059366	155255.70042894088	190954.16572062622	181775.14296914442	193689.41594062306	84498.24459012436	71001.94750963512	122872.65583952851	36895.722593107675	53216.87655128777	188186.1065684361	49891.81177573473
35767.70603055429	85470.01252523846	84596.75723536333	51230.24108219584	133022.26823897808	32616.448332400756	43539.100662344936	90754.15420173365	51583.856049521215	97345.67328009382	70297.4705489974	90642.67522862642	27098.465158027284	292323.91891794326	57052.181767260365	109967.39517502321	53734.76866731942	44239.76384919709	183259.2914621518	155123.4264130694	190932.56247456704	181775.14296914442	193496.45496631807	84497.39540719806	70961.18348260279	122781.34214289163	36759.68090394046	53216.87655128777	187518.18615629955	49891.81177573473
35749.96062682782	85228.97671227762	84596.75723536333	51031.72133516772	132980.23565244797	32610.200899081265	43461.380667095036	90752.12581815472	51520.253978798035	97270.82281731944	70217.97634415895	90642.67522862642	27049.484651429335	292123.3271453621	57023.20204600931	109966.65180824015	53734.76866731942	44228.42882428374	183204.28019344778	155088.35945487022	190921.52875260223	181760.02734056575	193421.1570369596	84356.90345696993	70961.18348260279	122781.34214289163	36757.284964763516	53207.642551567435	187518.18615629955	49876.7747345278
35741.81801298356	85168.97383793749	84596.75723536333	50958.03119585947	132901.93954750715	32610.200899081265	43460.351954288635	90752.12581815472	51425.46407985804	97247.62607989271	70217.97634415895	90452.34162531295	27049.484651429335	291859.6480301742	57019.863379087335	109911.39418053206	53732.69244716506	44176.37868781574	183200.27656693023	155013.07280976657	190809.74664829063	181760.02734056575	193122.98893274955	84356.90345696993	70916.07039628955	122715.32987131209	36751.36711725566	53117.957165722604	187518.18615629955	49708.85521863783
35695.00934106117	85052.43871241328	84576.69502367832	50958.03119585947	132901.93954750715	32610.200899081265	43460.09571081689	90752.12581815472	51417.271956516895	97247.62607989271	70182.96188296234	90452.34162531295	27031.73332171629	291846.3972825411	57019.863379087335	109911.39418053206	53704.38193159309	44172.32062822024	183031.37282395607	154808.47980390908	190809.74664829063	180361.20039940436	192104.49238795173	84201.76518002122	70688.42212703016	122715.32987131209	36714.741227912455	53117.957165722604	187294.28215805127	49699.649437691056
35280.62389331938	85016.05023276148	84576.69502367832	50814.063275384324	132736.98042473078	32479.28988372411	43231.50396631076	90607.75483727119	50878.016104021866	97076.85178990978	70053.81359492238	90452.34162531295	27010.980428585193	291845.7428921463	57011.88153617177	109863.35405258992	53704.38193159309	44134.111714889725	182822.8516580617	154780.22025814975	190706.59233444193	180361.20039940436	191856.54184494217	84201.76518002122	70688.42212703016	122407.25741495348	36694.74314279704	53091.53634095723	187228.8960692516	48466.237238495545
35280.62389331938	85012.606768319	84564.2251757736	50814.063275384324	132703.69410186066	32466.051282220746	43231.50396631076	90248.42556274	50878.016104021866	97068.91711975289	70053.81359492238	89884.70351900486	26888.9727477821	291731.53472244355	56891.075111410675	109856.31331052294	53564.270767275055	44068.073356935005	182822.8516580617	154738.6165657485	190706.59233444193	179875.900258237	191856.54184494217	84201.76518002122	70513.84996534247	122399.33835840455	36608.43798370435	52933.436599194014	186357.9869599874	48466.237238495545
35280.62389331938	84570.6856758454	84529.26375814436	50814.063275384324	132672.47506683954	32466.051282220746	43231.50396631076	90224.35982956919	50878.016104021866	97068.91711975289	70034.00415948595	89884.70351900486	26842.856470796138	291093.4674162666	56891.075111410675	109534.87378442776	53564.270767275055	44068.073356935005	182674.9546268496	153869.4492034042	190635.6224650207	179875.900258237	191856.54184494217	84201.76518002122	70513.84996534247	122399.33835840455	36608.43798370435	52929.601645943956	186357.9869599874	48466.237238495545
35271.07291240872	84429.36007728794	84529.26375814436	50705.44582432025	132618.38743218052	32402.183944123244	43158.21348965215	90224.35982956919	50878.016104021866	96925.20221228409	69882.5952497688	89884.70351900486	26823.932057949023	291093.4674162666	56648.47358724768	109455.53790080328	53562.67814641061	44064.42497826359	182657.41659468293	153869.4492034042	190477.7359731839	179671.3952611709	191780.21491282503	84089.44261990428	70513.84996534247	122302.0287418228	36608.43798370435	52833.59572248823	186342.7651831646	48300.91691079212
35179.93224418171	84392.4630385584	84460.3379783125	50617.457220033066	132566.14271788741	32289.529438345195	43039.88781124454	90066.03335544054	50878.016104021866	96790.75412067711	69882.5952497688	89878.92071802431	26712.954189687225	291093.4674162666	56606.475443749274	109422.32812542596	53557.236323967016	44064.42497826359	182639.81016425078	153869.4492034042	190477.7359731839	179621.32321665407	191754.29348066807	84089.44261990428	70486.4981476048	122214.39591264285	36597.948061695206	52833.59572248823	186326.03875830644	48240.03687970334
35011.35792796735	84189.3097246313	84107.08396378685	50561.7226531635	132500.62614478654	32103.552467873746	43028.16582543376	90066.03335544054	50878.016104021866	96790.75412067711	69271.15632857366	89796.56625531253	26437.121817909574	290755.4696271502	56606.475443749274	109313.97925459246	53517.930131433146	44013.778814880585	182639.81016425078	153869.4492034042	190477.7359731839	179535.9128399727	191721.15900586353	83817.05822347493	70477.59038664715	122214.39591264285	36383.93054875176	52692.765749259306	186326.03875830644	48240.03687970334
35011.35792796735	84169.87927424218	84107.08396378685	50406.440194046285	132457.4602248746	32103.552467873746	42963.33868230622	89882.2377663259	50808.62939367351	96744.4205425649	69271.15632857366	89796.56625531253	26320.25420178224	289946.807598429	56606.475443749274	109003.99128730764	53416.83471759935	44013.778814880585	182639.81016425078	153645.89238304493	190477.7359731839	178397.9344236419	191696.7263071964	83817.05822347493	70388.91997985005	122214.39591264285	36383.93054875176	52692.765749259306	186128.950844907	48068.84646535539
34977.49370618466	84152.44443461492	84098.15956958148	50406.440194046285	132457.4602248746	32103.552467873746	42940.90390461847	89871.5632529067	50733.453198642674	96743.05439523213	69271.15632857366	89744.1899088382	26319.728695392336	289792.0556466077	56513.271134123366	108996.68309381713	53401.62712331476	43865.9324984021	182555.21790612597	153154.2982891788	190348.99904084046	178102.4720683377	191452.24291754045	83367.82682111804	70196.72142130452	120970.58371809416	36383.93054875176	52692.765749259306	186103.6652735798	47800.26550839324
34954.94270939778	84128.90383121143	84073.41605065767	50387.851633178834	132236.72472503377	31918.40081730126	42853.32349950961	89812.05182840652	50733.453198642674	96419.25032020744	69092.89895147565	89681.93308481557	26318.772326821494	289792.0556466077	56356.92791605046	108968.97005353769	53397.13062317374	43865.9324984021	182436.6577909611	153154.2982891788	190286.3157204981	178049.0082689096	191421.26778918927	83367.82682111804	70156.23194491894	120970.58371809416	36383.93054875176	51856.14150660766	185724.69083549222	47800.26550839324
34917.851602772695	84113.96831095456	84035.48524185174	50379.01957432591	132236.72472503377	31911.709176957975	42853.32349950961	89674.75369750947	50699.29143889276	96395.87229553246	69092.89895147565	89300.93640229478	26220.56566663738	289713.8528661719	56317.61765664898	108865.6818608494	53360.69339690819	43855.20209605012	182384.34567950005	153150.36164344504	190183.15809728837	177860.1579693854	191415.19235733902	83333.69689917091	69658.85958400877	120970.58371809416	36321.43511682523	51856.14150660766	185711.6715940363	47744.85167486511
34917.851602772695	84105.24126721921	83929.97931020055	50374.30553731169	132236.72472503377	31420.703377168178	42849.34658094624	89674.75369750947	50480.93833899146	96395.87229553246	69056.249872385	89300.93640229478	26208.338877502014	289713.8528661719	56139.648922889275	108865.6818608494	53359.286994235226	43737.261516195205	182143.98424319542	153056.7910712259	190183.15809728837	177860.1579693854	190984.2613422899	83312.7795373225	69650.1636082743	120809.76989464661	36321.43511682523	51856.14150660766	185616.56667524294	47744.85167486511
34806.53240106979	83979.83680077968	83920.06872807347	50314.06348890162	132219.38891276118	31369.736985544012	42811.36119030771	89674.75369750947	50480.93833899146	96356.4419210031	69055.1921012245	89300.93640229478	26157.236517746547	289609.25649247965	56139.648922889275	108853.7868816409	53350.09906959279	43737.261516195205	181763.39515028472	152945.10359318613	190075.23881438313	177682.39986103226	190984.2613422899	83312.7795373225	69622.19652468807	120781.47523114894	36285.290391999646	51630.622148049246	185616.56667524294	47732.2707269671
34764.852843932356	83941.80628629257	83918.40827181269	50284.00069071881	132202.39646406082	31263.96985882674	42782.66037048705	89665.98011737799	50480.93833899146	96356.4419210031	69050.3083931211	89300.93640229478	26085.737051316773	289023.24805608473	56139.648922889275	108853.2107738314	53322.82506524359	43737.261516195205	181733.13341506378	152939.9575883334	189973.87778565625	177069.18877783677	190984.2613422899	83312.7795373225	69572.47550590364	120765.49479471374	36266.03464952604	51515.819929636666	185409.6506561346	47726.66428011815
34674.0321401674	83845.61385123487	83850.88154344211	50149.811725931984	132106.57790536614	31091.664981563077	42630.860693750474	89446.34874586284	50435.15957602614	96206.0635550099	68914.37221650402	88512.2402685184	25962.176947250675	289023.24805608473	56139.648922889275	108658.20253088359	53311.58110632074	43591.80220227301	181428.8491732455	152527.02503012208	189880.59483670216	177069.18877783677	190929.40866814673	83222.422755256	69572.47550590364	120592.94212033958	36266.03464952604	51515.819929636666	184973.05951925588	47170.18042712501
34509.4964562448	83845.61385123487	83850.88154344211	50101.26935252158	131928.41371392377	31035.028336909647	42630.860693750474	89446.34874586284	50435.15957602614	96206.0635550099	68809.24318790679	88499.70437333005	25962.01146968873	288937.96276556526	56139.648922889275	108658.20253088359	53275.39404702846	43587.750797814326	181427.20121296842	152277.46237707455	189874.49480243056	177069.18877783677	190920.164426935	83165.49619506625	69558.3406223833	120505.55705728524	36265.555334415265	51496.19206095906	184722.90421740306	47161.256129414905
34491.93747326517	83845.61385123487	83769.88368990981	50101.26935252158	131505.40546086174	31035.028336909647	42630.860693750474	89446.34874586284	50431.015417479175	96206.0635550099	68635.74637466713	88499.70437333005	25962.01146968873	288917.76593526284	55952.46322038196	108658.20253088359	53224.55117712918	43587.750797814326	181427.20121296842	152277.46237707455	189774.98036815075	177024.37316107983	190692.8437103532	83165.49619506625	69547.77429569614	120386.42385676973	36262.79792242061	51275.90739874076	184606.0143269278	47161.256129414905
34491.93747326517	83598.73137956629	83713.92177111069	49951.57977629004	131502.68451651308	30909.663311161803	42623.207062401256	89412.36464818707	50400.16428675269	95804.09308020427	68604.67412719651	88499.70437333005	25927.907071973885	288426.935862076	55943.763996176334	108618.76977725736	53222.68632422064	43459.28746610847	181411.9127451922	152191.87204673715	189774.98036815075	176227.37471811246	190617.6210336168	83092.96410149932	69535.19970118615	120326.9731171805	36250.29907719183	51052.22302953749	184336.84351495255	47160.95580676936
34480.73013694711	83555.29646267711	83504.50390825009	49951.57977629004	131486.9080169861	30850.872953987004	42496.719296156756	89235.31384745085	50362.909742469565	95643.00263621868	67888.57544178473	87797.20823059812	25922.218495598958	288426.935862076	55780.40125336483	108605.06025236558	53211.31188772413	43459.28746610847	181411.9127451922	150944.91871636253	189683.39125442048	175824.93176200864	190617.6210336168	83092.96410149932	69533.58613564867	120312.56742169043	36244.118805771395	51052.22302953749	183751.49614357064	47160.95580676936
34475.00607731989	83555.29646267711	83504.50390825009	49948.93163073558	131321.61559171617	30850.872953987004	42496.719296156756	89209.33000282057	50362.909742469565	95643.00263621868	67888.57544178473	87797.20823059812	25922.218495598958	288426.935862076	55780.40125336483	108549.66768223609	52935.8370496105	43459.28746610847	180913.47308616358	150944.91871636253	189636.22674205832	175824.93176200864	190593.34031926628	82806.22007153214	69508.1185406939	120238.98506331045	36137.40085519649	51024.07229639193	183751.49614357064	47160.95580676936
34383.19249954764	83307.50133941014	83444.41319043335	49736.629424657374	131291.68192048045	30850.872953987004	42399.90227973428	89209.33000282057	50340.80352739303	95446.48168426447	67818.02873433019	87797.20823059812	25830.053893119497	287892.2335037526	55780.40125336483	108468.51643318946	52935.8370496105	43387.4133893274	180913.47308616358	150713.05094342108	189461.53743432043	175776.91121352595	190503.89687235616	82796.206414566	69444.23500053672	120238.98506331045	36137.31323993482	51024.07229639193	183751.49614357064	47004.69550730962
34374.66159593239	83307.50133941014	83420.79899334193	49736.629424657374	131285.84951663675	30850.872953987004	42397.48812152446	89209.33000282057	50255.78331889076	95446.48168426447	67814.19844346073	87797.20823059812	25804.844703639723	287892.2335037526	55780.40125336483	108377.26508916986	52935.8370496105	43366.26971989366	180913.47308616358	150713.05094342108	189433.3054769195	175764.4587557447	190385.66388228128	82723.55648500683	69358.22889456333	120238.98506331045	36086.58556006877	51024.07229639193	183739.0957770695	47001.93018889361
34360.485257538065	83307.50133941014	83419.90608987665	49662.63712146577	131045.11246433509	30768.67528376299	42397.48812152446	89075.07855877302	50129.826238923946	95446.48168426447	67797.67192426944	87494.37155975739	25804.844703639723	287892.2335037526	55780.40125336483	108315.46578449573	52822.937879529374	43311.168560961734	180913.47308616358	150394.24708034095	189144.42835113098	175563.85068794852	189960.25745165884	82723.55648500683	69358.22889456333	120160.66079080434	36048.78767342874	50820.63619532886	183426.6274992617	46964.60271207118
34312.27196295251	83307.50133941014	83417.49223024394	49662.63712146577	131045.11246433509	30768.67528376299	42372.66326391949	89075.07855877302	50121.9502042349	95446.48168426447	67759.79968162553	87494.37155975739	25680.430602198157	287498.1803034342	55708.370509171014	108315.46578449573	52819.22638878587	43311.168560961734	180904.01623583544	150394.24708034095	189144.42835113098	175563.85068794852	189960.25745165884	82723.55648500683	69358.22889456333	119810.97768999226	36015.14242690032	50646.5938940406	183223.11520398615	46956.45678857903
34307.941690021486	83307.50133941014	83301.84328557011	49662.63712146577	131045.11246433509	30731.579482970872	42333.95184921114	88688.17432024858	50081.24871453101	95446.48168426447	67759.79968162553	87331.45490306958	25680.430602198157	287447.2196753404	55601.436920042135	108280.7163084934	52819.22638878587	43311.168560961734	180883.99345351115	150138.54540123758	189086.4491108431	175410.58120725697	189960.25745165884	82723.55648500683	69145.01801544226	119810.97768999226	35956.34690240607	50632.75296659824	183223.11520398615	46755.49551538299
34193.516271308516	83307.50133941014	83104.50861504918	49621.32680894534	130900.74147803837	30724.49579357328	42332.41566845312	88688.17432024858	50073.148033651254	95414.51596983304	67667.5814797025	87268.08376532313	25658.547357866064	287447.2196753404	55601.436920042135	108213.65400903577	52616.77675147574	43308.39737765151	180874.61182405756	150138.54540123758	188978.12521622548	175063.96050587855	189830.78052252633	82723.55648500683	69145.01801544226	119682.68646202024	35956.0461187353	50632.75296659824	183085.69677775167	46744.82489479102
34091.05812079589	83156.7929832175	83104.50861504918	49607.70755847008	130900.74147803837	30684.20342327473	42322.22426173302	88601.91026390759	49940.20993498865	95314.5412646408	67667.5814797025	87268.08376532313	25540.97813457073	287249.1899530896	55601.436920042135	108199.61120221825	52345.635650911296	43304.20273336798	180857.00501698448	150070.47446342267	188905.63595107524	175063.96050587855	189727.35627612993	82474.38043487625	68753.60974549672	119494.48268046106	35924.88571165316	50632.75296659824	183061.23410527335	46744.82489479102
34083.125927171684	83152.77553417115	83104.21701999522	49607.70755847008	130782.79089477069	30609.129334792586	42310.075811020986	88547.54544093492	49931.91454428675	95314.5412646408	67581.38448973409	87117.05631905154	25538.09623062688	286031.7338135297	55556.31944277426	108036.70275813165	52345.635650911296	43174.95496959129	180702.2387654353	149841.15355173455	188604.34602879852	174842.30467184217	189147.3272469027	82470.26954454178	68753.24086321487	119494.48268046106	35924.88571165316	50629.39910696676	182909.68319000336	46677.186995118536
34076.1059723492	83140.55690929425	83095.88637882756	49485.52565484572	130304.19968732042	30609.129334792586	42255.63704177913	88421.30001505747	49857.14346394539	95304.67118417812	67451.95838620097	87070.09569113136	25351.055032519267	286031.7338135297	55497.37200853256	107491.72457382023	52345.635650911296	43174.95496959129	180522.06481221158	149735.5465325995	188592.3313556897	174671.9639960141	189147.3272469027	82470.02714038722	68599.7366703972	118943.47727082766	35921.09709969039	50568.5615269732	182833.82188351013	46640.21277341981
34002.92455143147	83140.55690929425	83036.87377334641	49475.72896620499	130304.19968732042	30609.129334792586	42255.63704177913	88310.75176703148	49838.865191067096	95292.0738835037	67376.0393067027	87070.09569113136	25341.418172826307	286031.7338135297	55336.008307785734	107491.72457382023	51604.14166298526	43165.59165326044	180520.85028446955	149263.23961872037	188592.3313556897	174413.5180835524	189147.3272469027	82470.02714038722	68599.7366703972	118943.47727082766	35920.51581931203	50568.5615269732	181991.36999417783	46562.56512463633
33886.35575181167	83082.54093394103	83011.65509609478	49475.72896620499	130173.72039557446	30549.41339519359	42255.63704177913	88310.75176703148	49816.18398381727	95292.0738835037	67337.1332958475	87063.98008363995	25341.418172826307	285804.750220352	55187.55915372595	107491.72457382023	51604.14166298526	43121.64662168674	180520.85028446955	149233.8928071261	188592.3313556897	174413.5180835524	189147.3272469027	82429.19145950442	68386.13182567368	118943.47727082766	35886.70483217248	50542.21352469251	181991.36999417783	46032.57015949353
33886.35575181167	83082.54093394103	82992.10135328319	49475.72896620499	130173.72039557446	30462.388924347593	42255.63704177913	88310.71127688546	49816.18398381727	95259.86353445114	67138.34067128348	87052.36229084397	25333.610576838848	285580.43937542045	55187.55915372595	107491.72457382023	51604.14166298526	43116.74564948997	180520.85028446955	149199.49830409948	188592.3313556897	174398.73424897913	189095.31743416077	82262.18544379198	68386.13182567368	118943.47727082766	35841.53235406268	50542.21352469251	181991.36999417783	46016.962128341445
33886.35575181167	82954.72548199605	82915.41103154853	49475.35890610276	130172.66633735033	30462.388924347593	42239.898850707614	88310.71127688546	49814.1612855294	95258.69998977265	67028.2922641105	87018.9603074623	25307.002915885303	285580.43937542045	55170.98043760083	107379.994286139	51604.14166298526	43115.10427694459	180520.85028446955	149056.07027647752	188592.3313556897	174398.73424897913	189040.78381294332	82262.18544379198	68386.13182567368	118943.47727082766	35829.7154293584	50538.48478988169	181991.36999417783	45954.964116507275
33886.35575181167	82940.95207542396	82868.1392298751	49469.764609662896	130103.74901671424	30460.479045071042	42106.272761076485	87840.76073661986	49717.45301746339	95196.49161539982	66999.01951392867	87015.1063932342	25284.136890108584	285210.91307650285	55060.09474098147	107379.994286139	51205.99853864975	43056.65287082226	180055.988351261	148819.19324580955	188440.13008062204	174398.73424897913	188995.43303541656	81982.20559218535	68372.35985566962	118771.65616587039	35752.859191584794	50537.073256615055	180472.5849412367	45932.35810035894
33883.323199092265	82925.40606559934	82868.1392298751	48400.960211555546	130087.35078722073	30252.892476905967	42102.83522135881	87840.76073661986	49702.379438709	94674.69957622368	65905.16887999247	86918.53562030838	25201.661874349047	285210.91307650285	55060.09474098147	107101.16195051908	51177.81207338801	43056.65287082226	179901.8472355894	148646.23399529213	188420.24202780842	174011.7637852157	188946.7716321518	81982.20559218535	68341.40858839032	118700.8554825002	35669.20079336298	49999.02044065004	180388.9864616563	45932.35810035894
33882.845958637794	82882.84852006209	82827.55668097922	48400.960211555546	130032.23116759938	30219.0499790014	42045.13848893953	87813.85699492012	49535.829056380026	94674.69957622368	65896.85887688433	86865.20264794533	25197.658440133542	285210.91307650285	54937.0322694309	107101.16195051908	51177.81207338801	42958.03244645518	179783.1056536804	148642.70718252385	187982.8954150038	173460.906360489	188919.1924166233	81973.7270430578	68335.49186821512	118211.73068812245	35610.815503953796	49999.02044065004	180210.24330474687	45932.35810035894
33729.71357564069	82882.84852006209	82698.62690987944	48400.960211555546	129910.34818837703	30219.0499790014	42045.13848893953	87813.85699492012	49369.20988922063	94674.69957622368	65896.85887688433	86809.13245283134	25065.99831394974	285174.48631429794	54912.60981511064	107044.06325965207	51112.195337364225	42897.034627564346	179552.80016904869	148628.40841404136	187915.55561338572	173460.906360489	188509.23502756434	81896.7204120144	68281.34066361844	118211.73068812245	35555.63144625222	49999.02044065004	180210.24330474687	45927.62797268622
33729.71357564069	82807.81729891177	82690.20702658	48400.960211555546	129904.97222802349	30219.0499790014	42041.12617529906	87746.24127198635	49369.20988922063	94671.73002316066	65896.85887688433	86760.31646179598	25065.99831394974	285159.4049814094	54912.60981511064	106885.14301420301	51112.195337364225	42897.034627564346	179552.80016904869	148121.05999853768	187915.55561338572	173460.906360489	188509.23502756434	81896.7204120144	68175.33032417278	118211.73068812245	35465.61378274731	49999.02044065004	179963.52571324684	45873.07176447475
33729.71357564069	82807.81729891177	82690.20702658	48400.960211555546	129800.77558436786	30219.0499790014	41929.70312206808	87652.28827510709	49369.20988922063	94617.72973685237	65896.85887688433	86743.47692234733	25036.401546056568	284010.49878273153	54912.60981511064	106827.7413372811	51067.75351824487	42866.03262299692	179401.0311992509	148121.05999853768	187915.55561338572	173460.906360489	188509.23502756434	81227.76113860866	68144.23552557793	118211.73068812245	35458.88176786516	49972.14037475413	179963.52571324684	45756.188130282724
33529.080138355464	82767.21736429013	82654.24551164468	48392.265266580886	129783.61868503325	30216.98531173244	41929.70312206808	87620.44455648046	49357.100447701974	94515.15297622168	65896.85887688433	86736.51360324773	25036.401546056568	284010.49878273153	54875.14443375062	106827.7413372811	50797.53742284436	42478.00996493675	179191.70457017884	147783.85672817714	187915.55561338572	173454.37942667052	188106.2337708021	81227.76113860866	68144.23552557793	118130.23306400872	35444.23193256232	49970.76376642822	179923.3996198623	45726.85549450934
33516.734263085826	82730.82317081647	82542.90082009634	48372.65782110972	129778.13186156926	30164.7124599482	41912.94665938457	87612.83300565844	49356.37731947469	94172.02655978131	65896.85887688433	86730.70415407098	24933.176723417837	282941.31126232434	54828.069421169545	106767.87329592407	50797.53742284436	42478.00996493675	179142.40169864116	147783.85672817714	187915.55561338572	173175.8553623271	188106.2337708021	81218.8100104517	68114.90307367637	118019.77266230027	35443.023859458015	49970.76376642822	179667.35096259075	45726.85549450934
33510.58969121965	82626.49253816369	82542.90082009634	48212.747196938304	129756.61096181304	30164.7124599482	41891.166317875686	87612.83300565844	49290.54031829376	94172.02655978131	65841.44550514822	86730.70415407098	24933.176723417837	282941.31126232434	54822.17685851366	106767.87329592407	50796.700604230544	42473.28738483896	179100.59664042114	147496.36271104187	187915.55561338572	173175.8553623271	188106.2337708021	81197.88005013735	68114.90307367637	118019.77266230027	35442.79154928881	49969.81957082426	179667.35096259075	45726.85549450934
33510.58969121965	82568.71498268469	82542.90082009634	48212.747196938304	129756.61096181304	30139.66294079536	41891.166317875686	87611.57281963236	49288.69493848372	94172.02655978131	65832.38580141662	86556.12593287625	24881.089434230416	282553.430452022	54822.17685851366	106767.87329592407	50760.01033389434	42473.28738483896	179085.76180890226	147496.36271104187	187915.55561338572	173175.8553623271	188106.2337708021	81160.13392542631	68104.85093115116	118019.77266230027	35433.93436737798	49813.329694867934	179667.35096259075	45621.484388868674
33368.382431729515	82510.21286194782	82329.07616957076	48212.747196938304	129563.15137159901	30107.74162660556	41813.109970406906	87521.22358697056	49220.74173639387	94147.97572274419	65832.38580141662	86365.20085855394	24881.089434230416	282416.0707316267	54426.25698721538	106541.62362471998	50713.08723215799	42382.46842611455	178934.17310640786	147496.36271104187	187680.66185908698	173131.80310061897	187908.58552524418	81160.13392542631	67976.09407353832	117617.02776347402	35401.0757568636	49771.363941966454	179663.06582717362	45621.484388868674
33365.331800464046	82480.36109645256	82277.84291329146	48212.747196938304	129472.90428890212	29936.755216960275	41677.59083453311	87520.95259731247	49097.843303611844	94106.54205550262	65826.54093881	86362.0778657649	24881.089434230416	282416.0707316267	54426.25698721538	106440.92679272497	50713.08723215799	42322.510745638974	178346.77066412006	146599.06439011233	187462.76441323932	172931.59499108692	187718.61788146355	81134.8624341791	67755.46945335485	117617.02776347402	35077.115692915315	49697.948959150235	179388.24019335813	45621.484388868674
33323.00654838671	82424.23210783236	82277.84291329146	48211.19979699832	129472.90428890212	29936.755216960275	41664.74293982459	87062.31570424016	49050.39006006181	94060.28240572583	65516.688847851605	86319.66074262014	24695.470269794347	282183.17285860376	54426.01724929168	106410.01184638044	50404.82275665582	42322.510745638974	178346.77066412006	146599.06439011233	187462.76441323932	172815.665007426	187718.61788146355	81079.74990971838	67744.31607001151	117617.02776347402	35042.07456891948	49669.181300665856	179215.32159817917	45592.14666361198
33265.74585837188	82424.23210783236	82037.02347618344	48171.19867086378	129328.93145528069	29936.755216960275	41664.74293982459	87062.31570424016	48926.122744613895	94036.09201849576	65516.688847851605	86259.08249280122	24687.232687665644	282107.662672807	54211.20676381207	106394.06425077913	50404.82275665582	42194.01699442241	178346.77066412006	146483.60833013413	187462.76441323932	172688.60562793538	187529.46392888177	81079.74990971838	67652.64719981243	117415.32422881371	34955.74238816761	49563.702148828175	179054.20155451176	45577.762117622144
33208.6403931417	82197.13154988107	82037.02347618344	48171.19867086378	128784.03943588992	29903.877935144043	41508.854367167434	86934.070427534	48907.186729133486	94036.09201849576	65501.529435082186	86259.08249280122	24687.232687665644	282107.662672807	54156.85817412938	106272.76072819384	50404.82275665582	42147.617065487015	178129.1737217412	146040.2206265793	186987.9185327804	172687.30918708447	187529.46392888177	81053.87586646176	67477.83377468513	117415.32422881371	34889.27615627529	49549.065394067555	179040.4598187348	45554.503002632715
33177.1279357161	82129.95849044662	81847.46415722968	48055.498618817415	128784.03943588992	29886.934014958344	41508.854367167434	86934.070427534	48762.10900041269	94022.2760299516	65452.66449791841	85983.80026197813	24687.232687665644	282062.63080955157	54035.135436476674	106186.67740244447	50404.50519571247	42126.37313311523	178129.1737217412	146040.2206265793	186987.9185327804	172484.35605245794	187342.07206880127	80876.8244081438	67477.83377468513	117185.13320864418	34889.27615627529	49530.228694813224	178688.96636935874	45525.43981941985
33171.82266134161	82061.99944241311	81847.46415722968	48041.63643135192	128784.03943588992	29727.070993119076	41508.854367167434	86933.51350448882	48679.83207649653	93890.90959075486	65382.94626176939	85359.89192652203	24687.232687665644	282046.7219839779	54035.135436476674	106156.86629592738	50255.996350969246	42079.02747305075	178129.1737217412	145013.5529562395	186987.9185327804	171997.8788534166	187179.3483977604	80616.01225607372	66947.32116243476	117016.03337806069	34798.52583905744	49387.541334363814	178688.96636935874	45394.780902648745
33171.82266134161	81924.95912888636	81746.77730975841	48040.916047886014	128784.03943588992	29727.070993119076	41508.854367167434	86894.75374820574	48679.83207649653	93890.90959075486	65328.64029304828	85359.89192652203	24646.574502729476	282023.90899960074	53861.862606092836	106020.40071649336	50233.030786056326	42062.3486652531	178129.1737217412	145013.5529562395	186987.9185327804	171997.8788534166	187179.3483977604	80484.16473376189	66806.01508009313	117016.03337806069	34798.52583905744	49272.78411582487	178688.96636935874	45369.90658690172
33166.66215867967	81850.99035025452	81746.77730975841	48005.05504637044	128776.1783096866	29620.204712542465	41508.854367167434	86894.75374820574	48596.963644877396	93852.69093831767	65328.64029304828	85359.89192652203	24636.05358595231	282012.2051689171	53659.81301806504	106018.19690405627	50195.68741129115	42025.07938962527	178000.95319001112	145013.5529562395	186987.9185327804	171854.99156237557	186951.51951009757	80484.16473376189	66806.01508009313	116848.50194932934	34765.6982984806	49178.95271719711	178473.96794977467	44748.952215331716
33165.16644506253	81821.8790224046	81746.77730975841	47952.23835458999	128776.1783096866	29620.204712542465	41392.58421515058	86815.58803593392	48596.963644877396	93812.07015070357	65325.99140369848	85359.89192652203	24636.05358595231	281776.86942388245	53659.81301806504	106014.78252960912	50195.68741129115	41843.14772088258	178000.95319001112	144460.03545798486	186459.3951005547	171854.99156237557	186821.01388191248	80482.592908981	66806.01508009313	116358.74743967556	34499.90497442909	49146.76464892913	178432.9798427728	44742.19615459717
33009.64054660026	81796.89721891987	81736.48285833915	47798.31963972409	128741.16924208404	29612.63031736886	41392.58421515058	86749.54947667514	48577.44167695193	93509.25118666026	65081.53952131466	85359.89192652203	24636.05358595231	281776.86942388245	53608.533238803044	105972.01094203841	50046.589782357354	41761.65276370382	177962.7700207476	144165.97328891323	186459.3951005547	171402.87217097334	185815.85789135628	80028.51690472767	66792.67431937373	116330.59214750421	34478.5718369295	49132.15610591027	178088.40885189443	44741.99256399426
32995.78758308306	81796.00326225723	81580.75753828442	47798.31963972409	128693.16241630296	29469.31114929094	41392.58421515058	86593.25673423169	48529.85900701062	93509.25118666026	65081.53952131466	85183.62369931802	24636.05358595231	281493.22356976627	53567.379716409305	105828.67403422516	49971.972413467796	41736.08138853104	177850.15639193053	144084.28897334528	186459.3951005547	171325.52469888525	185815.85789135628	80028.51690472767	66702.65406701155	116330.59214750421	34478.5718369295	49036.00665433031	177865.87857816348	44689.02231999828
32994.66962107136	81785.52521997201	81527.00220509627	47792.066901548686	128693.16241630296	29469.31114929094	41354.05511207884	86593.25673423169	48529.85900701062	93503.18772794196	65081.53952131466	85183.62369931802	24551.25936119288	281410.8223652828	53567.379716409305	105828.67403422516	49882.437652339424	41428.134800881664	177661.13352759898	144077.99879346022	186458.64991178398	171288.06660587914	185815.85789135628	80028.51690472767	66601.03276826639	116244.09344413188	34447.278394495086	49036.00665433031	177865.87857816348	44687.95674209757
32932.53334970215	81777.67843027839	81527.00220509627	47651.59465368875	128583.28904477989	29451.453298240383	41346.594932834625	86406.20752175008	48406.58239623835	93314.02813038272	64920.890491316415	85183.62369931802	24532.71592905659	281381.47327936237	53367.72311350342	105670.6324525583	49760.678536537634	41426.02282352678	177661.13352759898	144077.2727124382	186458.48978402963	171288.06660587914	185590.26344964228	79939.88918944163	66459.97538146192	116119.92166470295	34439.88160190937	49036.00665433031	177689.77613763858	44598.856372523696
32932.53334970215	81774.9880319526	81527.00220509627	47651.59465368875	128567.73257739193	29414.481568700576	41278.80138996853	86406.20752175008	48406.58239623835	93112.78510571104	64920.890491316415	85183.62369931802	24197.178584595727	281353.39158196846	53367.72311350342	105670.6324525583	49475.93464096431	41426.02282352678	177006.27551517118	143715.74183035493	186451.6978191156	171154.0688779005	185512.75189456757	79939.88918944163	66080.66677719433	116119.40690399295	34430.79465252729	48907.56038477828	177653.8049601324	44598.856372523696
32822.142924478096	81767.10740376603	81406.34220966401	47620.557606565664	128567.73257739193	29399.741493837224	41240.831042935795	86316.92760981865	48403.90798594584	93112.78510571104	64920.890491316415	85183.62369931802	24197.178584595727	281311.8727340189	53367.72311350342	105621.39613084382	49475.93464096431	41421.17537254013	177006.27551517118	143712.62115015188	186024.40302457593	170862.47409907044	185447.19255973242	79884.27799214567	66080.66677719433	115850.05837770703	34422.02955465254	48907.56038477828	177368.74778419692	44529.469061562304
32810.395110214566	81764.72435872078	81169.8813409974	47485.801077437776	128561.92192163852	29356.677946871005	41240.831042935795	86274.07647799904	48377.620011498104	93093.49063731743	64919.91098921737	84942.7083637215	24101.902283275784	281232.0535023398	53354.66530994403	105590.61221134423	49475.93464096431	41411.77357303545	177006.27551517118	143707.03810929897	186024.40302457593	170862.47409907044	185447.19255973242	79884.27799214567	66080.66677719433	115850.05837770703	34382.16552321193	48674.74980376295	177368.74778419692	44529.469061562304
32698.757181611185	81501.4530129424	81169.8813409974	47352.1442695121	128130.26703569946	29244.672132658998	41205.90878182256	86100.18855963541	48326.327875269126	93071.97178207884	64862.00590001906	84830.71651597654	24095.79169790435	280460.7081321327	53324.95829981378	105586.02505763069	49389.37149706937	41387.264713674034	176879.65381950868	143505.21833067946	186001.48819659086	170629.6315300574	185206.81153493808	79852.36762244998	66080.66677719433	115777.53296455972	34366.31306989187	48615.69619700108	177368.74778419692	44455.89846958496
32566.64173338091	81501.4530129424	81169.8813409974	47337.83220070114	128125.40255045929	29169.8281839946	41197.2561017556	86100.18855963541	48213.13943007219	92953.36593427052	64534.16326437223	84524.81830065415	24095.79169790435	280460.7081321327	53142.02106920264	105565.72729713918	49325.524217910905	41386.47844208855	176879.65381950868	143448.78527435625	185460.36236524477	170366.2425636031	185078.54316533267	79747.74524962177	66080.66677719433	115469.24975846118	34351.971718947076	48532.11334504997	177351.90603905605	44454.49432603779
32402.87208928031	81443.44604533563	81103.37772971453	47230.326816652	128120.21647003946	29169.8281839946	40862.13634910056	86094.28823869303	48170.98760143407	92922.85302067765	64534.16326437223	84520.00982450928	24095.79169790435	280460.7081321327	53069.84201903839	105440.75158005906	49150.47412960509	41245.757782394605	176873.6594346578	143318.65311160398	185460.36236524477	170041.0514331	184711.81080129227	79747.74524962177	65961.85463101178	115247.56398510416	34347.02414013551	48432.13163034306	177033.50672583253	44366.97572195076
32308.053380957106	81399.70686214312	80966.90056981835	47223.80102460395	128011.19186981393	29169.8281839946	40773.11266764476	85813.14664849368	48170.98760143407	92922.85302067765	64522.00182824219	84512.04574736749	24081.958757556244	280460.7081321327	53061.516108178075	105423.07319101418	49150.47412960509	41245.757782394605	176121.16111534066	143153.8427994324	185460.36236524477	170041.0514331	184622.28077866777	79683.65836766869	65691.39584652527	115247.56398510416	34305.489423730614	48361.93739042346	176988.98111809106	44366.97572195076
32308.053380957106	81390.6152353515	80966.90056981835	47214.48549550766	128009.82752774397	29169.8281839946	40770.68302370824	85813.14664849368	48157.8903145813	92918.40381917144	64522.00182824219	84469.4889161	24038.45378943089	280460.7081321327	53057.44623207755	105419.99868649525	49142.9439430506	41236.69928576127	176121.16111534066	143147.89830932414	185444.10769380088	170041.0514331	184604.87124509562	79680.65289979003	65668.31448685225	115247.56398510416	34295.71101197912	48350.12251288739	176929.10136168005	44292.11051005907
32305.34125711769	81376.21676232791	80966.90056981835	47130.55131219633	127878.63880475485	29169.78681894499	40770.68302370824	85813.14664849368	48157.8903145813	92875.12962211337	64333.522905608515	84469.4889161	24008.421618725217	280360.6679565473	53051.119349505505	105120.63916145846	49131.862415365955	41206.92957733452	176098.14386845584	143003.10761331258	185438.0782331331	170013.9264765825	184582.59976407883	79595.41600843461	65511.401980972296	115247.56398510416	34201.79919428233	48338.81497091229	176639.0804734817	44127.986013691654
32263.921891891157	81376.21676232791	80896.09263255003	47118.69649420001	127878.63880475485	29104.436132198047	40759.0149962088	85774.57947232235	48134.26815688074	92869.19793671084	64333.522905608515	84402.27668851733	23931.60463062125	280356.7192514699	52911.67654835004	105120.63916145846	48948.30185374129	41189.89611069704	176002.2039106896	142857.52261618688	185438.06198589483	169801.12624818293	183998.44287878397	79595.41600843461	65511.401980972296	115016.71195345688	34201.70623687472	48267.042401543535	176639.0804734817	43980.48262589229
32263.921891891157	81373.22202589015	80896.09263255003	47002.83160037054	127799.89498139886	29071.64520280134	40758.898398276826	85770.8829874182	47971.93290795456	92744.05920266997	64256.27596684996	84400.86250398173	23931.033829255954	280291.13262937596	52805.775930118	104842.12914393585	48948.30185374129	41089.9873089964	176002.2039106896	142830.06396240924	185272.53564036428	169584.0240912072	183750.211621719	79559.51761680182	65511.401980972296	114454.0431599702	34184.04019634484	48267.042401543535	176448.82275795282	43980.48262589229
32191.316385392984	81206.3451603148	80896.09263255003	46999.05729478735	127797.25934405574	29070.800345511107	40715.108224022515	85770.8829874182	47969.92319635506	92735.5800779058	64249.869094563	84310.59468200093	23931.033829255954	280291.13262937596	52805.775930118	104842.12914393585	48948.30185374129	41089.777493419744	175920.05311582435	142724.85806729333	185272.53564036428	169494.77808968507	183658.33511612637	79547.66098487347	65455.13222845816	114454.0431599702	34162.42711874982	48267.042401543535	176368.07926156194	43858.429948778925
32191.316385392984	81206.3451603148	80701.44817698852	46989.3991310227	127772.10405359509	29070.800345511107	40706.138304559245	85141.70266304932	47925.27855089551	92735.5800779058	64019.468906434406	84310.59468200093	23608.42207745252	280186.29532148724	52659.35826085898	104842.12914393585	48878.24336031664	41084.48526402817	175913.23781993036	142701.56477742	185272.53564036428	169468.85702021178	183003.58412774454	79227.38130637434	65450.28051169838	114454.0431599702	34162.42711874982	48267.042401543535	176368.07926156194	43856.578224066
31829.34811968513	81196.43364277887	80701.44817698852	46989.3991310227	127726.6120180113	29070.800345511107	40706.138304559245	85141.70266304932	47887.946045633944	92724.1179808862	64019.468906434406	84039.09707909074	23608.42207745252	280050.85186799016	52659.35826085898	104842.12914393585	48870.901600087054	41084.48526402817	175892.0638217685	142700.3717422009	185245.4212944295	169272.11713670063	183003.58412774454	79227.38130637434	65371.98238534111	114454.0431599702	34160.385004327414	48172.940037103486	176345.1994549633	43822.6330669783
31826.499355677723	81190.74809802877	80701.23444159272	46799.769359633174	127516.9088859378	28974.11094889323	40624.75037297857	84650.32199981101	47799.50486556436	92382.87735011385	63492.82400345109	83994.52848343631	23608.42207745252	279072.78737624426	52658.815972533106	104842.12914393585	48356.097606371164	40991.84173957843	175557.8913557339	142562.946022649	185001.3168723147	169241.8351349645	183003.58412774454	79226.49682790357	65230.7127525233	114408.70698370095	34055.547547697424	48158.50007497146	176344.00787062003	43802.19694516797
31795.751841206686	81109.54030741406	80510.78483030353	46770.71374239309	127509.12190882304	28899.261582689604	40624.75037297857	84650.32199981101	47796.15538223812	92382.87735011385	63492.82400345109	83994.52848343631	23608.415867831543	278978.82253379514	52631.252799866015	104820.58851734296	48356.097606371164	40991.84173957843	175557.8913557339	142562.946022649	184995.7467280467	169241.8351349645	183000.78281797067	79189.80648712008	65230.7127525233	114345.39759029538	34053.65115937979	48157.37562007033	176250.03626276462	43730.59187121857
31773.02589627216	81109.54030741406	80509.3523587475	46770.71374239309	127446.33657759285	28817.377855048093	40619.05283831577	84623.93513980306	47796.15538223812	92382.87735011385	63454.14933866525	83994.45791681923	23608.408399231575	278978.82253379514	52630.80409466356	104820.58851734296	48339.607623529104	40983.877273602724	175557.84289034596	142377.5752784962	184992.12384126446	169208.18614714703	183000.78281797067	79189.80648712008	65101.3097628393	114220.50332095382	34020.74872335655	48064.5634750125	175928.80881517462	43658.1369213194
31732.26137412554	81109.54030741406	80493.95815035772	46726.90141359516	127430.78440996661	28817.377855048093	40578.569047008124	84603.75794699286	47768.32190324393	92357.15651604543	63454.14933866525	83959.75531207016	23607.993150513114	278978.82253379514	52135.243553567445	104820.58851734296	48298.268085171374	40967.02106781741	175388.5786376506	141820.67801859154	184990.04397025445	169128.4506657138	182509.53046871405	79150.53847903459	64995.27378815857	114113.3649819998	34020.74872335655	47920.43825355307	175684.00584024563	43536.05789505177
31697.40203382129	81109.54030741406	80151.10221437963	46726.90141359516	127415.50704509376	28817.377855048093	40577.26052305233	84603.75794699286	47764.065686595364	92357.15651604543	63454.14933866525	83940.56008449694	23607.993150513114	278848.7841994545	52135.243553567445	104684.28971777296	48270.92074627128	40878.79388548194	175378.46797942495	141820.67801859154	184982.65493602506	169065.45281978697	182375.73482962497	79150.53847903459	64920.15124629247	113986.21706526456	34020.74872335655	47920.43825355307	175684.00584024563	43536.05789505177
31677.930504852775	80926.36031197927	80097.14590772371	46696.41234112758	127349.5173969739	28798.6397399374	40562.68201048033	84533.22988055399	47640.096390528735	92357.15651604543	63378.07291472831	83751.07295732897	23583.583576971207	278764.4311843674	52134.40482243536	104684.28971777296	48254.64258460607	40793.83954950149	175141.42254243357	141698.52017242077	184468.68223827996	168442.20094202133	182120.12685018632	79149.99968588538	64898.402261321084	113879.03206804146	33901.02961148562	47920.43825355307	175319.40534924116	43215.70763120639
31657.123611081406	80926.36031197927	80097.14590772371	46696.23280921546	127048.7853060176	28775.886276641813	40562.68201048033	84405.52466838656	47592.92331877062	92357.15651604543	63271.58691231578	83389.37357507592	23518.426938858756	278599.0763099864	52132.62018569475	104569.45982072403	48034.575311036475	40763.48074737354	174821.8495901626	141677.55601154975	184468.68223827996	168442.20094202133	182120.12685018632	79068.20424870441	64653.18894113396	113679.91280216211	33894.46912077656	47920.43825355307	174868.71208051237	43205.1344464519
31570.529468513145	80916.46327215347	80064.82857225805	46677.25895688534	127015.63230565682	28763.27906950964	40551.07830857851	84405.52466838656	47532.78920038389	92290.82915273462	63271.58691231578	83389.37357507592	23513.37235912559	278516.6408978596	52132.62018569475	104569.45982072403	48034.575311036475	40748.49297407392	174821.8495901626	141578.30939519734	184468.68223827996	168442.20094202133	182120.12685018632	79068.20424870441	64584.97021599567	113337.6581808841	33833.63436022036	47920.325851557835	174627.69047015053	43198.36818966649
31560.02610489374	80853.57104142445	79990.92610893729	46673.783462412575	127015.63230565682	28763.27906950964	40467.33897273394	84368.94002922822	47532.78920038389	92064.37837846139	63271.58691231578	83389.37357507592	23424.94899590995	278366.38466789864	51983.43241324904	104569.45982072403	47980.55895580625	40712.454012134185	174786.80321849525	141577.7842337074	184468.68223827996	168401.03436579625	181943.50977621463	79068.20424870441	64584.97021599567	113337.6581808841	33794.15390335146	47920.325851557835	174598.3383300063	43198.36818966649
31489.273916056718	80838.85904298349	79990.92610893729	46637.76372722498	127015.63230565682	28673.62082001335	40448.11695100519	84322.76871350427	47343.32840361746	91854.75939042722	63267.00747895626	83362.84118396201	23398.472389152135	278366.38466789864	51983.43241324904	104565.27844765615	47875.49707231017	40677.55828213657	174741.11931066186	141247.59512181353	184468.68223827996	168326.97788319498	181907.27272283603	79068.20424870441	64571.484771785625	113337.6581808841	33794.15390335146	47816.48208568382	174562.12952547235	43126.07089055157
31489.273916056718	80711.76477284655	79978.17384757753	46637.76372722498	126745.05453600241	28673.62082001335	40424.93125032596	84138.80635278023	47217.84204669537	91854.75939042722	63149.41573343196	83167.03612371063	23398.472389152135	277923.2630170249	51950.783500609075	104218.03083655858	47875.49707231017	40519.68496276016	174741.11931066186	140844.91150635143	184308.14012263328	168217.29334343743	181853.8930666385	78577.44517200474	64357.71185987505	113337.6581808841	33792.35049068958	47815.63553309019	173804.31427741528	42929.506749145585
31445.48556052272	80673.49356606044	79800.04031134327	46622.843464445985	126745.05453600241	28673.62082001335	40424.773247862744	84138.80635278023	47217.84204669537	91854.75939042722	63149.41573343196	83167.03612371063	23354.428719274296	277923.2630170249	51949.44031278675	104218.03083655858	47872.41038702836	40519.66400110039	174713.90724200624	140844.91150635143	184218.35991157996	168147.55567455429	181853.8930666385	78577.44517200474	64350.11105092398	113332.35325466665	33792.35049068958	47698.453086800604	173804.31427741528	42915.500077637014
31430.173587248202	80613.649624642	79800.04031134327	46591.33965696947	126722.24768079253	28673.62082001335	40266.25496717075	84138.80635278023	47216.15582937367	91669.84674184275	63138.393549152956	83167.03612371063	23344.22857212457	277798.7590370598	51949.44031278675	104218.03083655858	47872.41038702836	40519.66400110039	174672.6154607845	140786.45354171962	184069.6515634144	167595.91915905857	181847.49376432973	78577.44517200474	64350.11105092398	113170.0572509798	33645.990975806	47698.453086800604	173804.31427741528	42912.40604913471
31337.85537571505	80545.05247525348	79800.04031134327	46586.12421385062	126673.00108110464	28664.51939116817	40266.25496717075	83989.75859640115	47211.52479494421	91669.84674184275	62957.12912099212	83050.54266813186	23340.594375138484	277784.2567205744	51834.03101545769	104218.03083655858	47871.00542211868	40519.44797205376	174515.17095146773	140737.3313512345	184069.6515634144	167293.41186820008	181840.83138225772	78577.44517200474	64246.53759933932	112731.7063999018	33645.990975806	47590.63531033999	173787.83617730337	42845.25571327859
31305.79748694857	80545.05247525348	79792.0606170328	46403.63730791962	126673.00108110464	28625.35468093308	40266.25496717075	83968.6755697246	47182.34974260884	91669.84674184275	62957.12912099212	82988.54629323825	23340.466238155124	277744.8337649597	51828.65217962685	104192.13610223067	47871.00542211868	40519.44797205376	174466.7151312155	140718.40208619752	183979.11726228773	167195.1869378287	181763.0100333085	78523.54314639547	64127.22769027525	112731.7063999018	33627.314876227596	47590.63531033999	173767.95864327298	42762.44990934947
31305.79748694857	80537.63158757346	79742.93754844223	46279.71029724248	126670.84206488263	28606.54836380526	40242.29397186554	83962.52334333408	47089.52581711054	91669.84674184275	62869.93260578015	82967.2179570573	23305.824826133954	277644.52601395745	51734.92652384403	104192.13610223067	47777.799009169205	40519.44797205376	174097.15488652687	140524.44377890666	183979.11726228773	167081.79576267983	181578.61105220678	78458.67972312027	64105.36760490959	112731.7063999018	33626.30189982396	47567.155845087924	173759.95461735455	42746.15787691399
31292.874987846928	80516.9227489109	79734.69670300833	46279.71029724248	126658.7838640998	28598.450733039157	40222.10102583061	83835.14370107578	47067.51443598002	91660.80668288122	62869.93260578015	82871.61369860393	23305.824826133954	277546.9133560961	51734.92652384403	104130.10609583631	47769.77745896134	40503.34594224683	174097.15488652687	140520.99172893987	183779.81933584597	167047.9221464297	181578.61105220678	78394.73406768206	63953.180921974825	112731.7063999018	33609.94823444294	47563.081495631	173622.00361702143	42728.8292118565
31292.874987846928	80470.23220494395	79703.6011268517	46255.99349847346	126582.42592257437	28580.257650506417	40161.847049431264	83585.44855762807	47046.12994794765	91503.08846989952	62756.138577196885	82680.00352696786	23130.483253039383	277501.3086612509	51727.3825658368	104068.21364383123	47769.77745896134	40501.45761618858	173735.6814252312	140413.43658667826	183779.81933584597	166981.9762242157	181344.6987515865	78394.73406768206	63953.180921974825	112584.07446307447	33600.71319175435	47563.081495631	173578.30765832725	42678.87311317766
31092.502132601898	80344.72462607641	79663.44593913452	46187.39704651106	126566.89006905531	28580.154944697922	40154.57524514524	83532.77620126276	46996.08873740786	91503.08846989952	62686.38397464494	82574.58476090548	23130.483253039383	277453.9706631655	51727.3825658368	103866.79489104825	47750.42241627364	40493.91149754417	173695.7723219987	140360.006871183	183777.82311538918	166980.07025092468	181343.85106577858	78394.73406768206	63951.39403067742	112582.36018163926	33567.38537189946	47490.998080622434	173578.30765832725	42677.48217643826
31092.502132601898	80344.72462607641	79622.00467893615	46172.92948558412	126559.91906921564	28580.154944697922	40149.72163271481	83530.51897376608	46996.08873740786	91503.08846989952	62506.95085761714	82572.57463600018	23130.483253039383	277373.2841804856	51537.15739828618	103866.79489104825	47713.42265041213	40480.01931756337	173695.7723219987	140255.43229489354	183710.94380544292	166906.32076838455	181343.85106577858	78394.73406768206	63790.56311366155	112582.36018163926	33550.336181256775	47474.078501217075	173565.53611288907	42570.75621106908
31008.705352050387	80344.72462607641	79603.58667812249	46169.84234472313	126415.38055290343	28535.477921725487	40107.14007773188	83391.43782680442	46861.48017748884	91500.77644039593	62371.526524759276	82446.76055449233	23130.105223694332	277085.963680108	51497.91685898128	103866.79489104825	47709.33779927871	40441.760136759534	173695.7723219987	140113.43924805688	183400.76398744312	166280.33376347812	181112.4184024831	78253.4339093078	63690.552296674374	112536.20370772015	33531.49685044172	47401.98342630514	173353.18239644714	42555.81721651328
31008.683272809514	80288.16236731561	79572.28211631122	46146.83057478193	126415.38055290343	28535.477921725487	40104.345098312806	83325.23700109021	46811.414766839844	91488.88316704141	62243.8797303317	82218.2852729288	23121.833753155457	276565.2279772981	51496.609069981525	103830.4234082892	47665.68595697229	40422.26784855313	173495.61797841353	139933.3244644556	183263.25093036547	166263.4271090657	181112.4184024831	78253.4339093078	63589.39185611335	112536.20370772015	33497.14795868086	47401.98342630514	173353.18239644714	42395.59266069254
31008.683272809514	80274.83594465385	79568.51323395596	46131.70274931743	126372.58077272576	28533.15023296872	40057.57194321007	83297.86892111601	46802.16051335432	91483.74748514673	62241.48043434792	82202.50931200119	23092.543173263464	276239.2811027976	51496.09341260449	103830.4234082892	47664.99723356501	40389.30345645628	173463.255702046	139819.3696779019	183262.6337030546	166239.835529865	181098.7682610681	78245.40741303147	63497.24737522894	112464.45925698942	33485.268489311595	47400.24252001881	173231.3985804298	42381.98995890849
30943.232082236973	80260.32964233529	79527.96935997854	46127.03192275602	126372.58077272576	28533.15023296872	40057.57194321007	83297.86892111601	46786.23232419589	91479.26318349128	62092.487254277534	82178.31608035279	23092.543173263464	276239.2811027976	51495.41585156457	103830.4234082892	47616.283332196675	40389.30345645628	173463.255702046	139670.2402043263	183107.4633576305	166235.00684352976	181059.81003305697	78105.6863447299	63497.24737522894	112464.45925698942	33485.142228871155	47400.24252001881	173231.3985804298	42188.896368972564
30916.958193646296	80240.61354356135	79476.48145379692	46093.39883387509	126372.58077272576	28467.582977335114	39808.158721776716	83208.69161072756	46592.568595049124	91415.2422086433	62092.487254277534	82045.53993968731	23092.543173263464	276231.7873781356	51449.900903126654	103799.1685080973	47610.47478663089	40375.539083144395	173463.255702046	139660.47596946394	183047.97057540424	166094.89877393094	180793.00203777736	77581.72702111528	63492.60499254907	112385.78288687623	33485.142228871155	47373.02339261744	172924.14293159713	42188.896368972564
30896.52255120834	80240.61354356135	79282.96432383603	46093.39883387509	126070.96960912932	28467.582977335114	39808.158721776716	83073.99273256607	46580.79450938133	91414.40894632379	62018.95413218894	82045.53993968731	23073.948385229276	275858.3609978229	51351.67622292716	103764.22396263006	47610.47478663089	40294.679039740506	173313.47518720312	139470.6775001618	183021.35602784596	166046.27340975736	180793.00203777736	77545.76192101746	63428.16468758642	112334.6270834335	33484.194426125265	47357.32281886493	172495.93420241444	42109.70020434919
30868.071923147705	80195.21742729805	78824.26543580054	46079.47060801544	126070.96960912932	28467.582977335114	39779.43056173643	83065.3833571259	46580.79450938133	91323.77094613502	62001.89363531314	81958.46115343885	23058.27380690386	275613.6059316786	51351.67622292716	103764.10778944317	47571.6563102143	40294.679039740506	173313.47518720312	139415.05843686708	183021.35602784596	166034.7328310344	180771.02942909367	77534.2729646201	63410.61031433983	112326.71686671705	33477.28674396777	47275.59021358952	172495.93420241444	41879.65000135146
30868.071923147705	80195.21742729805	78824.26543580054	46051.39264698539	126070.96960912932	28467.582977335114	39779.43056173643	83019.25105326922	46572.369578318925	91323.77094613502	61872.92431563053	81817.47333112547	23050.325170983575	275613.6059316786	51351.67622292716	103722.88133089937	47550.770263079045	40283.274970855266	172719.48481537623	139331.79922215236	182530.50246744909	166034.7328310344	180771.02942909367	77532.21066213843	63295.53723220438	112322.45034317774	33469.26903570662	47178.000383299295	172360.24329910328	41792.561297294546
30868.071923147705	80123.42382224681	78824.26543580054	46051.39264698539	126006.67668858902	28467.582977335114	39741.474903296235	83019.25105326922	46567.50315828959	91323.77094613502	61563.16330465514	81817.47333112547	22989.094442237034	275613.6059316786	51351.67622292716	103649.11548200187	47550.770263079045	40272.884731377235	172719.48481537623	139331.79922215236	182530.50246744909	166031.0824541579	180662.66963104947	77487.12389288135	63243.44283747551	112305.29233956517	33431.72191666452	47169.596853941184	172352.83299141447	41742.830577947985
30868.071923147705	80123.42382224681	78797.03919493001	46047.74950389858	126006.67668858902	28465.456817791244	39741.22357110162	82784.15584608217	46557.49928214001	91197.33784276858	61563.1010248275	81817.47333112547	22915.032129623756	275594.7752497248	51351.67622292716	103649.11548200187	47550.770263079045	40261.99903305829	172652.7075365223	139276.11075681847	181246.78755228443	165908.12960419687	180539.02125579666	77487.12389288135	63174.20131254225	112226.84952165151	33431.72191666452	47137.935509313415	172056.68980499063	41722.67818046526
30839.163612532953	80123.42382224681	78797.03919493001	45988.202402243405	125836.40954307685	28465.456817791244	39684.00377328639	82784.15584608217	46554.07175816645	91195.98137034665	61458.552956005595	81817.47333112547	22906.13298138899	275519.68442680483	51351.67622292716	103550.70979295652	47529.00399895985	40261.99903305829	172652.7075365223	139078.89907464615	181246.78755228443	165853.71577512316	180539.02125579666	77421.22401621912	62964.967809625945	112225.80968270906	33431.36224697404	47016.846129035854	172056.68980499063	41722.67818046526
30791.067159751772	80118.54870317597	78689.96252771813	45967.95123789749	125828.03512102934	28465.456817791244	39680.77883035512	82783.08445622957	46554.07175816645	91195.98137034665	61355.983144325895	81817.47333112547	22906.13298138899	275508.4757274905	51351.67622292716	103550.70979295652	47521.33906293731	40261.99903305829	172652.7075365223	139078.89907464615	181246.78755228443	165850.55632443097	180513.34707274387	77410.51607319	62964.967809625945	112222.58795103917	33431.36224697404	47016.846129035854	172043.28914374995	41689.68936836734
30765.94817005256	80107.9305098339	78591.3198199703	45965.856346799104	125828.03512102934	28456.780297042904	39680.77883035512	82761.20346554444	46553.230726262984	91191.95597128358	61314.78757155064	81817.47333112547	22861.67603319243	275504.7047635806	51351.67622292716	103550.70979295652	47521.33906293731	40249.63240695711	172621.8941968534	139078.89907464615	181246.78755228443	165795.07161224354	180111.5602052752	77410.51607319	62964.967809625945	112190.9300463148	33431.36224697404	46881.23983615438	172043.28914374995	41666.41295863406
30471.82107409971	79792.96622375112	78556.27940733601	45965.856346799104	125828.03512102934	28456.780297042904	39484.36964730063	82681.66980282062	46512.53479950296	91116.95840405622	60864.07461698733	81817.47333112547	22861.67603319243	275404.8718153549	51351.67622292716	103550.48769388995	47076.34026583622	40242.4758945215	172621.28179799853	138888.1857061858	181246.78755228443	165625.80709173475	180111.43037820407	77410.51607319	62738.46796978897	112159.64871010049	33207.85363867246	46870.710729181425	172043.28914374995	41593.68241697366
30457.280544574256	79557.67697063011	78540.08888249699	45784.516753647025	125828.03512102934	28454.838338487752	39424.80293477731	82553.79290448976	46433.10215157996	91099.83872430191	60864.07461698733	81769.51806075819	22806.633971496492	275217.8173529318	51273.67666984049	103458.69257424082	47076.34026583622	40240.675149470524	172611.0613626594	138803.71645466596	181246.78755228443	165578.51059181005	179909.3828877524	77364.6893274953	62706.900106007866	112159.64871010049	33204.00060801668	46797.45922373952	171925.78697378232	41583.69823320025
30457.280544574256	79557.67697063011	78535.17167014696	45783.88362906065	125775.49192156222	28451.699692008755	39399.37825532189	82538.71309579766	46433.10215157996	90828.03428319252	60863.908778168785	81714.58368450544	22684.35939823293	275003.35716804845	51273.67666984049	103454.57326040443	47076.34026583622	40205.80103940148	172512.20207184704	138796.12816996305	181238.61549957062	165578.51059181005	179775.48112415918	77364.6893274953	62706.900106007866	111996.76707843112	33204.00060801668	46794.437372546294	171925.78697378232	41566.51189715907
30457.066030367976	79509.41076939492	78493.44893571861	45783.88362906065	125687.42143325617	28421.97397050888	39383.65584615566	82475.62550360074	46395.22779426246	90828.03428319252	60715.66720995984	81672.38876573603	22684.35939823293	275003.35716804845	51200.47983240756	102993.58237763276	47076.34026583622	40128.08444009509	172512.20207184704	138796.12816996305	181238.61549957062	164957.4629083214	179706.1987450014	77364.6893274953	62632.34084677829	111994.64788906694	33191.81235425558	46752.93355850073	171733.79207127163	41485.33578297783
30413.500523762326	79509.41076939492	78381.8382618218	45761.5496856	125143.80410922549	28419.895585007005	39377.95388182596	82426.33898623535	46392.57230099159	90828.03428319252	60667.246516762	81618.46816982186	22677.74692913411	274860.0696159924	51200.47983240756	102993.58237763276	47034.74752131072	40098.36980791683	172123.09063768995	138395.49767312568	181231.02935831645	164957.4629083214	179527.07371171092	77272.9401341705	62629.523476805465	111962.74376193785	33186.08718560447	46737.877209594975	171733.79207127163	41192.77296312462
30332.460623941148	79469.21597034918	78172.92816943977	45637.17721935762	125143.80410922549	28368.36850246147	39377.95388182596	82416.5437892112	46392.57230099159	90786.14266702817	60656.589370602305	81568.7833044416	22674.333087628165	274470.5294624089	51198.58559303271	102993.58237763276	46988.52433255307	40097.2042863857	172123.09063768995	138395.49767312568	181228.82548775378	164953.69539796488	179430.08589091574	77272.9401341705	62496.42489205655	111864.0764142412	33136.864581608155	46673.81430485254	171590.74089271194	41192.77296312462
30302.94590294392	79469.21597034918	78172.92816943977	45631.780525929906	125141.39810844816	28368.36850246147	39330.97206108194	82367.93241595557	46309.298549566956	90786.14266702817	60582.789038881456	81563.93561690525	22665.678987427866	274470.5294624089	51174.06511881795	102870.68094484482	46817.156629265606	40032.94441267266	172002.21650793162	138376.60721861376	181035.11447235386	164874.19650493757	179430.08589091574	77253.34124872295	62473.203806262856	111864.0764142412	33123.677392440564	46580.00048413289	171576.85105883324	41177.79788372132
30290.6327428707	79406.01992072174	78172.92816943977	45615.031630334204	125141.39810844816	28360.45797965824	39330.97206108194	82340.40017512874	46248.24429434375	90786.14266702817	60582.789038881456	81521.23550544625	22655.824570399123	274470.5294624089	51171.50845371197	102870.68094484482	46817.156629265606	40032.94441267266	172002.21650793162	138373.96666414416	181035.11447235386	164874.19650493757	179332.90984923032	77201.67232287703	62473.203806262856	111864.0764142412	33116.48381441222	46476.96072884014	171439.49097653	41070.629613727164
30290.6327428707	79353.66140437426	78172.92816943977	45592.00385233917	124987.10777870279	28360.45797965824	39219.765686827624	82314.54995914204	46245.91247292318	90779.54229840217	60581.56694435978	81375.1631771782	22643.239680824143	274367.31175621774	51150.756697347584	102689.87353692742	46817.156629265606	39950.60517187747	172002.21650793162	138270.9062265069	180851.57613016	164871.0953856436	179234.3014046898	77090.0282420238	62394.1223736174	111864.0764142412	33004.72283575675	46476.96072884014	171439.49097653	41061.55733378706
30284.172680091808	79353.66140437426	78172.92816943977	45550.91240137999	124987.10777870279	28329.436167272415	39219.765686827624	82253.6739587416	46242.26749371856	90612.55189393496	60581.56694435978	81294.37354758022	22643.239680824143	274322.1358966714	51027.008964528315	102689.87353692742	46815.66293424218	39922.23063617813	171817.13208750618	138241.51821612046	180851.57613016	164665.19307308158	179127.85066539544	77063.34070484887	62188.61277470999	111809.00950849355	33004.72283575675	46469.79379169238	171439.49097653	40994.004409945395
30276.028235040772	79310.41344796306	78104.89329321616	45527.79136445891	124987.10777870279	28301.816427869187	39219.765686827624	82251.12598952778	46200.30122614114	90612.55189393496	60507.667579181594	81291.03600204343	22638.59659379552	274202.8448784007	51027.008964528315	102689.87353692742	46815.66293424218	39922.23063617813	171601.06996429974	138173.95956464292	180851.57613016	164664.98307190475	179109.07558770836	77056.02906232356	62188.61277470999	111734.78174820011	33004.72283575675	46457.92558411191	171439.49097653	40987.064981495845
30276.028235040772	79306.93661705696	78097.2591385162	45527.79136445891	124943.96571704964	28301.816427869187	39118.47568964105	82034.99321727289	46200.30122614114	90572.25651306634	60423.4107677949	81291.03600204343	22595.668197679115	274191.24321080645	51027.008964528315	102569.01618664042	46530.90244041412	39899.15964658287	171505.67474515823	137491.3134203386	180851.57613016	164659.30883405957	178810.074422966	76936.6079618282	62188.61277470999	111534.96840810982	33004.72283575675	46427.369690337386	171259.91114772568	40903.305377938894
30276.028235040772	79305.08194444925	78003.60542820266	45527.79136445891	124930.50399478954	28294.619597506655	39051.47071922204	81999.41276898177	46200.30122614114	90544.11551467761	60361.423806167404	81291.03600204343	22574.901372648954	274167.5287248494	50990.472254993234	102569.01618664042	46490.15075242294	39881.16811372666	171505.67474515823	137319.20809934117	180851.57613016	164658.76338149107	178540.8742499741	76927.43318166256	61907.03114031694	111390.44019830659	32973.909539020184	46427.369690337386	171102.86967395042	40903.305377938894
30246.411694372124	79255.53205557099	78003.60542820266	45396.42977114804	124930.50399478954	28287.057157138974	39051.47071922204	81969.54551284682	46200.30122614114	90544.11551467761	60346.77837925659	80965.6036605542	22570.97966432115	274027.68567445735	50990.16802309145	102569.01618664042	46490.15075242294	39881.16811372666	171504.2981589772	137319.20809934117	180488.56464413935	164658.76338149107	178509.05086299777	76927.43318166256	61907.03114031694	111246.95475312894	32843.43443972539	46427.369690337386	170882.6165118717	40903.305377938894
30246.411694372124	79228.30815195321	77729.61670788516	45396.42977114804	124930.50399478954	28264.625704630686	39013.730812040165	81940.00625503974	46097.7793988917	90489.87092273326	60346.77837925659	80965.6036605542	22565.65475613911	273967.5688025285	50975.82945708589	102245.118648461	46459.330991381416	39881.16811372666	171180.91324658517	137319.20809934117	180488.56464413935	164450.72362440088	178501.30107713208	76921.97388702114	61907.03114031694	111246.95475312894	32843.43443972539	46421.400315210565	170882.6165118717	40817.071296598515
30223.283372963262	79219.1397538307	77729.61670788516	45396.42977114804	124930.50399478954	28264.625704630686	39005.99619033327	81940.00625503974	46086.33219141715	90489.87092273326	60341.658712802666	80965.6036605542	22551.15562235973	273684.5291428883	50968.21586912591	102245.118648461	46459.330991381416	39881.16811372666	171178.52499060697	137319.20809934117	180488.56464413935	164450.72362440088	178500.4567165395	76911.61646988866	61900.92481392706	111246.95475312894	32843.43443972539	46403.80985949216	170882.6165118717	40817.071296598515
30144.725827727092	79186.1409229379	77729.61670788516	45339.52717629031	124910.28368479281	28264.625704630686	38982.86814769087	81816.04413920883	46039.87479808122	90353.33881455609	60236.13686209555	80848.78955807345	22514.07237254471	273412.11495527596	50966.35498408708	102245.118648461	46289.7430581725	39798.76002791251	171178.52499060697	137309.5900180834	180290.35856386498	164450.72362440088	178500.4567165395	76851.61269185171	61760.455890478035	111246.95475312894	32723.411277584346	46377.92479303128	170651.2104419731	40810.41180744288
30138.12148820498	79149.54236287919	77729.61670788516	45148.96104685417	124839.81692989798	28262.86866352688	38982.86814769087	81738.40390898765	46027.55798898864	90353.33881455609	60023.90360824632	80842.85464700505	22475.03186408372	273412.11495527596	50946.35187630376	101785.73118114723	46289.7430581725	39649.22045774662	171070.74484817384	137062.7596923884	180290.35856386498	164441.35084100917	177786.9770801921	76510.00503709979	61749.13305544349	111235.80063977033	32723.411277584346	46345.25735451713	170638.34329151496	40728.08864379974
30138.12148820498	79149.54236287919	77521.61215599679	45148.96104685417	124732.05507928459	28231.252458727544	38968.52914615612	81721.06218297056	46023.88583248481	90254.88947713362	60023.90360824632	80841.55044291206	22427.911778858273	273412.11495527596	50938.03853629556	101785.73118114723	46289.7430581725	39555.598688443904	171039.779623256	137062.7596923884	180290.35856386498	164275.7468166499	177786.9770801921	76510.00503709979	61698.91238529697	111005.84713976573	32721.328564899966	46201.5453253166	170635.51957234478	40701.30952677492
30104.409122739693	79100.92278843549	77389.81403940891	45029.654618999615	124515.75894131273	28136.16586669581	38931.77640115823	81530.89979355746	45872.43790699017	90147.49848936901	59967.08022931174	80643.56371014153	22413.85842987263	273412.11495527596	50847.360544635165	101785.73118114723	46289.7430581725	39541.77883077401	170994.79828874732	137055.8677629645	179972.19068055003	163755.98643890888	177786.9770801921	76510.00503709979	61669.89884810368	110863.07275484472	32605.933074476095	46165.92948867554	170367.78045552474	40467.3119412159
30025.9387829244	79100.92278843549	77389.81403940891	45029.654618999615	124115.60657196304	28136.16586669581	38925.97549103501	81530.89979355746	45859.59233102179	90140.94310416364	59957.66769981625	80618.89308569217	22362.497744855064	273114.36596075405	50847.360544635165	101785.73118114723	46289.7430581725	39536.1980764461	170994.79828874732	137055.8677629645	179961.26362010586	163753.53069656854	177553.96321238953	76348.5014214712	61535.69922315032	110863.07275484472	32600.012667746363	46165.92948867554	169779.8951754929	40467.3119412159
29990.318026190023	79100.92278843549	77389.81403940891	45005.35437089644	124115.60657196304	28136.16586669581	38892.98461393058	81530.89979355746	45851.826196847825	90140.94310416364	59933.55457765072	80618.89308569217	22362.497744855064	272969.82145750633	50822.32244828034	101785.73118114723	46210.31806709782	39462.51149059678	170994.79828874732	137002.24433885526	179961.26362010586	163753.53069656854	177379.66672175587	76348.5014214712	61535.69922315032	110810.6782990281	32600.012667746363	46120.90298342455	169779.8951754929	40466.84337798979
29990.318026190023	79081.66384146018	77389.81403940891	44975.6076153084	124115.60657196304	28034.584411332315	38892.98461393058	81522.3453980919	45809.70153144319	89893.94724963284	59925.478267292594	80618.89308569217	22356.080972514625	272867.0995109647	50822.32244828034	101741.71992903616	46210.31806709782	39462.38553481926	170938.1608472951	136990.846933751	179961.26362010586	163416.73052293528	177245.2297293163	76348.5014214712	61499.372873620065	110797.2652051869	32600.012667746363	46044.80794787262	169779.8951754929	40333.69306344926
29965.01226417704	79081.66384146018	77363.65652926538	44975.6076153084	124048.33653957456	28034.584411332315	38892.95946784901	81492.86027426006	45809.70153144319	89887.25167651752	59899.75563509514	80618.89308569217	22264.877053543583	272632.6930683802	50779.22984080831	101741.71992903616	46187.6072003647	39462.344600930475	170890.78882637213	136850.1276513902	179961.26362010586	163416.73052293528	177245.2297293163	76250.6584827393	61499.372873620065	110690.53478783359	32600.012667746363	46033.43482604068	169126.16673176026	40333.69306344926
29884.761135807847	79077.906435942	77346.98864256992	44871.12087315201	123957.64716114935	28034.584411332315	38834.67489868991	81332.47281481283	45764.73239928933	89876.09991545959	59729.63017824927	80468.64906142886	22264.465814596322	272623.8338510808	50710.234715733415	101614.57461396928	46112.08129518737	39462.344600930475	170839.4582625019	136786.5218908072	179535.3909964023	163313.57493884914	177245.2297293163	76240.08896298298	61467.12103012109	110663.47382953351	32561.85170473955	46024.896544645	168558.61580523915	40204.709979111896
29860.727001260395	78948.17731990574	77319.78220655821	44776.88081939452	123879.2355509437	28034.584411332315	38825.159971537745	81308.77343406861	45764.73239928933	89876.09991545959	59729.63017824927	80468.64906142886	22251.013742303818	272618.81442728126	50710.234715733415	101614.57461396928	46112.08129518737	39334.03846340712	170405.10597485935	136464.72202437423	179535.3909964023	163313.57493884914	177245.2297293163	76128.24981575266	61458.40423219898	110663.47382953351	32480.41380498264	45927.397947230245	168527.9616576873	40204.709979111896
29858.427616588087	78944.64153383634	77284.5672725413	44776.88081939452	123834.25135833654	28034.584411332315	38802.06865358223	81268.32977679426	45760.62654018788	89652.82274652325	59703.19306622805	80468.64906142886	22250.95904867391	272536.25505756406	50702.94368245362	101614.57461396928	46008.27753144598	39334.03846340712	170405.10597485935	136094.11214679122	179535.3909964023	163313.57493884914	177056.00531467178	76103.7831522985	61458.40423219898	110443.144007516	32480.41380498264	45868.74977852315	168527.9616576873	40197.243512114655
29830.240590503734	78810.37565771706	77146.7483997839	44496.13630690038	123776.60030159535	28031.838657891625	38671.09014174553	81119.43747043787	45726.35560382449	89652.82274652325	59553.47412914123	80226.44756286999	22204.975202067242	272441.23288925196	50669.21868621964	101470.90741349992	45951.120193341776	39334.03846340712	170257.34985354138	136024.98684000925	179210.33467075037	163117.78381715936	177056.00531467178	76074.2333672697	61304.27858323926	110407.43029763369	32432.983998769272	45868.74977852315	168118.36667088183	40171.95101686473
29823.51594600958	78809.05573082369	77091.10850221569	44496.13630690038	123776.60030159535	28022.36258561526	38664.80362965186	81119.43747043787	45667.36533048966	89652.82274652325	59553.47412914123	80226.44756286999	22178.659778774658	272431.1673567806	50599.848042176825	101470.90741349992	45902.805076985635	39334.03846340712	170127.39360821276	135777.86662758875	179210.33467075037	163117.78381715936	176828.38074338375	76054.70160213046	61277.993045475116	110262.85537480313	32432.983998769272	45868.74977852315	168118.36667088183	40145.995734204844
29771.207763557304	78809.05573082369	77072.84590098633	44496.13630690038	123605.33199143487	27962.600861753563	38650.7679987994	81060.5766529991	45667.36533048966	89564.42862287155	59506.38947454426	80226.44756286999	22178.659778774658	272400.6653091202	50593.92931436817	101395.84298851223	45882.380356308495	39284.29985774952	169974.17560425506	135777.86662758875	179210.33467075037	163089.12413778334	176828.38074338375	76023.68031981275	61277.993045475116	110262.85537480313	32362.701334586032	45853.0320705714	167906.72579321245	39978.64011990919
29762.34177897074	78798.96953322436	77032.75396913418	44496.13630690038	123588.02988749328	27941.702818072157	38650.7679987994	81003.42197587836	45644.655838151535	89452.5724995229	59469.300201394406	80226.44756286999	22165.186486765957	272400.6653091202	50593.92931436817	101382.62329442205	45804.43422680646	39282.899351072854	169946.8144669208	135763.96088906348	179207.2297342168	163072.82426498295	176805.89830978424	76009.55637843415	61277.993045475116	110262.85537480313	32362.701334586032	45773.19478797996	167906.72579321245	39939.84550058105
29750.75736584911	78781.46408923084	77001.72819869326	44286.50687095314	123358.85996793999	27898.270694389583	38594.825502704225	80904.92739494542	45624.82628668036	89452.5724995229	59420.08476578726	80005.95439814597	22165.186486765957	271865.95445160527	50519.47546507103	101120.81250082239	45784.67057427397	39188.459209199646	169946.8144669208	135330.74710709706	179105.54020616863	162858.3492914529	176805.89830978424	75771.0269025106	61277.993045475116	110262.85537480313	32361.75480390895	45467.88167388172	167646.61459976627	39939.84550058105
29732.608774400273	78755.09127096111	77001.72819869326	44286.50687095314	123209.00938384529	27867.682030191438	38560.41371773965	80809.66772705322	45467.34403624943	89452.5724995229	59370.33925433472	79959.26726546527	22129.48582272184	271865.95445160527	50313.067663990936	100959.35718587595	45593.37680108185	39135.593246621844	169696.70278129616	135330.74710709706	179059.41428797555	162630.50387468157	176790.29385417627	75728.27182415087	61221.29892544321	110164.65956830385	32327.14593107885	45460.153483977374	167494.575300916	39905.429757008336
29683.546179274566	78714.77608205633	76954.92625141138	44247.779776904266	123209.00938384529	27867.682030191438	38552.380278384175	80797.52544448854	45467.12212730509	89450.41452137618	59285.98184113073	79883.73134886286	22125.21506428886	271587.3309151243	50313.067663990936	100959.35718587595	45593.37680108185	39135.593246621844	169689.47962659545	135059.58118563105	179020.4429661099	162630.50387468157	176615.79535821523	75718.59126771009	61221.29892544321	110164.65956830385	32327.14593107885	45460.153483977374	167446.55498591915	39884.15428506347
29621.866115277153	78634.51179744575	76942.14435289236	44227.81874051002	123209.00938384529	27861.450594253765	38552.380278384175	80797.52544448854	45458.75520922577	89395.07212188865	59282.56337107922	79883.73134886286	22125.21506428886	271212.2395460945	50313.067663990936	100959.35718587595	45532.711689553566	39135.593246621844	169689.47962659545	135059.58118563105	179020.4429661099	162630.50387468157	176615.79535821523	75718.59126771009	61221.29892544321	110084.50587698241	32327.14593107885	45420.79120323329	167446.55498591915	39830.112392797215
29539.543714120846	78632.10155711416	76857.66347640699	44222.236259248464	123176.41961472678	27854.251607545695	38540.386916310716	80713.79803743126	45438.9000707557	89395.07212188865	59208.78617428062	79883.73134886286	22122.02678076614	271212.2395460945	50309.05414966707	100877.47944173675	45496.93419996883	39107.742807416806	169381.3133398048	134884.31061086836	178966.2434934333	162626.59440801834	176584.69395665854	75718.59126771009	61151.51346946035	110084.50587698241	32298.40375448935	45420.79120323329	167274.7777004594	39801.748681227094
29539.543714120846	78631.08016382159	76849.0904188447	44213.77313604602	123052.75094282631	27854.190947814615	38540.386916310716	80713.79803743126	45438.9000707557	89369.55950369925	59204.247941439826	79883.73134886286	22091.052962708978	270987.7416650131	50221.117741859256	100875.1483753609	45408.46746655042	39075.33962111447	169380.4387965053	134261.09196794956	178904.05746082836	162626.59440801834	176584.69395665854	75718.59126771009	61151.51346946035	110084.50587698241	32189.34358079139	45420.79120323329	167245.39924154317	39801.748681227094
29507.922379068485	78621.91187246588	76657.87031111373	44157.783053757164	123052.75094282631	27854.190947814615	38539.79513372187	80604.41561107613	45438.9000707557	89369.55950369925	59203.86164736546	79713.19124965712	22078.184815146175	270970.458141633	50221.117741859256	100872.72092609976	45337.2927031382	39058.499449681396	169259.80059226073	134261.09196794956	178840.10270150987	162562.23799288922	176515.22057201972	75717.14316359625	61093.291726053845	110051.00343514436	32189.34358079139	45412.286498757385	167053.59169001385	39772.887269947794
29493.442632141283	78620.35453481795	76657.87031111373	44157.783053757164	123052.75094282631	27693.227437523645	38356.993504420694	80487.04157616278	45223.23052445528	88995.92547750265	59133.66064096518	79713.19124965712	22071.73578285337	270936.54110058217	50133.62019229778	100872.72092609976	45322.96771017475	39058.499449681396	169250.77301192228	134231.74312544503	178655.16161815333	161974.5036883713	175868.78147131178	75704.67591047706	60598.85446416876	109936.8781661663	32189.34358079139	45050.80307613505	167027.6127844871	39450.94527868987
29493.442632141283	78554.5047730989	76554.9660125032	44059.12324173977	122997.46104123756	27689.44283364707	38356.993504420694	80487.04157616278	45223.23052445528	88995.92547750265	59120.664518382546	79652.89558680484	22024.200916895592	270793.77830435004	50108.70021633541	100858.73215351714	45322.96771017475	39055.46601664577	168867.00071087462	134105.43625365268	178655.16161815333	161974.5036883713	175868.78147131178	75608.23358208516	60598.85446416876	109155.57254555865	32167.199636100442	45047.52703942595	166949.0693548549	39450.94527868987
29492.153304222993	78554.5047730989	76554.9660125032	44055.582599426896	122896.22755293004	27668.202905484868	38327.88137445577	80487.04157616278	45183.27613978658	88917.56942250344	59022.813693098295	79640.0526224462	22024.200916895592	270793.77830435004	50059.273960709426	100709.79586968181	45314.318177441244	39011.4910634762	168630.98494844587	134095.38871015425	178582.4890428331	161884.9874317549	175682.92997111322	75486.39839720249	60598.85446416876	109155.57254555865	32157.50867765688	44975.326459058255	166938.69466125008	39450.94527868987
29457.86092004809	78553.12203022958	76498.3875963117	44020.47046847415	122896.22755293004	27654.968411924943	38324.59902749824	80470.58477058778	45157.1822154964	88917.56942250344	59004.62501869654	79428.99023683126	22019.845551104576	270366.51411753095	50029.86578850504	100709.79586968181	45248.71256449576	39009.89783298893	168611.67676648204	134095.38871015425	178566.69149467166	161806.0180554786	175627.22862530724	75486.39839720249	60598.85446416876	109155.57254555865	32137.532318962327	44817.77291802666	166812.26503550334	39323.77451750056
29374.217240157486	78551.83964290164	76487.0397505596	44020.47046847415	122896.22755293004	27633.8981253916	38324.59902749824	80470.58477058778	45141.08155734347	88898.48839437927	58983.715020242984	79428.99023683126	22019.305404935	270366.51411753095	49953.405756355576	100709.79586968181	45230.02615157492	39003.25222424041	168604.1769210546	134050.20683980235	178532.82307127133	161702.8528834192	175470.78613618526	75486.39839720249	60487.370095320235	109138.96870110327	32132.38109405495	44817.77291802666	166613.58901950857	39308.06505931064
29371.038594542806	78551.83964290164	76466.59103906869	43993.999929572696	122896.22755293004	27627.769847932108	38324.59902749824	80470.58477058778	45141.08155734347	88897.43507887876	58983.715020242984	79402.58654136084	22019.305404935	269606.3022368366	49932.98408768558	100709.79586968181	45220.90598753687	38997.093002178684	168483.2748702485	134037.1694112656	178530.79174888067	161685.86250931796	175470.28279057585	75486.39839720249	60436.24354403972	109074.80618528665	32126.042339630552	44809.45146097651	166613.58901950857	39195.02895209415
29290.650942747587	78508.24118820905	76456.66880890963	43949.62537995796	122868.9576524015	27557.947312108507	38272.54667066931	80302.61932194671	45092.43598952516	88733.3494912704	58862.13164885655	79361.32754928454	21993.849711574607	269561.1683519346	49932.85345134612	100675.32035738292	45177.69945930439	38995.1896290268	168473.49169808126	134030.57161044178	178179.68341167946	161673.86036884415	175470.28279057585	75486.37027178702	60436.24354403972	109020.9699714671	32120.524671679454	44743.14438183508	166613.58901950857	39193.06301153301
29290.650942747587	78508.24118820905	76407.25881895692	43949.62537995796	122814.83077601007	27434.940061031997	38210.44790007191	80282.74911275264	45083.6418385021	88597.6761891665	58862.13164885655	79352.23295016264	21973.37819639685	269536.5547784725	49926.367071369525	100556.96031736096	45161.68381330446	38995.1896290268	168454.80916798956	133904.35892100542	178081.12025580063	161537.41203738574	175296.15080816232	75473.88688410241	60435.810079210285	109020.9699714671	32120.524671679454	44743.14438183508	166550.1816813217	39159.4975326728
29224.960301509265	78416.51573525257	76407.25881895692	43949.62537995796	122694.77953728886	27434.940061031997	38210.44790007191	80270.68781973522	45082.03777957071	88597.6761891665	58862.13164885655	79249.860418954	21711.588139516265	269534.1625362359	49915.16164995334	100518.11428719597	45160.37846848902	38960.8885850901	167788.04804238037	133599.93193623453	178081.12025580063	161536.43641394857	175264.6504028436	75445.26400655026	60424.490027174375	109020.9699714671	30197.869438843336	44652.342402004746	166375.44772376012	39145.1929958874
29219.976392094904	78387.3614380303	76407.25881895692	43906.15555619295	122694.77953728886	27434.940061031997	38178.565476651405	80261.93088007477	44954.97094558129	88472.30166303602	58846.636637122945	79235.1513548309	21711.588139516265	269479.9159992019	49908.25231446706	100482.35139127956	44921.293990533406	38938.0557608371	167781.61792686296	133599.93193623453	178081.12025580063	161121.73900975942	175113.19386804773	75445.26400655026	60226.67853866463	109020.9699714671	30036.133474030754	44609.77493099949	166375.44772376012	39103.966561016074
29196.489676816018	78387.3614380303	76393.76032021761	43906.15555619295	122653.77665232675	27434.940061031997	38164.25637546778	80190.8944029818	44949.12722173322	88472.30166303602	58813.20951134095	79232.5625103127	21711.588139516265	269457.34944664984	49900.28598409786	100482.35139127956	44921.293990533406	38904.75362484789	167780.15352038963	133581.33667147972	177944.2205309384	161121.73900975942	175113.19386804773	75358.71073184552	60026.50714770961	109001.12674690924	30036.133474030754	44598.69073259411	166172.12531493674	39103.20144462524
29183.626602777196	78387.3614380303	76332.94272076404	43868.42290031977	122499.67692770896	27396.65709583035	38137.38224133836	80143.49774734434	44877.70289114833	88211.14313417429	58782.75213806121	79204.47638800471	21668.473282465144	269348.62910689245	49839.392014138015	100400.74845456047	44921.293990533406	38900.552885890414	167774.28323700168	133495.8913080118	177944.2205309384	161121.73900975942	174733.5970469627	75358.71073184552	59962.03332392221	108877.7784550451	30017.001551304904	44551.26807572099	166141.4399184299	39048.379911969496
29177.002022185883	78385.56625986585	76332.94272076404	43861.76997449693	122499.67692770896	27384.9455131288	38043.705962341235	80135.87178171729	44873.39633284934	88211.14313417429	58536.034363868086	78936.73438475863	21668.1510433288	269297.55976258207	49825.846576511314	100400.74845456047	44851.9984980681	38870.45062914254	167687.9114489107	133495.8913080118	177922.84831387966	160983.618901222	174715.49203235723	75326.60731078651	59962.03332392221	108824.39855596637	30016.595802448348	44463.845014699655	165749.78199101562	39040.99766731522
29163.969589114287	78291.84664521461	76302.30213031935	43832.44655672484	122396.6050553277	27346.380191041317	38043.705962341235	80118.81337731429	44873.39633284934	88211.14313417429	58513.65877742483	78936.73438475863	21649.16209007333	269225.75027687184	49825.846576511314	100400.33744258378	44850.236025010636	38870.45062914254	167588.66381153744	133495.8913080118	177922.84831387966	160983.618901222	174701.85694040672	75326.60731078651	59962.03332392221	108820.93322804593	30016.595802448348	44445.4706058453	165749.78199101562	39037.28790011057
29090.247449596256	78291.84664521461	76302.30213031935	43782.24429640276	122394.49549657598	27346.004658372676	37944.676917629105	79925.50209944703	44873.39633284934	88203.85648131411	58331.008201526565	78784.08415835942	21615.750840425626	268842.0354205928	49825.846576511314	100400.33744258378	44844.71471486335	38867.600217758336	167505.5792150703	133460.4582355299	177903.8282452653	160983.618901222	174638.58900402862	75326.60731078651	59961.65403897864	108820.93322804593	29941.69391269494	44445.4706058453	165378.04557208685	39030.68562649516
29090.247449596256	78283.06057322216	76258.21758131777	43746.712726530015	122374.57854209092	27345.93958012657	37944.676917629105	79871.37051277922	44869.482465625275	88203.84592340187	58331.008201526565	78747.61317193237	21615.750840425626	268842.0354205928	49825.846576511314	100398.72239367376	44692.24298744604	38865.40299779307	167502.37375454413	133288.9798253664	177827.52636817482	160982.1675124504	174638.58900402862	75308.89824140455	59778.7443933881	108820.93322804593	29846.56691842468	44445.4706058453	165378.04557208685	39029.76648226125
29089.477164245378	78283.06057322216	76241.13650607067	43737.171535194764	122369.38270072937	27275.79682582034	37944.676917629105	79871.37051277922	44847.26724921218	88095.23250849603	58331.008201526565	78747.61317193237	21469.012109336065	268836.604894642	49825.846576511314	100398.72239367376	44594.153327949185	38816.85697351886	167492.06285286613	133284.81651694182	177827.52636817482	160838.99299912094	174638.58900402862	75281.0376445279	59778.7443933881	108703.76425962105	29822.195697166728	44445.03815950208	165378.04557208685	38944.018220215774
29083.843671111492	78282.42305820528	76241.13650607067	43704.74240842886	122369.38270072937	27275.79682582034	37938.99621131064	79871.37051277922	44847.26724921218	88095.23250849603	58331.008201526565	78747.61317193237	21469.012109336065	268303.14630761195	49825.846576511314	100351.7187535299	44594.153327949185	38816.49898903282	167433.97124995248	132902.43120546045	177805.0935934584	160838.99299912094	174601.89881308706	75281.0376445279	59723.303290513795	108703.76425962105	29812.86790947328	44438.32172905126	165376.00490058502	38944.018220215774
29083.715039073813	78282.42305820528	76158.74508177357	43703.712724146644	122317.15633378069	27275.79682582034	37888.76040864493	79802.04927150569	44739.74147221883	88095.23250849603	58219.944103445945	78747.61317193237	21469.012109336065	268303.14630761195	49699.29682314209	100347.1981436795	44544.578235399116	38798.300844554484	167325.2387803361	132771.99325798004	177786.82247189397	160838.99299912094	174491.3533479239	75220.20051654996	59701.62357791062	108603.59127790057	29812.86790947328	44417.330489041626	165277.39465409587	38840.894136892784
29067.342399433182	78142.02275098837	76158.74508177357	43542.812274919794	122272.15204818087	27224.226391352648	37855.064454555926	79700.83520648985	44739.74147221883	88072.32313691573	58205.86259012014	78494.46096335618	21469.012109336065	268290.5947941177	49696.83238475861	100346.59308071408	44544.578235399116	38798.20520713707	167324.41649887382	132610.96853659605	177642.63220250164	160635.06031111442	174400.65858123102	75214.28635698684	59608.48507722664	108603.59127790057	29812.40494294349	44403.827407366014	165123.53413886068	38840.894136892784
29010.074406176198	78069.08074137522	76158.74508177357	43542.812274919794	122255.42239086844	27220.502258071523	37800.57323874322	79691.55219332596	44725.48075305122	88072.32313691573	58138.30849478707	78285.37348753928	21386.962643300372	268167.9873100492	49682.898938053455	100277.23858399653	44502.893422712725	38774.235287677046	167324.41649887382	132371.96468478098	177566.31207528265	160635.06031111442	174351.46020699467	75127.76700852363	59489.67150864838	108583.45581982285	29774.114275455104	44385.209132786345	164885.3259091173	38782.27399516141
28933.615064697395	78028.84798982304	76158.74508177357	43356.35263927424	122110.04754086942	27220.502258071523	37764.13326782393	79530.81853636273	44725.48075305122	87981.72720934985	58092.6327306793	78285.37348753928	21386.962643300372	268167.9873100492	49665.09116574494	100277.23858399653	44434.87384743007	38723.42401005648	167324.41649887382	132371.96468478098	177566.31207528265	160635.06031111442	174326.79048184227	74999.17391144803	59489.67150864838	108583.45581982285	29771.671815917052	44294.955236965056	164746.12406904352	38782.27399516141
28933.615064697395	78008.15086029704	76027.50901054849	43356.35263927424	122097.9332691873	27220.502258071523	37760.99869414813	79519.58931221609	44694.612791429696	82730.07135004489	58080.2139002366	78285.37348753928	21317.547304320102	268125.0866587861	49626.64994215681	100233.33148705709	44408.69306541621	38723.42401005648	167324.41649887382	132286.94356855677	177553.4003145144	160331.80639525296	174239.18756400977	74970.06110926531	59489.67150864838	108485.57730467911	29771.671815917052	44210.69011911046	164719.29354053963	38670.489870283556
28921.580180384422	77984.36570168142	75727.20032634687	43356.35263927424	122083.22356761573	27220.502258071523	37711.94693082441	79517.90505251693	44650.425921206086	82730.07135004489	58040.74259554921	78275.8457625339	21317.547304320102	268125.0866587861	49551.84042560925	100233.33148705709	44390.83407650014	38723.42401005648	167231.51101684288	132142.29076517417	177487.1218730577	160322.8380021144	174087.25738105568	74970.06110926531	59489.67150864838	108366.6901026583	29740.004244188614	44201.81633032203	164493.62890556589	38631.599216399685
28911.632857486813	77984.36570168142	75714.23382980982	43261.63853918168	121780.75975839798	27217.593856716438	37648.84760402107	78926.49074140389	44489.5599548331	82573.9771989056	57924.274387693775	78095.22692735498	21281.61353544434	267988.2398858722	49533.193132444874	100221.23111432942	44372.86032167727	38719.111642166725	167231.51101684288	132114.339894731	177408.02874685073	160165.1326313234	173908.86383834513	74752.19320897589	59279.437102635966	108210.97934201741	29706.510135968947	44201.369710793864	164493.62890556589	38526.45584056875
28905.06460334732	77974.53576902628	75634.8677384191	43261.63853918168	121780.75975839798	27196.62411046619	37637.35498716784	78926.49074140389	44432.33252659627	82522.50043257955	57924.274387693775	78095.22692735498	21281.61353544434	267988.2398858722	49435.753076113855	100126.02700534677	44337.11522299118	38641.491314268314	166941.05575554856	132059.37677970133	177216.18079714684	160165.1326313234	173805.0195189509	74752.19320897589	59279.437102635966	108210.97934201741	29597.63339745686	44196.76266349383	164293.1784738135	38437.32055711851
28874.802064688713	77958.27159267623	75551.46244429878	43261.63853918168	121780.75975839798	27169.716228790774	37632.257320759665	78926.49074140389	44428.32645769846	82522.50043257955	57922.76252158048	78095.22692735498	21245.57723054848	267988.2398858722	49434.6373084545	100103.99259336966	44253.189529148025	38641.491314268314	166941.05575554856	132052.33725160244	177204.29922677932	160165.1326313234	173796.10520219142	74752.19320897589	59274.887987106755	108210.97934201741	29597.63339745686	44104.43336909415	164293.1784738135	38431.06573932566
28738.08070397161	77882.15675295293	75551.46244429878	43142.81489205783	121441.92697375714	27169.716228790774	37446.604901092214	78570.75521517778	44273.712009502124	82227.69911722754	57747.222191020504	77965.33349698449	21152.728261790005	267978.5877568199	49408.29974566866	100006.60376140555	44253.189529148025	38511.33899631126	166941.05575554856	131768.7633592066	176998.78396740128	160143.0984984539	173796.10520219142	74568.56988733952	59223.347737820404	108005.97882086154	29597.63339745686	44104.43336909415	163710.4751602413	38393.23520588507
28738.08070397161	77879.26512273333	75528.16758336943	43142.81489205783	121441.92697375714	27169.716228790774	37446.604901092214	78570.75521517778	44273.712009502124	82134.54566766466	57747.222191020504	77965.33349698449	21139.630637095415	267670.5608179087	49406.81007806646	100006.60376140555	44229.73272073261	38511.33899631126	166941.05575554856	131760.808532273	176998.78396740128	159488.0060999282	173794.89537714247	74568.56988733952	59222.77107660529	107717.40785359955	29581.777324463423	44084.17936725633	163710.4751602413	38352.68144211537
28738.08070397161	77879.26512273333	75505.77795833175	43142.81489205783	121441.92697375714	26966.347045370225	37446.604901092214	78570.75521517778	44273.712009502124	82121.74016776955	57747.222191020504	77965.33349698449	21139.630637095415	267670.5608179087	49370.62663660397	100006.60376140555	44229.434376888705	38511.33899631126	166941.05575554856	131742.81648298548	176998.78396740128	159488.0060999282	173730.58604978034	74568.56988733952	59196.84064130407	107717.40785359955	29581.777324463423	43972.321119829954	163710.4751602413	38339.28945218524
28738.08070397161	77879.26512273333	75505.77795833175	43089.74824781051	121441.92697375714	26964.21889490601	37426.976506278625	78570.75521517778	44273.712009502124	82072.3635486075	57704.210507621865	77944.21466640821	21128.090150259126	267670.5608179087	49363.08902007633	100006.16883328349	44124.50516393277	38509.03805365878	166731.77591583476	131742.81648298548	176998.78396740128	159488.0060999282	173697.12321883522	74567.24704828813	59149.5948313212	107717.40785359955	29557.165837842236	43959.88871381178	163565.39649021692	38282.923142445696
28693.090161474393	77778.98991016654	75185.69264337257	43078.52780659769	121441.92697375714	26863.80186495041	37426.45534140392	78563.4441386115	44178.19981250189	82054.69676168649	57682.466100131336	77891.88004446206	21112.69007424807	267315.72749448905	49363.08902007633	99974.61021161368	44124.50516393277	38492.472452315335	166640.71962197032	131661.3424700512	176998.78396740128	159397.79820684815	173524.11380472805	74486.78197355391	59126.3381121009	107536.60635367843	29557.165837842236	43891.210161588795	163535.83321086198	38246.381849002384
28693.090161474393	77749.40795952467	75185.69264337257	43077.97929643102	121070.97565415365	26863.80186495041	37416.219196729646	78180.91893679128	44160.55891118368	81980.78727343069	57492.1839482781	77821.61164953167	21112.69007424807	267297.0794293151	49323.26416617584	99769.88586290687	44107.741593640414	38424.07021858115	166640.71962197032	131658.32622671453	176585.319822146	159397.79820684815	173524.11380472805	74236.05129424177	59126.3381121009	107536.60635367843	29557.165837842236	43844.666844469015	163190.98822958354	38246.381849002384
28684.77876726897	77669.74840405444	75069.0190788725	42911.54711706164	120856.78895653291	26862.945966639312	37270.08071072551	77986.64672186431	44160.55891118368	81980.78727343069	57265.76519077465	77454.22063201666	21112.69007424807	267297.0794293151	49316.83141381633	99472.38954691021	43988.509135287815	38347.3297872084	166368.1884000284	131650.8876255366	176235.78955403477	159276.07990768348	173523.7461685652	74119.58979618641	58995.715213508745	107497.46806636313	29543.062612942977	43788.997145896414	162580.17774164065	38243.68142127155
28674.701751977802	77669.74840405444	75069.0190788725	42911.54711706164	120856.78895653291	26826.07392485544	37270.08071072551	77982.6660726685	44160.55891118368	81975.25620530816	57265.76519077465	77454.22063201666	21068.492812783	267285.8509229171	49316.83141381633	99472.38954691021	43935.116850939565	38341.14851317173	166368.1884000284	131532.21070497358	176231.59578656923	159276.07990768348	173516.9977645293	74119.58979618641	58957.35049802534	107489.75130787728	29543.062612942977	43661.37079879062	162580.17774164065	38174.732935849504
28643.037606825426	77530.26782769011	75069.0190788725	42862.913704523424	120712.34391822125	26826.07392485544	37270.08071072551	77900.0022487918	44160.55891118368	81893.20826688336	57259.82990115271	77413.99134922834	21042.753351581163	267087.98421504034	49293.75594829693	99462.80239961902	43933.24611633885	38258.625132130044	166368.1884000284	131526.65678149933	176231.59578656923	159276.07990768348	173060.9240358562	74048.89800490269	58887.80909684187	107479.78163532546	29542.942210072786	43661.37079879062	162580.17774164065	38070.06045712498
28636.36268987412	77528.24666656523	75069.0190788725	42862.913704523424	120666.95954230649	26747.13144043584	37261.25982592867	77900.0022487918	44047.782790337515	81844.0747536836	57247.23547262583	77413.99134922834	21042.753351581163	267020.98102790816	49226.94681215799	99436.61604092913	43884.90736386196	38202.46048924433	166368.1884000284	131220.01659588516	176231.59578656923	158773.5790745889	173028.28143718248	73981.26109205435	58871.86175626689	107282.10853635248	29542.92524456586	43661.37079879062	162578.65723416113	38034.50753662285
28625.852607568548	77505.26279564205	74966.50373730184	42862.913704523424	120666.95954230649	26709.505273888484	37258.91299230256	77900.0022487918	44047.782790337515	81795.87425354053	57243.153425499775	77412.67323828426	21039.716884137157	266930.9513937523	49226.94681215799	99436.61604092913	43871.610441791956	38202.46048924433	166355.60462475155	130555.1192900282	176231.59578656923	158773.5790745889	173028.28143718248	73981.26109205435	58862.355366530275	107282.10853635248	29542.89154318136	43661.37079879062	162562.68187419922	37989.189413157575
28549.903700546027	77259.30440625806	74966.50373730184	42747.87087525605	120526.30417299576	26706.775926755025	37194.02185630872	77820.17905843064	44036.716139488526	81793.3895440455	57182.4033566671	77094.71636148819	21009.326258507066	266930.9513937523	49226.116353593316	99435.50480282071	43871.610441791956	38148.568804426104	166298.47796389987	130555.1192900282	176171.48966611625	158773.5790745889	173013.68917066144	73792.95013196897	58809.53867507575	107259.55527179867	29499.47611957735	43625.00334853502	162238.85824786898	37908.71118347572
28548.647191989163	77101.08533591712	74957.78689904397	42658.03917723885	120487.35917928773	26706.775926755025	37194.02185630872	77820.17905843064	44036.16821677674	81749.0364600795	57182.4033566671	77094.71636148819	21009.326258507066	266906.0581094671	49216.268524983825	99430.67744043616	43772.54134133574	38148.568804426104	166141.16146588622	130555.1192900282	176171.48966611625	158054.13993783985	172609.2425525956	73762.98960724498	58645.088603474724	107236.06026301293	29499.47611957735	43613.588929898266	162228.65854534984	37544.523302501424
28546.380012456946	77101.08533591712	74928.98927796123	42658.03917723885	120402.58676964093	26687.268161136082	37191.89605085765	77725.88130051237	44033.4805506901	81742.41563506865	57182.4033566671	77046.92807984585	20824.696468426937	266874.32198873546	49162.773742910416	99430.67744043616	43772.54134133574	38129.811355629965	166141.16146588622	130445.50809466223	175983.34586573087	157969.76483336822	172609.2425525956	73703.04399618703	58645.088603474724	107207.45035432477	29487.627177080154	43613.588929898266	162227.76648114945	37429.175566921054
28541.78764149517	77101.08533591712	74873.46307860537	42652.14006726035	120390.60250044834	26643.668156968786	37184.223462558766	77725.88130051237	43998.87210017901	81742.22249703082	57137.552652383645	77045.94049063465	20824.696468426937	266854.71468966565	49129.83512774254	99429.48604934041	43770.819831942405	38103.838723487286	166002.83651424258	130445.50809466223	175983.34586573087	157969.76483336822	172565.89349422918	73702.15625246082	58642.97258498926	107129.38929875875	29487.627177080154	43612.95177785291	162153.41076264382	37429.175566921054
28524.752526510347	77101.08533591712	74789.67751853453	42648.769254309445	120390.60250044834	26643.668156968786	37166.9094753579	77699.13307197981	43972.34272399264	81533.30498610232	57135.716646582856	77045.94049063465	20824.696468426937	266798.04046938237	49021.30816240329	99407.11385507976	43747.03556200487	38103.838723487286	166002.83651424258	130445.50809466223	175983.34586573087	157354.0514030165	172043.16123553913	73644.94974821495	58586.55849177843	107102.95920717108	29487.627177080154	43500.13029020438	162107.29852742824	37429.175566921054
28455.45846772069	77101.08533591712	74789.67751853453	42648.769254309445	120238.85904501588	26638.014291759813	37124.12617705937	77648.63639696134	43962.117621103425	81533.30498610232	57130.24610332275	76957.28559360531	20817.887515065107	266726.1053609078	49021.30816240329	99330.85778654488	43667.76929466908	38013.26627035108	165984.92506882217	130386.33512413454	175981.94180761068	157354.0514030165	172041.44031175005	73644.94974821495	58586.22310258927	106956.71835327186	29487.224948393283	43497.27274732558	162090.4681813225	37415.46500989547
28455.45846772069	77033.32940896583	74785.23695937081	42532.02268931892	120235.42177084881	26637.579675154324	37085.98047507728	77644.29119179418	43962.117621103425	81533.30498610232	57032.059724680796	76905.17540443508	20770.361048701492	266723.2374077825	48894.521885854716	99284.65614833418	43667.76929466908	38013.26627035108	165953.00134343558	130208.151333977	175833.5142717312	157351.33336003075	172041.44031175005	73367.9081604332	58572.6458630329	106948.08944178716	29487.224948393283	43491.22989201095	161906.51200173097	37372.60767778706
28377.649029512795	77033.32940896583	74559.63087397601	42274.90590471451	119758.59204444608	26604.938364841426	37077.611699549	77384.89518361795	43962.117621103425	81523.53083203376	56927.96006544932	76905.17540443508	20763.806724324742	266250.70095975965	48894.521885854716	99275.03663728027	43501.414342808894	37796.50418819804	165943.73023437528	130196.91275587559	175833.5142717312	157351.33336003075	171877.17410530202	73067.5119599392	58571.541637754155	106948.08944178716	29295.979648633234	43491.22989201095	161713.74645037635	37281.29358730668
28370.138401779746	77004.52354825381	74556.06328644215	42241.861924779136	119681.32424482668	26604.938364841426	37027.107638026966	77337.69913387684	43943.4008321866	81502.4086637042	56841.47298342569	76884.20154124808	20761.713459202536	266250.70095975965	48894.521885854716	99275.03663728027	43453.36682608476	37781.02717886511	165943.6392520828	130196.91275587559	175833.5142717312	157199.23759747777	171813.34454798704	73067.5119599392	58571.541637754155	106927.5705523631	29260.830180940924	43384.51181735434	161636.73348445486	37175.18958252412
28277.799280898296	76965.81540122976	74532.46838667219	42241.861924779136	119681.32424482668	26595.917153869177	37013.80694394834	77337.69913387684	43934.765556764054	81348.36876347178	56841.47298342569	76882.99962196211	20711.341588064843	266250.70095975965	48894.521885854716	99275.03663728027	43421.17179308674	37781.02717886511	165874.69943500758	130196.91275587559	175833.5142717312	157199.23759747777	171813.34454798704	72998.26232918556	58498.016399695494	106927.5705523631	29260.830180940924	43355.2051876861	161619.16585578737	37173.711550960994
28277.349103517845	76955.67210014656	74477.59707420997	42241.861924779136	119681.32424482668	26591.17979398568	37013.80694394834	77337.69913387684	43923.76781748225	81344.49815483433	56841.47298342569	76882.99962196211	20711.341588064843	266235.4254727136	48776.56056127278	99275.03663728027	43372.04857759828	37781.02717886511	165874.69943500758	129994.7513310862	175833.5142717312	157048.79626861864	171813.34454798704	72998.26232918556	58498.016399695494	106913.008715508	29260.830180940924	43341.284792138555	161576.51216177197	37154.37133703049
28277.349103517845	76955.67210014656	74477.59707420997	42241.861924779136	119681.32424482668	26587.02131483271	36990.12033875405	77337.69913387684	43896.895213292264	81287.73158698161	56797.61605561988	76876.81465828417	20694.021817357923	266219.74173648277	48776.56056127278	99267.04545641648	43280.68581158205	37781.02717886511	165775.61496601466	129963.53273048688	175828.2200420641	157048.79626861864	171649.48718635578	72985.1255875941	58498.016399695494	106836.87976663484	29242.37815611182	43317.78533450142	161575.3739990256	37128.67859476533
28233.049096570136	76888.42427744887	74433.07044135443	42197.16295790901	119624.01768094346	26565.414920723855	36978.40557175007	77292.08426372822	43896.080973518896	81212.39633694327	56721.380067316546	76790.85685825527	20626.163973010847	266099.7866442501	48627.92034204849	99104.64435919566	43280.68581158205	37731.97118395175	165684.56131205382	129735.22889772545	175448.51760859348	156837.61793190506	171548.85186009845	72985.1255875941	58425.63982151026	106836.87976663484	29241.94112229013	43278.74218256957	161498.04944268876	36999.939360459386
28233.049096570136	76873.75121447805	74332.40393986013	42196.21678707608	119624.01768094346	26565.414920723855	36969.5822490599	77292.08426372822	43833.827844310945	81200.51055706323	56594.77485808068	76744.90821482785	20626.163973010847	266070.2930425082	48627.92034204849	99104.64435919566	43180.78206469588	37731.97118395175	165684.56131205382	129542.25198070436	175448.51760859348	156822.58783227231	171480.69813464768	72978.10514140023	58385.47112250135	106835.70469824082	29235.94001550212	43220.36401438108	161498.04944268876	36999.939360459386
28202.928298443207	76873.75121447805	74309.09813854216	42161.839911033756	119575.55917413282	26565.414920723855	36969.5822490599	77292.08426372822	43833.827844310945	81195.05475184062	56424.64413289704	76744.90821482785	20626.163973010847	265712.7658698766	48627.92034204849	99077.75758946576	43158.542754355316	37731.86918177109	165684.56131205382	129542.25198070436	175373.77543094722	156811.90809612023	171480.69813464768	72968.0378422249	58385.47112250135	106764.63461211712	29150.214681522448	43198.873801494374	161497.48519964522	36999.939360459386
28178.989691492363	76873.75121447805	74309.09813854216	42161.839911033756	119575.55917413282	26467.616949192507	36962.59216332795	77292.08426372822	43833.827844310945	81052.85420207992	56225.25447935676	76741.17900635456	20625.782197800916	265712.7658698766	48498.45435091119	99077.75758946576	43092.7549880766	37731.301624394706	165684.56131205382	129006.2206743955	175372.79714966865	156555.1286411993	171337.80657146176	72948.77541521452	58350.996867728	106764.63461211712	29150.214681522448	43100.82206285403	161497.48519964522	36938.489378014885
28150.30406438563	76872.05422871628	74309.09813854216	42161.839911033756	119354.45174571914	26467.616949192507	36957.48757887846	77292.08426372822	43779.88282948211	81013.7704004176	56225.25447935676	76741.17900635456	20625.782197800916	265569.3453761733	48498.45435091119	99072.93443077353	43092.7549880766	37702.18446788685	165684.56131205382	129006.2206743955	175372.79714966865	156555.08757815207	171223.84208914367	72940.67653462777	58315.69414180812	106520.82931275616	29133.197212719635	43070.09190671825	161497.48519964522	36904.0469499284
28143.5099949045	76846.69264671311	74133.65969246856	42161.839911033756	119354.45174571914	26413.344836259897	36940.57104850892	77231.79504430163	43779.88282948211	81013.7704004176	56225.25447935676	76711.21548056665	20592.770312347697	265562.90608666284	48477.1679457205	99072.08913208972	43090.51362642383	37666.04197247878	165682.70995427098	128990.51448477556	175372.79714966865	156447.8350995825	171223.84208914367	72906.45247790312	58308.084581179304	106520.82931275616	29108.107250556248	43068.0188681163	161413.56272561866	36873.33066873988
28138.079974586144	76842.9914913622	74087.85325040574	42069.48476562298	119354.45174571914	26372.093376741435	36940.54608833621	77179.43105795368	43698.8604756796	81003.34351653272	56224.35960441712	76704.92650192564	20592.770312347697	265374.2472379056	48475.99388528897	99032.49174699411	43071.74213605315	37659.53971777778	165626.3615562107	128904.71783183662	175321.63600916712	156447.8350995825	171223.84208914367	72877.23170184686	58301.85265779813	106520.82931275616	29108.107250556248	43051.05769566309	161222.47899750265	36836.95961170092
28076.019343848715	76813.11939200155	74087.85325040574	42047.82106576639	119351.98024462926	26352.633937668827	36930.971245979264	77179.43105795368	43628.96247356951	80956.82819645484	56212.293008714216	76688.22615494409	20592.770312347697	265374.2472379056	48473.120667968935	98902.11998546578	43064.8990158304	37659.53971777778	165445.22201972964	128884.16724306306	175288.34244979086	156447.8350995825	171211.8250850861	72844.1784116816	58191.17275012607	106519.8207306288	29106.82877884151	43022.73448965151	161222.47899750265	36831.60985974448
28030.217611534074	76810.26440699967	74066.8752176566	42047.41310285379	119351.98024462926	26288.109063523483	36929.42727859804	77172.59201371083	43591.72856392968	80956.82819645484	56032.08750677703	76688.22615494409	20592.770312347697	265374.2472379056	48460.464594929865	98857.48869507275	43064.8990158304	37622.499002939876	165445.22201972964	128772.4888155187	175282.23317109336	156447.8350995825	171211.8250850861	72844.1784116816	58183.54031431196	106414.92835056722	29106.82877884151	42927.972466926854	161163.3662820126	36747.99944067394
28030.217611534074	76809.71435561962	74063.34854893219	42042.37932376658	119285.45932163765	26286.773595620016	36923.880675885164	77147.45719377119	43591.6158395741	80956.82819645484	56032.08750677703	76683.33805906141	20592.770312347697	265374.2472379056	48415.79376253146	98857.48869507275	43031.22382948818	37544.455004316595	165442.24764381957	128771.91319198914	175258.53421693313	156432.78899370553	171201.31652973877	72718.59660802351	58150.923063771756	106173.08139506928	29083.711359902223	42927.972466926854	161141.95522861337	36747.99944067394
28030.217611534074	76779.85750428497	74043.85123890064	42038.81352759881	119285.45932163765	26229.873940826576	36906.82417356362	77147.45719377119	43591.6158395741	80944.92188121943	56032.02451944535	76651.41911888355	20588.842327004997	265346.56554195506	48371.649972701336	98857.48869507275	43031.22382948818	37543.461420269465	165265.49599969687	128639.13795114103	175186.00096417722	156408.51484289783	171100.34626214526	72706.51913517802	58145.83497238649	106173.08139506928	29083.711359902223	42893.52171193364	161136.21285227558	36735.881407164605
27948.53452095802	76779.85750428497	73932.42492877762	41938.70364215817	119285.45932163765	26229.873940826576	36870.39664653664	77146.14544613271	43590.43519672681	80935.8940795028	56032.02451944535	76651.41911888355	20577.781403385794	265235.02928701206	48371.649972701336	94887.18778969785	42971.910081046895	37543.461420269465	165250.11542274337	128589.04730887173	175186.00096417722	155801.6746699426	171030.75804120745	72702.03864696299	57631.248916017656	106173.08139506928	28984.35606457903	42883.85692476343	161063.13612156577	36562.23147657967
27948.53452095802	76734.41838166182	73709.92896624828	41926.82055304217	119234.68833765571	26229.873940826576	36859.62390572198	77145.52760714364	43518.0190146907	80934.59986989015	56030.756425140156	76637.02020120525	20574.405208173222	265104.2243240738	48370.793222017805	93788.174300169	42970.376096311564	37543.461420269465	165130.70825699452	128589.04730887173	175179.56421890302	155795.01804720762	171017.41844831128	72702.03864696299	57631.248916017656	106173.08139506928	28984.35606457903	42857.347110991774	161063.13612156577	36554.31024113365
27930.3982881241	76671.84985388303	73709.92896624828	41891.333733159125	118980.05411090089	26174.589513339022	36859.62390572198	77142.08891667037	43438.445614236254	80811.26468369635	56023.842616406255	76637.02020120525	20530.90671486799	264988.2328560449	48370.793222017805	92632.34499585841	42960.55331787492	37358.048534527574	165130.70825699452	128278.75526200235	175179.56421890302	155719.6506924829	170944.62126734247	72531.29977235247	57607.608920681414	106156.98572587187	28980.582499674383	42855.95043202735	161063.13612156577	36503.87588927103
27928.435366735088	76657.84546252644	73709.92896624828	41859.08568094887	118965.66003654535	26174.589513339022	36834.01672429924	77138.64030504003	43438.445614236254	80554.28659928488	55816.891962747104	76477.88522594025	20530.727669316242	264988.2328560449	48120.992707661506	91385.47793281196	42953.051199989	37358.029867492245	165130.70825699452	128278.75526200235	174953.30145129716	155431.8066554566	170931.91554024015	72517.00281235042	57575.07093447399	106156.98572587187	28922.715260827797	42798.91537907814	161056.78250788304	36503.87588927103
27895.56290174398	76657.13269572033	73709.92896624828	41859.08568094887	118962.4069092709	26035.7742555196	36827.79416513334	77086.46837216854	43267.820874969184	80554.28659928488	55754.05309903909	76477.88522594025	20505.899647281018	264912.04244747176	48120.992707661506	91385.47793281196	42885.24327695153	37358.029867492245	165128.20768306966	128278.75526200235	174953.30145129716	155431.8066554566	170833.55026591624	72517.00281235042	57575.07093447399	106147.83943309997	28922.698427582352	42798.91537907814	160964.38641294927	36330.20799130778
27813.23592560324	76654.6224283365	73664.29581966547	41794.52378151909	118815.2985630197	26013.764082619902	36827.79416513334	76886.85130506541	43225.53960908913	80528.10987994593	55754.05309903909	76458.48367822128	20503.594752824418	264904.12143844576	47995.21527247312	90324.91526985803	42885.24327695153	37263.744703522876	165065.8185128082	128213.76566933526	174953.30145129716	155377.16156080432	170833.55026591624	72447.27347141968	57575.07093447399	105979.87722432967	28798.40949273464	42786.177283555364	160760.35844920515	36297.0162091
27813.23592560324	76642.8417126401	73650.86019143621	41794.52378151909	118815.2985630197	25993.166487975774	36784.962279686544	76886.39306910541	43205.737434671006	80528.10987994593	55660.06189905184	76342.79181589355	20446.782462694624	264725.6202058034	47995.21527247312	90322.32348664427	42883.99167763968	37263.744703522876	165034.72784914472	128118.86282065522	174783.13900558956	155377.16156080432	170749.3391839636	72399.48263592832	57573.0935872279	105979.87722432967	28759.190173079798	42760.18947939426	160702.8249032842	36297.0162091
27813.23592560324	76543.84137006357	73644.75531198272	41742.576064038774	118810.40503838546	25984.683915220034	36702.57598595167	76721.05856352775	43205.737434671006	80502.18091246381	55660.06189905184	76342.79181589355	20446.782462694624	264694.36711632326	47973.07792376765	90247.59262234549	42883.99167763968	37224.24889651676	165024.0851734979	127954.4405971217	174723.99978369448	155167.45181291015	170655.81799984223	72395.79976622952	57548.27659865506	105979.87722432967	28759.190173079798	42751.73085105252	160585.77192863505	36270.80988186681
27813.23592560324	76543.84137006357	73644.75531198272	41637.67214438898	118599.87032646305	25983.080254480432	36702.57598595167	76705.07227894539	43205.487538745	80431.12928674917	55652.9579247972	76342.79181589355	20446.4160122915	264609.57728330174	47972.84925383584	90167.28964089917	42883.99167763968	37147.48438920442	164925.8497908905	127954.4405971217	174723.99978369448	155160.66831596923	170626.69868764828	72394.88973949879	57505.32542593853	105975.0127357823	28751.776739016168	42751.54671799109	160535.19136861508	36258.888852652766
27787.829265220273	76436.86025749435	73630.43303454354	41637.67214438898	118599.87032646305	25983.080254480432	36682.96784492115	76682.45673910022	43186.34466765227	80405.13973234856	55651.06790746644	76276.04240067527	20446.31049420917	264556.0203386256	47919.02323207672	90167.28964089917	42883.99167763968	37143.73852433151	164915.37497420106	127954.4405971217	174658.1685248129	154973.739705183	170560.96772835602	72352.8327583621	57487.53670504631	105949.95869406048	28615.349574211585	42677.1185435403	160396.52482287344	36188.34924470988
27787.829265220273	76436.86025749435	73391.45787759134	41637.67214438898	118599.87032646305	25983.080254480432	36682.96784492115	76682.45673910022	43177.20104672843	80398.02095707346	55650.68863679049	76276.04240067527	20435.46789140055	264536.7619742098	47917.23990324117	90167.28964089917	42883.11771297391	37076.22128748844	164819.7584324898	127938.77261491328	174656.1099807878	154973.739705183	170548.18857905935	72333.03967878708	57479.280260322594	105940.72391259643	28604.451296599844	42675.48670563032	160396.52482287344	36188.34924470988
27787.829265220273	76436.33490709108	73317.83037130999	41612.48333675547	118599.87032646305	25950.260598701527	36677.00278489537	76680.40509086126	43121.611681826755	80268.59691285469	55588.51432893993	76257.80525631251	20408.90949061133	264311.2127588319	47878.50371303598	90164.45488187495	42882.016647411896	37076.22128748844	164813.88212727307	127938.77261491328	174654.38224329113	154973.739705183	170519.73199616122	72303.68244937403	57479.280260322594	105923.95153337182	28573.588064141048	42603.891766288434	160396.52482287344	36170.08722691859
27687.64774644058	76429.63012527315	73317.83037130999	41555.612520772345	118557.5794982976	25945.719953539694	36651.56998487107	76601.38439972361	43115.98013396157	80256.33197190362	55564.72769703331	76200.09066698099	20313.45942618119	264311.2127588319	47866.004131407935	90032.21016361202	42879.70047831585	37076.22128748844	164734.65308217084	127821.77776391341	174654.38224329113	154923.2188906836	170519.73199616122	72302.18652709079	57464.47299776382	105898.20733946924	28544.56840415451	42603.891766288434	160329.33875793515	36092.75240779474
27687.64774644058	76356.9350842607	73317.83037130999	41555.612520772345	118522.13598925743	25941.385020924736	36651.56998487107	76594.92266959115	43115.98013396157	80245.7376685715	55564.72769703331	76173.04848227317	20313.45942618119	264278.8988601036	47803.79860006789	90032.21016361202	42854.25622163822	37054.54516099969	164503.01630435436	127708.06760607671	174645.0821172605	154834.16068307424	170329.9921111151	72241.40511259717	57436.89121086254	105834.69656250942	28523.13220787929	42555.50073225115	160312.2729074994	36092.75240779474
27663.38937981119	76310.93410340957	73317.83037130999	41548.757583130566	118513.80616929747	25892.717824610456	36651.56998487107	76592.99164079397	43007.12860474314	80245.62053491789	55564.72769703331	76106.52115861795	20313.45942618119	263883.2460192172	47797.3000919272	90032.21016361202	42838.902207071005	37054.54516099969	164503.01630435436	127635.69789279159	174530.29162942356	154834.16068307424	170329.9921111151	72241.40511259717	57428.435027372325	105717.89823800299	28497.82476688468	42555.50073225115	160187.4133572284	36092.75240779474
27653.064228558418	76310.93410340957	73135.58171812695	41474.8541851463	118512.5429556426	25890.962339583337	36646.00188324246	76573.81424097286	43007.12860474314	80238.6063856557	55564.24232270042	76088.54650777619	20298.647814556363	263883.2460192172	47797.3000919272	89960.61443508937	42835.95926045812	37054.54516099969	164218.291417373	127531.40338710473	174530.17061536308	154834.16068307424	170329.9921111151	72215.51760060828	57421.63982966561	105717.89823800299	28497.82476688468	42526.5265475158	160171.55793732667	36089.85711199537
27652.00640247273	76310.93410340957	73098.3122022052	41474.8541851463	118395.55652119256	25890.962339583337	36636.8080844051	76564.57862101388	43007.12860474314	80042.61473761073	55563.42815808184	76088.54650777619	20298.647814556363	263883.2460192172	47765.037005145125	89767.66707247066	42780.72448661829	37054.54516099969	163986.42128815647	127239.85807999119	174511.5501041588	154784.21181955212	170315.62357700823	72215.51760060828	57410.28826714023	105717.89823800299	28497.82476688468	42526.5265475158	160141.80441609258	36075.80830389809
27599.622955857565	76303.3112995825	73017.69480632857	41459.59306925122	118395.55652119256	25873.1284767172	36636.8080844051	76535.58432303184	42889.893503942236	80042.61473761073	55523.729990701606	76061.02743660762	20295.231953919305	263883.2460192172	47763.99294965726	89767.66707247066	42437.473046734325	37054.54516099969	163965.97988901124	127239.85807999119	174488.1379675726	154750.92786614544	170224.38661504834	72195.8545826391	57387.87899150799	105717.89823800299	28465.325192122582	42526.5265475158	160056.00976683354	36073.15463667589
27599.622955857565	76256.13953600937	73017.05365911605	41379.7045909924	118350.75894358887	25829.935425656477	36636.8080844051	76505.11849533745	42883.389549791784	80042.61473761073	55498.48680535889	76013.63466175657	20293.532069175453	263844.7508740012	47725.141008702325	89666.90854988898	42352.637083025715	37024.56169842658	163965.97988901124	127239.85807999119	174436.56885888276	154466.84235155376	170223.53931010436	72195.8545826391	57294.51274222323	105585.04367751085	28458.677847490708	42446.99064506772	160056.00976683354	36020.902386073845
27597.81617357326	76256.13953600937	73007.94835179904	41376.53074865783	118350.45232492544	25819.564921621193	36635.66899400808	76503.11951998738	42821.52668192799	79942.12032287504	55497.550879558534	76013.63466175657	20293.164789358656	263282.05595546635	47720.609767906964	89666.90854988898	42352.637083025715	36967.74265671484	163965.97988901124	127160.81011164827	174431.2878350179	154401.13026600555	170069.05833694735	72174.58898013277	57294.46600030806	105585.04367751085	28436.42525144397	42413.13801361943	160048.38052779814	36003.06740036118
27594.862281629874	76207.637639482	72892.45513479477	41376.53074865783	118345.63390152722	25804.20342671938	36631.95036021672	76462.91096601696	42821.52668192799	79911.64734624838	55447.07285912364	76011.79382074266	20289.754759163763	263282.05595546635	47717.41519890125	89642.68437542045	42352.637083025715	36967.74265671484	163892.54805433308	126829.03677520953	174414.44777188418	154401.13026600555	169796.9246825457	72174.58898013277	57287.89477062093	105417.53141133334	28434.93470096395	42406.24640444901	160014.42546355334	36001.296202429374
27572.409300745738	76202.57631734149	72892.45513479477	41351.95679582908	118341.29601210577	25795.04372417827	36619.340421265166	76461.54865573131	42815.89385752318	79888.48615730363	55167.499966132666	75929.57969773498	20288.14395141689	263175.2476612277	47715.29756312051	89641.74607626331	42352.637083025715	36967.74265671484	163892.54805433308	126829.03677520953	174414.44777188418	154375.19022312562	169796.9246825457	72115.89403917214	57285.093472158616	105417.53141133334	28387.729403689842	42399.26624062356	159835.08155578017	35986.97314576523
27571.92395522075	76184.56572685318	72890.87786414985	41348.40255218932	118189.21089511477	25792.64307483448	36538.93018928142	76412.38003340768	42789.68355962675	79882.67032783637	55167.499966132666	75914.97509827091	20288.057362395	263175.2476612277	47639.02641422452	89641.74607626331	42337.90961061946	36945.83841564669	163888.4499580115	126504.9332906788	174229.48715582138	154351.14066047885	169796.9246825457	72107.0558184725	57216.032008793045	105406.24383993263	28387.729403689842	42330.03762914555	159835.08155578017	35973.31338787311
27571.325168297804	76184.56572685318	72880.69911748603	41240.38502177344	118189.21089511477	25785.60086658054	36538.93018928142	76336.27785239961	42782.69564416226	79882.67032783637	55157.83986562174	75885.3990251025	20279.973867479675	262989.26974423765	47639.02641422452	89334.18439195277	42307.81159514823	36942.653642175974	163888.4499580115	126504.9332906788	174229.48715582138	154287.473604055	169796.9246825457	72072.16183949042	57150.21690309787	105395.68144517294	28387.729403689842	42280.76305749989	159682.58075703308	35919.90623818135
27548.091937340763	76184.39696912216	72776.14846844865	41240.38502177344	118189.1992390646	25785.60086658054	36538.93018928142	76336.27785239961	42768.942698630286	79813.94568250548	55040.49025379325	75864.57271567179	20261.626162243672	262989.26974423765	47625.81118081152	89334.18439195277	42197.33519982789	36905.41878007815	163888.2663275483	126422.43431836877	174229.48715582138	154280.98154428083	169705.36289693994	72072.16183949042	57150.21690309787	105316.4443808458	28386.834465011536	42280.76305749989	159682.40596746793	35913.75069961461
27491.001164867448	76046.54918124639	72752.60474332872	41200.323746977585	118155.97337044687	25782.363842553048	36530.757458518085	76284.22888983354	42669.72844617136	79813.94568250548	55006.44590326695	75846.8159994688	20261.626162243672	262989.26974423765	47613.564481101675	89334.18439195277	42197.33519982789	36874.71205319042	163698.18828258044	126422.43431836877	174228.4028996357	154276.17429060792	169705.36289693994	72061.93664038544	57123.40054160034	105305.31938121928	28375.42875485288	42280.76305749989	159668.5082064796	35773.946939662965
27491.001164867448	76031.57524012178	72596.60433303264	41200.323746977585	118047.58788068207	25781.775617732463	36511.69407056252	76230.64936013818	42669.72844617136	79813.94568250548	54877.665803486416	75833.18504295917	20238.398332744295	262989.26974423765	47553.97333830775	89262.54847499134	42134.289342516095	36823.40687324345	163686.0814735237	126317.7425816962	174149.46538894938	154230.80187843586	169648.03767388084	71972.92905520614	57123.40054160034	104875.9579456294	28363.38401950083	42262.45980769946	159606.90458631516	35773.69241435472
27488.055068929287	76031.57524012178	72590.72765685571	41181.82720504234	118038.4797006386	25779.518412242698	36500.76914245502	76202.09713888424	42669.72844617136	79758.33170927403	54877.665803486416	75833.18504295917	20235.396493347787	262989.26974423765	47547.22696270608	89262.54847499134	42128.979436487236	36823.40687324345	163669.15383117218	126196.15912086997	174149.46538894938	154130.01057796046	169616.8680379947	71972.92905520614	57119.18537395527	104875.9579456294	28363.38401950083	42259.155420800285	159541.34709277397	35769.61307703972
27488.055068929287	76031.26537412852	72590.72765685571	41136.5275705191	118029.60286144583	25775.140846866212	36450.15274418541	76202.09713888424	42669.72844617136	79758.33170927403	54861.43619560539	75833.18504295917	20203.330004036674	262953.88551313255	47547.22696270608	89262.54847499134	42124.834951241945	36791.391390675286	163563.37281824643	125668.7900983355	174149.46538894938	154098.7405236542	169554.8343442039	71965.22808888595	57070.17276649979	104875.9579456294	28363.315763772705	42225.44178191346	159394.30729878345	35768.71368841083
27487.909214488143	76030.35637153818	72406.48062421879	41136.5275705191	118021.64055152805	25775.140846866212	36450.15274418541	76169.17727462848	42653.92925244732	79752.99975944601	54861.43619560539	75832.95031080827	20197.80438909958	262953.88551313255	47459.680330847594	89227.19034049383	42124.834951241945	36783.51213620133	163525.39345451383	125668.7900983355	174096.42351197195	153902.37040636694	169487.59940403522	71893.01321008313	57065.20922318816	104875.9579456294	28332.655661799832	42210.91655928382	159121.60406531396	35746.196182214
27485.195701676985	75996.28869103407	72392.51362705327	41101.31615364955	117980.54651971663	25775.140846866212	36449.3547317831	76167.88182257525	42653.92925244732	79686.98504820479	54856.95424678592	75832.95031080827	20197.80438909958	262953.88551313255	47427.21022559448	89227.19034049383	42113.41818049045	36781.58399442181	163525.39345451383	125667.26747339022	174087.68547636003	153902.37040636694	169487.59940403522	71825.62592150555	57038.08064839602	104875.9579456294	28281.411982622245	42142.7460141486	159121.60406531396	35664.30546755026
27481.89112686138	75995.67053201977	72392.51362705327	41097.55988347037	117948.87524013575	25775.140846866212	36444.64807511018	76161.49798912657	42619.39225061656	79659.197354879	54856.95424678592	75636.47611825791	20193.367562284442	262790.17692654283	47415.03747506317	89180.55036734276	42059.47859054283	36727.95111328885	163499.21833419078	125199.18457025274	173955.14652289118	153465.74573388207	169487.59940403522	71825.62592150555	56876.825363665135	104875.9579456294	28281.411982622245	42107.86023945401	159121.60406531396	35624.28000591211
27443.02268600219	75989.70965537835	72242.67525930109	41072.83200741264	117946.38900663833	25758.335059038764	36414.85044374581	75985.81703684272	42594.602407109116	79461.16469369609	54826.98047567817	75437.4208710767	20170.041035622664	262790.17692654283	47280.88204209292	89128.69201236639	42059.47859054283	36727.95111328885	163419.09536529673	125199.18457025274	173955.14652289118	153374.93181077528	169477.5880394906	71825.62592150555	56779.77001099502	104833.4023175391	28281.411982622245	42096.79241452903	158551.82005882895	35575.672729209
27443.02268600219	75989.70965537835	72242.67525930109	41069.42679435482	117946.38900663833	25757.760056873936	36397.739692834264	75985.81703684272	42583.92371865753	79461.16469369609	54728.28519406524	75437.4208710767	20143.265066178392	262766.5625752284	47280.88204209292	89074.52263016708	42031.55794396865	36719.00016242023	163419.09536529673	125142.24755039596	173954.98199075443	153374.93181077528	169358.65007426255	71790.82302048152	56779.77001099502	104829.94491347895	28260.3850987524	42096.79241452903	158551.82005882895	35554.73243227153
27441.16007568549	75955.14945755199	72242.58464692366	40983.541525369714	117946.38900663833	25740.110849096884	36397.739692834264	75985.81703684272	42557.78284205125	79320.4187178141	54728.28519406524	75406.66018372485	20143.265066178392	262649.8856199627	47280.88204209292	89074.52263016708	42021.68188802386	36714.43182050248	163337.53020896815	125142.24755039596	173953.70140427066	153354.2437915422	169305.71279728782	71790.82302048152	56625.711997300175	104820.01421772188	28260.3850987524	42071.60039204381	158452.60153505518	35439.526485953495
27281.68604434098	75948.73763929702	72240.65401488308	40933.70980651508	117811.20484873494	25740.110849096884	36397.739692834264	75985.81703684272	42557.78284205125	79320.4187178141	54728.28519406524	75406.66018372485	20133.612994946354	262327.1649937666	47263.54029143581	89074.52263016708	41944.373095604475	36526.19595606574	163337.53020896815	124889.57937627874	173917.24340044157	153354.2437915422	169305.71279728782	71790.82302048152	56625.711997300175	104820.01421772188	28260.3850987524	42069.61191332437	158452.60153505518	35433.310662464
27211.407174261083	75932.15355542391	72197.4522118641	40924.29891850032	117729.92947810347	25740.110849096884	36339.83971915825	75985.81703684272	42503.761246621514	79296.45027279099	54712.0034288144	75366.83567171816	20119.058241151324	262311.35607507324	47235.18878159189	89019.46508889234	41942.21947988659	36526.19595606574	163332.90066208068	124889.57937627874	173723.44436762828	152996.36469553201	169030.34993051938	71782.7422151172	56623.97011084396	104794.24344520498	28258.46776695034	41963.663650366434	158433.51069781775	35431.351009455284
27211.407174261083	75928.77451783487	72187.01275142921	40856.807475647685	117721.28226944931	25735.022081293206	36339.83971915825	75936.38525052424	42361.99952844876	79258.96111782233	54387.22940470277	75366.83567171816	20091.60682025896	262311.35607507324	47234.77964634696	88985.47271368002	41894.71269402125	36526.19595606574	163299.89126449687	124851.00417993052	173723.44436762828	152868.98146344532	169030.34993051938	71691.58224531225	56604.51497402434	104684.90554229237	28023.956385033252	41963.663650366434	158433.51069781775	35416.11473593971
27158.581201540546	75905.44270568727	72168.96543155528	40856.807475647685	117675.20546837602	25730.28886982394	36325.75151171659	75932.28232291313	42361.320425242324	79082.74418555576	54387.22940470277	75157.39835403475	20085.75788502599	262173.55421989853	47198.77152536473	88760.7767457544	41893.538602608816	36525.95835003521	163265.5588710015	124851.00417993052	173680.89168830513	152864.66950365348	169008.21784381408	71686.36803817448	56334.43094747276	104683.54634353804	28020.545535961148	41963.663650366434	158247.7147440341	35387.79747152378
27142.400322099827	75857.18371426838	72168.96543155528	40842.26463463156	117608.56854175117	25726.98318888741	36324.22493213565	75877.27047721863	42360.58857684488	79082.74418555576	54347.875994005044	75157.39835403475	20085.75788502599	262173.55421989853	47198.77152536473	88760.7767457544	41893.538602608816	36525.88503875054	163258.44321518848	124619.05625423657	173680.89168830513	152850.74288643242	168890.95364443556	71686.36803817448	56325.26714082545	104586.05515576986	28020.545535961148	41963.663650366434	158244.39111417517	35241.92506451402
27142.400322099827	75849.54170492479	72168.96543155528	40737.70666304722	117608.56854175117	25694.197206929806	36308.53259254379	75837.92846911834	42330.91342510864	79025.14078923443	54158.48170368075	75151.04553838764	20029.1471947483	261939.88092655095	47189.41171338596	88708.1917251322	41855.49239641026	36525.88503875054	163209.3579448514	124619.05625423657	173598.17146595806	152812.20890096066	168881.81879070043	71665.56354665349	56325.26714082545	104553.22149748322	27993.80620930627	41911.53233124868	158123.3807671758	35211.763477109474
27120.794143347957	75844.69235785218	72168.96543155528	40737.70666304722	117423.81960023624	25694.197206929806	36290.93634053369	75830.60834531132	42330.91342510864	79025.14078923443	54078.428204279364	75028.53350007578	20026.43359218715	261937.15137306222	47187.973345510974	88708.1917251322	41855.49239641026	36483.36508985893	163201.97302635584	124611.12343127742	173553.10429507348	152759.19967261222	168780.81370428854	71634.20840556633	56301.77383781109	104529.8429152165	27956.198096932552	41860.78009365172	157972.03009369533	35197.741794008696
27038.71801818068	75794.49142339481	72154.42099804457	40669.98883656033	117357.17444121464	25691.190640048062	36270.956014502466	75749.46253912868	42222.865249538016	79025.14078923443	54078.428204279364	75010.42790965237	20010.027916135157	261935.23102645748	47176.94564746846	88708.1917251322	41849.54126791115	36483.36508985893	163135.74677735273	124263.83803618827	173553.10429507348	152556.2877010759	168761.84018627048	71632.30204854617	56256.63158068605	104352.01607169113	27956.198096932552	41860.78009365172	157855.6248705733	35197.741794008696
27038.373410806882	75794.49142339481	72145.18028348275	40654.97692259752	117357.17444121464	25690.701053198936	36270.41240096571	75749.46253912868	42222.865249538016	79015.8410310925	54078.42647577922	74929.45981248433	20009.684032125846	261791.57801535027	47176.94564746846	88708.1917251322	41814.7094826166	36482.707905291616	163108.22805551763	124263.83803618827	173551.68947572316	152556.2877010759	168692.6245674629	71632.30204854617	56256.63158068605	104352.01607169113	27956.192485456457	41848.47878546857	157654.23235604592	35165.821872447195
26938.26569480168	75750.07780879522	72125.38553771979	40654.97692259752	117341.40888922132	25690.454317535532	36187.52950906621	75749.46253912868	42160.616632197074	79015.17723827156	53996.690318264526	74929.45981248433	20009.684032125846	261791.57801535027	47173.28273874811	88586.81100238509	41775.08943905908	36457.06028356984	163092.4753059194	124133.11529694639	173330.68569564007	152556.2877010759	168592.1112168469	71611.31648431839	56200.08049939003	104269.56600535368	27956.192485456457	41839.92005041287	157654.23235604592	35165.821872447195
26938.26569480168	75750.07780879522	72115.70650968901	40654.97692259752	117334.49294076294	25677.21916605077	36178.86479329253	75731.61834652918	42158.32043580158	78981.24503654438	53996.690318264526	74589.7486187318	19985.282713539615	261771.78142632853	47172.50457744195	88444.29378735565	41751.92656557204	36416.474744803025	162914.221900446	124068.42498214067	172888.11240847068	152427.05234660223	168592.1112168469	71597.19334899817	56115.39743123373	104260.47739597957	27956.192485456457	41790.15255459917	157292.17684829084	35114.60995220519
26938.26569480168	75709.73183893885	72103.43426967341	40626.46896030813	117324.82656632365	25653.793932499895	36178.13443729877	75664.81613831146	42158.32043580158	78981.24503654438	53996.690318264526	74589.7486187318	19985.282713539615	261608.8911702577	47145.876432777826	88418.80265669542	41685.626039624665	36393.6919276603	162908.2334245228	124009.75560401974	172888.11240847068	152427.05234660223	168592.1112168469	71597.19334899817	56049.18813001794	104241.27164951133	27938.80805616205	41766.32301543317	157292.17684829084	35086.791982933304
26922.59118175217	75709.73183893885	72080.59108210779	40526.763066366984	117302.16611231683	25653.793932499895	36144.422483867376	75664.81613831146	42154.93320426486	78901.53509593885	53977.98032071616	74589.7486187318	19985.282713539615	261579.5795562191	47145.876432777826	88321.11501986445	41661.70637584683	36376.57607810918	162901.5313737708	123986.75975307936	172888.11240847068	152243.05025336845	168583.57559494895	71597.19334899817	56045.4721350788	104241.27164951133	27905.49285606805	41602.551533282145	157292.17684829084	35031.01423967054
26922.59118175217	75694.00522537784	71852.04985321438	40526.763066366984	117216.55637112752	25653.793932499895	36144.422483867376	75632.9355538406	42154.93320426486	78900.70526215297	53878.89927687978	74589.7486187318	19981.38330650596	261579.5795562191	47135.3412191161	88321.11501986445	41588.74550847429	36376.57607810918	162901.5313737708	123866.8089385549	172888.11240847068	152243.05025336845	168583.57559494895	71487.74453054166	55969.27119083612	104241.27164951133	27856.240323143888	41590.16597890292	157231.6129496145	34951.09172953419
26922.59118175217	75649.98103436653	71852.04985321438	40526.763066366984	117216.55637112752	25649.101976288555	36110.9292110545	75632.9355538406	42137.336621068695	78849.06469759298	53878.89927687978	74589.7486187318	19964.34638581027	261410.0120837888	47109.78503249247	88321.11501986445	41582.27953769938	36371.544350742195	162901.5313737708	123690.14786469888	172888.11240847068	152107.08151516799	168491.8946155997	71487.74453054166	55948.21797164572	104162.52727020768	27846.0674907432	41538.62701569111	157213.16675304933	34948.425757502526
26915.24376360609	75587.37179202333	71852.04985321438	40471.32231432716	117187.82079057516	25617.990155251136	36097.370542324636	75591.14417685935	42103.48366428294	78849.06469759298	53871.95998246269	74432.9251160877	19959.796725766493	261232.71479551733	47109.78503249247	88266.44564703816	41582.27953769938	36331.40906055018	162901.5117029557	123690.14786469888	172857.86066180334	152013.4553815829	168491.8946155997	71467.94272184267	55830.046203386424	104103.13566985629	27846.0674907432	41538.62701569111	157139.20379919372	34948.425757502526
26915.24376360609	75587.37179202333	71849.48762249657	40350.12519343058	117184.52143406925	25617.990155251136	36097.370542324636	75577.7727941277	42069.01897498144	78849.06469759298	53773.87166106032	74425.59646025061	19959.796725766493	261232.71479551733	47108.37717496592	88259.74292643167	41481.044362313245	36331.40906055018	162892.46098130266	123672.77621579722	172856.26746561387	152013.4553815829	168471.69491528242	71458.39192804608	55815.75418944768	104103.13566985629	27846.0674907432	41480.52422517347	157124.93777595393	34947.996935899835
26910.723204043486	75587.37179202333	71791.31541630949	40347.32037804827	117182.93285696715	25617.634995200846	36097.370542324636	75575.54563140674	42015.42608859015	78797.44688457207	53741.20948659334	74420.00343849625	19959.680591305907	260950.05188785834	47081.087108818225	88257.62400513928	41464.410144821944	36331.40906055018	162683.18146553318	123638.03436842968	172856.26746561387	152013.4553815829	168433.79450836935	71458.39192804608	55815.75418944768	103998.31005044546	27835.458678555806	41480.52422517347	157108.23371163415	34930.27724597157
26889.217627086517	75584.8261952193	71780.59728579529	40325.19749192152	117149.80754128392	25577.680695910367	36077.75988305992	75480.58678123722	42015.42608859015	78713.48232412121	53738.52056812496	74405.18899345193	19957.223696440204	260950.05188785834	47031.30813681849	88249.99778587188	41364.796158098485	36287.23524568779	162172.53392294666	123638.03436842968	172854.98373826762	151927.8292454541	168433.79450836935	71449.96897982653	55815.75418944768	103998.31005044546	27818.714315431418	41480.52422517347	157107.4197141952	34894.94150503777
26835.17368427294	75532.7333002562	71777.96471108576	40278.437300869264	117128.9566553299	25577.680695910367	36075.93532592315	75480.58678123722	42015.42608859015	78713.48232412121	53712.23609612957	74288.95881314165	19957.223696440204	260845.65705606522	47020.534539946166	88129.09309366565	41360.285854667694	36287.23524568779	162172.53392294666	123282.75919413008	172760.37932276027	151927.8292454541	168433.79450836935	71435.60284261004	55782.18448580373	103998.31005044546	27817.081025691714	41479.86186467341	157029.7306149422	34894.94150503777
26817.578292957583	75532.7333002562	71771.1877495621	40278.437300869264	117094.42509752742	25572.016518741388	36075.89067435814	75480.58678123722	42000.82552838355	78610.7149335669	53712.23609612957	74277.15043951325	19955.435549078742	260845.65705606522	47002.37728632055	88127.02289360044	41343.19509440901	36268.60643255608	162137.93730573286	123278.70193160429	172730.61792839403	151891.23174943562	168324.98804679626	71430.71121937255	55766.91580525157	103998.31005044546	27817.081025691714	41413.64353353895	156991.37191047554	34894.94150503777
26817.578292957583	75532.08186363053	71745.90829674415	40277.38069850873	117079.86591138424	25565.8811762034	36058.002240007525	75480.58678123722	41980.95229048584	78595.70070490477	53691.53581084986	74245.56966788787	19949.712793232393	260207.67657185913	46916.1420622258	88124.2940290974	41343.19509440901	36178.07830070685	162137.93730573286	123168.11369632205	172684.5631746455	151845.1250943189	168180.32882930824	71419.45321980902	55580.9015558664	103998.31005044546	27806.783212009712	41413.64353353895	156946.90705134918	34894.94150503777
