# Supplementary material for: An improved FOX optimization algorithm using adaptive exploration and exploitation for global optimization
Source: PLoS One. 2025 Sep 18;20(9):e0331965. doi: 10.1371/journal.pone.0331965 (PMC12445531; doi:10.1371/journal.pone.0331965)
Supplement: S2 File — This compressed file contains all the results of the conducted experiments. Each main directory within the archive includes three subdirectories: Analysis, best_fit, and convergence. The best_fit and convergence folders contain the raw experimental data obtained from 30 independent runs. The Analysis folder includes tables and figures derived from these raw results. These files can be used to reproduce and further analyze the results presented in the manuscript. (ZIP) [file pone.0331965.s002.zip › cec2017/convergence/HO/C17F6.csv]

trial_1	trial_2	trial_3	trial_4	trial_5	trial_6	trial_7	trial_8	trial_9	trial_10	trial_11	trial_12	trial_13	trial_14	trial_15	trial_16	trial_17	trial_18	trial_19	trial_20	trial_21	trial_22	trial_23	trial_24	trial_25	trial_26	trial_27	trial_28	trial_29	trial_30
3163466.5440141098	3156664.107677009	3195319.0253727343	2455965.016566906	3857324.0588751403	3212407.5540427878	2428414.937407599	3403941.5893590176	2948697.369084932	3199376.7566246167	2819128.812013184	3757168.9453414455	3076368.294018791	4018494.0598067166	3382507.642918944	3875896.1645727484	3717520.851098713	3419913.9381351606	3361366.6602749648	2817094.8774638413	3316775.599199177	3503872.075322786	3810500.345222993	3290709.574893663	3651443.3998054857	3607209.574310804	3427674.373738747	3775523.321416223	3050462.121423369	3721345.939415696
2845757.319631851	3029426.0648673205	2396777.5858176043	2401222.1461738483	3102918.7385699847	3140732.100777152	2260361.6227296884	3031406.8202306586	2718497.9359120643	2831666.0033533913	2569077.7530644643	3102997.0571746286	2982610.454564502	3649963.431282898	3049869.3499548095	3132538.21959945	2702892.7764645126	3099539.921333348	3102981.223193757	2756712.169489655	2991681.100668127	3102995.2561492957	3386994.7486904	2747447.26223963	3263765.6887384737	2907036.5947484183	2900234.132175474	3102978.003899585	2943776.863096832	3523466.0575121106
2700791.763944636	2753985.154701774	2083928.7262926092	2379273.873714811	2895040.394737547	2983229.491640925	1901056.5028519954	3007644.2903370433	2571038.063318196	2535243.121884461	2484925.585303521	2895040.3928231243	2895040.427824183	2895371.0855629114	2895064.55715317	2896089.5693791164	2702892.7764645126	3083363.960674003	2665700.686354966	2694264.1235262915	2387953.2331827595	2460171.453781086	3304193.9865785697	2700264.908505677	3053097.8358794893	2819297.8323994153	2853535.4106505467	2894855.1110295453	2806532.9800004093	3146165.9598172074
2592877.8561306326	2706440.602198426	2041844.0253995522	2169612.4220398795	2443150.0468891184	2653213.3229703223	1852621.76296721	2853301.8250870756	2275304.8136538365	2097901.4408106557	2112868.332197566	2365572.7323711757	2390104.8997273715	2491981.346761266	2550264.5799808297	2701987.716679945	2563921.6017666315	2996484.1202424	2660105.5618259157	2601225.820487957	2278654.1865465017	2374986.6812419523	2979465.790403652	2649028.617493701	3053097.8358794893	2623479.7127070674	2771342.643409878	2400777.4570780625	2674617.808699185	3146165.9598172074
2578712.480130436	2610361.987964423	1878352.49605014	2126986.331960216	2280992.0854716483	2485552.4901159136	1852621.76296721	2256118.527169017	2275304.8136538365	1808616.799054695	1966978.3826526315	2304792.1531565255	2309477.4602796226	2491981.346761266	2550264.5799808297	2573352.8205351303	2412691.2500963164	2498657.2421760787	2386303.837176136	2565673.4832960316	1837377.2693434348	2328941.3623854346	2878712.3638189067	2551781.5907098907	2686889.0056586973	2588420.9665531153	2655967.945130343	2256072.986755568	2399555.414517546	3109626.993218467
2475679.044495933	2547378.418343491	1878352.49605014	2118712.273908091	2192653.274372839	2469801.2412222787	1747148.9195364134	2155493.35164266	2275304.8136538365	1801306.967024829	1966978.3826526315	2269318.7578560296	2180329.0187204303	2489590.109183401	2525266.0828592577	2446609.446382162	2364680.0240801848	2498657.2421760787	2386303.837176136	2527684.994177038	1837377.2693434348	2320545.525575789	2849903.2976310607	2480261.073613224	2651306.3894687593	2555037.0269125598	2634097.888066008	2256072.986755568	2399555.414517546	2918080.7036692165
2475679.044495933	2461603.745954151	1851710.0900950076	2005872.3793582397	2136836.6593014696	2419652.820256795	1733852.6513972788	2080222.217082775	2240780.827693606	1795007.5100941062	1879181.1520739614	2111115.009618168	2147848.0134434337	2441821.7862233357	2516627.9904511147	2341247.986678247	2362297.8918057	2448773.5688678715	2358983.1314019137	2319553.336972205	1780442.51306535	2236029.9143713806	2720377.2295069164	2403553.3329289015	2623544.1999659655	2379890.4527863655	2563961.090273982	2143437.709833375	2312897.8869660306	2638231.024784321
2431042.0411229213	2243693.593329604	1846967.8823485589	1988870.4205754779	2085083.1663499381	2339853.8045903086	1591351.121549694	1959944.748263601	2153575.826527651	1727676.403451464	1858435.6040736802	1937285.68936468	2119624.583677309	2183181.809046383	2322958.157907536	2333107.99810687	2324746.8003421607	2326466.7152916067	2094404.6369040236	2319553.336972205	1763995.4987945773	2173238.706632426	2545782.531873742	2375933.4407622856	2508779.9203309445	2308609.9498025873	2513479.3885339485	2090498.2155423434	2287911.5151117286	2538791.6493164343
2323380.7470150054	2143643.739554176	1782228.2838301123	1984566.4821344516	2069005.1487844908	2339853.8045903086	1591351.121549694	1959330.855624412	2132535.102451627	1664755.097265574	1826088.8299774562	1929682.4014540669	2040775.4893257879	2134002.83124454	2104775.734335254	2177696.613668427	2215556.333827351	2093612.8120964589	2094404.6369040236	2242952.155617647	1755813.8916327376	2169160.569356865	2497395.3222766668	2215113.1165859275	2496018.3826159476	2210510.086497039	2405144.887860627	2039479.6164612132	2239059.7287747064	2461098.4835422793
2323380.7470150054	2143643.739554176	1748855.80806968	1980519.1161817969	2017937.2769255482	2259640.790214073	1578574.5678782815	1937628.4977525813	2024774.4053953567	1625661.8847112556	1816098.711385327	1900280.0571790321	1912309.6056895514	2073739.83717505	2024484.9960487376	2147206.8432406755	2215556.333827351	1825528.1523248567	1996671.0981984725	2211075.095270947	1755813.8916327376	1910520.0718289083	2440771.7871056553	2153258.584816091	2481162.7470151023	2092537.2990524075	2388277.9701805613	2025392.945198695	2190113.9998540543	2388508.1672630566
1998824.7636094864	2100227.9122799826	1679589.5349742332	1965159.0438898515	1890636.4026029885	2186474.921728713	1506585.1849804006	1934133.9086919306	2017986.3241940595	1557718.7400142	1810519.2488629648	1781733.7158157392	1702310.1358848815	2051185.2828442536	1852038.6398642862	2073550.7794410144	2028572.4909313626	1718848.3014079572	1846008.6973881822	2174504.243446808	1648197.0618139014	1879052.7875587756	2209125.141821612	2118289.351140673	2441283.6880105278	1874180.2224050714	2150056.5609310633	1933086.6708043339	2083676.6114714812	2375510.5103439754
1970967.248787372	2018492.1366385287	1494887.262512395	1964476.9546124174	1867719.4060311043	2037723.6507095643	1257901.7586890752	1931862.8694491533	1941192.2377816623	1405051.148844225	1810120.601388296	1777530.6871841387	1672992.7532484313	1899766.4232696488	1782883.8332474104	2073550.7794410144	2028572.4909313626	1572006.3113331327	1753959.656817247	2155797.54071028	1609225.1875647935	1814989.7358232867	2150431.4103852953	2026533.6251202333	2441283.6880105278	1823140.6090860895	2123724.673285794	1801238.6587197117	2018262.032486511	2347302.4495775374
1970967.248787372	2018492.1366385287	1492132.8674658444	1906225.357651665	1808085.0929819883	2006057.8263364676	1247464.6987071412	1884611.7791523365	1941192.2377816623	1405051.148844225	1793879.1815458017	1659050.0362467577	1672992.7532484313	1892213.4543242475	1739508.647017503	2073550.7794410144	2028572.4909313626	1572006.3113331327	1753959.656817247	2150016.507091236	1512458.849276884	1814989.7358232867	2142232.0774547127	1960664.7821996084	2401510.702673917	1823140.6090860895	2119375.1857034047	1730888.5147877596	1956637.5733752016	2314475.9535890855
1970967.248787372	1671546.2119681058	1492128.4227327153	1802240.8574873395	1748722.2633768807	2002117.8525523404	1206133.6321308394	1823992.3917904864	1873618.2433723027	1382216.6311749783	1727260.7707325926	1642836.9260965919	1670474.7659942126	1679000.2184693478	1717132.890956734	2073550.7794410144	2021618.41031821	1523548.3135950814	1704965.753044431	1966995.788018913	1487981.09804816	1811989.814970688	2140008.738306338	1926225.4377511386	2290978.8102144226	1790332.6538423249	2115287.459614153	1707485.5540575741	1820757.8229733424	2296156.873947228
1760188.678404596	1618436.279184094	1430283.2984806215	1802240.8574873395	1736674.639200063	1913270.4939143055	1188577.0051244302	1803233.6841111481	1850132.7809244024	1334349.4077019265	1714611.3368168315	1539479.0605019813	1644962.473292882	1638300.1025015945	1639257.960448479	1816380.5835357846	1864060.4137301818	1476880.7085277932	1611006.47429355	1870404.064365234	1408582.2867742262	1769459.140418746	2063757.9506649652	1908301.193100374	2191345.005928902	1519256.6698628673	1991897.5549271812	1649185.8665845338	1820757.8229733424	2264084.984951623
1760188.678404596	1615161.892942631	1427406.8701468604	1725170.3942516712	1604176.1940236646	1903685.0716145488	1161162.186966357	1750276.1638992128	1812361.3762966641	1256981.9175139582	1661968.185252578	1525088.407692939	1621107.8156971377	1555047.7041348824	1567767.3279540862	1637203.9240555617	1833764.10272685	1474785.2459167424	1585100.55085091	1870404.064365234	1362066.4343739022	1718438.0839993143	2040612.4314705739	1799789.8429832228	2039104.830305973	1519256.6698628673	1991897.5549271812	1530542.3246219393	1745861.8072455076	2169449.4910101364
1753950.4049039013	1568990.6989752315	1410922.6351296394	1715418.175267501	1590549.4393737554	1850507.5785360415	1029778.7916763	1728244.303168375	1771980.328420418	1200007.211062763	1569712.9749144933	1442737.9402639056	1601305.7234248163	1529036.9559077537	1562366.1276715198	1628094.0747341423	1826023.588336612	1431819.645852695	1577903.7055688624	1847761.5572443642	1184004.2661219114	1640418.3350419223	1966120.9639663515	1799789.8429832228	2020931.4894393068	1490956.9694459978	1933661.4548093441	1524870.2231419692	1737709.6277790926	2147219.0154553447
1745154.1653908936	1557861.2741838659	1403139.495380821	1565010.1451218638	1590549.4393737554	1848218.2307965888	1029778.7916763	1673328.181804972	1763285.7962338745	1199455.7313940104	1551745.7230474576	1441803.433597764	1580425.4408310337	1515679.9477759525	1556860.0187151155	1478449.551047245	1824093.8372315932	1355149.1337941734	1564362.8315371142	1843143.7889445783	1183881.5187252571	1640418.3350419223	1965234.0737034152	1772575.949230391	2014162.382829244	1480449.0324799942	1933661.4548093441	1515545.1629809265	1732146.9245808132	2108097.4781031846
1691423.010701815	1541691.762483235	1387834.372872946	1556093.9280844857	1582605.7875625014	1726608.2782185895	992509.0696773436	1652506.248108517	1748049.757887155	1175638.0919361943	1536165.0101461553	1441803.433597764	1535845.4807304733	1481332.6302001327	1540178.2815672979	1410133.8186676966	1802882.2576901105	1309235.372744264	1556528.6335921078	1776827.668400467	1150019.237300718	1637263.2543425339	1956811.077638809	1771561.4612570817	1991139.0833710476	1472828.7894285184	1887367.4583696234	1515545.1629809265	1569376.2987211787	2083821.1461238612
1681994.612602198	1524028.4903883082	1279541.9700752376	1468675.0690344141	1524676.9403116687	1726608.2782185895	992509.0696773436	1626817.9820040264	1686744.514787418	1118151.3360836098	1526204.7024655063	1382613.527594359	1532918.5173045227	1471714.5759126619	1496143.5122985344	1370428.937296034	1744408.9200381336	1247665.3887695055	1464035.287273471	1763956.2286281132	1150019.237300718	1594879.7423356015	1550638.462865921	1693785.6761546528	1943225.4048665653	1442815.9693691684	1869061.7117642465	1389917.1080855243	1543650.872299984	2061828.8714951235
1652918.996688587	1459040.2928166294	1246981.1994472395	1459726.8035708023	1517292.4115912095	1726608.2782185895	992509.0696773436	1618336.034534208	1679692.005431513	1106016.4053285448	1467071.8995099417	1343204.9841112932	1525426.0443972603	1468026.6708282586	1405382.4463373933	1362638.851215618	1744408.9200381336	1247665.3887695055	1464035.287273471	1696323.5913927439	1128259.243063446	1564652.5651207576	1550638.462865921	1673502.0387839084	1943225.4048665653	1410247.2976984242	1821359.479605072	1361486.8675425826	1543650.872299984	2055814.8347144364
1566786.3232019646	1429688.0313698	1222774.0981733522	1435520.804755552	1462410.664541367	1717047.9872277468	992509.0696773436	1610961.2821940703	1643625.0259467696	1036291.1977232273	1452702.0278499452	1334187.838201313	1431021.7341773906	1468026.6708282586	1405382.4463373933	1226940.6364731577	1701603.029832065	1245832.9227858826	1404677.4185277787	1681034.8008146277	1112247.4180763073	1518927.5422421752	1525634.3026815818	1673502.0387839084	1886654.7583531279	1362567.197694063	1809632.680266986	1330252.1676735384	1542736.585228134	2039020.3219137997
1564929.4251499972	1397679.7664173	1222143.3066929765	1284396.0345470537	1429469.0619353307	1700229.476377794	990062.4659532849	1552681.13178026	1602877.8658582708	1026094.5405338522	1452702.0278499452	1305233.2470709488	1431021.7341773906	1456293.299111397	1398310.3097214133	1226940.6364731577	1700402.3739173175	1236111.4627309954	1377224.1341452491	1655603.1934158849	1103446.9067274544	1508698.721986826	1480858.7338523318	1673502.0387839084	1886654.7583531279	1362567.197694063	1773756.3119392789	1290968.7161712106	1542736.585228134	2033420.0274202188
1544643.510834119	1368063.584577305	1162771.1344715662	1284396.0345470537	1413391.0208801916	1697013.231207882	948818.534705586	1544721.595811834	1602877.8658582708	1009489.2230711412	1448046.1429889179	1286553.6448515442	1384782.4415840614	1444404.1922557259	1336871.0603792025	1226940.6364731577	1667867.2017692213	1225817.6322732375	1294891.42216609	1574981.0177864458	1055011.060789306	1455109.739546809	1474734.3237862978	1664550.8516786178	1872952.3684209283	1306304.568105111	1759617.6869215902	1278028.7966255124	1516609.687902101	1974185.9033274844
1525477.5789522415	1340732.0647775957	1160505.1231253739	1270119.152903086	1342367.6411674132	1696801.0896345503	944765.8596219505	1508678.182300875	1446831.9983453655	999946.9523865624	1346661.2640176578	1200179.8478623137	1351359.3549902402	1399469.2075997486	1317316.035185305	1214848.167861061	1667867.2017692213	1213097.077269552	1294891.42216609	1556495.6044614175	1036188.5018482958	1455109.739546809	1449316.247842785	1664550.8516786178	1861706.0710353947	1306304.568105111	1738764.0434986774	1201752.6961160526	1516609.687902101	1940464.5877937549
1500552.3476575536	1304624.6288056166	1129960.200436731	1218528.578650342	1327051.5017429343	1669853.3916028086	944103.1443973617	1500410.5076154498	1446831.9983453655	990293.1298567866	1338727.2465525041	1193887.8164350814	1314973.3243231927	1381111.9644721434	1284968.1125561115	1206530.0991473652	1645489.94780211	1137000.9535856547	1272560.0682708211	1506351.518336058	961921.305874474	1429910.97772822	1434457.1217600803	1625992.354645302	1828437.1200180498	1277525.2307288365	1700120.104947263	1179979.0284271655	1488802.42029664	1857335.6099066169
1482900.5270171438	1284891.8020554075	1128176.3659391492	1218528.578650342	1323329.7427712195	1657688.4278390568	933168.3772209557	1500410.5076154498	1417646.3726660458	952300.0912981678	1324200.0798644896	1064131.7049632892	1303062.805449034	1380773.3033768106	1284968.1125561115	1205583.9598691592	1645489.94780211	1135790.3620470145	1268798.7906262816	1496460.897691904	929692.0395961362	1429910.97772822	1411553.330636468	1625992.354645302	1791830.1162260007	1277525.2307288365	1700120.104947263	1179979.0284271655	1475179.2558465458	1842172.7255060736
1468959.73318383	1264626.7927200655	1105563.159895067	1202632.9883335584	1317763.5578617463	1644304.9356496767	932507.4301651708	1489915.259690971	1417646.3726660458	928049.3638074895	1323428.5760351887	1031949.6461670619	1294082.892567193	1357848.750408277	1284968.1125561115	1200649.4911750737	1634918.5453625307	1121197.545107854	1230540.6362635214	1465672.7294070318	920749.3730525045	1402328.4161391805	1410390.1047670054	1618260.4356347392	1769428.2841567385	1259485.5926148568	1688109.1180561536	1156212.173975602	1421376.6394108566	1832755.7970233313
1468959.73318383	1179854.1997690208	1095543.583986761	1163338.7590158898	1293058.218227543	1591802.9493289222	906718.6461082131	1489308.1857721887	1415674.2064212507	801239.9267075816	1321067.5687600784	1003750.6594851308	1266563.7555661015	1234923.7272922518	1278423.8575631992	1185704.8174283088	1626393.4253096604	1103678.210236614	1230540.6362635214	1453573.7519511895	908715.5877906283	1400683.8411186682	1325864.504501707	1559632.8489284012	1751252.2343182696	1259485.5926148568	1668425.0616029808	1108632.47983715	1289158.84029539	1799208.4300513493
1431554.05024208	1177724.9063370463	1095543.583986761	1153204.1283225447	1284579.9066984863	1503383.1782592626	869482.0077053546	1440370.0667170167	1409661.6936077941	801239.9267075816	1283506.5048755521	977416.0482604051	1262453.9046242437	1234923.7272922518	1278423.8575631992	1166624.1657858351	1608346.839320689	1018510.2319017849	1210194.139422531	1452131.9705870561	908715.5877906283	1388691.5147642766	1325864.504501707	1464743.3477578051	1534447.806822429	1186794.82270814	1656341.9738310094	1090330.5187928462	1282933.3746377956	1772854.5696178568
1429232.1045345794	1160287.1183481836	1059601.8781083631	1123563.5397116456	1261230.3328111444	1487095.2863551357	854224.3998263285	1421144.7474730443	1384963.8730192573	801239.9267075816	1258849.3102301462	977416.0482604051	1240811.0221341944	1208793.1315902686	1253907.6153951623	1055531.3071654746	1585923.0178970494	1018510.2319017849	1180104.082433886	1357474.7379474721	840432.1202865415	1375257.5942177896	1309103.2450583726	1464743.3477578051	1502654.0667691217	1182686.953691736	1624311.6620925837	1090330.5187928462	1261751.1303605773	1728088.8454331306
1429232.1045345794	1159213.9277493677	1059601.8781083631	1102745.8782323294	1256009.8230322325	1474417.7243588748	833700.2739655734	1320129.5507916182	1325120.6765409212	792477.2811581193	1240733.7600791487	975943.7720742184	1240224.6929795993	1207385.1912885355	1253907.6153951623	1034770.1362510362	1584864.098320831	1002020.7193785916	1140468.0178872454	1356179.3920991502	835291.2880709344	1375257.5942177896	1276770.4783657105	1464743.3477578051	1502654.0667691217	1179940.9971707722	1616890.9265308985	1063359.8222459853	1261751.1303605773	1728088.8454331306
1429232.1045345794	1156107.5009096914	1059243.6730732017	1088795.8796373287	1249099.1580626827	1449907.6169336322	814448.2720999336	1319190.5100989386	1319700.9972504636	792477.2811581193	1227232.6338406177	975895.0140794949	1234338.9300550865	1206053.789114326	1248654.4154718916	1017119.2984268013	1584693.5711117778	974048.6417393138	1127341.677873492	1354267.398288906	831542.7707184687	1362421.5966740714	1255034.3099525138	1444966.2381936803	1499176.2650725879	1172836.1107591935	1601643.0970792035	1047118.4372917113	1250367.862855426	1612069.4203174536
1353239.4368891744	1155307.7442608438	1059243.6730732017	1041317.5255427328	1218062.5475879803	1441061.1091186195	796367.0101433124	1317080.2959576512	1309821.6579031788	790134.7879037715	1216917.9495427131	946511.8848548639	1233074.5790850017	1126648.349738943	1173867.9099299195	976716.427897055	1558021.607306053	949130.6204459614	1109905.7401337032	1354267.398288906	815960.6238612988	1310568.7230335975	1240892.1778869526	1422699.7638976504	1497882.0503053276	1171889.697111853	1597107.57922081	1038848.4770308818	1250286.330154861	1605779.1881703737
1351267.7379533683	1144069.7839762196	1022395.1347331876	1008248.6405016906	1180739.9454023016	1414942.0813796013	785261.0023889991	1302248.5166156176	1306451.8611728598	785233.8775829244	1208206.703934208	940410.4212325519	1205367.7996489466	1124228.484818203	1158193.5258939532	964216.225483497	1548117.7176344797	949130.6204459614	1049761.4898514322	1330766.603664253	812691.6406845957	1281487.5172409953	1206355.2496107824	1398020.7241721784	1467724.7609923661	1146964.7309557984	1573439.1128925683	999894.3260197125	1234917.4159150764	1593947.6979788607
1350259.209157488	1061098.4848138203	1022395.1347331876	1008248.6405016906	1167312.2544153596	1391214.1201818674	785261.0023889991	1279459.9355801234	1281139.2924225575	779035.3058742547	1196788.6811039853	933080.3304991423	1205367.7996489466	1108203.3655869737	1097419.8206509196	960609.260144215	1539066.1435339237	945820.0497525522	1000025.1368860187	1205931.7034466094	799697.443463114	1239825.5282746057	1196296.8581763194	1341923.195045666	1467724.7609923661	1138217.6330514923	1487299.349777513	953542.9721734793	1234917.4159150764	1568081.5956044996
1332800.5353248152	1051595.7632539636	1011208.6543741637	1008248.6405016906	1149356.2780216318	1374512.4589438764	769649.1390311724	1270513.8188845785	1260550.513172595	768167.168042451	1161242.8279444552	916150.6160025243	1197646.0183000981	1039641.4041331077	1063588.3379135	960609.260144215	1516607.7014691846	927505.9915726419	917384.7908900778	1201877.621829229	773205.1528282925	1205341.4974701775	1110313.6162985864	1341479.4189125644	1459209.6921874043	1108584.1461043516	1347827.0600972858	940006.5445707868	1234917.4159150764	1565171.0058082324
1320210.5658121943	1051595.7632539636	1010567.0035318529	1008248.6405016906	1149356.2780216318	1358786.5303822246	769649.1390311724	1266402.8822634593	1203875.4591160927	758690.0844409114	1153657.8211050003	916150.6160025243	1183466.0016547954	1033942.3207959062	1063588.3379135	960609.260144215	1499077.4160472907	874427.11169483	917384.7908900778	1201877.621829229	767556.8757391322	1205341.4974701775	1103742.0468439802	1286567.2452260074	1435766.3361468648	1107194.7591715832	1329239.32367845	939555.4513979151	1180721.5868322384	1557364.9799107339
1311395.275793442	1046612.6299193293	1007996.1067439065	991044.3271407214	1144142.8748104675	1355414.1120273084	769354.8178135492	1266402.8822634593	1202338.734785739	746379.6790037239	1143612.9962878148	909511.5167898331	1155892.0712225034	1011579.3832175693	1060126.2450438708	947728.6859774555	1499077.4160472907	871349.6731300434	895501.2283223545	1201877.621829229	763091.6277840636	1186486.9120123996	1060143.0430508584	1274832.6927044273	1435766.3361468648	1100174.145819899	1290438.9911727146	931579.4126336466	1180721.5868322384	1557092.5818642972
1279298.043189592	984140.2671437754	982734.4413034706	976462.532775832	1139024.4685655467	1332335.9069696616	750001.0631265088	1247805.627553394	1194303.86758596	681099.4962901719	1129216.6494672503	904512.3413472685	1106589.5763330357	994740.8995171966	1035557.1726773542	947624.1088551078	1490701.109815244	834442.0126407826	879534.8036975431	1140977.6880099466	689265.5560613229	1166104.9404692277	1047207.3890718508	1245022.8590182008	1368093.6469550687	1055142.3994605101	1281011.7958623397	914462.7313473227	1143060.2709459339	1528774.775321732
1258414.3955481513	984140.2671437754	980655.1099350184	939202.9994687331	1139024.4685655467	1291015.841876718	729865.6760147044	1088349.7569157649	1191512.7954532122	677177.1654377901	1103802.4110867348	904512.3413472685	1079073.8317656314	994395.0333504305	1034810.9875572548	879793.4514581668	1490701.109815244	804501.5490217217	864798.5786153757	1140977.6880099466	679067.5478157399	1166104.9404692277	1008304.5710325702	1119220.6783557804	1168869.3182907244	1055142.3994605101	1267512.9204494867	914462.7313473227	1143060.2709459339	1345454.8467105473
1250474.1301117532	972764.3834604719	980655.1099350184	937629.3199362094	1110822.4316368948	1280464.0453673843	714965.3660989136	1058840.2821796641	1190679.19315324	663070.312102806	1097253.0395939213	897006.8892666335	1077966.3460686684	964689.3848473731	1020786.6981839903	860884.2473940931	1489029.9045866907	796168.9905963215	864798.5786153757	1135602.990043197	668665.8742154312	1150190.048998491	1008304.5710325702	1024651.1664157939	1148457.158071855	1055142.3994605101	1236955.6435616813	908064.550936113	1129294.9364006934	1345454.8467105473
1230864.0242371277	952647.2019925601	972093.2954388658	932506.6580033068	1091392.2734167762	1278250.6283771822	708799.3836956394	1052277.5914339111	1165476.784580666	663070.312102806	1052428.224850887	865497.8061930471	1065286.4790429687	964689.3848473731	1003795.9458883133	856889.0723989476	1488649.172026736	770697.3750612955	851409.4193866999	1135602.990043197	666547.0925264623	1139198.4839242909	1007101.4215062225	1023062.0393885302	1147331.30815085	1051001.4875988187	1236955.6435616813	873894.4326555453	1129294.9364006934	1331890.4558571894
1221060.6079149048	952647.2019925601	972093.2954388658	927318.1034959822	1091392.2734167762	1267239.5651085768	703779.5545481817	1052277.5914339111	1124942.1577253656	661950.7257111513	1047708.0392117706	865497.8061930471	1046733.8078901777	927965.5438252001	1003795.9458883133	853168.1999717224	1478795.8559730803	762858.1309713544	851121.8512489712	1130312.6671703905	664939.9566677307	1139198.4839242909	989352.9391954857	1022938.546368123	1137538.644245906	1051001.4875988187	1236955.6435616813	873894.4326555453	1126262.5037906803	1320907.9952249578
1220388.2523747308	940767.2257878062	959710.4464970076	920975.278822141	1047972.2678097944	1258049.7202302027	701831.2429558963	994819.9466760526	1050454.9317458773	650131.4139703214	1037223.573204219	857095.1131216543	1013436.6171151482	807485.8490757394	1003447.4647739899	828293.194344113	1444775.9894262163	658637.6023926276	832974.0417158864	1074332.8903605982	654297.8061867316	1106291.4124525334	874038.2465648779	992189.6012347831	1129484.1316031609	1049582.4951556514	1206536.1253014088	868019.9781794648	1105016.7422349814	1283939.0785500396
1215289.5799276119	936299.5694259654	948173.5437565241	843491.2210878347	1047972.2678097944	1234860.2360798188	675409.8557736933	994819.9466760526	1050454.9317458773	650028.9544668044	991958.6969580814	854760.1322138843	978958.5670078662	803578.4229683803	1002692.5172363024	824696.2107903145	1436631.8334745914	657981.1549151327	821912.1551629415	1073108.6718097883	631839.5259046626	1077250.9416505776	869018.1293829009	989122.24692362	1124832.6169117817	1048562.7672064184	1202651.3007493934	855915.9531474921	1101185.9370749255	1274714.8526300043
1215289.5799276119	934065.6708668118	945970.5742427792	843491.2210878347	1041919.5576554724	1216726.9914211791	633195.9601167958	973913.1464411257	1019859.902381649	650028.9544668044	985772.5599103066	838491.8370306166	956078.511387621	803578.4229683803	1001748.3108130436	804948.9657971446	1421582.465291396	618553.3386086705	818736.1104142291	1073101.7994491672	626249.756273837	1066608.6643619933	844088.1154440097	968334.7602496641	1112798.5852333736	1029069.3662749132	1191230.8283664733	847626.581840004	1090770.0766579886	1263328.0298865568
1208085.4746193744	934065.6708668118	945970.5742427792	827739.3829210418	1041919.5576554724	1216726.9914211791	628349.5500836585	973910.4755913937	1019859.902381649	648564.1942538718	979544.0088026357	838491.8370306166	952436.0494957961	789359.3181374389	995815.0879870479	796562.3323169381	1418280.1110874945	618553.3386086705	817081.4694187449	1073101.7994491672	608157.0725156296	1066608.6643619933	844088.1154440097	924047.9880144615	1111960.7388917701	1029069.3662749132	1185926.4409627358	788772.2833342947	1090280.527802411	1263328.0298865568
1188601.537082297	923088.6905226002	941052.1739879441	821045.1828685326	1030953.7358321515	1204108.9898840445	626644.1676806397	973826.8404829334	993127.5023444473	635709.4284106591	979544.0088026357	831870.3577057682	940541.0827422466	717609.4495838698	995815.0879870479	783404.7397820927	1402126.1141471488	610315.9243291077	806539.2694606208	1044678.4277114957	605800.6812969301	1058387.7760708164	836086.8878072831	903310.6844578084	1105501.0407271392	1014141.0873953811	1165623.4351749015	781106.6115054508	1074341.6565409123	1250156.4669627382
1188601.537082297	923088.6905226002	929520.8602631796	811042.8496403972	1030953.7358321515	1191476.9189635194	625665.3335085341	966018.5917289099	993127.5023444473	629486.6538658063	958764.9849212702	830451.7315154803	930180.7041435795	717609.4495838698	985297.8627733825	783404.7397820927	1402126.1141471488	596758.2976091726	789788.4610679941	1044678.4277114957	604812.1996720637	1053615.150995172	797400.3033274864	902138.2286601386	1096188.325117241	1011071.4754331938	1165623.4351749015	781106.6115054508	1074341.6565409123	1246465.7925949544
1188601.537082297	922491.7912952163	923047.3611224437	797774.595447588	1015716.2114657293	1182874.014849186	625548.9476445602	955799.0288301083	975226.3734074871	601305.60177699	953012.3880323238	830451.7315154803	912088.1174078034	717609.4495838698	980268.0741616206	781304.9226341547	1400896.6951709148	596758.2976091726	789710.5027194909	1044678.4277114957	531868.0988362371	1053615.150995172	772399.7416266515	900764.727489059	1094833.253223859	1011071.4754331938	1158838.844717967	768965.7217064922	1072514.7535926027	1245143.1485058786
1117534.913668559	898341.20607329	887571.6850349994	794164.5976212184	1005694.0348356534	1181028.3585024117	620935.0710332508	953016.9110405089	968604.0724876706	600749.2677085685	953012.3880323238	809123.7082029163	903225.7940622163	713144.1374420812	966410.8611979226	781304.9226341547	1366405.2070993036	593976.1866580651	761136.0851533342	1001659.8742895799	526761.5948380063	1034786.7995264132	755644.4599354544	853719.7410636548	1094518.754366524	962821.6770564443	1147557.2544647148	747565.7184099754	1061027.012347834	1245143.1485058786
1117534.913668559	896061.9327018543	887571.6850349994	780389.8506175327	986421.0973245768	1180050.49926383	615254.6998471639	925687.790354583	968579.3416027131	595202.35748243	944220.8413182817	809123.7082029163	892304.0808994517	713078.6561877206	945112.0465831438	763110.646188861	1348871.09925399	593976.1866580651	759035.4774964729	996327.6880750624	526761.5948380063	1034620.6569477469	751996.5580420225	853719.7410636548	1086850.3310135216	944641.0990771983	1144871.237790719	725913.5793780666	1059561.5450097986	1214262.8969735696
1117534.913668559	785139.1280030123	875954.1148839346	780389.8506175327	833152.1391225316	1162304.5613791773	615254.6998471639	925317.6928182176	966832.0968136407	595202.35748243	944220.8413182817	786044.9191257359	890458.6073438033	707914.8385785145	746719.255674435	763110.646188861	1322662.6461468497	593908.7824511834	757702.3687953175	996327.6880750624	523996.1830464571	1034599.4099447998	663079.4504644454	851699.9146255752	1080209.347653005	824327.1746827465	1045964.1872138471	716755.1789902812	1032423.8440991491	1171000.279903325
1117008.9410851898	741345.8600817	875954.1148839346	779778.7015875162	818353.8134790018	1139073.0400496249	615254.6998471639	924501.9951109645	951041.0211757182	595028.217505639	941292.7591324247	727824.3516182186	890458.6073438033	594904.1556191832	736816.6273161059	761270.8660491755	1157743.824858236	592079.5306905962	750730.7057227392	995867.1378346583	515383.86796004424	994212.75300711	635841.1145653524	848671.0271727731	1080209.347653005	814866.1754605002	1021406.0742906518	716755.1789902812	983704.6086750125	1168685.3021592044
1104699.4148922472	715812.7054568401	847853.7785720737	774660.2209671069	817036.7629494796	1124848.7232272963	615013.0222300688	920978.4136138927	951041.0211757182	593954.2768406725	933372.353165726	695999.7636652285	889180.7377938727	590620.7811171762	703209.1220427755	737665.2048681866	1145948.0608751616	564559.0982324763	730824.1193679009	990243.0539390513	497567.4589209554	984098.8195918147	618798.7197222908	833422.1356659564	1060931.974836154	813456.9232301941	980298.747046748	716195.6515405222	968496.6194268013	1156442.9725079986
1104699.4148922472	711891.0918760124	836640.5914260152	774660.2209671069	814394.9565863746	1117204.462280065	614147.9435044482	916557.1278725974	929858.4695022185	591676.2768310267	933372.353165726	693259.7654978998	875720.7298385345	587639.6222425641	703209.1220427755	712745.6001890433	1135874.6890190847	563220.7859151425	718686.6165185506	983127.8528268937	471163.7163515325	983626.379760149	618798.7197222908	833422.1356659564	1060931.974836154	813395.4908334534	980298.747046748	716195.6515405222	948515.8355400119	1146853.5906215324
1100839.868299901	711891.0918760124	810912.2302602185	762982.1358245998	805040.6175646173	1116523.360067172	611868.1150934425	916345.679601435	912085.275966851	587351.9173306966	933372.353165726	691938.1461996486	867532.4135427249	523768.6400410354	703209.1220427755	703539.1300020567	1130395.8594708124	552337.945962006	709314.5779299905	981715.5444665765	471163.7163515325	964740.1903904619	581879.4041987346	812041.6910562415	1060931.974836154	809123.5860728766	980298.747046748	695122.2570988297	948515.8355400119	1144075.907172203
1100159.5279552506	711765.2713923004	795266.033470472	760847.6222848378	800940.3265507397	1110963.6833426072	611298.0623481943	914671.0995814308	901905.3528378551	586302.1324572563	933332.4155843507	691938.1461996486	867532.4135427249	506835.09103105945	703209.1220427755	701712.4012018256	1072563.8307859625	550456.185466083	709314.5779299905	981715.5444665765	469249.2026539111	942426.3187807888	573344.6009044345	812041.6910562415	1059850.0066771489	802221.576292296	975338.4270161232	691006.1605252418	943682.7633911592	1120575.8555970138
1070041.0418999412	702281.0757315593	794137.7170991047	760847.6222848378	800940.3265507397	1110656.7039115266	606349.6512355696	913538.5823593682	894685.0093435696	584482.9465582793	933332.4155843507	686810.7614944426	866544.0233515871	502692.50873372634	703209.1220427755	701171.58067857	1072563.8307859625	550456.185466083	659257.3028182124	957307.983606751	460852.74059531285	914286.5339353113	572131.3085736689	810284.8505800866	1053001.3094876506	796386.8419685903	970909.5427457171	680728.2543627124	943032.294388853	1115931.1924923963
1070041.0418999412	692187.0502867022	785687.1759002504	755229.7795621445	794392.9217941255	1109151.4529656412	589508.657471323	903495.9339677603	863088.297913816	579195.2227077581	931012.8887357755	682377.4675306986	863514.797204572	494249.59182840685	697349.5702790724	698971.1517726866	1072563.8307859625	549678.4187044097	658253.1220196189	957307.983606751	457965.7041298438	878933.6099477791	474635.42474906903	810284.8505800866	1053001.3094876506	795607.4965170292	969308.4330017981	680728.2543627124	941806.2522906696	1086850.9703176634
1063295.1661920787	689948.2110755722	785687.1759002504	750129.7871807801	787617.9396951564	1099285.9162507353	589508.657471323	903495.9339677603	848925.2576381104	566456.2633932056	926423.6652102869	682377.4675306986	836850.3815182667	492732.9169199302	672712.2040581177	675780.4092071102	1071772.054811248	545401.3386383983	652086.6764491374	920858.4564677561	446642.88987467304	878933.6099477791	474635.42474906903	804771.328992254	1042691.414155725	791299.4932416423	954893.6106898397	675794.1202299293	934366.3428278007	1086850.9703176634
1055931.0790190818	671069.6973581696	785567.4793334857	745079.5827722625	761649.2066726353	1096137.0867061866	579007.6855284972	883328.3883751915	847463.6968055504	543470.849072296	867131.4684996105	654687.5156944152	821193.8295169354	490552.5112916169	672712.2040581177	675296.7871136705	1071575.5008831788	524612.7933145161	620733.2636659717	904356.622758017	446642.88987467304	875794.9012647893	474635.42474906903	800536.8526810216	1042320.2738982751	755484.7526736289	954893.6106898397	671245.8577804313	932076.9268094429	1051469.7495955196
1020374.1892719222	615003.5684795142	750951.0501880995	731353.8871077843	739348.7690689442	1095856.5613938628	559580.0280065015	874333.1599944867	835661.1377879647	534787.5696869785	862164.0223010563	649620.5099922693	802563.6105122112	487829.10849184974	672712.2040581177	675228.8526779937	1053618.9638470332	510143.380276699	620733.2636659717	874318.4864080333	437302.8643835535	872707.6247863295	469491.65393154597	786831.1813972263	1026356.3515283238	751344.44093642	954893.6106898397	666648.6260679864	908822.5188958023	1051469.7495955196
1011027.3198892783	599582.9263469251	692514.0773105023	730835.487120861	731243.7641667001	1095836.508748846	559580.0280065015	874333.1599944867	808060.9582090309	533141.4881787817	862164.0223010563	626834.3226324752	799459.5819071647	482122.314219147	672712.2040581177	660619.556109028	1046146.26538473	510143.380276699	619641.4976316544	865056.9722135387	430537.3245039245	867533.0139539596	465189.04121280316	784460.6995252509	1020495.2784173279	748102.5220574363	938837.6811109231	662468.170899484	889440.7669325325	984196.7223808429
1011027.3198892783	599582.9263469251	692514.0773105023	715332.6356274917	731047.5035877633	1093207.847541085	551996.5180665437	867206.7665773617	808060.9582090309	533141.4881787817	849905.1286155478	626834.3226324752	799459.5819071647	480681.06862372864	666559.618845037	658255.5139501052	1046146.26538473	509303.1247785925	615873.8869422465	865056.9722135387	430537.3245039245	863749.7021681075	434440.5937049244	767578.0677458617	1016911.2396390428	709008.2760648889	938837.6811109231	658754.6200739236	889440.7669325325	984196.7223808429
1010941.8144034483	591469.7509903972	692514.0773105023	697990.4308144866	689266.7732483809	1090582.143077636	551191.07405207	867206.7665773617	808060.9582090309	525735.5151374834	849905.1286155478	626834.3226324752	786599.3304555384	477258.5345855828	652351.2282017592	658201.1513148593	1043608.7378709385	509154.7775054063	615873.8869422465	816319.2693229184	429996.2243030249	813407.9274010673	434440.5937049244	746503.9173976665	1013830.9716178029	646120.2149157815	938837.6811109231	655194.5588304203	889440.7669325325	977979.9198469251
1007791.4537293358	561634.512182368	690323.3499744405	690839.7412803458	622680.4393361016	1087082.6079243561	551191.07405207	861426.8342614109	797650.3240171504	525587.9019384395	848951.3658627536	555432.8612834216	782372.0548826058	474900.5199826395	650810.2589822775	650550.9055509757	1043288.284531099	502332.2045199134	614474.5476817155	780995.3662444784	423450.95158871013	803086.9450731261	429834.52979759016	746503.9173976665	1006620.9997554107	636032.8433225412	938274.3297712756	642414.1418885792	887476.6250119781	976704.0384281472
992724.0987509978	561634.512182368	688273.2678589057	676675.8494100202	608549.5971094132	1083784.3955596937	549221.6452441004	860495.3334655671	793324.9686256772	525515.354904419	848951.3658627536	552246.0476762127	773274.5444885622	474451.6287631311	650810.2589822775	619074.9614662477	1043288.284531099	485418.1801907202	595158.9339133522	780995.3662444784	409181.4444839496	792318.4465844309	407191.91698513663	746503.9173976665	998680.260823638	620350.8155519619	938134.3926421719	628424.0620738257	864614.2491305405	964198.6279363056
947927.0558078134	561634.512182368	678946.025662912	670969.0777379007	581100.6349700436	1082200.5332476178	544612.0264418868	858935.2957677258	791574.1152704522	522037.0154863084	848951.3658627536	552246.0476762127	754346.2013627031	461711.9011692429	644068.2227344975	617310.4617380888	985793.3894683642	479283.86679382465	594248.7116470434	780995.3662444784	408432.4699075606	787163.8203226167	392728.73197138455	741272.9301635798	972147.3454456397	618308.8104169961	929383.2453962709	628214.162912782	848917.8891226811	964198.6279363056
917653.0402154922	557065.7371865849	678946.025662912	628061.2662304371	557261.1293508083	1081475.26695252	542772.2077041928	848933.9574020201	756487.6605849492	522037.0154863084	810674.3959682432	549855.0192674745	747448.5338689036	461711.9011692429	621206.4519693307	581144.0596746252	979422.7783626957	477346.7367703196	593923.3590027661	772965.8924747037	407436.1921110908	787163.8203226167	391180.37189957465	619614.3175957616	962447.4777229377	591594.1741755081	929383.2453962709	628214.162912782	848747.8292022349	925926.6431609234
891784.8045432093	557065.7371865849	678946.025662912	611566.8702291913	543169.4426682942	1071809.5819753471	542772.2077041928	848622.2705088406	740899.9384477735	512018.56277009286	792660.9534848353	502042.30291803513	742856.1054859423	461711.9011692429	604079.1916328582	568018.2606174394	954827.2063420356	468405.5076218917	588110.1934175924	763338.7970278952	403947.9070939222	787163.8203226167	378685.6935570972	586414.8444833227	961652.5263576509	566438.1621813973	929383.2453962709	628214.162912782	846818.0831777366	907194.9361488298
884778.3906431257	553151.5212189916	674056.3466398419	593135.4263420559	529929.1060663799	1070741.7980558437	519805.72198985354	843797.2343333731	703572.3316494428	487131.3602132435	792564.080715017	502042.30291803513	742856.1054859423	458672.8778391327	588678.5459243632	549718.694940619	952052.5009134613	466907.2613325767	588110.1934175924	759051.9956901718	401325.6741892958	775188.4849347777	372342.5380430088	565188.296802395	930738.3172135535	566098.6754245877	924009.1092329238	627670.7674897639	845611.1693865727	901295.540740366
878674.1604612729	553151.5212189916	674056.3466398419	579135.6517796709	519905.72527587565	1054493.4650013228	458506.8031944035	843797.2343333731	699294.4499222008	485749.9987679466	790402.3493994024	502042.30291803513	736593.7767268508	434385.95977860986	588678.5459243632	547675.5306177257	948139.5326581183	463767.68623711437	588110.1934175924	759051.9956901718	401325.6741892958	756140.8489332744	347026.00186959596	565188.296802395	930431.031131992	566098.6754245877	916712.5301997099	626613.2360259922	841791.0802514432	895401.9742011323
871873.5323528633	552877.2007020941	671683.612185617	567292.0435024477	507819.41666739626	1054493.4650013228	457238.05990607315	831931.6932227338	696326.9881004991	466626.73385709507	787327.2122920126	497381.5550504249	730037.3528436727	429165.0089709475	587111.4400895843	538867.5434945152	942762.8154446399	459524.44884863775	582624.2272157377	753093.7154127292	398719.2606657961	753064.9707495068	343121.30933943513	561042.1783551775	920001.5126289878	563953.5987500465	908991.7651516502	610981.101992154	841660.5182642869	894923.8384740485
871873.5323528633	551559.7741923246	663968.9925461782	567292.0435024477	475325.3234883733	1054493.4650013228	410235.33450272324	819837.3691839982	643094.9355422017	414752.8257284821	786224.7631313046	497381.5550504249	723939.1806353013	428010.3264702901	578232.5508036781	538867.5434945152	940163.9670141509	459524.44884863775	581468.1972585339	746484.2054176877	398073.82362403715	749184.7969037339	335997.94714639534	561042.1783551775	919665.9264222496	563424.6131520289	908991.7651516502	598051.7293397445	839756.9999610616	893210.5502567951
855820.352223927	547022.3066420829	663968.9925461782	563231.0608767364	470737.09039956046	1049338.3050602328	398358.2479028872	815074.8239799372	642282.6623833381	409504.54024778656	785089.8477127617	492108.81247669685	714067.5639612885	424921.7195883828	555150.4477166564	538026.1907610669	940163.9670141509	459446.8940693351	581105.00267042	742311.2631698516	392044.3576745114	748663.0228914494	331858.5025572021	534573.3969471531	896151.5767784595	563132.1675041771	905658.4674974028	583149.0019301695	835538.8154697705	860075.7768358458
848425.131770457	533336.5621677822	656541.0063005914	559635.0663564712	466518.2141847895	1049338.3050602328	393043.29286717623	786523.5688375062	640066.6707273937	397491.52233413	772937.4529468273	475685.2622731593	706218.4929686777	420829.04351507756	552562.4008655435	534253.051627159	915818.0220552854	457680.4358013189	574228.9438445038	730311.1727038115	388371.50073774107	740238.2459917567	314490.7003283681	534573.3969471531	896151.5767784595	548771.5587197331	905362.3718997296	579179.2366564417	835538.8154697705	860075.7768358458
840664.4127922277	533336.5621677822	650573.0088614038	554615.542276608	464822.671051849	1049338.3050602328	383110.2244740025	746442.0449793169	638356.5569314623	394910.4447469915	771402.9428906974	462119.7427809269	701386.1505456488	420064.23556850245	552145.8897496779	534253.051627159	915818.0220552854	453926.5948010509	564340.2194708398	728446.2596383411	386660.381617407	740238.2459917567	312206.61899743264	532820.92731026	852042.6921515265	547230.1118768363	900110.4960755645	570619.946085219	827060.5514991402	856706.7564674498
840664.4127922277	531737.163886594	649313.8893095705	554247.5679008012	454143.4299630534	1046500.4281077186	380277.05112011265	746442.0449793169	638356.5569314623	394910.4447469915	757123.1539678974	457737.27810534	699001.8273730109	419494.3584083989	552145.8897496779	518674.66881071555	872502.1660532301	444514.78315817105	564340.2194708398	712496.1659243408	386660.381617407	734715.4891279323	310709.6207813365	532820.92731026	850985.9684850173	547230.1118768363	876596.5769430826	565046.376034505	827060.5514991402	856706.7564674498
839445.4633476117	530327.3027589648	630005.5692379174	554247.5679008012	422438.20814554236	1046500.4281077186	379321.46526085614	746306.9347646066	633239.1397920006	394707.8788888374	748069.4942655636	452991.18045411026	699001.8273730109	415655.06841890275	551736.388956767	515805.7446760856	868681.5537975575	444042.78237164847	564319.3882464006	711914.1421682612	386572.0158808991	716498.0129325995	308960.7069152585	532820.92731026	845922.5491021617	544348.5387560232	865844.6687999906	555883.9296821177	818317.6817804931	824332.9697765242
833436.033275836	518824.3542308126	616501.8220836094	552079.4101330681	418726.1358540497	1034100.2397193145	379321.46526085614	746306.9347646066	610940.2064272768	394318.1480804547	743203.8091715814	444640.8473472631	697663.9979472981	378884.29202131	548177.6317729835	506831.22546369117	853018.7921798634	443598.8967191492	550175.6890114216	711376.4343655371	383147.20666714676	716498.0129325995	295558.6533085772	526842.6973769654	823172.1948014179	500998.30660625827	864820.3931520507	550374.9079680295	815750.7187975601	824332.9697765242
833436.033275836	516062.4415762799	591661.7138620518	541573.401144272	398194.5270816054	1023744.5300467251	379061.9031530603	743870.2722784188	598715.2037413968	392676.0940132051	731524.0508675191	439011.94627272483	697620.9023085852	378884.29202131	538479.9530363027	506831.22546369117	845553.3536731505	440648.8803081963	544798.0896572302	703142.6322752007	381337.39373118343	715047.3678664563	295558.6533085772	521529.6175033556	817794.90402153	498413.74625203345	861330.8489929467	536234.4547751874	802927.3303600923	824332.9697765242
831978.9869075317	516062.4415762799	591661.7138620518	541573.401144272	398194.5270816054	1023744.5300467251	372774.4775595414	743078.925713382	593956.1198911135	392676.0940132051	718085.0112847844	439011.94627272483	691833.8196783914	378884.29202131	538479.9530363027	502501.8819956466	843696.8720460339	437915.8993713393	544798.0896572302	703142.6322752007	381337.39373118343	715047.3678664563	294073.91842287837	521529.6175033556	817794.90402153	495044.2219156277	860503.3676728092	529198.1988184612	802785.6770249297	824332.9697765242
829914.0142983029	511289.8685112889	585959.0553764121	541162.2504479968	397452.86689325963	1020009.9620038745	372321.54982029996	742260.2265950261	590429.5360289607	392106.2300837863	714860.2260560994	439011.94627272483	691214.1299183298	378884.29202131	533590.9038062624	500781.00948062417	843696.8720460339	436591.1093547646	544798.0896572302	703142.6322752007	380690.2252001292	715047.3678664563	293524.6719511534	521529.6175033556	806558.1544461175	461989.43729259045	859063.139150632	523958.3509497695	802462.8169198504	805202.6217644628
825096.4389495434	505065.57962202764	585864.7784566135	539943.0540995385	378971.13702268805	1019272.0655136866	372321.54982029996	737465.9976389507	571965.0643447129	388236.3852634042	694250.104486469	417335.08545872255	676446.0707258607	377634.88521927636	530583.9512785998	500382.85426665185	839988.6858889204	433385.15921264625	538542.917481191	701119.9744634168	378029.36215702904	710406.8466729502	291395.81424750073	521087.2764717728	806558.1544461175	453378.03405652265	854758.1588737228	520729.70725038985	783131.0254875598	805202.6217644628
823529.694272831	499508.65557088476	584301.470258479	534335.7494367629	352947.6018768295	1007214.7906719923	364250.96750775515	736670.9382509266	571965.0643447129	386827.69183263107	692094.0685204328	417335.08545872255	666153.2809655607	374145.76568662765	529477.6032676284	499463.49304422655	838466.8853421734	433385.15921264625	510495.11147014657	700203.1425887503	376733.78829596104	701978.4627272193	284557.1585623511	504592.29357889167	801151.9688915948	440895.0155453384	848964.2081243669	514291.7570668761	783131.0254875598	789474.6346587596
822351.5033655554	499508.65557088476	579990.7933532855	532157.2188688878	345397.1669477536	1007214.7906719923	356724.300006181	735438.5627022095	554194.0920785664	385011.9257324894	691956.4375592398	417335.08545872255	666153.2809655607	372431.43884402554	529424.9297535885	485575.13766664005	836879.2771051811	431680.40305975504	510495.11147014657	677907.2335816309	376733.78829596104	701198.8972525311	284557.1585623511	499357.5351628305	801151.9688915948	438701.28847951407	846596.3412483493	514291.7570668761	783131.0254875598	789155.9682760814
822351.5033655554	499489.73217480956	575473.6349529839	526952.0586043574	319974.1878468668	1007214.7906719923	356641.8057811638	734852.640947613	546848.5696410725	385005.19245740544	691827.5353107147	417284.3108681807	666153.2809655607	369553.1859749631	523026.0710028388	468836.03750433517	836712.7538887496	426527.6122123982	485065.50961702253	669298.9791617092	376688.2401738943	701198.8972525311	284180.22634960373	499357.5351628305	801151.9688915948	438039.70579131524	846318.57118087	514237.56938955904	714507.6120232494	784971.1388579275
822343.315390992	497599.3302136272	573588.8090183903	526944.2290614763	303212.21460199996	1007214.7906719923	356641.8057811638	733835.2061689597	546848.5696410725	384521.55717219604	688665.7696008873	406361.1594596039	661777.12230922	369323.63187355833	518860.4591741869	463059.6030777395	816585.7005143007	426527.6122123982	450071.945353262	667193.9482960821	374803.20564564597	686064.6223047953	283444.9494186059	499129.86038672976	800805.5721609071	425640.355007759	841610.8129356764	510274.8313420819	692082.2972446088	784951.6940459331
821790.194421097	492123.9490159926	531424.0590844419	526927.5972875274	296938.83371526975	996847.9613160872	353381.29900080676	729227.8122231205	546622.3668521127	384515.96356521867	688665.7696008873	406361.1594596039	657720.6583875384	368906.3012725299	506633.86280848976	463059.6030777395	813742.9877024821	426370.57726758305	445776.75263465045	656499.2719960278	337647.7529674102	686064.6223047953	282061.7274144724	499058.61834944284	793488.8127008374	425494.684379582	829563.3466071807	508407.2294550848	691921.0236060263	769247.7702066221
816366.3879216617	492123.9490159926	531424.0590844419	517071.2489535571	296938.83371526975	992308.4216157469	353381.29900080676	726925.4644058895	546601.6710287477	382841.2393327989	686605.0793060866	401033.7164023537	651763.7338948149	363419.5603608636	506633.86280848976	460644.8962511394	813742.9877024821	424544.3850235134	445776.75263465045	656499.2719960278	337647.7529674102	673814.6532593595	275191.2765761565	495208.3304150301	785819.0406456231	425494.684379582	829563.3466071807	501514.04283740843	677985.1099641942	766904.0649371864
816366.3879216617	491493.6710106789	531424.0590844419	516884.92254479957	285002.9286464118	978064.9467533337	353381.29900080676	726925.4644058895	538943.5673209758	382575.49986432807	686605.0793060866	375798.1438421329	632671.331420082	351753.6239677733	503427.5300031561	460644.8962511394	813742.9877024821	423978.41102446057	438793.93130977877	656178.6661159327	337647.7529674102	673814.6532593595	275191.2765761565	493282.1981636239	776516.7601629246	420926.8334808022	829563.3466071807	481719.1038380421	677791.1024873902	754543.1473919163
751827.1726540687	490317.12422444345	531335.9782836955	516098.23558101733	279773.3571686983	973811.0158663047	353381.29900080676	722257.3470930996	529353.5861561134	378915.3566911226	686605.0793060866	368820.79837904655	571828.5191665401	347817.6409699723	497521.38934485964	460644.8962511394	777045.0157639539	419938.47272952576	438793.93130977877	653237.7526463458	331407.47834577115	673777.9645849436	275191.2765761565	487840.7303692875	758758.3395868996	391552.69261162594	771127.693687047	475167.74749325454	599750.6413725895	747534.2443194169
750736.7801653227	477757.4497480145	528393.7289036553	499557.36149460013	268424.16484056594	973394.2276027723	347196.45842231374	722257.3470930996	526951.902547377	378221.719746185	686605.0793060866	366674.48106602405	570505.8052715573	347491.4244507201	481044.41003419145	460644.8962511394	772775.1936743899	419938.47272952576	435063.11806475086	651185.4636003737	330061.73393948603	672423.9130218439	265363.8324297617	485730.6670578556	758145.1818661172	376293.53625494085	769505.6001765361	470910.98627876985	599373.4051516821	728519.9626853229
750736.7801653227	477757.4497480145	524520.6204143907	494387.87687929085	268424.16484056594	970472.4771040389	334431.03569888073	714018.640709101	516596.4166514196	377934.23561807803	678650.2991192396	361281.56777437404	564606.7765224297	347345.3212225315	479675.3150088066	452706.9956413067	771116.862680492	415675.20998207625	432747.632435901	644348.9053513168	330061.73393948603	670578.6547974447	263919.5387184894	480454.53601382684	755660.4817814768	373354.4268449537	769505.6001765361	470139.4433634167	599373.4051516821	726583.9776895331
748159.9730414468	464652.40517006424	524520.6204143907	489687.0315441126	234039.84055553304	969384.5868619686	334431.03569888073	714018.640709101	512821.32085811574	374907.3872015147	677989.1109308967	354472.73061435006	564606.7765224297	344113.6271188422	467146.41912593285	452706.9956413067	766104.7370646873	415450.36661391257	420432.0980095601	644348.9053513168	330061.73393948603	669073.6202259696	262366.56381152314	476816.82216910593	755660.4817814768	370107.40712534566	767973.6245215714	456751.6259925667	568419.8437147203	720628.5799957961
748159.9730414468	459061.1969897451	524520.6204143907	489687.0315441126	234033.72934214995	968788.2843376168	332950.58136425994	713191.2270590448	460836.1874151126	374882.63596559135	674997.0286288082	345013.8662388488	564606.7765224297	344113.6271188422	460461.63342690066	421804.9847647615	766104.7370646873	414332.47282701125	414038.12501501973	635918.9598150487	322136.94997011585	647816.5383008308	262366.56381152314	476816.82216910593	748558.03555722	370104.9956986222	763929.451093949	450390.1210454082	568412.525941274	714380.6828309522
706713.497744166	459061.1969897451	518959.6850630437	487067.8814659864	233633.83851357125	941233.9511586454	332950.58136425994	663002.8024544468	455775.3972415262	372306.30205618724	673433.5539443014	340222.6994753082	510146.2934022009	344031.78472482983	460461.63342690066	421525.30976378766	758980.2174959361	409858.6039540777	414038.12501501973	633891.7697136957	321938.7999412193	612790.7910798885	260291.7419032949	467937.3978566281	732043.5504022394	367867.9915078863	743946.2340642783	433645.5889011738	563926.5860773609	702370.9916838813
698468.6293297239	456162.0704179805	518959.6850630437	481394.0105211691	232782.7697781128	940118.8791907094	331953.20566299587	662978.0229914198	454541.36435042776	368589.9997097742	669348.879724279	340222.6994753082	504345.4202328653	337150.6664671804	457072.99084217445	418525.4610599611	758122.7994155847	409573.27175573714	413814.3995664953	633120.2498166445	316744.07473321224	609784.0277913548	259036.67370934825	464212.79136760364	725275.6462794802	367622.03276463324	743946.2340642783	433645.5889011738	563568.5645739221	696152.8093540624
695362.0962982724	454950.16233701096	510120.4480180224	477134.89970135456	230306.91353732036	940109.4118825196	331127.48666075786	662978.0229914198	453061.3668875362	368589.9997097742	669348.879724279	337992.7494440083	503324.12185413303	337150.6664671804	449719.2126132511	416957.7269083957	742714.5320916433	405555.2912985863	413625.2678367641	631924.2914394753	316744.07473321224	609784.0277913548	258917.2766633041	461294.7063161521	724686.1719784066	357105.8557402774	737821.1028307463	433513.9560046649	554889.3353575115	666884.1259703438
695362.0962982724	454559.3988680747	510120.4480180224	474942.32851718244	229280.33349897456	935720.8322623657	327303.16282645747	659088.8240620726	452556.31257288303	368589.9997097742	662856.7799782762	337883.98222812	503324.12185413303	332890.9785137654	449394.82979944977	409670.99588341167	709777.7015884682	403128.7079809193	405379.8741426505	629953.6560652716	315437.2172066361	609545.555478288	257404.9642941437	456583.2657829551	722150.1004296057	337457.88482327317	717747.4422786365	432630.708035275	554889.3353575115	653847.1927041907
694444.5438878313	451576.03429435496	504022.2612739971	469413.5428528439	228562.9629207417	935011.5755001217	327090.4799607269	649965.1387450969	451774.696949275	368589.9997097742	662017.1029851527	330262.79460962187	501698.7805280087	332175.33210602886	449394.82979944977	409670.99588341167	702478.7859233075	403128.7079809193	391584.0744451215	629953.6560652716	315103.1261331129	607679.6895495829	256162.6338225384	439874.1743359936	719813.1857060359	337457.88482327317	717747.4422786365	424221.153489604	554889.3353575115	653847.1927041907
694444.5438878313	450383.38004155137	504022.2612739971	469413.5428528439	222758.54619063754	929282.335783844	325575.9290928228	620369.7107586403	451774.696949275	368348.1729963718	662017.1029851527	330122.5898810022	490193.31137475773	331705.91053277627	432607.7776897747	409670.99588341167	702478.7859233075	403128.7079809193	391584.0744451215	628488.492406518	315086.9358020688	607456.0556108027	255769.89852706916	428539.39441975905	713587.2164028652	337457.88482327317	717179.3581497599	422765.60140190116	554889.3353575115	653818.978950549
691024.1172995111	450383.38004155137	504022.2612739971	468948.3322445632	222758.54619063754	929282.335783844	324030.34029734565	612334.8780757334	449303.1069754386	358753.8008071142	661938.4830740264	327660.4986411397	490193.31137475773	328780.54382712545	432607.7776897747	409559.07201401313	702478.7859233075	399473.566859213	376889.19353513344	628488.492406518	315086.9358020688	605840.5160900513	255769.89852706916	427613.82223301235	713587.2164028652	328435.21603974653	717179.3581497599	422765.60140190116	543809.2234496496	618258.7002793368
690855.5197509062	449888.4750581286	504022.2612739971	468157.2256424471	221694.07915387547	891420.9231517382	324030.34029734565	612334.8780757334	449303.1069754386	358753.8008071142	660548.1707277234	327660.4986411397	490193.31137475773	328780.54382712545	432607.7776897747	409485.29955801886	702478.7859233075	399473.566859213	360568.02742371906	628488.492406518	313065.0896829247	604571.3264831004	255612.56116109784	427613.82223301235	683078.4655117507	328435.21603974653	717024.9438417527	422765.60140190116	543103.0681202748	617662.867247081
686336.6866820891	449619.3080789089	503919.1629597702	465861.90037846396	219241.45686699502	888811.4552871995	324030.34029734565	582263.3484767484	448659.3073831207	358753.8008071142	658704.0528488392	327281.8036779259	490193.31137475773	328780.54382712545	432607.7776897747	409485.29955801886	697655.6822467272	398633.2499263906	341286.8420939676	626691.6809226646	312934.65913529054	604007.4917959395	255270.81859917482	427613.82223301235	678643.8770090537	328072.22100599017	715193.8889512268	422353.77187652036	543103.0681202748	588441.5347299033
684177.1172420194	411954.54872178246	503916.0128072117	465861.90037846396	217749.02028254652	887912.380501336	323735.8902713384	581950.2726883629	445028.23865612934	358753.8008071142	658336.0350571529	325989.79830056045	487445.31928412913	328780.54382712545	419209.3474600778	407283.0280142599	693246.5125981494	398058.79789950873	338526.4230924773	623743.4381440821	312857.2220649541	600319.5885865963	248867.04470516648	427281.18827518204	677221.5048784459	326582.44400033454	704125.1045817372	421565.04707337916	543103.0681202748	573069.5460404321
623228.0296945146	411954.54872178246	499382.14812693803	459578.11970568745	216628.44726586668	887912.1530769845	313347.4539017431	574649.0234263545	442655.72099389747	358209.18688274664	637573.4334193314	323914.4052247156	462267.7840771504	324590.7773514885	419209.3474600778	407283.0280142599	688270.6771433413	393216.4379731045	337048.2515706669	616262.83771036	306591.7694863897	597410.3884719608	234476.60455025316	427215.73028912814	673827.692196105	323851.678808396	700630.8270821103	420008.58325410547	523565.5389634096	571711.8253825749
621842.8121121209	411954.54872178246	482269.7624906222	450534.1097162419	215881.91378196908	877158.2162401752	308404.108046055	565009.9183196651	433186.33418588014	344414.76573595696	632153.5828467006	323406.6862061474	452389.7271976353	324392.4172177536	419209.3474600778	406320.3693897782	672420.098615759	386048.5249336742	331058.8363697148	610183.1244445062	306509.58631437796	572846.8739522652	225139.1888412991	421185.5951299241	668098.9241885514	323166.2595487916	694524.9381067719	417167.0287548694	497938.1694106854	566701.0435183266
621784.064116594	411954.54872178246	482269.7624906222	442265.33543190965	204612.8676945293	877158.2162401752	308404.108046055	565009.9183196651	431236.35614111135	336408.4529192648	626426.7456648623	322739.89952455985	445446.04978405655	322455.3062663768	419209.3474600778	394897.42523722595	658390.9292760122	386048.5249336742	330499.87588113267	610183.1244445062	305762.811530286	572846.8739522652	223813.1647955959	420745.83082179	668098.9241885514	317812.9786208745	686656.178463812	417167.0287548694	486643.48957747634	529650.3754648824
619643.2963544818	411954.54872178246	464169.5504430399	442265.33543190965	204612.8676945293	877158.2162401752	308382.9092210841	564832.8788465223	419916.43552670267	336408.4529192648	619448.5510642943	309487.05542178056	444233.6226848657	316445.59858365974	418499.8009323055	394897.42523722595	658390.9292760122	385592.1654111371	329388.47320833465	604615.0016406004	305762.811530286	572465.5833447555	221631.74667920356	419975.63938473695	668098.9241885514	317812.9786208745	686394.3843776284	412491.0977048778	480539.10486739763	529650.3754648824
615503.0917598486	407211.9896834352	464169.5504430399	436881.60978137783	203781.01559958764	868401.6390876593	307004.85712807963	564832.8788465223	419916.43552670267	335875.8071925185	616044.0879467836	309487.05542178056	435077.0493578674	316445.59858365974	414622.1682272885	393808.57369621145	655905.2922767901	378500.4185653518	327080.60736803384	594619.3240396549	303969.49033103214	551215.1176846601	218372.1989362638	418323.89883942285	667965.1491334001	317585.1199978231	680025.1731912597	412488.98898855783	465598.5801400224	522671.32094101777
615330.7617799486	407211.9896834352	464169.5504430399	436881.60978137783	203781.01559958764	855362.1259598054	304241.5719407922	560553.6360258356	387375.012663122	335458.9557748517	609613.9348463248	309487.05542178056	428418.34820934717	316438.329055694	414453.8159745311	393808.57369621145	637560.6906737583	378500.4185653518	327078.4672325112	594168.6574244214	303968.8097020228	543856.9513547986	218372.1989362638	413460.3648342095	661692.0084287178	317562.1988284737	634779.1106887846	411961.26826658624	465428.9979711741	522671.32094101777
612055.4923540071	383720.1363733448	462793.20675403805	436164.1737991824	200183.29956300498	825882.9883027746	303092.0372246458	560553.6360258356	386750.2984265707	332467.3393608081	609609.8347222126	305398.84822280734	419042.80075037846	310882.435998287	389473.4872183567	392295.6612291841	634279.8718632935	376714.72328287456	320198.3132021401	558951.3899312414	299975.95329488866	543309.7550872292	217884.01622304658	413460.3648342095	661692.0084287178	314083.95162194007	618991.9791690228	398075.41753497627	465390.35660528863	522334.1121759112
612055.4923540071	381165.0794382272	462793.20675403805	434654.34662752156	189658.67008849906	824475.0299771938	301936.3901499143	558016.7417361918	386750.2984265707	332467.3393608081	606141.1419146934	302941.0962706543	417004.23709591175	310836.7598518194	386918.4347972106	391056.24569013657	633561.3353920138	375424.36045897065	319868.2509098164	557311.9597892957	299975.95329488866	542787.7850100136	217884.01622304658	412195.3059278234	661692.0084287178	306753.7868948381	617491.4375363261	395121.64397096686	465390.35660528863	522334.1121759112
611396.7582366867	379729.0128073995	462247.1734895986	434654.34662752156	189440.77544351527	807678.2599944441	301936.3901499143	558016.7417361918	386750.2984265707	331826.7622640538	598705.9611379126	300807.3117458808	416970.4181064552	310030.75616738823	384849.02720013465	391056.24569013657	632592.5258516164	375424.36045897065	319254.01267676876	537701.0094414245	275842.75859670585	542577.9415708974	217884.01622304658	410050.05365175114	658058.8615752134	304787.1011189084	615999.5749890369	392295.9933265062	460092.0883510943	521962.7175159308
590482.5189056044	374357.1901472488	461547.73979108786	426576.61135340115	186246.66350230036	807678.2599944441	300071.9644658609	549060.6616086352	375103.5752123148	331795.48604739376	592474.3082679993	300133.7404927619	404196.9162348442	310030.75616738823	384849.02720013465	362156.1587161375	631838.6877378549	371820.21784284763	305594.00432261353	534284.8761231782	275842.75859670585	542528.6383977631	217839.67222765283	408762.02176587936	658058.8615752134	299748.07051740115	611438.0822048355	392295.9933265062	460092.0883510943	448146.61869890254
588198.8030249336	371377.78744883667	454801.3031991844	416444.45421356946	186245.20250380773	776672.8641378728	298668.7196281412	549060.6616086352	375102.28931859054	324569.73868448415	588839.6556008772	293297.37454421027	400188.9256004505	308345.656205764	381199.0049639321	360158.4632258033	604304.7813348357	369548.0226191864	305594.00432261353	534284.8761231782	275842.75859670585	539233.4679903747	216889.61913444134	408762.02176587936	649926.9436093672	293048.72980777826	611437.5234897671	387853.7073074006	458857.98486335215	445099.5003719373
584620.7127319797	371377.78744883667	454801.3031991844	416444.45421356946	185837.23780206867	776672.8641378728	298617.0422267014	548072.0170171804	374854.88687334233	324569.73868448415	588291.7698941984	293297.37454421027	400188.9256004505	302650.4288371392	381199.0049639321	336305.9624237175	599291.8559185762	369548.0226191864	305594.00432261353	530927.484538952	275842.75859670585	539233.4679903747	216545.93103919292	407259.5884303171	638383.2878586975	283267.9289142659	610560.8261941345	387853.7073074006	450254.6935887527	442179.7454305786
584620.7127319797	371377.78744883667	454801.3031991844	416444.45421356946	184253.56376421524	776672.8641378728	287676.38030352053	527403.8501850736	374854.88687334233	324569.73868448415	587020.7961790604	293297.37454421027	400188.9256004505	302650.4288371392	379930.3445973155	334717.15837811166	596170.5111270545	359149.2194691027	305119.3931202027	526174.7466587526	264098.8946653187	536894.0192980017	215217.29652636684	404490.90476487833	628108.1175270397	278693.95958612557	602253.270454452	387853.7073074006	448052.7874374131	413999.44569343235
582693.5341909028	369040.6786972088	452107.92388342443	416444.45421356946	181774.57868794026	776672.8641378728	279654.1017483364	520689.6626961787	374716.42258065136	324569.73868448415	573154.1697358047	293297.37454421027	400188.9256004505	301574.2892831367	374483.4912319094	328403.1805713459	595403.5969279734	352296.08890191955	304899.6676768161	525207.415044431	258654.5748373612	530333.0677169656	214947.61615284538	396942.9464536615	596697.3682370796	278693.95958612557	602178.9060437814	387853.7073074006	448052.7874374131	389953.0617965337
582417.9806985301	366012.1834031195	448697.6783230462	416444.45421356946	180433.95870926892	775870.7953226506	279330.60321603983	514788.11206419114	372300.08528726303	324569.73868448415	568738.270870282	291820.7051413576	399076.5076164855	301123.76989628025	371769.0092285267	327235.97081297886	592569.3777651733	350934.1151201896	297427.3061523416	525207.415044431	253380.606742616	518710.9698644963	214152.93534394138	393669.44081339845	581602.7292087493	278693.95958612557	600344.2552818173	382239.08174035326	445094.32398978603	379259.1032023413
576189.591309618	362468.6413213696	448346.4085457214	410202.0082265528	180349.6300475888	772637.5434873783	277411.3586062187	511616.72159740387	370992.0732432583	322710.35636285815	563751.0223635634	291494.6563614232	394402.60976797185	299606.14640105166	370695.1419349194	325092.1173926821	587347.9864952017	349199.79770556046	296914.41961632523	522003.7279254845	248657.0294669493	518519.7081600238	212261.5576718324	392446.5826524517	568101.9364315243	276876.57451615535	600041.3943032101	379930.03438939265	443775.3597044834	367868.6875373104
576189.591309618	300666.1047379673	448346.4085457214	410202.0082265528	178844.60865703746	756662.4088279551	277411.3586062187	508476.0241742858	369730.40995429695	320233.8650380501	563751.0223635634	291173.80092423054	393937.53257433785	297264.77237432107	367947.6233887078	325043.6781575654	586633.5051880517	348376.005925768	296914.41961632523	522003.7279254845	248657.0294669493	517410.81562460866	212261.5576718324	392139.6014817285	567771.6849351815	276648.43374658405	599946.1165063863	379930.03438939265	440472.6713291754	367621.67672993947
576189.591309618	295025.8101018721	447850.48018930777	410202.0082265528	178844.60865703746	756662.4088279551	275049.1752595507	498777.51941695047	369730.40995429695	319573.2690279693	563751.0223635634	286399.6074681814	390838.90385743114	296759.8200557953	366913.79104792094	321958.5737046741	585958.3981652245	348376.005925768	294603.29350147845	521885.2285915292	248657.0294669493	515559.36602273094	209811.73498517595	388933.3733691327	567554.4102998625	273474.66671411664	599931.3744482708	364810.41124030267	440472.6713291754	366336.87013152626
571325.6364643279	284841.30102463317	441673.2182539811	410202.0082265528	177664.23254976943	756662.4088279551	274137.1781247683	498146.9705779609	369730.40995429695	319573.2690279693	563525.495859703	286399.6074681814	388539.41037154436	296284.7570917539	364468.44639127306	321958.5737046741	581213.7668547932	348376.005925768	294603.29350147845	521604.95195529447	234252.22038005127	514803.61983156775	209592.5292617855	387791.07286813756	565232.1574089336	273286.27879299416	598913.292789232	290040.4438572349	440472.6713291754	358830.73919840396
532560.7656071039	283724.1333281487	441673.2182539811	409634.0906129231	176520.05789344222	756662.4088279551	273782.9138863647	497910.25237320975	367568.9389348764	318910.7720646422	563525.495859703	285505.80849496025	388539.41037154436	293502.0854166505	364468.44639127306	321661.3767646814	581213.7668547932	348218.98874924384	294470.34849608014	520021.9400126697	234252.22038005127	514803.61983156775	209592.5292617855	387655.78494078823	563790.9635108353	272016.25068762986	598522.7619608927	287985.9200700147	438846.9542030567	348218.3566929512
528629.2675582629	282953.5155341861	441673.2182539811	409258.312949788	176520.05789344222	752471.962279529	272984.91465285333	497360.868307581	367568.9389348764	318381.9225736433	561802.3398948933	285028.179099438	388539.41037154436	293502.0854166505	364468.44639127306	321661.3767646814	581213.7668547932	346688.460267455	294428.84585900453	516239.8321912837	234252.22038005127	514803.61983156775	209526.49616637055	384464.48783940385	563162.8941225766	272016.25068762986	597525.7199667428	287812.65129509114	438846.9542030567	343447.4510544222
521333.59089645685	282953.5155341861	436308.3003272425	409258.312949788	175576.12571129587	752471.962279529	272812.93889269826	478904.69373374997	366692.5198286906	317124.9550291866	561802.3398948933	284233.291771209	388404.70135813137	292466.17169307737	364447.0412565719	321661.3767646814	572249.8033462705	346688.460267455	294423.8074415898	516239.8321912837	234252.22038005127	514803.61983156775	208612.8865955476	384464.48783940385	563075.1100974843	272016.25068762986	597512.4255044585	285976.9174137997	423368.7395181245	343447.4510544222
517069.1219404127	282953.5155341861	436308.3003272425	388410.0486106668	175576.12571129587	752471.962279529	272812.93889269826	453760.96752871893	363628.3498254668	314638.5434872541	560028.8285458226	282074.334649475	386560.96917071077	291003.7173879423	363887.46851149946	321511.7100925507	572249.8033462705	346688.460267455	292552.42030141124	516182.5730187533	234252.22038005127	511882.5580358761	207355.33418194557	382095.35647291323	510893.18730438384	269998.86841095606	595840.253447954	277837.08520201396	382329.35705814295	341977.19271622127
514104.75867150974	279168.8461113111	433593.5232538651	373187.41049651435	175483.03015736007	750555.2888639552	272810.9360942948	450155.4995778209	363628.3498254668	314638.5434872541	560028.8285458226	281099.7644280671	382725.0311275987	289692.3410057699	359862.7872364971	311417.1801295559	572249.8033462705	342515.53403109324	292114.44438214554	512999.397341352	232299.23411688572	510729.49206957855	206204.39940170076	381560.2271240958	510893.18730438384	269998.86841095606	593892.6365522504	276367.8881205041	382329.35705814295	341071.55889340513
513225.9891258838	279168.8461113111	433593.5232538651	368880.3702466527	174643.20580834406	750555.2888639552	270638.3081806675	446016.6538732979	363628.3498254668	312060.13032847387	556022.2993200358	280046.59305020055	368806.5599266503	289692.3410057699	359862.7872364971	293717.58705295867	572249.8033462705	342515.53403109324	288681.22596963344	488626.1785919038	232299.23411688572	504684.9434419139	206204.39940170076	381552.7382673111	509340.1748134052	262772.8222205642	593892.6365522504	275449.78050260653	381498.28682558046	341043.1297652257
511537.60501285567	278479.47406642325	431504.17533877667	365053.35560418246	174515.53951120548	749720.6662881175	268823.449767896	445034.6924814932	362165.76982004923	307749.2406281773	556022.2993200358	277575.2784096666	364628.8471615436	286780.8896088896	347409.05174799147	284630.9156217693	570432.06277635	342479.221897482	275107.0555441816	471103.0571681445	231342.60670866765	504684.9434419139	205340.35878419294	381332.9740081677	473172.63774962333	253823.3511402369	591958.7555321865	272153.9250707258	379207.3014211752	339617.8034208548
509319.49778718007	278479.47406642325	431504.17533877667	365053.35560418246	173570.77377713102	749718.6792355435	256852.12304909746	440204.91121595254	361517.1524313218	307100.8865968363	555955.4916837456	276821.4519064804	355926.87248421356	283664.3631966618	337832.69865560444	270394.57878371567	570432.06277635	342479.221897482	275107.0555441816	470973.2559385327	231342.60670866765	499132.8192599701	204895.2787672331	380248.46676626377	473172.63774962333	253790.28835366986	591958.7555321865	272153.9250707258	379207.3014211752	337925.0340576133
509319.49778718007	277281.0780615083	431504.17533877667	356582.5505281794	172429.04826665018	736374.8717265768	250309.49071189217	439836.5576650917	361144.35844314535	306132.1286565175	554048.2331828426	276723.84657373984	338802.37689441576	283664.3631966618	337621.56398094934	257613.8658532593	567974.902650057	340894.219113375	274803.73059545335	470818.36920504365	231342.60670866765	499132.8192599701	204684.8064971583	376763.91892496235	464684.8870806884	251742.7695168764	591958.7555321865	270019.5461185954	379207.3014211752	336721.8030567354
507430.6674406425	275873.8936172416	430779.545993737	342308.7017163537	171573.3917478392	733675.4199526621	249481.6991947344	438922.2057764839	360544.0310911037	306126.72931077576	554048.2331828426	272858.43467007653	335389.2220889559	282844.0299727631	332663.5296425889	250570.69499357181	567266.8185385796	340894.219113375	273551.15590652433	468816.3357083472	229857.56847183048	490322.5120115906	204684.76615182965	369997.9085490277	463719.4254410848	249650.46530480834	555938.5789047339	267641.58826065867	376505.2622506972	336189.3572424182
507430.6674406425	269264.92517170054	425761.9503120734	342308.7017163537	171539.709243104	662032.2887880978	247173.58564929402	438922.2057764839	345727.1967398569	304549.09015663934	554048.2331828426	272858.43467007653	335336.0921028206	282844.0299727631	332663.5296425889	249446.0480807807	550251.1209398388	339663.5301236245	273045.30140159535	461658.9175935247	229857.56847183048	480483.44547534175	202749.62817375537	325130.6347767467	462315.598487354	246051.13433536064	550572.2950241144	259315.89541546485	376505.2622506972	335053.82354247686
505623.0009651634	269159.39530371455	425761.9503120734	334678.99259010056	170946.05365865005	662032.2887880978	247173.58564929402	436145.5169052048	336938.38103651226	304549.09015663934	551267.6421456807	272614.0488874486	333161.0181534106	280630.6710964027	332260.15256348683	245501.62659638454	548550.2721992825	323649.12145341834	272396.35108578415	461658.9175935247	229303.3935256294	480483.44547534175	202749.62817375537	323839.12913913775	440498.1128625762	246051.13433536064	550227.7760731628	259315.89541546485	374299.3792104046	334756.41798397596
503610.6652067224	268187.3244119392	401856.48134023795	334678.99259010056	169986.3235744049	658622.9982055932	246193.5937941172	423932.7069162525	336634.8773851582	300851.81847585563	546012.8107986372	269405.70625030535	333161.0181534106	280493.335923588	330890.1978041452	244989.87834103723	545838.7587905361	319509.8941597078	270768.19453961414	460145.03764381364	227053.89839658988	479386.4200402426	198417.94135071192	323081.2150684399	433076.5836984751	246051.13433536064	545149.9964645123	259315.89541546485	374299.3792104046	324375.05563563213
498148.9976831766	268187.3244119392	392275.2177718694	334678.99259010056	169882.94484332655	658622.9982055932	246101.52766364953	415477.7950799634	332876.2763785808	296205.4519757651	546012.8107986372	264969.47477526206	329340.917729677	278775.497378759	330017.32454578107	243356.03828440382	545235.9504132136	319509.8941597078	269557.70530840696	459440.7126884919	211675.8222331645	474089.9128803137	190900.0925270548	323081.2150684399	430006.51784005575	241236.21924641298	541728.7179661709	259315.89541546485	373638.2655765701	316217.2967255366
496269.1885251664	265918.3797925001	392275.2177718694	330414.9039985992	168407.59795176494	656174.0958908064	245997.52700719383	415477.7950799634	330884.9737811949	293009.806803961	544967.9484514946	261507.91258313574	329255.61916855926	277719.85033814574	328032.97813495237	239906.1196777734	477427.26482503576	314821.22683161765	268312.5019147589	456602.5130863728	210681.68914518025	472408.9944564516	190185.75059911827	320848.2192746527	429695.4491108708	239265.80736419934	539188.0236524466	256203.45806124012	373380.77069999673	288532.57045663876
472481.87826636457	265918.3797925001	391303.6379945622	330414.9039985992	166973.12306731835	656174.0958908064	245997.52700719383	415358.8269889491	328054.06584081316	291790.47061841056	544693.9377035265	259293.2596260359	329216.3142643191	277719.85033814574	316629.756548322	239906.1196777734	470991.3404393559	314313.1675449389	267494.6622613299	456302.18336069887	210681.68914518025	470347.88757289463	190185.75059911827	320717.7277419825	428972.0328692398	239111.38084014077	537411.7231685262	256105.32395523912	372486.923010171	287400.1584226839
447250.70174791187	265918.3797925001	391303.6379945622	322539.85347303405	164057.45614424744	656174.0958908064	244895.74296853025	414282.7650013486	328054.06584081316	291790.47061841056	544693.9377035265	259293.2596260359	321809.91164063173	275565.92703438044	296349.18479222205	239906.1196777734	470899.3199196782	313626.2025888594	266190.0697899305	456302.18336069887	208316.88181564288	467092.85570663435	183028.82973864136	320717.7277419825	428606.33367690124	234851.59923628767	523505.3033899948	253413.62243700982	366257.7216235761	287312.9872932317
446997.6429450379	264756.4091664245	389815.1405621594	322284.10054040636	164057.45614424744	653227.3760730741	244049.8581651749	408698.13429880544	325543.9233571007	289529.6486375203	538740.9896577541	258170.52963478924	321622.95266379294	275565.92703438044	293964.3063386891	238558.00438121136	470304.6385771828	313626.2025888594	265059.22836655827	453476.89857735875	207333.73414746928	467092.85570663435	183028.82973864136	320482.8838249022	428606.33367690124	234104.30842552776	523505.3033899948	251540.29984649227	366257.7216235761	283807.4074956479
430008.53608991625	257813.84644695465	387515.6592090184	322118.13998350763	163427.60817113676	635106.4371242381	244049.8581651749	408698.13429880544	324511.3557063744	289256.78213485057	537100.4753325852	257885.05138131857	319334.31647998537	272525.5201834226	291496.23448074877	236381.58623571094	462960.71674259554	313256.9584176035	261500.58384272896	451605.20419151406	206017.7919481797	458489.41324797063	182686.46270008705	319952.3152744995	407538.23851308535	232879.5703259449	523505.3033899948	248626.40361473162	366257.7216235761	282629.6224702321
422227.26142025494	257813.84644695465	387515.6592090184	318366.2478576298	163427.60817113676	625401.8631513991	242207.01177201676	359498.1347623298	324136.20379941445	289256.78213485057	532538.9577727277	257480.6654595234	319135.64778717613	272525.5201834226	291496.23448074877	236381.58623571094	462960.71674259554	313197.2760788026	261500.58384272896	451605.20419151406	205940.74775617378	423792.8536953807	182119.0956683734	314623.4618138411	399458.70679455344	232377.21805035125	523505.3033899948	248626.40361473162	366257.7216235761	282168.41042012593
416670.79923940037	257813.84644695465	387515.6592090184	313533.2326831271	163324.5245507501	611882.2130442138	221311.73771519438	359498.1347623298	324136.20379941445	287289.91670222394	531033.1009707508	257314.4789143946	319135.64778717613	271145.10610639874	290271.2782984263	235388.55645712945	462960.71674259554	311414.03695819323	260215.5407889	451605.20419151406	205855.41170606585	422154.7803686803	182119.0956683734	313277.02797439956	399458.70679455344	223817.5736690503	523422.8127578744	248602.4937868881	364218.3821739992	281501.6067337378
411731.27009265183	236786.80545392423	385460.75977819675	313533.2326831271	162117.2024385896	590690.7098403501	220014.59158721674	359498.1347623298	323008.4374321152	267665.79759505636	531033.1009707508	255976.54277096843	318651.75416822184	271145.10610639874	288554.2925604813	235334.04966231144	462819.04556102917	310375.8636067312	259982.13496889212	406125.80488341337	203944.90863239602	373817.21562306845	182119.0956683734	313020.72829775553	396226.3313742648	222940.2207142537	509467.2220468059	247584.53973328287	364218.3821739992	280202.0386615732
411361.668610297	235431.7176757502	385460.75977819675	313235.34213312174	162117.2024385896	590690.7098403501	219006.53022040188	354470.1215034428	323008.4374321152	257547.74927769104	530226.0973154944	255976.54277096843	317911.63241100864	271145.10610639874	288554.2925604813	234790.32154640768	462806.17850686365	309483.31226896984	259166.2332640526	402779.2777355885	203944.90863239602	368680.0570490801	181639.6647357608	311358.14984535007	387348.9697418081	221855.9782810351	507503.7865932092	247569.47753475053	364218.3821739992	278699.9837735086
386993.8123984397	235431.7176757502	383436.3752080897	311076.7871907569	158071.19257577378	590690.7098403501	218796.62538717897	354470.1215034428	319801.0246654487	257046.2478667724	524529.9950967478	252909.14881636985	314178.4186744801	271109.0868662652	283677.44256284	231685.16894705757	460984.31277278153	307776.19455617137	251880.43839625578	399050.0477885074	199271.0723500845	368494.5166094164	177097.9974326203	311358.14984535007	383558.81249400345	218372.94967149582	505832.85937972745	245048.303743434	363228.7639643295	277286.2341584005
373959.2868733766	234750.93113316855	383436.3752080897	309809.59609866794	158071.19257577378	590690.7098403501	218796.62538717897	351554.6619456613	319801.0246654487	255131.20602261357	524529.9950967478	252821.32834617692	314178.4186744801	267525.11004202673	283677.44256284	231685.16894705757	457781.5129227275	306268.30874345754	251880.43839625578	390748.5662279315	199271.0723500845	365164.8053314203	177097.9974326203	310861.94785285025	380189.8989844474	217346.67865261965	505832.85937972745	245048.303743434	360047.7195425736	276192.4851573747
373959.2868733766	232132.5063326596	383436.3752080897	308454.56026996695	156877.81324110273	590690.7098403501	218247.76567050835	351554.6619456613	319250.7284536902	253913.30257090132	524529.9950967478	250155.2974229274	314081.5975019218	266270.2678047414	283677.44256284	230754.63423521374	457781.5129227275	291269.75551516656	251453.1813312933	383462.93630263075	199271.0723500845	357635.4709885536	177097.9974326203	309864.1529987888	378406.74641649466	216462.99041176806	504232.32808365044	245048.303743434	359588.5739140273	274241.43251170067
373959.2868733766	226607.8032057775	383344.0261964951	284567.61133717076	152081.66103879476	590518.9000778601	218247.76567050835	351520.0310551607	319250.7284536902	253913.30257090132	524089.74728080304	250155.2974229274	314036.6005234699	264773.5791762156	281613.54399640695	230272.95315276174	457781.5129227275	291269.75551516656	250538.59102408632	357059.69478441926	198398.44375112356	355219.9315664428	177097.9974326203	309292.5053468279	377771.1948350894	214755.3088930524	503912.40174527455	241121.32033284366	359588.5739140273	274203.3786404134
371729.96149915457	219906.020562941	383344.0261964951	270966.24835882697	152081.66103879476	589813.9063904381	218247.76567050835	351203.0861214188	319231.3201429848	253913.30257090132	522300.88452873536	250155.2974229274	309257.25171860226	264730.8936947525	281613.54399640695	230142.3008984656	457270.6458886887	288563.3034891673	248143.8596391554	344890.6788085278	198398.44375112356	354731.78856447694	177097.9974326203	305659.8652814266	373875.6636185377	211184.53128495088	503912.40174527455	240038.72092956427	359556.16928692407	273757.0467791138
370970.7477548065	219900.6871803611	383243.74462240393	270568.36365163024	151430.9805032563	578925.1735205936	215912.6898504511	351203.0861214188	319196.9356449819	253913.30257090132	522300.88452873536	249717.79005709535	309257.25171860226	264726.9249205655	281311.85593863594	230142.3008984656	454740.975171968	288563.3034891673	245539.8209427261	344890.6788085278	198398.44375112356	345628.2431829064	177097.9974326203	305659.8652814266	373875.6636185377	211184.53128495088	503660.94129666965	240038.72092956427	359526.5916529628	272497.0297409162
368885.91219832795	215509.42022970362	383072.2405478261	259842.3800916475	145100.2318435895	578925.1735205936	215357.61175231266	346902.8792072719	318219.8877093003	253738.65954109502	519504.37306105875	248084.88720851854	309257.25171860226	264726.9249205655	273096.3648819755	221449.91318314342	446557.6295350523	287301.2373516982	232725.18311333697	342332.1656332388	198274.2537708759	295366.0989913768	177097.9974326203	304932.06714399863	373307.73245737836	209105.6260561132	490288.1791852151	237144.98142130088	351369.25090133504	268907.86107908405
368885.00557202456	215228.16912954315	382079.50939577393	259842.3800916475	145100.2318435895	576027.7052645345	215018.60908693087	346902.8792072719	308354.01725548046	252121.93392869248	519504.37306105875	245433.91610995043	306154.58641457465	264245.1318268962	273088.85441158066	221449.91318314342	446557.6295350523	287005.1283251684	232725.18311333697	342332.1656332388	197481.28671340577	294398.81502455915	175876.2888161467	304488.7907648718	370234.5218696001	207745.01717079862	482227.20899916027	237144.98142130088	351369.25090133504	267371.87612592016
365396.3405262141	214759.57237223332	378587.01001052116	258686.62867269563	145100.2318435895	576027.7052645345	211309.99794787628	346902.8792072719	303973.92545159394	252059.805438667	519504.37306105875	222553.20818643927	305009.06693923566	262148.97682816646	272933.34242775064	220606.02979740154	438037.2519962528	287005.1283251684	232725.18311333697	340890.64338727435	195661.97439717303	293953.7775319869	175876.2888161467	304455.63844636397	370234.5218696001	207372.592783348	475481.11603246117	236293.8459752001	351369.25090133504	265152.2731841738
365181.7810121267	211706.3768338826	378305.5791244417	258686.62867269563	144828.07715802203	576027.7052645345	198396.31508935968	345465.5718689897	303704.02251112513	250360.72028929103	519238.1633616753	199957.25961143314	298263.64851637045	262148.97682816646	271623.0098331518	220606.02979740154	419071.62383156805	283907.98183691344	232533.4851713166	340890.64338727435	195661.97439717303	269328.25908029877	174124.501086743	299645.79777833313	369671.5488563446	200414.90298129062	467450.804336201	235603.58630057104	350630.7452459987	265152.2731841738
363179.2200244719	211706.3768338826	378305.5791244417	258686.62867269563	144497.6554273865	573909.4005333782	197970.90955856116	345465.5718689897	302103.76338299573	250338.2587954354	493001.3930875996	197004.15798490227	297415.11634612974	262112.3974592245	271623.0098331518	220606.02979740154	416255.7300529951	283907.98183691344	232533.4851713166	340308.0400634372	194311.25958271668	268384.58798890264	174124.501086743	299372.888649472	369334.52455173584	200414.90298129062	444961.7812264005	234002.49218690195	348515.3760474998	265152.2731841738
363179.2200244719	204284.45120631377	372415.1093174581	258686.62867269563	143882.12088982103	573909.4005333782	197840.41810326162	345465.5718689897	300359.8531011328	249802.74355961883	492779.50834642164	197004.15798490227	297415.11634612974	262112.3974592245	271523.34244621015	220606.02979740154	416255.7300529951	283907.98183691344	230921.79832512885	339892.3019127745	194311.25958271668	268070.41065858956	174124.501086743	299372.888649472	369334.52455173584	200414.90298129062	444436.52189705824	234002.49218690195	348515.3760474998	265152.2731841738
359131.1560417398	204284.45120631377	356380.2460458382	258091.46911685882	142096.99103290928	573909.4005333782	197553.05566288467	345465.5718689897	291600.87367243343	245740.11636408386	492638.25695899816	188972.1547250532	293261.5609611052	261361.88554611348	270310.6058109238	220316.04970796322	416255.7300529951	282951.22978895466	230921.79832512885	339892.3019127745	193510.75136499244	239416.84587046466	167882.98841212885	298096.70523394324	348414.66229429573	197985.99137586297	444222.435264611	231429.89551732846	336570.139969647	240645.64991775047
358415.53167815745	204284.45120631377	356380.2460458382	255609.35602272913	140417.0161974727	568499.2912720861	196568.43436157386	342674.8793546274	291090.3448294904	245220.6461569989	488537.34466919216	188972.1547250532	293261.5609611052	261301.76461073724	266095.9792685553	220316.04970796322	416255.7300529951	280166.9786979202	230304.62129487286	339348.43235565495	193510.75136499244	239391.28980694173	167882.98841212885	297147.4800512244	338897.7157379548	197439.11147186873	444150.6846863276	231429.89551732846	335905.39963659376	232853.26126054343
356658.275438448	203545.30981440764	356223.32229066634	255404.8659975212	140417.0161974727	568499.2912720861	195887.85121886895	342674.8793546274	289081.4326844369	242578.20498005528	488537.34466919216	188972.1547250532	293261.5609611052	258899.98605873698	266095.9792685553	219681.5478149522	408406.41319845984	280166.9786979202	228794.68734200002	339134.22279433365	192230.84971523908	237923.75254744283	167882.98841212885	293840.38952867384	338714.0417084885	197439.11147186873	431108.2798036219	231065.92865011358	334605.1987578511	229044.09854315472
356658.275438448	202630.56309855822	354291.4716911097	254654.64840896754	140417.0161974727	568183.6798142337	194791.8201192158	341157.2242332793	288935.8686191084	242578.20498005528	487400.09954993974	188970.36538904678	293261.5609611052	258899.98605873698	266008.705471114	219681.5478149522	391883.55237867084	280014.7207096595	228794.68734200002	338001.23353382375	192230.84971523908	237482.48273158303	167882.98841212885	293840.38952867384	338714.0417084885	197439.11147186873	418663.9448149721	231065.92865011358	334569.8349427713	229044.09854315472
356652.14986660273	201845.63362243562	353006.5970318797	254654.64840896754	136356.29920719707	567855.1793364924	194791.8201192158	340830.2897919519	288159.9873264184	242578.20498005528	481956.8724488328	188970.36538904678	292997.1886394252	258899.98605873698	266008.705471114	219681.5478149522	391286.36744327185	279966.79929156514	223647.12436974104	338001.23353382375	192230.84971523908	237482.48273158303	167163.7859870254	293840.38952867384	338384.19738259516	196787.46785518678	418658.0820246156	231065.92865011358	330141.7626702179	228379.30834139444
356652.14986660273	201673.397642522	350911.5112262669	253239.90611645672	136356.29920719707	566722.84355574	193770.3302719265	340317.7657885598	287763.2495072225	241921.19757700292	471823.673784962	184427.95964729463	292997.1886394252	257907.68600238833	266007.5518596897	219039.37993883228	390131.3789082786	277295.71911319235	223647.12436974104	335192.78347374225	192230.84971523908	236142.1572680437	167163.7859870254	293791.1227398362	334435.9207237553	192694.9205398746	414045.3958784208	231065.92865011358	327152.4067626365	223682.737654203
355292.37830160384	200969.61836397764	350775.8195589009	253040.9872626567	135838.6369967428	566722.84355574	193770.3302719265	338983.71280094713	287689.2194985283	241737.85809774167	471823.673784962	183606.44647587783	292503.7511439708	255201.87320773487	264685.15833112114	217637.4073405649	390017.0639145709	275655.7346835725	223647.12436974104	335192.78347374225	191155.9714611194	236142.1572680437	166770.44477439523	293690.95025274623	334435.9207237553	192694.9205398746	412793.16803208017	230498.77224655965	327031.8298381526	221901.2192055252
349672.2601412673	200947.47285392528	347725.30443237233	252944.74462229764	135254.4492989343	564340.982083672	192197.59802748833	338983.71280094713	287498.55824682687	241737.85809774167	471654.7473959473	183388.54606531377	292022.37368584785	255201.87320773487	263992.34558967623	217637.4073405649	389945.7062194226	275655.7346835725	223412.47116560861	335136.2726514201	189876.32337536404	236142.1572680437	166770.44477439523	293690.95025274623	333646.901862823	192694.9205398746	412162.48254349607	230498.77224655965	327031.8298381526	221901.2192055252
345411.94410827215	200203.20775176494	343506.4136995728	250818.09793306392	134808.74516117378	538074.4825814001	191883.15582633408	337661.0910330907	285771.79512521904	241737.85809774167	467604.10090307804	179106.6077804914	285975.33724052226	252762.99655997654	256547.8021292097	216712.8497735582	387296.1945930469	274100.1275909969	222439.4452350648	334524.7460906488	189344.1445923727	235823.95510162105	166419.26794348535	288421.9784956547	333646.901862823	192089.42575970758	411592.0521302504	229063.53334906968	324745.2609242933	220233.14702962228
344793.1388229515	200203.20775176494	340768.6509718008	246690.10003972583	134741.35720406834	538070.5353082314	188252.35380770708	337072.2666011996	285014.8829230908	241670.0213160744	465697.358847757	179106.6077804914	285975.33724052226	252762.99655997654	250475.051093192	216237.0844660628	387296.1945930469	273870.9732513974	222439.4452350648	334352.3371117563	188674.62372790978	235823.95510162105	164882.54188378074	288421.9784956547	332777.318057616	192089.42575970758	411592.0521302504	225665.25133188016	324745.2609242933	218915.29888394423
342487.12779872154	198271.82138415042	338479.06461991934	246690.10003972583	134741.35720406834	529191.1306235525	188252.35380770708	327312.4845799651	276612.9207407274	241230.48123769957	450670.9306205917	179106.6077804914	285975.33724052226	251636.82685286461	248744.51415921407	208629.6600626508	384375.28510807344	273870.9732513974	221607.0166078012	331718.58267823403	188558.58188880997	234473.18524183286	163374.03626123274	288421.9784956547	331036.66271036596	191897.10060044465	411339.0153715566	225665.25133188016	323920.51466168615	218915.29888394423
342485.7160765088	198271.82138415042	338349.7426264822	243521.3332607361	134724.94385677497	526330.906618891	187550.37981735115	327312.4845799651	263859.1083482593	241156.92072245854	450670.9306205917	179082.38737626618	285975.33724052226	246361.70844563452	248744.51415921407	196379.1304703223	384375.28510807344	266196.5013174629	221607.00386897122	331277.9880929059	188542.16467720462	234473.18524183286	163374.03626123274	288417.1446124409	331036.66271036596	191585.6117276648	411338.29727649275	225665.25133188016	323920.51466168615	197601.19217066845
342468.75614921586	198271.82138415042	324802.2653850887	243521.3332607361	134109.0384237942	526330.906618891	187550.37981735115	327006.0333466764	258023.29939129628	239744.19786634482	450612.4343668809	178580.8500546545	285606.1220304439	238536.9440732904	248744.51415921407	191574.64991711	382814.5135713462	266196.5013174629	217668.23535900208	331277.9880929059	188225.68666333822	230130.9071421312	158399.0327473685	288417.1446124409	330980.02442599635	188843.38725576497	410279.7855065035	225665.25133188016	323808.4335468249	187909.70548863936
341699.82301341114	198271.82138415042	294749.60860350734	243500.73924338332	134109.0384237942	526330.906618891	186810.7688110913	325361.32244934485	255421.3315170995	239744.19786634482	450433.70074861974	176173.476581539	280896.98220130586	234084.29121105612	241485.47865537164	191574.64991711	382717.980237273	264998.08814834786	217668.23535900208	330712.1547574294	188099.3818117515	230130.9071421312	158399.0327473685	287531.77592500317	329805.7121207494	188843.38725576497	408867.63010937563	223712.01201785888	323808.4335468249	186613.76390471472
336158.05454228545	197633.41612300705	291259.174837746	240626.47180486124	133013.50185976093	521514.34497739124	185786.72673645418	325361.32244934485	254991.5814375601	239744.19786634482	450433.70074861974	176173.476581539	280896.98220130586	234084.29121105612	241485.47865537164	191331.09459770628	380263.15324567404	257519.20402394558	217668.23535900208	330712.1547574294	187688.6410848966	229129.18708158762	158399.0327473685	286211.033438221	327361.7747229071	188501.19250172455	408867.63010937563	223298.5969656674	323226.4287446538	184673.98465340305
336158.05454228545	197608.19136196483	287065.59116559656	227175.17109383107	133013.50185976093	520306.4720806984	185451.3938051691	325361.32244934485	254952.54686866052	235345.0016494149	450433.70074861974	176173.476581539	280682.97541179706	233130.3442891949	241485.47865537164	188640.43103716645	379765.260697748	257486.17400057698	217613.53533669305	329563.2970893398	187688.6410848966	229129.18708158762	158399.0327473685	285764.89147715864	325785.114216685	188200.94024882762	408867.63010937563	223298.5969656674	323194.7602004369	181524.5659416963
336158.05454228545	196698.71669009357	274856.6032559235	226278.2407120222	132778.9729118706	519944.70965198526	180714.61702921605	324967.4371184546	254338.1142733517	234791.16240295692	446230.37335661805	176173.476581539	280682.97541179706	233105.5111431063	240706.03904116486	188640.43103716645	379765.260697748	257486.17400057698	217613.53533669305	327419.8253978847	187688.6410848966	229129.18708158762	157434.15896803924	285361.37881747395	325692.35842525715	187262.21061785473	407022.08579738217	221182.23921301847	321725.3640254955	181077.65845081976
333432.4607659029	196698.71669009357	274333.2982526527	225553.850369201	131536.30915466166	519896.88161577575	180714.61702921605	324967.4371184546	253683.68548185492	233731.14924255977	446230.37335661805	175414.83570239955	279880.70185820677	232151.21806143597	239452.7577543901	187797.56636181375	379130.6644566539	257049.1054180255	216937.77580583343	327419.8253978847	186991.40044088944	229118.65999006474	157434.15896803924	285342.2446403049	324871.721983214	186125.18771021217	406610.73380687286	221182.23921301847	321714.3663897549	179310.42326694226
332293.429925825	194445.95739942888	265911.39904947084	225467.4924681759	131536.30915466166	512294.1253073804	180714.61702921605	322736.0611624199	248833.16787782937	233640.2205847045	446230.37335661805	175414.83570239955	279880.70185820677	232151.21806143597	239452.7577543901	187797.56636181375	378946.4789692589	257049.1054180255	216277.35491036033	327419.8253978847	186991.40044088944	228822.3288323095	157268.17723927912	284137.4067880408	324870.05861277407	186125.18771021217	404372.25013145705	220999.91785092867	321714.3663897549	179310.42326694226
331284.4533705735	192625.12124308746	265911.39904947084	225002.53607134876	130648.6964539309	512294.1253073804	179611.0348228256	322408.61056669167	248833.16787782937	233581.5381458207	443234.47606683895	175414.83570239955	279880.70185820677	232114.081976224	239347.5029579008	186238.25335607614	374072.3307374266	254575.12008297682	216277.35491036033	327419.8253978847	186425.33961449342	226576.7146779135	157268.17723927912	281064.51935868146	324408.8474388376	185683.45712115162	402505.29149289336	220690.87174447632	321675.85099783255	178668.3891433553
328698.71885984216	192625.12124308746	263313.55752160214	223429.61799558514	130648.6964539309	512294.1253073804	177375.16633246662	322408.61056669167	243694.98425345047	233581.5381458207	443234.47606683895	174908.27953467905	278633.2388210646	228314.0695513862	238251.65798414967	186238.25335607614	374072.3307374266	254575.12008297682	214644.76659279436	322141.17953315214	183415.5154817375	226478.31467839886	157268.17723927912	281064.51935868146	324367.66269480996	185683.45712115162	402505.29149289336	219727.2463924329	319357.2245070902	178454.77416571265
328206.1938545736	192236.44800066494	262982.7451252117	220496.9514402752	130648.6964539309	512294.1253073804	177352.64592217433	322408.61056669167	243694.98425345047	232787.45904964514	443197.81817742233	174908.27953467905	278539.30562095734	228314.0695513862	236939.85173564433	186238.25335607614	373843.8719155445	254040.4622256482	214644.76659279436	321513.72136974416	183415.5154817375	225826.80796345737	156966.77833652607	280351.203910714	324367.66269480996	185683.45712115162	402505.29149289336	219727.2463924329	319357.2245070902	176039.92457890508
328206.1938545736	183376.90174582755	262982.7451252117	220496.9514402752	130648.6964539309	509521.91120619664	176584.42102086573	321065.55160352413	243689.28831178028	232787.45904964514	441766.5579461121	174908.27953467905	278539.30562095734	228314.0695513862	236939.85173564433	183581.6987484144	373477.28229556687	254040.4622256482	214644.76659279436	321513.72136974416	183415.5154817375	224373.8034922937	156028.1530334909	280251.74234388664	323109.30179494026	183930.38189348162	396516.85484421067	219687.50430110973	319357.2245070902	173646.06733415526
324366.0299497734	180049.80225146018	262424.68833452195	217748.70931558634	130412.73380902006	508377.3225868272	173432.2336612551	320283.1497216183	242612.22348650676	232709.42793004203	439223.11389554903	174199.98053288757	277655.27937524783	227289.83235064545	236939.85173564433	183524.50286661263	372453.010223818	253293.41445721342	214463.15222021824	321289.2825296955	182961.73194196998	224066.82653313398	156028.1530334909	277268.42565129226	321357.4999555268	183504.06036724165	396516.85484421067	219657.2180543414	319287.60109254596	173646.06733415526
324366.0299497734	168201.24515852274	258091.22353343846	217230.3693792132	130330.73926975437	508377.3225868272	173432.2336612551	317541.6698680405	242612.22348650676	232308.14132633113	436676.0430800851	173617.79227449518	277655.27937524783	226643.6895785053	236620.58334447426	179893.34423139226	372310.0100840687	253293.41445721342	213713.49631350805	319901.7158830155	182961.73194196998	221192.0517844495	155768.19998529807	277268.42565129226	321314.60087331565	183504.06036724165	396516.85484421067	219253.86035089608	318921.5657656128	166101.2632928111
323848.2259007047	168201.24515852274	258091.22353343846	216497.5412215342	129359.61475043655	507744.6922903659	172773.01541687376	314910.90303887165	242612.22348650676	232123.04906526065	431752.16507904074	173485.9480040074	277609.3285738461	226625.53946900516	234735.52890821232	179893.34423139226	372281.23548563063	252295.07356826784	212454.60571279394	319901.7158830155	182961.73194196998	221192.0517844495	155217.9575604393	275551.37256499217	316432.3658506189	182292.80458102844	396511.795638389	218314.87021059296	318460.51531274413	159717.8192746332
323848.2259007047	168201.24515852274	252659.84879813093	210367.6348606134	129252.1842275446	507744.6922903659	172773.01541687376	314910.90303887165	241755.2727796769	230816.7017774897	428696.4157857894	173340.4483214939	277027.0205562435	225486.35344757323	234351.55586757706	179893.34423139226	372006.45320485526	246509.95368073464	210848.29336556743	319901.7158830155	182961.73194196998	219944.70111496234	154652.9951327915	274936.3294515906	316432.3658506189	181298.27137796883	396507.8691875308	208154.97075716688	317089.21418484795	159717.8192746332
321303.9878476563	168201.24515852274	252659.84879813093	208298.24465076262	129252.1842275446	507744.6922903659	168762.68415004638	311934.7087137456	241532.44326341292	230351.09714709673	424106.44029185735	172888.9543706768	276986.6313596505	225486.35344757323	234049.99663241353	177565.88886697206	370239.9702680496	246509.95368073464	210848.29336556743	317291.353932199	181795.79910272508	219944.70111496234	154652.9951327915	272012.3713621956	315175.65071344824	181298.27137796883	395850.61511213327	189302.36625749804	317064.1015825068	159717.8192746332
321303.9878476563	167522.32190250198	252659.84879813093	205600.47563385387	129185.82169105166	505901.9555695784	167029.34537713794	311934.7087137456	240802.89485246953	230268.86343731734	419908.112466391	172847.79821868674	276918.70468258637	225486.35344757323	233616.3803164146	177565.88886697206	369000.60196811997	245708.46883940682	210795.16223166083	317291.353932199	181795.79910272508	219944.70111496234	154593.94026746118	271909.9799331226	315175.65071344824	181021.91381101124	395822.3695165077	187950.7600084691	317028.89395532024	158087.76883713712
319802.20893250237	166015.5384831701	250721.42414409167	205600.47563385387	128958.86789632091	503849.0659261982	167029.34537713794	311763.60050836136	239226.78913066277	230268.86343731734	419908.112466391	172380.22567469793	276916.54477983474	225459.9378981024	233616.3803164146	177565.88886697206	368589.01231951587	245344.63083227113	210795.16223166083	316899.47806389024	181795.79910272508	218941.53989986322	154593.94026746118	271909.9799331226	315175.65071344824	181021.91381101124	392732.62428444566	187785.30392627558	315956.76478980796	158087.76883713712
319802.20893250237	166015.5384831701	250721.42414409167	205600.47563385387	128589.16344552222	503849.0659261982	167029.34537713794	311192.77065134863	239226.78913066277	228974.75682427015	419908.112466391	172089.21780909036	276303.6617048669	224896.1913294752	233543.11521904962	177565.88886697206	368477.4345875183	245344.63083227113	210637.5795624477	316744.0458438622	181521.17939839954	218941.53989986322	153580.90080668146	271909.9799331226	314232.291174769	180651.0289945957	392732.62428444566	187633.79865937095	315956.76478980796	158087.76883713712
318997.4695560801	165503.38766951766	246627.57414819603	203717.81283328083	128533.22681298656	501853.97841962206	166579.11101808853	308939.4688677591	239034.3923242203	228974.75682427015	418084.39119465114	172089.21780909036	276036.997340838	224362.49307732744	217920.76971021786	176892.02486157737	367345.1504784831	242557.1185500016	210428.7108559814	316726.3914654987	181521.17939839954	218727.63313289086	153580.90080668146	268339.5245413264	314232.291174769	180651.0289945957	391368.169615505	187094.27993525672	315956.76478980796	156646.9152984626
318548.390421418	163806.98398471953	246627.57414819603	203717.81283328083	128452.98244585481	501853.97841962206	166416.50376825393	308939.4688677591	238896.57486365543	227017.56700807362	418084.39119465114	172089.21780909036	263147.65022322786	224244.93722703526	208814.704664953	175733.76459442326	365600.5509050431	242557.1185500016	210107.25771986804	316257.6842294578	181424.4035180186	217386.5591375713	152426.94324385893	268339.5245413264	314018.5153479961	180303.22012015758	386958.45895477076	187094.27993525672	314667.82967453887	155900.10708592428
318548.390421418	163806.98398471953	246627.57414819603	203717.81283328083	126471.93257817665	499685.1209907634	165516.22268805443	308627.0915377575	233070.35740579528	227017.56700807362	416924.3475515777	153992.58406437596	249985.7535988422	224187.09648181865	208814.704664953	175733.76459442326	356177.84337083943	241823.07413493836	209442.14774520244	316257.6842294578	179083.51746989993	217386.5591375713	152426.94324385893	268339.5245413264	314018.5153479961	147675.3140003332	386958.45895477076	186033.1270601631	314667.82967453887	155900.10708592428
318548.390421418	162998.17721004738	246275.34651421625	203565.74581752217	107419.96589864991	499685.1209907634	162011.24308754364	307659.374078671	215579.53436849228	227017.56700807362	414502.3500376418	144081.5629348519	247796.6008254533	221324.62367290567	208763.22574645784	174396.2396735598	356177.84337083943	241823.07413493836	209442.14774520244	315789.7193083019	179083.51746989993	214795.32251292447	152368.135277849	264626.2731263377	309880.6780826498	141910.28391496564	386958.45895477076	181635.9047064686	313529.35753696266	153889.30867149265
317941.6764320769	162190.21395628332	245638.97195776767	203565.74581752217	107182.6089522668	499685.1209907634	162011.24308754364	271675.75964461145	215579.53436849228	224477.04598470358	414502.3500376418	142770.51839986557	247341.64846544477	221324.62367290567	206806.25071834231	174396.2396735598	356177.84337083943	241114.35139063155	209379.57403497148	311681.80269000796	178334.37517458785	213522.33797055105	152088.88321843176	264626.2731263377	309880.6780826498	141434.22133525083	385458.7216484218	181585.5496268839	313529.35753696266	153889.30867149265
317941.6764320769	161158.73001322168	245638.97195776767	202005.1441857877	106146.62316992688	497267.50827436923	162011.24308754364	267736.67434019496	214858.0226463804	224477.04598470358	414502.3500376418	142056.7539143873	247335.61548226912	221324.62367290567	198669.40476358656	172862.91208421925	356177.84337083943	241114.35139063155	208678.62365426286	311681.80269000796	178140.5604116683	213522.33797055105	151388.0507692477	263858.8149019436	308346.0752519175	141414.28781118483	385458.7216484218	181585.5496268839	313529.35753696266	153650.7859368911
317905.7004432011	161158.73001322168	245326.0098207792	202005.1441857877	104073.94300489158	497267.50827436923	161598.39995103775	267641.59364415513	211053.04082741606	224477.04598470358	414028.05819858715	137218.82966854208	245624.28441455797	221324.62367290567	198669.40476358656	172862.91208421925	355392.7837418506	228981.56010445295	208678.62365426286	311681.80269000796	178140.5604116683	213522.33797055105	151388.0507692477	262021.66058872314	301345.6145505569	140007.22066348165	385458.7216484218	178842.50638935476	313529.35753696266	140510.12635147374
310955.758018676	160048.47877950646	242282.98451514982	200556.70255475887	103975.03254330167	497099.0857990307	160327.67709417682	267641.59364415513	210486.19875119228	222024.15351121422	412305.64916238264	137190.90365268104	242772.14829451285	220207.364416589	198669.40476358656	171808.44878923852	355124.97352086223	206166.70810152026	207248.55692167103	310637.7318669419	178100.96781246917	212207.69242665463	150132.71798792892	217578.50943501937	294794.77853171894	138764.460795588	382783.1839418891	178032.21044248444	312214.6320993232	134379.49893424634
310955.758018676	160047.6707120056	242282.98451514982	194253.21278710352	103975.03254330167	497099.0857990307	160327.67709417682	266235.66174365085	210337.61017472835	222024.15351121422	412305.64916238264	137190.90365268104	242772.14829451285	220207.364416589	198669.40476358656	165477.6789230722	354960.9618872859	202040.89579148075	207248.55692167103	310637.7318669419	178100.96781246917	212207.69242665463	150132.71798792892	217578.50943501937	294337.89833121665	138637.28633853528	382783.1839418891	177840.90889072095	312214.6320993232	132259.9540521611
310955.758018676	153987.2017337831	242282.98451514982	194253.21278710352	103932.1270526368	496251.13427616126	159823.00351815965	260445.95243382652	210144.7343475514	221695.40479871922	412209.3620546932	137190.90365268104	240602.53017642398	219845.35385487592	197841.94512383873	165477.6789230722	354960.9618872859	202040.89579148075	197107.5431619346	310358.0235887844	177556.70053759226	212207.30511456134	149973.7613325062	216232.4951103434	294101.5883490632	138637.28633853528	382783.1839418891	177753.1127534458	312211.20141970384	131655.4828610787
310298.86141707026	143835.6682578772	242282.98451514982	194253.21278710352	103838.00775695713	489799.6460201933	159491.62293841812	260445.95243382652	209205.58627792826	221695.40479871922	405993.7396071159	137147.82221274704	233234.91666920728	219845.35385487592	197841.94512383873	165477.6789230722	353083.41389258736	202040.89579148075	188375.09877500322	310358.0235887844	177556.70053759226	212162.5949496299	149973.7613325062	216232.4951103434	294101.5883490632	134401.19267908248	382328.1678226486	177543.09749723648	311939.12845009484	131655.4828610787
310298.86141707026	143190.83529195283	242282.98451514982	183426.25762476656	103795.28884674574	486721.75930132496	158641.09401389392	260445.95243382652	209185.95120587703	220808.91720077177	401982.85432322475	137031.97464482064	226437.15554272645	219283.40600630164	196799.00820479667	165236.02268862622	352698.0747698846	198998.0177930721	186444.74432912693	307026.61447745946	176182.48457578447	210903.53142213347	148924.57388281295	215832.5172055005	292418.2249594875	130935.99076809346	381482.7599336825	176271.33124423274	311769.8578693059	131655.4828610787
310298.86141707026	142073.88757599727	241489.45090647525	183122.12878243532	102662.82158701224	486657.8280452807	158533.74195733285	260424.45811688705	208822.18976393616	220273.32655023428	401906.1435004604	136387.66285814843	203412.39406427593	218717.99899061702	181020.53748073187	165191.53205692317	352698.0747698846	198756.08968752346	186444.74432912693	302074.9126525753	175145.20212008024	209503.1079445948	147063.49427594207	215305.9341771679	292418.2249594875	130743.9338029067	381482.7599336825	175284.64486286798	311575.66599600535	130787.82765965095
309938.22272714897	141580.86420278874	241323.67866314505	183122.12878243532	102662.82158701224	486336.6025618227	158181.1445245098	259269.05260655942	207097.13800505022	219730.8846524656	399232.40773727593	136387.66285814843	203412.39406427593	218597.2241587197	180746.22568219106	163779.99547993302	351706.6598876373	195350.11799994166	183832.98865464173	302074.9126525753	175145.20212008024	208261.34126748092	147063.49427594207	213224.30257594518	292417.92005238944	130129.12717577809	381463.4013425255	175284.64486286798	311549.23017612327	130161.41421934063
307425.477390059	141563.71655831896	239186.24759122776	178722.55396381405	101538.6933252001	485130.1049711556	158101.7046315943	252778.19969338807	207021.81065298535	217635.42157200273	397935.9037821409	134347.0885930908	202203.1858594172	215806.07301402625	173825.4582189072	162944.9159917462	350410.16585183097	193607.63387775552	183832.1158182865	302074.9126525753	174396.6278622523	174121.88022762962	146855.37877965538	213224.30257594518	291849.00469814823	130077.17933969371	378006.4162007914	173125.71823620968	310575.48398412095	129781.93163951997
306983.4707415077	140276.00351344628	237023.018948887	178722.55396381405	101538.6933252001	485130.1049711556	158101.7046315943	252778.19969338807	206548.1762297145	216973.73557518816	397812.6216852571	134334.11662472753	202065.4091186772	215806.07301402625	171782.51336230838	162680.38299280632	350410.16585183097	193607.63387775552	183832.1158182865	302074.9126525753	174396.6278622523	173117.89181050257	146844.30320108647	213224.30257594518	291128.06404599274	129972.83511200313	377184.4206240125	173125.71823620968	309709.334734334	126603.69466357156
306983.4707415077	140276.00351344628	237023.018948887	178722.55396381405	100815.12573137568	484174.6677334489	157764.34836822478	252071.92985575917	204639.6661548831	216973.73557518816	396614.74916608684	134154.046297387	201714.348635947	215806.07301402625	171434.95363159687	162680.38299280632	350410.16585183097	193579.9163200469	183832.1158182865	301462.7088351308	174181.74354297484	173104.4742481787	146588.0821481673	213209.8193870609	291128.06404599274	129850.41813749343	377184.4206240125	173125.71823620968	309709.334734334	126258.24926722722
304496.06757453043	140276.00351344628	234715.16686255185	178563.64119856252	99552.81970165785	482015.25649294304	156941.11769918544	250200.56109562435	203723.95105073688	216973.73557518816	395432.234700386	130040.85958555221	201714.348635947	213748.75395034935	171434.95363159687	162274.81702977428	350037.75964114995	189893.24129211612	183832.1158182865	301401.8902720025	172554.42140916706	172618.2746848028	145816.27740337542	210782.41747518338	291128.06404599274	129565.53770167359	376887.573216356	172663.67751807856	309709.334734334	123877.81199121388
297214.88112785417	139973.5730552639	234715.16686255185	178166.02961324345	99308.14078184143	482015.25649294304	156941.11769918544	250195.18550326955	203723.95105073688	216381.71989301563	395432.234700386	130040.85958555221	193276.25766833278	212734.0719642907	171396.43857501252	162272.27344794566	349972.54235460266	189893.24129211612	183592.6535081633	287317.86678578664	172554.42140916706	170049.5135867434	144498.95431366275	210645.87469295345	289972.8954458548	129432.17723887466	376887.573216356	172663.67751807856	309450.78514215496	123877.81199121388
297214.88112785417	138541.37282912293	232382.1791516269	176251.72422741377	99018.07757106486	482015.25649294304	156941.11769918544	249616.2447430734	202602.74661686525	216131.4470736984	394292.65503054066	128401.9935251329	177003.16663912917	212734.0719642907	169596.81728975597	161470.63158849833	348734.59353690007	188458.45445364597	182840.2629596951	267921.72517088905	171969.11719060855	170049.5135867434	144498.95431366275	210645.87469295345	289961.31208481925	127560.35229558103	369917.0430609151	170743.47321501828	308935.52406349184	121909.7784507962
295203.16182737675	138541.37282912293	232382.1791516269	176251.72422741377	98957.21396593543	480504.8618601416	155803.8298405381	249304.679813357	198505.26595823708	215560.3395171736	393514.66971347155	128401.9935251329	176808.71903712038	212513.4377132328	169596.81728975597	161068.49989937613	347598.30943163007	188458.45445364597	182755.1860055979	267531.06026102544	171459.91880287943	169780.55587882048	144041.88036368418	210045.434841889	288983.48723849317	126724.67335534729	368615.56404065853	170743.47321501828	307554.4063272924	121909.7784507962
295203.16182737675	138496.30752563698	232382.1791516269	175657.27450252435	98957.21396593543	480504.8618601416	155803.8298405381	249076.71216286338	198156.58886789292	189301.84739103762	393514.66971347155	126680.0161322048	176555.49888915438	212327.26767390917	169596.81728975597	160479.72848309748	347488.5083251262	187959.4644690211	182715.94481421387	267531.06026102544	170872.94751724345	169780.55587882048	144041.88036368418	209948.4990180259	288983.48723849317	126724.67335534729	368615.56404065853	169769.37683210112	307554.4063272924	121626.86071565354
294398.61479115277	138495.39316960372	232382.1791516269	175645.0909088953	97858.2316265682	480504.8618601416	155167.50066560606	248806.50520365217	198156.58886789292	188539.58097095267	393071.1188540061	120706.28050970903	176544.51973233998	212327.26767390917	168374.4573893408	160175.64128539033	345887.20076943806	187959.4644690211	182235.78415169287	267531.06026102544	170387.3667416942	168408.68106058848	143719.84085436762	209468.47960776289	287533.8864851881	126724.67335534729	368615.56404065853	169724.99004271405	305276.0400348026	118117.40468088299
291707.6802192409	136150.83786949655	231369.66246974148	174807.41902696888	96788.83747417899	478532.4771226286	155161.70023010363	248490.59297348603	197411.1278210592	187711.41506746438	392868.8444062007	118974.71166296215	176544.51973233998	202398.50449460762	167849.02848298004	159482.7144691019	343379.82487371494	187959.4644690211	181252.67911205604	266108.4883827925	170116.49987391132	168408.68106058848	142792.42997137818	209104.8588585212	287130.6476775037	124095.59368706698	365160.6733177119	168938.0657111022	305276.0400348026	118117.40468088299
284023.5951301559	128369.50295357489	225130.49473501183	173178.8485111623	92477.356177539	476000.4274902987	151020.75862592724	238368.72431981878	188338.47120291943	175933.08202046604	389372.46352062636	118966.89416480072	176132.29762837916	193783.31448612586	162369.39445086027	157734.73688337413	332421.2028033964	185316.56549792594	177445.6410419765	266108.4883827925	165336.2196361141	166565.45738623166	137816.0347441967	205546.1724654283	287130.6476775037	117862.30440120096	350335.3265143492	166232.0661599961	298598.15275163425	117348.14592229517
284023.5951301559	128369.50295357489	225130.49473501183	173178.8485111623	92477.356177539	476000.4274902987	147832.32820648767	232628.76426784275	188338.47120291943	169498.76526964665	386888.23601584247	118917.99643718936	176132.29762837916	193555.33367354004	162369.39445086027	157375.9050133943	332421.2028033964	184943.42335078094	177445.6410419765	260038.75696284568	165336.2196361141	166530.94845649862	137816.0347441967	203804.9223583586	287099.1308024538	117862.30440120096	350335.3265143492	165734.00055979818	298598.15275163425	117348.14592229517
283958.72850575665	128369.50295357489	225130.49473501183	173178.03956999647	92453.71808314588	476000.4274902987	144780.53180569888	232628.76426784275	188338.47120291943	169498.76526964665	386888.23601584247	118917.99643718936	170377.96969537347	193274.49422568653	162229.52374808592	157375.9050133943	332421.2028033964	184892.0273092567	177445.6410419765	260038.75696284568	165336.2196361141	166530.94845649862	137816.0347441967	203804.9223583586	286716.868462347	117862.30440120096	350335.3265143492	165734.00055979818	298598.15275163425	116458.42550858649
283940.3279761005	128369.50295357489	225130.49473501183	173081.2431758859	92209.6140100773	471674.3161416667	144410.69317971857	232018.09063439973	188183.84827948883	169498.76526964665	386888.23601584247	118823.59562102435	148849.53866585903	193274.49422568653	162229.52374808592	157375.9050133943	332421.2028033964	184307.14832235337	177445.6410419765	260038.75696284568	165336.2196361141	165948.59438716836	137816.0347441967	203546.7618684375	286041.34523578006	117862.30440120096	350335.3265143492	165569.22655415253	298598.15275163425	116298.06169038535
283925.00038493675	128369.50295357489	225130.49473501183	172770.19617238076	92209.6140100773	466528.6489499982	144301.42768230403	231135.03535646485	184411.2771427098	169363.91689754155	379336.63004732784	118823.59562102435	148322.4508627791	193274.49422568653	162229.52374808592	157375.9050133943	332421.2028033964	183469.1416716806	177287.05080998843	260038.75696284568	165336.2196361141	165948.59438716836	137797.87513777646	199328.75206676024	283848.78788596013	117862.30440120096	350335.3265143492	165569.22655415253	298598.15275163425	116298.06169038535
283241.91790039866	128369.50295357489	225130.49473501183	172321.57436035125	92209.6140100773	464297.07847158075	144293.1044139574	221392.38234243396	184411.2771427098	169363.91689754155	373649.50842176785	118293.20728458875	148322.4508627791	193274.49422568653	162229.52374808592	155867.8028779137	331533.5794777274	183469.1416716806	177228.79618840298	259618.49753499535	165336.2196361141	164394.6479953705	137797.87513777646	191456.35204376155	283833.61347701616	117367.30443184916	350335.3265143492	165512.956076634	298598.15275163425	115147.3367858202
281450.50645329646	128189.2072935625	222965.04068626033	172052.59360429997	91906.49566310087	464297.07847158075	144180.22421495698	216496.95287181222	181428.00327657882	169363.91689754155	373639.96749670414	117430.25563201321	148055.95389511317	187229.92957298778	162229.52374808592	155867.8028779137	331188.28963450686	182895.97306025957	176057.64334489426	259618.49753499535	160605.92685647606	164394.6479953705	137408.80813025273	191350.40394001312	282337.6812632808	117142.72481107632	350064.48714374076	164477.55517104108	297660.6476431489	114586.21111296731
279867.66940077755	128189.2072935625	217078.2116961839	172052.59360429997	91858.67337825189	463866.2660524292	144180.22421495698	216496.95287181222	181156.53699873813	167671.18741402513	370897.6047408922	117198.36457952004	147751.68271070567	185575.60900232728	162168.59308669015	155604.3109702856	331012.1996962717	182895.97306025957	176053.93693334973	259357.024642067	160605.92685647606	163901.32345800413	136934.08138286465	183120.91715412232	280091.9840744156	117020.19862093919	348644.71861339756	163811.54631980867	296603.47724271275	110860.15429789205
279867.66940077755	128070.77419562107	202746.4712968236	172052.59360429997	91074.56741654681	463810.6354224656	143908.1001026997	216449.789738091	181156.53699873813	167671.18741402513	370121.1567558658	116675.88289644539	145564.09990649397	185447.68249284817	160820.6383320671	155542.42547410724	330607.838277163	180947.0272321075	175293.91658693706	258546.8726210196	160605.92685647606	163901.32345800413	136894.17257086546	182953.92473569035	280091.9840744156	116634.05980111436	348644.71861339756	163811.54631980867	296603.47724271275	105243.29375849669
276546.80370051553	128070.77419562107	202746.4712968236	172052.59360429997	91074.56741654681	463807.5733920977	143475.13188775096	215790.4856579488	181156.53699873813	166014.33090478234	334255.75243537815	116421.3774714871	142299.2258922725	184150.2254876813	160709.1088637602	155504.8799695228	328331.47798566136	180337.69708380537	173584.16620472938	257718.00591281537	160605.92685647606	163901.32345800413	134832.36169386547	181747.89020148915	280091.9840744156	116634.05980111436	347533.57032905624	163811.54631980867	295942.283334849	104697.2246864797
275730.7423920375	127712.55579452483	202261.2899639054	171575.3369581591	90817.77255633952	462670.64114660496	143088.8725156672	214105.8726703807	179328.1010330683	166014.33090478234	317468.66253907164	116320.26965459836	142299.2258922725	183878.22891015743	160408.3319420295	155042.2934972374	327994.7399949838	150558.04539313313	173368.0360388841	256869.14161821242	160080.78301688159	163599.22300956427	134493.1812675985	163646.7209174893	280072.9320667812	115994.18362262491	346521.7397451764	163626.8314009227	295942.283334849	104264.90961217874
263511.1026837079	127633.07824089576	202113.290064285	169631.32520546514	90597.93223913615	457063.0863271425	143088.8725156672	210590.3659512133	179328.1010330683	140308.89972154677	316899.04367725895	115483.24679278662	141407.59465973475	182089.3140404407	159554.31658556196	154953.29469690766	327748.8842778771	150558.04539313313	172790.936763199	256683.17624629434	159188.32837359773	163174.15829496778	134493.1812675985	163033.048981466	279475.86482669436	115771.46030735908	346521.7397451764	163229.3078803633	294135.5488919504	102886.93995049283
261716.5848617228	127572.16786656754	201963.45412673772	169342.7326962371	90565.93994342611	457063.0863271425	142585.5797906791	209137.22352077364	179328.1010330683	138215.3552243174	315595.00976910884	115282.637201232	141397.9473067859	182089.3140404407	159554.31658556196	154428.4562350262	327722.5212794687	147959.5450809566	172783.23641303394	256683.17624629434	159188.32837359773	163084.40213912303	133604.26017005078	162570.94787707232	279426.5474146255	115728.32915492787	346468.3631683684	163083.79281306738	294135.5488919504	102706.93679480441
261716.5848617228	126755.50262759469	200745.88087223665	168786.8262076316	89485.24541025488	456055.5094344056	142316.51680158896	208990.256772757	178439.14369500944	138126.163939784	315082.7693375497	114895.36912545843	141397.9473067859	182089.3140404407	159554.31658556196	154386.25082857106	326578.80317724677	147452.3941095667	172783.23641303394	255687.87727660878	158676.27156681303	162179.79191107897	133604.26017005078	162446.87760836587	279426.5474146255	115210.39919718102	343589.9735030953	162621.05375194218	293981.6838394425	102098.1358248724
261716.5848617228	126237.94134031249	200745.88087223665	168641.52407673743	89485.24541025488	455374.7164713173	141309.22770717798	208642.94953863352	178439.14369500944	138080.97304518864	312947.2039853001	114895.36912545843	140089.51012821496	182089.3140404407	159473.89979302665	154234.23000364375	326578.80317724677	147438.91100439065	172378.31934014804	254838.10934983497	158676.27156681303	162179.79191107897	132406.88909680318	161290.5256961321	279426.5474146255	115210.39919718102	343589.9735030953	162621.05375194218	293981.6838394425	101200.57497230674
257708.89631650716	126237.94134031249	200564.97231346118	168641.52407673743	89253.67834485549	452525.9910780432	141309.22770717798	208405.23126196256	178439.14369500944	137297.42799855708	312947.2039853001	113702.88178275108	140089.51012821496	178976.39154343793	158663.71415739993	153712.2236903807	326578.80317724677	147392.87755857274	172378.31934014804	254838.10934983497	158676.27156681303	161991.46189152874	132406.88909680318	159622.45950576512	278913.346209551	115017.28305853164	343589.9735030953	162101.047297619	293935.90745984955	101200.57497230674
257708.89631650716	125727.6811143499	199982.812560227	168602.97947268354	88723.35768330614	452525.9910780432	141309.22770717798	208180.4856239055	177569.74538729014	136939.4851667785	311918.6008262748	113702.88178275108	139686.29426078	178976.39154343793	158397.24436744236	153172.26539240064	325895.75280245487	147323.91001749717	171861.42305514653	253634.28508524	157806.29760794877	160391.37367793385	129235.12670697877	159622.45950576512	277711.50394963054	114286.5389838717	343589.9735030953	161154.74569581248	293298.2958828921	101170.98666894612
257686.37249524216	125727.6811143499	199649.7001244637	168129.11938242902	88347.01102516496	452103.673928579	140983.12921089234	201050.36780478628	176978.70633817278	136795.72656509964	303613.3239069754	113702.88178275108	139476.64144744148	178976.39154343793	158200.00320649258	153172.26539240064	325869.9225235938	147289.3387248816	170928.40210550034	253593.51557255187	157806.29760794877	160391.37367793385	129235.12670697877	159093.3430100889	276490.6740435674	113908.98507401074	343589.9735030953	161154.74569581248	292935.91522084066	100670.76970957474
257433.8035002563	125727.6811143499	199649.7001244637	168128.26380788969	88347.01102516496	452075.0160180212	140405.67118874684	193760.46052620446	176978.70633817278	135991.45681128974	293332.98580380256	113251.55221410662	139466.7056151075	178976.39154343793	154528.0125049758	152994.76806817367	325525.8101661566	147271.9394740212	170928.40210550034	253593.51557255187	157806.29760794877	160391.37367793385	129235.12670697877	159093.3430100889	276466.36567944096	113908.98507401074	342589.53503400594	160088.4496544289	292935.91522084066	100670.76970957474
256416.1789861229	124581.41281093562	199532.06858883362	168022.14765853237	88189.48578934968	450265.1254637419	139820.996059107	193760.46052620446	176978.70633817278	135991.45681128974	293332.98580380256	113057.86644356787	138670.29408921927	176706.89365998268	154346.38438400684	152994.76806817367	325472.3140965683	145291.34959002645	170928.40210550034	246808.67060396806	157276.60737936117	160391.37367793385	129235.12670697877	156370.49791580034	276010.25439246313	113273.02541950947	342589.53503400594	159975.46436430162	291844.1340323924	100518.97422294004
255989.05178018514	124581.41281093562	199233.00730028993	166918.9742629589	88003.30584519998	450265.1254637419	139278.44748947694	193169.12646281655	176978.70633817278	135692.15106341432	291020.97136443626	112931.66710638275	138670.29408921927	173961.30522111268	154346.38438400684	152921.70688348144	325472.3140965683	144560.69620457088	170928.40210550034	205289.21489649994	157276.60737936117	160239.45538149713	129235.12670697877	156370.49791580034	274873.3646090228	113273.02541950947	340325.57222687156	159931.36734374933	291844.1340323924	100185.7646758753
255927.0835775716	124538.20064725737	198233.1513879466	166436.3553548219	86762.39913647492	449228.47113613744	139278.44748947694	192717.84959783906	174399.92764196542	135689.6730284804	283095.33108573436	112597.55388559973	138670.29408921927	173961.30522111268	154346.38438400684	152445.47845753888	325142.4986082166	132179.08260570045	168475.39862093283	205289.21489649994	157081.47308529777	159661.57110471078	129235.12670697877	153671.20152572935	274873.3646090228	110609.52707668357	340325.57222687156	159928.7835878802	290888.9869290746	100185.7646758753
255916.3588162355	124109.28081357018	197648.4153771097	166436.3553548219	85940.14423945817	449228.47113613744	139278.44748947694	192717.84959783906	174399.92764196542	135689.6730284804	282925.2949452256	112321.38516739021	138454.0914342922	173961.30522111268	154346.38438400684	152445.47845753888	324090.03698731243	132179.08260570045	168475.39862093283	205289.21489649994	156447.75904694622	159032.11016505453	126135.17547664819	153671.20152572935	274816.4269630692	110609.52707668357	337404.9581191115	159924.09535805084	290888.9869290746	99983.31933345104
255916.3588162355	123801.01967340149	196388.9462017883	166050.35352201588	85940.14423945817	449228.47113613744	139278.44748947694	190294.4701159977	174392.94244057417	135442.13553298055	282925.2949452256	111718.19354007214	137771.98887043452	173718.27095018988	153850.2488479949	152437.0314821	323184.4341765958	132040.47628833138	168277.0671215692	205289.21489649994	155424.79899630125	158428.19710614954	126135.17547664819	151306.34714458624	274816.4269630692	110609.52707668357	337404.9581191115	159209.9883246178	290534.4856003857	99383.67697940684
255344.72560892886	122574.91878153772	195319.1543771182	164715.11387314432	85427.07046711627	445706.6145896302	137872.584734778	190191.5831507635	173811.3776627235	133864.65747786933	281721.4934114448	107463.81674129823	137645.11943595766	173717.09113146566	152843.1627327293	151021.254595236	297922.3265846929	130707.78337035347	167546.31348651092	204845.20275923036	153802.68135135045	157205.82943257494	126135.17547664819	150854.76154781014	273339.09370031307	109656.8105328318	335407.395440831	158528.6311629516	289319.52533270477	99281.16577050112
254938.3860199083	122574.91878153772	195319.1543771182	164570.1482997106	85427.07046711627	422683.9833134593	136979.4416247507	188761.83689753435	173811.3776627235	133864.65747786933	277557.6052916249	89152.62065022743	137558.42885337307	173700.4563243208	152843.1627327293	150154.80617192225	295674.3152126329	129097.67926723049	167325.65960782787	204780.323871816	153718.76942155242	156877.39878632443	126135.17547664819	150350.86747691422	268550.12924103	109656.8105328318	335407.395440831	158528.6311629516	289229.64532112144	99176.3488939858
254938.3860199083	121903.62294403475	195034.63847053042	164255.4722005774	84997.00816275718	422586.7545743326	136979.4416247507	188761.83689753435	173595.12226384203	133748.61979583182	277557.6052916249	89152.62065022743	136637.53838763334	173700.4563243208	151815.72756494177	150154.80617192225	280930.308695065	129097.67926723049	166448.6214554759	203865.61184258247	153718.76942155242	156642.16945305956	125703.46082616091	149641.2340062531	268004.8641848522	109656.8105328318	335407.395440831	157229.374864663	289098.39201494935	98409.59644611673
254938.3860199083	121903.62294403475	193488.35267618185	164255.4722005774	84862.07199762721	422586.7545743326	136979.4416247507	188761.83689753435	172291.8127145275	133679.28513979656	277354.15547868895	85544.16287101622	136637.53838763334	173643.65366127333	151815.72756494177	150154.80617192225	280428.98962417844	125050.44674086658	166448.6214554759	203076.3416500114	153718.76942155242	156589.9248924451	125703.46082616091	149641.2340062531	267955.30389380147	109624.23575163759	335044.35107862693	157229.374864663	289061.2100308585	94702.21595087092
253000.24187219542	121463.00241948152	193488.35267618185	164188.10790054945	83964.69740503118	420875.4509005322	136979.4416247507	188761.83689753435	172291.8127145275	132653.24971361557	277354.15547868895	85544.16287101622	136167.1826897098	171710.04743957927	149558.96017290288	150122.4483993211	258480.27521692112	125050.44674086658	165930.4494576541	203076.3416500114	152304.81325460714	155940.62657586404	125078.72689844348	149405.31544905453	267269.0543300584	108808.71477525771	334077.18103013653	156806.7483265136	288374.3338281365	94702.21595087092
252720.7513293944	121349.48071026924	193419.83938088175	163897.78863196546	83964.69740503118	419914.58843229985	136518.69610268608	187585.956160969	172127.58577805743	132633.44320415368	276894.78619740956	85544.16287101622	136151.08867649746	171710.04743957927	149558.96017290288	149474.86550911167	253193.21756506455	125050.44674086658	165930.4494576541	201930.6681842536	152304.81325460714	155182.04664626732	125078.72689844348	149050.6825426019	266073.968514221	108808.71477525771	334077.18103013653	156806.7483265136	288326.46152409166	94702.21595087092
252720.7513293944	121349.48071026924	192923.52167070354	163888.0175406106	83855.46257048174	418630.93177960865	136518.69610268608	187585.956160969	172127.58577805743	132309.56496642818	276894.78619740956	85416.66527911044	136151.08867649746	170569.63863805035	149212.02169521965	149474.86550911167	253193.21756506455	124981.63739152308	165181.66758448008	201930.6681842536	152096.28159864404	155182.04664626732	124038.62829183371	148964.27928029068	266073.968514221	108425.58318744092	332040.36771097366	155711.86329689086	287255.5947718183	94702.21595087092
252217.56762537517	120622.64179586175	192881.37785696954	162776.1053380255	83855.46257048174	417128.0404427573	135120.41313780396	187370.73512345375	171479.66404374794	131847.59733134392	274491.90293660795	85416.66527911044	133812.74277126868	170443.85573342367	149212.02169521965	149474.86550911167	253193.21756506455	122175.7959049077	164905.79219140942	201746.66585849962	152096.28159864404	154299.8836762575	123586.29019082562	146510.25110474613	265281.4532060404	107695.85500954019	332040.36771097366	155664.6453410938	286507.0159532847	94597.12403853473
252217.56762537517	120622.64179586175	192820.85312680557	162776.1053380255	83855.46257048174	417128.0404427573	134947.3216810742	187298.20193532112	171479.66404374794	131847.59733134392	274491.90293660795	85416.66527911044	133812.74277126868	170443.85573342367	149212.02169521965	147271.97734572118	252806.71039543432	121370.17730078689	164905.79219140942	200275.5769114931	152096.28159864404	153992.03613419112	123586.29019082562	146510.25110474613	264695.64859627635	107695.85500954019	332040.36771097366	155664.6453410938	286507.0159532847	94559.27933085075
251549.0980901355	120622.64179586175	192181.50795637956	161741.36648842203	83453.05401867128	411513.4375433744	133614.27094798684	186345.60256330753	171259.70177112546	131847.59733134392	273719.2085841355	85133.05792774068	133581.9454348327	170169.15950871012	148249.9520166452	147271.97734572118	251966.62151472454	121370.17730078689	164905.79219140942	199565.96234094808	151718.59312815382	153727.07772272313	123586.29019082562	145288.4099218208	264416.2976298786	107695.85500954019	331878.8675799124	155664.6453410938	286209.5542826973	92869.72972035513
249402.89267503165	120198.37475691685	192181.50795637956	161741.36648842203	81529.9366540005	390385.5904532076	133614.27094798684	185813.69148344797	169539.16370256033	131749.74505864322	273719.2085841355	84033.32052649611	133581.9454348327	170097.26832660023	148249.9520166452	147271.97734572118	246208.19021964402	121370.17730078689	163818.42041003457	199565.96234094808	151676.99937375213	153727.07772272313	123586.29019082562	145228.53108522258	264376.2644662463	107202.00049263054	331584.0390229657	155449.05097298085	285483.8269808926	92856.28577355017
249402.89267503165	120015.75395890718	192028.04775718114	161741.36648842203	81521.3765425209	390346.5098585838	132947.0199744838	185310.44516830647	169539.16370256033	131749.74505864322	273719.2085841355	84033.32052649611	133557.8541368714	169637.41157377034	147911.68353119123	147271.97734572118	245511.3506593517	121370.17730078689	163809.10816446668	198189.38693441273	151369.69492662224	153388.95360636956	123000.18433122856	144166.95845504352	264368.55995267344	107202.00049263054	330954.6895241055	155245.4517276856	285483.8269808926	92670.43493917445
249402.89267503165	119934.75837460364	191174.3440878305	161741.36648842203	81521.3765425209	390346.5098585838	132891.27463541456	185310.44516830647	169539.16370256033	131744.98256012052	272074.90629339154	84033.32052649611	133557.8541368714	169625.6603051331	147449.25928686382	147081.73611915653	245453.78558231922	119956.91478660011	163745.57826671784	197448.58777381378	151059.5983803345	153202.30689483526	123000.18433122856	143296.10097585715	263674.85634512	106550.74306776219	330943.49810802564	155192.37351621938	285483.8269808926	92288.92128428069
248774.74280368086	118212.75157620687	190875.95890387657	161310.81481348132	81504.17418836488	388695.79751135036	132315.45352512316	184739.1519544314	168962.79601386102	130964.19743077192	269254.7147262723	83367.49814433482	132886.30680264792	169410.7739452135	145319.01393197433	147081.73611915653	245453.78558231922	119956.91478660011	163745.57826671784	197448.58777381378	150924.46919932053	152491.91106609846	122830.26760411962	141521.7396317897	262310.3622497285	106550.74306776219	330698.9864929964	154120.1939750593	284994.0325396048	92152.99541869039
248774.74280368086	118212.75157620687	190354.6095718317	160732.67762288745	81504.17418836488	384980.5247447634	132177.26186998637	183928.35781473725	168962.79601386102	130482.4585285617	269254.7147262723	82452.62447713695	132447.70675772513	168850.53243551817	135477.433073794	146470.4458963636	244595.07265923987	119956.91478660011	163397.85703325656	197299.30739318897	150234.64872004907	152469.35510652242	121581.79850982755	141521.7396317897	262310.3622497285	106550.74306776219	329926.9031218507	154120.1939750593	284220.1352201046	91541.820381443
248774.74280368086	118212.75157620687	190354.6095718317	158652.63449589149	80814.0907199592	383861.96169574716	130331.76428118412	183928.35781473725	168962.79601386102	128566.80043947036	268006.6049215636	82452.62447713695	130526.362944491	167295.0211507794	134176.80673941885	146470.4458963636	244595.07265923987	119632.41223613043	163306.75968429956	194475.33359859366	150234.64872004907	149059.39208321722	121562.43426366769	141521.7396317897	262310.3622497285	106538.45055366635	329450.6078605834	154120.1939750593	284220.1352201046	91187.18316592729
248774.74280368086	117980.48705928745	189927.20109085587	158652.63449589149	80814.0907199592	383861.96169574716	130331.76428118412	183928.35781473725	167964.59704745724	128566.80043947036	268006.6049215636	82304.05341623274	130526.362944491	167295.0211507794	130175.7321423525	146470.4458963636	243917.9160163159	118680.58377677186	162909.27891373297	194475.33359859366	150234.64872004907	149059.39208321722	121562.43426366769	141453.3799730728	262310.3622497285	106156.68341129596	329450.6078605834	152906.23169573184	284220.1352201046	89366.5695086825
247055.37655189398	117564.14998333585	189142.14724146327	157569.65971614188	80806.44362064634	383861.96169574716	130331.76428118412	182406.72223151076	167964.59704745724	128566.80043947036	267496.0619704098	82232.1470344498	130526.362944491	167261.99434518378	130168.4994573611	146213.84862928864	243917.9160163159	118676.89217904839	162909.27891373297	194475.33359859366	150045.76038496903	149059.39208321722	121323.43363037109	140618.67064980188	261826.31729732343	106045.27172272002	329219.6705181118	152906.23169573184	283846.3787751336	89366.5695086825
246050.82936506267	115914.87247953695	187928.1502148947	156133.19743220054	80024.27935100727	383497.5604467282	130331.76428118412	181839.14751497222	166382.16754254152	128566.80043947036	266978.10522823554	81920.44717301645	130526.362944491	165400.08503737155	129145.24237472539	145547.8514768092	240928.6488534882	118676.89217904839	162248.8790737093	194475.33359859366	149230.44598874706	147061.19365730108	121323.43363037109	140618.67064980188	260271.78574224722	105680.98933627013	327785.1880368017	150413.2744108932	281934.0173680592	89047.08991013502
244810.35548402174	115914.87247953695	186405.59371773608	153591.87697227905	79609.05632791556	377444.8046300161	130081.02966548834	181752.1666306319	166382.16754254152	128566.80043947036	266978.10522823554	81251.19990934555	130499.94220725347	165195.90677840757	128364.51337620887	145320.13277607175	240928.6488534882	117828.15593106036	161917.39289477153	194475.33359859366	149112.54462223966	147017.71615346626	121008.78540352793	140412.35960841042	260226.1101010189	105680.98933627013	326872.09031420306	150413.2744108932	281934.0173680592	89047.08991013502
244808.57827330127	115914.87247953695	185948.19742594892	153365.8333240337	77768.44685109102	377444.8046300161	130081.02966548834	180293.18554175505	166382.16754254152	128057.6332704854	266884.6550228616	81154.00259142177	129991.35873243884	165195.90677840757	127577.1964550171	145320.13277607175	240928.6488534882	117828.15593106036	161917.39289477153	193776.1075058609	148363.84200647785	147017.71615346626	121008.78540352793	140244.34407888734	260226.1101010189	104637.47167272452	325564.13066641975	150413.2744108932	281894.58621715714	89047.08991013502
244808.57827330127	115914.87247953695	185610.99282531659	152602.44871840123	77768.44685109102	377444.8046300161	129440.48674340009	180293.18554175505	165957.96102113219	127967.81184021656	266093.0210361635	81043.7006602908	129886.5369726676	165183.6718180779	127577.1964550171	145320.13277607175	240928.6488534882	117041.24328434833	161848.3042945243	193578.8034658738	148304.80051815923	147017.71615346626	120995.06769131799	139073.43461804185	260145.9512578693	104630.57442043553	325456.8860193691	150413.2744108932	280843.02964465634	88891.18685163482
244713.9214897909	115914.87247953695	185610.99282531659	152481.52533742215	77543.88435157774	376641.1170473928	129440.48674340009	179847.28860596375	165020.25757065724	127922.08089043485	266093.0210361635	80926.55509402406	129886.5369726676	163772.821509064	127577.1964550171	144789.11548405187	240928.6488534882	116570.06716243083	161023.41240320867	190663.99038672764	148304.80051815923	146991.90040443148	120681.79466088674	139073.43461804185	258978.9733913953	104630.57442043553	324824.6565543423	150413.2744108932	280843.02964465634	88723.74191414527
244622.8192253778	115799.08626824662	185310.5317016406	152481.52533742215	77543.88435157774	376448.27781548933	129440.48674340009	178212.16825034213	164986.66113269923	127823.57291005817	265597.73048053373	80740.32523398154	129555.93193517988	163772.821509064	127538.89041613764	144617.1337326889	240928.6488534882	114351.03622704587	160829.09157996788	190663.99038672764	147522.16497512598	146168.26076849428	120370.59962594266	139006.40945475586	258978.9733913953	104630.57442043553	324824.6565543423	149905.56056246735	280843.02964465634	88723.74191414527
243446.5316543554	115777.13780062378	185254.81392192657	152230.0290766674	77543.88435157774	375291.58441575046	128596.15712108203	178212.16825034213	164986.66113269923	127394.8896732106	265597.73048053373	80327.07867220485	129076.39492542978	163772.821509064	127529.5169024114	144270.66056917008	239308.22953440272	114351.03622704587	160724.742596425	190663.99038672764	147522.16497512598	146168.26076849428	120370.59962594266	138614.35635839574	258610.5021329191	104611.57132486957	324824.6565543423	149565.68620829447	278952.44362378836	88461.04321840363
243446.5316543554	115589.14895883374	184922.68821047782	152230.0290766674	76960.29195036316	374873.81211790163	128593.12087267204	178212.16825034213	163989.90378464252	126152.08507019523	265597.73048053373	79581.49336763598	129076.39492542978	161582.76551390917	127075.1423612977	144261.80618645504	239191.36235795368	114351.03622704587	160352.09138511162	190663.99038672764	147487.43495522795	146168.26076849428	119223.5367226584	138609.2419686906	258610.5021329191	103741.41562098057	322850.537662691	149515.38668226774	278952.44362378836	87994.36362149852
243446.5316543554	115457.23899908892	184600.83358455505	152213.82331513756	76960.29195036316	374873.81211790163	127383.29008324661	178212.16825034213	163923.34941382974	126152.08507019523	265597.73048053373	79581.46675887611	129070.46285119846	161582.76551390917	127075.1423612977	144228.79520246128	239168.7395322409	114351.03622704587	160352.09138511162	190565.25976943492	147473.61684150947	146168.26076849428	119223.5367226584	138609.2419686906	256189.6610090954	103741.41562098057	322850.537662691	149515.38668226774	278952.44362378836	87953.23322095483
242272.73533868708	115363.96961029488	184600.83358455505	152151.1893761732	76830.14207001281	374662.5528484664	126394.07298697642	178196.32039206626	163898.0320390079	125709.12642457658	265597.73048053373	79234.08287790269	128415.60589230499	161582.76551390917	126324.90399918171	144113.2402117982	236916.0594051773	114086.79479346206	159330.9864284544	190565.25976943492	146655.18376461475	146054.59307093063	119223.5367226584	138609.2419686906	256189.6610090954	103101.76117283634	321726.3494251594	148925.24073620795	278833.9170539325	87950.83419634754
238915.7963169069	114760.76832912413	184304.08769358502	151815.54625666517	76830.14207001281	373747.9891402785	126381.4525765072	177899.90275794524	163898.0320390079	125709.12642457658	264990.5222542539	79234.08287790269	126970.57359277348	161230.52328051103	126324.90399918171	144096.32965552362	234912.612317996	114047.10225076378	159330.9864284544	189573.72884575505	146655.18376461475	146040.3904290837	119223.5367226584	137711.4509365917	256189.6610090954	103101.76117283634	321726.3494251594	148828.26841669902	277631.2154098779	87892.43564089332
237097.3844680792	114760.76832912413	184304.08769358502	151815.54625666517	76572.46764939972	373747.9891402785	126381.4525765072	177717.02128089013	163733.52615403212	125709.12642457658	264737.02353524923	79234.08287790269	126970.57359277348	158672.13806574402	126324.90399918171	144052.09629699372	234912.612317996	113775.33793165346	159330.9864284544	189573.72884575505	146655.18376461475	146024.69507609963	119223.5367226584	137055.10597184327	253639.27807254295	103101.76117283634	321726.3494251594	148828.26841669902	277631.2154098779	87817.33050347827
237097.3844680792	114760.76832912413	183884.00129215766	151219.4489534153	76572.46764939972	370568.40898363024	124877.89021462183	177511.85091869615	162890.9231257245	125664.93486320501	263863.1040159664	78945.53507925576	126970.57359277348	158672.13806574402	126324.90399918171	143236.98960160013	234359.5458694857	113775.33793165346	159066.62981835776	189570.8807250168	146023.6696312565	145976.31933348393	119215.38874896523	136614.9391651047	251881.86357404556	103101.76117283634	316388.85005917074	148828.26841669902	277631.2154098779	87507.60129858079
236448.3806831133	114458.19413183375	182620.21372714607	151111.8532878115	75973.08309711756	370557.8148178127	124877.89021462183	177466.09335052012	161567.68964034942	124674.77658259096	263741.60522335174	78945.53507925576	126970.57359277348	158334.10548124573	125501.19379355466	142959.35719537595	233713.4843676347	113280.5200243023	159066.62981835776	189094.44392346844	146023.6696312565	144926.24179601792	119150.13733624156	136423.92798995564	251839.43636527553	101835.54394748426	313800.3973586509	148547.16975081334	276485.0131716228	87367.89905515585
236448.3806831133	114235.29327773738	182620.21372714607	151089.8273651541	75973.08309711756	369457.57602892484	124549.7127193619	177323.8009552926	160842.39888160842	124674.77658259096	263274.89407013165	78751.30927884878	126400.81144249061	158334.10548124573	125501.19379355466	142930.2399716066	232954.55611365856	113272.16353922749	158359.54756820571	188148.55766102156	146023.6696312565	144748.8376646906	118537.96438849627	135565.46866274223	251839.43636527553	101835.54394748426	291460.89261155674	147858.3478242605	276485.0131716228	87367.89905515585
236348.35973745937	113618.39018460599	177487.21982217414	150031.02861048968	74499.82980461864	369457.57602892484	124321.28790826726	176198.21131797164	158790.1052209186	121547.04304692114	263070.9220089862	78282.82350716267	125893.40299857313	158334.10548124573	123591.37788534786	142014.73846707295	232954.55611365856	111219.50540129676	155568.28324357202	185333.90823507748	145747.80086916918	144578.43628865437	117613.2459048769	135565.46866274223	250565.06846862368	98058.77824400122	288233.8890609793	146106.98093584567	273011.69565731246	87197.50446971248
235988.16783318005	113359.84529995317	177487.21982217414	150002.26590728856	74418.12756230519	368686.5847112755	124321.28790826726	176067.53867160616	158790.1052209186	121436.57859977824	262827.62484930776	78130.75238428966	125882.95330337332	158199.56646255063	123591.37788534786	142014.73846707295	232892.91458765516	111219.50540129676	155554.2226715482	185333.90823507748	145747.80086916918	144554.90672608523	116782.05996653863	135565.46866274223	250565.06846862368	97909.73522703636	287791.0614262319	146106.98093584567	272647.02413115016	86692.0625969867
235849.0480827173	113359.84529995317	175766.7518610815	149935.145095398	74205.69562573664	368686.5847112755	124280.1096645137	175799.17489400267	157585.3889176892	121436.57859977824	262827.62484930776	77223.93532658073	125289.95218950446	158199.56646255063	123064.12053181067	142014.73846707295	231916.1321269258	111219.50540129676	155518.99599400393	184452.5460867588	145668.47639201538	144501.79566696318	116782.05996653863	134503.59102073178	250565.06846862368	97909.73522703636	287451.7771748707	144137.5752244463	272647.02413115016	86675.48366841408
235222.2284637592	112676.5202673006	175766.7518610815	149935.145095398	73387.13502857718	368686.5847112755	124233.02720756782	175796.07746681242	157585.3889176892	120876.52105138967	262531.0022148295	77223.93532658073	125289.95218950446	156951.0443244932	123038.45250262255	141978.11126642415	231842.96530740694	111136.80010286695	155518.99599400393	184452.5460867588	145065.08779486586	143971.531967071	116782.05996653863	134484.2920961995	250565.06846862368	97909.73522703636	286518.64233683114	144137.5752244463	272638.74604133726	86675.12479008247
235205.36731714912	112658.81536352304	175632.241714843	147884.0692482646	73378.63394253043	367787.6096684016	123476.5821048975	175176.7241904721	157519.7749533641	120591.08233451756	260534.14613597636	77172.11890713185	124821.0702750814	156951.0443244932	123038.45250262255	141731.2121891161	231842.96530740694	110853.9228174833	154801.73228546753	184452.5460867588	145065.08779486586	143971.531967071	116571.40171032638	133687.00251965367	249548.55871861477	97566.78002361069	286453.02181593364	144079.06956787256	272597.95759189595	85177.27588084732
231500.87718952823	112658.81536352304	175291.5595954958	147884.0692482646	72958.42324529585	367787.6096684016	123476.5821048975	175176.7241904721	156756.24216519867	120591.08233451756	260534.14613597636	76860.13750221538	124821.0702750814	156548.8777521609	122869.83238099988	141643.1102831362	231362.56657141546	110853.9228174833	154580.20524740507	184452.5460867588	145065.08779486586	142984.00668027744	116207.0448463394	133687.00251965367	249548.55871861477	97165.08155544194	283497.9039002394	143691.56445112606	272597.95759189595	85177.27588084732
231500.87718952823	111511.28684131418	174982.87058012266	147884.0692482646	72444.018963808	365284.24743218353	123327.18632701505	171800.4375861547	156756.24216519867	118076.53497049095	259771.4938545234	75658.32124673466	123502.39051954591	156059.34611223754	122339.6624585775	141291.23926304883	231362.56657141546	110660.74366960906	153877.5226949852	184050.97867763473	145065.08779486586	142105.4854172802	115821.38063631582	133607.16203195765	249332.40353271112	97017.26964355678	283497.9039002394	141116.71591167524	272260.58299007657	85177.27588084732
231500.87718952823	111468.13937946643	174477.70417104743	147884.0692482646	72408.37836358181	365284.24743218353	122869.91259181597	171800.4375861547	156756.24216519867	118076.53497049095	259609.46530191723	75658.32124673466	123502.39051954591	156059.34611223754	122182.38250630167	141291.23926304883	231362.56657141546	110637.75724610129	153877.5226949852	184050.97867763473	144543.2370555529	142105.4854172802	115821.38063631582	133607.16203195765	249200.9031282858	97017.26964355678	283497.9039002394	141116.71591167524	272242.2703611691	85159.85356244908
230871.79146745772	111468.13937946643	173871.87452969377	146676.15357338497	72080.35628623315	364567.37705279916	122869.91259181597	171579.13008018397	156756.24216519867	118076.53497049095	258167.1451471971	75293.02033689209	123502.39051954591	155421.88044855258	121617.77890638445	140688.52058910084	230961.85700909913	106299.20627729183	153722.73700523676	182760.2682808607	143937.8791545156	142105.4854172802	115422.61985181381	132449.02086563327	248829.2120264571	97017.26964355678	283497.9039002394	141116.71591167524	270347.6803419091	84710.13426257002
230422.15989963105	111337.2462498027	173871.87452969377	146549.4642999572	71699.26902180679	364567.37705279916	122831.23488642334	168301.95228361382	156640.50011859686	117966.01982877558	217307.1646901718	75065.6152984117	123348.04500296606	155421.88044855258	121555.70033593307	140688.52058910084	230854.99738172808	106299.20627729183	153722.73700523676	182760.2682808607	143937.8791545156	142074.407879328	115422.61985181381	132417.80440286445	248659.93489447594	96057.84051976615	282326.03040025546	141116.71591167524	270347.6803419091	84666.6475123713
230422.15989963105	111337.2462498027	173173.05929571376	145687.7086196895	71540.70515920444	363357.1349767794	121830.22331442736	164908.58390625345	156586.15900469222	117723.16710500943	217307.1646901718	74806.67686802242	122960.94321786606	155064.6996452453	120708.0789347389	139738.71125317554	230851.96448809298	106299.20627729183	153722.73700523676	182760.2682808607	143298.3740242705	142074.407879328	115422.61985181381	131891.60880807738	248424.18208434366	95905.7047392357	281931.6053976162	141107.27309619062	270347.6803419091	83764.62788639408
229974.142185972	111337.2462498027	173173.05929571376	145687.7086196895	71540.70515920444	363357.1349767794	121830.22331442736	164424.60017728133	156378.19572502712	117723.16710500943	217307.1646901718	74806.67686802242	122960.94321786606	155051.10335638147	120708.0789347389	139452.5793717112	230564.30948634935	106299.20627729183	153722.73700523676	182760.2682808607	143298.3740242705	142036.1955548637	115230.27578513774	131356.8779210079	248424.18208434366	95905.7047392357	281931.6053976162	140968.60503827175	270347.6803419091	83764.62788639408
229905.39954830453	111337.2462498027	173125.09159542256	145654.25798699734	71429.75411135287	363357.1349767794	121830.22331442736	163759.73071430647	155859.8168491874	117527.38558590774	216847.48468108813	74276.91470185108	122940.1489756522	154200.84208181067	120208.00912402404	139362.6877520242	230352.7132259874	106299.20627729183	153101.50589250433	182318.3545932591	143082.1615760834	141594.43558538696	114649.42161437382	130624.23730777705	247672.45556334904	95694.63522619198	281870.8486902001	140252.6515081795	270137.58023131185	83737.49927282883
229905.39954830453	110865.03897329433	172340.22193641364	145559.01021090083	71417.99437454778	362420.21513449645	120773.61363623511	163306.01779315431	155859.8168491874	117216.63492332112	216591.31008497372	74276.91470185108	122028.06558153799	154200.84208181067	119186.86586176447	138772.31998497233	229827.98885216695	106065.31603201035	153101.50589250433	181384.24453443277	142457.85010876405	141594.43558538696	114649.42161437382	130122.27758963912	247000.73212283358	95694.63522619198	281870.8486902001	140193.1477079995	270137.58023131185	83666.07635029269
229853.1203736471	110654.22537024113	171075.26789904034	144521.11573638557	71129.92636776206	361658.2632930636	119400.4487438491	163306.01779315431	155526.59255096674	116501.61191765666	214968.53726018048	73771.2188303017	122028.06558153799	153831.9785430217	119186.86586176447	138477.54813433383	229827.98885216695	105417.57577248677	152771.07851135367	181384.24453443277	142451.47548439397	141516.2108356287	114259.39784882833	130122.27758963912	245546.02048921623	95564.25069057278	280338.25922715897	139891.87432562996	268781.44387975754	83534.44962949872
229408.2890838613	110654.22537024113	171075.26789904034	144521.11573638557	70952.11816139355	361658.2632930636	119400.4487438491	163306.01779315431	155477.42244325855	116493.54220925305	214968.53726018048	72368.94021194939	121857.70231786283	153643.97702014536	119186.86586176447	138459.5534338002	229361.13288143472	105417.57577248677	152475.06392804362	181384.24453443277	142451.47548439397	141314.99575537734	114239.07464614823	130040.80347368548	245546.02048921623	95344.84813678717	279719.36180213076	139171.5293937446	268781.44387975754	83279.5753734603
228674.90861152008	110306.67183224772	170880.6599275295	144521.11573638557	70952.11816139355	361658.2632930636	118781.21479553546	163130.71541655858	155239.1537649601	116493.42089397709	214451.12032021134	72368.94021194939	121857.70231786283	153577.6758896228	119186.86586176447	137866.30579510191	228593.32573024568	105417.57577248677	152475.06392804362	181370.09248875955	141343.33444552764	141130.50833705717	114239.07464614823	130040.80347368548	245546.02048921623	95344.84813678717	279719.36180213076	139171.5293937446	268183.16900279454	83236.77016790355
228449.95188992046	110138.80243688011	170880.6599275295	144521.11573638557	70567.24876492553	361631.0914831392	118781.21479553546	159779.05742025623	154643.07480269467	116493.42089397709	214451.12032021134	71936.59125480914	120947.02149452857	153092.80545654194	119096.42085302937	137866.30579510191	227342.8644699624	105417.57577248677	151724.326589402	181370.09248875955	141343.33444552764	140519.41548229143	113585.86841423539	130030.37342019597	245546.02048921623	94627.93457104066	279416.28697128454	139109.0137392526	267840.9638714769	83236.77016790355
228236.7394413913	109652.1704765267	169938.6082606513	144437.15004161067	70567.24876492553	361220.60055692995	118590.42480017222	159779.05742025623	154643.07480269467	115661.68653928985	214451.12032021134	71936.59125480914	120947.02149452857	152319.93177633395	119096.42085302937	137693.91876715695	227342.8644699624	105355.48105738215	151724.326589402	181048.34920981905	141215.6610384577	140519.41548229143	113585.86841423539	129873.79060302202	245546.02048921623	94605.4689002876	278700.7725809685	138550.34050441463	267840.9638714769	83138.19772224694
227453.2896465183	109652.1704765267	169850.49560628398	144275.4975332439	70464.15817447666	361220.60055692995	118590.42480017222	159779.05742025623	153918.73104347134	115286.38643881812	214432.6306194254	71936.59125480914	120947.02149452857	152319.93177633395	119087.08134058407	137693.91876715695	227342.8644699624	105353.97944586292	151724.326589402	180271.0202992356	141215.6610384577	140167.18928751632	113585.86841423539	129873.79060302202	245544.59058636174	94605.4689002876	278700.7725809685	137911.48499242752	267823.29039745854	83005.60864538938
227453.2896465183	109652.1704765267	169850.49560628398	144275.4975332439	70334.50777647621	361139.99396365794	118590.42480017222	159410.15744689087	153918.73104347134	115286.38643881812	214432.6306194254	71922.93308606332	120866.592885166	152250.76585597915	118923.08266205814	137693.91876715695	227342.8644699624	104016.16224223001	151724.326589402	180271.0202992356	141215.6610384577	140167.18928751632	113385.4534119545	129682.43226967625	245224.24521386682	94333.14377044485	278628.1554258632	137911.48499242752	267088.2210417155	81383.7507800484
227382.24521343535	108932.54048389843	169096.9954776277	143180.96953917036	70334.50777647621	361132.73895515356	118590.42480017222	159282.52360462854	153439.85313338306	115280.69502940841	214432.6306194254	71922.93308606332	120866.592885166	152229.83885343804	118581.42153326586	137693.91876715695	227182.43653281304	104016.16224223001	151621.50618763152	179652.83666670232	140755.87566000826	139536.7740287829	113385.4534119545	129102.14305620703	245224.24521386682	94333.14377044485	278584.4883056117	137911.48499242752	267088.2210417155	81383.7507800484
226209.67775860112	108155.07615616183	168770.99323257423	143176.03797989248	70334.50777647621	361132.73895515356	118220.4239351318	157678.96768566433	153439.85313338306	114684.34190801941	214299.84500030614	71922.93308606332	120410.28329097635	151753.87741480808	117997.02150582423	137679.4946001221	226217.24543051596	104016.16224223001	151621.50618763152	178933.06945350926	140755.87566000826	139119.08355425048	112588.8475728863	129077.5981563611	245224.24521386682	94232.92243690639	270569.9418854021	137137.14906382115	264611.3312477649	81383.7507800484
226209.67775860112	108046.3591952834	168724.73307358552	141710.14686678877	70101.84760588095	360070.4748809472	117941.83246000372	157678.96768566433	153439.85313338306	114684.34190801941	214277.8702946425	71542.46018125508	120081.54967106119	151753.87741480808	117598.2671875763	137671.61023540926	226190.7107896898	103602.7664658326	151354.89573414723	178745.24906291853	140755.87566000826	139119.08355425048	112588.8475728863	128974.96015109605	244526.95122908446	94148.15800333967	270569.9418854021	136720.5727849627	264611.3312477649	81383.7507800484
226209.67775860112	108046.3591952834	168724.73307358552	141539.09095513105	70101.84760588095	359535.5295316292	117716.71620124845	157147.25997781457	153423.79864681547	114684.34190801941	213501.1242234535	71542.46018125508	120081.54967106119	151753.87741480808	117598.2671875763	137001.5768573194	226190.7107896898	103277.99694340727	151197.82759623494	178745.24906291853	140755.87566000826	139119.08355425048	112588.8475728863	128623.98495054948	244177.16205188338	94148.15800333967	270569.9418854021	136720.5727849627	264611.3312477649	80023.334953129
224432.44154782235	107856.3349782943	168301.96412262958	141393.65402265426	70101.84760588095	357854.5627745725	115906.34128384347	157147.25997781457	152205.8484791221	113723.71024983023	213161.6055436325	70905.88196351858	119751.92061372707	150932.60403313325	117089.85695648963	136864.04251860658	224607.7658383902	102762.8581028288	150613.49562433228	178021.91020538233	139945.094153241	138127.3624747998	111813.76243231182	128440.65808419965	243848.7043527513	93467.06390714606	269485.21687589027	136625.19573010993	262949.5730611262	79180.25389377424
224432.44154782235	107026.16297713936	167784.11083627053	140801.5686252373	68957.53246889739	347255.530175342	115906.34128384347	157084.08287254858	152205.8484791221	113156.44870223268	213083.46242505062	70905.88196351858	117714.81358605703	149883.45414662562	116826.66844435775	136770.0046190965	224296.54016429593	102692.42668936627	150613.49562433228	178021.91020538233	139945.094153241	138127.3624747998	111081.24161830047	128140.2259551121	243183.26578612757	93183.93545642076	267538.5626069162	135666.5287446138	261758.05948058618	79180.25389377424
224432.44154782235	107025.67860040642	167746.91391050292	140801.5686252373	68957.53246889739	329225.4880063388	115906.34128384347	156710.16803071008	152205.8484791221	113156.44870223268	213044.75420066173	70674.19866574039	117714.81358605703	149882.1302774143	116826.66844435775	136770.0046190965	224070.06065136057	102686.45062874784	150560.0756839865	178021.91020538233	139879.44119763913	138127.3624747998	110874.60440680137	127937.52658225868	242405.68185699635	93181.94772461648	267535.794108265	135666.5287446138	261758.05948058618	79036.67861079538
224432.44154782235	106957.41992184441	167283.79194023754	139064.83210486238	68634.04166972618	329225.4880063388	115906.34128384347	156710.16803071008	151797.25204351218	112381.11138026796	212901.25863605124	69395.51764503447	117714.81358605703	149406.80235068314	116604.14468519493	136662.8378310997	224070.06065136057	102237.31490611468	150434.99056891887	178021.91020538233	139089.4339908185	138127.3624747998	110639.31895238163	127937.52658225868	241911.7325109101	91361.18610832671	265238.15102403244	135058.95471202617	260985.54409795685	79036.67861079538
224432.44154782235	106624.16362220344	166953.33119158974	138981.6707455403	68588.98738058863	329225.4880063388	115906.34128384347	156679.69210749853	151797.25204351218	112381.11138026796	211436.34866692874	69352.81140321003	117714.81358605703	149406.80235068314	116144.47352798388	136662.8378310997	224070.06065136057	102237.31490611468	150402.84501659943	177789.54333079123	139089.4339908185	137709.7860376295	110639.31895238163	127937.52658225868	241911.7325109101	91329.46507631434	265238.15102403244	135058.95471202617	260985.54409795685	79036.67861079538
224432.44154782235	104462.82310561716	166867.04789089237	138976.60738188695	68455.42578131407	329090.6747821131	112484.70066530352	151641.89934283914	151797.25204351218	111094.14670157061	211436.34866692874	69352.81140321003	117714.81358605703	149406.80235068314	116144.47352798388	130143.17735030952	224032.73693983603	102237.31490611468	150351.4930988166	171678.31331171512	139089.4339908185	128884.24242409004	110639.31895238163	125915.64551087098	241911.7325109101	91329.46507631434	265238.15102403244	134956.80029224226	260985.54409795685	78875.95736099349
224254.13431247685	102976.45177123012	165813.29592713347	138183.9871644022	68326.75801997868	327223.3187063246	111902.58543636408	151641.89934283914	151379.13179134086	111094.14670157061	210784.80447479823	69352.81140321003	117561.45761316492	148204.5955514501	115673.78986287864	130143.17735030952	223836.13643028986	102237.31490611468	149807.29307971394	171153.68391862678	138767.862816609	128836.91556888582	110418.2794826917	125915.64551087098	241911.7325109101	91329.46507631434	265238.15102403244	134277.54697212318	260766.87574712172	78875.95736099349
224254.13431247685	102727.11471870319	165813.29592713347	138183.9871644022	68326.75801997868	325670.6127697801	110434.82261789172	149879.1952980264	151208.86074620727	111044.1813747129	210784.80447479823	69202.00381056422	117561.45761316492	148204.5955514501	115673.78986287864	128530.76015870231	223538.08722458256	101047.8341205054	149053.6635017478	171153.68391862678	138291.44980481753	127965.92403870414	109652.46464253894	125915.64551087098	241218.52606173145	91329.46507631434	265238.15102403244	133681.59856014757	260766.87574712172	78255.07879323488
223416.76307108565	102527.95592832779	159701.15555240418	138183.9871644022	68298.75254405636	325670.6127697801	110070.90605288945	149879.1952980264	151184.47121678447	111044.1813747129	210784.80447479823	69154.3578830992	117355.82496920644	148204.5955514501	115673.78986287864	128447.22966582526	223102.50005063164	101047.8341205054	149053.6635017478	171126.31799472237	138291.44980481753	126332.22424638669	109652.46464253894	125403.73665537627	241218.52606173145	91110.81026117437	261635.65000117203	133681.59856014757	260025.3513224392	78255.07879323488
223416.76307108565	102445.37938225085	154823.46614106555	138183.9871644022	67848.77964082158	325670.6127697801	110032.8542992764	149679.58564693353	151177.13719335038	111044.1813747129	210534.50490614868	69120.81083823032	117057.19893796887	148204.5955514501	115604.41069775846	128313.05528169384	221866.74252283754	101047.8341205054	149036.06137771264	171106.9844491825	138291.44980481753	117023.48676919492	109609.87026494945	125403.73665537627	240996.1573817888	91110.81026117437	254708.28836937848	133681.59856014757	260025.3513224392	78255.07879323488
223416.76307108565	102445.37938225085	154823.46614106555	136993.82722054617	67848.77964082158	325670.6127697801	109319.46068186002	149593.97753847955	150963.32585968298	110065.35695175367	209931.5475987701	68193.72235437494	116943.623267234	148200.78810290212	114847.67812353859	128262.48996529692	221866.74252283754	100052.57537037277	149036.06137771264	170843.147691252	138291.44980481753	117023.48676919492	109609.87026494945	124650.2806990775	240678.8397199976	91071.62981140199	254708.28836937848	133249.48823019917	260025.3513224392	77562.55747884548
223002.35926836202	101915.40006725714	154400.5138884176	136993.82722054617	67848.77964082158	324905.42337402963	109319.46068186002	149593.97753847955	150212.24224107948	109627.92277670115	209931.5475987701	68193.72235437494	115662.10125127272	147651.7501323543	114407.67052101978	128262.48996529692	221480.53835342478	100052.57537037277	148251.54695536778	170687.36222277224	137419.90054151972	116337.86408324973	108632.1386752075	124650.2806990775	239444.96564613792	90028.81156919067	254419.71295654273	132609.1854503531	259761.53968213245	77485.86099199008
223002.35926836202	101915.40006725714	154400.5138884176	136993.82722054617	67093.82504401052	324905.42337402963	109305.94400126571	149419.191880236	149874.98771281404	109627.92277670115	209931.5475987701	67322.34715525879	115662.10125127272	147646.8409566607	114045.81835175175	128028.47731640867	221480.53835342478	100052.57537037277	148117.28945492682	169256.3332121043	137266.34744082473	116295.77674581845	108632.1386752075	124650.2806990775	239444.96564613792	90028.81156919067	254375.97861789374	132277.06294563867	259376.95512465044	77485.86099199008
221455.17397599304	101024.42411104588	152182.61125990652	136922.65849340463	67022.39800012311	324905.42337402963	109275.75128766357	149360.87431180468	149707.51746200726	108317.43659509208	209931.5475987701	67310.12537571127	115662.10125127272	146265.25910311547	113970.61357815821	127981.63692559172	220893.05023595158	100052.57537037277	146891.32766769844	168944.59898496914	137054.8629541581	116103.51650268202	107939.53078171329	124650.2806990775	238522.4786618464	89613.73960217064	251886.10263327882	131559.42690594928	255559.318000298	77399.7829822652
221448.49994112828	100962.83040604812	152000.71058997614	136870.9623579833	67022.39800012311	323471.1774341008	109275.75128766357	149271.6973263395	149310.9076399149	107977.4232485936	208790.8466088034	67253.59816393377	115427.31458622926	146265.25910311547	113916.63595909507	127943.03059924617	220725.3436375789	100052.57537037277	146891.32766769844	168752.15111598073	136766.28876053225	115955.7900916171	107939.53078171329	123723.02290279118	238522.4786618464	89613.73960217064	251886.10263327882	131559.42690594928	255559.318000298	77399.7829822652
221448.49994112828	100962.83040604812	152000.71058997614	136767.71590283592	67022.39800012311	323471.1774341008	108952.37789282232	148602.95279647017	149310.9076399149	107977.4232485936	208790.8466088034	67194.35412899134	115427.31458622926	146265.25910311547	113788.36710516883	126949.00867846214	220660.41912317416	98953.77877877616	146891.32766769844	168434.799432002	136766.28876053225	115844.09130723837	107780.16872638774	123723.02290279118	237549.29286212003	89613.73960217064	251737.44672874184	131372.85727271045	255559.318000298	76736.83471186883
218133.74177928318	100635.06045117803	151390.24655308202	136653.69217306975	66637.6672996275	322085.99468553823	108210.2582183491	148103.9020191265	149310.9076399149	107977.4232485936	208790.8466088034	66344.78264169735	114548.41461890408	146067.73164521664	113788.36710516883	126441.87489878914	220645.26805608097	98688.5602076398	146891.32766769844	168434.799432002	136766.28876053225	115525.60864555786	107780.16872638774	123723.02290279118	236290.10319886624	89492.1936091329	251702.5247045198	131150.38099355606	255559.318000298	76571.45830003075
217172.1469324961	99619.63608992721	151326.4189884249	136649.22347730637	66484.64365303623	322085.99468553823	108210.2582183491	148103.9020191265	148664.3815214685	107867.91822223355	208576.45746329546	66344.78264169735	114548.41461890408	145669.0642906968	113260.89278140213	126374.79675185769	220271.46366238367	98688.5602076398	146627.72029342104	168073.7301443949	136140.99321687175	115172.99836029594	107400.26576198987	123499.41501421288	236290.10319886624	89406.1115549477	250631.4609591323	131150.38099355606	254492.18261817112	76571.45830003075
217172.1469324961	99619.63608992721	151326.4189884249	136614.6558534438	66481.09622800194	321640.46428954345	108210.2582183491	148103.9020191265	148664.3815214685	107745.17393752786	208537.48714109362	66344.78264169735	114548.41461890408	145669.0642906968	113260.89278140213	126287.47585999481	220271.46366238367	98402.98629408317	146627.72029342104	168073.7301443949	136140.99321687175	115163.03995177441	107391.58630721168	123499.41501421288	236290.10319886624	89392.5429794695	250631.4609591323	130997.18141649653	254492.18261817112	76535.78496264406
217172.1469324961	99349.38329572443	151085.59410297617	136306.59335039317	66304.22373630322	319368.4574501885	107751.86676668093	147914.00908508856	148529.4731797833	107362.47522821416	208381.66843925955	66298.9772809526	114548.41461890408	145669.0642906968	113064.29400391814	126086.73986290289	220025.4983525492	98402.98629408317	146159.98543103618	167872.80955780516	136140.99321687175	114859.3466161278	107273.92149892834	123164.11116549413	236102.38257934753	89117.57849019856	250467.11149576618	130852.06875025554	254369.52628692807	75672.29912141078
217172.1469324961	99349.38329572443	151085.59410297617	136016.16215562212	66304.22373630322	318653.69946794084	107751.86676668093	147876.11721467294	148529.4731797833	107305.96296732183	208060.1339170426	66298.9772809526	114518.72273652333	145669.0642906968	113039.06664725821	125675.2285923286	220025.4983525492	97633.04224302327	146159.98543103618	167872.80955780516	136140.99321687175	114859.3466161278	107273.92149892834	123164.11116549413	235739.69062082688	89107.17354272802	248547.03664457324	130852.06875025554	254369.52628692807	75672.29912141078
216670.76830006603	99349.38329572443	150977.28181899592	136016.16215562212	66248.59331035102	318653.69946794084	107751.86676668093	145094.23167102292	147998.4818452927	107305.96296732183	207210.05006892275	66298.9772809526	113919.01972336178	145669.0642906968	112970.57591697852	124796.55712050428	220025.4983525492	97485.40130037664	146059.64764472903	167414.77360450695	135861.5637897713	114762.579456025	107185.98390563925	122194.55495078723	235739.69062082688	89045.63132409856	248547.03664457324	130816.96187046876	254369.52628692807	75672.29912141078
216556.5127356786	99322.51263100686	150268.42383034903	136016.16215562212	66123.43245466202	314652.7477801291	107751.86676668093	145094.23167102292	147998.4818452927	107156.93354176023	207210.05006892275	66298.9772809526	113919.01972336178	145478.197282298	112949.17440694402	124519.84813268512	219813.57330770005	97485.40130037664	145458.54917964808	167346.03718286415	135843.26317543277	113940.08244766935	106515.50760250763	122194.55495078723	235739.69062082688	88545.98885244042	248547.03664457324	129941.62945929063	254369.52628692807	75562.85229624563
216556.5127356786	98475.70296301221	149868.74658886885	134978.91769846273	65906.64750543653	313797.2214306057	106991.39637742932	144980.66372406753	147894.24915186965	106991.75126206157	206676.52941493367	66286.8277812045	113589.57850072638	145210.25163192276	111784.51959729179	124519.84813268512	219435.11262837722	97204.65730006338	144725.60725103098	166079.410984602	135720.035964517	113940.08244766935	106479.7420252373	122194.55495078723	235072.66487193815	88545.98885244042	248547.03664457324	129627.73300256017	254323.15523434093	74777.87050576534
215925.60727631763	98475.70296301221	149868.74658886885	134126.66503233436	65906.64750543653	313797.2214306057	106991.39637742932	144980.66372406753	147412.6347680121	106392.57399050196	206501.34239422367	65584.42603042035	113409.65526860846	145127.73191973148	111784.51959729179	124351.62295862236	219066.62964782806	96969.15531092479	144479.3684015038	166079.410984602	135623.81450134554	113078.19044929279	105631.70930407182	122194.55495078723	235072.66487193815	88060.00329315991	247983.84633244644	129583.55080487447	253292.09257644156	74533.68269553133
215317.8351533264	98300.84922229723	148967.6881786831	134126.66503233436	65669.93469111307	312946.33197619993	106991.39637742932	144795.38054068055	147412.6347680121	106186.16801844076	206501.34239422367	64975.32061014253	113314.20114001911	144894.0494883246	111784.51959729179	124343.1143830679	218417.86462103445	96743.95006446372	144479.3684015038	165517.01271998684	135623.81450134554	113078.19044929279	105631.70930407182	121824.60931564095	235072.66487193815	88033.22786204607	247983.84633244644	129439.39092255499	253292.09257644156	74466.55638707458
215317.8351533264	97416.2886601967	148859.47038005185	133890.40882896297	65669.93469111307	309448.5002218315	106955.86599969963	144461.36757684132	146711.06844703786	105330.7670595606	206501.34239422367	64856.31927685886	112451.84019424593	143615.680790394	111649.04082818088	124294.90901381215	217314.15820497257	96743.95006446372	144232.37753943074	165517.01271998684	134923.3226001455	112250.17639845668	105631.70930407182	121301.4215747723	235047.3681427205	87656.06722951926	246969.73812896805	129345.49007302553	252246.60058273442	74466.55638707458
215109.09588184408	97416.2886601967	147523.78137619994	132896.01755699862	65654.82944286283	309448.5002218315	106955.86599969963	143769.07960826578	146711.06844703786	105330.7670595606	206278.41082997483	64644.130171300836	112451.84019424593	143615.680790394	111451.28535486704	124291.02352966616	217314.15820497257	95076.54504702808	144232.37753943074	164605.76249573985	134923.3226001455	112250.17639845668	105631.70930407182	121301.4215747723	233913.41624155265	87648.45221712536	246969.73812896805	129345.49007302553	252246.60058273442	73962.40979579157
215102.25581290544	97415.32392724516	147523.78137619994	131725.8144450412	65651.9655332978	309054.9452081049	106375.5441084643	143533.3419736293	146626.77093605296	105330.7670595606	205584.40581806388	64635.22565544255	112292.62020217534	142516.39879110412	111451.28535486704	123968.43995413717	217167.77087312896	95076.54504702808	144232.37753943074	164605.76249573985	134852.16284296892	112250.17639845668	105483.66016314748	120829.39845476518	233913.41624155265	87647.16899595631	246969.73812896805	129344.8850504976	251672.5177509464	73945.33600216429
214763.5187165953	97156.80193348267	147523.78137619994	131725.8144450412	65651.9655332978	308808.44293413684	106375.5441084643	143278.22234126422	146542.21823479887	105223.71673465616	205544.54872961028	64428.7570278452	112012.83225641058	142024.30018676948	109680.61566299282	123920.02335824813	216428.10110282066	94977.77357043547	143061.39772538646	163040.30606367	133974.0629707745	112223.72908591061	105483.66016314748	120750.30602352082	233624.70541204073	87598.64276330604	246595.99615359056	129279.20972816467	250784.61936488733	73735.53604333467
214763.5187165953	97150.38662996855	147523.78137619994	131720.46789747084	65415.28728207033	308808.44293413684	106375.5441084643	143277.25666600998	145706.36279204284	104775.15841778638	205539.21698045087	64428.7570278452	111998.00556791283	141771.87550705185	109680.61566299282	122230.06549141649	216022.63471208842	94188.82668196732	142555.8646521781	163040.30606367	133974.0629707745	112217.82804631047	105483.66016314748	120418.39339208892	232488.2635722101	87581.65868709004	246595.99615359056	128577.23068612347	250224.8742414297	73735.53604333467
214517.83803401713	97048.69009105237	147343.23196757297	131720.46789747084	65294.36468731191	308222.8992256755	106375.5441084643	143169.57685070208	145706.36279204284	104698.47918510088	205005.24948143814	63736.48556471187	111841.21786495303	141771.87550705185	109648.8863122158	122230.06549141649	216022.63471208842	94188.82668196732	142555.8646521781	162897.21398201922	133790.18939440805	112016.66147118766	105160.7074625081	120337.3806803209	232488.2635722101	87338.80697081074	246351.6283878802	128431.15169784201	250224.8742414297	73120.43911567851
214517.83803401713	97048.69009105237	146892.18928080716	131391.45032992447	65097.60463453751	307973.63660372654	106099.87692332357	142716.44019127858	145604.86771873373	104698.47918510088	205005.24948143814	63666.000127254905	111841.21786495303	141503.19373485696	109576.57664302266	121814.74442771036	215989.86516547308	94188.82668196732	142470.94501541223	162897.21398201922	133790.18939440805	112002.07995839075	105160.7074625081	120337.3806803209	232156.06252202694	87337.65367976899	246159.55465631525	128431.15169784201	250224.8742414297	73120.43911567851
214517.83803401713	97038.77698677705	146892.18928080716	131349.68917980086	65097.60463453751	307973.63660372654	105963.81247676264	142716.44019127858	145530.01038025747	104698.47918510088	204351.49966765512	63666.000127254905	111841.21786495303	141503.19373485696	109480.13027642593	121809.48047144884	215989.86516547308	93832.85345153102	142044.13743962965	162897.21398201922	133758.1255932202	111661.86225295569	105160.7074625081	119740.99251798276	231367.0106177436	87333.75641302044	244447.6933930913	128375.97840864338	250224.8742414297	72912.97096182551
214517.83803401713	97032.69564699438	146883.6192441993	131283.398458342	65040.862726890125	304955.1218549898	105179.6132873775	142415.04524118197	145530.01038025747	104475.55162827381	204351.49966765512	63666.000127254905	111841.21786495303	141491.67177492022	109480.13027642593	121785.05686416553	215566.20324454017	93832.85345153102	142044.13743962965	162897.21398201922	133230.96669944236	111661.86225295569	104976.34872473514	119230.71649279246	229285.12874928032	86984.89148859151	244424.15198508243	128375.97840864338	250017.0509477188	72912.97096182551
214097.66995043197	96971.05434499451	146632.43391342988	130785.55881096201	64696.55184104153	297651.91285436833	105179.6132873775	142017.35288501927	145290.05160928008	104093.42374234449	204096.91537271382	63666.000127254905	111399.62075428212	141070.3206061924	109464.67935618923	121785.05686416553	215566.20324454017	93552.54184241778	141994.469678925	162897.21398201922	132938.31202908145	111600.511322979	104874.90569858876	119230.71649279246	229285.12874928032	86833.6961190877	243704.19214632304	128298.864365025	249828.81797354884	72904.14400064827
212603.54328227928	96602.06767254541	146437.70881676985	130582.17856988138	64696.55184104153	295926.7061161539	104867.33954977665	141403.38835695037	145042.7903950142	104093.42374234449	203028.32477017754	63282.31579334223	110797.76240655915	140501.31503020274	109435.91734399693	120776.39724034477	215114.60510476553	92937.45755309405	141953.10460407555	161786.64204000242	132938.31202908145	111379.20506907653	104349.36579040506	119230.71649279246	229285.12874928032	86688.87949216737	243704.19214632304	128214.32570314723	249301.65970715255	72420.23071691074
212603.54328227928	96602.06767254541	146275.0457242889	130582.17856988138	64409.88187642324	295926.7061161539	104778.63107094327	141318.4790084959	143564.5129101691	103626.2110195798	202828.3459662724	62822.90160492333	110797.76240655915	140501.31503020274	108962.19892331568	120748.31726727137	215114.60510476553	92828.25344987826	141540.8165113183	161786.64204000242	132594.55702740283	111352.60494387904	104349.36579040506	119228.90886713113	229285.12874928032	86403.19206525685	243244.59069121035	127701.44641977629	249301.65970715255	72376.38469787988
211254.66364410357	96602.06767254541	146050.86606894323	129975.41429087472	64087.65812100852	295803.6198583153	104091.97894958734	141096.18136308368	143564.5129101691	103626.2110195798	202367.30027967383	62503.10899322638	110519.97144421442	140123.96031460885	108962.19892331568	120685.12841117951	213736.0065183192	92214.84000759447	141136.81337955492	161138.40344776385	132594.55702740283	111255.8579043219	103823.2388944944	118990.93768347501	229285.12874928032	86172.53409393434	242631.5182392543	127701.44641977629	248109.38787273868	69451.3917076507
210438.93999360988	95772.82768702605	145736.21205891648	128803.80315644038	64087.65812100852	294734.78675114055	103024.38065455656	140343.73781717496	143564.5129101691	102889.00099256796	200775.5585821166	62484.4473593381	110519.97144421442	139794.79250278548	108962.19892331568	120145.36724425403	213736.0065183192	91786.17219334694	141136.81337955492	160142.07379645912	131165.19239248685	110525.94214603973	103623.02852905542	118923.66608200915	229285.12874928032	86172.53409393434	242631.5182392543	126352.70182074528	247026.3357043462	69451.3917076507
209193.1272128167	95666.49511213684	144564.31906610684	128803.80315644038	64005.29488517637	294734.78675114055	103024.38065455656	140215.79965887908	142925.49653009136	102889.00099256796	200775.5585821166	61499.03362143989	108503.57986902888	139794.79250278548	108764.05882828096	120145.36724425403	213736.0065183192	91786.17219334694	139214.06847165947	159876.52404815765	131165.19239248685	109303.23060461222	101079.66104037309	118833.81665993952	228983.07680765947	86172.53409393434	242631.5182392543	126352.70182074528	247026.3357043462	69451.3917076507
208912.89489715398	95666.49511213684	144455.7910767036	128798.13148005477	63959.43581306335	294734.78675114055	103024.38065455656	140215.79965887908	142861.6327390406	102699.79032126219	200775.5585821166	61499.03362143989	108503.57986902888	138963.0439891512	108655.69730583852	120145.36724425403	213736.0065183192	91786.17219334694	139214.06847165947	159876.52404815765	131114.6835082724	109303.23060461222	101070.99537644602	118833.81665993952	228652.92029830735	86172.53409393434	239780.33777642652	126352.70182074528	245740.10479336185	69451.3917076507
208873.25605673477	95666.49511213684	144356.4106589987	127886.14965316794	63953.045585623775	294343.05602097843	102759.46393831614	140215.79965887908	141574.15067721155	102489.02955813326	200775.5585821166	61499.03362143989	108285.25721039843	138938.6960857282	108630.24006858464	120145.36724425403	213736.0065183192	91577.10349050972	138699.80590433048	159876.52404815765	131114.6835082724	109303.23060461222	101070.99537644602	118571.66134662558	228212.75262752903	86172.53409393434	239780.33777642652	124835.38042906747	245740.10479336185	69451.3917076507
208873.25605673477	95340.70471066909	144045.77096166255	127886.14965316794	63924.482163944944	294343.05602097843	102759.46393831614	140215.79965887908	141574.15067721155	102479.26268374483	200686.45043225426	61498.05022264122	107849.86494794962	138915.04114645734	108205.2313612708	120145.36724425403	213736.0065183192	91577.10349050972	138688.0848965764	159620.10641729616	130858.72133801242	109303.23060461222	100958.2899531091	118571.66134662558	228212.75262752903	85500.59196185965	239780.33777642652	124827.07892546599	245740.10479336185	69451.3917076507
208873.25605673477	95340.70471066909	144045.77096166255	127886.14965316794	63919.040418075	293306.5643534046	102708.35856947099	139701.5821804516	141574.15067721155	102272.62328977525	200515.07528110396	61479.6649526287	107849.86494794962	138915.04114645734	108205.2313612708	120113.54487613603	213736.0065183192	91234.11672312401	138688.0848965764	159620.10641729616	130858.72133801242	109303.23060461222	100957.15173984808	118570.85483134327	228212.75262752903	85500.59196185965	239275.68725671904	124827.07892546599	245740.10479336185	69451.3917076507
208873.25605673477	95005.22759957705	143489.95125843654	127856.9350506763	63720.403884505766	293306.5643534046	102526.9580380428	139701.5821804516	139211.87176358994	102185.43403146147	200483.82453975893	61031.84424683405	107491.7590749368	138749.8495894534	108205.2313612708	120102.46644620207	212544.45131002858	91234.11672312401	138688.0848965764	159620.10641729616	130695.55330161458	109161.8989466285	100957.15173984808	118437.76150662148	228185.27319158227	85500.59196185965	239275.68725671904	123675.1274029856	245693.38560090077	69451.3917076507
208873.25605673477	94945.73377189355	143390.28075683705	127375.00557018266	63712.15539505231	292319.0479576253	102291.01754112585	139624.1805129437	139211.87176358994	102185.43403146147	200161.75140538672	61031.84424683405	107491.7590749368	138444.61775697893	108205.2313612708	119729.13701108556	212544.45131002858	91037.79832348427	138138.9290795519	159263.04003372623	130695.55330161458	109161.8989466285	100864.228033395	117923.96984167247	227753.14809743137	85500.59196185965	239275.68725671904	123675.1274029856	245693.38560090077	69323.31146974249
208787.92986907187	94945.73377189355	143390.28075683705	127375.00557018266	63712.15539505231	292106.7161082968	101685.15247355518	139615.1226733272	139129.95087740544	102122.81295171237	199651.06696053516	61031.84424683405	107491.7590749368	138444.61775697893	108200.65819855979	119316.78638976727	212544.45131002858	90835.17026209595	138138.9290795519	159263.04003372623	130695.55330161458	109161.8989466285	100864.228033395	117492.3817062023	227753.14809743137	85500.59196185965	239275.68725671904	123533.48446567274	245599.60376291678	69293.29284668913
208521.17064812302	94945.73377189355	143313.32531198734	127334.62184490146	63643.50178162139	292106.7161082968	101685.15247355518	139518.4198697824	139129.95087740544	101861.77528617771	199132.29309106298	61017.214055693534	107376.64041450532	137965.7873599879	108054.3734912568	119312.75661672857	212355.83858823558	90808.16057470106	138138.9290795519	159261.82714457434	130229.94710045827	108854.41350741328	100832.34286973505	117044.86507158207	226652.24647055284	85306.74363454264	239180.73430868666	123533.48446567274	245341.27725479074	68861.89077387292
208291.29451804858	94821.7584937086	142774.73891281296	126262.04205953679	63589.16890095763	292106.7161082968	101531.5442941379	139125.32833397205	138757.9480993932	101861.77528617771	199132.29309106298	60868.01468939753	107303.84057652726	137965.7873599879	107761.59652270659	119224.71253574104	212159.78632830115	90770.56872366354	137412.2050216458	158693.39402002137	130040.56846283906	108355.4986453246	100294.72082107386	117044.86507158207	226061.11063136725	85110.02513112509	238558.5263296008	123277.97066518519	245061.75879998752	68746.93331269288
208291.29451804858	94670.60746258989	142774.73891281296	126262.04205953679	63584.466358054364	292106.7161082968	101430.12354108309	139037.67979186375	138757.9480993932	101845.86893328713	198588.80417982847	60868.01468939753	107235.91645872153	137944.50315953532	107761.59652270659	119033.50021163421	211823.07147447285	90540.05420978404	137412.2050216458	158693.39402002137	129877.97567479177	108355.4986453246	100294.72082107386	116962.3757956134	226061.11063136725	85110.02513112509	238558.5263296008	123277.97066518519	245061.75879998752	68714.33012959787
208291.29451804858	94670.60746258989	142708.7449341809	126262.04205953679	63242.065006632605	292106.7161082968	101430.12354108309	139037.67979186375	138757.9480993932	101841.14755393469	198588.80417982847	60868.01468939753	107235.91645872153	137929.35371849494	107597.85411145732	118949.87870040712	211823.07147447285	90540.05420978404	137412.2050216458	158675.98999620837	129877.97567479177	108355.4986453246	100294.72082107386	116962.3757956134	226061.11063136725	84917.89570066304	238332.20666336987	123277.97066518519	245051.4837228304	68714.33012959787
207834.67020219268	94590.4181800093	142707.133570441	126110.15375069754	62941.989159199424	292106.7161082968	101097.44723421516	138564.9603479986	138609.3358352182	101339.88499330953	198065.402196979	60524.054915069486	107198.13128340784	137486.2621398358	107408.07127098262	118148.48739683363	211811.11438177456	90305.59591525787	137227.80198722568	158483.69506211238	129718.36917892275	108199.20707168254	100091.25551019298	116453.18283063511	226015.6928937333	84562.9248379086	238060.5317404145	123133.99869027216	244190.20217428711	68685.65833928788
204859.60847777835	94280.0204411902	140088.7958811414	126110.15375069754	62617.00333855755	292015.2301326105	101035.33272258703	138335.77679432908	137032.95682678756	101339.88499330953	198065.402196979	60524.054915069486	106989.53591146006	136725.19653173478	107339.28462282971	118148.48739683363	211206.53806208854	90227.93557638532	137106.1203022129	158483.69506211238	129669.51080576701	105126.57957474973	99822.2022273503	116453.18283063511	226014.65536840595	83188.68453363626	237491.7471180372	122797.96615494009	242548.58744094943	68542.50554147954
204363.73914335994	93964.50284813136	139304.29161764274	125858.29191647575	62590.497302595664	290286.0975366929	100864.37743695287	137635.05800653202	136929.78879052307	101339.88499330953	198043.7064148167	60267.638284783294	106732.95695180725	136340.56812052347	107098.78618068136	118148.48739683363	210912.79999541037	90227.93557638532	137081.8711988881	158338.5697521812	129378.12914883271	104523.66213275038	99822.2022273503	116068.21693731827	225191.53879585565	82701.18163097449	237491.7471180372	122797.96615494009	241730.04549494715	68542.50554147954
204255.28896107117	93872.92412373718	139304.29161764274	125858.29191647575	62369.78351778706	289569.51620876114	100864.37743695287	137635.05800653202	136929.78879052307	101339.88499330953	197907.08823426138	59915.38689373535	106732.95695180725	135618.2914525093	106806.18383205855	118148.48739683363	209773.5851136528	90104.98079013119	137056.4924414385	158322.22842386286	129272.12888576434	104523.66213275038	99822.2022273503	116068.21693731827	223232.14659866836	82701.18163097449	237480.44715953097	122492.16706373513	241535.06930029782	68397.25012998942
204087.41307008997	93620.5718255853	139304.29161764274	125671.47035268472	62325.51897486606	289569.51620876114	100645.6033383519	137483.00380014384	136841.79848211506	101185.00369811874	197435.16766061177	59890.600459560206	104272.96376216573	135618.2914525093	105474.0521201797	117245.59366743805	209719.9057760181	90103.53565190907	135552.9742246478	158306.63809125382	128556.41063691454	104523.66213275038	99822.2022273503	115839.77949770034	223232.14659866836	82701.18163097449	237450.0615847601	122327.04135297785	241521.17271293196	68397.25012998942
203589.6222794793	93417.124657895	138932.5408343996	125671.47035268472	62062.252333772936	289569.51620876114	100645.6033383519	137483.00380014384	136491.23540960095	101180.7338804821	197435.16766061177	59664.092153794634	104087.56234916711	135544.08980607666	105312.00374634199	117245.59366743805	209280.97256434808	90097.88351746582	135552.9742246478	157914.56868736356	128556.41063691454	104296.03717997533	99320.98762273982	115839.77949770034	223232.14659866836	82619.97093856274	236784.2662510465	122327.04135297785	241008.7785809052	68397.25012998942
203589.6222794793	93242.92827637814	138475.12435514395	125313.16794694723	61947.01412385683	289074.5367038558	100645.6033383519	137483.00380014384	136491.23540960095	100995.31088207677	197425.51147588386	59664.092153794634	104087.56234916711	135544.08980607666	105205.34852730265	117224.10437710004	209280.97256434808	90097.88351746582	135157.53835820215	157914.56868736356	128540.600020393	104283.3127538068	99320.98762273982	115650.56924701582	223158.6056779612	82188.64109741164	236784.2662510465	122159.24948200918	240821.1715906015	68397.25012998942
203268.64338488548	93083.30452972266	138475.12435514395	125313.16794694723	61935.05871688615	289074.5367038558	100529.4769975254	137382.65043389026	136412.48399783843	99755.3756562556	197425.51147588386	58030.71760606363	104087.56234916711	135544.08980607666	102939.38724003184	117224.10437710004	209280.97256434808	89722.6441585005	134956.61245447485	157280.2638419349	128540.600020393	104200.53171112608	98959.29548163207	115646.59559825619	223158.6056779612	82188.64109741164	236366.32702178202	120111.04211768182	240821.1715906015	67763.66307021858
203224.24326579444	93083.30452972266	138344.44629800392	125278.2075826119	61901.382775518345	287051.78032425506	100414.92042309271	136977.5660173441	136412.48399783843	99395.01679007657	196775.5727917943	58030.71760606363	104078.50423896986	135544.08980607666	102279.52830124192	116709.0332276936	209280.97256434808	89687.41306485064	134638.74351753664	157280.2638419349	127542.75620881468	104115.35157598696	98959.29548163207	115237.03113094377	222068.09995767486	82188.64109741164	235556.35876522394	118646.73212933986	240821.1715906015	67763.66307021858
202579.8705557524	92998.96979455308	138279.13904310454	124511.68118716501	61542.29695903134	287051.78032425506	100358.7060897688	136328.529878766	135740.02515490417	99395.01679007657	196215.46140129364	57666.46734467006	103978.18570805933	135317.87851297416	102279.52830124192	116684.26015145595	207775.487130219	89687.41306485064	134552.16070437597	156960.2846646393	127542.75620881468	104115.35157598696	98959.29548163207	115232.1791081916	221522.1403548649	82102.99166791703	235180.0362141891	118646.73212933986	239708.37342174797	67763.66307021858
202579.8705557524	92973.12652811871	138021.32849038523	124511.68118716501	61542.29695903134	286258.20436349924	100358.7060897688	136315.3074166492	135519.27055845567	99395.01679007657	196215.46140129364	57666.46734467006	103978.18570805933	135317.87851297416	102279.52830124192	116336.50823182905	207775.487130219	89563.9201471004	134552.16070437597	156905.4721360679	127542.75620881468	103389.44870055244	98882.5885740876	115222.10997958381	221522.1403548649	82073.18856933735	235180.0362141891	118646.73212933986	239708.37342174797	67763.66307021858
202579.8705557524	92964.63076058807	138021.32849038523	124511.68118716501	60882.367710402694	285654.58042451995	100250.9634321469	136023.85842567595	135519.27055845567	99395.01679007657	196215.46140129364	57666.46734467006	103850.05819343668	135317.87851297416	102279.52830124192	116336.50823182905	207775.487130219	89563.9201471004	133952.78607808577	156744.139272947	127542.75620881468	103389.44870055244	98866.05339182715	115192.3230200515	221039.8314647215	82073.18856933735	234180.09451586063	118496.65522132946	239708.37342174797	67591.4160456154
202522.95318575465	92964.3584726412	137683.5876844296	124192.3330884978	60867.49685382472	285654.58042451995	99648.75208570228	136023.85842567595	135477.63648945253	99395.01679007657	196215.46140129364	57652.78556389102	103812.32404755289	135317.87851297416	102279.52830124192	116336.50823182905	207775.487130219	89087.09882305322	133952.78607808577	156722.52785105392	127542.75620881468	103389.44870055244	98837.53403275477	115081.90268218989	220323.08613629494	81949.48889100144	234177.52400933928	118496.65522132946	239708.37342174797	67591.4160456154
202248.30378230521	92956.99809384496	137677.98429098484	123628.04435550088	60837.79428766849	285654.58042451995	99648.75208570228	135448.93693428492	135337.28627174467	99395.01679007657	196215.46140129364	57581.69424887898	103497.9923715822	134791.42094937942	102279.52830124192	116336.50823182905	207775.487130219	89087.09882305322	133952.78607808577	156722.52785105392	127396.2266294039	103355.48933059211	98837.53403275477	115025.37992093504	220077.253157134	81949.48889100144	234177.52400933928	118482.48506070153	239708.37342174797	66949.64970196622
201765.98285872283	92558.87536950309	137677.98429098484	123628.04435550088	60837.79428766849	285632.7869544834	99366.1076934784	135448.93693428492	134911.41380805572	98703.29331767224	195783.6045470892	57581.69424887898	103058.97035389545	134654.62199181924	102213.4334385857	115924.67818478157	207775.487130219	88696.85212783224	133682.9337742622	155593.1260924954	126469.77232324361	102334.76922246625	98130.72629437408	114814.70495601921	220072.0401789442	81408.00119779116	234096.1843186898	118097.09422284183	239050.91966507267	66880.24017418743
201765.98285872283	91935.69103386885	136455.79817944142	123614.58041385456	60837.79428766849	285187.63476189744	99366.1076934784	135152.3047200844	134911.41380805572	98703.29331767224	195752.35177653623	57542.31076344347	103058.97035389545	134610.0813364976	102091.75344727794	115924.67818478157	207676.86143051265	88696.85212783224	133275.50560291862	155593.1260924954	126469.77232324361	102334.76922246625	98083.80093564036	114775.82807633108	219763.34667213442	81395.66312205576	233800.40966818167	118097.09422284183	238924.64607362653	66880.24017418743
201754.31755011124	91841.52108570427	136412.3419571203	123614.58041385456	60681.593319182044	285187.63476189744	99001.19244657032	135125.96987342503	134894.879256039	98556.32570230075	195752.35177653623	57366.75344057766	103058.97035389545	134317.49928909566	101988.193139503	115759.89531101893	207164.12926081728	88696.85212783224	133202.01921258596	155593.1260924954	126469.38850512366	102334.76922246625	97862.39100643963	114249.66888655022	219627.04479389393	81349.45762528542	233102.62292526488	118073.98260000424	238924.64607362653	66880.24017418743
201702.44361022176	91841.52108570427	135965.59409523112	122526.94731427271	60478.117078207295	285187.63476189744	98871.15573779811	135125.96987342503	134637.48392868123	98532.10927909758	195398.5277935116	57366.75344057766	103058.97035389545	134317.49928909566	101764.41091680726	115498.34912307741	207164.12926081728	88671.76509006256	133202.01921258596	155593.1260924954	126418.30959014515	102244.17930502593	97826.20535374798	114249.66888655022	219627.04479389393	81265.96023286991	233102.62292526488	118053.13004666076	238917.46461879672	66864.90112335942
200564.69449939346	91807.01222143366	135891.8926957338	122526.94731427271	59878.58451262388	284820.89026729186	98868.19692093108	135125.96987342503	133349.36756457598	97915.06816611426	195352.29391593338	56277.69657745764	102463.84251651104	133445.16610831942	101163.05579676527	115498.34912307741	205716.37446115623	88671.76509006256	132657.6843517597	154764.27374666362	126220.61495958376	101943.68233704931	97315.9918600489	114249.66888655022	219434.7017126393	80107.2074519822	232264.29300211155	117044.53664290212	236158.10379161828	66808.263199934
200564.69449939346	91615.40360858574	135891.8926957338	121680.04265191074	59878.58451262388	284334.1047662585	98208.04357453817	134671.53722824846	133349.36756457598	97915.06816611426	194953.28039882376	56277.69657745764	102463.84251651104	133445.16610831942	101163.05579676527	115127.79684951846	205716.37446115623	88409.16426205717	132657.6843517597	154764.27374666362	125777.53884702899	101943.68233704931	97315.9918600489	113679.67944545725	218656.2719805712	80107.2074519822	232264.29300211155	117044.53664290212	236158.10379161828	66479.56860619664
200498.9269778566	91522.90681966831	135891.8926957338	121680.04265191074	59878.58451262388	284268.7459436031	98208.04357453817	134445.23739559567	133349.36756457598	97701.90620916974	194953.28039882376	56277.69657745764	102326.2184715102	133444.40259405717	101163.05579676527	115127.79684951846	205716.37446115623	87758.46955121151	132657.6843517597	154739.2759453789	125777.53884702899	101943.68233704931	97315.9918600489	113679.67944545725	218656.2719805712	80107.2074519822	232254.6016353077	117044.53664290212	236158.10379161828	66258.4679699996
200456.1138061609	91522.90681966831	135294.0953880703	121680.04265191074	59878.58451262388	282397.0210981912	98131.34338405149	133572.4682385802	133349.36756457598	97611.11461873063	193726.22649010582	56277.69657745764	102326.2184715102	133444.40259405717	101163.05579676527	114649.21358192626	205716.37446115623	87549.79986427407	132606.07905745102	154739.2759453789	125777.53884702899	101940.3004908438	97310.93615610825	113338.48063149495	218594.36061941512	80107.2074519822	232254.6016353077	117044.53664290212	236158.10379161828	65951.35765983921
200155.43135819343	91312.40894835521	135294.0953880703	121146.99587717906	59729.072603155	282397.0210981912	97461.11881915382	133572.4682385802	133117.72238108964	97611.11461873063	193726.22649010582	55879.6194992534	102146.44884507166	133095.95409182878	100724.66388331726	114322.0807738105	205284.47809483416	87549.79986427407	132054.07157535426	154739.2759453789	125366.42221393112	101934.15706131708	97310.93615610825	113167.89849186444	218119.6036360954	79848.63358034412	231496.19385589036	116924.07274975664	236130.16435970092	65549.49981669377
199540.45798255107	90734.08948572882	134855.32293677755	121146.99587717906	59703.906634777624	282258.9667080173	96790.8158821295	133540.37039775212	133117.72238108964	97468.63861699704	193556.3196346066	55875.25921557428	101600.1415868442	132984.11911221684	100724.66388331726	114322.0807738105	205284.47809483416	87451.48330996999	132054.07157535426	154703.1489728875	125366.42221393112	101477.77910969174	97173.60328045444	113107.99016241466	216060.81307841933	79848.63358034412	231496.19385589036	116821.75845323631	235188.98395331972	65549.49981669377
199540.45798255107	90734.08948572882	134693.456513336	121146.99587717906	59447.98207259923	281104.21239201527	96790.5845546692	133202.90212807956	133086.46094838058	97468.63861699704	193556.3196346066	55821.527560909875	101600.1415868442	132984.11911221684	100724.66388331726	114210.62350464158	205091.29211486262	87206.91118607645	132054.07157535426	154587.07862966508	125366.42221393112	101203.94253940192	97173.60328045444	112949.24379907911	216060.81307841933	79207.33432522204	231423.5091376522	116821.75845323631	235188.98395331972	65401.83287930011
199540.45798255107	90734.08948572882	134693.456513336	121146.99587717906	59447.98207259923	280980.37977791234	95287.13350803062	132929.66665508025	133086.46094838058	97284.19731508149	193068.2383190244	55765.6995328607	101600.1415868442	132738.30955647113	100702.36223040751	114181.26812386082	205011.49240520422	87206.91118607645	132054.07157535426	154587.07862966508	125366.42221393112	101203.94253940192	97173.54135232404	112254.39733645118	215362.2000153039	79202.8755405479	231423.5091376522	116811.11619833008	235188.98395331972	65381.40841750868
199540.45798255107	90734.08948572882	134396.06345726782	120646.13044694878	59278.48906901983	280821.0380049501	95287.13350803062	132807.4363253932	133086.46094838058	97165.30502024005	192683.01255968568	55262.388149618964	101589.91541318144	132529.95415765684	100702.36223040751	112967.14614046909	204743.40273211646	87189.84055408525	132054.07157535426	153527.36865956103	125189.64532103663	100960.50629919869	97068.90984065391	112254.39733645118	215093.73782332038	79069.79797624324	231014.53874059516	116765.35990841508	235188.98395331972	65327.748769763624
199411.44672605157	90574.68894775698	134396.06345726782	120646.13044694878	59235.36808136014	280821.0380049501	95287.13350803062	132174.64996419972	132813.49690713314	97165.30502024005	192683.01255968568	55262.388149618964	101589.91541318144	132500.6918543872	100702.36223040751	112960.14213568848	204743.40273211646	86355.82756555227	132054.07157535426	153527.36865956103	125069.5718918792	100902.57927632392	96800.42284754802	112206.79785320195	215093.73782332038	79069.79797624324	231014.53874059516	116630.35359043058	235020.33694511876	65077.53213069003
198867.9509983476	90475.93976719891	133454.31773898614	120646.13044694878	58993.484737772196	280662.2982059832	95269.61670919672	132174.64996419972	132590.0646600346	96868.47400022768	192683.01255968568	55126.70110733441	101404.88730901277	132273.77728272998	100363.60940717072	112960.14213568848	204376.5163261785	86355.82756555227	131834.52961094142	153219.59030337495	124676.60454717405	100830.20343544861	96694.8518753124	112196.55843581844	214227.2308698976	79002.63505582283	230283.77152127714	116275.62221988519	234893.940892962	65077.53213069003
198867.9509983476	89360.14298723477	133454.31773898614	120646.13044694878	58871.14733109864	280662.2982059832	95269.61670919672	132174.64996419972	130950.51934370608	96384.52050964849	192151.01301350998	55126.70110733441	101333.92253213288	132273.77728272998	99730.56280636175	112946.36623185115	204376.5163261785	86355.82756555227	131788.08447571928	153219.59030337495	124676.60454717405	100814.02583853026	96694.8518753124	112196.55843581844	213621.25325178917	79001.35157183935	229351.2715043734	115633.004030903	234893.940892962	65062.14722821274
198867.9509983476	89360.14298723477	133034.60200253385	120413.18998245269	58802.898338597275	280143.48096596554	95052.49745346182	132174.64996419972	130950.51934370608	96384.52050964849	192081.4900336622	54116.595037519815	101243.81665730129	132273.77728272998	99493.15482180426	112946.36623185115	204127.1105396632	86182.52646428895	131708.779637358	153119.0692571706	124367.40172063097	100811.71656738377	96506.91191987653	111633.05267873572	213621.25325178917	79001.35157183935	229351.2715043734	115633.004030903	234893.940892962	64896.15258121753
198115.0521524553	89360.14298723477	133034.60200253385	120413.18998245269	58785.43184335079	279135.28486367874	94720.92704635713	131572.44551366696	130950.51934370608	96384.52050964849	191011.17892011214	54116.595037519815	100714.78828312164	131753.10908023838	99425.07917633049	112621.2749498149	203423.1323330121	86067.94339943549	131611.90055946948	153119.0692571706	124367.35155847263	100714.07178027893	96445.3941312891	111340.91198165514	213529.77523116933	78880.39238777284	229288.40710155392	115633.004030903	234474.19469758126	64600.927762425585
198115.0521524553	89360.14298723477	133034.60200253385	120413.18998245269	58675.16360436384	279135.28486367874	94720.92704635713	131571.7501812693	130950.51934370608	96240.67783740208	191011.17892011214	54076.83430670746	100689.70950661633	131753.10908023838	99425.07917633049	112621.2749498149	203423.1323330121	86067.94339943549	131516.64529298223	152918.2607701123	124367.35155847263	99866.61746829624	95788.13505164515	111335.79749893105	213529.77523116933	78632.43620945657	214694.9536760249	115486.571965438	233987.61249196334	64600.927762425585
197868.2569260028	89126.42539139635	132939.62870469515	120366.45839072908	58675.16360436384	279135.28486367874	94665.53105539228	131571.7501812693	130632.99342171811	96177.9588442398	191011.17892011214	53947.89198031726	100210.41742678604	131735.1164583155	99000.23544577997	112621.2749498149	203121.4421852774	85653.5039827659	131104.7339559385	152222.2566930232	123816.40241676944	99866.61746829624	95788.13505164515	111335.79749893105	213529.77523116933	78632.43620945657	204312.12329000508	115128.94510627109	233987.61249196334	63116.609772868534
197052.27866185427	89126.42539139635	132927.79113910403	119834.84071656637	58563.70478965095	278461.5504470531	94540.2217666189	131136.1219600025	130632.99342171811	96024.28990268703	190567.8105944792	53947.89198031726	100210.41742678604	131148.96635024186	98957.8042881547	111965.6856101356	203121.4421852774	85366.40519731968	131104.7339559385	152222.2566930232	123816.40241676944	99866.61746829624	95788.13505164515	111135.53017748494	213335.2031199443	78436.47116971597	200364.15250988497	115128.94510627109	233987.61249196334	63116.609772868534
196811.53732661845	89126.42539139635	132837.55467802423	119795.13971958487	58563.70478965095	278461.5504470531	94536.01164157683	131111.01497775794	130632.99342171811	96024.28990268703	190567.8105944792	53947.89198031726	100210.41742678604	131148.96635024186	98957.8042881547	111965.6856101356	203121.4421852774	85362.17893903574	131104.7339559385	152222.2566930232	123816.40241676944	99866.61746829624	95788.13505164515	111118.5714317905	213300.75709939425	78436.47116971597	200364.15250988497	115128.94510627109	233987.61249196334	63116.609772868534
196811.53732661845	89126.42539139635	132835.38680241935	119795.13971958487	58460.09293647018	276913.4896837765	94536.01164157683	131111.01497775794	130632.99342171811	95842.3025115037	190567.8105944792	53943.18370480999	100210.41742678604	131148.96635024186	98920.17548525633	111907.43041605281	203120.65745914972	85362.17893903574	131070.00832145681	152206.22145069615	123816.40241676944	99866.61746829624	95784.79946279613	111109.07146745347	213284.37841842492	78263.89435734479	200364.15250988497	115003.36218435818	233987.61249196334	63116.609772868534
196811.53732661845	88836.5289452936	132578.91871577225	119787.91385552032	58430.277696960824	276913.4896837765	94223.9425574857	131111.01497775794	130400.75093514887	95734.92232500941	190567.8105944792	53943.18370480999	100210.41742678604	131148.96635024186	98920.17548525633	111889.91791598317	202966.28730694516	85362.17893903574	130756.25545203505	152056.8887906788	123668.81640918343	99614.03076367773	95343.88119100843	111089.51168310236	212397.27495712455	78263.89435734479	200364.15250988497	115003.36218435818	233987.61249196334	63115.85236635416
196811.53732661845	88411.83985680515	132094.96677689315	119786.82105084855	58055.499471210154	276645.25900792336	94223.9425574857	131014.03265113046	130140.01639253409	95384.86545637791	190567.8105944792	53881.895105719064	99698.89845476915	130898.84473889426	98863.87173754068	111532.1655757497	202618.84972946713	83527.77341707768	130409.6063441729	151760.85606936988	123431.63086767281	99096.70885345894	94610.04576345305	110746.90436270746	212397.27495712455	78163.06089187288	200364.15250988497	114746.72798633725	233298.6316837418	62301.1350371124
196811.53732661845	88411.83985680515	132094.96677689315	119234.83920362551	58055.499471210154	276645.25900792336	94081.08595683803	130904.36252759502	130140.01639253409	95381.66446701855	190365.45539485302	53879.27447018674	99698.89845476915	130898.84473889426	98265.65215497807	110356.78075725395	202421.0539237565	83149.8614367808	130409.6063441729	151758.08991616487	123381.79407297037	99096.70885345894	94610.04576345305	110746.90436270746	212397.27495712455	78158.9528631143	200056.00425887178	114746.72798633725	233298.6316837418	61933.10502758075
196536.08952560223	88411.83985680515	131764.8375034303	119234.83920362551	58055.499471210154	276629.69692815066	94081.08595683803	130472.65971746696	130140.01639253409	95343.25634637974	190058.5910150409	53879.27447018674	99698.89845476915	130889.78538029458	98265.65215497807	110231.58221987501	202288.39926460086	83149.8614367808	130409.6063441729	151744.03430900027	123351.32444570247	99096.70885345894	94610.04576345305	110600.27673718416	212371.6034293745	78158.9528631143	200056.00425887178	114746.72798633725	233298.6316837418	61933.10502758075
196100.62999789804	88317.13888920806	131573.9425923156	119234.83920362551	57943.1927142858	276542.2797241141	94081.08595683803	130472.65971746696	130140.01639253409	95278.76255793768	190058.5910150409	53581.044996617406	99655.46100428999	130603.370708829	98265.65215497807	110231.58221987501	201044.48972255472	83149.8614367808	130227.22014225156	151547.41604959583	123351.32444570247	98683.35716338015	94558.3358621954	110592.9002149388	212369.3298866008	78118.54989578245	199792.07868849867	114593.67841570635	232628.94153387446	61926.22977257781
196100.62999789804	88317.13888920806	131573.9425923156	119229.75797438377	57943.1927142858	276537.7289350358	94081.08595683803	130472.65971746696	130018.9964489497	95245.51456684963	190058.5910150409	53575.393049876475	99518.8118173951	130603.370708829	98265.65215497807	110231.58221987501	201044.48972255472	83149.8614367808	130227.22014225156	151547.41604959583	123351.32444570247	98683.35716338015	94558.3358621954	110592.9002149388	212369.3298866008	77857.20206991112	199787.10635334242	114544.28907474606	232628.94153387446	61926.22977257781
196100.62999789804	88013.64362060229	131189.2925842379	119229.75797438377	57786.41446672493	276174.10525418026	94081.08595683803	130472.65971746696	129623.80934542239	95245.51456684963	190052.108103299	53574.78694058063	99518.8118173951	130603.370708829	97716.95916261546	110231.58221987501	200702.2065760371	83068.17506736302	129771.3291983641	151372.65682684744	123349.89289397137	98503.52601987051	94448.91279380159	110577.40237493506	212369.3298866008	77857.20206991112	199321.89000991947	113933.37904707169	232628.94153387446	61920.301706800194
196089.50385504504	87935.0617536766	130872.54229592872	119139.28423865297	57786.41446672493	276174.10525418026	93718.48167334477	130388.15331493116	129584.75400927712	95071.978246387	189783.54919913434	53558.94058957388	99381.62757272736	130206.70437400961	97716.95916261546	110230.59139764731	200702.2065760371	83054.8586129873	129771.3291983641	151372.65682684744	122788.62991576314	98503.52601987051	94448.91279380159	110151.86251645697	211671.2479619134	77857.20206991112	179098.62930386772	113933.37904707169	232217.67934486995	61920.301706800194
194149.06498521724	87778.91129549447	130872.54229592872	118757.14285696909	57114.299747728604	275372.8734982687	93311.69226285697	129538.45850907925	128487.4678389446	94779.22931994103	188866.5899113914	52727.44746789173	99381.62757272736	130206.70437400961	97716.95916261546	108935.25447256854	200314.66580376186	82485.22213129244	129008.71737747281	151369.52747555872	122788.62991576314	98503.52601987051	93655.31717393332	109284.88211200526	211110.5392044993	77618.86110213544	179098.62930386772	113768.05088676607	232208.2972884826	61455.28314478688
194079.03579675505	87778.91129549447	130821.15820064054	118757.14285696909	57114.299747728604	275372.8734982687	93311.69226285697	129538.45850907925	128487.4678389446	94746.18431973839	188866.5899113914	52727.44746789173	98780.8643326955	129632.68596777372	96835.32416399944	108935.25447256854	199791.79838302254	82485.22213129244	129001.94033730328	151369.52747555872	122669.65185451604	98269.62376892917	93655.31717393332	109284.88211200526	211110.5392044993	77171.85317300765	179098.62930386772	113381.42239794902	231992.67869212263	61395.834451544695
194079.03579675505	87778.91129549447	130784.55289773276	118737.42440523882	57114.299747728604	275372.8734982687	93311.69226285697	129538.45850907925	128487.4678389446	94729.67435086233	188866.5899113914	52727.44746789173	98750.69561970113	129632.68596777372	96835.32416399944	108935.25447256854	199791.79838302254	82485.22213129244	129001.94033730328	151369.52747555872	122669.65185451604	98269.62376892917	93647.99587273716	109284.88211200526	210979.7480984186	77171.85317300765	179066.8187007847	113381.42239794902	231992.67869212263	61395.834451544695
193664.64926888124	87628.71098856897	130502.61163045216	118702.71434271845	56771.149253210984	275119.04433642165	93059.40217181685	129387.10847475354	128011.26472381863	94643.88043809024	188774.10249545614	52727.44746789173	98750.69561970113	129358.34012926047	96835.32416399944	108784.15669017055	199746.64193108684	82428.45179330876	128779.99575950856	151346.91134417392	122341.84616211597	98269.62376892917	93556.76591031798	109284.88211200526	210225.34165655018	77171.85317300765	178490.0959398223	113335.39652540607	231992.67869212263	61395.834451544695
193664.64926888124	87604.28190816261	130502.61163045216	118438.32051321473	56771.149253210984	275119.04433642165	93059.40217181685	129387.10847475354	127995.44513048932	94625.13489995328	188691.3154602303	52721.8787681761	98750.69561970113	129356.68171752787	96835.32416399944	108784.15669017055	199634.35043308482	82329.55927584786	128778.1204063752	151193.0783380398	122341.84616211597	97908.768422483	93556.76591031798	109223.45369123053	210225.34165655018	77171.85317300765	178490.0959398223	113335.39652540607	231926.8781406469	61395.834451544695
193664.64926888124	87604.28190816261	130502.61163045216	118438.32051321473	56771.149253210984	275064.56139844086	93059.40217181685	129387.10847475354	127995.44513048932	94623.14212624978	188687.14846830862	52721.8787681761	98750.69561970113	129356.68171752787	96835.32416399944	108784.15669017055	199067.1510486962	82260.59497958446	128778.1204063752	151193.0783380398	122341.84616211597	97908.768422483	93556.76591031798	109223.45369123053	210225.34165655018	77171.85317300765	178065.38228331498	113335.39652540607	231926.8781406469	61370.53568637676
193521.56382580087	87201.46317114477	129610.35779766513	117418.30991691904	56771.149253210984	273859.96946000797	92037.24533211761	129022.40655794751	127954.70717800515	94380.0160846317	187357.57317846507	52530.33245653054	98041.86582642821	129187.37026715548	95637.156559795	107993.549895234	199067.1510486962	81737.3316323054	127763.04355358811	151193.0783380398	121406.61559026441	97839.60337222251	93546.01700308903	108317.94265802832	209599.68806560236	76758.42479339942	177688.10031973934	112565.84396165871	231190.31002093822	61139.861843833125
193521.56382580087	87061.73985654653	129610.35779766513	117418.30991691904	56771.149253210984	272764.5546981147	92037.24533211761	129022.40655794751	127954.70717800515	94380.0160846317	186829.74968909888	52496.92730203995	98041.86582642821	128795.80784071451	95637.156559795	107824.0433818618	199055.8793412281	81737.3316323054	127763.04355358811	150591.66474715178	121406.61559026441	97727.55452232585	93339.42422304215	108317.94265802832	209599.68806560236	76758.42479339942	177688.10031973934	112565.84396165871	231190.31002093822	61139.861843833125
193505.70212307986	87061.73985654653	129580.45076954497	117418.30991691904	56494.14903352824	272764.5546981147	92037.24533211761	129022.40655794751	127954.70717800515	94172.92123963336	186720.07918961102	52484.18600191335	97680.05617664775	128795.80784071451	95637.156559795	107772.34246050021	199055.8793412281	81737.3316323054	127763.04355358811	150591.66474715178	121372.50906990735	97723.78454263715	93339.42422304215	108317.94265802832	209599.68806560236	76743.08877395929	177422.17636992587	112514.48455788323	231190.31002093822	61135.454178626074
193190.16868332558	86639.05125758659	128954.00440302743	117418.30991691904	56177.67096515434	272764.5546981147	92037.24533211761	129022.40655794751	127880.00786523496	94131.40897555587	186720.07918961102	52260.152704232394	97612.46689035134	128787.23869442822	95248.22292224118	107760.54608807003	198157.65656341155	81737.3316323054	127658.87258480961	150432.66684141563	121168.20554275978	97335.11099941388	93245.2183392751	108317.94265802832	209486.3584442369	76358.44610248005	176903.0823536135	112213.43823616055	230942.7847243409	61111.74850049217
193190.16868332558	86636.56502036324	128637.68192451094	116971.44759639188	56177.67096515434	272329.5024407887	91408.41780062037	129022.40655794751	127880.00786523496	94131.40897555587	186360.16372784262	52260.152704232394	97537.22595867491	128689.0086873386	95248.22292224118	107268.94224722293	198157.65656341155	81737.3316323054	127658.87258480961	150432.66684141563	121168.20554275978	97330.15229149167	93222.18355904234	107863.29608099003	209402.46812793074	76358.44610248005	176590.44953826274	112213.43823616055	230778.534997374	61059.33235520468
192295.68839798286	86353.83711313532	128637.68192451094	116823.83287655571	55953.85057099666	272088.9245911875	91408.41780062037	128875.67959370224	127591.97182790603	93884.50955470168	186269.9860724856	51779.82782974292	97278.87588887021	128348.17803756226	95238.7554765573	107169.32046684256	198157.65656341155	81395.48743611055	127110.59535883128	150200.31410969087	121168.20554275978	96865.71189406863	92805.98464708841	107863.29608099003	209402.46812793074	76316.6045503739	176579.05578517166	112190.10060197304	230778.534997374	61051.087879634
192295.68839798286	86353.83711313532	128637.68192451094	116823.83287655571	55779.74656785347	272060.8395882234	91408.41780062037	128875.67959370224	127404.31918711972	93771.5983782648	186259.78551171572	51740.67761836475	97113.65299691485	127911.05940025947	95238.7554765573	107169.32046684256	197979.72822747694	81368.06646754197	126858.4696845527	149924.48515444968	121151.21913288634	96758.84813209195	91948.58234322262	107863.29608099003	209402.46812793074	76060.50315006926	176394.74956640654	112008.07906684853	230533.2648695738	60786.41442394397
191846.58876427964	86353.83711313532	128637.68192451094	116823.83287655571	55685.81819488109	272024.65200017876	91408.41780062037	128837.85685239438	127309.58279942401	93633.5696921342	186258.070699892	51717.160311482	96972.88583293435	127911.05940025947	94985.53579084443	107145.53940802536	197722.06733443157	81368.06646754197	126724.49749121732	149789.4001440647	120669.27966913854	96691.64870047191	91948.58234322262	107858.5128931614	209142.6025142502	76053.58798424827	176358.64549303125	111765.35581238323	230471.44126185006	60786.41442394397
191846.58876427964	86326.13366296174	128597.31654951115	116638.94568278923	55648.52297498296	271720.46819663723	91362.13283728389	128679.49845021579	126897.86970880457	93521.46773924789	186245.81285078046	51701.155683093944	96787.15314474217	127425.98486258452	94985.53579084443	107145.53940802536	197721.75369565433	81093.44952140229	126724.49749121732	149789.4001440647	120147.3335989182	96691.64870047191	91948.58234322262	107788.22256334976	209128.2516867495	75890.23740688266	175486.6972042328	111765.35581238323	229933.7665883378	60610.45984199825
191563.05477413157	85852.24228661333	128080.9875535144	116499.52293098859	55648.52297498296	271329.0183311371	91054.20464452611	128453.14102552566	126786.63319867116	93095.78043148096	185933.3282817578	51701.155683093944	96537.02411536152	126724.82903583799	94695.00334483026	106878.53507390566	197513.00432003246	81093.44952140229	126724.49749121732	149307.83351886156	119700.23953285464	96109.71933591733	91924.75876468977	107688.73143029556	208757.43781061366	75890.23740688266	175486.6972042328	111411.23899054715	229494.90095688836	60528.91239320618
191563.05477413157	85852.24228661333	128080.9875535144	116216.95389743042	55648.52297498296	271329.0183311371	91054.20464452611	127668.52492399026	126785.82850483105	92501.2423827857	185933.3282817578	51477.963939775946	96537.02411536152	126724.82903583799	94695.00334483026	106821.58075715844	197513.00432003246	81093.44952140229	126724.49749121732	149307.83351886156	119700.23953285464	96109.71933591733	91835.02560260594	107461.59504519337	208757.43781061366	75890.23740688266	175486.6972042328	111411.23899054715	229494.90095688836	60528.91239320618
191220.46408906346	85852.24228661333	128080.9875535144	115797.86149370563	55648.52297498296	271094.031315018	91054.20464452611	127199.27680907183	126785.82850483105	92298.0242510042	185731.17001340425	51121.585145553	96537.02411536152	126395.04737900481	94695.00334483026	106496.39430473292	197513.00432003246	80929.814201953	126724.49749121732	149307.83351886156	119700.23953285464	96109.71933591733	91570.45761641084	107317.38267785066	208757.43781061366	75890.23740688266	175486.6972042328	111411.23899054715	229494.90095688836	60423.64455717087
191220.46408906346	85852.24228661333	128080.9875535144	115711.44882482519	55452.94419982106	271029.69207762013	91054.20464452611	127199.27680907183	126430.92865193886	92298.0242510042	185731.17001340425	51121.585145553	96537.02411536152	126395.04737900481	94695.00334483026	106496.39430473292	197111.00998729852	80879.84113452994	126724.49749121732	149307.83351886156	119700.23953285464	96109.71933591733	91570.45761641084	107317.38267785066	208757.43781061366	75805.84360819685	175486.6972042328	111411.23899054715	229494.90095688836	60368.820449412575
191122.5875697612	85490.29530420726	127964.98323905349	115711.44882482519	55452.94419982106	271006.66229546897	91051.21961944386	127191.84131416016	126365.46212546108	92229.67196539443	184995.61040364223	51011.65939729349	96423.60285567303	126395.04737900481	94584.86051554458	105949.89790718531	197078.89346027482	80879.84113452994	126551.54339152825	148659.61365313118	119577.93207744409	95804.72294392476	91252.74830182013	107317.38267785066	208757.43781061366	75731.10408582032	175347.8526317089	111131.83699649366	229224.7128785403	60364.64567676011
190903.54933271825	85348.64029484923	127489.93762766366	115428.77861746405	55228.6992155119	270540.03566603333	90553.31099824677	127163.68868377621	125678.63203228757	92229.67196539443	184995.61040364223	51011.65939729349	96285.63012912696	126395.04737900481	94446.42583450623	105949.89790718531	197056.18679863572	80645.72503645306	126401.6266503073	148659.61365313118	119265.45269307747	95768.23138219162	91252.74830182013	106627.20834924678	207809.20053649184	75273.31823726847	175231.82372949415	111020.80333782765	228825.784202179	60103.29411334651
190903.54933271825	85294.57108813891	126982.67453627301	115428.77861746405	55228.6992155119	270540.03566603333	90553.31099824677	126916.8529096295	125678.63203228757	91605.92933792525	184731.70720668553	49782.08934410861	95369.01360903498	126116.73021105386	93920.2747839592	105804.19035682193	196337.74622027078	80645.72503645306	126189.88631053115	148488.026319932	118847.22226530359	95547.09477980102	91247.7550778624	106627.20834924678	207809.20053649184	75273.31823726847	175044.29816771141	110538.20927051293	228605.38572363084	58946.791789348084
190315.39014207368	85190.1359904639	126982.67453627301	115428.77861746405	55228.6992155119	270309.18112960673	90553.31099824677	126916.8529096295	125678.63203228757	91605.92933792525	184731.70720668553	49782.08934410861	95369.01360903498	125991.60054639405	93920.2747839592	105804.19035682193	195999.62902110565	80645.72503645306	126189.88631053115	148244.59620683032	118847.22226530359	95477.99727793074	91023.03892147537	106627.20834924678	207572.5947498706	75273.31823726847	174314.53034310203	110538.20927051293	228361.55896516697	58946.791789348084
189831.35644110342	85173.61758655056	126982.67453627301	115413.83661642014	55228.6992155119	270248.745676751	90542.97458779906	126838.94110611212	124948.1627580229	91263.86267907677	184646.1482388477	49664.96921957218	95198.75225924938	125924.21173233603	93512.0252625324	105804.19035682193	195791.61470684194	80645.72503645306	125900.70406700412	148244.59620683032	118847.22226530359	95320.33757772802	90822.96957308946	106627.20834924678	207486.81625250043	75044.27882898338	171913.02551161044	110163.61008005535	227033.58776236582	57800.13610449424
189831.35644110342	85173.61758655056	126982.67453627301	114584.2461463723	55034.760106684356	270145.435791964	90542.97458779906	126670.29567131709	124630.99841942292	91263.86267907677	184470.5760381352	49664.96921957218	95198.75225924938	125783.22339137006	93512.0252625324	105804.19035682193	194712.38245832815	79855.14412739837	125561.04817193442	148244.59620683032	118503.85871925605	95320.33757772802	90822.96957308946	106627.20834924678	207486.81625250043	75044.27882898338	171913.02551161044	110163.61008005535	227033.58776236582	57800.13610449424
189831.35644110342	84851.8667186901	126880.12694786755	114584.2461463723	54636.6531052341	270132.4586926641	90470.6273193563	126670.29567131709	124630.99841942292	91263.86267907677	184470.5760381352	49546.92794768882	95005.35088738851	125630.79708023077	93512.0252625324	105804.19035682193	193814.90901579542	79855.14412739837	125561.04817193442	148104.56973792933	118503.85871925605	95320.33757772802	90822.96957308946	106069.14145781047	207379.49495198872	74892.97672999167	171771.50492536722	110052.98138477547	227033.58776236582	57800.13610449424
189140.14992328198	84847.07751005473	126691.60131013664	114584.2461463723	54636.6531052341	269262.752103415	90416.51967894229	125966.45880067503	124630.99841942292	90647.7081970659	183579.9994776791	49546.92794768882	94922.5973806393	125572.84836200252	93288.97598911266	105472.13769766317	193596.57021748126	79743.45476609108	124895.33687482087	148069.19764388973	118503.85871925605	95163.17451112671	90489.33997861882	106069.14145781047	207317.41069456516	74506.75374346318	171771.50492536722	109914.05396172976	226325.44453868642	57800.13610449424
189140.14992328198	84846.4039408842	126683.38298265071	114197.16259078529	54636.6531052341	268752.2827137116	89670.78548783976	125966.45880067503	124618.64470009295	90647.7081970659	183579.9994776791	49523.62705326336	94881.53785433134	125528.7419712342	93272.0939113401	105392.75589277389	193596.57021748126	79682.9611944181	124895.33687482087	148048.02947231257	118494.86448566352	95160.1577253613	90489.33997861882	105529.17401838634	206765.2028768163	74506.57967581818	169825.681016978	109914.05396172976	226306.26912195055	57793.234821552076
188926.1220453493	84738.79557997725	126346.13432408827	114186.79736787567	54636.55153302943	268752.2827137116	89670.78548783976	125790.9636288265	124139.38302255188	90404.95806405394	183579.9994776791	49485.656895294785	94796.6541853993	125397.09370126131	93272.0939113401	105379.84822933881	193596.57021748126	79575.07379368284	124736.63856257063	147755.57533322947	118234.34386730875	95150.91417108462	90293.81088001316	105529.17401838634	206382.42598305322	74433.9103271126	169825.681016978	109714.95012168905	226302.34840733648	57772.735650572264
188926.1220453493	84738.79557997725	126346.13432408827	114164.265386159	54575.848624129336	259676.18974052102	89670.78548783976	125782.97915834174	124139.38302255188	90402.5176936641	183579.9994776791	49483.35836155692	94796.6541853993	125287.02616406135	93171.55759653595	105374.66961237039	193596.57021748126	79575.07379368284	124728.89119296844	147755.57533322947	118234.34386730875	95148.5869944813	90293.81088001316	105529.17401838634	206288.32014122704	74433.9103271126	169825.681016978	109669.56811186347	226289.00536161906	57772.735650572264
188926.1220453493	84614.17495124927	125402.3255743532	112877.30800965552	54464.186388798305	259676.18974052102	89364.4663693726	125383.44944493142	124043.16140844025	90402.5176936641	182666.02653393615	49421.92964907998	94796.6541853993	125273.52171093566	92942.69791069995	105268.73663168638	193477.81371156865	79575.07379368284	124701.20567661493	147755.57533322947	117917.9424014438	95148.11550381375	90293.81088001316	105529.17401838634	206288.32014122704	74433.9103271126	169296.27142540642	109598.23685715774	225925.12838022664	57770.552245257975
188814.7194712367	84567.12679914746	124646.10496692556	112877.30800965552	54464.186388798305	259621.5373656771	89364.4663693726	125383.44944493142	124037.22887092824	90165.00557324808	182666.02653393615	49421.92964907998	94796.6541853993	125089.11482890662	92397.74037430022	105107.61173980673	193477.81371156865	79401.78883467233	124027.95428453485	147648.85883090357	117573.93471309323	94965.14765568428	90201.08822648953	105309.2968271771	205771.02578799138	74224.19957556963	168988.80362460803	107695.82583828365	225925.12838022664	57770.552245257975
188702.8881725608	84139.64754060848	123865.80881534355	112877.30800965552	54165.491249537874	259613.20394710987	88611.9190644345	125383.44944493142	123991.30425548524	90165.00557324808	182666.02653393615	49137.73061561665	94677.45722844148	124802.54721054112	81367.3499386765	105087.12055107755	193301.21065739883	79401.78883467233	124027.95428453485	147554.89433298563	114344.05319402523	94762.94059213257	90067.37272739383	104795.84257374956	205771.02578799138	74145.8860602132	168446.57539151717	98957.82936699549	225713.6057497135	57613.42424095722
188702.8881725608	84139.64754060848	123865.80881534355	112877.30800965552	54165.491249537874	259109.72270420502	88611.9190644345	125202.25144394845	123991.30425548524	90134.63522830243	182634.40341365838	49137.73061561665	94677.45722844148	124802.54721054112	80450.69287139302	105014.27909843127	193301.21065739883	79128.07137529641	124027.95428453485	147529.8527145813	111207.08284978582	94684.16670886033	90067.37272739383	104795.84257374956	205686.2746899678	74145.8860602132	168446.57539151717	97926.67727249427	225713.6057497135	57583.95016157929
187908.30699469178	83685.29954807699	123485.17329169188	112848.45240968735	54082.49390809929	258636.15526618093	88611.9190644345	125078.38564517935	123149.48166106403	89856.0237467474	182546.91120139678	49023.624802119746	94173.57615887401	124717.55525342406	79805.3480806659	104815.44351030278	191874.58441060403	79128.07137529641	123381.62514562458	146639.97691213418	111207.08284978582	94684.16670886033	89489.49555753438	104739.93992179255	205667.06968073937	73334.34571471924	167416.24933031818	97050.32157674899	225242.45901135803	57474.307276102394
187784.03134732152	83685.29954807699	123485.17329169188	112848.45240968735	53867.25751747731	258636.15526618093	88611.9190644345	125078.38564517935	123042.59901653195	89670.26871042399	182496.38970012002	48946.54812763474	94024.94488436404	124465.75105020752	79730.3989413237	104780.51010119804	191654.9292192595	79030.46198802374	123149.9479395301	146479.11463027736	109072.93872609582	94663.11223563584	89472.59767968698	104730.22556891125	205667.06968073937	73102.86228559069	167263.4463017754	96812.20670998468	225080.79090551386	57474.307276102394
187535.07342599382	83594.89308995401	122824.87286058042	112717.12384048403	53563.61099155544	258502.74375058344	88370.30564057638	124841.40849006381	122825.45535048461	89477.15252095516	181895.64370746558	48519.53866031168	93600.35697757678	124465.75105020752	79366.17121824376	104672.43331072772	191654.9292192595	78813.70780746084	123149.9479395301	146479.11463027736	108944.45745473642	94420.01230228512	89318.6682559976	104703.26589472835	205391.04656952215	72879.37050390264	167171.79992287612	96683.09571739037	224676.13855837632	57158.35617139831
187072.49225867208	83594.89308995401	122798.03058696707	112626.74415549076	53563.61099155544	258502.74375058344	88008.10275367585	124815.3933707531	122657.57591248372	89391.0870034653	181647.3072114552	48418.56743521647	93499.4890534555	123580.57661287743	79328.74521259994	104593.80605904284	191376.29748552394	78813.70780746084	123016.84748127412	146252.15354202266	108821.73630014464	94399.64214160795	89204.12590790699	104391.05202964567	205181.6202254661	72641.6437964543	166600.57232165665	96436.92404869768	224318.81179469457	57158.35617139831
187020.33987135207	83329.4202246341	122247.98840671379	112626.74415549076	53468.91912250063	258453.82535073525	88008.10275367585	124815.3933707531	122157.04696764593	89391.0870034653	181647.3072114552	48418.56743521647	93052.93673059385	123580.57661287743	79272.67291391571	104593.80605904284	190901.2159980439	78813.70780746084	122895.61712830397	146252.15354202266	108821.73630014464	94072.38791863684	89204.12590790699	104391.05202964567	204898.85823825194	72194.00681777937	165974.1809942918	96436.92404869768	223525.32771339608	57084.91417112389
187020.33987135207	83301.4195859202	122247.98840671379	112404.65093285247	53468.91912250063	257624.08226663352	88008.10275367585	124368.49292653876	122157.04696764593	88786.40314712482	180565.29644587357	48418.56743521647	93052.93673059385	123580.57661287743	79113.24218962702	104511.35485361557	190901.2159980439	78549.03157062268	122895.61712830397	144466.5469654429	108559.06633584395	94072.38791863684	89204.12590790699	104391.05202964567	204898.85823825194	72194.00681777937	165517.0625168847	96365.38648049734	223525.32771339608	57021.84488724101
187020.33987135207	83266.81973166185	122247.98840671379	112397.49309541266	53451.796914162034	257624.08226663352	87843.00794778552	124368.49292653876	122157.04696764593	88786.40314712482	180565.29644587357	48418.56743521647	93052.93673059385	123580.57661287743	78924.12027161308	104482.00981561077	190901.2159980439	78549.03157062268	122863.92021176491	144466.5469654429	108469.19849303657	94072.38791863684	89183.01814728572	104249.92404947075	204898.85823825194	72194.00681777937	165517.0625168847	96195.42834095164	223525.32771339608	57021.84488724101
186971.97604541446	83160.13345448294	122247.98840671379	111889.66076446282	53312.28008457713	256617.1285977125	87797.50794529093	124205.45293495839	121776.26662323486	88676.55599487353	180344.43538512228	48410.66910665889	93052.93673059385	121053.57500338065	78890.92471749157	104223.99867008183	190655.0227531536	78430.67021413858	122863.92021176491	144466.5469654429	107314.98139756998	94019.79991900777	89092.13849722686	103834.35095959093	204898.85823825194	72194.00681777937	165384.53059476527	96134.43214299568	223361.5783447184	56966.21872630157
186330.8279416554	83029.83861176792	122247.98840671379	111876.89138385943	49047.1418253779	256617.1285977125	87777.73271523253	123561.27889101073	121776.26662323486	87881.14146572154	180039.73032068403	48164.376255597264	92887.5274886466	121053.57500338065	78724.66284808483	103828.58771282484	190655.0227531536	78288.85098575127	122411.57540458754	143876.33315708322	106376.96796365068	94006.70635480051	88940.49636852676	103834.35095959093	204729.63514801022	72194.00681777937	165353.82352886233	95767.05134190935	223361.5783447184	56835.185256472774
186330.8279416554	83029.83861176792	122247.98840671379	111876.89138385943	49040.724544032324	256602.277994083	87335.29136037441	123346.06356533236	121589.93062415496	87881.14146572154	179136.30846198503	48164.376255597264	92776.41765784984	120967.41645783227	78561.71549121532	103210.34388157072	190655.0227531536	78057.06238642271	122411.57540458754	143876.33315708322	106376.96796365068	93936.63307570264	88916.5387830851	103834.35095959093	203522.33924366065	72194.00681777937	165019.0274412653	95767.05134190935	223361.5783447184	56829.49140625557
186330.8279416554	82819.4006218908	122247.98840671379	111876.89138385943	49040.724544032324	256412.7043725098	87335.29136037441	123346.06356533236	121246.42738941267	87881.14146572154	179136.30846198503	48146.261431468374	92776.41765784984	120967.41645783227	78558.1779064971	103210.34388157072	190302.26204457274	78057.06238642271	122163.04147119257	143876.33315708322	106207.58560886914	93339.37244430483	88534.97153545074	103823.91986983779	203522.33924366065	72017.69880967884	164867.83383356372	95603.85520754615	223224.87997916844	56829.49140625557
186307.23617861597	82819.4006218908	122247.98840671379	111685.86591337142	48904.33948141537	256400.59837623243	87335.29136037441	123346.06356533236	121246.42738941267	87881.14146572154	179136.30846198503	48099.72971022038	92595.89082444106	120921.24569771945	78545.56323854192	103155.2167109852	190302.26204457274	78057.06238642271	122163.04147119257	143876.33315708322	106207.58560886914	93339.37244430483	88534.97153545074	103823.91986983779	203209.7678911434	72017.69880967884	164867.83383356372	95556.58309165965	223212.98696557494	56373.13074740836
185914.91403249413	82581.90667771609	121663.00837663407	111685.86591337142	48794.01822459921	255650.02660399792	87067.4738519055	122995.63751539205	121164.05169834409	87857.95913598707	178674.31078273943	47790.42548231531	92578.607027154	120921.24569771945	78055.63511419683	103155.2167109852	189795.48712813936	78057.06238642271	121918.23564878225	143490.17417849117	106179.38615065163	92984.31530476737	88384.62788183836	103556.7276176297	202460.78260660238	71678.88770113257	164753.06830521778	94842.05761683754	222595.41167255523	56337.14572993414
185364.2340522727	82581.90667771609	121663.00837663407	111685.86591337142	48794.01822459921	255650.02660399792	86962.53915873307	122995.63751539205	120999.54897476861	87857.95913598707	178674.31078273943	47759.174158610884	92571.3534560026	120454.00295026567	78055.63511419683	102919.17020763997	189762.40969562132	78057.06238642271	121908.6620113619	143374.08333522966	105953.7172984869	92935.1762753934	88246.0061452834	103556.7276176297	202460.78260660238	71678.88770113257	158113.3938260753	94842.05761683754	203839.94704360928	56337.14572993414
185364.2340522727	81858.85334619445	121492.46578769594	111685.86591337142	48454.74345417993	255512.27588899076	86931.13182217852	122995.63751539205	120715.34511426729	87640.86741095262	178674.31078273943	47637.652742940365	92358.10374921303	120454.00295026567	78055.63511419683	102919.17020763997	189265.09019662326	78006.83789626826	121731.16543079345	143374.08333522966	105953.7172984869	92836.28810730063	88246.0061452834	103556.7276176297	202460.78260660238	71428.04564266538	131572.20603731123	94821.5837447615	185496.88222759435	55640.1121773973
184804.55055133978	81858.85334619445	121476.81565577188	111628.31041965674	48454.74345417993	255512.27588899076	86827.49344236065	122938.36796595404	120715.34511426729	87640.86741095262	178583.91440826238	47637.652742940365	91872.62274516308	120147.38459041785	78055.63511419683	102877.41905482474	189152.88855146003	77889.75369039999	121727.28402269573	143374.08333522966	105953.7172984869	92836.28810730063	88246.0061452834	103396.66467242296	202264.35669177832	71428.04564266538	131572.20603731123	94821.5837447615	185496.88222759435	55640.1121773973
184761.7604458313	81858.85334619445	120776.73386063849	111445.49140575857	48454.74345417993	254866.02258355185	86756.79737221831	122641.73799840325	120715.34511426729	87640.86741095262	178514.67539010762	47637.652742940365	91872.62274516308	120135.02645066974	78055.63511419683	102738.58450924692	189090.69342812043	77802.97613131609	121727.28402269573	143374.08333522966	105618.70328864784	92836.28810730063	88246.0061452834	103386.80142550921	202264.35669177832	71428.04564266538	131572.20603731123	94248.13647208357	185496.88222759435	55443.36304536725
184713.07944466724	81858.85334619445	120776.73386063849	111399.06459593306	48434.86081778552	238500.43089693898	86628.44673659668	122641.73799840325	120715.34511426729	87446.70983813086	178284.70820434616	47545.37382823532	91872.62274516308	120135.02645066974	77997.34595922614	102738.58450924692	189088.98699187324	77802.23614391484	121727.28402269573	143310.65520841358	105618.70328864784	92836.28810730063	88246.0061452834	103118.84616119393	202071.11034293185	71428.04564266538	131522.53864949232	94248.13647208357	185492.51264404773	55443.36304536725
184343.642020245	81858.85334619445	120528.65720692408	111236.08947132369	48378.16303041516	230687.9891697295	86318.50619163382	122296.34260536742	120715.34511426729	87319.06700282215	177916.50009099755	47530.62226694492	91872.62274516308	119758.14478276217	77997.34595922614	102203.09636948114	189087.26867636584	77449.63311479958	121727.28402269573	143224.5681183643	105571.74513997491	92602.25730747072	88246.0061452834	102787.61269757732	201327.69021242726	71419.32530900801	131522.53864949232	94248.13647208357	185415.36660997174	55301.27107785043
184343.642020245	81482.29168430823	120459.50065089522	110985.74636067501	48378.16303041516	230687.9891697295	86058.64038144524	122107.9907788549	120590.51777584307	87200.04563949104	176900.1787482593	47497.93977097443	91872.62274516308	119748.28406155447	77949.36315642534	101184.24053825441	189071.4144547901	77011.09697803603	121718.69709120087	143187.10375256807	105308.51020195891	92602.25730747072	88193.95519476217	102787.61269757732	201327.69021242726	71390.6367423062	130887.224798786	93885.03456185848	184778.91941021234	55295.88802923408
184306.62107635086	81482.29168430823	120220.35349524081	110985.74636067501	48191.58017598636	229595.01522956075	86058.64038144524	122107.9907788549	120490.42189898822	86646.64345816516	176900.1787482593	47372.55646989146	91352.84779227954	119358.06308214206	77582.14072953502	101184.24053825441	189054.1506156603	76810.02103865282	121166.49116826631	142938.8103981212	105304.03154416449	92602.25730747072	88007.64265831686	102612.70378239069	199474.1259415247	70979.71101155053	130883.40587513821	93504.79222712817	184608.06490153284	55126.263652373
184134.49364720416	81373.5426810098	120220.35349524081	110371.08490100208	48191.58017598636	229547.2426599276	85791.35434071711	121696.2578295703	120277.15491227231	86646.64345816516	176861.2082584851	47372.55646989146	91352.84779227954	119180.55480570726	77582.14072953502	100966.82092642039	188388.98563240393	76468.28484510699	121166.49116826631	142938.8103981212	105151.1116879289	92602.25730747072	87774.12902374963	102375.25237351409	199474.1259415247	70979.71101155053	130353.57827749681	93504.79222712817	184175.72564463833	55126.263652373
184134.49364720416	81373.5426810098	120220.35349524081	110371.08490100208	48017.39838380404	229461.38251045914	85791.35434071711	121680.95000736279	120277.15491227231	86529.64593563933	176861.2082584851	47272.48182798975	91291.0116957589	119180.55480570726	77572.67348683582	100966.82092642039	188388.98563240393	76468.28484510699	120883.14032579947	142735.81659662447	105132.63586272596	92600.55752641438	87733.07956982942	102375.25237351409	199186.25188766708	70979.71101155053	130353.44854546797	93471.54512970182	184174.97379469385	55126.263652373
182284.63845659714	81373.5426810098	120190.60699463991	110371.08490100208	47991.193386871324	229237.82793558028	85791.35434071711	121680.95000736279	120277.15491227231	86529.64593563933	176861.2082584851	46491.64003975993	91291.0116957589	117954.97723002655	77572.67348683582	100966.82092642039	187423.6078086118	76468.28484510699	120883.14032579947	142735.81659662447	105080.6157912317	92557.01234309073	87733.07956982942	102060.02852150082	199186.25188766708	70979.71101155053	129900.3459168441	93399.00940143822	184174.97379469385	55126.263652373
182284.63845659714	81373.5426810098	120152.9714078913	110368.05823533237	47946.46717819926	229168.12842625607	85791.35434071711	121680.95000736279	120277.15491227231	86529.64593563933	176861.2082584851	46491.64003975993	91288.33472777528	117954.97723002655	77572.67348683582	100966.82092642039	187419.3463426805	76387.38304266652	120883.14032579947	142735.81659662447	105061.59839548648	92508.03067668347	87676.37860674196	102060.02852150082	198997.36107130477	70979.71101155053	127771.88507623388	93399.00940143822	182608.6129057232	55126.263652373
182284.63845659714	81169.80291879931	120152.91837838288	110200.73614128047	47812.59041810933	228526.6573029718	85665.05210058387	121421.51691009267	120277.15491227231	86404.85424276785	176561.255154564	46491.64003975993	91288.33472777528	117954.97723002655	77477.89139368359	100918.1100877044	187159.086139799	76102.35054887699	120384.99014368375	142729.86902390115	104670.37749127415	92500.646587812	87676.37860674196	101768.30462455313	198966.94195398362	70967.48895133183	127563.10265061402	93077.20367926714	182258.79741575656	55115.53840447869
182284.63845659714	80509.74245850326	119960.09885463491	109276.32202004797	47812.59041810933	228526.6573029718	85665.05210058387	121078.35356484068	120161.15706722887	86316.34570029387	176561.255154564	46354.10608450999	91224.99025803109	117733.37220255118	77381.13576603537	100694.18116007737	187104.1895679113	75582.36491522682	120325.97864682402	142569.56090290134	104663.95898191984	92335.58462954918	87293.72519334452	101768.30462455313	198895.5062217749	70614.09507072973	127563.10265061402	93057.83711485389	182258.79741575656	54873.82262189655
182284.63845659714	80509.74245850326	119960.09885463491	109056.65524049678	47236.657767254146	228485.53654140548	85075.70545545865	121078.35356484068	120105.48504892048	85888.23856865925	176134.63115323533	46354.10608450999	91119.4942912204	117733.37220255118	76988.10487377597	100491.39879854504	185793.28524194413	75159.2420549319	120325.97864682402	141543.12278246615	104663.95898191984	92301.43980381069	87004.95491515273	101047.66899091683	198536.1405776102	70374.16844364343	126958.13433438742	92572.6271237409	181782.71064654764	54703.809903760186
182137.41217270735	80419.3809054272	119960.09885463491	109056.65524049678	47236.657767254146	228270.6576531646	85075.70545545865	121078.35356484068	119986.51374662202	85888.23856865925	176131.23237680594	46354.10608450999	91119.4942912204	117644.08307360909	76988.10487377597	100491.39879854504	185793.28524194413	75159.2420549319	120325.97864682402	141543.12278246615	104631.50503910937	92249.3209098112	87004.95491515273	101047.66899091683	198536.1405776102	70374.16844364343	126958.13433438742	92572.6271237409	181782.71064654764	54703.809903760186
181936.62907355794	80419.3809054272	119453.82918364479	109056.65524049678	47151.27577895629	228270.6576531646	85075.70545545865	120675.85085942726	119986.51374662202	85864.31383682103	175571.811026589	45669.50861788411	91033.26932542778	117321.99920799636	76826.48286500535	99652.70471015965	185770.4131994908	75159.2420549319	120325.97864682402	141489.01385448567	104402.79983255155	92249.3209098112	87002.06138904387	101047.66899091683	198221.75832689673	70301.76551457838	126958.13433438742	92564.49569054974	181782.71064654764	54160.15831330522
181512.98902382998	80419.3809054272	119453.82918364479	109056.65524049678	46910.30513924269	228184.5936486833	84989.67075794558	120227.9395467447	119473.20020487276	85721.33856480329	175571.811026589	45669.50861788411	90566.45072388623	117321.99920799636	76616.51561818969	99652.70471015965	185592.92401584488	75159.2420549319	120202.33838985552	141481.39800509173	103994.78592339788	91914.38453542817	86904.83463706022	101000.48093393119	198119.57282011982	70070.4089164201	126736.61464599124	92564.49569054974	180922.25020443962	54151.875502968454
180713.9814809975	80419.3809054272	119422.03382381186	108338.90207056545	46018.45510042952	227666.78055292674	84538.82692902723	119806.94539563544	119166.25854527744	85712.19470561738	174188.39955678684	45669.095303771974	90228.80581590398	116951.80493841761	76307.95258019955	98742.03883743011	185592.92401584488	74492.02103096475	119904.82107414612	141404.08172822878	103994.78592339788	91532.57731370442	86674.99582352357	100696.78803805202	197851.00845996023	69161.1248609209	126715.42829708029	92344.13321648273	180922.25020443962	53692.05176942266
180713.9814809975	80419.3809054272	119201.65879367574	108338.90207056545	46018.45510042952	227434.58986585078	84535.48389076874	119806.94539563544	119166.25854527744	85712.19470561738	174188.39955678684	45669.095303771974	90228.80581590398	116951.80493841761	76307.95258019955	98742.03883743011	185592.92401584488	74492.02103096475	119904.82107414612	141404.08172822878	103994.78592339788	91532.57731370442	86674.99582352357	100696.78803805202	197741.33977064787	69161.1248609209	126715.42829708029	92344.13321648273	180922.25020443962	53692.05176942266
180713.9814809975	80290.03487884183	119201.65879367574	108338.90207056545	46018.45510042952	227376.17138632794	84458.8061555348	119795.9455556931	119166.25854527744	85696.05243606701	174188.39955678684	45621.09335734612	90228.80581590398	116951.80493841761	76266.54006618724	98742.03883743011	185590.68074209674	74492.02103096475	119874.7332801756	141404.08172822878	103994.78592339788	91433.64793027505	86674.99582352357	100624.2861516749	196895.39888266264	69161.1248609209	126715.42829708029	92344.13321648273	180922.25020443962	53692.05176942266
180520.81926362173	80213.94771834298	118761.43457970353	108068.45831087991	46018.45510042952	227104.7341484995	83944.81224616221	119795.9455556931	118739.29267972402	85693.42630406868	174137.79470282706	45412.09445079439	90138.51500553351	116817.08896055109	76166.28200057248	98742.03883743011	185141.2990074545	74228.77469256688	119874.7332801756	141264.16730430882	103923.41274322257	91433.64793027505	86674.99582352357	100147.5224476088	196895.39888266264	69121.03369316389	126311.84299258725	92307.27871948479	180243.5976018023	53633.81001417912
180520.81926362173	80193.36607239257	118761.43457970353	107648.34016099831	46018.45510042952	226353.13224867234	83944.81224616221	119276.43701810364	118739.29267972402	85681.67120278219	173710.77527153632	45412.09445079439	90138.51500553351	116817.08896055109	75834.75465436811	97836.1322175034	185141.2990074545	73876.47078396418	119874.7332801756	141241.07939613072	103923.41274322257	91433.64793027505	86674.99582352357	100147.5224476088	196315.19397739164	69121.03369316389	126311.84299258725	92130.89865518744	180243.5976018023	53633.81001417912
180446.500722781	80193.36607239257	118761.43457970353	107555.90071364595	45928.10489323907	225595.95796333253	83212.80226029815	118722.55141215245	118739.29267972402	85622.4647991872	173148.4328324553	45412.09445079439	90138.51500553351	116817.08896055109	75492.14760016151	97836.1322175034	184261.14977387348	73876.47078396418	119779.04875470843	140041.13680169627	103878.55670077348	91347.72851972713	86555.0470976145	99689.65786435304	196279.20132110233	69034.70723173278	126255.14473993043	91964.05355030559	180243.5976018023	53173.77407764542
180446.500722781	80068.26226618579	118761.43457970353	107233.77504221385	45914.05850571074	225595.95796333253	83212.80226029815	118722.55141215245	118739.29267972402	85369.90325910444	173148.4328324553	45412.09445079439	90138.46524869012	116785.34901763493	75492.14760016151	97835.60878339226	184261.14977387348	73669.21570884051	119766.74178237849	140041.13680169627	103861.12177562484	91347.72851972713	86555.0470976145	99689.65786435304	196279.20132110233	69034.70723173278	125722.94261720398	91798.83787499867	180215.56538703962	52987.28545083338
180238.14143712062	80068.26226618579	118696.8565313821	107187.33980345186	45725.91279658401	225046.200227682	83136.38956970394	118351.02488302461	118256.77749716531	85369.90325910444	172966.84291202237	45330.67115236372	89881.05695253727	116386.09096975156	75492.14760016151	97550.01849813678	184253.9654915731	73586.51215077887	119464.89169910263	139948.228949659	103511.84376828941	91187.06760964834	86438.64630877133	99514.87632099433	195948.3704863308	68906.7782066157	125688.06568539538	91777.37882075763	180215.56538703962	52987.28545083338
178925.53787490042	79542.98874107085	118261.20104329642	106983.56219978	45460.193909646965	224665.9314943555	83136.38956970394	118293.2890480256	117569.25688814628	84937.07412710237	172777.95627370052	44943.193226136784	89215.16785655366	115781.41461945737	74905.70971857835	97482.06993543543	183909.70071086267	73375.28148306848	119090.5443719134	139733.05986447653	102869.7683388737	90558.23085790323	86106.51639559804	99329.5979466481	195543.39744191366	68249.30906185626	125315.70523337914	90977.55674299962	179624.01913726146	52962.59995854855
178909.72156718327	79093.51530020114	117992.45952072606	106542.12939129834	45391.29548221041	224150.57390495364	82980.0223420261	117868.77668633383	117569.25688814628	84396.10293482413	172598.44218622416	44914.97797682596	88697.23065887213	115781.41461945737	74103.63932290938	96269.79024371441	164880.9601434833	72808.95944426693	119090.5443719134	139159.6928511162	102715.31869759316	90558.23085790323	86043.8111320418	99262.17865476562	195543.39744191366	68167.25771250378	124977.07719176552	90693.46272100437	179056.89914734985	52962.59995854855
178909.72156718327	79093.51530020114	117992.45952072606	106542.12939129834	45391.29548221041	224150.57390495364	82980.0223420261	117868.77668633383	117569.25688814628	84396.10293482413	172598.44218622416	44914.97797682596	88697.23065887213	115781.41461945737	74103.63932290938	96269.79024371441	164439.27152982325	72808.95944426693	119086.63701397876	139159.6928511162	102715.31869759316	90558.23085790323	86043.8111320418	99229.820540458	195527.70011941923	68153.65296874526	124977.07719176552	90693.46272100437	179056.89914734985	52962.59995854855
178903.40019016294	79093.51530020114	117992.45952072606	106541.91925548826	45369.9473037045	222597.4566419638	82980.0223420261	117868.77668633383	117569.25688814628	84396.10293482413	172559.03258195048	44914.97797682596	88697.23065887213	115745.75395111529	74103.63932290938	96269.79024371441	164439.27152982325	72808.95944426693	119086.63701397876	139159.6928511162	102715.31869759316	90558.23085790323	86040.7064820899	99227.51276524889	195515.388163123	68111.5704402424	124977.07719176552	90693.46272100437	179056.89914734985	52938.42574834683
178894.79353560906	79093.51530020114	117849.7276046011	106048.62043770702	45324.98711317112	222597.4566419638	82894.78079040801	117810.14321862355	117569.25688814628	84383.36658324818	172491.86538107376	44914.83068476564	88697.23065887213	115745.75395111529	74103.63932290938	96080.30311951715	164439.27152982325	72748.73391940341	118653.2377622557	138772.04976384016	102715.31869759316	90558.23085790323	85778.64957483274	99227.51276524889	195172.50135689153	68111.11514016103	124782.48476402415	90589.00312252218	179056.89914734985	52938.42574834683
178894.79353560906	78403.38766324859	117801.6540968802	106042.34840822709	45308.5926484652	222589.62954357706	82894.78079040801	117803.08368322423	117112.84579863863	84331.00929183156	172143.16589480452	44860.923012844745	88697.23065887213	115745.75395111529	74103.63932290938	96080.30311951715	164432.6364510734	72748.73391940341	118653.2377622557	138772.04976384016	102613.54627472813	89955.62990120775	85778.64957483274	99224.74037772068	195172.50135689153	68111.11514016103	124782.48476402415	90549.10549521037	178862.7867779334	52786.69711644701
178129.3969656372	78403.38766324859	117065.76375029233	105544.54055049024	44973.68168736692	222589.62954357706	82624.90652070976	117474.70527929164	116790.12122524162	84042.85038793394	172122.88861172635	44706.86618120631	88648.69227224938	115469.63744534836	73849.54413942622	96080.30311951715	163983.993685625	72737.7052481778	118355.81952300579	138393.04100034022	102116.66290357559	89955.62990120775	85422.32172266669	99095.1832067657	194790.39599979774	67707.9824632867	123753.0295942747	90434.73204671897	178281.93107664114	52747.47834562357
178129.3969656372	78061.76195261128	116517.8679626029	105544.54055049024	44973.68168736692	222018.00881897332	82607.68256521852	117474.70527929164	116790.12122524162	83880.47756974612	172122.88861172635	44431.36672901021	88269.7095642082	114704.97399769767	73753.07687827112	96080.30311951715	163983.993685625	72698.76078334563	118355.81952300579	138057.79109893256	102116.66290357559	89815.68550621904	85422.32172266669	98826.55437294827	194752.3886759779	67707.9824632867	123753.0295942747	90434.73204671897	178071.6918393087	52622.60816322724
178129.3969656372	78061.76195261128	116517.8679626029	105436.26956577934	44973.68168736692	221745.27696165608	82083.0672502406	117066.15605136637	116790.12122524162	83880.47756974612	171349.59739599473	44403.57011471758	88259.1975603213	114573.53353624884	73753.07687827112	95792.59386571958	163966.82905965557	72158.02570530825	118355.81952300579	138048.4385820629	102116.66290357559	89793.17847710571	85422.32172266669	98820.2301919765	194509.61514630722	67702.0404682469	123753.0295942747	90420.07935418794	178035.56681678694	52475.96852513265
178129.3969656372	78061.76195261128	116517.8679626029	105222.56546846832	44973.68168736692	221302.49399972503	81803.4961639419	116946.54273080264	116790.12122524162	83880.47756974612	171165.1762650392	44403.57011471758	88259.1975603213	114556.11239076864	73753.07687827112	95629.44221987785	163966.82905965557	72157.5370059961	118355.81952300579	138048.4385820629	102116.66290357559	89793.17847710571	85422.32172266669	98684.53697335972	194392.18161368088	67702.0404682469	123651.37516050036	90420.07935418794	178035.56681678694	52457.11966261898
178053.79674128213	77917.438880673	116517.8679626029	105057.59865455772	44890.98351331591	221302.49399972503	81803.4961639419	116946.54273080264	116484.74724415678	83300.64524772023	171165.1762650392	44400.83274659905	87448.81155236575	112756.2442775473	73550.90219681432	95629.44221987785	163835.95935192093	72157.5370059961	118177.15069196373	137776.8642946194	102052.10350665418	89785.07479171414	84490.98973012352	98375.6697411684	194041.83755976483	67675.58020690295	123389.92951258432	90348.28344135378	177738.2211825213	52457.11966261898
177991.50062087073	77917.438880673	116332.91744415788	104979.69582508161	44890.98351331591	221270.07132551091	81646.84030016923	116737.44777846248	116205.4350658406	83300.64524772023	171024.41483769257	44388.94965432018	87448.81155236575	112756.2442775473	73550.90219681432	95147.28358347162	163582.30127133228	72025.07443522204	117333.28552834211	137776.8642946194	101448.74268378616	89319.56811846707	83939.50513096717	98375.6697411684	193911.8529226829	67675.58020690295	123382.01597886582	89744.56071328794	177738.2211825213	52360.94295973903
177980.30067499113	77917.438880673	116332.91744415788	104979.69582508161	44890.98351331591	221267.31861576208	81646.84030016923	116726.40420852526	116205.4350658406	83300.64524772023	171024.41483769257	44388.94965432018	87448.81155236575	112756.2442775473	73550.90219681432	95147.28358347162	163575.35161279122	72025.07443522204	117333.28552834211	137776.8642946194	101448.74268378616	89319.56811846707	83939.50513096717	98375.6697411684	193534.47781041087	67675.58020690295	123362.2643562405	89744.56071328794	177634.18994094233	52258.04076185951
177617.71150419264	77782.44175456217	116180.02947851967	104852.92395522122	44841.99048212296	221097.08899476018	80971.2908463483	116691.09486977846	116165.73372890486	83267.03777094794	170968.88470488394	44164.85074791768	87334.64776838623	112707.72827398387	73450.54041466894	94975.91287763271	163575.35161279122	72025.07443522204	117087.79271764657	137675.47737084396	101336.86618459462	89229.98774750024	83928.36403081098	98224.06532316981	193262.23169556833	67672.70701361349	123313.01696861362	89715.35406113358	177605.27338933665	52257.55478964747
177452.4263858508	77322.70252354612	116003.58215214509	104823.9510528577	44823.50587167213	220526.85452457357	80971.2908463483	116021.75791916344	116054.61649127383	82865.81845917256	170853.5780635778	44068.68511324108	86782.18482626237	112576.41665598923	73076.62028416357	94975.91287763271	163306.4674488998	71791.83147439973	117087.79271764657	136809.4280544987	101336.86618459462	89229.98774750024	83928.36403081098	98104.14597934565	193262.23169556833	67510.01207022215	123297.33268667248	89703.14831354418	177404.79252740712	52058.66003697809
177397.30287977227	77322.70252354612	116003.58215214509	104577.65978168996	44821.742864179585	220526.85452457357	80873.6300487767	116021.75791916344	116054.61649127383	82865.81845917256	170433.6348560287	44068.68511324108	86782.18482626237	112576.41665598923	73076.62028416357	94681.62596508561	163306.4674488998	71791.83147439973	117087.79271764657	136809.4280544987	101284.23624327443	89189.07345324733	83928.36403081098	97746.3687804715	193087.86334396974	67510.01207022215	123297.33268667248	89703.14831354418	177404.79252740712	52037.52391834572
177397.30287977227	77322.70252354612	115940.97391468158	104577.65978168996	44569.77837230262	220526.85452457357	80873.6300487767	116021.75791916344	115972.2691737514	82644.78226714353	170433.6348560287	44035.12878501609	86782.18482626237	112111.65672847806	72833.6595932573	94681.62596508561	162633.09823995706	71713.94159325249	117008.03036057473	136755.8655081433	100200.61926380846	89072.22497270053	83925.95714008952	97746.3687804715	193087.86334396974	67263.84886941881	122891.8103037884	89373.25104086431	176779.41738047017	52037.52391834572
176986.63355872236	77322.70252354612	115906.34856391477	104543.94777324058	44569.77837230262	220126.00836342448	80873.6300487767	116021.75791916344	115738.64058811015	82644.78226714353	170433.6348560287	43986.02427862612	86782.18482626237	112111.65672847806	72831.11162772623	94681.62596508561	162633.09823995706	71710.61392342443	117008.03036057473	136568.97282164474	100200.61926380846	89018.3669716502	83816.36710864122	97732.50577056862	193037.2318370829	67263.84886941881	122891.8103037884	89316.55546793132	176779.41738047017	51920.920803309695
176986.63355872236	76638.64751193924	115823.80025917577	104397.29118796064	44569.77837230262	217743.03558977882	80642.90905118585	115915.49393755158	115738.64058811015	81722.80586305121	170298.29333900302	43706.279072291174	85862.07783370989	112111.65672847806	71428.98344633642	94264.07079278157	161369.34501127456	71509.8123153403	117008.03036057473	136102.64567219332	99934.47715512403	89018.3669716502	83813.45919116844	97732.50577056862	192690.5781450512	66803.97175427811	122778.76316193165	88090.8604786575	176759.75242348821	51864.505380725524
176985.3534712665	76638.64751193924	115820.59166862647	104353.51274065555	44527.445406635656	217743.03558977882	80642.73107550315	115876.45255112626	115696.56983604068	81722.80586305121	170298.29333900302	43706.279072291174	85862.07783370989	112111.65672847806	71428.98344633642	94264.07079278157	161369.34501127456	71473.66738186164	116987.33648955642	136102.64567219332	99934.47715512403	88795.86516649491	83726.59794893803	97717.59492098507	192684.07226571496	66803.97175427811	122513.52255107551	88090.8604786575	176752.84524246227	51820.425769364054
176977.79294443008	76638.64751193924	115755.42614042848	103927.36690087688	44527.34238105571	217646.28870961803	80553.76803524786	115247.17829011763	115696.56983604068	81722.80586305121	169717.1339395421	43706.279072291174	85862.07783370989	112111.65672847806	71428.98344633642	94264.07079278157	161369.34501127456	71451.5252114881	116882.28363999253	136102.64567219332	99934.47715512403	88795.86516649491	83712.1510777906	97450.74370918196	191687.1831581512	66803.97175427811	122513.52255107551	88090.8604786575	176752.84524246227	51516.92277201718
176916.02790778133	76638.64751193924	115746.98017510396	103927.36690087688	44522.16256568962	216861.00754117133	80537.32485924447	115068.1583015811	115686.88773517609	81722.80586305121	169616.60288400855	43674.993172329996	85862.07783370989	112028.89170932828	71428.98344633642	93838.72717496156	161340.51084939213	71146.71786460592	116860.17103127752	135432.07611101546	99880.79851933947	88795.86516649491	83421.54302102955	96989.1235670127	191170.85450985853	66803.97175427811	121784.27169492892	88090.8604786575	176688.0516275903	51495.28522727167
176916.02790778133	76638.64751193924	115300.35840026553	103631.43883966	44509.04847573042	216861.00754117133	80044.5943589939	115021.89922395063	115560.79912366475	81722.80586305121	168772.40599448586	43423.73805257398	85862.07783370989	112028.45469313992	71428.98344633642	93086.61032942146	161334.3301251089	71146.71786460592	116860.17103127752	135432.07611101546	99216.9466704416	88756.40631324705	83380.06279724743	95926.15167146822	191138.84824374187	66800.16320304904	121768.35866838832	87914.12307284639	176453.4182404663	51490.116913871505
176255.99548162508	76206.29899636909	115300.35840026553	103631.43883966	44216.39365838143	216195.1232412752	80044.5943589939	114873.17703230791	115092.13932445273	81392.83101316018	168772.40599448586	43207.60874042452	85514.8342405251	111414.89935087365	71282.01393905487	93086.61032942146	159955.20079078813	71068.8191725959	115954.81870161189	135432.07611101546	99216.9466704416	88505.09138300772	83253.64365175791	95926.15167146822	190804.13386440618	66511.50476616355	120990.70334170338	87744.68811619672	175439.82229841597	51318.877428779655
176255.99548162508	76206.29899636909	115041.33899302974	102906.59072751936	44216.39365838143	216195.1232412752	80030.940947313	113753.92286672932	115092.13932445273	81392.83101316018	168772.40599448586	43207.60874042452	85514.8342405251	111414.89935087365	71282.01393905487	93086.61032942146	159955.20079078813	71013.45681719552	115954.81870161189	135432.07611101546	99216.9466704416	88505.09138300772	83253.64365175791	95926.15167146822	190804.13386440618	66511.50476616355	120990.70334170338	87744.68811619672	175439.82229841597	51318.877428779655
176255.99548162508	76187.14263586645	114991.00974762527	102886.7459095457	44137.95760597307	216195.1232412752	79632.56307966224	113753.92286672932	115092.13932445273	81392.83101316018	168648.3305344482	43083.00529430105	85514.8342405251	111196.03249473208	71038.54292949945	92888.58216773739	159852.74157387693	71013.45681719552	115854.71961844618	135150.03614558483	99112.08224331037	87845.87336724451	82949.93418685143	95926.15167146822	190382.97357835015	66449.13417304473	120907.10937540271	87744.68811619672	175214.8478175505	51265.18005222872
176255.99548162508	76187.14263586645	114991.00974762527	102886.7459095457	44137.212292251425	216004.04235614283	79632.56307966224	113753.92286672932	114949.65376226473	81252.40051718116	168648.3305344482	43083.00529430105	85456.20297275292	111196.03249473208	71038.54292949945	92888.58216773739	159852.74157387693	70944.7073315074	115854.71961844618	135150.03614558483	99112.08224331037	87845.87336724451	82949.93418685143	95703.79373310668	190301.92540803086	66449.13417304473	120907.10937540271	87744.68811619672	175193.42069794817	51227.06897680345
176181.05575238753	76180.94988218727	114982.49235320222	102509.01630672807	44136.228880448056	216004.04235614283	79508.13979106487	113753.92286672932	114660.2878262692	81252.40051718116	168489.96571249468	43083.00529430105	85398.1753962909	111196.03249473208	71000.70607301951	92542.9805854714	159852.74157387693	70924.85230888834	115789.41077352647	135055.81764840416	99092.09698880049	87845.87336724451	82949.93418685143	95361.41519041416	190301.92540803086	66449.13417304473	120907.10937540271	87404.66437203734	175191.33688515134	51142.81496650174
176037.9031760791	76100.42078737775	114926.16460454406	102426.72106691205	43925.01475145238	215737.0359687572	79507.96232080323	113361.02130018074	114660.2878262692	81039.26222850749	168130.26440287288	42936.45493185024	85398.1753962909	110745.06384169302	70684.57631142247	92542.9805854714	159852.74157387693	70667.15099249098	115789.41077352647	134739.79212266483	99092.09698880049	87593.30083175424	82931.29981157141	95328.46989476088	190216.26033600536	66304.5640869725	120729.51230941642	87348.69819318458	174459.60127271348	51123.953717705626
175996.40350486047	75805.60199558326	114348.33515585134	102353.44801837468	43923.43745906334	215737.0359687572	79231.31467783848	113361.02130018074	114660.2878262692	81039.26222850749	168130.26440287288	42917.17083206745	85144.88314867488	110416.4022932535	70684.57631142247	92426.56782139716	159524.15779396563	70566.47809074998	115620.4130873123	134596.49192905257	98806.21169553364	87479.59246008885	82902.07721123913	95250.08620023463	189988.66702826295	66232.18517264108	120448.85810541922	87157.5222341975	173756.3109812132	51120.829649600295
175489.29980930226	75786.28547019325	114348.33515585134	102323.80682131984	43923.43745906334	215737.0359687572	79231.31467783848	113361.02130018074	114636.0100842739	80921.3643513982	168124.1400669245	42883.54297700311	85144.88314867488	110416.4022932535	70594.11100118393	92426.56782139716	159524.15779396563	70566.47809074998	115466.29099745672	134596.49192905257	98781.32155092656	87479.59246008885	82805.73060223767	95158.98167686675	189148.84812480913	66205.57125445172	120448.85810541922	87046.38557982886	173756.3109812132	51120.829649600295
