# Supplementary material for: An improved FOX optimization algorithm using adaptive exploration and exploitation for global optimization
Source: PLoS One. 2025 Sep 18;20(9):e0331965. doi: 10.1371/journal.pone.0331965 (PMC12445531; doi:10.1371/journal.pone.0331965)
Supplement: S2 File — This compressed file contains all the results of the conducted experiments. Each main directory within the archive includes three subdirectories: Analysis, best_fit, and convergence. The best_fit and convergence folders contain the raw experimental data obtained from 30 independent runs. The Analysis folder includes tables and figures derived from these raw results. These files can be used to reproduce and further analyze the results presented in the manuscript. (ZIP) [file pone.0331965.s002.zip › cec2017/convergence/HO/C17F4.csv]

trial_1	trial_2	trial_3	trial_4	trial_5	trial_6	trial_7	trial_8	trial_9	trial_10	trial_11	trial_12	trial_13	trial_14	trial_15	trial_16	trial_17	trial_18	trial_19	trial_20	trial_21	trial_22	trial_23	trial_24	trial_25	trial_26	trial_27	trial_28	trial_29	trial_30
108807.97838526069	107306.07625684771	92609.08193779516	104060.13658872413	110556.26255513994	104262.12415656344	96270.85317551323	82843.50478861704	93590.66577639944	96055.44922405043	100813.96378752537	94726.94851095541	108129.89001079551	90434.23041778385	106974.18406326599	97036.4281660362	107615.05354293324	96154.00493448821	95483.01065003053	102582.98300236827	100186.54092583618	109116.87450982687	106422.66735351784	76370.57271950727	94045.91936305318	98290.89318427182	61512.66310994538	72795.64828165098	101005.56705048331	99457.50645776402
99845.62977210307	85348.1437327028	90844.32274420372	94032.91545381199	90601.7005990151	91422.34480764989	91274.45066573523	81948.15922209599	86302.69098466633	88261.17917487018	96265.13125728388	94726.94851095541	99903.9823817413	88461.89551314952	92412.66351557718	90292.72842995689	98836.9025311394	88903.82167136353	93442.6971271906	100500.88555950666	84511.46366999405	105356.5078460138	85876.35737468912	71274.84304812962	84644.62742309856	89904.13163103012	43427.997986657334	68227.25298538023	92649.04280249093	92755.40882598917
89900.60952538234	79772.08580818612	87540.58102712811	87176.16561595212	88866.42583231705	88281.82356049163	86032.00782210926	76777.5315620019	74581.51588426647	79328.23792332185	88912.32723039362	87852.53564251863	95221.80178044486	87518.51823149968	88756.37212774406	81038.1791684646	92586.20875513135	82190.30638426174	93442.6971271906	88549.81183708493	84294.64661231516	84081.40198054082	79385.54264317019	63789.64203720767	80734.87883847872	87608.3283467608	39164.84552959484	60878.711121014116	87302.42747363396	68319.9864566124
84650.46597328762	77359.22936666358	82079.92520198111	79567.38161405252	85917.75041724378	86397.38216462304	78805.30625815487	74997.203127338	69610.22913188029	79152.73882029648	77616.4033402665	83768.79563499893	92988.94411957194	76741.93972897144	86565.53354152993	80053.19911925853	86659.54859547399	74477.57336759614	87113.48356239173	78308.63982505874	81506.80525568203	81759.05035750009	76898.87148230422	62039.70617553864	70363.41703929025	85841.57322209928	37834.50359334997	58555.30925259662	79561.09746809409	63744.983107213535
83491.00484657339	77359.22936666358	80490.67878072218	76816.39845961293	84298.41491937765	80717.20869816595	78805.30625815487	72061.2993421655	68875.85448759158	78575.9938823167	75284.15295219033	77558.2423232387	91737.97978403077	73720.49418065192	84590.2079483916	79557.2143314231	83455.16885872291	69474.01261417403	87113.48356239173	78308.63982505874	77831.18783184949	81759.05035750009	70645.1921870321	60840.18694589145	70302.38929768796	84647.2176602488	32805.9335764008	58555.30925259662	79535.25527460108	63204.539308405954
79917.8778460009	75724.98768052502	76072.6832255921	73961.32210494457	78342.03453474223	74804.18540971297	74105.93687968042	70817.57484219308	66614.80029928073	75420.85339364827	71809.33624202595	74915.31955169768	88810.2327929377	71996.12468268508	80258.52797920459	78735.89615918056	80778.76259219635	65799.74541306858	86942.96797500213	73787.32557308828	76060.25902706436	78128.46924031785	65771.69129599704	57118.49978115608	63789.69746993319	82287.618151321	29029.84595874564	56778.53531804202	78308.59429094302	60955.379857991495
77549.88991146589	72987.11529079847	76072.6832255921	72863.1273803083	77849.9469964114	74774.28294031725	71152.24280290754	67043.78492583752	63348.104179430855	72737.44880492437	70812.80682295587	69312.67530602403	86739.37804563626	71990.47650395826	79135.27345182597	75015.33601742992	80778.76259219635	64692.78791908467	85639.05492445803	69741.37384961225	70751.6962880041	76934.86413468186	64881.77302234205	57118.49978115608	63789.69746993319	75165.34805482335	29029.84595874564	52536.58857327869	68983.11698191997	57179.30171992271
76468.30672034787	72987.11529079847	75067.67257082638	70243.55754620806	73751.9758700045	73119.34085083046	70142.40198168073	62244.13935093813	63348.104179430855	70808.62452099497	68304.98995030603	67283.01026381331	86681.5448821081	69873.28106174746	78664.09649753252	74891.6149244117	78271.74029055548	61113.443334623	85299.1090858166	68186.76232217437	69832.89387731817	72695.4781618289	62731.04696649435	52723.84649570468	62924.890312098774	71177.52257767828	29029.84595874564	51399.612874954626	68482.47156372512	56208.34177232354
76292.45158649237	68134.4404340567	72880.80541527188	70243.55754620806	73751.9758700045	68366.16980837309	69771.33329461557	62244.13935093813	63277.60315199296	68725.67402508412	67111.39117381426	67283.01026381331	84716.21228578844	69849.62523629844	77036.59394906613	73171.31127415985	78271.74029055548	61066.60012536255	82725.40046764696	67464.6769505503	68895.94653853272	71029.03498455985	62610.53617355755	52723.84649570468	61172.26712649214	71177.52257767828	29010.29404635698	50466.189388460596	63295.69065362441	55387.043063052966
73482.57939948828	67832.78908307463	72607.21420457352	69993.22772014578	73751.9758700045	67521.08468141907	68208.52845506156	62244.13935093813	61868.16371254287	68173.50053778719	67054.55543995516	65639.3400469716	84716.21228578844	68421.37640286722	76848.83617759221	70172.77804054366	77785.85546703095	59964.33424875398	80863.96806268305	63782.97790178955	66910.99381410754	70976.36182401737	61170.09442366238	52723.84649570468	57821.035854806636	68133.24116293316	28981.157821381057	50053.566722086485	61719.98507853096	53148.69786448888
71696.32970861482	63944.580167475506	69457.1043253775	67217.51248156231	71803.64753482776	65508.72819366614	66143.66376975353	62161.19999610785	61793.23891029869	67518.09201715964	64572.88565143774	63379.34973781684	82516.93342517088	68036.0828325043	74320.33559066846	68036.67694233876	69547.31541669577	54343.87402651432	80078.55260112965	63693.40851532928	66292.12969726033	68100.06095016985	60094.48960890116	49732.862650335344	55596.20225317037	68133.24116293316	28884.509978619655	49235.630591944515	61719.98507853096	51939.885238161034
68585.72482477172	62893.961153729935	69357.8876393624	66161.0030250167	71803.64753482776	62568.21350421482	65220.50001616046	61163.872356955886	60292.60036641999	64869.62387856029	64469.9114854879	62868.613323358084	80233.41614126382	64785.5131901699	74320.33559066846	67554.95216006841	69547.31541669577	54262.95053035527	78319.51473540353	63693.40851532928	62397.12622689257	66482.6971811442	59408.78854476443	49732.862650335344	55507.42974977187	65633.98140690186	27117.621268876966	49121.642824942785	59775.56523989714	50652.798400915366
66543.96445132897	53546.562404395874	67716.1775037013	66108.56620395005	68513.62371441924	61538.50532074391	65067.03196306373	55118.24233674893	59859.749931036735	64869.62387856029	62503.037148801384	62494.94039146247	80233.41614126382	64783.65905364814	72982.0169493166	66783.55046773708	67602.08437880412	53983.737960115905	67625.37712192831	62222.217423225535	61508.597109146605	66482.6971811442	56731.85488161986	48129.33281354991	51245.22785343261	57889.55280436226	27009.57122311908	47632.465359893235	56423.19185334733	47525.14383636915
65854.85337164695	53546.562404395874	67716.1775037013	63776.79320464641	68000.06692799763	61098.9056335391	64609.73065586237	55118.24233674893	57150.42830814657	64869.08451577579	61498.530232926576	61224.02726540771	78590.18680480529	64761.89643550576	72982.0169493166	60997.78697308974	59863.704032419635	53983.737960115905	67625.37712192831	60634.958345336025	61508.597109146605	65983.87461236509	55646.03250068162	47734.77436118684	50739.42761132649	57889.55280436226	25785.53271179994	47632.465359893235	56396.547703258555	42833.02981022801
64800.74623048246	52029.2307789278	67716.1775037013	63776.79320464641	67226.64319687946	60478.29438650559	62116.72978465208	50608.7319795457	56590.86385434484	63819.73968760484	61258.477063807615	57018.592119218076	76190.12923616082	62861.03968895955	72307.75344059507	59506.9170737097	59863.704032419635	51868.84331998743	67625.37712192831	60634.958345336025	61358.99753342572	65815.79978945795	50008.2141674091	46265.9870174751	50439.04539560554	57889.55280436226	25080.76859700471	47620.27110739414	56210.642563967675	42760.60162049507
64773.5093349353	51931.63256261575	65168.43547710122	60442.9641348193	64849.20050914382	58665.28740749669	60586.3751737333	49074.271409771165	54362.81411926116	60979.1422437798	59084.63136063331	57018.592119218076	72796.20306774165	60682.46620795274	69317.12787692921	58475.928006714974	59863.704032419635	48032.2847113531	67469.68499348419	59790.97847627801	58651.64790888098	62897.77300923598	49731.26759340151	45169.33384314744	47841.06852009031	57889.55280436226	25080.76859700471	44965.012506085164	51904.82750885479	40807.25316963327
61442.987252269966	50549.49401234766	61436.0484384142	59481.155073618946	62428.757194716265	56615.76366383897	54629.5562100634	41363.699101616105	54054.78527616729	60751.069182786676	54282.29034883624	51159.73545408042	69317.7999159034	60682.46620795274	68735.7697713866	57851.94939729172	59103.9989968194	45355.209993680946	65615.92027307763	58120.93969477179	55908.51406813788	61898.13640437432	47623.66667262012	43315.52510446934	45796.42232739081	54741.016456378	23844.207075851475	43445.53367617555	50825.62650514139	40580.24412005908
57327.01563609577	50516.164586303945	61434.62646828199	59311.79661405298	62410.37170164763	54124.29799777638	54433.538150792585	41363.699101616105	52436.26468940753	60082.424220352616	54282.29034883624	51159.73545408042	67853.33460415555	60035.64084408922	68535.1587958163	57468.08339655063	58635.02232523561	45216.83593665272	65585.65166317526	56612.59492649849	55203.50231168615	60662.29794696909	47581.06770642786	42097.94287327115	39347.15281446506	54712.98059474802	23701.408841140958	42845.86094341038	48860.84455596182	40549.32821541004
57327.01563609577	47477.606904557106	58958.90109569911	57228.762932104735	61320.88263326863	53649.51657168088	53175.32516093204	41197.99625844677	52436.26468940753	52106.296240664364	53610.34735136342	50120.68198992471	67069.21050770325	55763.679954899904	63895.890218313434	56861.76955730963	53718.39165672896	42672.497885951634	61692.784177119975	55775.853877482514	54452.67642500942	60595.0570065224	46516.77380077812	42097.94287327115	37525.7632522518	49476.449825501295	23583.2012017533	42834.87060625254	48571.65224734834	38889.311860887145
55418.99732582007	47477.606904557106	55304.57109207673	56343.148239089074	60005.79266762948	52865.209494440314	50296.54163321889	40822.55278185674	51828.41661756105	52106.296240664364	51381.40493041001	49778.03003917238	64489.509951856104	55763.679954899904	63895.890218313434	55294.43977312729	52915.02399611092	42672.497885951634	59968.10171394525	55426.61677849547	53677.23852462465	56231.70405226831	44995.245628556986	42097.94287327115	37525.7632522518	48942.86419194217	23583.2012017533	41500.51824790062	47848.20663484989	38571.332301170805
55272.36843066276	46176.56973273351	55242.80362081291	56175.389805196784	58954.951290230565	52544.44798638299	49787.33330836563	40765.442464507214	50582.559750380424	52106.296240664364	50635.48926138844	48795.48243328322	63583.80357590811	55763.679954899904	62826.73093016746	53710.7889680398	51348.303054934106	42496.07393373589	59968.10171394525	54696.796660856686	52829.25278011705	55996.62632562621	44995.245628556986	42066.57304961905	37362.37576670273	48628.22264015849	23534.57294872979	41308.08029345814	47289.10864957761	37784.36354217926
52148.136050503206	44642.691964924335	53380.93841622408	54913.88198679724	57172.25729774689	51493.70906408563	46928.75683405114	39198.14448245013	46075.5982968778	52086.3174645135	49288.64635972266	48145.52643691799	62291.95592816387	55650.75889469816	61581.56146995175	52817.099573774154	50519.47417512709	41611.40842904763	59314.38824375228	53872.94732185284	48540.9974493805	55792.86747227772	43095.908645659976	40829.0939884379	36024.31813303467	47449.96313962103	22201.792869718232	39674.34057098183	47289.10864957761	37293.04437459633
52148.136050503206	44346.50112348956	53095.22047339779	54700.86300463934	57172.25729774689	50776.66538359639	46928.75683405114	36441.32524398659	45912.31791568653	51562.284854751364	48553.8703226729	46829.41054016662	60470.79261655572	53117.66111144523	61499.94436428897	52817.099573774154	50519.47417512709	41611.40842904763	59140.70545028039	51032.612048961164	48540.9974493805	55587.58707652924	39587.63715453294	40169.90651550457	34937.27676324733	47449.96313962103	21964.079521429994	38644.93683612229	47266.74612571857	36492.931319204654
52148.136050503206	44072.34330156297	52896.45435637599	54700.86300463934	57172.25729774689	50609.071639522335	46603.38621772279	36324.380299776465	45868.659536650855	51483.93768424893	48451.340616506124	46829.41054016662	60065.6572417821	52763.105899545386	61499.94436428897	52809.195030942865	50519.47417512709	41603.61749323191	58404.15329903888	51032.612048961164	48185.954561825514	54682.56671435654	39587.63715453294	39411.774693471554	32290.929520724298	47449.96313962103	21481.12728729347	37098.497551662396	44576.10165820647	36415.305609476265
51887.42078322867	43892.39825267973	52237.020622868535	54124.81765095426	53914.893607208985	50241.99516004599	46146.59372657573	35948.418065465616	43403.9558104896	50652.08750292283	47271.66364317036	45041.98977391669	56376.47461292474	52671.99934424517	60938.239288021876	52682.352550342526	50315.713134989564	41603.61749323191	52535.08123795126	50782.26865456609	44417.04919355212	54682.56671435654	39073.65233474079	39411.774693471554	31854.207550529467	43406.388564218134	21481.12728729347	36371.21130980681	44358.503088333986	36240.483846498246
49201.51119329367	42451.41848659327	52207.70849445409	52051.759673190296	53914.893607208985	47679.751394797735	44947.57704275366	33725.14680745935	43403.9558104896	48039.633427288085	47271.66364317036	43863.76323728371	54108.63466026263	51368.4211795747	60400.84079401346	52310.77897909442	50228.5033086304	41076.78721216215	52535.08123795126	48585.01087835323	43778.674209755394	54146.5276606902	38096.98599018005	38812.175936171865	30294.29336169804	42861.53585937353	21481.12728729347	35649.39440635385	44358.503088333986	35278.5143385146
48191.754200290714	42451.41848659327	52184.087916626886	52051.759673190296	53535.70753986611	47679.751394797735	44867.20167938156	32823.867837943486	40469.387741316976	48039.633427288085	46755.17578845874	43863.76323728371	53164.644379927806	51366.89024175549	60228.497064495474	52183.31569213055	49100.41148460293	41076.78721216215	52535.08123795126	48585.01087835323	43584.76914150181	53851.25601455106	38096.98599018005	38812.175936171865	28537.207148105932	39896.648984336876	20770.16318141499	34942.97300247534	43487.70974619785	34532.23653409494
48191.754200290714	42451.41848659327	51816.75661552314	51671.70110305932	52578.196058963265	47679.751394797735	44557.393129484844	32823.867837943486	39912.80753576016	48039.633427288085	45394.00900682255	42990.288694247225	52978.847050785094	51186.13007073331	59216.52693249539	47940.73370491148	47299.627251400365	41002.035451884156	52535.08123795126	48585.01087835323	43186.42492188482	53223.52558896661	37571.01705618093	38649.82198086777	28507.46617737029	39890.69711736041	20770.16318141499	34212.92473161435	43487.70974619785	34011.03161582201
48191.754200290714	41202.883622387686	51759.967309672	51352.54686401843	52578.196058963265	47524.92532014563	43448.852384888545	32817.09931115107	39700.218479639894	47733.47776905876	42913.71541073107	42670.44721546328	52940.584082165995	51186.13007073331	59117.46114058264	46927.01776519663	47214.70075798629	40483.4482571115	52266.58894926675	48479.87350285266	43033.39139958134	51414.82888664817	37542.7272699152	38384.89121063444	28507.46617737029	39890.69711736041	20647.449479197254	34212.92473161435	40326.56306993609	33519.238295408606
47281.00054359911	40957.791183993584	50038.900863514624	50036.61953274648	50944.450031903274	47157.690929395605	42984.156128552706	32670.555215704586	39330.97664403708	47167.56453786443	41836.18549333055	41310.37259511303	46947.29438156093	48402.30402336642	58048.3886475567	45762.91507225073	45365.46535381368	40025.974443374194	49403.33161823086	47774.38810986682	42299.30790624712	51414.82888664817	36266.95072378761	38183.47693445052	26942.46588144671	39885.048607981385	20265.583894669806	33448.38286941045	40155.58476157877	32007.62961898363
45878.53848461436	37471.05992720059	49685.48837756661	49615.95205832794	50944.450031903274	45431.157162940566	42900.78541340949	32324.184103926906	35976.00823027098	47167.56453786443	41836.18549333055	41310.37259511303	46947.29438156093	48124.52063959151	57677.91615520083	45762.91507225073	45365.46535381368	39868.394360826154	49009.62361859637	47425.47420062955	42000.04650632982	51000.10072552973	36266.95072378761	38118.81444993321	26735.57979861588	39291.761329089546	19679.277653797984	33448.38286941045	40155.58476157877	31982.829968864604
45878.53848461436	36580.78879144198	49426.34086675812	48611.969701631475	46530.29729218094	45254.17782823341	41992.063997199904	30277.36146937699	35398.76566995934	47140.61281937014	38763.555083424115	40872.97059588513	46947.29438156093	47455.43971230279	56742.39996463328	45064.77222288234	45365.46535381368	39354.72086381995	47909.674990870015	46706.3756033542	37572.61000492102	51000.10072552973	34003.26257684966	37314.36497432603	25032.253411331338	35102.763360252386	19679.277653797984	33171.46764847585	39928.8752751558	30778.26182088341
45878.53848461436	36194.77177497226	49226.13746641629	48472.48476951383	46530.29729218094	45218.19927680961	40956.302942506976	27707.481721245204	35307.23517620187	44365.175190871225	38708.95281957861	38798.965971489786	46378.335739579496	47214.38603740678	56179.66327430763	43959.229369305256	44271.17261506506	37439.15783026211	46253.68168326306	46706.3756033542	37513.04698228205	48389.80517881934	33818.42657573305	36286.141773709154	24475.235841888167	34948.72837093456	19518.724086929768	32267.838232379127	39092.105934000116	30302.358051031417
45878.53848461436	35811.100189923854	48534.61171889694	47492.33133604087	46132.248635849726	42819.204339160606	37403.99029800714	26970.540202473072	33939.45750958928	43185.68868177631	38261.182334595294	36456.74134449739	44932.100828477654	46054.725889165944	52629.17227516692	43341.74424939245	42744.63252218774	37376.15333672497	44487.4502191671	45628.240973141634	36993.92149319836	47767.523128408204	33496.17727510514	33326.98677986156	23315.693147665268	33023.35577677938	18850.107407309522	32209.61931266869	38286.20664421674	29102.194381661233
44333.87924275657	31067.273197055445	46935.87103893498	46673.10982648844	45092.61891243317	42819.204339160606	36884.56775880623	26911.03460257727	33449.68307536784	43185.68868177631	37945.451111052476	36195.11384314318	43862.04203814698	45355.106488899604	52629.17227516692	39673.29587132023	41540.18034990746	37376.15333672497	44425.085856440484	44939.39921382511	33713.47949092752	47443.271377747515	32834.22413261716	33326.98677986156	23014.100573566066	32833.15074517319	18850.107407309522	31969.818688951433	37950.084780076446	28215.50286158401
43104.668680987634	31067.273197055445	46935.87103893498	43521.75289243011	39294.82036379119	42808.209352939615	35791.907741467665	26735.393893343982	33370.42994126519	43185.68868177631	37117.31593692744	36162.698079964226	43674.85888631407	44425.812735440115	48943.27441344626	38510.99736647286	41540.18034990746	37058.271150695386	41992.002678685036	44441.16234779911	33713.47949092752	47155.58527959664	32364.436963227774	30823.405456473793	23014.100573566066	32618.695946565607	18850.107407309522	31930.017282333047	35721.70666266124	27629.735579370692
43103.36691025629	31022.932591688193	46935.87103893498	43118.22151659141	39294.82036379119	42220.466022829685	35393.651878179844	26273.744522110122	33124.391928271856	42644.40913775315	36735.424230874	34610.408624486416	43143.5705373262	43837.03386183203	48303.21347266102	38510.99736647286	40729.00295128196	36769.10861760606	39793.81019143241	43444.0491457586	32899.847829983366	42842.97952009666	30924.290018660402	29025.090781292354	22855.271223640266	32041.31940780227	18823.7271473888	31385.016637928038	34839.41047656858	24636.8296608056
41559.418872848786	30874.950781174288	46141.0240646095	42078.522584571765	38847.14441770782	42220.466022829685	35365.26446859622	25292.035751539373	31702.36339213186	41684.3662254956	35827.55414407981	34610.408624486416	43053.81494357622	43837.03386183203	48094.46503480962	37429.28198789317	40729.00295128196	36385.167526502126	39438.90630575669	42662.502950230446	32735.355928976078	42842.97952009666	30924.290018660402	29025.090781292354	22855.271223640266	31408.24031188658	18558.519090264	31243.981634088905	34775.95648290982	24636.8296608056
40568.70005442643	30770.096038887015	45835.318138175775	41950.49866486518	38516.541473293	38300.44135309871	35250.89259150668	25268.538124124094	28850.028304286345	40249.04564458752	35262.40393639854	34109.36718283045	41440.62481616734	41314.064391311746	47232.69145624348	36637.93276010418	40507.39270716015	35945.71055103176	39371.476848772276	40288.06871372069	32133.612682109357	42842.97952009666	30061.7442390831	28993.649749937795	19124.682749520918	30768.49566530659	18558.519090264	30886.077147070257	34234.97705381384	23951.79260366519
40110.02863174998	30549.62055331401	45803.165070732524	41950.49866486518	37540.42523872454	38260.056221204475	35250.89259150668	24043.360164859914	28850.028304286345	40087.68376547197	35244.50198938147	34109.36718283045	40238.65740072928	41078.29969405706	47232.69145624348	36637.93276010418	40507.39270716015	35864.05199346404	38549.557428562475	40259.47990578803	32066.64947320236	42842.97952009666	29585.144236055683	28993.649749937795	19124.682749520918	29785.29123916169	18558.519090264	30567.01638661861	34110.79072842983	23951.79260366519
39888.11379617522	30019.09492809283	43396.96578654294	40732.86625846161	36120.98250924289	38244.227641542864	33154.365770268945	24013.88767215333	28053.332981037016	40071.68202964276	31246.770340621082	31751.058137052445	40238.65740072928	40979.869019857055	42051.714950267895	34367.60847857867	38362.206146257355	33579.87369822906	37729.17664235019	39937.95652055793	30156.045007486766	40892.1854123375	27593.569449985433	28798.75530641801	19124.682749520918	29771.090444618403	17923.92472732397	30013.14653222181	32891.98131709556	23949.83834505745
39234.544172302136	29747.352517233605	43396.96578654294	39805.071658938316	35323.53264111734	37373.49528774974	33141.39491532377	23452.352159039307	26469.976165282722	39052.67839734916	30286.65519826563	31751.058137052445	39881.53118578082	40266.159207193625	42051.714950267895	33575.63246765273	37832.63057136109	32280.80475065438	37365.26043952799	38676.46452485158	30009.64475224716	40867.16463514962	27585.604580483076	26367.113399697948	19055.96167690136	29231.00424604931	17731.852275048706	29942.53681626696	32526.891082714472	23866.03549096251
39234.544172302136	29627.246643536288	43026.44042344214	39636.104013760705	35065.49729978001	37332.94892459623	32632.86639749966	23452.352159039307	26469.976165282722	39052.67839734916	29916.777645982613	31217.475486839598	39881.53118578082	40266.159207193625	41687.74524791409	32000.82131970884	37412.84952580954	31826.251677178083	37323.659720350275	38676.46452485158	29646.259649098905	40500.95681781548	27079.8961175288	26202.765002425556	19017.89458888055	28746.308681062666	17053.456053937753	29620.06804483728	32179.70240042064	22899.007586279185
39000.002743277844	28922.33772783618	41873.92040833861	38723.73806527708	32819.944154681536	36165.33803141578	31509.922093999838	23146.658697671	26083.889064878214	37922.82584896707	29905.394563923008	30033.527742556416	39669.338408277355	40115.09283068544	39919.1240209173	32000.82131970884	36837.21420796664	31826.251677178083	36967.63749499276	38506.216269753226	26998.96738538296	40500.95681781548	26524.10260778926	26139.56026490219	18795.380746398976	28610.31650966694	16877.787327936472	27362.445710214233	31703.497623811407	22570.71652884773
38683.85359748987	28719.012516055318	40552.36759271693	36762.237370139745	32720.914166981856	34515.24192029783	30876.723306557087	22318.619353219718	25650.572760795167	37464.1418322732	27603.983446176255	28880.003259995006	35638.77908186087	40115.09283068544	39919.1240209173	32000.82131970884	36546.85572465289	31785.38879693105	36420.04696671437	37144.98208578236	26143.48837934996	39336.54203491508	24047.81640219007	26139.56026490219	18795.380746398976	28357.612178903157	16303.214202073486	26489.8215194768	29481.741891366244	21235.267175021876
38683.85359748987	28275.657565816153	40153.99186652873	36587.27388372481	32673.45491826337	34391.3336856811	30517.018519111894	21206.812928132294	25318.806150661443	37385.70303514917	27603.983446176255	28606.861595867944	35638.77908186087	40001.35373783322	39698.23893140826	31874.022485890437	35846.18455998242	31435.90324025014	33111.58721605009	36395.00460936911	25738.268392995677	38731.56361712731	24047.81640219007	25990.44612838014	18308.100938074615	28152.83135820186	16153.758686523304	26349.546922539357	29481.741891366244	21235.267175021876
38658.27891515877	28115.746298361424	40153.99186652873	35828.72046132532	32673.45491826337	33811.82963791901	30517.018519111894	20381.327244388583	25318.806150661443	37378.743599835725	27520.343221559964	28455.309471757548	34409.01155923751	39634.036375285905	39678.52549410516	31827.01210308682	35836.932252643855	31413.749514174473	33095.31063140125	36341.05894667584	25738.268392995677	38701.10807144318	23220.15761404021	25990.44612838014	18308.100938074615	27936.035027169735	16153.758686523304	26339.787198928174	29481.741891366244	20313.400817654398
38125.36957446111	28115.746298361424	38922.56404355495	31900.547675866455	32456.957307953846	33570.68048365918	28851.976443419975	20380.914542030983	25318.806150661443	37053.758792699155	24580.500188268714	27452.97992629138	34407.32765211369	39581.57166866156	38589.80805805282	31707.86132313756	35559.533840423355	31215.631627067552	33012.671408388254	35891.608480777904	23484.098274382744	38683.91168654673	23129.24335141023	24615.673184770738	18144.370210287612	27294.32325848728	16153.758686523304	26285.446992899128	29328.197325386012	19484.151370004554
38094.65311732789	27991.78404720679	38558.12149497888	31900.547675866455	32178.60655300272	33030.396570866855	28419.390291228752	20091.30613642639	23840.179488737493	34562.921310782796	24306.776533818902	27040.38659267686	34407.32765211369	39433.92194044397	38106.425285897836	31707.86132313756	34485.49835236745	30989.832452991188	32100.4537044795	35891.608480777904	23424.40343167811	37789.54989679178	22824.200294185834	24400.075190024803	18023.40453332875	27213.05198180328	16153.758686523304	25749.320775351356	29328.197325386012	19268.228522614747
37654.099084697446	27991.78404720679	38491.97044631416	31900.547675866455	31947.28461490275	32327.78943297754	28419.390291228752	19899.13042872522	23593.32744705033	34128.19115139689	24306.776533818902	27040.38659267686	34259.601826590646	39433.92194044397	38105.47811025802	31481.805430544748	34485.49835236745	30890.074875389233	32008.23377893559	35464.96192347761	23179.959587674806	37789.54989679178	22824.200294185834	24400.075190024803	18023.40453332875	27213.05198180328	15937.20972207405	25749.320775351356	29262.372575295478	19268.228522614747
37654.099084697446	26891.769364670145	38379.521641957384	29206.22527494011	31947.28461490275	31767.739182493162	28339.981072019862	19347.04094899788	23593.32744705033	34111.16331508682	24237.96105372458	26955.9380657656	34259.601826590646	39433.92194044397	37574.42888783916	30909.02000972676	34423.595333804486	30429.53062075365	32008.23377893559	35464.96192347761	23167.557418421227	36447.711056129214	22782.997647772205	23942.017330180242	17972.809762773686	27213.05198180328	15754.739783179335	25153.11758931254	28045.65621845003	19189.136352932586
37654.099084697446	26297.462426514834	35595.57605975705	29003.57645573845	31541.592377371908	31450.853881830604	26512.51435356689	19347.04094899788	23319.603608893583	34065.92586138413	23759.749612372343	24745.152683190085	33921.39828847086	39082.135207620384	35382.838483644024	30559.769826749296	33302.083308730595	29493.970417507262	31153.811218132618	33224.08821324518	22369.88240817923	36198.16141169022	21978.542184779875	23732.793979100374	17972.809762773686	27213.05198180328	15704.529994476965	23934.394388183366	27434.612699214118	18945.999790783415
37654.099084697446	26261.36417192721	35595.57605975705	28926.13926915159	31295.068707127368	30788.42376310021	25533.29667635659	19276.186457106734	22862.459209690704	33991.89015596803	23759.749612372343	24745.152683190085	33255.94006099115	38822.34918096523	35382.838483644024	30559.769826749296	32850.315425121385	29115.74260461749	31153.811218132618	32735.611259561192	22369.88240817923	35648.7013566448	21978.542184779875	22883.09526610228	17972.809762773686	26907.060205637372	15704.529994476965	23350.42686913616	26807.23348776254	18888.6668454677
37324.162619042436	26253.320814463405	34236.38053441381	28477.328806600435	31233.620442646108	28511.65199679015	25462.77973219046	17987.73508828695	22629.566334734183	31729.532051897604	23583.37342506863	24313.13005073039	33255.94006099115	37805.536532022845	33968.78800375091	30440.043938472267	32850.315425121385	28346.891956316747	31108.12882731795	32695.271025356054	22351.295361670484	34327.23974150124	21944.049634364022	22748.19958152804	17964.575064173594	26034.966304549518	15704.529994476965	23267.52182050412	26712.450318587402	18514.59326550612
36981.02851918441	26218.38308206714	33662.27465760629	27406.286894892746	31068.68255062805	27900.494949886852	25425.20101679437	15907.408696044467	22290.184932809323	31361.012306747765	23185.57498671287	23751.603563109886	33218.966033967205	37700.87210746169	33681.66196764613	29693.80780279334	32538.488953237673	28063.581170407848	30634.781925406245	32295.87336671868	22335.499296666243	33727.28133200222	21522.75988240926	22748.19958152804	17957.60403141407	25769.731384540493	15684.689844986084	23267.52182050412	26283.423858358117	18129.353736833535
36798.594926696984	26167.696477449725	33622.219507935246	26931.76008959555	29770.88528121408	26872.053920905695	23975.928875596608	15895.90363376474	22149.625417375137	31361.012306747765	23106.156362170015	22628.000932994382	33218.966033967205	37700.87210746169	33627.02173607411	29693.80780279334	31755.35515129224	28038.750743795445	30634.781925406245	32295.87336671868	21163.85961583597	33644.54000761137	21522.75988240926	20574.24961209053	17392.379142609265	25769.731384540493	15533.160072639243	22518.75897948083	26283.423858358117	18118.869065803316
36389.06777960659	25953.02754836717	33264.221056388174	26264.976249954034	29671.829927366518	26182.161210374266	23893.69881413854	15572.143444996716	22046.899252273965	30551.387141985935	23002.100292211137	22366.856559582484	33165.05617260377	37464.81915365593	33235.23704948633	29532.40024233302	31302.428578610597	27588.50936380258	30518.854818256204	31616.184715450923	20681.555653282507	33567.40981188026	21434.510903532242	20498.38444580707	17392.379142609265	25586.831069952063	15351.706956956226	22209.384677663904	26090.126717673407	18118.869065803316
36158.71160376639	25941.703830181457	32893.97908914571	26217.697140606087	29671.829927366518	24187.960462913717	22849.033585027373	15572.143444996716	22046.899252273965	30327.241981826242	22722.33153822571	22305.55463391068	33005.001892439	36864.31063365683	33177.9116458602	29232.966373578365	28557.630781016833	27588.50936380258	29745.432383930936	31237.343670309805	20681.555653282507	33371.976581665884	20864.84757097804	20498.38444580707	17232.378635979978	25487.812590918133	15351.706956956226	21543.176283746965	26022.83803146542	17865.43716987516
36019.04490733355	25567.629562817252	32206.51320616888	25971.888741135182	29596.583304213043	23817.522480037085	22450.616916046656	15065.507462437108	21939.61282591295	30247.163675320066	22380.43114085345	22116.662989748016	31807.9760457991	36406.611646870035	32333.98732823267	29216.706684569795	28545.0559542931	27587.254560651865	28933.924340031415	31222.375883455214	20605.847438406505	33091.088098245236	20793.88452151464	20314.02612067226	17182.670021035254	25248.874122176934	15351.706956956226	21323.538719749118	25836.27011371898	17647.416668435962
35963.93876547619	25567.629562817252	32206.51320616888	25090.669151783273	29416.41721931756	23508.128238246805	21869.990356026065	14943.410838285461	21939.61282591295	30247.163675320066	22344.640365208434	20790.70068549532	31125.582334275718	36290.67709945697	31336.78672974125	29162.059523512686	28027.783695058853	24918.127540361154	28798.540843770683	31206.65170327454	20209.034930874946	32798.26185610615	19417.49886407231	20314.02612067226	17100.643606737183	25169.55215986638	15148.74307026152	20689.943453274544	24353.251241810074	17587.620531354096
35868.89192421904	25394.692666366656	32015.958455579563	25016.050143753793	29183.278445204065	23180.779589352376	21818.96350502819	14819.192308764015	21411.683701904727	29851.621580770163	22127.40519040462	20365.512694356297	31125.582334275718	36286.615530139454	30595.674704654313	28851.346685652108	27376.68149707411	24547.773633643417	28798.540843770683	31206.65170327454	19906.87205506047	32294.255058023977	19397.47809859223	20106.758213590125	17088.68300308924	25169.55215986638	15148.74307026152	20602.1974867661	24268.147791516087	17340.983602396456
35116.71365846144	25178.14715975663	31656.137115997048	24954.8528867826	28969.443600999024	22345.58321913699	21223.386246588638	14583.712215700902	21411.683701904727	29702.45322063765	22119.27570239021	20365.512694356297	31125.582334275718	36194.97704201253	30294.673160261573	28851.346685652108	27300.420780721903	24369.478562616896	28431.89648100793	28634.01154569189	19261.56524783629	32142.45002448376	18712.37398653195	20106.758213590125	16874.814680545205	24699.421319226916	15096.946953337658	19744.533817245894	23023.962907353045	17340.983602396456
35116.71365846144	24554.834893663727	31549.75537830473	24954.8528867826	28666.11632203475	22273.900179594624	21223.386246588638	14135.347329396118	21382.42175698915	29141.705109285303	21779.920869191294	20199.172752634182	30893.783031957562	35890.484955927524	30121.330056226012	28669.903966334383	27045.033391832512	24121.84319100372	28431.89648100793	28578.0838072908	19085.677824381426	32109.566871660576	18712.37398653195	19946.361151073033	16845.543660184947	24699.421319226916	15040.374562462559	19744.533817245894	23023.962907353045	17289.4505134132
35116.71365846144	23869.793089884384	31526.28962869074	24954.8528867826	28634.851935498496	22076.977319064248	20954.905221903045	14135.347329396118	21229.11302362934	29119.212500531947	21764.87545557935	20158.35834381788	30378.764098256113	35890.484955927524	29712.50842235402	28625.0352157409	26982.011743993353	24089.99862636061	28152.18160874625	28544.971413256553	18946.280090106284	31720.348596401163	18670.43031838862	19946.361151073033	16845.543660184947	24379.460504229504	14910.880249887234	19744.533817245894	21871.872956917956	17245.015674077575
35116.71365846144	22746.306283810634	30924.51851889777	24721.326033582976	28462.867291399176	21871.09167975298	20457.526751312587	13978.296915279996	21229.11302362934	28865.826362364962	21488.870586498688	20158.35834381788	30144.65325064479	35885.32591480592	29695.388101942914	28390.8946388257	26905.75797801694	23941.55373513376	28152.18160874625	28544.971413256553	18717.7142294595	31163.190154314663	18220.9414722827	19946.361151073033	16793.483724851998	24027.999726710223	14881.94312669235	18808.346810417002	21871.872956917956	17164.48613814556
35027.91161498528	22746.306283810634	30647.82703631203	23659.3821881473	28166.11519837951	21739.276458622728	19477.088565427963	13978.296915279996	21220.092235004086	28839.236576151674	21095.064530830026	19860.55085009063	30088.375586696337	35835.36536712687	28253.544012576276	28026.974097054597	26593.5761988467	23620.23832010312	28152.18160874625	28450.225697193087	18717.7142294595	31099.303733830657	18220.9414722827	19781.1515115151	16609.693611649942	23727.11803535846	14268.244489324485	18746.012757604403	21761.623008784332	17046.737026368974
33714.86826247794	21704.85081142255	30610.158235022	23637.567364724015	27253.377267590062	21580.3325364159	19422.869390109696	13878.446927728195	21211.62309222055	28440.57024175242	21004.67739512807	19689.506327955936	30073.523716791442	35726.38062035063	28233.972127157584	27857.6032740922	26393.92368964918	23031.041649588526	27910.79770591645	28372.651219533105	17228.88340067134	30967.62141085281	18130.5868664546	19463.71201519225	15947.566851443049	22899.951216554215	14215.406588610287	18535.518850921275	21737.98203642601	16983.187393413493
33316.15212576271	21449.298114151552	30606.23074607107	23625.788139435692	25682.89515919143	21163.715955858228	19033.690201724865	13832.666364370683	20724.615374127865	28192.76889243613	20875.5555437461	19474.26834358847	28005.384180112454	34699.8317852635	27877.869665706516	27688.928021078238	26144.376792747775	23007.56904310328	27778.092697901837	25805.064228382078	15172.787777947482	30161.3632408776	17951.423056351785	19463.71201519225	15902.731888941058	22381.660692794743	13781.139236497296	18441.84832169747	20572.070322604126	16583.320530937875
28932.463241737463	19207.75016733094	28733.713305687736	23127.505308873617	25609.64434478365	21163.715955858228	19033.690201724865	13427.76889458612	18480.471460771096	26737.65094555047	20708.269448882267	19307.026657085087	27365.95578407085	31442.753550949856	27856.92808184601	27526.943902204992	25770.121823791193	21550.28316167421	25771.767369535777	24880.05726826633	15118.876457870232	29226.06257601356	17739.208360700595	19453.17151424553	15741.219460037919	20908.473901540947	13330.523633021461	18409.06146794901	20535.229095016843	16411.645518475496
28932.463241737463	19207.75016733094	28400.235288663618	22706.95901076952	25347.696793105388	21099.894819436875	18916.943955704355	13154.985791813206	18374.425759782924	26719.601883347645	19033.93168053901	19161.581257040853	27365.95578407085	31442.753550949856	27856.92808184601	27266.25592695916	25626.893013091532	21537.63488533954	25771.767369535777	24812.119512725913	14626.812555989924	28999.042008474775	17642.97182424691	18485.467313907404	15387.211618577943	20864.71404071509	12648.18287711627	18343.163444099442	19973.153522343575	16334.798577071739
28932.463241737463	19150.656025500786	27793.54907471829	22664.25150658865	25347.696793105388	20773.509292002473	18818.633430249924	13154.985791813206	18331.9812442138	26558.008540722552	18685.95216681243	19071.87385813599	27365.95578407085	30827.31525506403	27490.78562729975	27266.25592695916	25507.367508309977	21522.65236780002	25648.803863810655	24606.91636990087	14615.456360720069	28457.727703050008	17472.644793606392	17981.435016369458	15387.211618577943	20786.219706524942	12632.983447005889	18035.873428802075	19470.986635134865	16139.338298638613
27349.822848936317	19121.728357310334	27759.997765163105	22151.273028625004	24083.22693218058	19832.89757224283	18805.714462916683	13153.757919428414	18331.9812442138	26478.962295055382	18637.508932928195	18905.74946871064	27365.95578407085	30827.31525506403	27490.78562729975	27266.25592695916	25469.983095679407	21489.18677959401	25612.326162449615	22892.374407812666	14523.73114560607	28109.011147869256	17472.644793606392	17934.06510175854	15134.022223076277	20551.457343945913	11883.693620089756	17314.3076682266	19470.986635134865	16139.338298638613
27161.817772167833	18933.455030328743	27560.603706152102	21693.52365767464	24012.881464798964	19817.884930019805	18559.08494337853	13128.372682059711	18251.763356935455	26027.674047821474	18438.555802197447	18387.606178073678	27121.23980795896	30066.839862985566	27490.78562729975	27177.785064389314	25469.983095679407	21489.18677959401	25501.93630134637	22887.089332532636	14507.997171673873	27910.150174404454	17472.644793606392	17934.06510175854	14878.761348249802	20048.193282994158	11174.735787943635	17143.723376115104	19470.986635134865	15895.50667775723
26794.04754876862	18663.714648513895	27491.657713044777	21693.52365767464	23728.470416818607	19514.08024094382	18557.287005967893	13111.608220701146	18163.66994355196	23851.600171142953	17944.010027479108	18349.398780198168	27121.23980795896	29337.136839297487	27490.78562729975	27130.15815902999	25350.986673949457	21424.127733002202	25428.800378803433	22882.17298516894	14455.88994231484	27770.710085267485	17472.644793606392	17888.80344734861	14852.687203465033	19877.223366869	11162.79867747661	17141.351730499537	19470.986635134865	15895.50667775723
26506.665657386977	18567.4339849908	26453.33382067282	21602.487966238838	23687.23042538529	19468.67214493415	18501.70101737865	12976.859899177596	17955.47560160857	23851.600171142953	17742.884440428224	18300.24826816231	26898.372878135044	28879.31963509474	27381.679816457665	26391.176820280856	25120.171858731144	20923.28774614213	25416.58512474601	22794.188065694885	14155.161071576465	26678.990434535135	17472.644793606392	17803.204430148446	14465.406033442163	19740.122890301034	11009.932881491824	17054.92021316778	18259.254477987004	15895.50667775723
26506.665657386977	18567.4339849908	26453.33382067282	21578.013778050088	23577.553883344688	19468.67214493415	18312.4602972014	12882.984710733917	17955.47560160857	23851.600171142953	17708.539347403523	18078.549853616347	26898.372878135044	28879.31963509474	27330.450330021155	26391.176820280856	24917.84753967886	20923.28774614213	25264.839216829885	22794.188065694885	14155.161071576465	26678.990434535135	17458.421027426564	17333.74705600652	14465.406033442163	19693.910082717608	10564.745124221648	16943.803769912873	18259.254477987004	15840.152738574383
23621.640989528125	18509.546740315163	26453.33382067282	21557.74333217606	23577.553883344688	19411.964940176567	18312.4602972014	12866.648162164918	17955.47560160857	23832.574702066733	17708.016864777088	18019.200482125732	26898.372878135044	28878.287540466856	27092.267223844094	26388.565138339167	24722.059216559643	20689.27347729019	24773.91818857442	22435.448840534184	13986.384350861597	26678.990434535135	17351.398059954885	16582.429404725634	14074.10716271716	19690.770805045155	10564.745124221648	16677.531912570557	18259.254477987004	15788.585592614838
23621.640989528125	18472.608170060932	26426.20421052984	21106.019446096376	23507.644663018884	19228.102153745684	18266.282832340083	12786.179789135364	17955.47560160857	23476.996486594206	17666.962671076126	17911.416775219062	26354.388928733344	28878.287540466856	27091.503397792014	26381.932543180632	24719.614361158485	20689.27347729019	24722.88022073994	22215.111484276174	13986.384350861597	26678.990434535135	17311.39589458374	16582.429404725634	13703.769775297578	19094.327113843097	10526.83321800206	16653.197435356306	18255.546233217494	15760.194591302894
23574.273444970786	18148.986396628934	26268.40245542987	21105.864582224578	23507.644663018884	19066.91599473777	18266.282832340083	12786.179789135364	17955.47560160857	23476.996486594206	17597.060599619523	17911.416775219062	26046.809193781133	28842.128040006803	27066.24941433553	26324.000785801578	24719.614361158485	20550.298134371988	24650.972081633055	21561.272059780556	13926.100550580086	26678.990434535135	17215.196966373653	16573.320309025537	13607.718565377188	18980.769843704158	10526.83321800206	16639.089935731085	18255.546233217494	15702.485528802976
23574.273444970786	17245.62058038243	26124.882488254538	21009.87555393754	23306.454439299858	18776.625673206538	18259.070983056852	12621.63907969476	17955.47560160857	23476.996486594206	17597.060599619523	17826.404218833773	26046.809193781133	28478.290781179985	27058.261504507474	26309.72656394573	24719.614361158485	20550.298134371988	24322.60160369269	21556.691341639696	13806.609988626244	26678.990434535135	17213.657637499055	16573.320309025537	13607.718565377188	18980.769843704158	10519.739342717343	16574.11778867847	18250.523569775305	15684.357243221855
23551.790836767006	17095.442050951788	25037.01860908785	20979.392182385625	23258.338867082693	18596.451653314118	17221.24536316329	12608.124362692564	17799.201144927545	23461.209085245	16252.53994137645	16421.928405905845	26011.129620178974	28351.212895134206	26601.261590462895	26156.831522123153	24719.614361158485	20290.160633914104	23807.525801109194	21555.031381227658	13806.609988626244	26678.990434535135	17213.657637499055	16420.15666355364	13607.718565377188	18980.769843704158	10513.54200903326	16426.383187753854	18223.286841721347	15682.371014301674
23551.790836767006	15289.062522589875	24892.67424784463	20922.52475871885	23258.338867082693	18581.039835725507	17152.184450104927	12608.124362692564	17799.201144927545	23417.816169456404	16252.53994137645	16421.928405905845	24878.66008018931	28129.63709511578	26401.26190269236	25857.675695795	24572.105310584022	20101.929527654127	22656.818344564508	21555.031381227658	13618.565365015285	26493.841275866005	17200.386046095795	16088.644096257345	13607.718565377188	18584.20791048175	10439.67086813274	15910.148169574675	18116.483358323418	15588.728699146255
23154.86519501248	14755.6393278755	24657.19003040955	19826.223502404704	23013.92872058911	18505.536563817677	17119.562265577268	12583.509841201672	15768.212552399144	23407.959535678478	16117.964884029094	16332.657357236629	24859.54660355475	27610.659678586348	26280.206651182772	25791.472674139484	24572.105310584022	20068.238893040045	22130.779155313197	21516.277298575722	13261.948176732532	26493.841275866005	16915.601555528006	16077.164057811016	13588.682126477139	18525.77349838335	10401.076009402803	15910.148169574675	17997.209692587672	15588.728699146255
23043.43946299228	14755.6393278755	24657.19003040955	19657.520977655233	23010.940120000712	18457.82703737919	17093.547424736535	12583.509841201672	15768.212552399144	23237.803769662158	16117.964884029094	16327.536680541241	24588.467400080102	27610.659678586348	26280.206651182772	25747.23159277181	24530.715449552186	20068.238893040045	21875.80994609258	21316.119188197274	13005.772093243626	26493.841275866005	16900.128744209076	16074.516742971866	13581.35183390119	18325.033367605905	10392.930596747472	15898.050585519897	17970.431654454133	15576.60909821237
22798.42527653261	14755.6393278755	24633.816004551165	19544.038945857683	22950.35951838795	18436.90794367783	17075.1526946549	12435.621958001284	15726.191786114088	23209.723229599844	15796.575846984275	16327.536680541241	24588.467400080102	27385.302327036177	26194.959310939084	25747.23159277181	24500.09339579933	20005.595535895616	21617.620641024772	21279.538548256707	12977.424777473854	26410.523192025492	16812.920108715283	16070.840098954795	13569.096770572572	18206.561078331448	10096.92600376485	15898.050585519897	17963.393415352177	15496.781069154627
22783.78311627428	14676.420058202082	24597.124921059913	19468.33060302844	22882.65622345258	17954.61929864105	17017.0929953448	12435.621958001284	15726.191786114088	23157.09437628544	15796.575846984275	16220.931628101773	24588.467400080102	27245.524313594447	25903.63062051561	25734.68953209938	23831.467987402884	19989.756143666964	21454.176452014548	21279.538548256707	12932.843656028033	26409.406082182537	16812.920108715283	16070.597678872553	13444.305643224121	18206.561078331448	10035.385917569229	15898.050585519897	17963.393415352177	14669.007673516322
22470.067445469045	14183.709373081461	24584.007820120358	19468.33060302844	22882.65622345258	17830.544561090384	16999.658873754193	12245.353042585426	15531.101424026114	23015.13872334626	15467.75857378967	16197.525314937238	24396.55046734745	26905.11354113773	25903.63062051561	25592.17246273513	23813.38281079068	19882.091514223335	21347.680467937775	21016.424041060276	12847.984371295166	26386.060696748496	16812.920108715283	16070.597678872553	13388.32803408367	18150.284803535895	9979.407790030522	15859.563158620482	17843.918862506893	14575.877697523418
22470.067445469045	14087.648654099148	24505.574316316954	19328.116170841415	22393.538669429927	17823.95961018842	15155.174293377433	12001.36900157092	13823.342931787483	22166.073448633328	14388.83715219384	16111.19916631369	24304.547236701383	26726.492867698245	25262.411256880463	25313.030975476377	23580.80055526744	18481.48599831274	21347.680467937775	20838.493445282314	12253.53764172233	26205.081295885215	16211.617218586645	16047.324180944064	13385.029888824558	18004.544832187086	9974.600736744813	15808.647936349116	17830.096821825988	13867.985583707961
22470.067445469045	13700.301109343207	24505.574316316954	19328.116170841415	22358.346538557067	17676.775009183842	15155.174293377433	11989.367322510672	13823.342931787483	21977.043079930394	14388.83715219384	16052.351033872308	23222.699765002635	26438.290900792654	25062.30478893093	25028.07969122354	22937.79842813098	18481.48599831274	21255.231594656027	20792.458812291043	12253.53764172233	26205.081295885215	16211.617218586645	16033.965954591782	13221.381409826923	17544.82234751923	9974.600736744813	15808.647936349116	17731.635016319855	13867.985583707961
21953.078678379457	13566.34409480288	24505.574316316954	19325.236970981765	21736.445568762952	17627.838833656344	15079.18709345064	11888.831015710988	13823.342931787483	21977.043079930394	14251.545627840413	16035.225487660731	22498.897878797834	26438.290900792654	24786.851593880067	25028.07969122354	22759.500382555645	18481.48599831274	21142.262574423687	20792.458812291043	12121.160809952142	26198.248985607333	15787.340065465902	15913.683504384855	13221.381409826923	17450.678450265732	9888.717007286203	15808.647936349116	17664.277472952526	13851.194258322594
21953.078678379457	13566.34409480288	24498.53309209328	19240.065602330098	21709.681481474403	17530.972070221425	14851.721415445121	11888.831015710988	13819.082268988439	21977.043079930394	14173.60781657264	15939.117799401036	22235.87327310865	26438.290900792654	24222.959091354776	25010.74364529038	22547.74999915494	18368.205183487815	21054.853937472704	20744.92783972995	11929.656609444648	26145.971302632417	15739.429770634373	15913.683504384855	13153.832060885677	17252.53398234701	9533.198864086522	15802.208566559702	17661.80131841714	13825.246732853402
21809.598320621393	13549.920240850248	24482.928931200655	19189.14455461818	21335.641235254072	17067.376837163538	14677.568103327343	11888.831015710988	13105.665946831681	21932.48927984663	13740.988153425795	15939.117799401036	22048.391934854968	26405.384949427098	24222.959091354776	24930.609012696725	22538.916056602982	18368.205183487815	21035.271329902072	20678.18649856964	11929.656609444648	26135.10644716958	15679.819626699757	15913.683504384855	13153.260469348024	17223.931133069134	9351.080599256378	15786.945796197224	17495.901677473586	13758.994351481664
21809.598320621393	13126.480267060391	24430.99874519847	18848.376610837237	21335.641235254072	15537.710121022666	14655.77587164806	11874.022496563955	12883.56296287254	21900.274453554088	13541.679943223475	15665.710211779377	22013.7563539036	26325.750923798463	24222.959091354776	24930.609012696725	22019.455806920847	18267.51667022781	20898.397010165354	20636.776281452556	11929.656609444648	25894.333561750926	15461.176535383598	15904.53469824059	13141.195861551096	17041.44695218089	9337.330492848094	15729.625584620118	17473.858958827677	13212.76878167318
21805.86495732089	13087.255456473767	24413.10957355508	18848.376610837237	21335.641235254072	15537.710121022666	14619.1761316232	11856.501102188813	12883.56296287254	21561.940964242534	13439.695374076853	15665.710211779377	21913.370082845664	26240.234295224134	23684.199948059868	24930.609012696725	22019.455806920847	18267.51667022781	20890.046702366264	20636.776281452556	11923.683602678944	25894.333561750926	15413.483841513707	15904.53469824059	13134.030079956829	17036.370111383174	9321.225795660235	15709.248205358965	17295.039668097274	12938.134575059592
21805.86495732089	12786.066400411315	24240.722390333376	18848.376610837237	21335.641235254072	15391.037560655877	14619.1761316232	11831.352543678453	12739.373690143648	21561.940964242534	13400.27199878332	15665.710211779377	21836.85283246937	25981.1385958277	23651.184540117305	24669.689272901498	22003.486426529264	18241.4026592076	20832.746836380633	20290.086139289877	11626.508241152453	25857.025105916837	15413.483841513707	15904.53469824059	13134.030079956829	17036.370111383174	9292.435851164739	15654.919068959547	17295.039668097274	12645.151475621533
21802.49376662183	12786.066400411315	24240.722390333376	18827.267813352017	21332.33432934115	15276.928302977249	14619.1761316232	11525.140491347363	12724.405310703201	21561.940964242534	13376.38402293983	15417.244727036446	21743.787867543724	25973.349712685293	23649.514317926412	24669.689272901498	22003.486426529264	18241.4026592076	20832.746836380633	20290.086139289877	11459.696540145103	25816.6430801949	14995.646079647238	15904.53469824059	13134.030079956829	16889.420067787756	9113.38133291183	15475.209913222952	17228.191011385054	12487.382917729714
21752.17145954864	12742.746882287205	22632.260702380292	18293.40395370903	21226.549992741082	15080.244646972105	14578.868375505934	11525.140491347363	12724.405310703201	21381.701471430573	13376.38402293983	15179.259604929177	21569.50423827673	25932.65089413197	23547.94328085376	22512.989361331485	22003.486426529264	18241.4026592076	20762.333784266895	20290.086139289877	11409.387144075234	25594.956132604326	14995.646079647238	15855.44186607765	13040.284095358566	16889.420067787756	9067.803344486663	15467.246667436215	17209.68490693759	12379.854558435494
21589.71602674931	12742.746882287205	22626.348298014545	18290.89479408819	20902.849214071488	15080.244646972105	14439.023864237386	11512.898960729623	12632.729125035989	21381.701471430573	13322.318806972451	14731.604025803339	21205.97662685633	25574.272764973273	23178.498167622063	22512.989361331485	21909.088527282274	18194.80156286221	20624.016007963375	20110.09600801129	11395.077851217593	25131.542380959054	14951.998308709366	15854.99480562407	12814.92993686367	16889.420067787756	9067.803344486663	15305.37343778935	17156.53237178777	12050.701678059737
21521.067290393556	12312.518688543036	22464.56512101143	18176.443944744242	20373.464028851547	15080.244646972105	14239.595376757667	11472.429563886542	11793.792502855944	20531.878304233967	12275.417756778235	13637.663892665047	21205.97662685633	25504.92754457951	23178.498167622063	21031.59302476643	21088.57027000091	16509.35310834321	19447.891322516818	20073.64843669287	11030.714316997557	24145.74972248248	14723.68996338803	15778.647376644374	12814.92993686367	16869.794261330968	8669.34680906284	15065.387729801607	16522.079640936332	12050.701678059737
21521.067290393556	11825.17000241065	21924.24806999373	18122.288090245776	20025.664802681986	15062.201959605962	14062.517769761098	10592.969923276905	11777.501955970716	20441.10393538783	9676.264359898585	13468.548574706987	21200.704861257083	24966.308334131107	23170.02386468615	21031.59302476643	20887.28809894946	16457.383775010443	19304.24747751224	20048.91972424662	11030.714316997557	23776.939520295855	14723.68996338803	15778.647376644374	12813.557661466812	16834.768577815343	8129.357017996151	14254.377056191168	15918.880649622886	11894.225253337316
21496.697976520518	11750.370853085384	21878.558035321974	18115.54735734215	19981.972325043116	15062.201959605962	14062.517769761098	10009.16462479947	11729.998578313816	20417.425176447956	9485.39067738638	13364.181935129314	21069.681104169576	24966.308334131107	22616.86751430345	20930.350741881644	20816.477671117835	16344.88960458897	18724.130683245363	19871.813689546216	11030.714316997557	23623.787980486246	14669.915202695913	15674.186353821118	12805.480499794436	16737.503067307538	8129.357017996151	13883.186271989276	15918.880649622886	11661.402018927833
21413.61017504416	11703.504643549504	21878.558035321974	18064.1454975902	19895.397644953704	14983.3387154702	13992.341268071646	9582.863689111751	11529.122231494424	19745.226445131437	9455.892825321689	13322.872171889467	21062.75472769872	23261.805890044365	22610.494961986093	20916.171299762307	20663.986126526877	16344.88960458897	18659.91214999059	19846.134891414677	10412.506086804335	23614.78816057047	14589.75739187821	15584.207272614256	12745.549640098776	16737.503067307538	8054.640477553812	13611.702342428403	15908.77985077995	11617.788226111968
21413.61017504416	11658.379555236885	21839.200239402417	18063.34509534531	19830.411443248417	14983.3387154702	13992.341268071646	9446.520632812764	11494.321439956848	19615.832470912814	9455.892825321689	13214.587074687475	21032.805233048064	23177.507530066367	22576.7824295866	20890.22712585151	20574.297705651115	16329.623241195619	18659.91214999059	19724.636719396756	10326.461456877387	23603.077647523987	14542.221351806968	15561.197771622054	12610.237274583797	16729.763906046726	8054.640477553812	13364.997558629164	15839.206664915566	11606.429965312855
21409.270209237733	11587.204061664186	21689.187455692216	17999.315452923165	19698.89311022124	14935.011615157728	13787.12313656209	9446.520632812764	11487.095602005586	19587.991645277936	9334.915859919356	13025.277514455762	21005.16217876001	23164.8534118432	22541.770962604303	20872.526985092984	20376.024367316386	16275.370354851138	18058.033535870327	19568.880213753022	10304.104447089576	23496.032891420957	14536.080765191708	15441.089417664829	12608.798222886911	16624.818738184054	7668.198337928056	13232.99224532827	15682.151192553842	11593.93474490649
21400.752513776762	11565.615298448203	21609.221335274622	17996.34681918308	19698.89311022124	14866.46706174803	13749.448993929998	9446.520632812764	11466.579293928651	19334.799398333624	9286.4370830139	13025.277514455762	20811.817689768057	23074.70061271596	22482.415527634024	20811.95117146086	20376.024367316386	16274.61720391704	18058.033535870327	19000.55659001975	9959.062768711521	23496.032891420957	14529.003911012254	15347.029738515614	12541.791436165955	16613.200740482833	7455.156682387573	13102.469547662124	15671.405221650975	11406.35399086354
21370.77638487294	11539.18230096436	21480.493946737784	17842.840796345357	19657.63913998671	14835.208889633348	13569.74467423961	9446.520632812764	11390.734168485196	19334.799398333624	9286.4370830139	12742.825441211464	19989.688194699625	22929.684394536096	22343.04067260192	20738.40861983133	20376.024367316386	16237.493727524938	17977.634457655386	18963.685318240812	9938.624966843241	23473.641946994194	14517.988623918542	15321.054725811866	12541.791436165955	16321.063989663446	7421.535919819359	12515.203082107071	15645.348889393774	11328.958404123747
21210.731906414112	11539.18230096436	21480.493946737784	17764.938043964485	19657.63913998671	14829.00315211178	13541.142322482912	9366.274077605802	11390.734168485196	19334.799398333624	9268.320893997574	12570.239877105505	19805.025106106714	22880.920661157867	22293.19179029738	20738.40861983133	20239.80071518141	16114.113813549124	17812.65504988491	18851.571833305454	9900.860755276799	23365.641226762284	14510.225867713827	15321.054725811866	12204.794460236697	16061.326315647984	7343.726776093204	12400.87278174484	15645.348889393774	11328.958404123747
20978.183598829128	11402.079868197246	21208.9378596314	17318.55360508835	19657.63913998671	14005.698599626669	13510.172982708482	9349.451368793878	11390.734168485196	19316.369502557915	9268.320893997574	12570.239877105505	19786.453239595674	22869.570345082302	22293.19179029738	20725.28451980785	20239.80071518141	16114.113813549124	17226.156363645605	18840.945646964956	9878.31414988086	23365.641226762284	14507.576315362892	15318.294695587734	12199.543114126418	15982.14825860421	7068.253242716071	12400.87278174484	15584.75499966134	11050.925030891744
20978.183598829128	11378.817914204788	21161.10855748483	15241.427021944442	19525.332386237857	13803.28188861555	13202.379955190547	9349.451368793878	11376.78474827285	19248.415830243786	9226.937144466314	12570.239877105505	19598.894122506634	22806.849143407624	22055.459856171332	20667.862472197165	20234.852523384223	14706.721294938712	17226.156363645605	18543.569699297816	9874.425244774668	23365.641226762284	14469.469421299334	15318.294695587734	12180.882258867794	15967.36895897252	6635.011322088238	12342.833000586614	15510.525161851505	10681.468883534135
20506.53217310368	11378.817914204788	20920.482870426084	15142.756672989472	18155.757606308332	12675.28889363321	11950.993476133572	8895.363909082182	11318.399193782632	19019.768150391214	9128.065267820339	12570.239877105505	19595.650039357315	22806.849143407624	21236.9251142426	20641.5645113773	20230.736159299457	14221.976437830923	17197.098386272603	18361.760483209	9435.944406188633	23024.372210704583	14469.469421299334	15290.085002403805	12180.882258867794	15839.293642981424	6528.478575347735	12232.542634317855	15167.057820688702	10477.510839297538
20350.211734533983	11328.253058903741	20920.482870426084	15078.054161123713	17969.558055466416	12675.090308103838	11864.43348861843	8540.049073438438	11157.354469086085	19019.768150391214	9080.409680074428	12524.556857099604	19595.650039357315	22372.031031048595	21197.477804799557	20641.5645113773	20102.977098284817	14135.00524349575	17096.98240560639	18252.896516089797	9357.068775402307	22890.423594950564	14263.390149525712	15273.651670562851	11886.496350094554	15646.495983293202	6422.168240455303	11439.552978171494	15114.63205469882	10477.510839297538
20331.047858266644	11314.30788999951	20814.866005121643	14681.40893200583	17872.63849718957	11694.688207675812	11864.43348861843	8420.675318560821	10944.70908842792	19001.269097752418	9080.409680074428	12524.556857099604	19595.650039357315	22077.283903765798	21142.829453374106	20615.016235220624	19925.248781946953	14135.00524349575	17096.98240560639	18162.991069545733	9257.157739653045	22356.14592683172	13954.58422763621	15243.037249466739	11886.496350094554	15646.495983293202	6422.168240455303	11439.552978171494	14396.510124589826	10450.7723163574
20331.047858266644	11265.750840499037	20784.07671732489	13528.441850065532	17706.697521622395	11070.565154700469	11440.49684142058	8314.069982788522	10900.306328109205	18921.561446083826	9079.845461402534	12237.190524989808	19595.650039357315	21351.84230768431	20891.167256261517	20615.016235220624	19925.248781946953	13786.026080401516	16964.575154368635	18110.33782475488	9191.935694367765	22178.649286846055	13833.484188421615	15170.677573497514	11804.280471328759	15531.117836593497	6422.168240455303	11313.367868094094	14356.17934463857	10315.489890072313
20173.649657804075	11081.726169033884	20687.22378981293	11651.881214718891	17657.592767195303	10922.796062909374	11440.49684142058	8282.152732112781	10712.614428366987	18685.03741368363	9079.845461402534	12237.190524989808	19061.80117656972	21345.916012405756	20876.88947435045	20615.016235220624	19925.248781946953	13735.625122215994	16893.768762562657	18110.33782475488	9140.19178185113	22178.649286846055	13755.084999796558	15164.375290234915	11804.280471328759	15441.34021929377	6422.168240455303	11274.183196543458	14317.286413157877	10315.489890072313
20072.457641314642	11062.070669643825	20523.58468290662	11651.881214718891	17475.694390195124	10918.627930701598	11440.49684142058	8191.4243943239135	10685.306686379601	18642.417815677953	9052.092530244125	12219.60682833802	19061.80117656972	21131.87875158941	20833.39316412588	20547.978140923362	19795.81199805743	12880.203536267922	16737.005456046092	18029.598221436823	9134.819072061195	21590.224255943504	13730.179467177806	15065.567943987293	11631.271519740665	15430.322162098113	6422.168240455303	11137.468485753347	13934.930811515633	10315.489890072313
20050.90462972884	11061.736657366018	20393.80314831457	11624.894601851003	17455.562081319287	10798.563608475642	11254.604812183752	8102.806652673104	10685.306686379601	18620.49107952973	9017.78436602832	12219.60682833802	18914.33799809737	20697.090502493676	20810.440235190068	20472.15724143646	19788.126135760103	11816.566712011256	16567.0802111198	17865.45210758209	9123.20238878236	21567.700580513836	13180.165436963436	15065.567943987293	11631.271519740665	15430.322162098113	6422.168240455303	11137.468485753347	13934.930811515633	10303.607602149168
20050.90462972884	10921.151046332716	20380.62803035416	11624.894601851003	17337.534322809937	10723.279682098026	10877.566927100492	7760.591848553978	10622.07488134658	18499.2682749349	9017.174697876908	12219.60682833802	18914.33799809737	20087.24545929735	20801.05283682128	19354.353830639033	19764.275746972147	11816.566712011256	16080.907831532691	17865.45210758209	8831.899884766775	21129.60318479721	13180.165436963436	15042.811467849859	11631.271519740665	13432.964564807362	6407.462010998418	11137.468485753347	13404.437756634492	10245.79607528904
20050.90462972884	10722.996802002925	20380.62803035416	11624.894601851003	17337.534322809937	10723.279682098026	10877.566927100492	7641.351294581577	10611.973004086794	18499.2682749349	9017.174697876908	12218.844969480231	18914.33799809737	20018.651364926445	20757.66908076714	19354.353830639033	19630.52273979994	11816.566712011256	15711.623282113525	17827.85510618966	8831.899884766775	21129.60318479721	12723.11471209892	15042.811467849859	11416.801365928293	13192.92069195993	6341.2142156893	11137.468485753347	13121.310195045418	10198.329103744605
19942.310972107913	10722.996802002925	20380.62803035416	10984.64378306658	17226.008467592048	10585.104300187864	10711.86400367922	7544.67865303774	10599.22277874007	18194.036780430262	8943.117784305956	12152.181375597243	18914.33799809737	19743.520335055073	20757.66908076714	19183.916444211707	19630.52273979994	11812.323821422062	15570.506263929352	17637.88072730521	8831.899884766775	21060.911579341733	12671.467127317215	14363.603936921838	11416.801365928293	13188.086309366083	6309.223817188523	11102.536634753631	13036.945101428017	10149.000254685598
19917.33483461191	10691.797468636601	20270.80024406475	10984.64378306658	17226.008467592048	10521.203927661476	10711.86400367922	7526.24158077779	10559.004536496563	17400.11943508003	8883.985705749534	12152.181375597243	18862.79145594573	19221.425663846858	20742.706216291124	18990.889819693122	19622.228392741286	11758.93895234714	15528.96821528131	17616.283673544447	8809.936118840886	21031.829780616863	12671.207712001706	14270.543631519198	11416.801365928293	13188.086309366083	6288.697556005278	11086.228608599675	12895.468078545004	10148.152584271606
19877.052238337106	10645.144177201904	20270.80024406475	10984.64378306658	17226.008467592048	10399.656041074535	10711.86400367922	7381.861098947435	10420.372045370597	16723.67485941617	8883.985705749534	12097.346567456809	18796.64422726699	19108.800125100537	20574.22131787045	18655.927971062665	19415.42028442821	11675.99475863633	15415.274043497797	17616.283673544447	8746.475909820483	21031.829780616863	12663.39160236193	14270.543631519198	11406.169815121548	13172.902643986632	6288.697556005278	11086.228608599675	12895.468078545004	10069.95881943325
19823.039140803212	10605.89811030622	20252.072478817132	10984.50758967656	17226.008467592048	10239.335750006441	10660.019536631937	7320.9816094781045	10268.324594844482	16506.47350481446	8883.985705749534	12097.346567456809	18796.64422726699	18862.695238447322	20469.349242052285	18465.139290646563	19415.42028442821	11637.657269817326	15253.935907665682	17616.154177292767	8736.692984843818	20843.442245298946	12410.045526715734	14263.880161733123	11402.350097177554	13002.631425504158	6276.776873844873	11071.242813430605	12895.468078545004	10045.094784119357
19821.320293378627	10545.931621205165	19476.743588864672	10965.940231417488	17226.008467592048	10224.21673967507	10644.003962682626	7318.000995324411	10038.77585801715	16478.801849239164	8883.985705749534	12005.236684040343	17906.346189687327	18819.983090165435	20469.349242052285	18373.612486359223	18381.877647511606	11625.777650674254	15232.646613225916	17614.85290738703	8727.597519068	20687.25039233757	12410.045526715734	14250.46338268942	11353.406169419182	12996.841177195172	6276.776873844873	11071.242813430605	12759.985054702829	9907.641783862253
19813.523864162704	10500.224357986011	19175.094916957885	10962.86367091712	17225.145969657464	10166.172271868974	10463.573982498014	7309.8351183096365	9874.139299719895	16459.08633468867	8846.312354240281	11888.3226992708	17789.542576043794	18759.001156024588	19280.12635906783	17761.00060934738	18238.8337132538	11062.010559210954	15047.063295652737	17470.392216474163	8603.140481045753	20342.184595011022	11959.489988037874	14250.46338268942	11273.59063020311	12938.751850726212	6265.810227448324	11068.842194977737	12728.2819158672	9673.56229342402
19563.754019263844	10500.224357986011	19175.094916957885	10861.799484806357	17112.10767236742	9999.722676390656	10460.34450370988	7089.313736457059	9874.139299719895	16246.994096515777	8846.312354240281	11879.10065787682	17789.542576043794	18471.80308531215	18935.721002015733	17656.073755508114	18000.197191643023	11062.010559210954	14369.394626766341	17444.200354294673	8603.140481045753	20278.603691175846	11849.4629669572	14187.500574179228	11255.308812482344	12904.685331930912	6234.683444075639	11067.74365108565	12728.2819158672	9633.596515987578
19563.754019263844	10500.224357986011	19059.104000672876	10861.799484806357	16933.892818166303	9997.236911472111	10382.955881460823	6992.152150230364	9874.139299719895	15928.542541773337	8822.966465872201	11699.904754897752	17789.542576043794	18419.018899533297	18880.12666058129	17650.07245640533	17572.68328962221	11034.300834687765	14369.394626766341	17330.309452151632	8599.627456495891	20147.451291812275	11559.988249593855	14146.225387181521	11229.361751908042	12748.32388283382	6205.775479286376	10856.513019478767	12521.216372118064	9587.025478080706
19563.754019263844	10497.78320717854	19013.01788057346	10777.514445806682	16242.527517707027	9883.243713715681	10320.164349836929	6910.426589181908	9731.292811637846	15928.542541773337	8742.59128993845	11675.794653240822	17775.295108350856	18402.20924445587	18880.12666058129	17600.81080942941	17482.072232704748	11011.02685299278	14369.394626766341	17292.443878372418	8599.627456495891	20147.451291812275	11452.387936799465	14146.225387181521	11229.361751908042	12255.590284947672	6205.775479286376	10854.788079647524	12521.216372118064	9583.5395784051
19539.857421535606	10496.04209797029	17828.730808242086	10777.514445806682	15927.850333241286	9735.36328059475	10320.164349836929	6858.1752993866185	9731.292811637846	15726.933877734305	8739.793831126599	11656.863731942127	17703.474431410974	18402.20924445587	18581.24085764058	17588.866309422876	17462.4283542569	11007.363656472457	14369.394626766341	17292.443878372418	8548.182735535136	20147.451291812275	11076.20364881925	14146.225387181521	10937.944285148327	12227.338536992633	6205.775479286376	10854.788079647524	12521.216372118064	9510.859055343695
19539.857421535606	10465.112878092092	17828.730808242086	10777.514445806682	15919.501690753537	9666.36251994199	10320.164349836929	6858.1752993866185	9677.732055952643	15726.933877734305	8686.271681894994	11655.27468944638	17110.184046849718	17945.524848343044	18581.24085764058	17566.558110556278	17312.94403011883	10993.54763557553	14368.667572193004	17292.443878372418	8531.73847846904	20089.916840573605	11020.1408856239	14146.225387181521	10937.944285148327	12220.0607827218	6162.509807335512	10854.788079647524	12521.216372118064	9509.64289792577
19539.857421535606	10406.329925532047	17796.92915544486	10745.620123348357	15883.861818986956	9611.64029738853	10298.14887338166	6838.343302206311	9626.24545012432	15700.156326164892	8681.727625115567	11586.952584559973	16942.30786691003	17896.854593245407	18581.24085764058	17547.0332623631	17312.94403011883	10638.302210538182	14240.28335372132	17255.246341379556	8498.362945455754	20024.75243163108	10910.556456566512	14146.225387181521	10930.668152861339	12218.396765300484	6151.680893623435	10529.054291822442	12520.304533481067	9500.749373543804
18234.426702015102	10357.158047508887	17607.881821891144	10572.69500232934	15883.861818986956	9594.023164663824	10169.75487706186	6761.329790440192	9616.160319539971	15700.156326164892	8680.213472033687	11021.883160446521	16926.680414226157	17896.854593245407	18557.555215858258	17495.606520226815	17303.08675804551	10555.590677684828	14210.709202405236	16432.567692290497	8447.500458520357	20021.962820159973	10839.532596289126	14145.68982117567	10819.833307601239	12143.876729696904	6148.710194260811	10527.64121588341	12519.706031993725	9452.556188949933
18087.98961476312	10353.60897320174	17437.17481926099	10572.69500232934	15757.3410453575	9581.488281732387	10169.75487706186	6698.447314950356	9603.895322013095	15662.444915275268	8623.374832562593	11021.883160446521	16811.962490394108	17658.737914785943	18381.83679013232	17453.097517527644	17107.979369149994	10546.253119476307	14210.054986693076	16194.910728351957	8313.541608435473	20021.962820159973	10797.796948887011	14133.207004904061	10819.833307601239	12143.876729696904	6057.7684035575085	10452.214373532586	12519.706031993725	9444.052620148494
18031.831785134935	10353.60897320174	17437.17481926099	10566.224420351396	15407.531783014425	9550.333152539848	10131.112046462082	6666.600595098153	9603.895322013095	15470.246123621524	8623.374832562593	10809.310902162486	16552.15791831605	17334.0304122068	18381.83679013232	17438.48923429825	16962.67623280888	10546.184256747078	14076.047431774927	16130.858411593428	8162.001350759633	19930.867688365506	10694.836845598214	14099.213496176835	10819.833307601239	12143.876729696904	6057.7684035575085	10442.34571349441	12425.505407839439	9432.755332901404
17984.668559330254	9997.34835325498	17437.17481926099	10566.224420351396	15231.75255453499	9550.333152539848	10039.650527656802	6661.646229228394	9603.895322013095	15040.306442406974	8619.061117586341	10377.822811971124	16552.15791831605	17237.955102582775	18357.33316381086	17425.48707835816	16962.67623280888	10508.51120562567	14073.795352890891	16130.858411593428	8125.138648149963	19930.867688365506	10510.616144900003	14098.416055738726	10819.833307601239	11845.599891467624	6039.17140569091	10407.487156816973	12423.720102221283	9409.793385294564
17787.163952008355	9508.431544384892	17437.17481926099	10564.48289544147	15231.75255453499	9542.334237220468	10019.086901182283	6602.604351831295	9592.844987961531	15040.306442406974	8565.74815211401	10354.884235785263	16315.510601207117	17189.214036937796	16796.414845851392	17410.089256177496	16619.038181629134	10373.7947550009	13967.473142961895	16130.858411593428	7923.766444678062	19836.228668951528	10449.779126006366	14098.416055738726	10816.08044196293	11470.277786575372	6018.279525747088	10279.171823644576	12371.185874411958	9373.38930647794
17676.45893693112	9508.431544384892	17400.632981445873	10538.13998479589	15231.75255453499	9361.623646394673	9681.762485309995	6404.842943100185	9566.502125986572	14744.14149820253	8565.74815211401	10296.225475286665	15465.288827373544	16620.568299317318	16504.453998489407	17369.080510716063	15837.06482152869	10273.766471465224	13419.130437410915	15996.341541807993	7916.776147567059	19729.081279888025	10283.085598792046	14097.992043812139	10816.08044196293	11356.610731441435	5991.137603309012	10171.988445367375	12371.185874411958	9367.473183418784
17537.09390958151	9508.431544384892	17195.676853117246	10530.235087187973	15086.61304522228	9291.235751660693	9681.762485309995	6402.2349223784995	9566.502125986572	14744.14149820253	8523.864490524273	10188.01036390359	15413.989270192085	16604.783314168395	16391.44258359766	17367.703511517757	15837.06482152869	10271.518455707388	13357.7882381404	15982.990264989134	7889.984991377429	19666.609314390713	10139.727130617039	13933.30755451157	10814.811965794537	11356.610731441435	5960.101369250556	10171.988445367375	12366.858360593633	9301.976743895293
17491.18735116593	9508.431544384892	17195.676853117246	10522.504535954227	15086.61304522228	9168.028591406564	9681.762485309995	6353.293044266107	9377.39600980655	14697.04184407378	8523.864490524273	10160.06353936667	15413.989270192085	16420.192400935357	16377.162271992083	17281.984040591477	15812.79696389413	9962.54188731611	13357.7882381404	15975.484899430598	7882.205315968713	19522.101616620977	10139.727130617039	13933.30755451157	10807.507031406843	11356.610731441435	5960.101369250556	10171.988445367375	12342.574859730423	9301.976743895293
17465.022009213	9446.131212511182	17195.676853117246	10293.679013495053	15068.32286082433	9168.028591406564	9656.507826131276	6353.293044266107	9377.39600980655	14433.425819302865	8508.781999478553	10129.278482982612	15390.413706388254	16420.192400935357	16303.750038798797	17236.279957853047	15686.633885319627	9883.492188677244	13357.7882381404	15966.905336783444	7829.088364668688	19522.101616620977	10139.727130617039	13933.30755451157	10807.302326820587	11356.610731441435	5754.117378113368	10150.136599869962	12332.16750242094	9255.30899167763
17383.322706500985	9382.958138354754	17187.83243674143	10293.679013495053	14942.668187196125	9168.028591406564	9637.354758391044	6256.1595848801035	9334.865163085524	14433.425819302865	8383.33382451801	9979.248104766859	15390.413706388254	16112.463154842195	16074.108057096368	17232.677807314212	15554.374399382288	9830.029025629121	12897.46394465773	15721.15463330736	7810.479148386952	19522.101616620977	10123.54279024888	13792.375964773286	10635.526919204882	11243.934000359248	5713.734977891595	9975.221146739475	12283.584119444047	9254.419599454117
17352.05938382408	9382.958138354754	16806.61333925985	10293.679013495053	14416.794107383876	9168.028591406564	9578.389875999226	6256.1595848801035	9334.865163085524	14433.425819302865	8383.33382451801	9942.04044505667	15390.413706388254	16112.463154842195	16048.615263820098	17232.677807314212	15477.58388724478	9830.029025629121	12345.553725804662	14961.246428569888	7800.290371800193	19522.101616620977	9946.481818265605	13400.030592386733	10635.526919204882	11243.934000359248	5696.738318873093	9954.101463016397	11492.772093772559	9205.416358986022
17351.04460442914	9332.340856596127	16806.61333925985	10225.246656952462	13916.373231615818	9070.217337632692	9433.136284109418	6224.033739697313	9304.46488139194	14433.425819302865	8345.090336172434	9868.934402871835	15318.314965685184	16112.463154842195	16048.615263820098	17232.677807314212	15428.96726785574	9790.889050885593	12286.11639035485	14495.957507924244	7638.183277406751	19497.691196266933	9829.585435913843	13206.661126551895	10635.526919204882	11227.248412095907	5683.809213890484	9936.351018733041	11363.92448791683	9205.33426349802
17329.336973716545	9332.340856596127	16142.793404827906	10206.132501752818	13893.922424292052	9034.822815106681	9433.136284109418	6197.156896298172	9297.061037097528	14433.425819302865	8308.162875676418	9851.465829522656	15227.537998475307	16112.463154842195	15854.698166066815	17199.051994733753	15428.96726785574	9747.540834246875	12285.812725183334	14265.552841343764	7638.183277406751	19454.99216188	9806.148739284055	13206.661126551895	10635.526919204882	11221.562980413562	5674.5154921744115	9891.726226678591	11363.92448791683	9193.407955349983
17329.336973716545	9327.457086423332	15141.419392250476	10189.000897785068	13869.409972961668	9034.822815106681	9397.982786905459	6195.251971838309	9265.945012451304	14419.012839481427	8299.675305973946	9678.19383062129	15143.522776888405	16112.463154842195	15854.698166066815	17023.80992502584	15353.28199317927	9747.540834246875	12277.935488679515	14123.15143771161	7638.183277406751	19341.854386310053	9806.148739284055	13186.869482014697	10635.526919204882	11199.03451773846	5674.5154921744115	9855.494461891003	11363.92448791683	9177.01551788786
17275.559163384474	9282.012045073046	15141.419392250476	10181.387895865466	13699.602006383177	8885.85387281942	9088.72953858523	6186.873077556486	9265.945012451304	14341.713086427459	8234.5220426629	9552.336194721333	14479.742844548347	16112.463154842195	15853.002511676184	16906.940414962082	15311.415082193802	9634.221753419784	12196.952653905899	13833.453695068398	7633.6775403144975	19248.832612660222	9772.006883930038	13089.77198734421	10537.865168942535	11173.03934883866	5659.338787163969	9806.365846825389	11331.72537379656	9177.01551788786
17227.10475367078	9266.317253812185	15138.006578987623	10163.772058763796	13699.602006383177	8885.85387281942	8614.542617471454	6186.57274603521	9179.916102056462	14341.713086427459	8200.35437073833	9552.336194721333	14479.742844548347	16112.463154842195	15794.940656377408	16906.940414962082	15264.249783747877	9550.408287983679	12196.952653905899	13701.531638195687	7618.198886344163	19246.784806892556	9755.298599439502	13089.77198734421	10537.865168942535	11084.165959075568	5603.762091766029	9802.246232320911	11239.975910372998	9163.27091389581
17129.384278894948	9204.043349888805	15069.006344405152	9771.582288422582	13641.293484367236	8815.109491355626	8568.512925896226	6155.726766726971	9157.629136667518	14335.56876024785	8200.35437073833	9533.413435422366	14479.742844548347	16090.194541004294	15751.061059893409	16906.940414962082	15264.249783747877	9550.408287983679	12124.531687211414	13673.762240658765	7602.4836829473725	19228.062492280016	9730.218553700186	13089.77198734421	10537.865168942535	10948.6606951179	5603.762091766029	9787.14826055651	11239.975910372998	9163.27091389581
17009.548314544758	9055.55394015075	13643.411446616374	9771.582288422582	13615.391764912622	8640.658023591028	8468.144671149694	6094.996635111223	8872.30425322593	14306.659540698041	8188.1690885293765	9533.413435422366	14479.742844548347	15947.892919331824	15687.844538639873	16823.440328767407	15264.249783747877	9541.918739512384	12109.377640427194	13584.22291866242	7556.270326472485	19228.062492280016	9711.131801549227	13057.429056542747	10537.865168942535	10917.075776557684	5596.675918222036	9787.14826055651	11237.364206757966	9163.27091389581
16953.896564329654	9027.266957518463	13554.625634353844	9765.438341496185	13611.106503897763	8640.658023591028	8423.190336554888	6094.996635111223	8457.007692955045	14292.29096061707	8139.005601230624	9533.413435422366	14479.742844548347	15947.892919331824	15664.878795149152	16823.440328767407	15263.573269854574	9541.27137456734	12081.593506728963	13460.421284689572	7535.632524786986	19117.23002816775	9701.503205768826	13056.1914782622	10537.865168942535	10917.075776557684	5566.854397262315	9768.614310060988	11190.24630030214	9123.615585554786
16917.905798974352	9019.376653696274	13554.625634353844	9718.328368034596	13596.863610158833	8593.259871723636	8423.190336554888	6042.134383280368	8457.007692955045	14220.219013355292	8139.005601230624	9527.176155540856	14479.742844548347	15870.709420981319	15273.886752444092	16823.440328767407	15180.386236411829	9494.61145423379	12073.266607811438	13443.197580406275	7531.888564345759	18943.41282536067	9697.104412134315	13056.1914782622	10522.302948674418	10917.075776557684	5566.854397262315	9768.614310060988	11187.667661794301	9103.8344771787
16895.89560869645	9013.612061167723	13548.287781324452	9718.328368034596	13555.515805203595	8593.259871723636	8417.320579480682	6042.134383280368	8457.007692955045	14160.587012768621	8099.2259825556275	9438.287199349752	14479.742844548347	15870.709420981319	15273.886752444092	16812.467940055074	15156.144169123101	9262.69897904449	12072.63719842954	13363.660360173382	7514.263395175707	18850.58858367179	9697.104412134315	12902.404224093312	10522.302948674418	10917.075776557684	5521.7872862810245	9768.614310060988	11185.338963071152	8951.364781305883
16879.234192025233	8987.01077071233	13511.043466420471	9687.63552618612	13555.515805203595	8553.533928606033	8255.777097847502	5989.856191433761	8447.111546790613	14118.68779371345	8098.204963019311	9370.919080228701	14364.821679442792	15840.427557126943	15150.660499819842	16613.135139233756	15082.071550865674	9259.02977357179	12005.670703727234	13323.543446561906	7473.020537047086	18850.58858367179	9568.24500728689	12902.404224093312	10483.572841789228	10909.810113562971	5450.734965503895	9696.472433061377	11147.129837399227	8933.857833640895
16809.14611716305	8902.45566041797	13460.053949653893	9666.461553817348	13547.183847672863	8531.829955624471	8166.929770162103	5975.120471322202	8248.698164034417	14115.808589722912	8098.204963019311	9370.919080228701	14364.821679442792	15840.427557126943	15150.660499819842	16613.135139233756	15068.581998149399	9042.822934593736	11871.188081743267	13160.11417332113	7403.579039973998	18835.34738539104	9568.24500728689	12896.476750501532	10466.29522151622	10829.926729097335	5450.734965503895	9600.597486280902	10822.526919637348	8933.857833640895
16786.312299954974	8902.45566041797	13134.571743903569	9603.454907869751	13474.038818187166	8490.827302309437	8166.929770162103	5969.56455734915	7786.812504487214	14115.808589722912	8098.204963019311	9370.919080228701	14359.614535266357	15840.427557126943	15041.013517511114	16547.16658784095	14911.190379976611	8773.421037581695	11871.188081743267	13154.076674466745	7403.579039973998	18730.581882410406	9455.964487413572	12896.476750501532	10457.81836300214	10829.926729097335	5450.734965503895	9600.597486280902	10646.95575786991	8908.805865919103
16781.31981463768	8899.8706994872	13134.571743903569	9603.454907869751	13363.894779006177	8490.827302309437	8166.929770162103	5963.0809031348235	7761.697668955296	13855.971537322755	8098.204963019311	9358.110551905469	14295.552169092143	15840.427557126943	15025.066303208707	16547.16658784095	14911.190379976611	8748.597870017482	11805.938546398991	13093.672734759628	7400.206303931044	18469.357110290013	9380.304309151683	12875.657986559137	10449.234547590717	10801.519998933842	5435.944955397404	9600.597486280902	10646.95575786991	8908.805865919103
16593.856209048878	8885.601242189296	13109.623863916131	9603.454907869751	13331.183844531155	8490.827302309437	8151.567186728776	5963.0809031348235	7745.101586126127	13515.037833812608	8098.204963019311	9215.803858706578	14264.026713645088	15840.127349976387	15014.785194203636	16306.313489712296	14774.298182810799	8744.304432985848	11805.938546398991	12893.812159364865	7400.206303931044	18263.192615797667	9369.690382380839	12875.657986559137	10379.424014109505	10669.053292888493	5391.367155924474	9391.445451618378	10645.94329020661	8908.805865919103
16529.030042892722	8862.697368421908	13109.623863916131	9577.511231094766	13331.183844531155	8426.947415579129	8130.571412458777	5947.992679402253	7691.257519080092	13515.037833812608	8093.334471568077	9174.4522017155	14259.850859568229	15815.147021118119	15008.495316328987	16291.304735764717	14774.298182810799	8742.054244692232	11633.541120862483	12893.812159364865	7302.272599142384	18015.594601081622	9054.399837787087	12872.57366918477	10137.28766986102	10634.52849971329	5378.7481597742335	9378.923981225744	10513.80923372216	8744.923747842397
16529.030042892722	8862.697368421908	13109.623863916131	9573.26784379748	13299.828724084839	8409.097253325332	8128.961911783456	5894.365996900508	7691.257519080092	13429.858991790457	8040.779929982757	9150.109454021174	14259.850859568229	15809.099719188684	15006.857611774672	16227.238424775564	13763.991396909321	8696.346692868252	11628.553597004367	12661.112628367526	7302.272599142384	18015.594601081622	9048.046445690794	12858.902493872563	10137.28766986102	10624.347331540763	5341.2117198599635	9375.526319647308	10513.80923372216	8744.923747842397
16529.030042892722	8799.802385512625	13092.162826301295	9527.239524784383	13298.379046151944	8373.152579525307	8094.257351116494	5894.365996900508	7691.257519080092	13429.858991790457	8037.329415364331	9136.642624721517	14238.067585048584	15605.66517078101	14970.25991483468	16222.876803533623	13763.991396909321	8667.407578650538	11584.493871465176	12661.112628367526	7298.245129258988	18000.204156566804	9048.046445690794	12794.55314000801	10129.397771526968	10624.347331540763	5341.2117198599635	9375.526319647308	10511.48743853597	8744.923747842397
16529.030042892722	8799.802385512625	12974.958420170646	9430.494861455156	13247.511908760664	8372.435071277509	7792.3217465329435	5864.920837402794	7691.257519080092	13429.858991790457	7978.538590438134	9136.642624721517	14238.067585048584	15605.66517078101	14752.211513507726	16013.456904761935	13763.991396909321	8639.356473759019	11584.493871465176	12661.112628367526	7298.245129258988	17963.65696527353	9048.046445690794	12772.793630984368	10108.270602530596	10624.347331540763	5341.2117198599635	9242.223700536406	10511.451849059209	8667.909838290157
16487.46312934815	8777.498162766691	12890.504936588777	9430.494861455156	13247.511908760664	8347.058599532676	7792.3217465329435	5864.920837402794	7660.211103031167	13342.891479257945	7970.253746768627	9136.642624721517	14238.067585048584	15595.503679855496	14662.077649680816	15396.257368793908	13752.083881655548	8636.440462359202	11584.493871465176	12661.112628367526	7294.434529582326	17928.632459991408	9030.03646618915	12702.553753370827	10108.270602530596	10624.347331540763	5289.903848780034	9181.636138743119	10436.263709858058	8667.909838290157
16484.91414506975	8768.0297392927	12890.504936588777	9412.33115402826	13247.511908760664	8089.155014122091	7780.578691258445	5864.135585449085	7658.649444995439	13000.225499582311	7970.253746768627	9136.642624721517	14235.487961561865	15595.503679855496	14660.463519295572	15371.574437475218	13728.72594151959	8633.629419684978	11556.144115804469	12661.112628367526	7294.434529582326	17665.714636428256	9013.843535845503	12700.944637099026	10104.813248282715	10614.463823720982	5287.659269024367	9176.793861256016	10436.263709858058	8665.746587350068
16458.51550855487	8739.829284817091	12890.504936588777	8734.39914382525	13157.165196959497	7954.079289580906	7772.052175502887	5791.981585976213	7643.12165145505	13000.225499582311	7894.156731518325	9059.814590545904	14219.382457896456	15495.47860300068	14601.07773639067	15328.540388564288	13721.636691036198	8511.914067668004	11552.625286592232	12656.831176470478	7294.434529582326	17665.714636428256	8992.764339261967	12700.944637099026	10104.35048504822	10610.564633020746	5262.3724358435275	9100.246738224823	10359.265419925061	8588.763599592538
16428.738583214028	8739.829284817091	12890.504936588777	8734.39914382525	13157.165196959497	7954.079289580906	7766.845367950465	5654.34997177876	7641.553340824205	12974.962644126299	7894.156731518325	8913.159998901714	14030.100200229852	15198.912594601186	14601.07773639067	15325.135764476703	12967.899645589956	8511.914067668004	11540.493362941306	12631.056038158265	7251.683241673122	17640.76721632283	8909.024287955486	12700.944637099026	10104.149909289757	10452.297062466894	5252.808600163833	9084.301579431401	10359.265419925061	8588.763599592538
16410.378108718196	8739.829284817091	12888.015037848703	8720.438886302672	13157.165196959497	7767.381113723027	7760.4716830558145	5654.34997177876	7604.137970932023	12956.367054068953	7894.156731518325	8913.159998901714	14030.100200229852	14940.497671515097	14531.030942723324	15221.618862409754	12526.978044127161	8307.815952350144	11337.128003846783	12499.423941082077	7236.938399269166	17640.76721632283	8883.4605681421	12700.944637099026	10001.137347476268	10447.336326982984	5252.808600163833	8941.106159394072	10348.830800952912	8570.985150275495
16261.427706580354	8739.829284817091	12098.617767304333	8718.125909576605	12616.936561099783	7754.768474409084	7760.347448332425	5654.34997177876	7452.988029855747	12856.468793005984	7894.1103745195205	8904.58387926718	14013.510861371475	14932.308847388718	14531.030942723324	15037.81761936037	11891.693489741305	7995.833008657883	11327.439062164873	12474.326307091867	7236.938399269166	17640.76721632283	8847.571359083855	12700.944637099026	10001.137347476268	10443.852948694497	5240.11064128005	8647.956263517235	10340.68761200022	8542.179566832529
16261.427706580354	8739.756063935514	11759.340980709932	8712.186080039524	12103.520240137861	7754.768474409084	7757.7866292357185	5648.500685986749	7452.988029855747	12856.468793005984	7893.285654295788	8869.513528825148	14013.510861371475	14864.249753202805	14483.824598205549	14868.514558657018	11891.693489741305	7995.833008657883	11327.439062164873	12469.269376342825	7223.706563498419	17504.873243268834	8605.704261973557	12700.694716982453	10001.137347476268	10443.852948694497	5240.11064128005	7805.87293555647	10339.516296443442	8533.563239049981
16248.804524710586	8702.920659037485	11459.165535468974	8557.689968210729	11822.677930111835	7754.305376277172	7757.7866292357185	5609.94577374257	7452.988029855747	12405.079353618983	7891.81190213788	8867.415808540996	13891.188462438125	14861.316365617484	13958.02235578397	14826.981351069007	11804.802636602033	7994.143958022173	11042.135090945514	12468.804039541355	7221.647079564069	17221.198683659713	8603.04726662375	12700.694716982453	9998.493334695839	9868.516350353695	5218.437250854603	7753.988882791577	10327.566628128037	8071.936657518411
16208.797465851105	8661.587076143376	11344.111721477542	8539.320281774297	11803.44132999805	7302.161303244802	7757.6866621692125	5609.94577374257	7349.8671575423805	12239.641180421057	7832.051400599961	8866.98980101316	13891.188462438125	14772.91970728172	13672.112706460986	14789.990433781597	11804.802636602033	7994.143958022173	10930.617380479438	12435.326564399626	7209.741948363672	16889.908397007242	8566.438395974736	12700.694716982453	9965.886494201002	9842.093675077807	5218.437250854603	7671.449340797958	10264.888165717706	7737.627911325167
16208.797465851105	8656.473452731103	11288.282330677936	8530.7472522067	11803.44132999805	7302.161303244802	7737.821510652848	5609.94577374257	7349.785575082849	12115.471122157769	7832.051400599961	8866.98980101316	13891.188462438125	14772.91970728172	13642.253682241577	14712.758076284657	11781.48276191582	7991.234660268134	10930.617380479438	12351.78227702164	7180.274537212768	16870.73959468107	8566.438395974736	12698.91699883515	9884.639903940364	9842.093675077807	5218.437250854603	7658.924360765186	10264.17544522451	7705.1142162495935
16169.226366159994	8413.182384252652	11230.308276010746	8494.77867055713	11438.695607829744	7298.673936520037	7737.821510652848	5495.723384340255	7349.785575082849	11831.164180251611	6868.6062183814165	8866.98980101316	13744.172660014541	14772.91970728172	13570.704085808591	14684.752128121507	11756.90359024797	7952.506803940962	10903.361693508768	12344.481406230778	7180.274537212768	16870.73959468107	8549.06939248147	12208.00912179776	9877.647017512705	9837.303821183308	5215.099792660934	7650.769786089951	10264.17544522451	7705.1142162495935
16141.118785960876	8304.727782582391	11230.308276010746	8494.77867055713	11438.695607829744	7298.673936520037	7734.284430295576	5478.1167308907425	7295.708178447181	11812.193793607643	6621.952230937633	8863.746053663519	13713.946201462317	14772.269549872464	13570.704085808591	14684.752128121507	11736.156181431788	7952.506803940962	10875.117634910815	12317.246352473669	7163.519829628685	16770.486828027628	8520.812791643117	11882.333743452402	9874.006416311731	9796.050768671485	5215.099792660934	7625.597997272025	10264.17544522451	7674.675048703315
15974.603974044474	8304.727782582391	11199.114866597085	8494.77867055713	11438.695607829744	7296.658676844303	7734.284430295576	5478.1167308907425	7295.708178447181	11797.834894983498	6491.418175958651	8856.192303063503	13647.820089433462	14637.660764518376	13570.704085808591	14513.52180590035	11725.396018574389	7952.506803940962	10875.117634910815	12281.848162689217	7163.519829628685	16572.44902186719	8500.30898360705	11850.102383796031	9869.126031106975	9785.70576660534	5215.099792660934	7625.597997272025	10151.947832115218	7657.839234211429
15725.983414888218	8279.677391467068	11175.234273129416	8433.547701723033	11438.695607829744	7296.658676844303	7415.939444858363	5418.488556087245	7295.708178447181	11775.67801886371	6491.418175958651	8854.94052660294	13479.656555001906	14637.660764518376	12022.41384258353	14503.989143748917	11716.1903788181	7952.464500288291	10458.237747705067	12281.848162689217	7163.519829628685	16572.208220003693	8441.142041389441	11801.331574378259	9867.497398892327	9718.246262362423	5203.317842220818	7625.497686099576	10146.302436699758	7645.940092695711
15725.983414888218	8279.677391467068	11153.474329663326	8433.547701723033	11438.695607829744	7296.658676844303	7075.393079616731	5413.957699210951	7295.708178447181	11775.67801886371	6491.274961612174	8851.476866734845	13451.420967577642	14637.660764518376	11829.630416683563	14271.661876460474	11586.26606128976	7868.934930514562	10438.345465182301	12281.848162689217	7089.517236759158	16559.808805771874	8233.689348406908	11791.290434745406	9867.497398892327	9718.246262362423	5186.696174962167	7609.939504125353	10144.8316756531	7632.055217454597
15725.983414888218	8278.345036469233	11153.474329663326	8352.388844464225	11438.695607829744	7268.789343516027	7075.393079616731	5368.7790817203795	7295.708178447181	11767.699589017002	6490.924399931013	8850.501926705574	11641.093696859416	14562.691481687434	11823.478035889164	14083.23384110244	11586.26606128976	7868.934930514562	10183.593872437486	12252.608786904846	7018.330971674817	16531.000919937203	7965.534640753077	11723.112357379861	9830.632005477692	9718.246262362423	5184.293397074254	7609.939504125353	10144.8316756531	7626.5771484840825
15717.551014821349	8260.465999046763	11148.138610477028	8350.09256117808	11305.096652858365	7248.301957420506	7043.203986175438	5237.61055427336	7283.04968897864	11709.623482691262	6476.021702167907	8834.082633885553	11641.093696859416	14449.96229353339	11823.478035889164	13971.923083462061	11566.119374773589	7867.8205819103105	10152.39156781539	12250.400518344552	7017.230748197492	16531.000919937203	7965.534640753077	11700.251025859021	9640.009711105962	9718.246262362423	5182.536111310238	7564.9387417315675	10128.6941609884	7565.529593403885
15649.82895030395	8260.465999046763	10887.229396140217	8335.690751365128	11305.096652858365	7248.301957420506	7027.043490259525	5237.61055427336	7283.04968897864	11706.007171442254	6436.772028717589	8834.082633885553	10794.320315216111	14394.731669323202	11766.258508074061	13927.630967508181	11566.119374773589	7863.27429922647	10028.282760558624	12126.358030237634	7017.230748197492	16531.000919937203	7942.411772750677	11672.145021828834	9626.4885618954	9660.131268432991	5181.3967118166	7548.130683423235	10105.1868225187	7523.225162213263
15630.73825805303	8192.57187163362	10486.809979809368	8320.403269267485	11228.190285384642	7139.368163559396	7006.80981310494	5136.810519750563	7283.04968897864	11532.703264371135	6436.15917084065	8698.760719641528	10782.065059709405	14394.731669323202	11763.208706081494	13927.506551692595	11502.983679098565	7859.628566270462	10006.306209975419	12033.778812800216	7017.230748197492	16488.745183257233	7922.644370305261	11671.944947621749	9623.124995545524	9654.33794072902	5181.3967118166	7542.027934898291	10101.068694419037	7520.032752903096
15630.73825805303	8192.57187163362	10400.473884515377	8318.506353386632	11228.190285384642	7120.733070280647	6845.163385940484	5136.810519750563	7267.624666850601	11492.168913627216	5689.039864743593	8698.760719641528	10694.204595831938	14394.731669323202	11751.416963494385	13927.506551692595	11497.03611720113	7820.149760255706	9945.802319664886	12033.778812800216	6993.693049992206	16479.921002367577	7821.728862793298	11613.618204721763	9567.248708072942	9654.33794072902	5181.298460703662	7539.729577078422	10101.068694419037	7496.576150001861
15585.3080888984	8155.035701566421	10394.808950943	8316.329081543994	11188.145643172595	7110.340881231308	6821.139409908162	5122.491875706416	7243.381187174531	11481.575759608968	5242.285657396764	8698.760719641528	10553.234099499508	14193.849139939335	11640.590636106479	13752.713529104474	11340.923628909664	7820.149760255706	9914.410593536211	12021.463012869659	6910.83198803682	16479.921002367577	7821.728862793298	11613.618204721763	9565.255289022754	9641.847762720321	5181.298460703662	7526.589893382974	10099.83598333754	7494.648264993614
15485.190916080994	8155.035701566421	10377.189298092586	8301.443854471723	11140.400881892014	7110.340881231308	6821.139409908162	5112.411321425605	7243.381187174531	11430.14391157609	5242.285657396764	8698.760719641528	10370.139684336873	14168.38778940298	11593.55700363946	13518.137360694058	11340.923628909664	7820.149760255706	9911.976197353224	12016.822567135336	6910.83198803682	16378.911324658358	7821.129751198838	11613.618204721763	9517.029047693004	9530.329586849977	5168.1290812622465	7500.180340440495	10099.797222000356	7485.6120700797965
15477.067491574495	8155.035701566421	10098.554960240086	8301.443854471723	11121.990626540088	6881.044496465339	6821.139409908162	4989.139746098134	7243.381187174531	11385.193005891306	5200.43477915867	8698.760719641528	9908.054251096994	14168.38778940298	11590.850743971834	13500.757454385623	11282.059002415604	7802.400768676714	9863.60550941199	11963.336821844232	6910.83198803682	16378.911324658358	7729.414513050513	11379.65414242728	9517.029047693004	9421.501849070684	5168.1290812622465	7493.56998527866	10099.797222000356	7471.755838606266
15435.194773670039	8155.035701566421	10052.724163116407	8300.85296589302	11103.685041857207	6881.044496465339	6821.139409908162	4972.1168097134505	7243.381187174531	11370.999347824021	5196.892542184318	8698.760719641528	9825.877499474509	14160.762970259615	11548.307342413013	13394.22631525299	11273.59519880964	7673.338273799999	9863.60550941199	11957.00522392386	6910.83198803682	16378.911324658358	7719.155206373464	11379.65414242728	9464.947121910232	9421.501849070684	5168.027385725747	7487.934089295484	10098.0201130419	7463.292735183868
15404.903475416553	8141.818920079626	9688.167570552918	8257.512367373209	10889.888428639604	6868.933228683738	6821.139409908162	4917.079641462135	7243.381187174531	11362.251125720348	5091.25454467869	8511.499193143887	9701.374984389005	14148.706864554117	11497.192525363795	13394.22631525299	11273.59519880964	7673.338273799999	9839.531077339658	11870.842439662572	6910.83198803682	16378.911324658358	7719.155206373464	11374.346452555881	9432.914431033138	9421.501849070684	5168.027385725747	7456.3460923311695	10080.836509964225	7463.292735183868
15369.723717794399	8113.2446569501235	9622.386126619806	8073.158843779486	10800.455320927202	6685.060203760656	6821.139409908162	4752.3240197356745	7241.082215206201	11303.73995793357	4980.0662802403995	8453.32802944937	9693.099649762822	14139.698625386784	11497.192525363795	13394.22631525299	11266.853141654134	7602.652879805281	9808.348180939136	11870.842439662572	6900.429555721411	16378.68029871064	7718.249915431746	11320.816461767008	9118.815776139752	9388.143057131618	5165.194136417299	7456.3460923311695	10080.308748034744	7463.292735183868
15331.90514336029	8113.2446569501235	9425.49391497938	7790.740343851599	10672.86877348399	6685.060203760656	6821.139409908162	4752.3240197356745	7241.082215206201	11303.73995793357	4977.301585359173	8207.24428578124	9693.099649762822	14139.698625386784	11497.192525363795	13383.704103718348	11246.726524721944	7602.652879805281	9808.348180939136	11652.09111076956	6887.868802816467	16362.563139441158	7710.522478005856	11289.26540683121	9083.737975360422	8266.138644640572	5156.473158392599	7456.3460923311695	10080.303188307715	7460.159901695082
15274.92249051121	8112.630813307952	8669.243721622905	7790.740343851599	10616.857610722831	6640.870502723586	6821.139409908162	4750.382141063929	7241.082215206201	11186.946560034434	4959.4629970007945	8187.6980730617415	9686.35338778064	14139.619893660265	11497.192525363795	13383.3407347179	11246.68333902716	7602.652879805281	9792.804199986856	11133.17583849737	6885.41128250137	16346.771539483994	7695.528435897241	11289.26540683121	9060.362095669823	8204.38110710679	5102.7860433206715	7456.3460923311695	10080.280693948189	7454.6000753916205
15274.92249051121	8109.81805305947	8669.243721622905	7790.740343851599	10614.066575604475	6640.870502723586	6810.544942635717	4742.768397941933	7237.230303941671	11186.946560034434	4959.4629970007945	8180.879338472052	9569.360968528847	14027.905341845219	10835.446078139605	13378.950105331827	11211.82392077282	7602.652879805281	9784.998776323528	10979.690947626792	6783.76233104888	16254.903556953695	7688.89521092767	11267.889251746179	8938.060821397023	8189.402923395829	5082.395962110613	7456.339000875437	10080.280693948189	7439.529440467535
15218.648130031364	8109.348861337441	8592.915548358156	7787.3855501032085	10452.81681113655	6627.416585705021	6782.856060345975	4742.74517375774	7236.70206484067	11123.828945756562	4941.789652251002	8163.395298778477	9562.916858275843	14027.905341845219	10570.14644123635	13368.376799804219	11211.82392077282	7602.652879805281	9751.678654489755	10934.445355222359	6776.20828854625	16197.256887546298	7688.89521092767	11258.564585968004	8902.454152129283	8155.368269142126	5072.663279752641	7452.488875153942	10077.35730611062	7439.180770320402
15215.327825156057	8108.974320458882	8592.915548358156	7787.059150806731	10452.81681113655	6560.562975421296	6749.297036458668	4724.562093867901	7236.70206484067	11110.421758774439	4941.789652251002	8121.1670644162805	9535.436859005273	13996.491721587377	10570.14644123635	13368.376799804219	11198.062813728928	7602.652879805281	9734.715986795218	10934.445355222359	6774.726339406093	16197.256887546298	7688.89521092767	11237.765633484689	8898.124346699948	8119.138878721141	5072.663279752641	7447.017414239238	10075.076964525586	7271.525693114751
15186.440342334485	8108.935888200057	8578.17869036194	7784.723841154296	10452.81681113655	6560.178712958171	6741.0909609553	4724.562093867901	7195.202484346338	11110.421758774439	4897.7864179073495	8109.940399862772	9447.394724642496	13926.374816077578	10427.13669710098	13368.376799804219	11155.56902284979	7539.603530108382	9724.127398587689	10927.945876916943	6757.497527781804	16197.256887546298	7687.422610718397	11237.765633484689	8834.141447914535	8101.581508546819	5072.663279752641	7446.333119537623	10072.652598169827	7091.079526453017
15186.440342334485	8108.66454028839	8558.982745688907	7738.595292400189	10441.917903841326	6557.82118394447	6724.39999174251	4722.938957854148	7195.202484346338	11110.421758774439	4889.511078024748	8075.599356189629	9259.756108703697	13926.374816077578	10427.13669710098	13368.376799804219	11126.671994045313	7539.603530108382	9724.127398587689	10925.858344072472	6751.446214617195	16196.847484170255	7687.422610718397	11235.947486567973	8765.571946842041	8000.563588952625	5072.600528840034	7430.75626188376	10060.238587815502	7091.079526453017
15087.783069998424	8106.712006412276	8552.348217890543	7722.5854794628485	10184.363367243039	6557.653551451944	6717.390508899133	4680.332948254826	7195.202484346338	11027.413580745439	4794.505029485441	8070.362668868183	9092.661025072593	13904.691048859931	10405.680590143607	13368.376799804219	11112.829671029767	7508.399943202851	9712.299991799106	10898.226597388237	6699.310234626753	15549.745814158683	7651.652346321861	11235.346396263958	8755.916204604106	7822.701958589108	5062.176010840955	7430.75626188376	10049.802815714529	7087.493011575159
15087.783069998424	8100.557939003615	8552.348217890543	7715.504743822593	10184.363367243039	6557.653551451944	6717.390508899133	4672.431426292477	7195.202484346338	11027.413580745439	4789.241306080711	8070.362668868183	9036.642306477706	13880.069678773994	10394.61178832462	13368.376799804219	11096.81121212151	7443.649318938393	9709.769081499866	10868.635035713256	6669.774837420206	15348.420892991498	7651.652346321861	11210.784403113099	8733.128536861952	7822.701958589108	5059.040398033179	7424.035380227486	10028.392217496561	7080.6972943207775
15084.193958189666	8088.337693152922	8552.348217890543	7714.64340368327	10182.824589224527	6557.653551451944	6639.553644669887	4672.431426292477	7192.6652377099435	10954.75961955143	4789.241306080711	8057.061284556045	8942.280137992238	13806.007175342782	9848.1744483567	13324.297583018199	10749.42551858195	7001.408065632882	9633.655865721266	10856.860904266438	6650.804684739639	15322.373255116296	7561.43431855221	10643.405750064994	8729.05301572702	7818.3774388222755	5058.699549725945	7350.602214717239	10028.392217496561	7032.093716684473
15080.89980174406	8088.337693152922	8535.451661252122	7691.5098857270195	10178.823461223432	6557.646287419675	6582.000572293532	4672.431426292477	7168.1427956655	10954.75961955143	4788.9548673119825	8013.793994126369	8931.090068281253	13736.608516789904	9599.713606200954	13324.297583018199	10642.994275817686	6955.350945986145	9633.655865721266	10842.843830508758	6636.230054657688	15322.373255116296	7557.221223522951	10398.391199667956	8693.961704705784	7661.4979620816885	5058.699549725945	7350.602214717239	10025.958745539536	6815.352946273537
15080.084594649696	8088.337693152922	8535.451661252122	7678.573161022063	10122.756395072374	6547.124498390567	6582.000572293532	4661.545248088951	7127.181143651068	10954.75961955143	4786.572089592598	7941.810813714617	8855.950527270586	13736.608516789904	9593.08259944341	13324.297583018199	10612.566636274183	6955.350945986145	9633.655865721266	10520.548057984555	6636.230054657688	15273.27717372145	7557.221223522951	10248.361393194622	8611.980503924411	7661.4979620816885	5024.372352113491	7350.602214717239	10002.649530929126	6815.352946273537
14958.663067219393	8085.948219639138	8535.451661252122	7678.573161022063	10122.756395072374	6542.021194227775	6582.000572293532	4661.545248088951	7127.181143651068	10879.529757660284	4786.572089592598	7941.810813714617	8808.627179276427	13668.969147939202	9573.458865254122	13230.844647812977	10606.629691456235	6612.087098948848	9536.38413377454	10520.548057984555	6636.230054657688	15228.962302186754	7557.221223522951	10228.764082902755	8603.923115712649	7659.449615041448	5024.372352113491	7331.117743282702	10002.649530929126	6797.527031589395
14958.663067219393	8072.361413293242	8535.451661252122	7678.4647504160575	10064.085037194052	6535.372576550905	6582.000572293532	4627.745167027214	7127.181143651068	10849.32465060313	4786.572089592598	7941.810813714617	8808.627179276427	13437.414707691089	9479.126794440972	13230.844647812977	10606.629691456235	6484.032980520578	9536.38413377454	10487.006609768994	6633.602713977378	15203.903031668528	7495.062915561738	10217.694461800029	8603.923115712649	7229.634952228772	5024.372352113491	7329.8622347243145	10000.524960358653	6797.527031589395
14690.474966667176	8044.665671249541	8529.147023466856	7657.836522078764	9248.085699503254	6480.544234300788	6579.156291536672	4611.610266624945	7127.181143651068	10831.54123698597	4786.572089592598	7919.416409410871	8720.804783448173	13318.41544113908	9248.421286759636	13155.53630472729	10542.486396248918	6329.9093050164765	9527.247942998372	10487.006609768994	6632.4622379429575	15185.635287791476	7489.994628826003	10205.107173393222	8482.537034846793	7085.446823119726	5021.584797092393	7325.162952951451	9907.744124998604	6663.6074628876295
14622.858035879584	8044.665671249541	8529.147023466856	7655.188111877018	9160.847346776958	6480.544234300788	6576.83791794922	4582.705478386577	7127.181143651068	10831.54123698597	4778.955170607789	7918.391535005372	8675.0918668823	13318.41544113908	9223.357601460635	13155.53630472729	10542.486396248918	6299.378836344749	9519.1144867911	10487.006609768994	6620.931516760657	15183.463595896777	7489.994628826003	9690.492079470752	8482.537034846793	7085.446823119726	5017.339426842811	7325.162952951451	9871.248330899964	6647.083296580646
14621.703481841867	8044.665671249541	8421.22814327756	7575.592857041726	9160.847346776958	6480.544234300788	6563.552066320996	4579.888786605803	7127.181143651068	10790.654976159145	4778.955170607789	7839.6991939248155	8650.94294925932	13318.41544113908	9168.698939972313	13147.499886266369	10542.486396248918	6293.658427089818	9517.41552728263	10418.446944846171	6620.931516760657	15089.846751833775	7489.994628826003	9690.492079470752	8482.537034846793	7064.897912181622	5009.395292073194	7318.835176653535	9862.669827721427	6647.083296580646
14620.183512282838	8044.665671249541	8421.22814327756	7572.882151674459	9160.847346776958	6480.544234300788	6554.575393206954	4544.804400600844	7126.793133609713	10790.654976159145	4778.955170607789	7820.385274538845	8648.702731664982	13267.986689827889	9097.308158649641	13147.499886266369	10531.761565180343	6293.658427089818	9186.593471914115	10324.28079083821	6611.135345992653	15089.846751833775	7438.788738780719	9654.858127435167	8482.537034846793	7064.897912181622	5009.395292073194	7289.736276048961	9862.669827721427	6647.083296580646
14578.31118298419	7998.358151379898	8421.22814327756	7563.87257541081	9155.783164776578	6369.8911731509015	6552.6606465550785	4495.800016051254	7053.622880791869	10765.821102386271	4773.222615139974	7819.974320677795	8648.702731664982	13072.78669282974	9096.590651286433	13141.370186955335	10499.12733806764	6197.693045728967	9025.997753519903	10206.893916346005	6601.585848823116	15075.494038469678	7436.525725159315	9654.858127435167	8468.409493361902	7052.153244060246	4996.436476636207	7289.626154556793	9851.240225360007	6644.533362306014
14577.074296127796	7985.934247488651	8392.653294301414	7558.7978114315265	9063.593583019046	6369.8911731509015	6549.232724207101	4494.115788155842	7053.622880791869	10765.821102386271	4773.222615139974	7523.75166284158	8648.702731664982	13056.552304049803	9068.34740263855	13125.620049224573	9672.568476552191	6197.693045728967	9015.305201157826	10160.141974040242	6601.585848823116	15056.967364204333	7413.274752994827	9651.611174814218	8413.92703438537	7047.970730847177	4996.294648349981	7284.7764193929925	9815.881528904813	6628.546444149293
14443.479546967894	7982.477721318037	8366.156668831958	7552.625030566747	9054.126359789914	6369.8911731509015	6545.273790920301	4398.213658565171	7041.874026279978	10739.443387048565	4766.320246256121	7106.774484901614	8640.119021388047	13056.552304049803	9051.286043503604	13098.2667544536	9466.03439089346	6111.9986957854835	9015.305201157826	10076.484612146216	6523.967873812127	14897.250443915309	7408.720293277215	9651.611174814218	8407.74497231383	7013.237256506785	4986.047926298313	6975.6081358772335	9811.728986408389	6617.468257633018
14442.288386335185	7982.477721318037	8362.22170444793	7551.762901305943	9020.17083448379	6361.846210687637	6544.956002282651	4381.82021210874	7034.961472450604	10732.44636678866	4766.320246256121	7063.739561570336	8597.828888669219	13049.940262901051	9030.886613673036	13094.817529420143	9427.694398686766	6078.021057774447	9005.053781255345	10073.422928966342	6523.967873812127	14716.495161945233	7353.501965654408	9651.611174814218	8407.74497231383	6963.312440083716	4986.047926298313	6847.098019928083	9725.835137635526	6577.035051370553
14418.956113967684	7968.756231329861	8361.575165057757	7551.744048616787	9015.932576799298	6361.846210687637	6544.956002282651	4381.82021210874	7034.0837506465605	10723.752500282044	4760.093933315787	7056.576810470472	8590.36169294713	13049.296331673411	9028.179325969626	13087.336750312257	9408.297451587563	6063.974954931048	9005.053781255345	10026.842506747844	6523.967873812127	14711.14725309553	7353.501965654408	9597.854171502955	8406.401140674201	6954.208543421571	4986.047926298313	6773.325327489012	9725.835137635526	6533.4897053720615
14418.956113967684	7802.622877135947	8360.549900733422	7546.941082216612	8967.930551471807	6348.137825994784	6544.91102341759	4373.071744932504	7034.0837506465605	10723.752500282044	4759.498952367232	7045.105420017577	8095.640026955953	12971.860723982585	9020.500738174276	13087.336750312257	9379.236719224496	6061.395659657059	9005.053781255345	10026.842506747844	6523.967873812127	14423.102749653479	7201.288994163174	9561.797626492853	8405.65629478051	6946.416913676987	4986.047926298313	6718.339128364455	9725.835137635526	6527.317261538702
14418.956113967684	7602.622448760381	8360.549900733422	7515.2006097369485	8735.733308692994	6348.137825994784	6540.9563816143345	4352.927154777146	6879.016532656735	10678.126604989022	4759.271472503914	7034.270425302706	7802.9047284510225	12971.860723982585	8845.537071816487	13081.708951609206	9352.557898530138	5975.541301941277	9005.053781255345	9872.71808280939	6523.967873812127	14373.263872866763	6787.242359762885	9561.797626492853	8375.426863692795	6946.15646048561	4986.047926298313	6718.339128364455	9725.835137635526	6527.317261538702
14360.794291868056	7568.156948195653	8249.361526598888	7515.1638780130015	8713.002096579927	6348.133265696757	6540.9563816143345	4352.927154777146	6879.016532656735	10599.803238190034	4691.674405903738	6984.343009318419	7794.857002583807	12945.817104012343	8845.537071816487	12942.249063202577	9278.905886146807	5948.8617040151385	8995.068404480005	9825.392894155222	6523.967873812127	14369.497399231996	6787.242359762885	9547.81928984449	8372.343682520499	6946.15646048561	4984.362074875866	6717.872378076648	9698.198392544833	6527.102351613607
14360.794291868056	7567.6274134330215	8246.74188313946	7515.1638780130015	8713.002096579927	6274.07809611219	6540.9563816143345	4352.927154777146	6859.391694490745	10599.803238190034	4686.197383761805	6902.231647832769	7749.526749566937	12945.817104012343	8845.537071816487	12942.249063202577	9278.905886146807	5902.171455968909	8142.693488860825	9825.392894155222	6523.967873812127	14339.355353331399	6725.583036117423	9547.068491389622	8372.343682520499	6944.320986596976	4977.07101502843	6717.867403882292	9698.198392544833	6527.102351613607
14264.422493743828	7563.899393263438	8246.74188313946	7515.1638780130015	8713.002096579927	5928.815185953294	6525.568144202603	4331.310202246719	6839.941276151037	10577.663817868019	4686.197383761805	6902.231647832769	7681.378053700855	12945.817104012343	8845.537071816487	12942.249063202577	9232.449453462266	5892.070404866377	8073.31149934431	9789.7038639832	6508.495638582507	14046.81689416787	6713.7641840559345	9547.068491389622	8348.21265084975	6943.005483244001	4969.022248177041	6717.867403882292	9635.472716500153	6527.102351613607
14264.422493743828	7553.37225469694	8246.74188313946	7515.1638780130015	8713.002096579927	5915.103747662292	6513.335403066875	4318.762261068091	6828.440782646344	10543.3965519262	4685.464842214299	6885.262732771645	7681.378053700855	12945.817104012343	8845.537071816487	12936.4413073393	9230.78152745281	5878.4726824702975	8070.071731131539	9774.273471177916	6468.382414194209	13860.6516459433	6684.05288498794	9547.068491389622	8301.11491508942	6864.040912814126	4967.912919012404	6717.785006679844	9635.472716500153	6525.840372187192
14241.36489596287	7553.37225469694	8246.74188313946	7514.7025892923975	8703.379901430635	5915.103747662292	6513.177164800686	4318.762261068091	6813.722952646337	10543.3965519262	4683.037831322493	6885.262732771645	7644.894771258867	12740.403113140552	8845.537071816487	12824.161717691903	9216.441361703995	5878.4726824702975	8055.108607037684	9763.125262149395	6454.673749314605	13860.6516459433	6626.997216459323	9546.87273436163	8301.11491508942	6845.349794655073	4948.720104140811	6697.380377568216	8291.095977109837	6521.83444684475
14241.36489596287	7550.542604784091	8246.74188313946	7514.7025892923975	8627.988251671542	5915.103747662292	6513.177164800686	4318.762261068091	6813.722952646337	10535.283071853033	4662.456209350862	6885.262732771645	7644.894771258867	12382.99103883247	8845.537071816487	12823.95524646465	9140.438042463566	5855.751531825061	8040.437046217155	9739.61343469867	6441.647824550957	13860.6516459433	6580.090262243917	9546.87273436163	8293.598497233452	6845.349794655073	4948.720104140811	6697.380377568216	8182.905101377353	6497.624821713489
13375.589472254678	7530.55188427268	8217.20944795716	7514.7025892923975	8623.137391137838	5914.041746568935	6513.177164800686	4308.7684857525055	6711.268359703735	10535.283071853033	4656.4748110205	6824.648950136254	7626.117853081774	12230.885359799175	8845.537071816487	12345.744014008578	9094.789780535208	5827.520437939293	7957.5771222738695	9739.61343469867	6441.647824550957	13815.686909718283	6436.360814677817	9541.280923543998	8165.102944848735	6843.862486291138	4948.14145388591	6697.380377568216	8182.905101377353	6483.262903728815
13195.161448711602	7530.55188427268	8128.763038416223	7514.7025892923975	8587.404371368797	5914.041746568935	6513.177164800686	4302.183062481432	6711.268359703735	10527.559203348692	4656.4748110205	6824.648950136254	7580.60294139289	12230.885359799175	8845.537071816487	12345.744014008578	9094.789780535208	5755.897497145915	7943.968857576621	9705.795490178089	6441.647824550957	13719.917019948824	6435.084856960816	9541.280923543998	7666.678326011244	6842.323195501201	4948.14145388591	6697.380377568216	8182.7233224549445	6483.262903728815
13126.274083813381	7496.491953616623	8128.763038416223	7514.7025892923975	8586.756280112604	5911.691629689771	6513.177164800686	4301.874069255113	6711.268359703735	10517.07192919106	4656.4748110205	6783.544112644694	7580.60294139289	12188.46407285516	8835.465902814083	12345.744014008578	8995.503350768042	5739.065390436258	7902.172488028522	9689.201722005477	6441.647824550957	13701.025916131235	6430.256990425784	9536.919435685337	7666.678326011244	6842.323195501201	4945.479609921572	6670.661903632629	8182.7233224549445	6465.986398798191
13059.385799834008	7495.473311094726	8128.763038416223	7514.7025892923975	8586.756280112604	5900.563372150578	6512.585990618098	4289.219177340003	6696.323584006112	10516.007597515109	4656.4748110205	6783.544112644694	7560.21647889726	12038.868644685477	8827.426978942498	12345.744014008578	8943.238453646887	5739.065390436258	7836.840929248652	9687.799186663922	6440.980317430947	13008.40544254221	6421.6856380623185	9520.541405425822	7666.678326011244	6842.323195501201	4930.2695719132	6652.627835701004	8182.58542850642	6465.986398798191
13059.385799834008	7462.3193283252995	8128.763038416223	7514.7025892923975	8586.756280112604	5900.563372150578	6505.408084384016	4284.891561701139	6653.664037282736	10515.08588311675	4656.4748110205	6764.0590781696965	7560.21647889726	12038.868644685477	8827.426978942498	12345.744014008578	8943.238453646887	5716.983765176818	7836.840929248652	9687.799186663922	6440.980317430947	13008.40544254221	6412.914090085343	9520.541405425822	7666.678326011244	6842.323195501201	4927.61008696598	6652.627835701004	8182.58542850642	6460.965686948476
13018.682534364894	7462.3193283252995	8128.582449656804	7509.441215967979	8586.756280112604	5900.563372150578	6500.069739902576	4277.637618571381	6653.664037282736	10507.16132997442	4646.000613973359	6762.91281545269	7560.21647889726	12029.773045676004	8686.054453051966	12345.744014008578	8943.238453646887	5715.01668231536	7829.670256384866	9674.837377928781	6440.805659676	12979.59920020802	6412.914090085343	9520.541405425822	7659.083173165165	6837.261486956671	4913.0125943507155	6650.216113026228	8182.155543362818	6460.965686948476
12652.611364416853	7462.3193283252995	8128.582449656804	7509.065643096625	8586.756280112604	5878.454848724569	6499.891364739717	4276.846907540556	6653.664037282736	10501.588911026947	4646.000613973359	6759.298976065572	7558.398806238772	11996.077630162887	8686.054453051966	12041.280626796164	8943.238453646887	5684.130579499718	7715.420163415461	9671.718922078153	6438.556762638301	12979.59920020802	6372.240914841603	9517.831812099737	7595.209614061934	6837.261486956671	4913.0125943507155	6650.216113026228	8182.026924917934	6460.965686948476
12523.143290301956	7462.3193283252995	7954.112059738982	7508.897694098408	8586.756280112604	5866.951477554446	6499.760357796873	4272.690421603604	6643.090213489071	10474.420095913247	4646.000613973359	6755.285268921527	7558.398806238772	11996.077630162887	8668.82610595864	12030.146366577503	8943.238453646887	5684.130579499718	7509.416399347982	9671.718922078153	6423.317713320396	12910.243950577456	6360.358827462637	9499.548564213343	7595.209614061934	6814.2188428588815	4912.435876633346	6638.393626902016	8145.935933723651	6460.965686948476
12425.034166463749	7460.114831913126	7886.33234200683	7502.21295789365	8586.756280112604	5849.053804034767	6499.709290972723	4272.690421603604	6643.090213489071	10470.143952652124	4645.990739738735	6734.427936893902	7558.398806238772	11995.982025378022	8624.442020197948	11986.780063404964	8943.238453646887	5662.675852896703	7454.772273340703	9660.753608011808	6423.317713320396	12899.690306985252	6352.993112264978	9444.620770643807	7595.209614061934	6810.424905911969	4911.096647964944	6634.084282717307	8145.935933723651	6444.890665676893
12425.034166463749	7443.299941211636	7886.33234200683	7501.583858142076	8586.756280112604	5836.392624954116	6499.705052486983	4270.3544440363985	6643.090213489071	10454.861609711566	4645.990739738735	6726.294852413074	7548.590275722592	11988.561129719581	8614.103618064362	11941.655042794468	8923.224117834861	5627.858116683761	7445.7626548549915	9654.866632559035	6423.317713320396	12885.082278376345	6331.027616695784	9444.620770643807	7538.990295434248	6805.6398064336245	4910.3022750685295	6630.4178828343	8145.935933723651	6444.890665676893
12425.034166463749	7392.632704143565	7799.631763119599	7501.369996120192	8586.756280112604	5834.9810556578805	6499.704886531179	4255.036088903673	6599.494300036588	10454.861609711566	4645.990739738735	6718.587041142185	7548.590275722592	11968.085591353689	8607.186291764325	11895.241691009896	8923.224117834861	5620.886608005285	7331.513301475216	9654.674659476785	6422.71244244969	12885.082278376345	6331.027616695784	9442.27527585168	7483.5642371145495	6805.503112057143	4907.631462286405	6177.749768368639	8145.935933723651	6423.038821728369
12336.863771884746	7390.081108929302	7799.631763119599	7500.842199216832	8582.760125447829	5826.819138590439	6499.704329666101	4255.036088903673	6579.326310190066	10454.861609711566	4645.990739738735	6718.587041142185	7547.694726104783	11931.52580397841	8600.829262766232	11884.997281339718	8923.224117834861	5583.3423339795445	7280.589558638559	9641.229089994757	6394.823234996577	12850.295246509662	6319.132970744233	9442.27527585168	7299.518122913431	6796.780927026194	4906.991227305481	6039.4229897155665	8133.2535687479585	6414.790163790739
12336.863771884746	7390.01139267388	7797.10673253346	7495.943553450691	8538.579148599663	5698.1800091913665	6499.704288566089	4254.370847946848	6575.539339721693	10454.861609711566	4645.990739738735	6718.587041142185	7547.694726104783	11931.52580397841	8594.1015028712	11884.997281339718	8922.409585065983	5580.817262881133	7107.419502915463	9616.115801299238	6391.53159430185	12850.295246509662	6318.3595802426225	9442.27527585168	7299.518122913431	6784.941513251543	4906.974684400119	6015.036747113485	8133.2535687479585	6414.790163790739
12326.735733386737	7389.419996420827	7769.934960101363	7493.695664438607	8531.19773673606	5449.861512534728	6496.301078073129	4254.370847946848	6539.510520976953	10432.279701955937	4645.990739738735	6718.587041142185	7546.698140324115	11915.714098858538	8594.1015028712	11879.806790573573	8905.873244216742	5580.817262881133	7106.744941080528	9613.556494313076	6385.2555091543645	12850.295246509662	6306.658539374604	9435.387617609174	7265.637061487337	6767.30616254622	4906.96523027227	6015.036747113485	8133.2535687479585	6414.790163790739
12266.79137528675	7389.419996420827	7769.934960101363	7481.4560484243275	8531.19773673606	5449.861512534728	6495.508676537256	4251.70667490928	5326.889453427281	10418.08726282071	4645.914751300347	6715.078677956729	7541.922320583641	11891.317842248935	8594.1015028712	11879.806790573573	8905.873244216742	5576.069594129999	7049.707278871866	9613.556494313076	6385.2555091543645	12826.065481318183	6295.9030154983	9430.398065505959	7264.54053190669	6763.109499446105	4904.701763682075	6015.036747113485	8133.2535687479585	6406.540933528186
12266.79137528675	7362.638773176556	7730.642833367465	7480.575638523712	8498.42649967454	5412.188475837703	6495.508676537256	4241.116862892406	5152.712938919183	10407.92900561201	4644.091938195749	6708.666532234664	7541.922320583641	11865.722649853036	8579.39588190796	11867.979021496949	8899.575895358197	5576.069594129999	7049.707278871866	9613.556494313076	6370.808573380366	12803.816327557925	6286.5043844162365	9427.771383724887	7264.54053190669	6667.65513417705	4901.679541272508	5963.755749470751	8119.592331555743	6389.386555704574
12253.32336598479	7355.2199628846565	7723.4945149446985	7480.575638523712	8485.110560496718	5404.394303146677	6490.61444786671	4226.7884393534005	5090.745076240502	10405.445376313264	4643.6795006922375	6699.804275019781	7541.922320583641	11845.396251991782	8579.39588190796	11867.979021496949	8899.377642075444	5571.848715157019	7042.749421036004	9613.300109840511	6370.808573380366	12770.890288220771	6267.865040736977	9399.762719922628	7258.924147831312	6420.7051234262335	4901.679541272508	5963.755749470751	8109.351895486402	6354.220602160495
12253.323054534023	7355.2199628846565	7723.4945149446985	7480.561197764511	8479.775340052669	5404.394303146677	6490.6112717328315	4226.7884393534005	5090.271042595276	10403.537339231047	4643.656508269782	6698.044008454632	7517.321965415153	11705.70516392294	8579.39588190796	11867.979021496949	8897.208242063336	5571.848715157019	7042.745729078242	9612.926693041807	6370.633734888364	12744.195500138621	6267.865040736977	9397.63030531817	7213.239258421128	6376.103648799446	4901.525707961709	5963.755749470751	8108.984211021199	6354.220602160495
12248.132172363334	7353.417241142952	7722.422302598862	7480.183355228873	8404.9558671173	5402.062013438744	6490.607628100896	4223.254292053856	5017.585965048258	10382.550473718567	4643.656508269782	6698.044008454632	7517.321965415153	11700.564910806797	8579.39588190796	11867.979021496949	8897.208242063336	5553.749085388753	7041.957083955707	9608.45652257781	6369.742440084831	12744.195500138621	6265.807037653658	9395.374459892962	7204.994141664469	6163.029559229976	4901.332018602041	5963.755749470751	8108.984211021199	6354.220602160495
12214.899275908967	7333.983584582699	7722.422302598862	7475.744392861186	8397.250519037254	5402.062013438744	6488.533190136943	4223.218953529644	5017.585965048258	10337.956707694071	4643.656508269782	6698.044008454632	7517.321965415153	11582.212460186272	8579.39588190796	11867.979021496949	8889.505310477844	5553.749085388753	7041.957083955707	9555.563696381832	6369.742440084831	12692.417957856258	6259.595858483387	9172.828004887155	7190.813316605734	6163.029559229976	4874.679607922503	5960.493770722347	8108.467884168916	6354.220602160495
12192.049504416544	7333.983584582699	7722.422302598862	7473.457041045078	8397.250519037254	5402.062013438744	6488.293791246067	4219.5404494425275	5017.585965048258	10337.956707694071	4643.656508269782	6692.476402506427	7512.032639763184	11580.027862134573	8561.47549534158	11867.979021496949	8862.499787962106	5553.749085388753	7041.876997966524	9555.563696381832	6369.71243156762	12630.239478637724	6259.595858483387	9134.37480616748	7151.682874534182	6163.029559229976	4805.13198002662	5956.212309505429	8108.393863661254	6354.220602160495
12125.192169712363	7333.27779093137	7721.905074550378	7473.457041045078	8319.767561983306	5368.95811370054	6488.184401870309	4219.5404494425275	5017.585965048258	10159.530700674914	4643.65257026595	6686.513803717853	7512.032639763184	11580.027862134573	8560.88659693252	11851.068694800195	8840.196779543412	5553.749085388753	7010.820012153416	9555.563696381832	6359.440040640323	12521.29012648906	6259.595858483387	9134.37480616748	7151.031604383517	6148.224554314575	4773.66850923612	5956.098134476419	8089.746772045858	6340.472132894569
12125.192169712363	7304.268449723412	7721.699960761369	7473.457041045078	8319.767561983306	5368.95811370054	6488.172761058516	4214.850622953749	5017.585965048258	10159.530700674914	4643.423039862196	6676.05559989522	7494.269982135553	11579.6744858456	8560.524036358642	11831.830143312	8808.980052379584	5553.749085388753	7010.820012153416	9555.563696381832	6358.948437955361	12467.815342377524	5842.158904042045	9117.82218101724	7151.031604383517	6148.224554314575	4771.903748425864	5863.545964877116	8087.64898427371	6305.593895233143
12125.192169712363	7292.099058933886	7721.62063021837	7473.457041045078	8319.767561983306	5368.95811370054	6488.172761058516	4214.8501342477775	5017.585965048258	10153.414256398702	4643.423039862196	6657.179484531935	7485.958677921813	11526.24121976605	8560.524036358642	11831.830143312	8784.129215104302	5541.200587994512	7010.820012153416	9555.563696381832	6358.948437955361	12386.740488933336	5771.702297765026	8907.291817351108	7148.84590009842	6147.634287676329	4771.903748425864	5596.110045456413	8087.64898427371	6305.593895233143
12032.255136479169	7291.977435512395	7641.788873838768	7473.457041045078	8209.92223220907	5361.965745530773	6473.310686476449	4214.8501342477775	4976.319303774723	10119.68730252366	4643.423039862196	6655.841067349364	7242.401350075101	11488.152888006329	8560.47037002063	11831.578517657572	8773.986539853786	5528.389441787665	6997.659613361923	9555.063545992416	6358.948437955361	12322.079242805052	5766.7986075689905	8886.21700887133	7090.363912047595	6139.476632871814	4771.903748425864	5555.552633813228	8076.4755330965145	6305.593895233143
12032.255136479169	7290.200566214795	7509.789379588278	7473.457041045078	8209.92223220907	5360.0977053314855	6473.310686476449	4214.8501342477775	4976.319303774723	9944.109643925429	4643.423039862196	6624.778709024128	7224.186596745088	11476.246863281005	8560.46818729274	11830.448580389319	8765.505858610662	5321.2913806382885	6990.161044940764	9553.92320685069	6358.932332747372	12293.480178812315	5708.111162431493	8882.420009357418	7090.363912047595	6083.973008230492	4761.000987527808	5555.552633813228	8076.4755330965145	6305.593895233143
11998.562113501177	7261.6065084020065	6988.090229028621	7466.738564582511	8209.92223220907	5359.77354739757	6473.310686476449	4212.406457146386	4868.040065855099	9941.292704122297	4643.423039862196	6571.784654888219	7216.196955245221	11459.597315247012	8559.295054249991	11827.111029167127	8690.81902428199	4891.715585721212	6990.161044940764	9549.786098969671	6357.127820946991	12288.519798184514	5669.96598898643	8834.02116312743	7090.363912047595	6037.2633225814225	4755.361044106068	5521.178586363189	8076.4755330965145	6292.575053105207
11998.562113501177	7256.920436073253	6929.887271919339	7466.738564582511	8166.454713175062	5352.99939419007	6473.310686476449	4210.529296515371	4863.822025190454	9939.149675381686	4643.062447684064	6571.784654888219	7141.9461166997535	11453.053308182392	8107.243222711096	11426.38495792562	8687.440694874984	4877.2834804360555	6990.161044940764	9506.101608868388	6356.55655085922	12286.029840749032	5624.8266244293845	8805.241427407787	7090.363912047595	6033.433164054087	4755.361044106068	5463.783618190437	8074.562347946662	6292.575053105207
11998.562113501177	7255.45689934639	6929.887271919339	7466.738564582511	8166.454713175062	5310.236510344156	6472.556065680046	4210.529296515371	4853.534057792598	9939.149675381686	4642.990806984562	6571.784654888219	7141.250257168003	11391.066676961655	7577.402690788612	10677.260496044944	8651.765068563935	4838.806778682267	6988.77521379543	9506.101608868388	6356.55655085922	12258.469696026503	5624.8266244293845	8740.965789301503	7082.045712169031	6017.063534615924	4708.079567665087	5463.783618190437	8074.562347946662	6258.921231997879
11891.854848808589	7254.739588999767	6929.887271919339	7465.248230701638	8111.657925871504	5308.231574763118	6469.568999407606	4203.09022979721	4844.193861150776	9901.17043648968	4639.0543445870635	6571.784654888219	7141.250257168003	11391.066676961655	7570.703782795659	10677.260496044944	8651.765068563935	4819.923923271161	6971.998090088614	9506.101608868388	6356.55655085922	12244.959679560987	5624.8266244293845	8740.965789301503	7071.9414021308685	6017.063534615924	4708.079567665087	5463.783618190437	8071.497013807865	6239.288134574755
11891.542969264168	7252.90640074912	6929.887271919339	7457.860639529224	8111.657925871504	5307.807001548371	6466.612911041508	4203.09022979721	4840.4977700426725	9892.701300934075	4638.815836694601	6571.784654888219	7128.437465369826	11391.066676961655	7539.364412834563	10677.260496044944	8648.458603411831	4815.262507665723	6967.392449925055	9495.942811301718	6356.55655085922	12191.953780910237	5614.015709118722	8740.965789301503	7048.492968937222	6000.16606916174	4700.550278232133	5419.016075846724	8070.545575638294	6239.288134574755
11891.542969264168	7249.965846100753	6929.887271919339	7457.860639529224	8104.261396443459	5304.920991418629	6466.612911041508	4190.750732895394	4827.244190614576	8994.693325571989	4637.585449820784	6571.784654888219	7128.437465369826	11359.00013244975	7539.364412834563	10677.260496044944	8648.438437735966	4766.7706038032165	6967.392449925055	9495.942811301718	6348.168089963135	12191.953780910237	5550.771156162629	8709.544003295221	7029.804704214259	5917.867490443672	4595.458710688473	5419.016075846724	8069.391160231079	6239.288134574755
11871.830293015108	7248.401047377443	6929.887271919339	7457.8265016968	8104.261396443459	5304.920991418629	6454.160896694237	4190.693357355244	4827.244190614576	8846.239972422933	4637.585449820784	6571.784654888219	7127.792741412624	11358.780460678221	7539.364412834563	10626.35498977744	8648.113317471061	4755.854693996884	6967.392449925055	9489.167666348692	6340.1117635027695	12147.813579309153	5550.24670606027	8657.816871576944	7024.4951614714555	5917.867490443672	4595.458710688473	5419.016075846724	8069.391160231079	6239.288134574755
11871.830293015108	7248.401047377443	6929.887271919339	7457.8265016968	8094.965553005774	5304.920991418629	6446.0881733190245	4190.688546779707	4802.866606463087	8846.239972422933	4637.585449820784	6564.994644482532	7109.34671521147	11358.178503645346	7515.218169889193	10606.408218920269	8630.814234190419	4755.854693996884	6940.425386193358	9489.167666348692	6327.511818833469	12146.553609054872	5550.24670606027	8657.816871576944	7005.606909267917	5917.867490443672	4503.576961410974	5411.801124298051	8069.391160231079	6239.288134574755
11871.830293015108	7248.401047377443	6929.880856883181	7457.075486188392	8093.960898484572	5304.920991418629	6446.025219109771	4190.688546779707	4799.4164083823125	8846.239972422933	4637.500456947935	6564.68571767194	7098.2929842539725	11358.178503645346	7498.294737919026	10606.408218920269	8618.167652135939	4751.942250605138	6940.425386193358	9479.236355995608	6326.780160664795	12145.391320274075	5548.0025055878195	8657.816871576944	7005.606909267917	5917.867490443672	4079.4537563311437	5385.868476309055	8069.391160231079	6239.288134574755
11871.830293015108	7248.401047377443	6919.567211604767	7456.810344508833	8089.699126205737	5304.920991418629	6446.025219109771	4190.688546779707	4793.533087626267	8836.043854095711	4635.611410859672	6549.631645499654	7098.2929842539725	11343.938888622299	7467.354112581202	10606.408218920269	8618.167652135939	4719.195651490572	6860.830378877004	9475.518769488934	6326.580139034637	12133.993575653323	5539.060940957816	8657.816871576944	6999.334081776018	5884.162251787441	4079.4537563311437	5385.808657196496	8069.391160231079	6226.990812423477
11845.285230004132	7248.401047377443	6919.567211604767	7456.810344508833	8082.531141185237	5304.907320064895	6446.025219109771	4190.537996390456	4793.306997258448	8786.9696651802	4635.142524609605	6549.631645499654	7089.602330967625	11320.457545164583	7455.411786176725	10603.72750205478	8601.70493562708	4714.7410869292635	6860.830378877004	9475.05140380904	6326.580139034637	12055.091422593183	5513.803469895678	8650.392480299057	6988.977086422449	5867.830854554125	4079.4537563311437	5385.808657196496	8069.391160231079	6226.990812423477
11718.111920459614	7248.400996651765	6919.567211604767	7456.807675543357	8013.277642403256	5302.669118592093	6446.025059982242	4190.537996390456	4767.437640189749	8786.9696651802	4635.0067903050185	6549.631645499654	7089.602330967625	11276.327979916508	7448.424036356287	10602.076436426421	8596.725096179158	4694.917856732819	6814.798187384837	9474.012733999427	6323.771006496761	12055.091422593183	5513.803469895678	8650.392480299057	6972.942939556414	5833.866053492508	4033.9883753325503	5353.732375707809	8068.423109171294	6216.014744534124
11718.111920459614	7248.400996651765	6910.0333330167305	7456.491070205463	8013.277642403256	5301.842528732632	6446.022499124389	4184.6477939001725	4767.437640189749	8724.710740603796	4635.0067903050185	6523.26979630733	7086.75164935242	11276.327979916508	7340.095476768929	10551.144626882562	8575.289059536324	4694.917856732819	6814.798187384837	9472.70073725705	6323.126370676546	12038.296805108335	5513.803469895678	8571.779916916475	6967.266688089908	5782.47598466921	4009.0508601743654	5337.274483635332	8068.423109171294	6167.579202195497
11718.111920459614	7248.400996651765	6909.853114578113	7453.447723539899	7943.2331993214175	5299.996001744858	6446.022419361245	4184.6477939001725	4767.296559549945	8724.597774192269	4633.366480905811	6510.140734957661	7086.69696147604	11276.327979916508	7335.553295813329	10550.786785739749	8575.289059536324	4694.34321989047	6765.967823655037	9444.714359768448	6323.10189784842	12038.296805108335	5484.187544056946	8570.873380154313	6927.630567222997	5782.47598466921	4009.0508601743654	5337.193133263161	8068.422578475069	6158.094443975022
11718.111920459614	7248.120978353859	6908.43613383442	7453.447723539899	7936.692503802899	5283.694131137673	6446.022419361245	4184.6477939001725	4767.296559549945	8722.120155576424	4633.359574954388	6510.140734957661	6881.078069599932	11276.327979916508	7326.594408331692	10550.786785739749	8575.289059536324	4694.34321989047	6765.967823655037	9441.224412017646	6322.6834699191795	12028.833461379154	5484.187544056946	8570.873380154313	6927.630567222997	5782.47598466921	4009.0508601743654	5333.905275980162	8068.422578475069	6158.094443975022
11687.523018424206	7245.963985097931	6895.928952522496	7453.427043244397	7920.432307675976	5280.86873461743	6446.022419361245	4180.452286793241	4747.796033971127	8708.280797216203	4633.359574954388	6510.140734957661	6840.8202702659355	11276.327979916508	7322.840629887627	10527.246648031583	8546.249268477091	4688.632433451571	6725.110849532873	9441.135275553257	6322.6834699191795	12006.276742146432	5484.187544056946	8570.514041244689	6923.697735243709	5782.47598466921	3972.3898437551047	5332.795927270679	8067.651219886438	6146.969353578533
11687.523018424206	7244.266806960746	6857.061088101155	7453.427043244397	7920.432307675976	5280.667890058085	6446.022419361245	4176.172693007462	4735.253675089903	8703.578755359918	4633.359574954388	6510.140734957661	6749.678823210468	11266.098914497567	7316.0674268931525	9593.013932784674	8546.249268477091	4687.726840095631	6713.211699906057	9441.135275553257	6321.837593619371	11993.003397500586	5464.2275106161005	8567.24402771514	6875.4097310307225	5750.592024544583	3972.3898437551047	5299.901911720415	8067.585141155309	6146.969353578533
11677.015180151217	7244.243755067833	6857.061088101155	7453.392945240631	7920.432307675976	5280.544529754554	6446.022419361245	4176.172693007462	4735.253675089903	8673.537565785016	4633.354449343132	6506.148200807715	6749.678823210468	11266.098914497567	7279.296662570062	9278.151591699758	8520.818574498413	4687.726840095631	6679.55896273309	9441.130444013528	6321.837593619371	11864.07691353456	5455.68487521456	8565.903218013342	6840.378049457411	5749.830633342845	3972.3898437551047	5299.901911720415	8067.585141155309	6145.558424041053
11670.31182381309	7242.619262028823	6857.061088101155	7453.390465889439	7920.432307675976	5276.2303723597015	6446.022419361245	4168.868521573466	4731.542941264983	8673.537565785016	4633.291116521471	6502.590286590821	6749.678823210468	11266.098914497567	7278.845759264142	9198.797589073552	8520.818574498413	4687.726840095631	6674.974365804749	9441.114820928662	6321.837593619371	11864.07691353456	5455.578202268893	8565.87138447008	6833.042454459584	5749.830633342845	3972.3898437551047	5299.901911720415	8067.421407849624	6124.739469572768
11327.36140937618	7241.239163233131	6856.80645448415	7448.786136989359	7920.432307675976	5276.092400321906	6445.5607674592975	4168.13616988403	4729.749816985267	8673.537565785016	4633.291116521471	6502.590286590821	6749.678823210468	11205.869268605526	7276.334321121911	9188.445657270995	8471.675730113111	4687.726840095631	6646.849794132709	9441.114820928662	6321.837593619371	11864.07691353456	5455.578202268893	8565.696966467647	6821.374109774997	5747.305271177042	3972.3898437551047	5293.875368264358	8067.375442938408	6107.68245389532
10782.442577750835	7239.636643456332	6856.327925990722	7448.786136989359	7882.017321183966	5274.002754121777	6441.830360795029	4167.602653851591	4726.009631419467	8673.537565785016	4633.122667444754	6499.592044136341	6656.896509496948	11205.869268605526	7271.81432459893	9187.502821454153	8471.675730113111	4679.490260541932	6646.849794132709	9439.036768725913	6318.949521035696	11864.07691353456	5454.320829757354	8565.696966467647	6789.3354817602385	5747.305271177042	3972.3898437551047	5253.191511149715	8067.375442938408	6107.68245389532
10782.442577750835	7239.636643456332	6856.327925990722	7448.786136989359	7882.017321183966	5272.9013897377545	6441.830360795029	4167.602653851591	4726.009631419467	8673.537565785016	4632.99257056714	6497.278431405592	6635.091635761197	11205.869268605526	7271.81432459893	9127.904496154008	8469.27123780646	4678.457193953851	6641.502264171081	9439.036768725913	6318.949521035696	11612.030540873915	5452.668597939975	8565.696966467647	6789.3354817602385	5747.148569194753	3971.798029642546	5253.191511149715	8067.375442938408	6107.68245389532
10782.442577750835	7239.636643456332	6856.321042639794	7437.503569238139	7882.017321183966	5270.036655410409	6441.830360795029	4167.522763793249	4725.983933426115	8673.537565785016	4632.920572848261	6481.838519186164	6576.300612689774	11205.869268605526	7271.81432459893	9111.555539901758	8469.27123780646	4673.729775268601	6640.5603515194325	9439.036768725913	6318.949521035696	11484.390887164764	5452.6562226006145	8565.691017922058	6773.731612791428	5746.559549471377	3971.798029642546	5253.191511149715	8057.870697385927	6102.211440473244
10769.593810517934	7239.5140792847615	6852.062958625373	7432.353640003087	7877.901766793647	5238.733488019173	6440.673090373647	4158.212746517052	4725.98335117307	8673.537565785016	4632.870887903434	6477.607131040103	6565.574606495517	11191.171532838045	7271.383724013049	9109.028721796934	8464.600143464257	4673.729775268601	6640.476800696516	9437.126098011291	6318.949521035696	11484.390887164764	5448.432203715255	8556.13622478231	6747.342481791579	5746.559549471377	3971.798029642546	5253.191511149715	8057.870697385927	6102.101270638358
10762.093486359938	7239.14567363096	6839.778854887388	7427.2385721877645	7862.304098253893	5237.899124971717	6430.901486025261	4155.539841616494	4713.623639132088	8671.947189337783	4631.347157912261	6474.5000343340025	6565.574606495517	11191.108404935625	7271.383724013049	9109.028721796934	8460.29390802509	4673.6257867719305	6631.182125786338	9430.01497101755	6318.146670589456	11473.22047654405	5447.678562386013	8551.768290463542	6747.342481791579	5746.559549471377	3971.798029642546	5252.4603434128585	8057.280525503125	6102.087645274816
10762.093486359938	7239.14567363096	6839.778854887388	7427.2385721877645	7862.304098253893	5237.899124971717	6430.554296863871	4155.437134043517	4713.623639132088	8671.947189337783	4631.347157912261	6474.5000343340025	6558.342845446601	11191.108404935625	7271.383724013049	9109.028721796934	8457.015592557367	4672.425814336624	6631.182125786338	9430.01497101755	6317.895867543793	11473.22047654405	5447.678562386013	8533.825553695739	6747.342481791579	5741.6063333221255	3971.798029642546	5239.520439450144	8055.559028528076	6102.087645274816
10760.775167131713	7239.14567363096	6839.637795143709	7427.2385721877645	7862.304098253893	5212.075797081873	6428.449196344077	4155.437134043517	4713.623639132088	8671.885318424069	4631.347157912261	6469.75880354274	6547.2894907426125	11191.108404935625	7271.383724013049	9109.019779231998	8455.235125375591	4660.291971719596	6629.022527687974	9430.01497101755	6317.88835561847	11467.948580552209	5447.671038801749	8533.825553695739	6746.340615675157	5734.062653479067	3966.033690341079	5239.520439450144	8049.290716666253	6102.087645274816
10755.415450378972	7239.14567363096	6826.006394609658	7427.2385721877645	7862.304098253893	5212.075797081873	6426.729896869747	4154.7333420406485	4705.000884347776	8671.274059327883	4631.347157912261	6464.202083496623	6547.2894907426125	11187.699194169623	7262.934940128613	9103.172839018602	8424.307149626828	4659.326862711804	6627.672035802493	9429.769604026835	6317.324301917761	11463.64703174493	5447.671038801749	8533.665793477065	6732.852691936569	5733.358287583682	3961.7502182336366	5237.209640668259	8047.0685981341885	6093.823670838836
10729.492317900873	7239.14567363096	6824.613191422439	7426.974743127624	7862.304098253893	5212.075797081873	6425.768388420361	4154.658790438534	4704.646560379986	8666.177501013284	4631.347157912261	6463.851910325298	6503.818477298926	11186.330659078878	7261.661008095364	9103.172839018602	8408.600651823454	4659.134562479824	6572.9698591443885	9429.769604026835	6315.008799125696	11463.64703174493	5447.6477975491325	8527.451827069628	6711.957509245437	5732.822668990812	3961.7502182336366	5236.485309691643	8043.349530101712	6093.348580514057
10729.053385879683	7239.14567363096	6824.133656715737	7426.949956833953	7818.0156522864045	5212.075797081873	6425.540867172252	4149.634666794873	4704.646560379986	8653.148845282642	4631.347157912261	6461.476716012325	6501.626389445148	11123.987594351094	7257.076937912478	9099.006436543857	8402.96051305022	4659.0414658545515	6541.134909755682	9429.767332547273	6314.566945619186	11463.64703174493	5447.6477975491325	8527.451827069628	6701.360181652699	5731.82728035161	3941.631353110276	5236.157806408252	8043.233399284579	6086.400027060071
10724.194187271165	7236.133114765671	6824.133656715737	7422.686126848464	7810.959737940468	5212.075797081873	6425.265319361924	4149.270377972127	4704.6450828925135	8653.148845282642	4631.347157912261	6457.939739655258	6454.102698341238	11123.987594351094	7240.841372186289	9090.059506448033	8402.96051305022	4658.992780258701	6537.613977200386	9427.963918343328	6309.625787812247	11463.64703174493	5446.9084381092725	8523.461035536326	6693.2093596748655	5731.426229392459	3929.9216454822486	5211.328860965503	8025.59265648	6057.84138331238
10724.194187271165	7235.2587715740165	6823.928436840755	7420.654506651811	7810.959737940468	5212.075797081873	6425.265319361924	4149.100664075539	4704.605549414616	8653.148845282642	4631.347157912261	6457.685859077401	6454.102698341238	11123.987594351094	7240.841372186289	9089.459208179022	8392.005735953453	4658.803920201552	6537.613977200386	9425.692793059414	6309.470090296234	11284.511962936198	5412.7924818938745	8521.306946455461	6679.503233428374	5731.426229392459	3929.9216454822486	5174.432267842516	8025.59265648	6057.84138331238
10722.476343793445	7230.88359984317	6812.175949184152	7420.654506651811	7757.677287602383	5212.075797081873	6424.80429082041	4149.075066255508	4704.590547357228	7922.636116057226	4631.347157912261	6457.652167200739	6454.102698341238	11123.367325975549	7240.841372186289	9089.459208179022	8359.299095429084	4658.803920201552	6533.840586697935	9422.730205235086	6309.317455332612	11258.490803590312	5407.073505806212	8521.306946455461	6674.088173718486	5731.4237893045165	3929.1337903745602	5126.1739813680615	8025.59265648	6057.84138331238
10688.434567201984	7230.820671535136	6812.175949184152	7420.624122245406	7757.677287602383	5212.075797081873	6422.542357146814	4149.063875727581	4704.590547357228	7774.170716666941	4631.347157912261	6449.8212703684985	6454.10076474941	11123.367325975549	7234.4722484936	9089.349569898513	8359.299095429084	4646.662554391311	6528.914974173727	9422.579796347438	6308.426306664432	11258.490803590312	5339.834972906761	8521.063935193823	6652.179738312556	5731.4237893045165	3928.788363579395	5121.126621548896	8025.59265648	6053.235821473783
10680.65347732689	7230.805231393041	6810.350655721781	7420.624122245406	7753.864848560853	5203.98178192088	6422.482357940622	4149.058986807053	4704.4798805147975	7502.101516198732	4630.440859125444	6442.682961491857	6442.24372278139	11087.319131803442	7234.4722484936	9089.349569898513	8321.069470737262	4646.56279963187	6525.1260255707075	9421.23257166368	6306.444516432745	11232.20357719501	5304.538884964276	8504.643293955714	6652.179738312556	5731.4237893045165	3928.788363579395	5121.126621548896	8025.59265648	6053.235821473783
10680.6444383839	7230.805231393041	6805.8367167831675	7419.815305426175	7739.594334982715	5203.98178192088	6422.482357940622	4147.983347469191	4701.516564543395	7502.101516198732	4630.43666712632	6442.682961491857	6439.151501348583	11087.014421380722	7234.4722484936	9085.535999424052	8321.069470737262	4644.243636395281	6519.794282060311	9421.23257166368	6300.981784648797	11229.896131523417	5304.538884964276	8500.370522651167	6652.179738312556	5731.4237893045165	3925.598590509878	5121.126621548896	8013.490571431555	6053.235821473783
10679.766075907775	7230.805231393041	6805.027770047453	7419.687515709155	7739.594334982715	5201.365717395935	6422.480811294295	4145.5606093876795	4701.227071244258	7502.101516198732	4628.743537330183	6442.256534258298	6413.254826164644	11086.990392758615	7234.4722484936	9052.81520428436	8319.322995812614	4644.0343171999	6519.270262166157	9421.23257166368	6300.132269294781	11216.94567734012	5295.459109407103	8499.125201755807	6636.382667606063	5731.4237893045165	3914.924567346255	5120.200286085963	8013.490571431555	6053.235632134858
10622.48624685747	7229.9738869930625	6803.984682150347	7419.687515709155	7727.80980638888	5173.597176261475	6422.480811294295	4145.5606093876795	4701.227071244258	7498.682670392159	4628.691187207002	6442.256534258298	6408.920911800455	11086.9887469082	7234.4722484936	9052.791588673967	8303.445372055176	4644.0343171999	6507.792538963851	9420.976005672374	6300.132269294781	11216.94567734012	5295.459109407103	8499.125201755807	6628.315242841609	5731.4237893045165	3912.0052670985256	5120.200286085963	8013.490571431555	6053.235632134858
10622.48624685747	7224.296859134512	6801.98177687246	7415.554148223411	7710.163739036678	5152.39563480603	6413.600408371135	4139.177192048413	4695.3062166101445	7498.682670392159	4628.689806043805	6440.096526656116	6408.920911800455	11073.904056278223	7234.4722484936	9052.791588673967	8246.350319584417	4644.0343171999	6497.352664983141	9420.976005672374	6296.735724834831	11134.233137077881	5271.010551258558	8499.125201755807	6627.016832760643	5731.4237893045165	3900.1566496333603	5116.998251113113	8013.20696866152	6053.235632134858
10622.48624685747	7224.223429032591	6801.9519683590925	7415.554148223411	7710.163739036678	5152.39563480603	6413.600408371135	4137.318060599304	4695.3062166101445	7498.260666554255	4621.689070293803	6440.096526656116	6408.920911800455	11005.437950689464	7228.320992254397	9023.1697642301	8191.9058613239495	4644.0343171999	6476.952183909039	9420.957878254532	6296.735724834831	11134.233137077881	5271.010551258558	8498.903564276814	6609.418984463863	5731.4237893045165	3900.1566496333603	5116.998251113113	8013.20696866152	6053.235632134858
10622.48624685747	7221.449029562572	6801.880774675053	7415.46618696826	7708.797566152292	5147.218330218056	6413.600408371135	4131.4373759954615	4695.3062166101445	7468.74749109998	4621.689070293803	6439.994950445211	6178.430572770285	11005.437950689464	7228.320992254397	8973.849598638248	8181.710892980411	4642.016582279813	6476.952183909039	9407.711031632301	6296.610407406538	11134.233137077881	5271.010551258558	8498.127359106478	6595.174489826735	5731.4237893045165	3899.5512809659426	5113.829983684085	8013.20696866152	6051.3139249812375
10622.48624685747	7221.136262502481	6801.880774675053	7415.46618696826	7708.797566152292	5147.218330218056	6413.600408371135	4128.939005203445	4695.3062166101445	7431.418904712778	4621.689070293803	6439.994950445211	6111.962364630035	11004.678659689996	7228.320992254397	8973.849598638248	8181.510890934988	4642.016582279813	6469.442851916367	9407.673665183805	6296.610407406538	11134.233137077881	5271.010551258558	8497.961444138786	6593.709007763333	5731.4237893045165	3893.547334371883	5113.792109461499	8013.20696866152	6051.3139249812375
10617.576186183407	7221.135123789308	6801.880774675053	7415.46618696826	7708.797566152292	5139.1353187611085	6413.600408371135	4128.939005203445	4691.13577949009	7431.418904712778	4621.689070293803	6439.988267943667	6070.275720622981	11004.077233975657	7228.320992254397	8973.849598638248	8180.293160029023	4642.016582279813	6469.442851916367	9407.673665183805	6296.610407406538	11134.233137077881	5271.010551258558	8490.867350906374	6593.709007763333	5727.288385738585	3884.1929835591613	5109.546851487383	8013.20696866152	6051.3139249812375
10617.576186183407	7221.135123789308	6801.880774675053	7415.46618696826	7702.197228779909	5139.1353187611085	6413.600408371135	4128.939005203445	4690.264310728791	7431.418904712778	4621.689070293803	6439.988267943667	6050.998790502538	10981.220863284096	7228.320992254397	8973.849598638248	8158.41195847815	4642.016582279813	6469.442851916367	9407.673665183805	6296.610407406538	11134.233137077881	5224.690202638905	8489.908278091145	6593.709007763333	5727.288385738585	3884.1929835591613	5104.160586271481	8013.20696866152	6051.3139249812375
10617.576186183407	7217.24194786338	6798.276145701884	7415.46618696826	7702.197228779909	5139.1353187611085	6413.600408371135	4127.665375896442	4690.055968736413	7431.418904712778	4621.689070293803	6439.987312404267	6050.998790502538	10981.220863284096	7216.484816630126	8964.800006864434	8153.547706502453	4641.361088950816	6469.442851916367	9407.673665183805	6296.610407406538	11125.872206591297	5218.230873655971	8487.849173378912	6593.709007763333	5727.288385738585	3883.494519994015	5104.160586271481	8011.67213863585	6051.3139249812375
10617.576186183407	7216.125871543133	6796.425149466357	7415.46618696826	7697.836945879247	5139.1353187611085	6413.600408371135	4117.956786081955	4690.055968736413	7431.418904712778	4619.955992669784	6439.987301630112	6050.998790502538	10981.220863284096	7216.484816630126	8964.800006864434	8153.2822000403985	4640.952491540679	6450.4279183465615	9407.673665183805	6288.861367700771	11119.949317647428	5218.230873655971	8465.718269834642	6593.709007763333	5727.288385738585	3877.245638855952	5098.698939562085	8011.67213863585	6051.3139249812375
10617.576186183407	6993.969765501879	6796.425149466357	7415.46618696826	7685.220352381457	5139.1353187611085	6413.600408371135	4105.250621796078	4682.912769619592	7324.247342840545	4619.955992669784	6439.255002317792	6036.281762876253	10981.220863284096	7216.484816630126	8964.800006864434	8143.138418599299	4620.5656336359125	6445.842801756873	9407.055488449016	6288.861367700771	11119.39630586403	5209.319704394829	8461.588400555826	6591.666279828295	5711.489207257267	3871.5410395360964	5098.698939562085	8011.67213863585	6045.545156443236
10617.576186183407	6960.238388680341	6796.425149466357	7415.433874081868	7685.220352381457	5139.1353187611085	6412.747667404115	4104.495153622498	4682.564485679476	7241.716567203298	4619.940084988292	6436.6495359063965	6036.281762876253	10979.182912094037	7216.484816630126	8964.597300889553	8143.138418599299	4620.5656336359125	6445.842801756873	9405.546491213801	6288.861367700771	11119.39630586403	5209.319704394829	8461.588400555826	6589.703513038339	5711.489207257267	3871.5410395360964	5098.698939562085	8011.67213863585	6045.080603093346
10617.444289864005	6947.960619873955	6796.425149466357	7409.640301591452	7685.220352381457	5128.061925952663	6412.726107695556	4103.475849923083	4681.724192975813	6818.149654754063	4619.940084988292	6435.982809042829	6036.281762876253	10977.967142899286	7211.379305100216	8960.321362929013	8137.451849568051	4620.5656336359125	6445.842801756873	9404.481282913426	6288.861367700771	11116.027356354154	5198.716363728709	8461.512696508236	6589.689535368937	5711.489207257267	3866.6608663793095	5098.698939562085	8011.671790042148	6045.0697826884325
10609.608556003712	6939.110894060026	6796.425149466357	7409.640301591452	7685.220352381457	5123.451507619282	6412.726107695556	4103.153914532678	4681.724192975813	6814.118476535227	4619.940084988292	6435.874519473998	6036.281762876253	10977.967142899286	7211.379305100216	8960.321362929013	8136.025390541592	4620.5656336359125	6442.475870476935	9404.481282913426	6288.861367700771	11049.283681257031	5198.716363728709	8461.487082714666	6589.681957605714	5711.489207257267	3859.0544567458487	5098.430888324385	8011.671790042148	6045.0697826884325
10608.395840792145	6939.050149284267	6796.425149466357	7409.640301591452	7685.220352381457	5123.451507619282	6412.7098967685415	4103.086279355809	4681.724192975813	6767.642274113531	4619.940084988292	6435.874519473998	6032.743196878125	10963.178704981987	7211.379305100216	8960.321362929013	8116.2932951783905	4618.766941018369	6436.968919237116	9404.481282913426	6288.861367700771	11021.23774870353	5192.323899834172	8461.487082714666	6579.854896875904	5711.489207257267	3859.0544567458487	5095.452376205	8011.671790042148	6043.746348488594
10608.395840792145	6939.050149284267	6796.425149466357	7409.640301591452	7683.0152125693285	5123.451507619282	6407.888660676232	4103.086279355809	4678.348982319068	6767.642274113531	4619.096090008536	6435.153939841901	6030.136400489202	10963.178704981987	7204.715361459692	8955.407578492055	8111.658922343545	4618.766941018369	6436.968919237116	9404.481282913426	6288.861367700771	11021.23774870353	5191.032953358168	8461.44554682937	6579.854896875904	5711.489207257267	3857.100995657749	5095.178366654727	8010.776211821549	6043.746348488594
10589.114417208997	6939.050149284267	6796.425149466357	7409.592376184585	7683.0152125693285	5123.405885078128	6403.075080843186	4102.992529267172	4678.348982319068	6767.642274113531	4616.284515053939	6435.153939841901	6030.136400489202	10961.533753464295	7202.01736450966	8949.830068316907	8111.657485504554	4614.158235591336	6434.257511537269	9404.481282913426	6288.861367700771	11015.65746082147	5188.583040223996	8451.731315317887	6575.989881878011	5711.121343737112	3850.1436633896988	5085.478870803118	8010.76995323358	6043.746348488594
10577.953865201187	6939.050149284267	6796.425149466357	7409.592376184585	7665.232141041147	5123.308961253189	6403.032118052178	4102.805701991645	4678.348982319068	6767.642274113531	4615.106737648401	6434.924176053909	6024.5195866864215	10961.533753464295	7195.9540110868475	8947.8862355781	8111.657485504554	4614.158235591336	6433.504981167277	9404.481282913426	6288.861367700771	11009.626690986448	5188.583040223996	8449.010899614532	6567.3337805875735	5711.115201639865	3849.8858770284373	5085.478870803118	8010.710594125093	6043.746348488594
10574.843257514418	6939.050149284267	6792.276540073363	7407.372328867494	7656.3791787354385	5122.571826356929	6403.014929291936	4101.112894394826	4678.348982319068	6756.274189870156	4614.457175808401	6434.903368535504	6009.026022773317	10961.533753464295	7188.390547244018	8947.640251151402	8108.499060593303	4614.116595648587	6433.504981167277	9404.481282913426	6288.657103686242	11009.626690986448	5188.49735482029	8449.010899614532	6567.3337805875735	5711.115201639865	3848.688410618014	5075.558765363444	8008.606269910264	6041.181409429838
10564.216320129346	6939.050149284267	6791.299437348507	7406.095621157395	7655.574128964748	5121.034728179557	6396.603183953861	4099.195592308049	4673.8036073867015	6756.274189870156	4614.416331691557	6433.944183948414	6008.843021202956	10959.966126910944	7187.989613591544	8947.272221355535	8107.485765266132	4609.315059343866	6433.26399833465	9404.448163356712	6287.7271763211675	11007.949439878088	5186.799559502887	8447.475326360782	6567.3337805875735	5710.766906679771	3848.688410618014	5073.843900892091	8006.651105670287	6035.896772054566
10564.216320129346	6909.096044103261	6791.251280516323	7406.0036229797615	7655.488920026117	5121.034728179557	6396.460009989173	4099.053188126682	4673.350271492016	6756.228058744745	4614.406122511915	6433.944183948414	6001.527445561675	10874.558232107418	7187.989613591544	8930.192591601104	8091.55107205498	4608.861708139396	6430.990563096616	9403.507075342739	6287.472037153367	11007.482394527826	5154.056495294512	8446.299669523309	6567.3033484341195	5710.766906679771	3848.688410618014	5073.843900892091	8006.624305780241	6035.582958331165
10556.661197424652	6905.827562663067	6791.237401086601	7406.0036229797615	7652.467500639	5120.0825047809	6396.460009989173	4097.871296820373	4673.320961486296	6746.951910243544	4614.403606680697	6433.944183948414	5961.195217931312	10846.410579436828	7184.081950509741	8930.192591601104	8090.946106345241	4608.861708139396	6426.6620305088345	9402.142910000075	6287.472037153367	11002.464985115432	5154.056495294512	8446.299669523309	6561.5397388435385	5708.656923687676	3848.688410618014	5073.784253526622	8006.624134096595	6035.080062818205
10554.060671876867	6885.6167163667915	6788.60191521391	7406.0036229797615	7650.557718640077	5120.0825047809	6396.460009989173	4097.58534871893	4672.789442627268	6740.4747907581595	4613.8648358639875	6429.882621200491	5961.195217931312	10846.410579436828	7184.081950509741	8841.1578875682	8082.321815625035	4608.861708139396	6426.250172328857	9401.894046077228	6283.079504170064	11002.464985115432	5154.056495294512	8444.695666286529	6549.731332857494	5708.024106845161	3848.3345147456234	5073.273010841287	8006.580779579131	6034.858389353244
10546.008022505495	6885.252370361266	6788.60191521391	7403.905742996476	7650.557718640077	5119.379202962966	6396.444392266756	4096.906095630806	4672.757291306743	6726.356884668782	4613.855990659147	6424.853866284704	5959.1173055737	10845.347307803813	7184.081950509741	8841.1578875682	8082.321815625035	4606.3238381910305	6426.250172328857	9398.0294496812	6283.079504170064	10937.752983387783	5152.981567375284	8442.93678728086	6548.763878757054	5701.265756628775	3848.259764175246	5065.2682683468665	8006.580779579131	6034.2076748103855
10539.944630738873	6883.305527651802	6788.60191521391	7403.800572954817	7644.8484428393	5114.716617142059	6395.311490351947	4096.444043104283	4672.757291306743	6723.760292160058	4613.855859906004	6424.447448185181	5953.7023359320065	10835.083692834289	7182.032534603601	8841.1578875682	8073.17497824899	4603.806594971915	6424.63036026709	9397.417400563309	6283.079504170064	10936.327950007886	5144.182699886698	8442.927459725472	6548.763878757054	5700.250796596301	3848.259764175246	5061.162759092866	8005.730816100352	6031.275303807295
10539.727613851843	6879.416640538918	6665.804164210206	7403.300758737963	7644.8484428393	5113.547894978586	6122.5152780479075	4096.444043104283	4672.757291306743	6723.2772844665515	4613.699259289295	6424.447448185181	5953.7023359320065	10835.083692834289	7182.032534603601	8786.541972186022	7839.954872105302	4602.644664912249	6421.318456547667	9397.417400563309	6283.079504170064	10925.885532212547	5113.102908320028	8442.927459725472	6548.2345760564485	5697.637242648052	3848.1264460578604	5008.909440801049	8005.730816100352	6030.856182249392
10539.432074008811	6879.416640538918	6590.403862874249	7403.300758737963	7644.8484428393	5113.547894978586	6122.5152780479075	4096.40079727304	4672.749745459555	6705.825353041235	4613.699259289295	6424.175167322322	5953.7023359320065	10829.172241201382	7182.032534603601	8665.257450853322	7839.954872105302	4602.644664912249	6421.181028175859	9397.262868982098	6283.079504170064	10925.885532212547	5113.102908320028	8440.678164745073	6546.946606525961	5696.179110831893	3848.1092721343184	4882.797662059728	8005.730816100352	6030.856182249392
10535.858314737285	6869.951957705239	6541.799480476577	7403.27519506814	7644.8484428393	5113.547894978586	6117.15807468162	4096.40079727304	4672.746807042573	6086.028583415826	4613.684857753137	6423.57256437623	5953.632776195424	10827.598070234904	7178.891749345349	8661.670046076968	7839.954872105302	4602.644664912249	6417.702399784404	9397.262868982098	6282.697458747862	10925.885532212547	5113.102908320028	8440.678164745073	6544.986803470478	5696.179110831893	3848.1091655046316	4880.484735109488	8005.730816100352	6030.856182249392
10527.265127688082	6863.280794390886	6503.59591520199	7403.27519506814	7644.8484428393	5110.996549513672	6111.481392385048	4090.5697380523015	4672.746807042573	6045.64219155377	4613.684857753137	6423.522006229008	5953.632776195424	10827.598070234904	7178.851309897227	8633.974759523218	7816.398324376071	4602.628311918939	6417.702399784404	9397.262868982098	6282.697458747862	10925.885532212547	5099.395633189594	8440.678164745073	6533.143674382746	5695.741439156701	3848.1090566104444	4830.085223821697	8005.730816100352	6030.856182249392
10527.243567387877	6860.627208509069	6499.844630503077	7400.687346379645	7643.83252459228	5109.768956415048	6058.969566064917	4090.5697380523015	4669.4684454745575	6045.64219155377	4613.684857753137	6420.4419585199	5953.632776195424	10826.407916472679	7178.33951942036	8633.974759523218	7816.398324376071	4597.885062559234	6413.303072489014	9397.067435047982	6280.797067364614	10923.4203006972	5097.387089783307	8437.125270311553	6532.1975376166365	5695.357993652729	3828.1038621872854	4821.869252158933	8005.730816100352	6028.265394100108
10527.167315775461	6857.056672325847	6499.844630503077	7400.687346379645	7643.83252459228	5109.766876377178	6058.969566064917	4090.5697380523015	4669.4684454745575	6045.64219155377	4613.684857753137	6420.4419585199	5953.358925965407	10825.993390925043	7167.839076733978	8633.974759523218	7804.383084207366	4597.885062559234	6413.303072489014	9396.944861631642	6280.797067364614	10921.1577475062	5097.387089783307	8437.125270311553	6532.08219173108	5695.007032339564	3817.4731703304005	4821.869252158933	8005.730816100352	6027.564030531689
10525.923345389476	6857.056672325847	6495.325093614699	7400.687346379645	7643.83252459228	5109.766876377178	5991.640832093057	4090.137696502481	4662.000982525851	6045.64219155377	4613.684857753137	6420.4419585199	5953.358925965407	10825.993390925043	7167.316628894268	8613.132644711948	7750.433627872024	4597.885062559234	6413.303072489014	9396.944861631642	6280.797067364614	10918.883918513933	5097.012323966699	8437.125270311553	6530.971941108177	5695.007032339564	3816.7206579463254	4817.491404033658	8005.730816100352	6026.564296661502
10525.69198319251	6849.3163367057405	6492.738215328499	7399.69083408236	7643.827802603144	5108.737722198435	5990.1960770792275	4088.816230120637	4662.000982525851	6045.64219155377	4613.684857753137	6416.766359892769	5953.358925965407	10825.993390925043	7166.933011617221	8613.132644711948	7750.433627872024	4590.181388289992	6413.303072489014	9396.165729775088	6280.797067364614	10913.309340764958	5090.89086173202	8437.125270311553	6530.038213156688	5694.9487771787835	3816.3991275883395	4806.912004508437	8005.730816100352	6021.221791834717
10525.677740080584	6849.3163367057405	6492.738215328499	7399.280328914406	7643.827802603144	5108.0320980826045	5990.1960770792275	4088.457801458191	4661.998190891809	6044.932635181438	4613.684857753137	6416.766359892769	5945.559673056297	10825.993390925043	7166.933011617221	8613.132644711948	7696.0296825915175	4590.181388289992	6412.96962950464	9396.165729775088	6280.797067364614	10901.839562764688	5076.3088974687735	8437.026728669109	6530.038213156688	5694.9487771787835	3816.392186254498	4806.912004508437	8005.730816100352	6021.221791834717
10525.677740080584	6849.3163367057405	6469.381353895244	7399.280328914406	7643.827802603144	5108.002583809977	5969.658484260407	4088.414283400562	4661.998190891809	6039.86632955803	4613.684857753137	6416.766359892769	5945.559673056297	10822.415196646696	7166.933011617221	8589.093379602968	7696.0296825915175	4590.181388289992	6412.96962950464	9396.165729775088	6280.422748995665	10874.609021268834	5076.3088974687735	8436.34694393514	6527.5171533696275	5694.9487771787835	3816.392186254498	4796.68750034075	8005.730816100352	6020.676284063543
10517.89708747097	6837.180462866205	6469.381353895244	7399.280328914406	7643.827802603144	5108.002583809977	5969.658484260407	4088.414283400562	4661.239309498015	6032.593968116678	4611.320757998572	6416.5314526746915	5945.304652054825	10822.415196646696	7166.208786745688	8586.272385932523	7696.0296825915175	4589.249548958447	6412.96962950464	9394.017773411937	6278.226731066653	10873.883469177032	5076.3088974687735	8433.915251655806	6527.5171533696275	5694.9487771787835	3815.460226860233	4784.447925509065	8004.603482885438	6020.125615402461
10517.89708747097	6837.180462866205	6465.135993121462	7398.585437892045	7642.424227241716	5107.942917916469	5966.5655000139905	4088.4040767081574	4661.239309498015	6001.358324924455	4611.314676355163	6415.127760687491	5940.353743531325	10819.70349168349	7166.205312120545	8565.357207633435	7696.0296825915175	4588.107083740808	6412.965707847354	9369.521252016155	6278.126161165593	10872.91784220329	5075.162068764259	8433.731874310242	6526.172589560269	5692.875901953175	3815.460226860233	4775.579781059175	8003.89554882877	6018.834553014489
10517.723547991345	6825.283308950346	6442.723755579167	7398.023488272411	7642.353901233541	5105.618553525922	5965.3201186441165	4088.3577369505138	4656.541047468721	5989.8247771685865	4610.577308945047	6415.127760687491	5939.584613807887	10819.70349168349	7166.034090287578	8565.257850859209	7612.098074410699	4579.595489397257	6412.7608717354215	9369.521252016155	6277.284275045327	10872.039274488981	5075.162068764259	8433.502941830717	6526.169908276045	5692.053611255353	3815.2253251898933	4775.579781059175	8003.091856888325	6016.507682706372
10517.603658499887	6825.283308950346	6436.396441060679	7398.00907286397	7642.353901233541	5095.229555537267	5960.361768897038	4088.269066821372	4656.541047468721	5989.8247771685865	4610.577308945047	6415.127760687491	5939.321278472632	10819.70349168349	7166.029290098933	8564.265629376529	7609.418716595475	4579.425471555473	6412.7608717354215	9369.521252016155	6277.284275045327	10872.039274488981	5075.162068764259	8433.502941830717	6526.166774960005	5689.546421193672	3814.511916409409	4775.579781059175	8002.872055764365	6014.544646298439
10512.833787619258	6824.8544649175865	6433.938927324027	7398.00907286397	7642.351799694756	5095.229555537267	5956.275931690079	4086.165427870975	4653.607650893274	5989.576705817661	4610.577308945047	6415.127760687491	5938.205298351416	10799.153474763641	7161.993029272546	8560.260342571844	7590.495351103294	4579.425471555473	6412.695040135251	9363.439203320147	6277.284275045327	10872.01073054301	5067.5747130523205	8433.502941830717	6526.026788094977	5687.695659225961	3806.7791228952815	4771.579748140582	8002.872055764365	6014.444238411895
10512.60432431457	6800.081082028957	6433.938927324027	7397.9872806767535	7642.350759755767	5095.229555537267	5953.668339233153	4083.210400629935	4652.6046382590575	5961.465434427106	4610.577308945047	6415.127760687491	5938.205298351416	10784.370986046857	7160.349083029082	8560.260342571844	7588.676264965342	4577.497420272415	6412.695040135251	9363.439203320147	6277.284275045327	10872.009482196008	5067.5747130523205	8433.28699434601	6521.95198293025	5687.0387515173425	3806.7791228952815	4771.579748140582	8002.872055764365	6014.444238411895
10512.60432431457	6794.815653427808	6429.055299646306	7397.981925243277	7642.350759755767	5095.229555537267	5950.279557097572	4083.210400629935	4652.6046382590575	5954.280166845383	4609.556626234562	6412.411702104103	5938.205298351416	10784.370986046857	7155.403093845705	8559.355953123779	7588.676264965342	4575.186525796101	6412.695040135251	9363.439203320147	6277.284275045327	10854.47975183259	5060.645739181951	8433.28699434601	6521.95198293025	5687.0387515173425	3806.7791228952815	4771.579748140582	8002.872055764365	6005.421412772468
10512.60432431457	6794.815653427808	6427.959433371362	7397.962652173407	7642.350693561379	5095.229555537267	5941.103762771903	4083.210400629935	4652.56266559871	5954.280166845383	4607.444722182461	6410.6328810563755	5938.203572700225	10780.933863419306	7153.614214217978	8559.355953123779	7587.175591193263	4571.985457743106	6412.695040135251	9363.439203320147	6277.284275045327	10854.245802777672	5060.645739181951	8433.28699434601	6521.95198293025	5687.0387515173425	3806.7791228952815	4771.579748140582	8002.871629156764	6005.400494087811
10512.436860157704	6790.004401929017	6424.331395541931	7396.995005965672	7641.559558105944	5093.5125595066	5941.103762771903	4083.210400629935	4652.505218226082	5952.367083068764	4607.352076260246	6410.6328810563755	5938.203572700225	10774.24242784172	7153.614214217978	8558.130209516621	7580.422703958309	4571.231191474837	6412.695040135251	9363.439203320147	6277.284275045327	10854.245802777672	5060.645739181951	8433.28699434601	6521.95198293025	5687.0387515173425	3806.7791228952815	4742.081767904174	8002.75291220227	6005.400494087811
10511.994896018223	6781.678343729576	6405.9349548023165	7394.690691557199	7641.559558105944	5093.5125595066	5938.518950460787	4083.149981804384	4648.5056516965415	5918.672432990669	4602.706813495458	6410.63077412249	5937.405535884304	10774.03583432526	7153.614214217978	8551.489797922499	7580.0579444020705	4566.178815669293	6412.695040135251	9338.668507907098	6276.166995036824	10854.006662244718	5055.239561417046	8432.263667578056	6521.868844954224	5687.0387515173425	3803.3148931654996	4742.081767904174	8002.75291220227	6005.3836101283905
10511.994896018223	6769.038764870367	6398.791233379226	7394.2468119829555	7640.046646192696	5093.5125595066	5935.378748640354	4083.149981804384	4646.269070325666	5914.306018944192	4602.706813495458	6409.021234524478	5937.405535884304	10768.541817308147	7153.5627753679555	8551.489797922499	7577.615956098833	4563.88448104215	6409.59795136374	9316.77040269813	6276.152790466438	10847.614172754342	5055.239561417046	8432.263667578056	6521.868844954224	5686.721968438981	3801.870455256001	4742.081767904174	8002.75291220227	6004.062060805665
10510.599349633318	6769.038764870367	6398.791233379226	7394.2468119829555	7640.046646192696	5093.5125595066	5929.553355043444	4082.0823573835273	4646.269070325666	5912.919478849245	4602.706813495458	6409.021234524478	5937.405535884304	10761.884332197096	7153.5363778029	8551.489797922499	7569.5059647270045	4563.88448104215	6409.59795136374	9312.978288765684	6276.152790466438	10847.614172754342	5055.239561417046	8432.263667578056	6521.868844954224	5686.648679332916	3793.407463427522	4742.081767904174	8002.75291220227	6004.062060805665
10509.78974906974	6768.800255515382	6398.791233379226	7394.244983855238	7638.293644603721	5093.5125595066	5927.194962210521	4082.0823573835273	4645.304428064929	5912.919478849245	4602.706813495458	6409.021234524478	5907.912741848139	10756.98901636358	7152.546813387531	8551.489797922499	7569.413922373311	4563.161743240091	6409.59795136374	9311.26075705043	6276.152628226204	10844.063420808783	5055.013283460063	8430.247099122695	6520.524590107526	5685.4970005361965	3789.490800957964	4742.081767904174	8000.41123617106	6004.029673798912
10509.78974906974	6768.658349145381	6387.372227993097	7394.143119235007	7638.293644603721	5093.5125595066	5906.705396221094	4082.0823573835273	4645.012919870746	5898.635620156048	4601.64807261086	6406.790110522591	5902.756940374667	10754.10094769681	7152.546813387531	8537.425175947534	7074.033085818744	4561.999902325054	6409.59795136374	9311.233996020985	6276.1524739839115	10844.063420808783	5055.013283460063	8430.247099122695	6520.524590107526	5685.4970005361965	3788.3063547851784	4736.3370717195385	8000.41123617106	6004.012159403542
10509.78974906974	6765.146433989467	6378.325553857354	7394.0949952432275	7638.293644603721	5093.5125595066	5899.413551318272	4080.7321500620806	4644.633005066022	5895.947507721739	4600.3861421013735	6406.050148599078	5902.6456742040245	10737.658154687786	7152.546813387531	8535.22497200717	6310.1032260042475	4561.999902325054	6403.304121674781	9310.304342281119	6276.15240935512	10838.103120768441	5055.012566718481	8430.247099122695	6519.097796710604	5685.4970005361965	3784.783551050991	4736.3370717195385	8000.41123617106	6003.999770715799
10505.437775348146	6765.146433989467	6373.124348859139	7394.0949952432275	7638.293644603721	5092.56374247595	5897.330356186012	4080.612890805381	4644.5608589342355	5893.263795837277	4600.367296145588	6406.050148599078	5886.164837185419	10737.551757149495	7150.764606872499	8532.708046937467	6297.526163760867	4558.903525281795	6403.304121674781	9310.304342281119	6272.194114835941	10838.103120768441	5010.568163308569	8430.247099122695	6517.4309399042095	5684.691672569191	3784.783551050991	4735.698013599675	8000.323515708354	6002.393076119682
10498.505253021205	6762.279995485503	6349.767158731559	7394.094726543244	7638.293644603721	5084.953375806615	5892.035537879696	4080.612890805381	4644.559794266	5893.2044310356	4600.239302231869	6405.99781237258	5878.592800881612	10737.551757149495	7150.764606872499	8525.046290427668	6267.1199066902755	4558.644786088266	6403.304121674781	9291.00373319468	6272.194114835941	10831.786276516199	5010.568163308569	8430.247099122695	6517.221586677383	5684.691672569191	3784.602542385071	4731.878094179463	8000.280777538021	6001.409523425451
10493.744397749364	6750.8627320523765	6339.703261463973	7392.216802155984	7638.274756018133	5071.950012632282	5892.035537879696	4080.612416467993	4644.31649241379	5891.49923047426	4597.987589872901	6405.99781237258	5843.096393952811	10737.048401141561	7147.862595569792	8523.759793704143	6229.919230290084	4558.644786088266	6403.304121674781	9288.30669808393	6272.194114835941	10816.472927188424	5010.568163308569	8430.247099122695	6512.102659351441	5684.691672569191	3782.3992008984656	4728.720035436318	8000.280777538021	6000.245747621904
10493.632159915844	6739.758654887503	6339.703261463973	7392.106616631056	7638.200165665901	5071.929818375209	5892.035537879696	4078.7143686941654	4644.091869530094	5887.7309138824285	4597.987589872901	6405.99781237258	5706.806456561391	10736.963496404496	7147.862595569792	8523.759793704143	6229.919230290084	4558.644786088266	6403.304121674781	9280.60662992346	6272.194114835941	10816.472927188424	5009.9254165700895	8430.247099122695	6512.102659351441	5684.691672569191	3782.332672044554	4724.694199428428	8000.280777538021	6000.245747621904
10493.632159915844	6739.758654887503	6339.437611100757	7392.106616631056	7635.322685239875	5071.929818375209	5885.461509544552	4078.7143686941654	4642.539604892223	5877.373041476833	4597.987589872901	6405.980047762568	5703.747263361591	10729.803604900768	7147.83681908529	8523.759793704143	6217.795165462336	4550.44255692587	6403.304121674781	9269.693055169446	6272.194114835941	10816.472927188424	5009.705774885857	8428.944991617176	6512.102659351441	5684.691672569191	3782.114960549898	4724.694199428428	8000.280777538021	6000.188616469599
10493.480214346371	6732.590960606273	6339.437611100757	7392.051798945305	7635.322685239875	5071.905656852208	5878.508578955274	4078.7143686941654	4642.539604892223	5874.413939241784	4597.987589872901	6405.969876217943	5460.052269406047	10729.803604900768	7147.83681908529	8522.035789810436	6217.795165462336	4550.44255692587	6403.304121674781	9247.398160940073	6271.900590682432	10816.251836917587	5009.705774885857	8428.944991617176	6512.102659351441	5684.691672569191	3781.4061239449866	4715.232310773016	8000.280777538021	5999.831259250384
10488.844681499191	6732.487121045905	6308.020244703451	7392.051798945305	7635.322685239875	5070.549665895582	5878.508578955274	4078.7143686941654	4642.495748244176	5873.52306497852	4597.987589872901	6405.961175733821	5453.401418513249	10716.568705668187	7147.83681908529	8521.340117967808	6216.706726428871	4550.44255692587	6403.304121674781	9246.08222282417	6268.841789383485	10796.203212156279	5009.705774885857	8428.944991617176	6512.098147683909	5684.691672569191	3781.388507645026	4715.232310773016	8000.280777538021	5998.793569286206
10488.564506888386	6732.381205767091	6307.387537108264	7391.884158716845	7628.6875399413875	5070.549665895582	5874.938817445708	4078.7143686941654	4642.495748244176	5873.142529436925	4597.987589872901	6405.516651181048	5445.056559173686	10707.456691735078	7130.637029492435	8510.88934957356	6189.551972158398	4548.367772894801	6403.304121674781	9244.357666733778	6268.684267151846	10791.082199145607	5008.633382881539	8428.541093592426	6512.098147683909	5684.691672569191	3778.403229192971	4704.599805542535	8000.280777538021	5998.714557193539
10488.426315242956	6732.092736097893	6304.899869087923	7391.850456246106	7628.365661665904	5070.549665895582	5873.931887538874	4078.7143686941654	4642.4931734574375	5865.152566775536	4593.895756057326	6405.516651181048	5444.033813920379	10705.41845771229	7129.94022645298	8510.88934957356	6167.969407027089	4547.153135544567	6394.955310465974	9225.998074941877	6268.683843282079	10786.257920127819	5006.064444157404	8428.541093592426	6512.098147683909	5677.70152049679	3777.011601009716	4704.599805542535	8000.053610286731	5998.714304306213
10487.640968536907	6729.758677319822	6301.738771295809	7391.161528909639	7628.324965327326	5070.549665895582	5873.442254494167	4078.7143686941654	4638.234401424221	5865.152566775536	4591.247399616129	6404.820340873565	5419.9612728510265	10705.242300143153	7129.94022645298	8507.074014568443	6167.969407027089	4547.153135544567	6394.955310465974	9225.998074941877	6268.683843282079	10785.412582707884	5004.719040755694	8428.541093592426	6511.487962018145	5677.353721583693	3776.8344275900467	4702.92165588816	8000.053610286731	5998.708016916451
10487.640968536907	6729.758677319822	6301.738771295809	7391.161528909639	7628.324965327326	5070.506056845843	5873.411008940207	4078.7143686941654	4638.234401424221	5865.152566775536	4591.247399616129	6404.740451613361	5413.180357443428	10691.518046318093	7129.94022645298	8506.551185727152	6167.634645246278	4547.153135544567	6394.696576253355	9168.787827232041	6268.683843282079	10784.194903258598	5004.719040755694	8428.541093592426	6511.487962018145	5677.087044040797	3776.2981572563754	4702.92165588816	8000.053610286731	5998.708016916451
10487.637966834447	6729.377737500917	6301.738771295809	7391.161528909639	7628.324965327326	5070.445129632667	5873.312994210881	4078.7143686941654	4638.234401424221	5864.940810017352	4591.247399616129	6404.735523324726	5413.180357443428	10686.541288350918	7129.94022645298	8499.85021684465	6167.634645246278	4547.153135544567	6394.696576253355	9168.787827232041	6268.683843282079	10767.639733436994	5004.511617166118	8428.541093592426	6511.487962018145	5677.076018480921	3775.977851392454	4702.92165588816	8000.053610286731	5998.708016916451
10486.574760415	6729.377737500917	6301.192024997106	7391.161528909639	7628.324792410676	5070.445129632667	5873.312994210881	4078.7143686941654	4638.234401424221	5864.940810017352	4591.247399616129	6404.733170774291	5403.773580107525	10677.26660210267	7129.94022645298	8499.240428902922	6167.634645246278	4547.152994130811	6394.696576253355	9168.787827232041	6268.683843282079	10767.639733436994	5002.556959869252	8428.541093592426	6511.487962018145	5677.074329455111	3775.9100778789643	4702.92165588816	8000.053573122437	5998.708016916451
10483.32661213782	6729.079230335687	6301.157143932329	7391.045154949592	7628.324792410676	5070.445129632667	5873.296669574329	4078.7143686941654	4638.234401424221	5864.869811057766	4591.247399616129	6404.731586164998	5380.554426692753	10677.26660210267	7129.94022645298	8499.240428902922	6163.871924194138	4547.152994130811	6394.312052245738	9168.787827232041	6268.683843282079	10767.625239832883	5001.972478151853	8428.541093592426	6508.4043907077785	5672.217118700971	3775.9090279069933	4702.92165588816	8000.053547994384	5998.708016916451
10483.3233440741	6728.634842007301	6300.953944601573	7390.999291323165	7628.313278769295	5070.433201537763	5865.095432011693	4078.6752695476666	4638.234401424221	5864.602842141411	4591.247399616129	6404.001699770781	5380.554426692753	10677.26660210267	7129.94022645298	8499.014060315338	6161.779564673373	4547.152994130811	6394.209875064707	9165.9360980721	6268.676146847983	10767.540953082045	5001.972478151853	8428.133127294997	6508.4043907077785	5672.217118700971	3775.8321396983474	4702.92165588816	8000.053537411831	5998.454504091961
10483.315542348353	6726.081812823077	6291.522619294282	7390.999291323165	7628.296872701325	5066.529332809993	5863.8982645097085	4078.6752695476666	4638.234401424221	5864.602842141411	4591.247399616129	6403.16316239726	5333.795863680432	10677.26660210267	7129.94022645298	8499.014060315338	6161.779564673373	4547.152994130811	6394.11712513535	9165.221679100185	6268.676146847983	10755.051883839187	5001.972478151853	8427.46487053344	6505.534463456073	5672.217118700971	3775.8321396983474	4702.92165588816	8000.053537411831	5998.454504091961
10483.315542348353	6726.081812823077	6255.202184669953	7390.999291323165	7628.294201233304	5066.529332809993	5863.8982645097085	4078.6752695476666	4638.234401424221	5864.602842141411	4591.247399616129	6403.040902662627	5331.5190204580285	10677.26660210267	7129.94022645298	8499.004912961133	6161.779564673373	4547.152994130811	6394.108221016357	9165.221679100185	6268.676146847983	10742.975483454888	5001.221585162659	8427.35522666348	6505.397911139716	5672.217118700971	3775.8321396983474	4702.92165588816	8000.053401689681	5998.454504091961
10481.82043710726	6726.081812823077	6250.999923995055	7390.999291323165	7620.30495783877	5066.529332809993	5863.8982645097085	4078.6752695476666	4638.234401424221	5864.591137480393	4589.376787371569	6400.83142793255	5318.526466247878	10677.26660210267	7117.709102375614	8497.728118539093	6159.410295127165	4540.973399990523	6389.282295441745	9165.15296559853	6268.6760439586305	10741.43505209266	4976.715286207257	8426.49501313814	6505.397911139716	5672.217118700971	3774.1813491110584	4701.139945955471	8000.053302958725	5994.586223107723
10480.203342365978	6726.020205830928	6249.233546834095	7390.999291323165	7620.30495783877	5066.529332809993	5862.892473026636	4078.2201000393106	4638.234401424221	5864.591137480393	4588.860266429258	6400.327348671461	5317.583533702766	10671.528124448101	7117.709102375614	8491.98859906093	6146.983668962322	4540.973399990523	6380.792208876485	9163.68943621815	6268.665024206771	10738.34482972379	4968.003429048712	8424.979510469715	6505.306793303413	5672.217118700971	3773.563639621796	4701.086268902216	7994.97447441393	5994.480634104914
10480.165542931492	6726.020205830928	6249.233546834095	7390.999291323165	7620.30495783877	5066.529332809993	5859.721927067485	4078.2201000393106	4636.819222335522	5864.537772091849	4588.860266429258	6399.649348840343	5316.699367997422	10664.139247569157	7116.258568308212	8491.565179516472	6140.589870663127	4539.64359060754	6380.76839510343	9155.353069140569	6268.665024206771	10734.09148791037	4967.3845154393675	8422.466383453155	6505.306793303413	5672.217118700971	3773.563639621796	4679.624565903717	7993.681940148968	5994.480634104914
10476.832268057551	6724.297122902017	6242.758097277152	7390.998968954188	7620.30495783877	5065.590798945175	5859.721927067485	4078.219525567836	4636.6568843062505	5861.115680499818	4588.7233876844075	6389.13127377492	5307.512558586083	10654.14475604061	7116.258568308212	8486.339229108224	6134.199772693907	4539.64359060754	6379.990635116716	9152.971537730578	6268.665024206771	10733.555407240117	4959.508403919731	8422.194881700285	6503.136195043908	5672.217118700971	3773.544025069176	4678.791358133384	7993.681940148968	5994.480634104914
10476.361358675671	6722.51360247153	6239.800842602849	7390.70873451373	7620.30495783877	5065.590798945175	5859.621407566986	4078.218932162486	4632.278733796488	5860.737509812512	4588.7233876844075	6389.13127377492	5307.286464504132	10653.115263757645	7113.169438105698	8485.84289228146	6133.7796288950785	4539.64359060754	6379.990635116716	9152.971537730578	6268.665024206771	10720.279070010565	4959.312967168296	8422.117899360874	6499.77771828632	5672.217118700971	3773.2417024277893	4678.577300972565	7993.395265161701	5994.480634104914
10475.9884206957	6722.51360247153	6239.800842602849	7390.70873451373	7620.30495783877	5065.590798945175	5859.621407566986	4078.1787564026927	4632.278733796488	5860.737509812512	4588.7233876844075	6389.13127377492	5306.292421706217	10653.115263757645	7108.475749887829	8485.777810820635	6133.7796288950785	4539.64359060754	6377.914316544961	9152.942542891378	6268.665024206771	10720.279070010565	4959.312967168296	8422.079322166865	6499.710760780366	5672.217118700971	3773.2417024277893	4678.369938369176	7993.395265161701	5994.480634104914
10475.932787880558	6711.108115581702	6239.800842602849	7390.090948780647	7620.30495783877	5064.144880453077	5859.476119799506	4076.736151321508	4631.310317605053	5857.383982960432	4588.7233876844075	6389.13127377492	5304.890836204263	10653.057571903135	7108.0912583919835	8485.03492524582	6131.769203732607	4538.748117542475	6377.914316544961	9152.94214887471	6268.223694462209	10720.094926539916	4959.243621372934	8421.21591884442	6494.9851331219415	5667.958550736867	3773.2417024277893	4678.232044018895	7992.73063906155	5994.341116976892
10475.932787880558	6710.798266628611	6238.348785018876	7388.507403834075	7620.30495783877	5061.105676454594	5859.476119799506	4076.7226195787534	4629.979068539972	5855.235464441274	4588.3283900888155	6389.13127377492	5299.374474864965	10653.057571903135	7107.996685061285	8484.9077563633	6131.769203732607	4537.537889305947	6377.914316544961	9152.924160623415	6268.223694462209	10713.882969057115	4958.648992093176	8417.076519841525	6494.709210662419	5667.958550736867	3769.733000350562	4677.950827286644	7992.73063906155	5994.341116976892
10475.932787880558	6708.7802533466365	6238.348785018876	7388.507403834075	7620.207834876756	5056.006659323761	5859.476119799506	4072.9343238417505	4629.979068539972	5854.735283853109	4588.241666308099	6389.13127377492	5288.585654729729	10639.815940386292	7107.996685061285	8484.9077563633	6130.471614519297	4537.084764094687	6368.94927422635	9152.84958265671	6268.223694462209	10713.882969057115	4958.132285848011	8417.076519841525	6493.77858691676	5667.958550736867	3769.5447919893513	4677.849343284987	7992.73063906155	5994.341116976892
10475.303730616535	6708.372481773692	6230.772731708498	7388.507403834075	7620.197633672469	5055.944195257929	5857.841343591742	4071.58503772016	4629.979068539972	5854.735283853109	4588.221528732307	6389.13127377492	5281.614219514785	10639.741846322657	7107.996685061285	8484.9077563633	6130.471614519297	4536.514037227064	6368.94927422635	9152.84958265671	6268.223694462209	10713.882969057115	4957.579124156714	8416.748144594692	6493.610260509913	5667.958550736867	3769.5447919893513	4677.150544544251	7992.73063906155	5994.025065180992
10474.543865231846	6706.407346088247	6230.173536592221	7388.507403834075	7619.634837938289	5053.774167586027	5847.560660547617	4071.58503772016	4629.979068539972	5853.927987293232	4588.220433735619	6389.13127377492	5281.418144426188	10639.635013249732	7107.996685061285	8469.590887852988	6130.471614519297	4529.576767345521	6368.94927422635	9150.96451196991	6268.223694462209	10713.882969057115	4922.342842189228	8414.422051836194	6492.458833061955	5667.958550736867	3769.5432357279046	4677.150544544251	7992.73063906155	5989.5308345203475
10474.543865231846	6704.980382009247	6222.149543365293	7388.507403834075	7619.596339440526	5053.774167586027	5847.560660547617	4071.58503772016	4629.979068539972	5850.117372812632	4588.220433735619	6389.13127377492	5273.859483556075	10639.635013249732	7107.996685061285	8468.902874354488	6126.303869961187	4529.404186060703	6368.94927422635	9149.425747922693	6268.223694462209	10711.125851233943	4922.342842189228	8413.98678348436	6492.458833061955	5667.958550736867	3769.5432357279046	4666.228836986644	7992.73063906155	5988.472578199204
10472.667896384242	6704.462896002236	6222.149543365293	7386.2938127430725	7619.165600996518	5053.774167586027	5847.560660547617	4071.5033842848434	4629.339078610596	5850.0866306933485	4588.220433735619	6388.986699625347	5265.287603640712	10639.022877765941	7106.7248911321	8468.804120987323	6126.188247507662	4528.750676395024	6368.897614936472	9149.425747922693	6268.223694462209	10710.85558119885	4922.342842189228	8413.753644608543	6491.198347429335	5667.958550736867	3769.5432357279046	4666.228836986644	7989.299888115309	5988.472578199204
10472.454108053227	6704.462896002236	6222.149543365293	7385.714016920497	7619.0745197489405	5053.774167586027	5847.560660547617	4071.376771745429	4629.339078610596	5850.070154907159	4588.219063813327	6388.986699625347	5263.583553683483	10639.022877765941	7104.8563630978215	8468.678560381808	6126.188247507662	4528.750676395024	6368.897614936472	9145.83580543192	6268.223694462209	10710.712976922425	4922.342842189228	8413.753644608543	6488.0018496415405	5667.958550736867	3769.5432357279046	4666.228836986644	7987.933699048188	5988.452568632262
10471.06621684895	6704.462896002236	6222.149543365293	7385.714016920497	7619.0745197489405	5053.774167586027	5847.560660547617	4071.376771745429	4629.339078610596	5850.067981467585	4588.014879062765	6388.136143873117	5261.719605437398	10639.022877765941	7104.835351979433	8468.678560381808	6122.687349154736	4528.750676395024	6368.897614936472	9145.83580543192	6267.397326711356	10710.675960639868	4922.342842189228	8413.750156013786	6488.0018496415405	5667.958550736867	3769.3037622960023	4665.457826607624	7987.933699048188	5988.447940400747
10471.056998475662	6704.41081734352	6222.149543365293	7385.564815633257	7619.074372778563	5053.704431005132	5835.1254353967715	4071.2805851492526	4629.339078610596	5849.965208669843	4588.014879062765	6388.136143873117	5261.719605437398	10638.967200394522	7104.8336190252885	8467.659439357292	6114.216104444813	4528.750676395024	6368.750569929082	9145.165351880209	6267.397326711356	10710.66119701499	4922.342842189228	8413.749916687058	6487.80235381231	5667.724086224634	3769.3037622960023	4664.596398578124	7987.924738805843	5988.447940400747
10470.941686918959	6704.41081734352	6222.149543365293	7385.564815633257	7619.074372778563	5053.704431005132	5823.757170233754	4071.2805851492526	4629.339078610596	5847.739726148864	4586.860466383801	6388.136143873117	5261.540938168352	10638.967200394522	7104.830070819076	8467.659439357292	5913.851473845303	4528.750676395024	6368.750569929082	9139.75392561931	6266.373768965509	10710.585242371142	4922.342842189228	8412.37552076613	6487.80235381231	5667.724086224634	3768.1843871257547	4664.596398578124	7987.924738805843	5988.447717243845
10470.941686918959	6704.41081734352	6213.022711860011	7385.564815633257	7619.074372778563	5053.704431005132	5823.616131289332	4071.0799385682785	4629.223734822077	5847.738369383905	4582.390976764825	6388.136143873117	5258.362176187054	10638.967200394522	7104.820094474411	8467.659439357292	5336.034135951951	4528.182004131484	6368.750569929082	9138.95059853169	6265.753574493286	10710.585242371142	4922.342842189228	8412.188842425709	6487.639439964549	5667.724086224634	3768.0514282907125	4663.788707265236	7987.924738805843	5988.447717243845
10470.941686918959	6704.41081734352	6213.022711860011	7385.564815633257	7619.045652590599	5053.704431005132	5823.561259903101	4071.0799385682785	4629.1962811544	5847.72163561527	4581.832911588728	6388.136143873117	5258.362176187054	10638.967200394522	7104.818284918287	8467.659439357292	5241.826776948361	4528.182004131484	6368.750569929082	9138.941675011996	6262.072939402847	10710.55650707227	4922.342842189228	8412.145460442996	6487.639439964549	5667.724086224634	3767.9694597148223	4661.960432346678	7987.924738805843	5988.447717243845
10470.941686918959	6704.397142918196	6213.022711860011	7385.4602790561285	7619.045652590599	5053.704431005132	5823.545530061695	4071.0799385682785	4628.800630116101	5847.72163561527	4581.61203406048	6388.136143873117	5257.950671228546	10638.967200394522	7101.815040687071	8467.659439357292	5241.063805423757	4528.182004131484	6368.750569929082	9138.892299684581	6261.780153161833	10675.248894771858	4922.342842189228	8412.10184492556	6487.639439964549	5667.724086224634	3767.9486259116984	4661.364720282375	7987.924738805843	5987.690811853838
10470.941686918959	6704.397142918196	6213.022711860011	7383.090607540599	7619.045652590599	5053.704431005132	5823.545530061695	4070.735627032627	4625.9841268871605	5846.110612953418	4581.61203406048	6388.136143873117	5251.19463582013	10638.967200394522	7099.159460547015	8462.290478955774	5241.063805423757	4528.182004131484	6368.1622565107045	9136.466105004572	6261.780153161833	10675.248894771858	4922.342842189228	8412.10184492556	6487.262342019034	5667.724086224634	3767.9486259116984	4657.821160074297	7987.924738805843	5987.690811853838
10470.941686918959	6704.397142918196	6213.022711860011	7383.08830746148	7619.045652590599	5053.704431005132	5823.545530061695	4070.514729036454	4625.605495242005	5846.06483159775	4581.61203406048	6388.136143873117	5251.19463582013	10638.967200394522	7098.5139432299475	8451.795884799682	5241.063805423757	4528.182004131484	6368.1622565107045	9136.188375436568	6261.75989220926	10675.050630394291	4922.342842189228	8412.10184492556	6487.148697053612	5667.724086224634	3767.9486259116984	4651.6828712034985	7987.924738805843	5987.690811853838
10470.941686918959	6699.113485052386	6210.02982985429	7382.749496429304	7610.702418429452	5051.854016721989	5823.071434446368	4070.514729036454	4625.605495242005	5837.749014241038	4581.61203406048	6387.747311046457	5248.385065531142	10637.689339604804	7098.5139432299475	8447.759146742517	5218.968445975283	4524.345473189344	6361.420197966928	9135.081168544073	6261.7378422324655	10675.050630394291	4920.43999722686	8412.10184492556	6478.439276089269	5667.724086224634	3764.6469382745395	4651.6828712034985	7987.924738805843	5985.823184676067
10465.355956922946	6699.113485052386	6210.02982985429	7382.749496429304	7610.702418429452	5045.865748507976	5820.812753107237	4070.39700412591	4621.3609056183295	5837.749014241038	4581.61203406048	6387.677431457767	5245.644134776285	10631.363952662854	7096.444457758235	8447.645682157527	5204.759835882044	4520.400970472001	6361.420197966928	9133.2477656106	6261.7378422324655	10674.921140145321	4915.799355009908	8412.10184492556	6478.439276089269	5667.582516203427	3763.8186709692263	4651.155409500747	7987.924738805843	5985.025597626982
10465.355956922946	6699.113485052386	6210.006547373189	7382.749496429304	7610.702418429452	5045.865748507976	5817.197416324486	4068.384826633692	4620.545680426096	5837.749014241038	4581.61203406048	6381.0204820571535	5244.200336482769	10624.199883251573	7096.444457758235	8446.131873330858	5193.295270701602	4519.836867350368	6361.420197966928	9131.747944347655	6260.198279101574	10674.796567082434	4913.4856980469185	8412.10184492556	6478.439276089269	5667.582516203427	3763.8186709692263	4651.094034359727	7987.924738805843	5985.025597626982
10465.355956922946	6689.029902535809	6209.880154545222	7382.743040284704	7607.738433356072	5044.231012071488	5810.781120660512	4068.384826633692	4620.284955374915	5837.749014241038	4581.61203406048	6376.304875395472	5244.139113431278	10623.168903424934	7079.839864968704	8446.131873330858	5169.634130485088	4519.3374458891285	6361.420197966928	9128.300637811404	6260.198279101574	10674.796567082434	4913.088974534103	8412.006601584333	6478.439276089269	5665.375687738655	3763.8186709692263	4649.345289470148	7987.924738805843	5985.022744377694
9974.004871634603	6689.029902535809	6209.880154545222	7382.743040284704	7607.738433356072	5043.852997739516	5810.781120660512	4068.241517060815	4620.284955374915	5837.749014241038	4581.61203406048	6376.304875395472	5243.879999440478	10622.81748358301	7076.8164083481115	8444.942606472376	5108.5246003284465	4517.957526643388	6359.7377737274455	9123.256689796612	6259.885617769805	10669.076688058629	4911.568288799325	8408.862657692185	6478.439276089269	5663.888190848198	3758.118141859145	4644.024860483999	7987.916383744255	5985.022744377694
9255.559381890964	6689.029902535809	6209.880154545222	7382.743040284704	7607.738433356072	5043.785937361544	5810.781120660512	4067.940186416247	4620.284955374915	5836.394470672349	4581.61203406048	6376.304875395472	5242.674850861013	10622.81692280911	7076.8164083481115	8444.942606472376	5108.5246003284465	4517.867003661713	6359.7377737274455	9119.835159793733	6259.885617769805	10669.076688058629	4909.041821223196	8407.275220061494	6477.334381714162	5663.888190848198	3755.1702636296886	4643.27550061606	7987.915606327803	5985.022744377694
9189.91103242554	6688.13367527838	6207.577907793052	7382.743040284704	7607.662399576766	5042.1374606105155	5807.511904383507	4065.1224410206246	4616.392623841181	5830.011416703307	4579.0269935608285	6375.957508289833	5236.909050114453	10620.311911808405	7075.625651737153	8444.942606472376	5093.343093801177	4517.5174174163185	6350.8275044846405	9119.835159793733	6259.88528238758	10669.076688058629	4909.026870211991	8407.275220061494	6476.3971540164675	5663.888190848198	3755.1702636296886	4643.258929707712	7987.903270962821	5984.392454991986
9097.433246922017	6688.059994477456	6207.376005668106	7382.741312085033	7606.409612726329	5041.575184748549	5804.706605778267	4064.4583530972513	4616.392623841181	5830.011416703307	4577.543224347879	6375.957508289833	5225.988380061696	10620.075969946121	7075.193533698956	8440.44014030823	5077.125870290949	4515.325090573528	6350.8275044846405	9119.671403609062	6259.834000279385	10668.83938161398	4909.026870211991	8407.09754707892	6475.094102097791	5663.888190848198	3754.7825870358965	4643.145106930564	7987.536505171724	5982.698251415979
9097.433246922017	6688.033304725745	6207.376005668106	7382.741312085033	7606.409612726329	5041.575184748549	5799.882488924791	4064.4583530972513	4616.392623841181	5830.011416703307	4576.833255218305	6375.957508289833	5221.162985301392	10620.075969946121	7073.206106623736	8440.438520196869	5077.125870290949	4515.257089594253	6350.8275044846405	9119.41059904551	6257.274182584242	10664.217725175058	4908.619615857623	8407.021182250512	6461.208062767498	5663.888190848198	3754.721634434625	4643.095262431189	7987.535232266601	5981.694195327325
9097.433246922017	6688.033304725745	6205.204397438691	7382.741312085033	7603.575211367968	5041.563293990618	5790.113681427125	4064.4583530972513	4615.329830639987	5830.011416703307	4576.642500000033	6375.957508289833	5217.522926351105	10619.973192113408	7073.206106623736	8437.587431399286	5077.125870290949	4515.07496742079	6350.8275044846405	9115.217178664641	6257.274182584242	10652.74290273987	4907.939167644407	8406.98169843062	6460.65017238364	5663.888190848198	3754.6891932313565	4641.677408279002	7987.534997704251	5981.389252744381
9074.07973630888	6687.883107007601	6198.531127553872	7382.741312085033	7601.751094544008	5041.4732943101835	5789.673951808928	4064.4583530972513	4612.609784491696	5830.011416703307	4576.642500000033	6375.957508289833	5214.870096240706	10619.9330639282	7072.772492806778	8436.545098825896	5076.399204973848	4515.07496742079	6350.8275044846405	9113.255113155385	6257.274182584242	10652.74290273987	4907.8458655284	8406.453920852415	6460.083230599726	5663.766630137955	3754.55894460915	4641.677408279002	7987.534997704251	5981.389252744381
9064.984978322098	6687.883107007601	6198.4467602855	7249.3491643868965	7601.751094544008	5039.875212868677	5789.673951808928	4064.4583530972513	4612.576195178322	5830.010864135029	4576.642500000033	6375.4112926483585	5214.564233200946	10618.280428173457	7072.772492806778	8436.009786429973	5076.220626065527	4514.080954033195	6350.8275044846405	9112.19622729659	6257.274182584242	10652.009530654792	4907.460066350389	8406.431355912146	6460.083230599726	5663.766630137955	3752.2959226562575	4641.549697253646	7985.574651454541	5981.379279251177
9064.984978322098	6687.86698449304	6198.365872040049	6505.984922582529	7601.738560496092	5038.326242174309	5781.907599246381	4063.3030695144544	4612.576195178322	5829.456863502819	4575.890691674876	6372.624334809454	5214.564233200946	10613.38517678105	7069.958933328389	8435.963277803905	5072.945724204222	4514.080954033195	6350.8275044846405	9108.76230410172	6257.274182584242	10651.511568245509	4907.442587545328	8406.4297698244	6460.083230599726	5663.766630137955	3751.1861194730977	4640.3955592344855	7985.574651454541	5979.9217702293645
9064.984978322098	6687.605539836665	6197.721952653369	6505.984922582529	7601.636026558862	5038.319426614867	5778.604977290948	4063.29595031556	4612.565532150854	5829.456863502819	4575.8511591662655	6372.530378052212	5205.828710241379	10607.647965953634	7069.675276403412	8435.87249350435	5070.731560675332	4514.061380017004	6350.8275044846405	9108.335792619151	6257.274182584242	10651.409698572974	4907.404945301882	8406.272870790039	6460.025042885916	5660.292113855664	3751.177645519736	4639.345976881385	7985.574651454541	5979.9217702293645
9064.984978322098	6686.707879119087	6197.70823573511	6463.130577277239	7601.636026558862	5037.997047869689	5778.353531937432	4063.226972848541	4612.563052594708	5829.456863502819	4575.843741639801	6372.530378052212	5205.828710241379	10607.647965953634	7068.908602872166	8435.87165289521	5050.666141916557	4513.997325293901	6350.252316070246	9108.335792619151	6256.785087822582	10651.252515673668	4906.435346272241	8405.5359935139	6460.025042885916	5657.006866243115	3751.177645519736	4639.345976881385	7985.574651454541	5979.908442581926
9064.984978322098	6684.479896018636	6197.67501721354	6436.684814674795	7601.634411155894	5037.579225217248	5777.949325846891	4063.1609626063573	4612.561774137022	5827.858197517667	4575.4742348558275	6372.530378052212	5205.828710241379	10607.548746501201	7068.8906306561785	8435.818591290423	5050.666141916557	4512.984412788965	6350.252316070246	9108.335792619151	6256.785087822582	10650.604565203052	4906.435346272241	8404.349388157756	6460.025042885916	5656.937250279227	3751.167039874092	4639.345976881385	7985.574651454541	5979.9063207509325
9064.984978322098	6684.479896018636	6195.879618801346	6436.684814674795	7601.475773508514	5032.496743435546	5777.477666113644	4063.0732494677077	4612.559956320044	5827.77690597605	4575.4742348558275	6372.529328212917	5205.828710241379	10598.518964801133	7068.7714674610215	8434.096624824499	5043.80914039223	4511.689865307592	6350.145998624702	9108.335792619151	6256.785087822582	10650.604565203052	4904.323761677234	8404.311059834406	6460.025042885916	5656.937250279227	3751.00554444525	4639.228598423761	7985.574651454541	5979.8955038056265
9064.984978322098	6684.479896018636	6194.792994012465	6368.783117365048	7601.134324597003	5031.692357865543	5777.281531746035	4063.0732494677077	4612.251279987207	5827.5687761564595	4575.4742348558275	6371.67618365838	5205.828710241379	10598.518964801133	7068.08114817201	8428.666168151638	5034.251684361828	4509.326911401993	6350.120718975078	9108.335792619151	6256.785087822582	10650.604565203052	4904.323761677234	8404.306899491712	6460.025042885916	5655.738977473608	3751.00554444525	4639.2276060278655	7985.357897769737	5979.881059461943
9064.454696176677	6684.473216464348	6194.747027917062	6368.783117365048	7600.57398215685	5031.6904896352835	5776.694132124738	4063.0732494677077	4611.397198286282	5827.562646161872	4575.4742348558275	6371.67618365838	5203.750798490129	10570.781202511615	7067.729939168525	8427.584075012343	4985.748235291571	4508.273866465829	6350.120718975078	9108.335792619151	6256.785087822582	10648.235468788944	4902.60245262229	8404.306899491712	6459.804951668742	5655.738977473608	3750.9829386430097	4639.1942830751295	7985.357897769737	5979.360427101818
9064.454696176677	6684.473216464348	6194.742867224011	6368.783117365048	7600.57398215685	5031.142140180037	5776.694132124738	4063.0732494677077	4611.397198286282	5826.344864912731	4575.4742348558275	6371.67618365838	5203.750798490129	10570.781202511615	7067.702135118503	8427.584075012343	4985.696466871732	4508.273866465829	6350.120718975078	9107.834245402712	6256.341538414073	10648.235468788944	4902.60245262229	8403.204374775236	6456.907757910463	5651.688937446105	3750.7665736114946	4637.225806801643	7985.357897769737	5979.360427101818
9063.51329823414	6684.473216464348	6190.547992133292	6320.074320330223	7600.57398215685	5030.986375846991	5776.694132124738	4063.0218795946907	4610.381397740818	5826.344864912731	4575.4742348558275	6371.67618365838	5203.750798490129	10570.781202511615	7064.110628504574	8426.025022277958	4985.173358614116	4506.138248273077	6350.120718975078	9107.834245402712	6256.131715626023	10648.235468788944	4901.852039588294	8402.94202630667	6456.907757910463	5651.688937446105	3750.200558933391	4636.277943653294	7985.357897769737	5978.120088423271
9063.51329823414	6684.473216464348	6190.547992133292	6320.074320330223	7599.095883596377	5029.692115160628	5767.728578409998	4062.9512299472362	4610.361394072684	5826.344864912731	4575.4742348558275	6371.67618365838	5203.750798490129	10570.781202511615	7062.950207789249	8419.660779110502	4985.173358614116	4502.595846476023	6350.120718975078	9107.834245402712	6256.036011807385	10626.352158770556	4900.650213066623	8397.681261299753	6456.907757910463	5651.688937446105	3748.108109230416	4636.128225202144	7983.413573337577	5977.928042717747
9028.876133739912	6684.267231094485	6188.745237636804	6318.403438658704	7599.062797346963	5029.692115160628	5767.728578409998	4062.4710676507466	4610.029796167397	5826.344864912731	4575.4742348558275	6371.67618365838	5203.750798490129	10528.693321834113	7062.662890064249	8418.708245578593	4984.165425858548	4502.595846476023	6350.120718975078	9107.834245402712	6256.006938527991	10623.762557738	4899.671092851881	8397.681261299753	6456.907757910463	5651.657514790403	3740.5372184084513	4632.823098224309	7983.308457955113	5977.4756963666905
9028.876133739912	6684.267231094485	6188.745237636804	6293.506937895224	7596.393304062073	5028.960377010651	5767.728578409998	4062.4710676507466	4608.6668907573	5826.344864912731	4575.271603694964	6371.67618365838	5197.2075950096305	10514.28769004764	7062.662890064249	8418.498480191862	4975.555869450824	4502.595846476023	6350.120718975078	9105.375497988322	6256.006938527991	10623.347740208743	4892.30271547986	8397.681261299753	6456.907757910463	5651.657514790403	3739.7294815655137	4632.0209527029	7983.308457955113	5977.4756963666905
9028.876133739912	6684.267231094485	6188.745237636804	6291.061933628404	7596.026557592325	5028.710681313303	5767.636100404683	4062.4710676507466	4607.546054273637	5826.344864912731	4575.271603694964	6371.67618365838	5195.461021967014	10514.28769004764	7062.215588423764	8418.498480191862	4975.555869450824	4502.060522794502	6350.120718975078	9103.921674018797	6256.006928265042	10623.347740208743	4891.2662055707815	8397.681261299753	6456.907757910463	5651.657514790403	3739.1108778798957	4631.963874239073	7982.940352126333	5977.4756963666905
9028.876133739912	6684.267231094485	6188.745237636804	6291.061933628404	7596.026557592325	5028.703740710843	5767.636100404683	4062.4710676507466	4607.379161677957	5822.136567520998	4575.271603694964	6366.328475123399	5195.448882676386	10514.28769004764	7062.205131745904	8410.374385756213	4975.555869450824	4502.060522794502	6350.120718975078	9102.010595277652	6256.006887514288	10623.329414931093	4891.2662055707815	8397.681261299753	6456.907757910463	5651.657514790403	3739.1108778798957	4630.597582068488	7982.940352126333	5977.200980407186
9028.876133739912	6684.267231094485	6188.745237636804	6291.061933628404	7596.026557592325	5028.703740710843	5764.285740405922	4062.4710676507466	4607.362857152781	5821.694971199344	4575.271603694964	6366.328475123399	5194.963081962079	10514.28769004764	7061.111946557537	8410.374385756213	4975.555869450824	4502.060522794502	6350.120718975078	9102.010595277652	6256.006866953445	10622.212420514637	4891.2662055707815	8397.340388248878	6456.907757910463	5651.657514790403	3739.098355572394	4630.597582068488	7981.919958040535	5976.513276421841
9028.876133739912	6682.329878884307	6188.467946297655	6281.446590589787	7595.297878233878	5027.803594505444	5758.645695904703	4062.4710676507466	4607.362857152781	5821.690665134513	4575.239873819254	6366.328475123399	5194.963081962079	10514.28769004764	7060.871506920584	8410.374385756213	4975.555869450824	4500.55551650181	6350.120718965582	9102.010595277652	6256.006866953445	10620.52942274981	4890.989509845739	8395.002089357962	6456.907757910463	5651.657514790403	3739.086685636749	4630.597582068488	7981.370184035414	5975.950945698516
9022.286121147392	6682.329878884307	6179.218929583164	6260.42814101419	7594.4916401854	5027.708248685816	5754.885997805553	4062.4710676507466	4606.647976339061	5821.690665134513	4573.23482698079	6366.328475123399	5194.890726122374	10480.278350874596	7060.723628192252	8410.374385756213	4975.555869450824	4500.55551650181	6350.120718965582	9100.78918761653	6255.675460800535	10620.52942274981	4890.666694157398	8395.002089357962	6456.907757910463	5651.583391490804	3739.086685636749	4630.597582068488	7981.22544556933	5975.950945698516
9015.314164217267	6682.329878884307	6179.218929583164	6228.002668987682	7594.335447259293	5027.587158478273	5754.301946105712	4062.4710676507466	4606.600780518915	5821.688927460958	4573.23482698079	6366.328475123399	5194.890726122374	10480.278350874596	7060.716866225838	8410.374385756213	4975.555869450824	4500.55551650181	6350.120718965582	9096.720773993424	6254.399590494057	10620.381060051028	4890.640976060267	8395.002089357962	6456.907757910463	5646.308938046887	3739.086685636749	4630.597582068488	7981.220401348229	5975.848099138156
9010.635995641702	6682.329878884307	6179.218929583164	6222.4810112210025	7594.335447259293	5027.587158478273	5754.301946105712	4062.4710676507466	4606.560964498248	5821.677123899042	4573.23482698079	6362.136711545732	5194.379544350615	10480.278350874596	7058.873214164447	8410.374385756213	4975.521416616596	4500.55551650181	6349.734392241109	9095.194616336606	6254.399590494057	10614.837272637584	4890.631843813775	8394.989365829517	6453.314615511401	5646.308938046887	3739.0604048845107	4628.393358026421	7981.220401348229	5974.394956345415
8999.56363164328	6682.329878884307	6179.191419955181	6222.4810112210025	7592.97821805683	5027.5372960832865	5750.511683539328	4061.500495645543	4606.4487578698145	5821.677123899042	4573.23482698079	6362.136711545732	5175.833731610335	10470.716638903164	7057.786912409464	8410.374385756213	4975.521416616596	4500.55551650181	6341.817417606149	9090.573633920869	6252.602531243463	10614.837272637584	4890.631843813775	8394.857886186008	6453.308009782256	5646.297985256493	3739.0604048845107	4628.369056615928	7981.131177565772	5974.394956345415
8998.07095124576	6682.329878884307	6166.775623958474	6222.4810112210025	7592.803953289313	5027.5372960832865	5748.3273183079555	4060.613294004522	4606.239424345972	5821.534627652882	4572.791909760413	6362.136711545732	5174.923554299103	10469.56369977604	7056.4504426258145	8410.374385756213	4973.5229998016675	4500.55551650181	6341.429300772204	9090.266096416914	6252.37611447287	10614.154135052158	4889.516326917102	8394.836113509335	6453.286262592189	5645.10386210085	3739.0165854674074	4627.858307690058	7981.131177565772	5974.379936078507
8997.833371168746	6682.142461236806	6163.778026404507	6221.943427613967	7592.6148240922	5027.5372960832865	5748.247270264578	4060.479028029681	4606.209772466779	5821.154586986094	4572.753493783479	6362.136711545732	5174.478519497669	10468.312574403848	7053.16748524008	8410.374385756213	4962.406378163628	4500.55551650181	6341.429300772204	9090.266096416914	6252.37611447287	10612.398057103177	4889.461636302572	8394.80071828519	6453.236021753032	5644.435140593369	3738.94117775744	4627.788101366976	7981.076770138224	5974.319126389985
8992.630867689593	6682.142461236806	6162.892392159306	6215.863653954707	7592.591280540797	5027.5372960832865	5748.247270264578	4060.3606953668004	4606.1925168312	5821.154586986094	4571.2882601655465	6362.136711545732	5174.335837855548	10444.719038731475	7053.16748524008	8410.374385756213	4957.396983450335	4500.522538521478	6341.429300772204	9085.997132638915	6252.344404150561	10611.687625256198	4889.457043625284	8394.74881336045	6453.236021753032	5644.435140593369	3738.939240059899	4627.774145340269	7981.064493573124	5974.2759329792425
8992.630867689593	6682.142461236806	6162.43765320837	6180.919134843378	7592.590271254791	5027.5372960832865	5745.998475557393	4060.3606953668004	4604.961379607805	5821.1308436112995	4570.133697885667	6362.136711545732	5166.997573459244	10444.719038731475	7051.310216423263	8410.374385756213	4951.962990749089	4499.454103089936	6341.429300772204	9084.498452500526	6252.329934236376	10606.743135096614	4888.094978904911	8392.801127245064	6453.236021753032	5644.414715193566	3737.8521501519376	4627.24050183784	7980.610475996459	5973.661282573671
8991.59935906554	6682.142461236806	6161.6333111878685	6177.566305066565	7591.662412870683	5027.5372960832865	5737.892227418549	4060.309329918881	4600.975464958912	5819.86345206962	4566.4004191789145	6362.112657038023	5166.997573459244	10444.614875295494	7051.310216423263	8410.374385756213	4951.941447411151	4499.454103089936	6341.429300772204	9082.129861386033	6252.302524781182	10601.902612004122	4887.8163592704705	8392.686792998164	6444.562296355005	5644.41238863233	3734.038522530772	4627.2205606967855	7980.52595331423	5973.6362302115485
8972.894125717117	6682.039533610294	6160.92112186597	6177.2603864497305	7591.662412870683	5027.5372960832865	5737.892227418549	4060.309329918881	4600.975464958912	5817.315826601225	4566.4004191789145	6360.745462766264	5166.997573459244	10431.118626762725	7051.310216423263	8407.261063777209	4941.2947812897855	4499.454103089936	6341.429300772204	9081.875794225858	6252.123287497993	10601.885105309799	4887.245850167129	8392.686792998164	6444.555545983399	5641.311204241608	3734.038522530772	4627.213122274285	7980.52595331423	5973.6362302115485
8968.060232542352	6681.37626845129	6160.134777393583	6177.2603864497305	7591.113789154679	5027.5372960832865	5737.892227418549	4058.746272364081	4600.975464958912	5817.315826601225	4566.4004191789145	6360.454223895876	5166.997573459244	10431.118626762725	7051.310216423263	8407.261063777209	4933.9523294850305	4499.454103089936	6341.308219530975	9079.926376150193	6252.046435780385	10601.885105309799	4887.184589482818	8392.686792998164	6444.555545983399	5641.292703477709	3734.038522530772	4626.414618429115	7980.52595331423	5973.6362302115485
8952.675144443463	6681.375472561754	6159.518104837713	6175.623998979798	7591.113789154679	5027.5372960832865	5736.907658458252	4058.2827982445233	4600.975464958912	5817.315826601225	4566.4004191789145	6360.454223895876	5166.997573459244	10423.978004811688	7051.207735697615	8407.261063777209	4933.9523294850305	4499.454103089936	6341.163277118913	9079.926376150193	6251.806376948207	10601.885105309799	4887.069211591978	8392.686792998164	6444.555545983399	5641.20940682988	3734.038522530772	4626.414618429115	7980.524412250873	5972.373447099115
8952.675144443463	6681.340301500211	6159.518104837713	6173.702205161451	7591.113789154679	5027.5372960832865	5734.750155737524	4058.2827982445233	4600.975464958912	5816.946097704925	4566.4004191789145	6359.7292610975055	5166.997573459244	10423.978004811688	7051.114701107939	8401.635402186046	4924.360707337428	4499.454103089936	6341.163277118913	9079.850668625037	6251.61770785632	10594.146002499092	4886.152290006432	8392.686792998164	6444.531545588737	5641.20940682988	3734.038522530772	4626.414618429115	7980.499911512036	5972.338370254687
8951.640823346575	6681.177606699873	6159.518104837713	6169.874498050058	7591.113789154679	5027.5372960832865	5734.750155737524	4057.592174574212	4600.7818235469595	5815.822082910143	4566.4004191789145	6358.453888134826	5166.404576784761	10404.704932750903	7050.750373272313	8401.090423975049	4922.624135504793	4499.447316717661	6341.161942129765	9079.364177873726	6251.572780722271	10592.982938178726	4885.916567153086	8392.686792998164	6443.435683333904	5641.208133045311	3733.9612604568792	4626.40567578047	7979.99096423685	5972.232173203203
8946.501467085754	6681.042265201773	6159.518104837713	6168.587406181517	7591.113789154679	5027.5372960832865	5728.44878016332	4057.535641894907	4600.736957122483	5814.9283447336275	4566.39901034292	6358.453888134826	5166.404576784761	10404.704932750903	7050.566130329951	8398.371504562894	4921.083099847762	4499.44538581131	6341.161942129765	9079.364177873726	6248.455017159601	10592.982938178726	4885.749098719646	8392.686792998164	6443.435683333904	5641.208133045311	3733.314615728072	4626.40322366341	7979.100897787745	5972.232173203203
8942.66883818404	6681.032713774721	6159.10316650129	6162.16048391747	7591.111792903984	5023.79517376649	5719.552582818454	4057.535641894907	4600.691321630736	5814.9283447336275	4566.39901034292	6358.453888134826	5166.404576784761	10404.704932750903	7050.55793859367	8398.371504562894	4920.986565528574	4499.432265278027	6341.161942129765	9078.106242706903	6248.455017159601	10591.287328066706	4885.631669921664	8392.376957158542	6443.435683333904	5641.208133045311	3733.2146347473044	4626.398826009205	7979.098271017732	5972.22453470236
8942.66883818404	6681.032713774721	6154.450972318841	6155.246701095822	7591.111792903984	5023.79517376649	5714.225069972167	4057.535641894907	4600.691321630736	5812.883221619971	4566.39901034292	6358.453888134826	5164.184562655312	10404.704932750903	7050.55793859367	8398.371504562894	4920.186707823645	4498.5356278731815	6341.161942129765	9078.106242706903	6248.455017159601	10591.034664806917	4885.631669921664	8392.376957158542	6443.435683333904	5641.208133045311	3733.2141887854286	4626.398826009205	7978.7155395229165	5972.22453470236
8942.66883818404	6681.031545861396	6153.952276546246	6155.246701095822	7590.043109850921	5023.79517376649	5701.941204114424	4057.535641894907	4600.688785672659	5811.208179135624	4566.370582314341	6357.876759478167	5160.089585653599	10404.704932750903	7050.55793859367	8398.04377576458	4908.183693417702	4498.278856289733	6341.161942129765	9078.106218902627	6248.440904599359	10591.034664806917	4885.631669921664	8392.376957158542	6443.43567627419	5638.538995329669	3729.4212677319283	4626.398826009205	7978.7155395229165	5972.22453470236
8934.601849235567	6679.084546872059	6153.379758882996	6151.289067260081	7589.376100486872	5023.79517376649	5701.42988359747	4057.535641894907	4600.679953683799	5808.5188703248	4566.370582314341	6356.96528179885	5157.890373191612	10404.704932750903	7050.55793859367	8396.1315444254	4908.183693417702	4498.278856289733	6337.350607711942	9076.115338001387	6248.354391784571	10588.533464519536	4881.451421108962	8392.376957158542	6441.106706749012	5638.463813488912	3729.412848599343	4626.398826009205	7978.7155395229165	5972.22453470236
8934.601849235567	6677.743726538395	6152.890700016069	6150.980150755637	7589.351649789978	5023.79517376649	5701.42988359747	4057.535149752876	4600.679953683799	5808.5188703248	4566.370582314341	6356.96528179885	5157.881322948029	10404.704932750903	7050.55793859367	8395.708849687046	4908.183693417702	4498.278856289733	6337.350607711942	9076.115338001387	6247.635769048888	10588.533464519536	4881.451421108962	8392.376957158542	6441.106706749012	5638.462560226882	3729.378924642415	4626.398826009205	7978.7155395229165	5971.655305942053
8934.601849235567	6677.743726538395	6151.627175609817	6147.562188457959	7589.328157367943	5023.79517376649	5701.42988359747	4057.535149752876	4600.67981975504	5804.117531619569	4566.370582314341	6356.83947430596	5156.293487579352	10403.846361333175	7049.723495117355	8395.445332643016	4908.05992802069	4498.2786500573875	6337.350607711942	9076.115338001387	6247.547231402891	10588.533464519536	4881.451421108962	8392.376957158542	6441.106706749012	5638.461899866476	3729.378924642415	4626.398826009205	7978.7155395229165	5971.655305942053
8934.601849235567	6677.743726538395	6149.292817713989	6144.396461362559	7589.328157367943	5023.79517376649	5701.277228064349	4057.423411155141	4597.819167832402	5802.008422319142	4566.370582314341	6356.4642793891	5155.517435056337	10402.171331733225	7048.8127785966435	8395.08327623187	4907.3631556966775	4498.2786500573875	6337.350607711942	9076.115338001387	6245.103230523112	10587.845955715375	4881.451421108962	8392.376957158542	6441.106706749012	5638.461814490004	3729.378924642415	4626.398826009205	7978.203737950734	5971.655305942053
8921.235366093155	6677.743726538395	6146.425586980786	6143.835279566697	7589.328157367943	5023.79517376649	5701.277228064349	4057.423411155141	4597.819167832402	5802.008422319142	4566.370539485159	6356.4642793891	5155.401838753159	10402.171331733225	7048.8127785966435	8395.022099210208	4906.189594833208	4498.2786500573875	6337.350607711942	9076.115338001387	6245.103230523112	10586.80620299842	4881.451421108962	8392.376957158542	6441.106706749012	5638.461814490004	3726.989280175555	4626.398826009205	7978.110201974944	5971.655305942053
8915.146882678615	6677.0578109623675	6146.425586980786	6141.479719933164	7588.766613244483	5022.404047912112	5699.972122644437	4057.1348083519892	4597.819167832402	5802.008422319142	4566.212852166958	6356.408626974345	5152.59877091782	10398.671977965752	7048.711641692343	8394.719764771708	4906.189594833208	4498.045679457357	6337.056056752083	9075.063187760748	6244.896557554837	10586.80620299842	4881.440810145609	8392.376957158542	6441.106706749012	5638.461374836861	3726.6201396271654	4626.398826009205	7978.0307959574175	5971.051849196579
8914.929938539397	6677.0578109623675	6146.293210234412	6140.653034990578	7588.766613244483	5022.404047912112	5699.972122644437	4057.1348083519892	4597.819167832402	5801.267650704448	4566.212852166958	6356.385837622451	5152.59877091782	10398.579982392908	7048.701837098597	8394.719764771708	4889.579689945961	4498.045679457357	6336.724768412329	9075.063187760748	6244.82513841233	10586.80620299842	4881.440810145609	8392.376957158542	6441.106706749012	5638.457745422233	3726.6201396271654	4626.398826009205	7978.0307959574175	5971.051849196579
8914.929938539397	6677.048204666346	6146.293210234412	6136.824454027572	7588.766613244483	5022.404047912112	5699.972122644437	4057.1348083519892	4597.819167832402	5801.267650704448	4566.212852166958	6356.065518858339	5148.364874463207	10398.579982392908	7048.651959759443	8392.36745922958	4878.530001756459	4497.079971225359	6336.674974775933	9075.063187760748	6244.769633029447	10586.80620299842	4880.720799559569	8392.376957158542	6440.344050791972	5638.45152248068	3726.6201396271654	4626.397976714202	7978.006431782914	5969.039069275779
8914.929938539397	6677.040493269454	6146.293210234412	6136.824454027572	7588.764164194448	5022.404047912112	5697.851670088905	4057.1348083519892	4597.786130659826	5801.267650704448	4566.212852166958	6355.988779731317	5147.985759988347	10378.562688484051	7048.649483515588	8392.36745922958	4878.530001756459	4497.079971225359	6336.674974775933	9074.140599183444	6244.724271122691	10586.80620299842	4880.680579347364	8392.148695008567	6438.673573026892	5638.45152248068	3726.6201396271654	4626.39547326817	7977.9186411760875	5969.039069275779
8904.579898267652	6673.516265739096	6143.844209166649	6134.799788404049	7588.764164194448	5022.404047912112	5697.8276577250035	4057.0235473182834	4597.786130659826	5798.694480546855	4565.12288215294	6355.969487505271	5145.1422883781615	10378.562688484051	7047.170241623813	8392.36745922958	4866.612539316808	4497.079971225359	6336.674974775933	9072.462790916332	6244.722550669925	10586.80620299842	4879.984562392078	8392.148695008567	6438.3136525074915	5637.54958655865	3726.6201396271654	4626.350603897088	7977.9186411760875	5969.039069275779
8898.90882612042	6673.516265739096	6143.844209166649	6134.799788404049	7588.763804772758	5022.404047912112	5697.79651693315	4057.0235473182834	4597.786130659826	5798.694480546855	4565.12288215294	6355.963180388823	5145.1422883781615	10378.562688484051	7047.170241623813	8392.36745922958	4866.612539316808	4497.079406313755	6336.674974775933	9071.875930650102	6244.722550669925	10586.80620299842	4879.977186214206	8392.109144170234	6438.309750369691	5637.54958655865	3726.6181729972086	4626.262405125288	7977.917850969673	5969.039069275779
8894.422275326397	6673.516265739096	6134.947678826099	6128.828986703004	7588.763804772758	5022.404047912112	5697.659208835589	4057.0235473182834	4597.556003716623	5798.694480546855	4565.12288215294	6355.913399898168	5145.1422883781615	10378.562688484051	7044.321401378232	8388.84821655172	4866.612539316808	4497.079406313755	6336.674974775933	9063.91418562642	6243.901628016981	10586.194101325442	4879.7711625098855	8391.442004266324	6438.309541732098	5637.54958655865	3726.366940144735	4624.428065207854	7977.585639420639	5969.039069275779
8884.923883677175	6673.516265739096	6134.00588567341	6128.828986703004	7588.763804772758	5022.404047912112	5697.659208835589	4057.0189944577746	4597.0634143009875	5798.694480546855	4565.12288215294	6355.865401831918	5144.17214798084	10378.562688484051	7043.818336549262	8385.495873520747	4866.252280041673	4496.906511324247	6336.674974775933	9063.686305402882	6243.213300361195	10585.405332139853	4878.862929680793	8390.502311815062	6438.309385432776	5637.54958655865	3724.969357976736	4624.0885559846065	7977.585639420639	5969.039069275779
8884.923883677175	6673.516265739096	6134.00588567341	6126.424031961462	7588.678975350117	5021.193216443387	5692.84536571219	4056.3224991175684	4596.06823505641	5797.494013662527	4565.12288215294	6355.8074503675925	5143.3019774119375	10368.54505469894	7043.783960619556	8385.495873520747	4866.252280041673	4496.906511324247	6334.846458570887	9063.036543521654	6243.213300361195	10585.192999470846	4878.862929680793	8390.502311815062	6437.653862740911	5637.526853972836	3724.9573667337922	4623.216168843566	7977.195923544327	5969.039069275779
8882.400896454903	6673.124647155853	6134.00588567341	6089.34462778255	7588.678975350117	5021.1203465825465	5692.84536571219	4055.9328899455077	4596.06823505641	5797.494013662527	4565.12288215294	6354.098346997761	5143.3019774119375	10367.56517702773	7043.783960619556	8371.868867624387	4866.252280041673	4496.906511324247	6334.846458570887	9060.6283003704	6243.213300361195	10584.617840774325	4878.862929680793	8390.502311815062	6437.653862740911	5637.4810544126485	3724.923959038684	4623.114169733371	7977.116295101242	5969.039069275779
8880.12648652529	6670.597230915677	6131.176658573991	6089.34462778255	7588.678975350117	5021.1203465825465	5691.2240545516315	4055.9328899455077	4596.06823505641	5797.30263391481	4565.12288215294	6353.666853703448	5143.3019774119375	10367.56517702773	7043.783960619556	8371.868867624387	4866.252280041673	4496.906511324247	6333.702122909002	9058.83735518357	6243.213300361195	10581.822769582439	4872.391624858932	8390.502311815062	6436.679243706727	5637.0505109538335	3724.923959038684	4623.114169733371	7977.116295101242	5969.039069275779
8878.450508075293	6670.44538832901	6127.796487223767	6088.757746479904	7588.678975350117	5021.118371555701	5691.186092265913	4055.9328899455077	4596.06823505641	5793.153360982537	4565.12288215294	6353.188160246159	5143.3019774119375	10366.974259475957	7043.783960619556	8371.546856509036	4863.294559154219	4496.906511324247	6333.450928839825	9058.83735518357	6243.213300361195	10581.803419190004	4872.391624858932	8390.502311815062	6436.679243706727	5635.534932306035	3724.923959038684	4622.903762774661	7977.116295101242	5968.433090846375
8875.22799225185	6670.431080606044	6127.1499419315305	6087.00921274656	7588.678975350117	5014.240368455606	5690.726557510933	4055.9321463232973	4596.06823505641	5792.584521726398	4562.994308554146	6352.919490561122	5143.3019774119375	10366.399905970018	7043.777446848576	8371.546856509036	4861.522403941654	4496.906511324247	6333.383623523254	9050.54154646939	6243.211858153776	10580.669126120276	4872.391624858932	8390.502311815062	6436.648799698564	5635.496001833079	3724.923959038684	4622.290938571818	7977.116295101242	5968.261724703203
8875.22799225185	6669.578867025815	6127.1499419315305	6085.922349431879	7588.457037408276	5012.797481005809	5690.726557510933	4055.9321463232973	4596.06823505641	5792.532928773091	4562.872473837336	6352.8730490378975	5143.13163116588	10353.397939775816	7043.775750341331	8368.523527513367	4861.522403941654	4496.906511324247	6333.357894562426	9049.676160976338	6243.2118108424	10577.221401998779	4872.390098533507	8390.502311815062	6436.634716418725	5635.210372826453	3724.69285617208	4622.290938571818	7977.116295101242	5968.260464463559
8875.22799225185	6669.578867025815	6123.411856400224	6081.561722060139	7587.173422328811	5012.797481005809	5690.726557510933	4055.1351476701134	4596.065665993768	5792.532928773091	4562.058254025623	6352.620879240167	5143.13163116588	10353.397939775816	7038.479924595842	8368.07281724574	4857.6899229952405	4496.906511324247	6333.06585008631	9049.565270469795	6243.211432110971	10576.649715614423	4872.389886873702	8389.65348893775	6436.634716418725	5635.210372826453	3724.69285617208	4622.210384101403	7977.10377933959	5968.260464463559
8874.450527174204	6669.116802340355	6121.920447570939	6080.19339720793	7587.126718324803	5011.001604588452	5690.281867683333	4054.917473246428	4596.065665993768	5790.760251028557	4561.11968595288	6352.554738748985	5142.632364751271	10353.078849903912	7036.937791588789	8368.07281724574	4854.763625265383	4496.906511324247	6331.883711885592	9047.587360255216	6243.211289998949	10576.638632205733	4872.389614294855	8388.56871043068	6436.052333867847	5635.210372826453	3724.692353128231	4622.204456907851	7977.045354724691	5968.260464463559
8874.450527174204	6669.116802340355	6121.920447570939	6080.19339720793	7587.126718324803	5011.001604588452	5690.281867683333	4054.917473246428	4596.065665993768	5790.760251028557	4561.10420047515	6352.491671135251	5139.930123618842	10353.078849903912	7036.937791588789	8368.07281724574	4854.763625265383	4496.906511324247	6331.883711885592	9043.275044877666	6243.211289998949	10576.638632205733	4872.389614294855	8388.56691095246	6436.052333867847	5635.210372826453	3722.010990608899	4622.194041151489	7977.045354724691	5968.260464463559
8873.95958994506	6669.116802340355	6120.740672031931	6080.144511701536	7587.120942902943	5011.001604588452	5690.281867683333	4053.3240103671883	4596.065665993768	5790.760251028557	4561.10420047515	6352.491671135251	5139.687817337851	10339.430430889723	7036.231740214116	8368.01725925885	4853.749563061212	4496.906511324247	6331.719952837922	9043.18120793983	6243.210846529654	10576.638632205733	4872.389614294855	8388.551364339362	6436.029723333481	5635.210372826453	3722.0038758335872	4622.194041151489	7977.045354724691	5968.260464463559
8872.585196754337	6669.116802340355	6120.740672031931	6079.651638694979	7587.112572845849	5011.001604588452	5682.734545196306	4053.189446816505	4596.065665993768	5790.663069941276	4560.630794030062	6352.467253071217	5138.813723402689	10338.692396133372	7036.171683910252	8362.379039678053	4853.749563061212	4496.906511324247	6331.719952837922	9043.18120793983	6243.210846529654	10573.437700030765	4872.389577525767	8388.551364339362	6436.014692329687	5635.210372826453	3721.9670719920664	4622.187224136246	7977.0383438486415	5968.260464463559
8871.747501145042	6668.434670346045	6120.740672031931	6078.579188357727	7587.112572845849	5011.001604588452	5681.332042415161	4053.167374783542	4595.868431883664	5788.267285188814	4559.700938986373	6351.724626368903	5137.122570463554	10338.654681701904	7036.1198321886495	8360.737656867914	4851.220437050803	4496.7975993259915	6331.71838996498	9042.988970107759	6243.185196571949	10568.189409737044	4872.389577525767	8388.444050995531	6435.861075819372	5635.210372826453	3721.9670719920664	4622.14521191729	7977.0383438486415	5968.260433677808
8871.732029456372	6667.6721648698585	6115.858220004203	6071.903063152623	7587.112572845849	5011.001604588452	5680.990252106269	4053.093099597946	4595.868431883664	5788.245035518398	4559.557078812635	6350.679139341295	5137.0929543134625	10338.589128709427	7035.644536144552	8360.21653011224	4844.702271451532	4496.792184864132	6331.71838996498	9042.988970107759	6237.638674171386	10566.208538065248	4868.436699038345	8388.404592935298	6435.8552723326575	5635.210372826453	3718.1555283671864	4622.14521191729	7977.038014344289	5968.260433677808
8871.732029456372	6667.6489355850335	6115.858220004203	6071.903063152623	7587.112572845849	5011.001604588452	5680.990252106269	4053.082084445359	4595.868431883664	5788.245035518398	4559.549747610715	6350.089568083088	5137.0929543134625	10338.23878817543	7035.118259400874	8360.091581879107	4844.6047863110925	4496.792077410539	6331.71838996498	9042.988970107759	6237.572198954074	10564.84224115342	4868.436699038345	8388.404592935298	6435.8552723326575	5635.210372826453	3718.1555283671864	4622.14521191729	7977.038014344289	5967.972580874398
8871.711663338556	6666.178660093667	6104.647901421688	6071.903063152623	7583.529515725563	5011.001604588452	5680.987570475411	4053.065006086872	4595.7875498968415	5788.245035518398	4559.543935635738	6350.019524648433	5137.0798115302605	10325.95187733849	7035.062137153577	8359.23930081385	4820.89822421868	4496.258461486005	6331.71838996498	9042.988970107759	6236.847726016823	10564.84224115342	4860.5451457944355	8387.458953424102	6435.840675936018	5635.210372826453	3718.1555283671864	4622.14521191729	7976.925434636185	5965.595228034588
8871.682977287615	6666.178660093667	6101.525759387825	6071.903063152623	7583.529515725563	5011.001604588452	5679.3324279617755	4053.0633412943057	4595.762082099552	5788.203887332103	4558.558792928659	6350.019524648433	5137.073968498131	10321.519574719547	7035.062137153577	8359.23930081385	4820.89822421868	4496.258461486005	6329.59762940731	9042.987938501568	6236.767356784504	10564.772171353155	4858.904926059008	8387.457308026498	6435.829080803355	5635.210372826453	3718.15542335886	4621.898857008151	7976.918215147841	5965.509364051213
8870.58976617048	6666.178660093667	6100.42579790104	6071.903063152623	7583.527411502011	5011.001604588452	5679.3324279617755	4053.0633412943057	4595.292761183404	5788.203887332103	4557.903464003488	6350.017415176628	5137.073968498131	10321.519574719547	7032.691998191219	8356.592453247635	4820.89822421868	4496.258461486005	6329.59762940731	9042.987938501568	6236.724939405724	10564.772171353155	4858.645256487184	8387.456571548873	6435.829080803355	5635.210372826453	3718.155340134834	4621.862602508793	7976.918061918533	5965.455226111157
8870.204345304881	6666.178660093667	6100.42579790104	6071.903063152623	7583.527411502011	5011.001604588452	5679.326390544872	4053.0633412943057	4594.064339872965	5788.202438302999	4557.903464003488	6350.017415176628	5137.073968498131	10321.519574719547	7032.691998191219	8355.931710156074	4820.89822421868	4495.871852028304	6329.59762940731	9042.987938501568	6234.9409094208295	10564.772171353155	4858.645256487184	8387.161185597492	6435.829080803355	5635.210372826453	3718.155322848255	4621.862595548211	7976.917738869184	5965.435176061302
8869.759625493241	6660.625512722505	6100.368467179408	6066.414783260867	7583.527411502011	5010.901296345806	5679.321466082164	4053.018049750766	4594.064339872965	5788.185782671726	4557.5774820402385	6350.015878742989	5137.073968498131	10321.03750160401	7032.272278130568	8355.267176271878	4820.89822421868	4495.871852028304	6329.59762940731	9042.609132715648	6234.9409094208295	10564.772171353155	4858.645256487184	8387.129728178465	6435.272584348693	5635.210372826453	3718.155322848255	4613.046213752732	7976.836960673403	5965.426060685496
8866.158062261515	6660.588031619418	6100.365793712157	6065.086371795933	7583.527411502011	5010.730129806576	5679.311664560644	4052.9392222876436	4594.064339872965	5787.19675374388	4557.5774820402385	6350.015392471637	5137.073926015021	10315.117667676765	7032.2539904658	8354.012564779958	4820.89822421868	4495.871852028304	6329.548929230324	9037.617881716755	6234.9409094208295	10564.772171353155	4857.743052430005	8387.129728178465	6435.272584348693	5634.941271892889	3714.002003732158	4613.046213752732	7976.836960673403	5965.426060685496
8866.158062261515	6660.584392669966	6100.365793712157	6064.90392817562	7583.527411502011	5007.91922347182	5671.817146573705	4052.9392222876436	4594.064133547473	5786.880379827209	4557.5774820402385	6350.013704351384	5134.539390544912	10315.117667676765	7032.22058847621	8351.188386901238	4817.480075149413	4495.871852028304	6327.282790635702	9037.603630252856	6234.9409094208295	10564.692906396698	4857.656561742481	8387.129728178465	6435.264918582464	5634.941271892889	3713.239363331761	4613.046213752732	7976.836960673403	5965.426060685496
8866.069162488953	6660.582833028509	6100.365793712157	6064.90392817562	7583.527411236619	5007.91922347182	5671.817146573705	4052.939111236986	4594.064133547473	5786.879651801527	4557.5774820402385	6350.013295575872	5132.795371135902	10315.117667676765	7032.188910348567	8351.188386901238	4817.480075149413	4495.871852028304	6326.00428976554	9036.743827573051	6234.9409094208295	10564.692906396698	4857.656561742481	8387.129728178465	6434.998302740203	5634.941271892889	3713.239363331761	4613.046213752732	7976.836960673403	5965.426060685496
8866.049596735804	6660.582833028509	6100.285475341217	6064.90392817562	7583.252241162379	5007.91922347182	5671.817146573705	4052.939111236986	4594.021570812958	5786.879651801527	4557.5774820402385	6350.013176589615	5132.795371135902	10304.250864833122	7032.160185194489	8350.808064184825	4817.375645886446	4495.871852028304	6326.00428976554	9036.002456833041	6234.938943945417	10564.692906396698	4857.656561742481	8387.049986556056	6433.881397551592	5634.273801567387	3713.239363331761	4613.046213752732	7976.318924200767	5965.426060685496
8866.049596735804	6660.582833028509	6100.271629663672	6064.895887548056	7583.252241162379	5007.91922347182	5671.817146573705	4052.9391013428035	4594.016771796276	5786.879651801527	4557.338093011634	6350.013176589615	5132.795371135902	10303.507636449576	7032.160185194489	8350.808064184825	4816.218942285696	4495.871852028304	6325.998221662155	9035.98643077522	6234.938943945417	10564.692906396698	4857.645830982226	8387.032552037837	6433.881397551592	5634.241387426588	3713.239363331761	4613.046213752732	7976.318924200767	5965.426060685496
8866.049596735804	6660.5801363976625	6100.241754554554	6064.895887548056	7583.252241162379	5007.91922347182	5668.5109545679	4052.9120180173254	4594.016771796276	5786.879651801527	4557.338093011634	6350.013176589615	5130.904011235999	10302.858264884275	7032.1313002826355	8350.640539068092	4816.218942285696	4495.871852028304	6325.992032588591	9035.943768259194	6234.938943945417	10564.692906396698	4857.6289956427645	8387.0195924992	6433.866359159366	5634.241387426588	3713.239363331761	4605.56933742922	7976.318924200767	5965.426060685496
8866.044879882525	6660.578955727059	6097.9396812883	6064.895887548056	7583.252241162379	5007.91922347182	5667.013117164347	4052.9120180173254	4591.115797061338	5786.879651801527	4557.336548296741	6350.013050018039	5129.3342451688595	10302.858264884275	7032.1313002826355	8344.116272523777	4816.218942285696	4495.871852028304	6325.897104674403	9035.916228497912	6234.938943945417	10561.260884034302	4857.6289956427645	8385.151316540137	6433.863976231569	5634.241387426588	3713.239363331761	4605.023101771553	7976.318924200767	5963.881334934372
8866.044879882525	6660.131470535152	6097.759692141911	6064.895887548056	7583.252241162379	5007.91922347182	5666.7506393415215	4052.9120180173254	4591.115797061338	5786.879651801527	4557.336272740725	6350.013050018039	5129.3342451688595	10291.614098103379	7032.1313002826355	8344.116272523777	4813.336971213207	4495.871852028304	6325.526377685397	9035.916228497912	6230.841554311903	10561.260884034302	4857.6289956427645	8384.859387934837	6433.863976231569	5634.241387426588	3713.230045283723	4605.021486832605	7976.318924200767	5963.746660105861
8866.042820172937	6660.006075230797	6097.70125229275	6064.895887548056	7583.24886912014	5007.91922347182	5666.534029116064	4052.9120180173254	4591.115208709189	5786.879267143089	4557.017568175502	6350.013050018039	5129.211644814033	10291.614098103379	7032.025878331619	8343.202085300809	4811.546240156184	4495.871852028304	6325.35367804761	9035.040133350796	6230.841554311903	10561.260027965543	4857.628923936325	8384.859350999686	6432.420415609522	5634.241387426588	3713.230045283723	4604.949912328396	7976.318924200767	5963.743878805921
8865.807940742936	6659.861621396841	6097.700807491916	6064.895887548056	7583.1981493607545	5007.91922347182	5666.5270514952945	4052.9120180173254	4591.115208709189	5786.879258892064	4557.017568175502	6350.013050018039	5124.258754863686	10291.198822387298	7032.025878331619	8343.202085300809	4811.538288050139	4495.871852028304	6325.350241740699	9034.957922326495	6230.841554311903	10561.252677317738	4857.628923936325	8384.859350999686	6432.4167930758385	5634.241387426588	3713.229500177691	4604.948626883509	7976.318924200767	5963.743878805921
8862.14440586615	6659.861621396841	6097.6772101441375	6057.975213201398	7583.192439075855	5007.391758592722	5665.453356500664	4052.9120180173254	4591.1082068510705	5786.879258892064	4557.017568175502	6350.013050018039	5124.258754863686	10291.198822387298	7032.025878331619	8343.202085300809	4811.538288050139	4495.871852028304	6325.349999524917	9032.582193309909	6230.841554311903	10561.252677317738	4857.359678779702	8384.859038519793	6432.260567386997	5633.301979760707	3713.229500177691	4604.9362525710585	7976.021962425844	5963.743878805921
8861.954117227753	6659.861621396841	6097.461561217574	6057.975213201398	7583.1918682549185	5007.243523436988	5661.067663498495	4052.9120180173254	4590.276262901837	5786.857014259652	4556.42356324013	6349.347656263779	5124.258754863686	10291.198822387298	7032.025878331619	8343.202085300809	4809.219128830113	4495.871852028304	6325.3444350281425	9031.39109307587	6230.841554311903	10561.2480168407	4857.203988325743	8384.651298863278	6432.237206223293	5633.2713983587055	3713.229500177691	4604.93360145351	7975.89616946084	5963.625814310038
8861.863853226228	6659.861621396841	6097.461561217574	6057.975213201398	7583.191595431054	5004.840610940363	5661.067663498495	4052.9120180173254	4590.276262901837	5786.850852111567	4556.42356324013	6349.347656263779	5116.279604579554	10284.634207399793	7032.025878331619	8343.202085300809	4809.219128830113	4495.871852028304	6325.338944845855	9031.265888463196	6230.841554311903	10561.2480168407	4857.203988325743	8384.649340167245	6432.225624985372	5633.256119436706	3713.229500177691	4604.932308997288	7975.89616946084	5963.585521009911
8861.795097650109	6659.861621396841	6097.454651240172	6057.975213201398	7583.19138364109	5003.505165888863	5661.067663498495	4052.9120180173254	4590.276262901837	5786.850852111567	4556.42356324013	6349.347656263779	5114.8314625119165	10284.634207399793	7031.877144952886	8342.706235999865	4809.219128830113	4495.871852028304	6325.328862604384	9031.265888463196	6227.828845656845	10561.247704620355	4856.9901721132355	8384.642501430357	6432.225437274283	5633.256119436706	3712.9886498629994	4601.021210511692	7975.889329632542	5963.585521009911
8861.787660590217	6655.656463500599	6097.1193091288615	6057.975213201398	7583.19138364109	5003.433930610302	5661.047465390726	4052.9120180173254	4590.276262901837	5786.850557653552	4556.42356324013	6349.347656263779	5112.820616745437	10284.634207399793	7031.075910625443	8342.104340093589	4808.709700213589	4495.871852028304	6325.3265509423745	9031.075224921058	6226.815955166136	10561.247704620355	4856.122941086718	8384.642501430357	6432.224373162702	5633.256119436706	3709.351426990141	4599.195105716942	7975.889329632542	5963.585096050807
8860.28187122902	6655.656463500599	6097.1193091288615	6055.6978960320885	7583.037524103938	5002.392952934673	5661.044342168462	4052.9120180173254	4590.276262901837	5786.84939364999	4556.42356324013	6348.484987783644	5112.727457867373	10283.072495160504	7031.069619562532	8341.624702099158	4803.312988335531	4495.232023072784	6325.326076278771	9030.923648488419	6226.065284531925	10559.856471105391	4855.627685139344	8384.639245033974	6432.223718144682	5633.110993012999	3709.0072081136977	4599.195105716942	7975.242907693374	5961.0095968326905
8858.69584335444	6655.656463500599	6097.1193091288615	6055.6978960320885	7583.037524103938	5002.392952934673	5661.044342168462	4052.9120180173254	4590.081275862424	5786.5689480696565	4554.853557899241	6348.40618531397	5112.6856058538615	10283.072495160504	7030.396890725314	8341.550990867952	4802.092407544117	4495.1118946183215	6325.326076278771	9030.81603605822	6226.065284531925	10559.408443371742	4855.386895331533	8384.637113299936	6432.223718144682	5632.644194469952	3709.0072081136977	4598.29279323418	7975.242907693374	5961.0095968326905
8858.483570774812	6652.244894653965	6097.1193091288615	6055.562509091361	7583.037524103938	4999.15780267054	5661.034437423714	4052.9120180173254	4590.027151777243	5786.5689480696565	4554.853557899241	6348.321150229056	5111.680163680234	10280.822777747735	7030.353574831289	8341.52360865146	4802.072165354287	4495.1118946183215	6325.326076278771	9027.909984399948	6226.065284531925	10559.408443371742	4855.373384317612	8384.637113299936	6431.737670554916	5631.988470731678	3709.0072081136977	4598.1920573142515	7975.242649571033	5961.0095968326905
8858.436653507326	6652.244894653965	6096.779091745729	6055.560897044558	7582.907762430715	4999.15780267054	5661.034408196169	4052.9120180173254	4590.015542087302	5786.5689480696565	4554.853557899241	6348.303905628429	5111.680163680234	10280.785694933678	7030.251823774932	8341.52360865146	4802.072165354287	4495.1118946183215	6325.326076278771	9027.909984399948	6226.06418854857	10559.408443371742	4855.373384317612	8384.460547105946	6431.299316654489	5631.441029526998	3708.9710645633286	4598.1920573142515	7975.242649571033	5961.0095968326905
8858.404633407414	6652.244894653965	6096.450236604634	6054.931928070477	7581.828331653262	4999.15780267054	5661.034364784234	4052.61898910155	4589.797819732501	5786.518628037875	4554.853557899241	6345.091633825219	5111.680163680234	10280.632497435707	7029.020108668447	8340.57192895962	4802.072165354287	4495.086984074258	6325.218667575	9027.909984399948	6226.06418854857	10557.28239852643	4855.373384317612	8384.460547105946	6431.254503022806	5631.418877345885	3706.8669008914594	4597.407154498624	7975.027112579152	5961.0095968326905
8854.158779179748	6652.244894653965	6095.446345138155	6052.244817482821	7581.828331653262	4999.15780267054	5660.906105667802	4052.61898910155	4589.591758165511	5786.518628037875	4554.708699185633	6345.091633825219	5111.680134752147	10280.609416220128	7029.020108668447	8340.57192895962	4801.670448485446	4494.854713271835	6325.218667575	9027.540910955413	6225.909242642494	10557.28239852643	4855.102048808124	8384.460547105946	6431.253761690497	5631.417744917557	3706.4342198515624	4597.407154498624	7974.847277029261	5961.0095968326905
8854.158779179748	6652.244894653965	6094.607485221245	6052.244817482821	7581.828331653262	4999.15780267054	5660.906105667802	4052.61898910155	4589.583184603859	5786.518628037875	4554.708699185633	6345.090620167578	5111.680134752147	10280.59538386675	7029.020108668447	8340.57192895962	4796.362072384451	4494.854713271835	6325.218667575	9027.540910955413	6225.909242642494	10555.505209560451	4854.38821856101	8384.368584550824	6431.253761690497	5631.417744917557	3706.3194904054276	4597.397057414258	7974.839741370967	5961.0095968326905
8854.158779179748	6652.244894653965	6093.203495332165	6051.121912243646	7581.828331653262	4999.15780267054	5658.577254217792	4052.61898910155	4589.583184603859	5786.518628037875	4554.708699185633	6345.070708296058	5111.666305361752	10280.580395373978	7027.6560363146355	8340.505338295021	4796.362072384451	4494.854713271835	6325.211041717058	9027.540910955413	6224.319808075002	10555.473481549716	4853.282097098594	8384.223261034951	6431.253761690497	5631.41680661197	3706.3194904054276	4597.121664151388	7974.69963082801	5961.0095968326905
8854.158779179748	6652.244894653965	6093.203495332165	6051.119963162253	7581.828331653262	4999.152925108344	5658.577254217792	4051.908222228561	4588.929982665138	5786.518594716316	4554.708699185633	6343.884848828546	5110.085760978093	10280.580395373978	7027.6560363146355	8336.572129772474	4796.362072384451	4494.854713271835	6325.158990603646	9027.540910955413	6224.319808075002	10555.473481549716	4853.282097098594	8384.223261034951	6431.252716065476	5631.416408698562	3706.3153634197133	4596.060633577673	7974.5936433913985	5961.0095968326905
8853.926282897684	6652.224516605479	6093.203495332165	6051.119963162253	7579.95868714458	4998.963549649321	5658.577254217792	4051.9023907453234	4588.365115501733	5786.302309965486	4554.708699185633	6340.535997059389	5106.899005898289	10280.008915696362	7027.6560363146355	8336.572129772474	4796.362072384451	4494.854713271835	6324.932279580386	9025.841965977865	6224.319808075002	10555.41339518814	4853.159082947383	8384.223261034951	6430.705795690798	5631.278424508737	3706.3153634197133	4596.0470882850395	7974.590647819775	5961.0095968326905
8853.926282897684	6650.800170312566	6093.203495332165	6051.119963162253	7579.516145217313	4998.111629158521	5658.577254217792	4051.7425596820754	4586.860404195659	5785.735088528169	4554.708699185633	6340.28789321292	5106.899005898289	10280.006927065038	7026.71150102206	8336.572129772474	4796.362072384451	4494.854713271835	6324.923893667414	9025.841965977865	6224.319808075002	10555.23320303143	4853.0368205160585	8384.223261034951	6430.694265435844	5630.98334030153	3706.3105182371623	4596.031031286662	7974.589005527648	5961.0095968326905
8853.926282897684	6650.800170312566	6093.203495332165	6051.119963162253	7579.516145217313	4998.111629158521	5658.577254217792	4051.7144845537177	4586.842920696067	5785.702338687689	4554.708699185633	6340.28789321292	5106.899005898289	10279.602722645343	7026.71150102206	8336.572129772474	4790.346610200465	4494.854713271835	6324.922703188189	9025.841965977865	6224.319808075002	10555.23320303143	4853.0368205160585	8384.222440557118	6430.514876624519	5630.879019500354	3706.3105182371623	4596.031031286662	7974.589005527648	5961.0095968326905
8853.926282897684	6650.800170312566	6093.195467550867	6051.119610810963	7579.433637180846	4998.111629158521	5658.577254217792	4051.7144845537177	4586.842453813263	5785.702338687689	4554.65515559731	6340.28789321292	5106.899005898289	10279.585522994943	7026.71150102206	8336.572129772474	4790.346610200465	4494.854713271835	6324.453816903916	9025.841965977865	6224.319808075002	10555.225534618066	4853.0368205160585	8384.222164105504	6430.514876624519	5630.879019500354	3706.2184752488706	4596.031027656176	7974.589005527648	5960.987412455654
8853.393950639076	6650.800170312566	6092.828646185954	6051.119485313575	7578.639335374244	4998.111629158521	5658.577254217792	4051.7144845537177	4586.842453813263	5785.699862402787	4554.65515559731	6340.28789321292	5106.545157951146	10279.585522994943	7026.71150102206	8336.572129772474	4790.346610200465	4494.854713271835	6323.713158964518	9025.841965977865	6224.319808075002	10555.225534618066	4853.0368205160585	8384.222164105504	6430.45850926571	5630.879019500354	3705.981873858908	4596.031027656176	7974.589005527648	5960.987412455654
8853.283739486838	6650.800170312566	6092.7530469013855	6050.834128935718	7578.639335374244	4998.111629158521	5656.183856616359	4051.7143868492685	4586.839040892031	5785.6966531798225	4554.65515559731	6340.28789321292	5104.899543550465	10279.570660700238	7026.71150102206	8336.033959673623	4790.346610200465	4494.854713271835	6323.700904238432	9025.841965977865	6224.319808075002	10555.225155849519	4852.776244218195	8384.222161668144	6430.3981231015505	5630.875344161794	3705.8751305823057	4596.031027656176	7974.58900325576	5960.987412455654
8853.283739486838	6650.800170312566	6092.7530469013855	6050.796221560534	7578.639335374244	4998.111629158521	5656.183856616359	4051.7143067107318	4586.839040892031	5785.6966531798225	4553.283112419216	6340.28789321292	5104.712353597461	10278.39285072943	7026.71150102206	8335.578108387435	4790.346610200465	4494.565489253963	6323.518555088893	9023.673813190113	6224.319808075002	10555.225155849519	4852.635691759662	8384.222158456936	6430.3981231015505	5630.525615487392	3705.5354318033624	4596.031027656176	7974.394243457826	5960.987412455654
8852.13939107075	6650.800170312566	6092.7530469013855	6050.7929680323105	7578.639086159467	4998.111629158521	5656.183856616359	4051.714147188463	4586.839040892031	5785.6966531798225	4553.078099846944	6339.661329379705	5104.709115972665	10278.39285072943	7026.50179400707	8335.370625671054	4782.945445527393	4494.401489282704	6323.514548866692	9023.673813190113	6224.062448092617	10555.134658416837	4852.262983918674	8384.222158456936	6430.3981231015505	5630.525615487392	3705.399138040523	4596.031027656176	7974.363236427425	5960.5502461145015
8848.563418636702	6650.800170312566	6092.7530469013855	6050.7929680323105	7578.635543328012	4998.111629158521	5656.183856616359	4051.714147188463	4586.839040892031	5785.6966531798225	4552.924753848221	6339.661329379705	5104.7090993920665	10278.39285072943	7026.50179400707	8334.814694124267	4782.945445527393	4494.401489282704	6323.512896247611	9023.673813190113	6224.0158253180725	10555.021528928439	4852.262983918674	8384.222158456936	6430.3981231015505	5630.525615487392	3705.3624939448964	4596.023502116623	7974.363236427425	5960.544279802099
8848.40277272018	6650.800170312566	6092.120002204337	6050.7929680323105	7577.192270615187	4998.11150931314	5656.183856616359	4051.484792381977	4586.839040892031	5785.6966531798225	4552.19818579536	6339.661329379705	5104.7090993920665	10272.293221767399	7026.50179400707	8329.805959127681	4782.945445527393	4494.401489282704	6323.512648583872	9022.635086469158	6222.462641715831	10554.951946492614	4852.242677506528	8384.180082165196	6430.3981231015505	5630.44982733379	3705.3274871116832	4594.785448505144	7974.360914194152	5960.47681200762
8848.362011125548	6650.412737021604	6092.120002204337	6049.813629900057	7576.932164737231	4998.11150931314	5656.183856616359	4051.484792381977	4586.839040892031	5785.6966531798225	4551.384450630156	6333.452137933514	5104.7090993920665	10271.90608418658	7026.50179400707	8329.805959127681	4782.945445527393	4494.401489282704	6323.512648583872	9022.635086469158	6221.752149076136	10554.935235985802	4852.241661999242	8384.157239734079	6430.3981231015505	5630.44982733379	3705.322176278321	4594.785448505144	7974.359446031014	5960.47681200762
8848.354230077008	6650.412737021604	6092.120002204337	6049.48150559379	7576.927958599497	4998.11150931314	5656.183856616359	4051.271318541959	4586.839040892031	5785.670149510952	4551.384450630156	6333.452137933514	5104.707849663208	10271.90608418658	7026.487014152578	8329.805959127681	4782.945445527393	4494.340335430548	6323.403067196251	9022.635086469158	6221.752149076136	10554.935235985802	4852.191573470901	8384.157239734079	6429.88911806197	5630.444690262277	3705.322176278321	4594.785448505144	7974.33819866327	5960.47681200762
8848.343457916035	6650.412737021604	6091.346544518399	6049.48150559379	7576.920638917702	4998.11150931314	5654.897049083951	4051.271318541959	4586.838964922194	5785.661342735759	4551.378945797452	6333.452137933514	5104.70647309132	10271.58327365379	7026.487014152578	8329.805959127681	4782.945445527393	4494.3145998118125	6323.400531012272	9022.635086469158	6221.752149076136	10554.935235985802	4852.191573470901	8384.157109299125	6429.88911806197	5630.440961428751	3704.1909220817774	4594.076926810274	7974.33819866327	5960.474495691645
8848.343084027234	6650.412737021604	6090.889836267712	6049.470375255404	7576.911973978905	4998.11150931314	5654.821278813255	4051.271318541959	4586.838668143285	5785.659734785944	4551.324756457569	6333.452137933514	5104.70647309132	10271.58327365379	7026.487014152578	8329.805959127681	4782.945445527393	4492.705071067716	6323.400445624119	9022.635086469158	6221.752149076136	10554.935193515501	4852.191573470901	8384.156167981078	6429.88911806197	5630.440961428751	3703.857758173032	4593.915076587834	7974.33819866327	5960.474495691645
8848.338897738317	6650.2684254451015	6090.889836267712	6046.743131850397	7576.911973978905	4997.925477796053	5654.799944693427	4051.0448322581587	4586.348280715371	5785.659734785944	4551.324756457569	6333.452137933514	5104.496187950546	10271.114393315831	7026.100863002267	8329.805959127681	4780.362347773016	4492.705071067716	6321.7337403835645	9021.863754926633	6221.658552812605	10554.935161967675	4852.191573470901	8383.978597674106	6429.699064724642	5630.207135535532	3703.857758173032	4592.391372861749	7974.272579344943	5960.454486357092
8848.292539276248	6650.2684254451015	6090.726696582856	6046.743131850397	7576.882841367084	4997.925477796053	5654.783797283945	4050.825324661643	4586.348280715371	5785.456224787756	4551.324756457569	6333.452137933514	5104.496187950546	10270.875080746478	7025.59587417876	8329.805959127681	4780.362347773016	4492.5499980393	6321.675255852954	9021.748919951744	6221.456420275893	10554.933181365472	4851.310781449722	8383.815133109758	6429.699064724642	5629.970021193103	3703.5272540666947	4592.391372861749	7974.186886653558	5960.454443632102
8848.292539276248	6650.266565907125	6089.368635324425	6046.743131850397	7576.338103721866	4997.925477796053	5654.783797283945	4050.825324661643	4586.348280715371	5785.446509392473	4551.155988514327	6333.452137933514	5104.496187950546	10270.87405213698	7025.439137837274	8329.555296683508	4780.362347773016	4492.548151632828	6321.675255852954	9021.748919951744	6218.7700646556195	10554.933181365472	4850.983866859939	8383.388993786568	6429.699064724642	5629.970021193103	3703.5272540666947	4592.273549492899	7973.746229358241	5959.447399316307
8848.292539276248	6650.266565907125	6089.368635324425	6046.718553389963	7576.338103721866	4997.925477796053	5654.767888495669	4050.825324661643	4586.348280715371	5785.4383249302045	4551.155988514327	6331.6323318983905	5103.828516230429	10270.87405213698	7025.284426774003	8329.555296683508	4780.362347773016	4492.548151632828	6321.585586505288	9021.748919951744	6217.526086570138	10554.931760897642	4850.521136758176	8383.388993786568	6429.699064724642	5629.970021193103	3703.3726224156844	4592.206581229653	7973.746229358241	5959.447399316307
8848.143973022894	6650.120996037487	6089.368635324425	6045.738585871841	7576.338103721866	4996.836426151275	5652.871033483402	4050.7703242216226	4586.348280715371	5785.4383249302045	4551.155988514327	6331.4169723172345	5102.222622570244	10270.50766276286	7025.098443962906	8329.554448127545	4780.335381699651	4492.5450008821335	6321.585586505288	9020.769816210752	6217.48385855165	10553.602068522197	4849.0619658851965	8383.388993786568	6429.015569988611	5629.936592549864	3703.3726224156844	4590.752561549073	7973.746229358241	5959.337408714457
8848.083490900159	6649.993271729304	6089.368635324425	6045.399485991747	7576.338103721866	4996.836426151275	5652.871033483402	4050.7703242216226	4586.348280715371	5785.4383249302045	4551.038792340807	6331.4169723172345	5102.222622570244	10270.470965670569	7025.098443962906	8329.350322269578	4780.183389362001	4492.544969706483	6321.585586505288	9011.636876049348	6217.480992630808	10553.602068522197	4849.0619658851965	8383.268602456754	6429.015569988611	5629.932840476635	3703.120108799955	4590.752561549073	7973.746229358241	5959.312950152088
8847.824515328186	6649.991083202121	6089.345055180833	6045.399485991747	7576.337119912306	4996.836426151275	5649.373930862068	4050.7703242216226	4586.340703477276	5785.432504938023	4551.038792340807	6330.717743793307	5102.222622570244	10268.364289939535	7025.063478060294	8329.350322269578	4779.935065223895	4492.544948046063	6321.585586505288	9010.948724143462	6217.426309482719	10553.602068522197	4849.05478477693	8383.118801501665	6429.014383166386	5629.932840476635	3703.1198056562407	4590.752561549073	7973.742970797188	5959.209790515522
8847.807242618199	6649.991083202121	6089.344622936108	6045.399485991747	7576.337119912306	4996.836426151275	5649.233186733013	4050.7703242216226	4586.250677241615	5785.428728345869	4548.813904394397	6328.907947126541	5102.222622570244	10266.955819207518	7025.053233320259	8328.038259874767	4779.878259164423	4492.544948046063	6321.545259299368	9010.93769027225	6217.059529735959	10553.602068522197	4848.387208118233	8383.118801501665	6429.010754971295	5629.932840476635	3703.1198056562407	4590.752561549073	7973.709271492499	5958.428330837024
8847.041437272643	6649.989068782796	6088.858196420478	6045.26622935839	7575.861378400261	4996.836426151275	5649.233186733013	4050.7703242216226	4585.8687873665385	5785.3966709896795	4548.813904394397	6328.48400801268	5102.222622570244	10266.885608613045	7024.953394652865	8328.038259874767	4779.297535964271	4492.544948046063	6321.064815074555	9010.876500824037	6215.422751408869	10553.602068522197	4848.387208118233	8383.102685743264	6429.010754971295	5629.9327596989415	3702.928244291466	4590.090965056939	7973.589992524665	5958.428330837024
8846.075130416633	6649.529536018733	6088.858196420478	6045.264607092495	7575.861378400261	4996.836426151275	5649.232909410975	4050.7614514117467	4585.8687873665385	5785.370829182083	4548.813904394397	6328.48400801268	5102.222622570244	10266.885608613045	7024.699682030177	8328.038259874767	4779.297535964271	4491.943908030418	6319.879927660397	9009.346533250617	6215.422751408869	10553.602068522197	4848.387208118233	8383.099248057244	6429.010754971295	5629.92185066315	3702.928244291466	4590.0785028708	7973.376769120769	5958.428330837024
8846.075130416633	6649.49227617363	6088.858196420478	6045.208102772618	7575.861378400261	4996.836426151275	5649.189147903948	4050.7614514117467	4585.8687873665385	5785.370829182083	4548.813904394397	6328.48400801268	5102.222622570244	10266.874342100502	7024.650957517196	8327.477081042309	4779.297535964271	4491.943908030418	6319.879927660397	9009.346533250617	6215.422751408869	10553.602068522197	4848.387208118233	8383.084191700584	6428.920813907838	5629.92185066315	3702.928244291466	4590.006139255396	7973.376769120769	5958.428330837024
8846.016905175993	6649.49227617363	6088.858196420478	6045.208102772618	7575.861378400261	4996.836426151275	5649.189147903948	4050.7614514117467	4585.8687873665385	5785.0789232568695	4548.813904394397	6328.48400801268	5101.3448542006	10265.165526682153	7024.650957517196	8324.532252943967	4779.297535964271	4491.943908030418	6319.78062623589	9009.346533250617	6215.422751408869	10553.567426785981	4848.387208118233	8383.084191700584	6428.920813907838	5629.494210887279	3702.928244291466	4590.003568715702	7973.376769120769	5958.428330837024
8846.016905175993	6649.490037451664	6087.6518990735585	6045.208102772618	7575.861378400261	4996.836426151275	5649.189147903948	4050.7614514117467	4585.8687873665385	5785.075710429132	4548.813904394397	6328.48400801268	5096.394558770612	10259.499852784216	7024.650957517196	8324.532252943967	4779.297535964271	4491.943908030418	6319.78062623589	9009.346533250617	6215.422751408869	10553.567426785981	4848.387208118233	8383.084191700584	6428.870149628469	5628.530281081242	3702.928244291466	4590.000254218799	7973.376769120769	5958.428330837024
8846.012341360638	6649.490037451664	6087.45336892193	6045.208102772618	7575.861378400261	4996.382372662701	5649.11378908351	4050.7614514117467	4585.8687873665385	5785.075710429132	4548.813904394397	6328.48400801268	5096.206619587041	10259.27200006349	7024.601553532107	8324.456934376592	4779.297535964271	4491.943908030418	6319.78062623589	9009.346533250617	6214.55456228033	10553.567426785981	4848.2165055688765	8383.084191700584	6426.7971991582635	5628.215733597417	3702.928244291466	4589.999937712668	7973.219666095847	5958.38072123173
8845.078787927905	6649.179223957672	6085.787777287719	6044.6818985173695	7575.861378400261	4996.382372662701	5649.11378908351	4050.629791149909	4585.665402531541	5784.616373401381	4548.783720831176	6327.23396879501	5096.206619587041	10258.529222458046	7024.601553532107	8322.957933550448	4778.686128671949	4491.943908030418	6319.7149130323705	9009.346533250617	6214.4925504549365	10553.079439277706	4846.106188751982	8383.083318789932	6426.7412062615595	5628.215733597417	3702.928244291466	4589.999105108212	7973.219186104629	5958.38072123173
8845.078787927905	6649.179223957672	6085.687123847921	6044.59085040688	7575.861378400261	4996.382372662701	5649.11378908351	4050.629791149909	4585.492836198225	5784.5789573540815	4548.425723170258	6327.23396879501	5096.084138812567	10258.426938953487	7024.601553532107	8322.957933550448	4778.362334769924	4491.943908030418	6319.697247440578	9008.776570795204	6214.486686422225	10552.930525194308	4846.106188751982	8383.083318789932	6426.7198824432735	5628.208659942148	3702.928244291466	4589.996864997631	7973.219186104629	5958.38072123173
