# Supplementary material for: An improved FOX optimization algorithm using adaptive exploration and exploitation for global optimization
Source: PLoS One. 2025 Sep 18;20(9):e0331965. doi: 10.1371/journal.pone.0331965 (PMC12445531; doi:10.1371/journal.pone.0331965)
Supplement: S2 File — This compressed file contains all the results of the conducted experiments. Each main directory within the archive includes three subdirectories: Analysis, best_fit, and convergence. The best_fit and convergence folders contain the raw experimental data obtained from 30 independent runs. The Analysis folder includes tables and figures derived from these raw results. These files can be used to reproduce and further analyze the results presented in the manuscript. (ZIP) [file pone.0331965.s002.zip › cec2017/convergence/HO/C17F26.csv]

trial_1	trial_2	trial_3	trial_4	trial_5	trial_6	trial_7	trial_8	trial_9	trial_10	trial_11	trial_12	trial_13	trial_14	trial_15	trial_16	trial_17	trial_18	trial_19	trial_20	trial_21	trial_22	trial_23	trial_24	trial_25	trial_26	trial_27	trial_28	trial_29	trial_30
4486.757657473572	4132.741342798302	5490.807656299561	5967.080457633441	4557.548851869748	4604.193038753961	5796.802259061393	5639.4734231045995	5357.557256730246	4608.241342517009	5193.573452121761	4414.298617493978	5533.405064490638	6336.628007414798	5878.088646831202	5267.592506434665	5527.593929367522	6239.1659541511035	5638.994911830389	4755.397202119122	5982.52289197706	4734.953572318764	4717.098453250166	4884.317104158454	4657.043198966698	4662.9238965059185	5031.0114185823495	5222.416962023826	5382.625120536293	4850.028395343713
4328.012259494401	3855.725116606899	4050.6043892025	5266.936818012147	4500.253959509195	4565.0176118134395	5492.281700628897	4774.734433818781	4911.061036674248	4151.488322752481	4871.989454238128	4194.722263070024	5349.949080247503	5573.448257474788	5421.738471746623	4886.212064783562	5020.932938677123	5231.948041620037	5150.606796512688	4500.932201890443	5053.4980586469055	4050.371780997819	4374.771365155574	4574.798936293633	3979.0621773335033	4418.1716850981875	4346.291105676195	4886.145335078297	4747.014449858056	4471.294410146635
4191.2282460910255	3674.0511373057325	4050.6043892025	4983.279168661193	4085.994886542628	4423.927299527675	4684.692654913131	4109.223238334349	4704.5900630485885	4070.93360318328	4871.989454238128	3905.333963443637	4564.399078200765	4583.180658529819	4645.089166064243	4780.368122507724	4240.1326297240275	5005.577398800013	5002.522186646745	4451.521872634046	4486.152853756777	3821.7409632765048	4286.641573947483	4270.2748326544015	3951.09703745924	4418.1716850981875	4189.795168995196	4009.0535920035672	4356.596641357706	4442.280792824482
4134.262170695863	3634.2522970570935	4026.5970399787593	4959.511781001416	4059.2966559405713	4101.671070178977	4540.72315485349	4071.0724260484203	4297.412606820236	3921.1501629348386	4361.540590894639	3708.6625989478885	4439.408139538664	4085.9160700324383	4645.089166064243	4474.934672057242	4131.122414668291	5005.577398800013	4763.31273013747	4451.521872634046	4366.94278200265	3709.8367434682746	4215.264650468774	4082.9183477761044	3853.0265505872267	4154.1018544514245	4105.210091223032	3930.886998972134	4298.724443412084	4291.702605561918
4016.0650998387437	3585.3794462771803	3955.1756631773924	4694.851018582169	4004.5008999794286	4101.671070178977	4221.30283135553	3831.491237248254	4179.484236240003	3921.1501629348386	4121.876672004831	3678.3248912583317	4242.450777300926	4016.307406709291	4633.592060557111	4066.4848047068454	3910.3398901193914	4760.148063394162	4723.1536030707875	4411.553596737309	4327.181166700214	3660.9740607092517	4167.081811038537	4082.9183477761044	3640.016921517027	4112.295552081105	4077.597863782824	3525.7431419247887	4139.538041052925	4181.0384494433
3918.302758722888	3585.368830531332	3914.0051014920646	4639.918145504275	3898.8389749768457	4083.8503596919245	4194.198696899054	3754.319495111403	4085.586842110655	3846.090019137995	3949.066826411293	3647.89782586016	4242.450777300926	4006.0904611247424	4633.592060557111	4030.871493978281	3820.081819432249	4704.6048990454065	4636.326478120136	4303.5766656454125	4324.997247081334	3615.073413072451	4006.4587840876284	4056.3981008187247	3640.016921517027	3862.8093762761214	3728.304840048105	3519.85479252486	4111.317969080666	4040.961646126811
3854.7812238423676	3570.0528535953476	3774.379018213279	4639.918145504275	3898.8389749768457	4074.1979741752566	4177.906751600722	3711.9766830198378	3837.5130426998903	3756.0061291430784	3909.5441750568702	3638.652338359551	4209.611283326654	3873.825885958526	4268.007353870171	3981.1595476622692	3820.081819432249	4199.234850664456	4299.901536938971	4303.5766656454125	4139.051330113383	3564.3991289030896	3872.398317685237	3969.154441524921	3640.016921517027	3862.8093762761214	3622.8422178018036	3505.322857060548	3983.6452747805743	3975.8393829350707
3854.7812238423676	3560.3198607994946	3755.932501923121	4448.9921222097	3892.307679528602	4066.355720917389	4143.846136931708	3711.5908819344213	3726.2129516624645	3747.440882390145	3765.463032906897	3604.4516834192755	4011.336721657109	3808.6015917089617	3987.7236322749795	3945.4307685475114	3820.081819432249	4080.6641322099613	4187.529361318957	4303.5766656454125	4065.968975195605	3532.147167796324	3661.8052759519833	3689.150300442946	3526.9005115356185	3743.329389805225	3622.8422178018036	3462.2643371287654	3748.9061453403565	3734.339885005847
3849.27667179957	3560.3198607994946	3755.932501923121	4439.425744135639	3883.7726291661975	3871.591470053866	4101.911413413019	3658.645829362795	3726.2129516624645	3694.6507601726953	3632.5394080292344	3594.74707799789	4011.336721657109	3658.502962485592	3787.909537312128	3945.4307685475114	3551.5485108459834	4001.137701918785	4094.969700232339	4251.111849344015	3943.380869413067	3506.589411345673	3629.9330152824505	3689.150300442946	3518.9631728267286	3743.329389805225	3622.8422178018036	3425.82493268339	3748.9061453403565	3733.19064533656
3849.27667179957	3511.4246302981446	3742.192110807069	4439.425744135639	3883.7726291661975	3815.2842508779668	4101.264004450597	3656.9732549195805	3628.7241916768216	3694.6507601726953	3606.3944860178826	3510.4132828918027	3976.5721408776744	3655.471044152238	3736.8602445103206	3945.4307685475114	3551.5485108459834	4001.137701918785	3977.022347396734	4239.998332389969	3910.894871898734	3506.589411345673	3629.9330152824505	3684.190837089756	3518.9631728267286	3743.329389805225	3605.8115790618976	3394.000330693762	3744.209272181116	3603.5505396633084
3829.868624643819	3446.320576337024	3737.4188940236745	4391.294560070519	3813.7898416610724	3815.2842508779668	4000.672142543257	3656.9732549195805	3590.361219173251	3629.942910721615	3606.3944860178826	3510.4132828918027	3956.5148084771263	3655.471044152238	3736.8602445103206	3945.4307685475114	3525.1681349715273	3960.934583432945	3922.0813356566923	4233.552820764138	3848.911873739347	3488.316585078924	3610.5557182234825	3648.9299823262763	3470.95883384824	3743.329389805225	3605.8115790618976	3385.3001060736938	3714.5893152395483	3573.931061764432
3829.868624643819	3437.16943602193	3715.0612454524885	4385.01072929627	3813.7898416610724	3815.1094710077023	3918.727931399239	3656.9732549195805	3571.6850100959177	3629.942910721615	3584.530020808933	3507.767725336258	3956.5148084771263	3623.987219932098	3736.8602445103206	3887.132909645623	3515.1458071087127	3899.1782184351496	3902.7430921326586	4229.146010042565	3755.5229499746647	3487.883248966632	3610.5557182234825	3606.5897225951567	3470.6697368624	3743.286405829417	3605.8115790618976	3379.105361845989	3708.2176106533416	3513.289485257871
3812.7320376207476	3437.16943602193	3689.8954716451244	4312.162892679637	3806.57141700427	3774.481479476818	3918.50102354317	3591.753168105511	3571.6850100959177	3600.760974827249	3572.209460799314	3500.849944424235	3862.013790076264	3607.579168581571	3718.3379758128303	3874.78127586921	3501.2300807712163	3856.2726538469046	3893.0783936750736	4185.949920329768	3676.692211492616	3451.5895923430708	3594.4276986568184	3508.18591837294	3456.732838219207	3743.286405829417	3567.987132161108	3347.2366369620595	3637.607517951761	3455.1620654176313
3803.437438754725	3430.5072083010555	3689.8954716451244	4245.043008380812	3806.57141700427	3774.149732008235	3721.4934391424067	3591.753168105511	3542.2977582598805	3576.5224963357073	3562.83596288174	3500.849944424235	3841.210137003332	3550.9779067448785	3690.839925050526	3803.33431336005	3501.2300807712163	3726.918116824293	3732.209358133632	4161.740504895005	3633.8083987734362	3450.0580743526707	3574.220362878054	3501.4924629518327	3447.2736208091524	3710.2191963435826	3553.7342671620427	3347.2366369620595	3637.607517951761	3447.4490412443915
3794.8985200339425	3395.6762168312284	3684.3729760175192	4241.391532454844	3787.16404027417	3726.287838994488	3721.4934391424067	3583.3770753077247	3515.299987598018	3572.822474348785	3542.0543823744756	3478.334591146357	3837.0508357608373	3541.9396743430143	3650.8349042456966	3777.6286910939925	3500.360988686394	3675.329559973764	3732.209358133632	4128.811689196193	3631.5247615320795	3449.6630565172695	3516.10598818342	3484.042118783601	3443.7984115727586	3685.384194446703	3553.7342671620427	3346.872250199673	3614.918489291138	3406.5405829336064
3788.5553854556624	3395.6762168312284	3672.9039544064	4201.050142309933	3775.3812805778	3698.7155458209163	3721.4934391424067	3548.597898674554	3493.2305659536364	3572.822474348785	3525.666517379126	3451.2960859648547	3825.9578236933376	3538.694631076381	3649.6633137129043	3757.702111430068	3500.235186992484	3657.5657913650166	3732.209358133632	4085.785245610269	3629.2303529603937	3378.3735590383376	3495.089486358167	3456.273623317541	3443.656298154944	3685.376330117183	3552.6366981042033	3336.549811260506	3572.462205760284	3368.7146756049415
3751.241898649917	3384.742599815713	3672.9039544064	4134.502626168172	3734.4261912156817	3694.104198176792	3712.2900970232104	3548.597898674554	3492.0395219284514	3564.6860780206976	3520.97853146143	3440.623736956381	3819.2192813853735	3527.6567366780237	3568.758107328507	3724.976091465305	3500.235186992484	3644.783944737508	3722.6814515797473	4072.095701972641	3611.347943332901	3378.3735590383376	3482.573080538984	3441.838117166162	3443.656298154944	3672.1141308925985	3552.6366981042033	3336.549811260506	3572.4175996505637	3368.7146756049415
3702.6243733442207	3375.9910405946794	3672.9039544064	3995.743612307325	3730.025877919078	3694.104198176792	3712.2900970232104	3541.76397849949	3445.304467537313	3560.004064463834	3520.97853146143	3439.2316291308284	3818.471941447934	3525.2393616774907	3555.944881164164	3724.976091465305	3500.235186992484	3620.40258976851	3717.6901666066333	4071.6139410821083	3611.347943332901	3378.2502239599353	3481.4377335958025	3430.0853896767303	3440.52920984711	3584.6101855331017	3503.8592019567805	3328.788087660035	3547.7258193410144	3367.1842847042335
3702.6243733442207	3368.2967708179294	3655.2868815854144	3955.874073622217	3728.9756295068833	3694.104198176792	3696.938291245137	3529.7440920193612	3445.304467537313	3457.4465995734104	3520.803736793352	3398.473928218389	3743.7656910107885	3525.2393616774907	3504.052018965283	3717.067025609379	3497.2408683283284	3610.681365822634	3714.5020179814164	4071.2715991530854	3604.9226854922363	3378.24288189292	3439.0815021431254	3408.900476690324	3440.52920984711	3584.6101855331017	3503.8592019567805	3328.788087660035	3539.403619660511	3365.92286332885
3698.028211478156	3368.2967708179294	3645.1836544501966	3955.874073622217	3728.9750727834626	3694.104198176792	3690.5622956496773	3526.3471971277477	3445.304467537313	3457.4465995734104	3519.489456903752	3391.6988435628823	3743.7656910107885	3518.2987145381326	3503.7856006836714	3714.4648232877244	3497.2408683283284	3557.0794280364776	3639.0705070810145	3942.078262481402	3601.7826600061508	3377.0863121617567	3428.443968970752	3400.02024812789	3440.416552407574	3584.4752665140704	3477.4099578216137	3328.788087660035	3539.403619660511	3351.082578378751
3694.3077630154444	3368.2967708179294	3645.1836544501966	3816.897951082052	3728.7490670003026	3661.472252536153	3685.825072360659	3510.9375362144447	3444.506095528014	3440.496021206929	3506.8670998209013	3391.6988435628823	3743.7656910107885	3508.1902042343254	3482.4775885044087	3713.654741252255	3490.804018877576	3550.964653497135	3626.1376773317825	3942.078262481402	3580.688646221321	3375.5841630443583	3422.2048322593273	3398.0805715134384	3420.150472929673	3584.4752665140704	3468.7951222941547	3328.788087660035	3524.4826910196434	3334.5884321106037
3664.6739399866115	3362.553278969597	3640.553374258596	3788.5381687442487	3708.0731409845357	3642.0100495009387	3685.825072360659	3510.9375362144447	3443.363139399366	3440.2336346222887	3502.7954875394503	3391.6988435628823	3738.992770122474	3508.1902042343254	3478.041910542953	3711.3208759202425	3490.804018877576	3536.573205751509	3626.1376773317825	3942.078262481402	3579.6972306424864	3372.0705189120135	3413.956786821137	3394.838240760532	3420.150472929673	3583.6542399780765	3468.7951222941547	3328.788087660035	3522.0907590305205	3334.5884321106037
3664.6739399866115	3360.6865099940123	3624.7260390211595	3788.5381687442487	3692.1438489339753	3642.0100495009387	3672.2269819412286	3505.822055597154	3440.697367021123	3438.4807340755606	3472.985251000209	3391.6988435628823	3738.992770122474	3498.8832692434835	3478.041910542953	3691.9985715426637	3490.804018877576	3536.3641461159937	3611.1503912290573	3938.0271053815313	3573.895518756694	3362.323850544307	3413.956786821137	3394.838240760532	3412.560763469284	3577.627415139558	3387.4285871782677	3322.8680982585474	3519.407337069855	3295.543436240721
3654.6443825230463	3360.276113633263	3615.8212553073326	3648.2884718249015	3679.918190543404	3642.0100495009387	3668.944026950268	3505.822055597154	3440.093748580896	3416.428984447599	3472.669407589792	3386.919139469403	3738.9385254546505	3497.079432221251	3439.721703775388	3691.9985715426637	3482.008520272721	3535.975102574269	3590.064218526504	3937.5012379376117	3566.682656928733	3362.323850544307	3411.289480049506	3394.838240760532	3412.560763469284	3564.8721688026544	3387.4285871782677	3321.2855227699474	3504.350863886996	3282.24082435074
3654.3635104430496	3344.804900568797	3611.285680016631	3648.2884718249015	3669.227626334379	3642.0100495009387	3668.944026950268	3497.4385386784825	3433.6153446053368	3416.428984447599	3472.421965207299	3380.4628014905866	3724.507982626399	3466.942928160072	3438.3562252080874	3691.9985715426637	3474.6743825233243	3534.5820853297078	3587.8141278420558	3932.5509282754065	3557.1950009709794	3362.323850544307	3400.482290559378	3392.6676708181794	3398.359750925827	3561.8840387128594	3382.1779288893586	3321.2554196074816	3490.915657281999	3282.24082435074
3653.926306468029	3344.804900568797	3611.276355441706	3648.2884718249015	3668.5950762092884	3638.9637118072533	3668.944026950268	3497.4385386784825	3432.14480483236	3406.4876578573817	3471.3372391671214	3377.6706685646914	3706.9623030666226	3456.4145107746126	3427.2813719463284	3691.9634389121657	3466.7070781311872	3534.4787429245503	3586.6642869769726	3932.5509282754065	3557.1950009709794	3362.323850544307	3399.7205035920247	3370.563806398231	3398.359750925827	3561.8840387128594	3378.7314638831804	3314.1054979420474	3490.915657281999	3265.812901270942
3653.6411471292436	3343.2471138789133	3610.488381729093	3648.2884718249015	3668.5950762092884	3636.039543761373	3652.5067274707953	3497.4385386784825	3432.14480483236	3399.823247407494	3469.4848386711	3371.093680755434	3706.9623030666226	3456.4145107746126	3425.879939564072	3690.921649212291	3466.7070781311872	3534.0592816211047	3546.047404027978	3887.341970307185	3556.8609136590585	3362.323850544307	3399.7205035920247	3327.9472275803755	3398.359750925827	3561.8840387128594	3365.9435995832455	3314.1054979420474	3490.433693748265	3265.812901270942
3653.213030499729	3343.2471138789133	3610.488381729093	3648.2884718249015	3667.873541767306	3633.5915257401257	3652.5067274707953	3497.4385386784825	3432.033716401259	3398.449418542533	3455.413643924077	3370.3990062983603	3701.4341571115474	3453.02444388562	3422.8144338018524	3688.182257746609	3466.7070781311872	3534.0592816211047	3546.047404027978	3834.4320500614876	3555.2149351035528	3358.768936221278	3393.3453982248802	3327.9472275803755	3397.100839122526	3561.8840387128594	3357.130687855856	3314.1054979420474	3485.938513701059	3265.812901270942
3652.506077601724	3343.2471138789133	3603.162785208642	3648.2884718249015	3667.873541767306	3632.8916478909177	3652.5067274707953	3497.4385386784825	3432.033716401259	3397.189857205007	3451.372332058929	3368.1129237935033	3696.1886235790544	3450.9069611507703	3421.2155421669663	3684.656380151489	3466.5078168680225	3534.0592816211047	3546.047404027978	3790.564426231471	3555.2149351035528	3358.768936221278	3393.3453982248802	3312.8011128422986	3393.188814843848	3561.8840387128594	3354.9267077640734	3314.1054979420474	3485.938513701059	3265.812901270942
3648.867005490909	3341.346373783946	3603.162785208642	3648.2884718249015	3667.853098775561	3632.8916478909177	3649.1527237132577	3496.458279063126	3432.033716401259	3392.4731024771036	3450.7973960846653	3363.171605334298	3668.541804964917	3449.6289939642043	3419.8319678089974	3682.9685838189994	3466.3404520416307	3534.0592816211047	3546.047404027978	3762.0140612799787	3555.2149351035528	3358.12082000019	3393.3453982248802	3312.4452683272893	3380.2941880497765	3561.8840387128594	3354.8878002002853	3314.1054979420474	3485.723390590285	3259.113875130346
3648.7409414917543	3340.1096366217844	3602.827681058161	3639.9063365016277	3666.3190941746875	3629.5774142708815	3644.528067278039	3496.458279063126	3431.426171842338	3391.6102621854498	3450.7973960846653	3362.769367195744	3668.541804964917	3437.2397013807586	3419.8319678089974	3682.9685838189994	3462.361784726251	3529.42553096382	3546.022259754993	3722.6905282398084	3553.838731025852	3343.8867959866375	3381.2375420191147	3311.6352465762275	3371.2930514776235	3561.8840387128594	3336.9494782602214	3314.1054979420474	3485.4038454805736	3250.1167183691614
3648.7409414917543	3340.1096366217844	3602.511111005711	3639.9063365016277	3666.3190941746875	3612.8396133630395	3644.528067278039	3495.858793902831	3431.426171842338	3391.5388206924654	3440.648737094183	3354.1828951397893	3668.541804964917	3437.075108141963	3418.244957042442	3681.103954310818	3453.5895147561196	3529.42553096382	3538.0702156932475	3715.7108489398956	3543.526058668554	3343.8867959866375	3381.2375420191147	3311.3708896238472	3371.2930514776235	3557.180955967086	3335.553929962477	3314.1054979420474	3485.1320328392285	3250.1167183691614
3648.1913100564075	3339.4092709679658	3602.3256384731367	3637.6085357597485	3666.3190941746875	3597.394814900352	3626.6801532514964	3495.648509885762	3431.426171842338	3375.5550471972456	3438.740146550297	3347.8111474618313	3666.541837765295	3425.5659756190485	3414.3746389462663	3681.099825401829	3453.0787213229805	3526.9213095847545	3529.6606303469644	3715.7108489398956	3542.2786350215947	3340.8274855004884	3380.9885756523686	3310.3383204796282	3371.2779236844926	3557.070376295586	3335.463006169254	3314.1054979420474	3484.8028639570075	3247.5814420125766
3647.701747812772	3338.9018639839273	3600.670467958171	3636.9404320920503	3660.0509408151747	3596.7854751028294	3626.3389786095213	3491.0541625812957	3428.6073248571374	3371.3605471386904	3424.3880256715092	3340.84464650867	3666.10644552384	3425.5659756190485	3414.201397068582	3681.0892818116163	3452.590995881842	3526.4837718201115	3529.6606303469644	3698.5165002342746	3541.863226263198	3338.8855599528974	3380.3364575675114	3309.6485247617284	3371.2779236844926	3557.070376295586	3331.6757513113976	3314.1054979420474	3483.544741264829	3247.5814420125766
3647.5410249247157	3338.3770431643143	3600.670467958171	3636.12510969316	3657.3967065501533	3596.266350447702	3626.3389786095213	3490.7351243669723	3427.7511020509032	3365.3384921040297	3424.3880256715092	3340.84464650867	3665.9540855676623	3425.5606643474903	3412.280608698723	3681.0892818116163	3451.9062562305753	3526.3990962623698	3529.6606303469644	3691.9060647139995	3540.62562062744	3338.8855599528974	3375.5903301395865	3304.6596343174374	3371.2779236844926	3556.821432525099	3331.6757513113976	3314.1054979420474	3470.5861315374086	3247.5814420125766
3647.5283110909977	3338.3770431643143	3600.670467958171	3632.779970957523	3650.689255394853	3593.9161323141384	3626.0212004202986	3490.7351243669723	3427.7511020509032	3365.3384921040297	3419.000604744692	3340.415904245571	3665.4340144049074	3425.492587398518	3411.045711512297	3679.0485872841127	3451.799010118598	3526.2901399389025	3529.6305317002593	3691.741448198053	3539.481355380599	3338.6273560995123	3372.942205039361	3299.4493021006388	3371.2779236844926	3550.167710094715	3331.6757513113976	3314.1054979420474	3470.5861315374086	3247.5814420125766
3646.591643984856	3335.085588317498	3600.5177444116553	3632.508420415744	3643.30865566715	3574.3692366692603	3625.08479459355	3487.631545869722	3427.7511020509032	3365.3384921040297	3419.000604744692	3333.196382298559	3665.4340144049074	3419.02651381233	3407.2733115489077	3679.0485872841127	3451.799010118598	3525.3850882463585	3527.5559518687924	3682.995290811489	3534.304795372338	3332.771755301046	3367.367591619709	3293.990206895235	3365.2405098137133	3550.167710094715	3331.6396754490934	3312.0603075260924	3470.5861315374086	3245.6907862087887
3645.816989788807	3334.8531324424116	3600.5177444116553	3631.5729543397547	3643.30865566715	3574.3692366692603	3621.0802985242876	3481.4024367386337	3423.4790363693473	3359.2955987718583	3415.270234802152	3333.196382298559	3662.7850938431843	3417.756719773671	3407.2733115489077	3678.3452217491667	3451.56412815699	3525.067657689564	3525.0417992189196	3682.995290811489	3533.5003707630885	3332.771755301046	3361.927595075527	3289.6332246515417	3365.2405098137133	3549.838240310677	3328.4351685470438	3312.0603075260924	3467.0440015930762	3245.6907862087887
3637.409934777934	3334.396202044745	3600.5177444116553	3620.9553854871588	3643.30865566715	3562.159054118977	3617.9679238388208	3481.369585582627	3423.4790363693473	3359.2241821096877	3415.270234802152	3333.196382298559	3660.2441621436915	3417.7501845774236	3407.1776704426334	3678.3452217491667	3449.9493838059702	3525.065480912818	3525.0417992189196	3680.552866123954	3532.299626967576	3328.604859714975	3351.9421576388995	3289.6332246515417	3355.057451243202	3541.004332710801	3328.4351685470438	3312.0603075260924	3456.7783494176065	3245.177607470433
3637.409934777934	3334.396202044745	3600.5177444116553	3620.9553854871588	3638.8077197987	3562.159054118977	3617.9679238388208	3481.369585582627	3423.064465371712	3355.489126600354	3415.104682928542	3333.196382298559	3654.9003210912924	3414.8516420856554	3403.9569060183235	3678.3452217491667	3449.9493838059702	3524.293601586543	3525.0417992189196	3680.552866123954	3529.6520906425512	3319.8720569118814	3317.369689426242	3289.4690559802543	3355.057451243202	3541.004332710801	3326.9923644934315	3312.0603075260924	3456.3734058031027	3245.177607470433
3637.1775761499375	3334.043620999714	3599.470007157707	3620.9553854871588	3638.8077197987	3562.159054118977	3617.5358134269927	3475.2019786364954	3420.1029384822273	3353.3291961218397	3411.3778892414643	3333.196382298559	3653.539623801481	3413.1594308585295	3400.8389689598516	3677.9816803826607	3446.523565998099	3524.293601586543	3525.0417992189196	3679.9661465479066	3528.60447621827	3306.6009118334678	3303.0072664908907	3289.461030562705	3349.133226987142	3541.004332710801	3326.925754488946	3312.0603075260924	3456.3734058031027	3244.088694167222
3633.39328643958	3332.0803418836513	3599.470007157707	3620.9553854871588	3638.8077197987	3562.159054118977	3616.8232547270377	3475.2019786364954	3417.0037055271355	3351.497223320085	3411.3778892414643	3332.551394587919	3652.9221248897657	3407.9861972362887	3400.5849487021956	3677.8898813804144	3446.5112467322683	3521.980985092994	3525.0417992189196	3679.6980638530686	3528.5470999756285	3306.278370652731	3292.3119324006507	3289.121389124854	3349.133226987142	3539.5760205862543	3326.3876411426413	3312.0603075260924	3452.5125690177238	3243.8483628237364
3633.39328643958	3332.0803418836513	3599.3507042964925	3619.5376171609714	3638.8077197987	3562.0281008508523	3613.323009276498	3475.2019786364954	3417.0037055271355	3351.497223320085	3411.3778892414643	3332.551394587919	3652.9221248897657	3406.4485497748087	3400.240587833512	3676.9094277772338	3446.5112467322683	3521.980985092994	3524.2544558900977	3674.7029544773523	3528.537469245549	3306.278370652731	3292.3119324006507	3284.5904997899315	3349.093653894141	3539.5760205862543	3322.827993376268	3311.750152476096	3452.5125690177238	3243.8483628237364
3633.39328643958	3332.0803418836513	3599.3507042964925	3619.5376171609714	3638.8077197987	3561.6929216781014	3605.106453334697	3474.519465680839	3406.723434025565	3349.922467615074	3411.19240334012	3332.551394587919	3648.263096472953	3406.4485497748087	3397.2943717855073	3671.0520274649216	3446.5110062837484	3521.975386588841	3517.3757035039625	3674.230642800553	3527.327095574807	3305.6879889262755	3287.5945250353398	3284.4583819353907	3348.9675353193434	3537.1208551698246	3322.803184320177	3311.750152476096	3452.0884535666955	3243.8483628237364
3633.219615519154	3332.0803418836513	3599.1076366234815	3619.5376171609714	3637.31442390094	3561.6929216781014	3604.9755164682056	3471.904700767641	3406.723434025565	3349.593065716204	3401.1292951886467	3332.551394587919	3648.263096472953	3406.3079609736096	3394.3291706865302	3669.988742532364	3446.5084608704037	3521.95540065638	3517.3757035039625	3665.7927579041975	3526.3156695763882	3299.942773390084	3287.364780233601	3284.0701000964873	3348.9675353193434	3527.8958737122193	3319.582489993702	3311.750152476096	3452.0884535666955	3238.956882553317
3632.7934837573785	3331.9529071284137	3599.091277660316	3619.5376171609714	3627.0197747259986	3560.5147336924933	3575.8974390625185	3471.73779576862	3406.723434025565	3346.638388702785	3396.192059510372	3332.551394587919	3646.580846206297	3405.8363382028965	3383.0157194958115	3669.518397868159	3443.181986859242	3521.716871862	3516.9559523466523	3660.2968169736487	3525.724477689814	3298.2526084529227	3279.351434752968	3278.3097418867724	3348.21665060176	3527.8958737122193	3319.582489993702	3310.485775605882	3451.821193206126	3238.956882553317
3632.7934837573785	3331.9529071284137	3599.091277660316	3619.5376171609714	3624.588627867865	3558.88498544851	3574.4782413923213	3470.500686002504	3406.723434025565	3346.590656248559	3395.9423289127053	3331.7049389139243	3642.515395161895	3404.555783873103	3383.0157194958115	3669.518397868159	3443.181986859242	3521.528679855597	3516.9559523466523	3660.2968169736487	3523.7688190356216	3298.1093237192936	3279.351434752968	3278.3097418867724	3348.21665060176	3523.52469063532	3319.0066887342728	3310.485775605882	3451.821193206126	3238.4107576266942
3632.133966678468	3331.019767899056	3598.880983768641	3618.2596348659795	3624.588627867865	3546.5384508471075	3574.4782413923213	3468.3079610195127	3406.723434025565	3346.393418253621	3395.826557287053	3331.7049389139243	3641.6024591399196	3402.1649329520314	3383.0157194958115	3667.1050341475116	3442.5103150519517	3521.2765492490903	3503.647164742026	3660.2044081874965	3523.7688190356216	3298.0816790575245	3279.2695409544694	3278.3097418867724	3348.21665060176	3523.52469063532	3319.0066887342728	3310.1371597648294	3450.9685219606517	3237.7724756857906
3625.9485024546098	3331.019767899056	3598.5429703866375	3618.2596348659795	3624.588627867865	3546.5384508471075	3574.2900361259076	3468.2182044408346	3406.723434025565	3342.374811744123	3394.993246772948	3331.294095708419	3637.801564301773	3399.258058527822	3374.0289926920373	3667.1050341475116	3442.5103150519517	3521.251253834293	3503.647164742026	3660.0487120542693	3522.3264385032944	3294.4354595329805	3279.2695409544694	3278.3097418867724	3345.8300382332345	3523.52469063532	3318.8818961813345	3310.1371597648294	3448.475474710861	3235.4694986151862
3625.8786201359394	3331.019767899056	3598.2721359992233	3618.2286585156858	3622.481331987652	3545.595387216994	3572.7411801389517	3461.8212883818305	3406.6034024198316	3340.0267546401465	3394.330644016788	3331.294095708419	3637.1900288367224	3399.253897598932	3368.764705761505	3667.0952020337627	3442.4117259588975	3521.2477489592575	3503.647164742026	3660.0462401994514	3522.1217420733865	3294.4354595329805	3270.8196852427873	3277.2839059921826	3345.8300382332345	3523.52469063532	3318.145302375062	3310.1371597648294	3445.9296281344023	3235.4694986151862
3625.8786201359394	3331.019767899056	3597.1927074534506	3618.2286585156858	3622.481331987652	3541.8880501032663	3572.7411801389517	3459.5837706734233	3406.602091669957	3339.766915052288	3391.582978340558	3331.288361679898	3637.1900288367224	3399.225766800418	3366.2627186086584	3667.010445022761	3442.270498724757	3521.1888584629987	3503.647164742026	3659.401383392975	3511.1167727309785	3294.4354595329805	3269.453223188475	3277.2839059921826	3338.003003565749	3523.52469063532	3318.1228156859925	3310.1371597648294	3445.473245667558	3235.4694986151862
3625.8786201359394	3330.4547841655694	3596.9971121451945	3616.363150895601	3622.481331987652	3538.25093647883	3571.3227909194893	3457.920806973816	3379.2040208366857	3336.3803024147956	3391.1965060017938	3330.457803666827	3637.174394046382	3397.7746012759467	3363.2940819065766	3666.9733188627474	3442.261095975731	3520.590665372384	3503.647164742026	3659.0882224306743	3511.1167727309785	3290.5299742263574	3268.3642782430084	3277.2839059921826	3338.003003565749	3523.52469063532	3312.7250676741387	3310.1371597648294	3445.473245667558	3235.4694986151862
3625.361946262894	3329.933368952054	3596.9256023659846	3616.363150895601	3622.481331987652	3537.3625818773103	3571.136713231153	3457.5459395686185	3375.4333752803514	3336.305118660529	3390.9858692575285	3330.067920391537	3637.174394046382	3397.7746012759467	3363.2940819065766	3666.681425345074	3442.261095975731	3520.590665372384	3501.532167993487	3656.156611808712	3511.1167727309785	3290.5299742263574	3268.3642782430084	3277.1561436434135	3338.003003565749	3523.52469063532	3312.6907090249015	3310.1292492867115	3439.6767450794073	3235.4694986151862
3625.361946262894	3329.757936863462	3593.341752365118	3616.363150895601	3593.821930819026	3532.697216891706	3568.7054652103443	3456.9547426399686	3375.4333752803514	3335.19850981749	3388.77407319341	3326.9441827549194	3637.174394046382	3394.045204876994	3361.0717356133605	3664.1422289059456	3442.0277238651033	3520.590665372384	3501.532167993487	3656.156611808712	3511.1167727309785	3290.5299742263574	3268.3642782430084	3275.2997814323076	3337.634696234009	3523.52469063532	3312.6907090249015	3310.106791663518	3438.5621176357763	3234.121132568366
3623.0290539276466	3329.6931226104707	3593.341752365118	3610.715909282686	3593.821930819026	3530.187089714862	3552.264021409707	3456.9547426399686	3374.0276210290153	3333.5535814671516	3387.4518341039284	3326.9441827549194	3629.9486562759457	3394.045204876994	3359.601303472319	3662.726899160253	3441.228526998226	3520.4838978109115	3499.377577541169	3653.7406425253635	3511.1167727309785	3289.6654175995263	3268.1184934102193	3275.2301958152857	3336.9947320392057	3522.0206037083803	3310.0354113618328	3310.106791663518	3435.382023872689	3233.6481179252823
3622.721947702127	3328.9972821028346	3593.341752365118	3599.7891821416038	3576.349817845419	3530.1540747496556	3552.264021409707	3456.886498568066	3374.0276210290153	3333.176153850835	3387.299511759238	3326.9441827549194	3628.8205408655745	3394.045204876994	3355.1912586783606	3661.9851231776947	3440.461169758926	3519.630939426508	3494.9572481488417	3652.2269860419688	3509.603405798503	3289.6180745678234	3266.5872142650887	3274.409889008608	3336.9947320392057	3522.0206037083803	3308.564216575547	3310.106791663518	3435.382023872689	3229.841887665739
3622.394431071058	3328.9972821028346	3593.341752365118	3590.656437164067	3561.3335903604648	3527.9013615329895	3537.044298363737	3456.3020201835334	3374.0276210290153	3333.176153850835	3386.055088818974	3326.614353096384	3628.8205408655745	3393.993536960958	3353.8623399159924	3661.9851231776947	3440.2060836050377	3519.2130550789334	3494.0038253131397	3652.2269860419688	3503.0865337900377	3289.6180745678234	3263.9595584450726	3272.635460213883	3334.2338165019673	3522.0206037083803	3307.2573964196336	3310.1065522936888	3435.382023872689	3229.841887665739
3622.1721920815803	3328.9972821028346	3592.2649435424273	3589.6783570139296	3534.5003744932583	3527.2655780992995	3534.982597020025	3455.6301662726446	3374.0276210290153	3331.726897978478	3382.503713655916	3322.8595523162153	3623.2830304171557	3393.7425723060987	3352.890137287012	3661.9851231776947	3439.4323172738004	3519.0843813304814	3494.0038253131397	3652.2269860419688	3497.7387675213736	3289.6180745678234	3263.9595584450726	3272.635460213883	3334.2338165019673	3522.0206037083803	3307.2573964196336	3310.105158453408	3435.1088072137245	3229.50261710868
3622.1713313049745	3328.996210774416	3592.2649435424273	3580.6061740066284	3534.2741544293694	3526.955754338666	3532.6009460715604	3453.402959331589	3374.0276210290153	3329.955463524931	3382.503713655916	3322.8595523162153	3623.2830304171557	3393.7425723060987	3352.890137287012	3661.9851231776947	3434.7712137878307	3518.9822923076413	3493.915773980716	3652.2269860419688	3495.419296704974	3284.229871791234	3261.8513118547407	3271.2033203761816	3334.012174937763	3520.628389109861	3307.2573964196336	3310.1047771690746	3435.1088072137245	3228.9993596357876
3622.1713153357723	3328.996210774416	3588.977429011611	3578.1921346075032	3534.242535989255	3524.4821719181564	3531.2774020913066	3453.1800082441096	3374.0276210290153	3329.955463524931	3376.400001480005	3322.8595523162153	3623.2830304171557	3393.7425723060987	3352.890137287012	3661.9788535055714	3434.7712137878307	3518.100717927934	3485.073740660512	3652.226931478058	3495.419296704974	3284.229871791234	3261.1738079304896	3268.444264839221	3333.5619048341514	3518.647684980156	3307.2573964196336	3310.1047771690746	3434.635278533634	3228.3542034525453
3622.1258989261437	3328.996210774416	3588.5102584256065	3578.041508759697	3531.1500898235427	3521.858185773609	3531.2774020913066	3448.9269162922546	3372.369963419362	3329.8349159349514	3375.981492251147	3322.8595523162153	3620.3288773810805	3393.6857082088877	3352.675207574116	3661.9788535055714	3434.7712137878307	3518.100717927934	3485.073740660512	3647.916219987731	3495.419296704974	3283.7336721781153	3261.1738079304896	3268.444264839221	3332.3548957184425	3518.647684980156	3307.2573964196336	3310.1047771690746	3433.390899974602	3228.2694302125947
3622.1209752338145	3328.1905957444715	3588.5102584256065	3577.5715955344813	3531.1500898235427	3521.858185773609	3529.2861729032556	3448.8873587309695	3372.3225512443173	3326.6409039523874	3372.1258546582194	3322.8595523162153	3620.3288773810805	3391.9754210464816	3351.655525704633	3661.9788535055714	3434.7712137878307	3518.100717927934	3485.073740660512	3647.916219987731	3493.7084793983895	3283.7336721781153	3260.721726074735	3268.368731207494	3325.892773171592	3514.5818633781505	3307.1104394060385	3310.104539537625	3428.548659081052	3225.1421015063147
3622.0984720416905	3328.1905957444715	3585.943732530304	3577.541759576452	3530.5334631622704	3521.107368677972	3529.2861729032556	3448.7822814078554	3372.0835497316093	3326.6409039523874	3372.1258546582194	3320.21405503343	3618.4161671980087	3391.8458955005453	3348.916828815703	3661.9775909855407	3434.529526159119	3518.100717927934	3483.7575085074827	3647.916219987731	3489.983930188591	3281.7023995740165	3260.721726074735	3268.368731207494	3325.892773171592	3514.5818633781505	3306.129249768103	3310.104539537625	3428.548659081052	3225.1421015063147
3621.8067655556974	3326.7765296748585	3585.834937218157	3577.415157563649	3530.5334631622704	3505.0218517557096	3528.460686552289	3448.7822814078554	3371.135129838118	3324.8827478148705	3372.1258546582194	3319.775888730128	3616.4755305002554	3391.620480706977	3348.916828815703	3661.4361436544395	3434.450070394476	3517.821858841074	3480.6178466973083	3647.916219987731	3489.983930188591	3281.3857577410886	3259.234218528366	3268.368731207494	3325.892773171592	3511.746126482477	3305.335225050985	3310.104539537625	3428.531665200889	3224.4273364357005
3621.573130688805	3326.768636845788	3585.834937218157	3574.9214963762615	3530.249081066662	3478.1260706498965	3523.726130279015	3448.1456879667835	3370.9047431265662	3323.4925853139052	3372.1258546582194	3318.939920649512	3612.952163171069	3391.620480706977	3348.3315328078197	3659.994272796529	3434.450070394476	3517.8042754926737	3471.192956694586	3647.9106356868724	3485.7458337348457	3280.377912783976	3257.1640186637405	3268.368731207494	3325.892773171592	3511.224888981251	3305.244552454619	3310.104539537625	3426.076155937065	3224.4273364357005
3618.5594730122966	3326.768636845788	3585.831566925791	3574.9214963762615	3520.8695293724563	3472.0468349178327	3521.6072414860505	3448.1456879667835	3366.2675956652633	3323.463057674092	3372.1258546582194	3318.939920649512	3611.242085988967	3391.247385705946	3346.6964470625553	3658.342000536646	3432.3784526807312	3517.8042754926737	3471.192956694586	3645.968972612409	3485.2735983369607	3279.882988669403	3251.744939957158	3266.540048658178	3325.892773171592	3511.2180264887174	3305.145596714836	3310.1044955859106	3426.076155937065	3224.17248726458
3618.5594730122966	3326.768636845788	3585.058112472312	3574.74878476903	3520.611281314056	3471.4599108651073	3514.9203406409088	3448.1456879667835	3366.2675956652633	3323.463057674092	3372.1258546582194	3318.2298375202213	3608.1928031567354	3390.6712249156158	3344.9462428538136	3656.178151763556	3432.3784526807312	3516.991390098724	3471.192956694586	3645.4394675710096	3485.2735983369607	3279.7434965886446	3251.265335533667	3266.536130659656	3324.7590878703645	3510.5704726011168	3304.98898773386	3310.1044955859106	3425.3635245253554	3223.076894888086
3618.5594730122966	3324.11968386154	3584.8683677296412	3574.74878476903	3520.611281314056	3460.1399560908603	3514.6489659660956	3448.1456879667835	3366.2675956652633	3323.463057674092	3370.3682618274215	3316.949675834373	3603.5653732146106	3390.5560341169903	3342.3532808346163	3655.566626812411	3430.6766088884806	3516.991390098724	3443.6848666472274	3645.4308803468275	3485.2735983369607	3278.900870504663	3251.265335533667	3266.536130659656	3324.7590878703645	3510.0929405319866	3304.902749472237	3310.1044955859106	3424.5463385058615	3223.076894888086
3618.5594730122966	3323.74051704596	3584.8683677296412	3574.74878476903	3519.377510026191	3460.1399560908603	3514.6489659660956	3447.7794152509296	3365.006709995113	3323.2566343784824	3369.677097203209	3316.564003124845	3603.5653732146106	3390.343910131163	3341.0541615558477	3655.566626812411	3430.6766088884806	3516.991390098724	3443.6848666472274	3645.4308803468275	3483.2721112835657	3278.11882082419	3250.069469967923	3265.651370975567	3324.7590878703645	3508.0037867725337	3304.5623046330493	3310.1044955859106	3423.371973149196	3223.005394870941
3617.597565272074	3321.886254233495	3584.8544808940214	3572.62375205376	3519.377510026191	3444.8725415017416	3510.38770642719	3447.6681793924527	3364.6717422631873	3322.3359858134972	3369.4224711554607	3315.4783841751705	3603.3731053444294	3390.2361833473933	3341.0541615558477	3655.366235603721	3430.65841273725	3516.991390098724	3443.6848666472274	3645.2569118361052	3482.826122280279	3276.5633317650872	3250.069469967923	3265.651370975567	3324.7498645666046	3508.0037867725337	3304.2186405373063	3310.1044955859106	3422.5980777768245	3221.171429354625
3617.597565272074	3321.886254233495	3584.652291332932	3571.64359642643	3513.167696858802	3444.8725415017416	3508.778812240216	3447.664737379661	3363.6921561657286	3320.7329491934047	3369.3761618323397	3315.4783841751705	3601.2456294721105	3389.54343627128	3340.6915243999388	3654.973411426634	3430.6227476918234	3516.991390098724	3422.3414016827537	3645.1430687392512	3480.4901976689134	3276.0812951913485	3249.4884038744904	3265.651370975567	3322.577681700225	3505.2524466861914	3304.2186405373063	3310.1044955859106	3422.503731433626	3221.171429354625
3617.1351640289467	3321.886254233495	3584.652291332932	3571.64359642643	3502.451844688164	3438.5485329242156	3508.3126255106804	3447.664737379661	3362.357454963914	3320.7329491934047	3369.3761618323397	3315.4783841751705	3596.9469527292968	3388.0958395117545	3340.6915243999388	3651.829788692031	3430.6227476918234	3516.702766871549	3422.3414016827537	3644.6873651784117	3480.4901976689134	3276.0812951913485	3248.932102008076	3264.3423276964268	3322.577681700225	3505.2524466861914	3304.2186405373063	3310.104465309403	3422.503731433626	3221.171429354625
3617.1351640289467	3321.886254233495	3584.652291332932	3571.642037715894	3501.0001688361726	3438.4098611966956	3501.8372889999946	3447.664737379661	3362.357454963914	3315.0870865511065	3369.3761618323397	3315.382523131429	3596.9469527292968	3386.942922549182	3340.288567150046	3650.3072213098912	3430.3266039168484	3515.6695992518094	3422.3414016827537	3643.9292599083765	3480.2497218969115	3276.008186561171	3248.799043811213	3262.653580592846	3322.577681700225	3505.2524466861914	3304.1868362655578	3310.104465309403	3422.503731433626	3221.171429354625
3616.781135055983	3319.4735637670137	3584.5994391533623	3570.0368902544024	3500.849027970081	3435.5509783641855	3501.668679692585	3447.664737379661	3359.9925316590693	3315.0870865511065	3369.3761618323397	3315.121554596203	3591.626198359237	3386.611895405271	3339.0707288595786	3650.2181966852136	3429.1957341277025	3515.165710394486	3422.3414016827537	3643.0198340557363	3480.2497218969115	3274.561509206239	3248.239497838447	3262.422781589	3322.2432698309694	3505.2524466861914	3303.908853735914	3310.0923694596636	3422.388931140954	3219.6077363794307
3616.111001296367	3319.4735637670137	3584.443458617313	3565.6636797301016	3499.7156385945054	3435.5509783641855	3501.668679692585	3447.664737379661	3359.9925316590693	3313.997253236201	3368.051743755855	3315.121554596203	3591.626198359237	3385.2199526554105	3339.0219189674726	3650.1619109157177	3429.194541254567	3514.091916458863	3422.3414016827537	3642.791132727617	3480.2497218969115	3274.561509206239	3248.239497838447	3262.422781589	3322.242087878486	3502.568014218278	3302.997340388	3310.0923694596636	3422.388931140954	3219.6077363794307
3616.111001296367	3319.4735637670137	3584.443458617313	3565.0840391694196	3494.2450824402526	3430.429290066065	3501.639817589793	3447.614842688288	3359.9925316590693	3313.997253236201	3368.051743755855	3311.4423309497042	3591.4798832109836	3385.2199526554105	3338.9443799648793	3649.8477884400763	3428.77345844285	3514.091916458863	3422.3414016827537	3641.327023957844	3478.3764695160694	3273.9062669829036	3248.2280931658497	3262.291502982629	3320.925818533051	3502.568014218278	3302.997340388	3310.0504539962044	3422.150977957286	3219.1150557431606
3615.2893657997665	3316.950761908759	3584.443458617313	3565.0840391694196	3494.2450824402526	3426.6706906571944	3499.616781189925	3447.614842688288	3359.9925316590693	3313.997253236201	3367.7431853999324	3311.4423309497042	3591.468663903969	3385.168543806104	3338.6893911354955	3649.4691654490016	3428.77345844285	3514.091916458863	3421.0674351545003	3639.944093519237	3476.3527197810336	3273.8115096969805	3247.8330459282683	3261.9359753643535	3320.925818533051	3502.5258038950014	3302.280107646446	3310.0504539962044	3422.0704111138325	3219.1150557431606
3615.2893657997665	3316.784315006296	3584.443458617313	3565.0840391694196	3494.2450824402526	3426.6706906571944	3499.5740420783945	3447.614842688288	3359.662874999508	3312.3550905599495	3366.7267561340486	3311.4423309497042	3591.468663903969	3384.230607297631	3337.142809542963	3648.8658606203117	3428.74956287425	3514.091916458863	3389.779064078438	3639.944093519237	3476.3527197810336	3273.647820303425	3246.596240263204	3261.023754282326	3320.6962858414	3501.992777523584	3302.280107646446	3310.0504539962044	3421.622970999756	3218.7692881726207
3614.8610066943975	3316.784315006296	3584.443458617313	3565.0840391694196	3494.1756286241844	3422.999540762829	3498.3036321231834	3447.614842688288	3356.144491312741	3311.539331088585	3366.7267561340486	3311.4423309497042	3591.3555100054477	3384.1334820431757	3336.8497313459975	3648.8658606203117	3428.530707046054	3513.710158050648	3364.4719437900067	3639.944093519237	3476.3527197810336	3271.5659107909696	3246.5407546287042	3260.983177784905	3319.642087238064	3501.992777523584	3301.963748749556	3310.0504539962044	3421.622970999756	3217.8751794889204
3614.8610066943975	3316.523025755275	3583.311213514782	3565.0840391694196	3489.7760323387265	3419.5419398138456	3498.3036321231834	3447.5490194409786	3356.144491312741	3311.539331088585	3366.7267561340486	3311.4423309497042	3590.7296821001582	3384.1143537627854	3336.7472822807663	3648.8658606203117	3428.391068340379	3513.6871316665697	3364.4719437900067	3639.944093519237	3476.3527197810336	3271.5659107909696	3246.5407546287042	3260.7782887058956	3319.642087238064	3501.8747922096063	3301.963748749556	3310.0504539962044	3421.622970999756	3217.8751794889204
3614.79555505227	3316.446870661117	3583.311213514782	3565.0840391694196	3489.7738568046434	3419.363069749074	3497.902373200223	3447.5490194409786	3356.144491312741	3311.539331088585	3366.7267561340486	3311.4423309497042	3589.268915599659	3384.1079824961353	3335.9346577408132	3648.8658606203117	3428.023990215058	3513.5536760741475	3363.00378909773	3639.8841996634683	3475.94132073916	3271.5659107909696	3246.4520897636276	3260.365883351813	3317.905271185532	3501.7754761657015	3301.963748749556	3310.0494218267136	3421.164868498578	3217.8751794889204
3613.977420466412	3314.808588824336	3583.311213514782	3565.0840391694196	3489.7738568046434	3417.296784026294	3495.790282730332	3447.5490194409786	3356.144491312741	3311.539331088585	3363.3882430911017	3311.0548793339817	3588.903148587023	3383.522079071063	3335.9346577408132	3648.7645750865267	3427.6040153380313	3513.4789638613292	3362.8728428697727	3636.1167863061078	3475.94132073916	3271.1622389856034	3246.308428117567	3260.1076946538105	3295.8456187572287	3498.3832436184853	3301.5743937511616	3310.01083485476	3421.164868498578	3217.607833100361
3613.977420466412	3313.2281044295714	3583.311213514782	3564.9860501436606	3489.7738568046434	3412.662062630882	3495.247614010866	3447.5490194409786	3354.6047116896525	3311.3398320068604	3363.3882430911017	3310.4666629381672	3588.8575038869485	3383.522079071063	3333.1250840919297	3648.5689973959375	3427.3139943707324	3512.839539249167	3362.860847534312	3634.6343492338683	3472.8292428100444	3271.1622389856034	3246.089430410517	3259.454436536811	3295.8456187572287	3493.93873638708	3301.425207580144	3310.01083485476	3420.809152214833	3217.5491776558397
3613.977420466412	3312.3277719076023	3583.134622960731	3564.9860501436606	3488.0901455937883	3412.4234712156303	3495.011238663238	3447.5490194409786	3354.6047116896525	3310.8837853624027	3363.3882430911017	3309.8416814612897	3588.453776769365	3383.522079071063	3332.803296562345	3648.5514533195906	3427.3139943707324	3512.7274011021095	3353.130271240606	3634.6343492338683	3472.827002384294	3270.862685144384	3246.071340435139	3259.454436536811	3295.8456187572287	3493.93873638708	3301.425207580144	3310.01083485476	3420.779288305862	3217.5491776558397
3613.977420466412	3312.3277719076023	3583.1002461888897	3564.9860501436606	3487.8048825036212	3399.0602268742596	3494.9620240981635	3447.5490194409786	3354.6047116896525	3310.476690672424	3363.3882430911017	3308.776126754553	3587.6307068428487	3383.313170454473	3332.1090533575443	3648.551422692267	3427.05041429266	3512.7274011021095	3353.130271240606	3634.6343492338683	3472.827002384294	3270.8007020006653	3245.911796704881	3259.4001966587684	3295.704964482951	3493.93873638708	3301.425089545161	3310.01083485476	3420.632560447648	3216.077620497751
3613.977420466412	3312.3277719076023	3583.1002461888897	3562.730536647622	3487.678392670362	3396.81744546524	3494.7648168958644	3447.5490194409786	3354.442111381931	3310.457710001997	3363.3882430911017	3308.776126754553	3587.6307068428487	3383.293631282263	3331.78283157253	3648.551422692267	3426.7680884311603	3512.693392733309	3350.05288302735	3634.5532994630153	3469.7198962229477	3270.4385520613014	3245.7347862748684	3258.836342455522	3294.091713866145	3492.65100492601	3300.9528220815387	3310.01083485476	3420.549179503776	3216.077620497751
3613.977420466412	3311.306909056879	3583.1002461888897	3560.054732929954	3486.4111584987477	3395.867168999216	3494.7648168958644	3447.5490194409786	3354.388383633648	3310.379947615539	3363.382117364112	3308.776126754553	3586.7245492497404	3383.292857140956	3331.7767455257613	3647.9435770703144	3421.782189897425	3512.55149013157	3350.05288302735	3634.069032581338	3469.1530083797425	3270.1355158139463	3245.462685727751	3258.836342455522	3293.5608081919804	3492.65100492601	3300.8842454514593	3310.01083485476	3420.5059016166447	3216.077620497751
3613.890090941346	3311.306909056879	3583.1002461888897	3558.7127894865166	3486.4111584987477	3395.295178692383	3494.4965699202917	3447.5490194409786	3354.388383633648	3309.849319373118	3362.444404282046	3308.7629451945686	3586.5506625700245	3382.965360596453	3331.7767455257613	3647.851196384724	3421.782189897425	3512.548354686295	3349.8557014874023	3632.9893577921002	3467.429291374913	3270.025927286846	3245.461755815357	3258.836342455522	3293.506033229538	3492.65100492601	3299.465114410871	3310.010567641014	3420.0747149782947	3216.077620497751
3613.4020116139245	3311.306909056879	3583.1002461888897	3558.7127894865166	3484.440540821892	3393.5782596659046	3494.2051428491477	3446.799388777014	3353.2414216376364	3309.849319373118	3362.444404282046	3308.7629451945686	3585.2473511046383	3382.0062327543974	3331.573046501126	3647.851196384724	3421.782189897425	3512.548354686295	3349.8557014874023	3632.9893577921002	3467.429291374913	3269.9770621642892	3245.2994778537036	3258.184447161484	3292.0739569851676	3492.098499870556	3299.465114410871	3310.010567641014	3419.809222407253	3215.382763268889
3613.3660899102265	3311.306909056879	3583.1002461888897	3558.7127894865166	3484.440540821892	3393.5782596659046	3494.1032568688593	3445.144879914301	3352.594551897799	3309.849319373118	3362.444404282046	3308.7629451945686	3585.2473511046383	3381.5942867405724	3327.2186725973593	3647.851196384724	3421.62776222684	3512.548354686295	3349.8557014874023	3631.6308249878252	3467.429291374913	3269.959799064786	3245.151306173395	3257.523873825078	3291.678501331363	3492.098499870556	3299.465114410871	3310.010567641014	3419.8057588348406	3206.8588486589456
3613.3495329681273	3311.306909056879	3581.3948067411284	3558.270467519192	3484.440540821892	3389.6216484338083	3493.781407104302	3445.144879914301	3348.785862414541	3309.849319373118	3355.855024810603	3307.740114937825	3584.3319507571578	3381.5942867405724	3327.2186725973593	3647.851196384724	3420.513458032465	3508.247104403634	3349.8557014874023	3631.6308249878252	3467.429291374913	3269.7630410645756	3244.659694532911	3257.2999583402884	3291.6032447658426	3486.3270758243057	3297.7875015345635	3310.010567641014	3419.723380634536	3203.2432691070003
3613.3495329681273	3311.306909056879	3581.3948067411284	3558.270467519192	3484.440540821892	3386.4687059723606	3493.4792062410665	3444.378657339897	3348.785862414541	3309.849319373118	3355.855024810603	3307.4953596234523	3583.539740422031	3381.2549280083044	3327.176639327645	3647.539855185437	3420.4975712586	3507.8666446518487	3349.8557014874023	3631.6308249878252	3467.4118507438334	3269.104940115646	3244.5782228795383	3256.6545750387377	3290.70489618112	3486.3270758243057	3297.7875015345635	3310.010024513549	3419.5402079060386	3203.2432691070003
3613.322564493835	3309.70763333601	3581.3948067411284	3556.027138230192	3482.452380950688	3386.4687059723606	3493.4792062410665	3444.378657339897	3348.785862414541	3309.8354891832746	3355.855024810603	3307.4953596234523	3583.539740422031	3380.0842880307514	3326.9994492176406	3647.539855185437	3420.4975712586	3507.8666446518487	3348.943978382964	3631.6308249878252	3466.1064501808723	3268.997309070546	3244.479123184169	3256.6545750387377	3289.7396427654066	3484.390663745511	3297.530123662653	3310.010024513549	3419.5402079060386	3203.2432691070003
3613.316766566325	3309.4847096699386	3581.3948067411284	3552.4616057325993	3482.436551092296	3386.3007676386765	3493.4792062410665	3444.378657339897	3348.785862414541	3308.5263437848116	3355.855024810603	3306.2919808065312	3583.539740422031	3380.0034015749266	3326.968901804103	3647.539855185437	3420.1692414026547	3507.849873916546	3348.427600005972	3631.6308249878252	3465.378792300543	3267.381325230409	3243.0761356888233	3256.0127749477515	3288.166691897796	3483.9283567671177	3297.485427616931	3309.973983314647	3419.4737780950973	3202.1174028879495
3613.0728814086397	3308.2173171899194	3580.7984325328653	3552.4616057325993	3481.3464896680093	3385.312338113205	3492.161446812811	3444.2116459078356	3348.4809228239433	3308.5263437848116	3353.364423297663	3306.2919808065312	3583.539740422031	3377.23117844792	3326.845580120223	3647.42907850992	3420.1692414026547	3507.683277910228	3348.427600005972	3631.3059851240223	3465.378792300543	3267.364186757807	3243.0761356888233	3256.0127749477515	3287.82679216845	3482.7837816946662	3296.5087919256116	3309.973983314647	3419.4697488394627	3202.1174028879495
3613.0728814086397	3308.2173171899194	3580.708608736718	3552.4616057325993	3480.7171355363853	3385.312338113205	3489.9357068598474	3444.035881244677	3348.4809228239433	3308.470969849118	3353.364423297663	3306.2919808065312	3583.2935023003106	3377.23117844792	3325.9993251828805	3647.4225717895893	3420.1692414026547	3507.589769715961	3347.912666710583	3631.3059851240223	3465.378792300543	3267.322276610249	3243.0761356888233	3256.0127749477515	3287.7313731597337	3482.0065494708315	3296.5087919256116	3309.3563130603347	3419.466614906396	3201.325308469076
3613.0728814086397	3307.9356735320503	3580.708608736718	3552.4616057325993	3480.241154176576	3384.319628859102	3489.9357068598474	3443.967234329049	3346.6051466015397	3308.167782179329	3353.364423297663	3304.9424096612124	3582.6724495222998	3377.23117844792	3325.5599812739174	3647.4185984648466	3419.8059358086502	3507.4504002876793	3345.4963722298166	3631.2724222168	3464.1235590137494	3267.2692528994194	3243.0761356888233	3256.0082631523196	3287.3728327372364	3481.9912342167827	3295.820190601239	3309.3563130603347	3419.4363251131786	3201.325308469076
3612.931521025732	3307.9290839129653	3580.708608736718	3552.4616057325993	3480.030880978943	3384.1027628807633	3488.4845287983303	3443.8910993477994	3346.6051466015397	3308.1022778345987	3353.364423297663	3304.9242801947175	3581.909508997018	3377.23117844792	3325.3242390472947	3647.31317360546	3419.66004400488	3507.4504002876793	3345.347529661254	3631.2724222168	3464.0213605200724	3267.2692528994194	3242.8917855196833	3255.4136226529886	3286.481910743436	3481.9837695693313	3295.820190601239	3309.3563130603347	3419.4363251131786	3200.4274471956896
3612.931521025732	3307.9290839129653	3580.708608736718	3551.5089541069337	3479.5044538436387	3384.0383768261513	3488.4845287983303	3443.8874959615787	3346.6051466015397	3307.564250530138	3353.364423297663	3302.7295623612417	3581.7387666854443	3376.9341277968783	3325.005802343948	3647.31317360546	3419.543525749005	3507.4504002876793	3345.347529661254	3631.2724222168	3464.0213605200724	3266.6652402981404	3242.0785520325508	3253.031419801725	3285.5693903437104	3481.8707510454055	3295.786990928805	3309.3563130603347	3418.88750812736	3200.3810036391187
3612.5677311544987	3307.9290839129653	3580.6474748236724	3551.5089541069337	3478.570661696951	3381.9751467915107	3488.2521339689906	3443.870334082974	3346.5631171493947	3307.510505632761	3353.364423297663	3302.7295623612417	3581.734524591316	3376.9341277968783	3323.7236682135126	3647.31317360546	3419.206330634226	3507.3863040432843	3339.733375285408	3631.222721925262	3463.806630203296	3266.392312904653	3242.043273134079	3253.031419801725	3283.9904292492984	3481.569875306915	3295.038656928025	3309.3563130603347	3418.88750812736	3200.011831279875
3612.5312921568952	3307.9193655996523	3580.6474748236724	3551.5089541069337	3478.570661696951	3381.7971916475767	3487.8277772422352	3443.4905360664966	3345.5420434607195	3307.4530582519724	3351.4398240910127	3302.7295623612417	3581.734524591316	3376.9341277968783	3323.5873250551085	3646.2257005651863	3419.062276744845	3507.2692324385807	3339.733375285408	3631.146576832756	3463.7613824778455	3265.767570359447	3242.0113996187292	3253.031419801725	3283.9904292492984	3480.085847962135	3294.0883837626156	3309.3563130603347	3418.88750812736	3199.0897935802855
3612.5312921568952	3306.928963306086	3580.547531782887	3551.5089541069337	3475.7439355760325	3381.34913333409	3487.1216098863842	3443.4800730822726	3345.141218028538	3307.396958461214	3341.9683256934222	3300.994895065155	3581.3416445567664	3375.104102854179	3323.5639651377383	3646.2257005651863	3418.9713992679835	3507.2692324385807	3338.48715470881	3631.1374421118544	3463.7358898428447	3265.767570359447	3241.9072108342707	3253.031419801725	3283.9904292492984	3477.64744213198	3294.0883837626156	3309.0492187393083	3418.8833774945406	3197.0536696504673
3612.433387887584	3306.928963306086	3580.547531782887	3547.9585982173853	3474.402978340463	3380.9108120172023	3485.31359888944	3443.425907511385	3345.141218028538	3307.384109205832	3341.9683256934222	3300.994895065155	3581.211636004012	3375.0996738481153	3323.3534364511083	3646.2257005651863	3418.9713992679835	3507.18971601146	3338.48715470881	3628.2418938873543	3463.5435478641584	3265.6599569848513	3241.680153787756	3253.031419801725	3283.9904292492984	3477.5295656551443	3293.9505321657116	3309.0492187393083	3418.8833774945406	3195.539407995975
3612.096285984391	3306.9195942771366	3578.934312272399	3547.9448052135267	3474.402978340463	3379.797083358064	3485.31359888944	3443.3797065183153	3343.946177125804	3307.384109205832	3341.9683256934222	3300.784711859389	3581.2021431679286	3374.5354244193254	3323.3534364511083	3646.2257005651863	3418.9694705244956	3507.105149002312	3338.48715470881	3627.8994582697555	3461.848555906563	3265.4560464826945	3241.647333733052	3253.031419801725	3283.9904292492984	3477.5295656551443	3293.5455914962085	3309.0492187393083	3418.806942987135	3194.8961143040115
3612.033194302581	3306.9195942771366	3578.9135674174586	3547.808826942165	3473.500182109023	3377.933698028169	3484.8360029556065	3443.262450038039	3343.946177125804	3306.9083887267752	3341.5102540689477	3300.668801141685	3580.660031240798	3374.304830577439	3322.1067608435687	3646.2257005651863	3418.9579256001907	3507.0655481088706	3337.5716849560004	3627.8994582697555	3461.848555906563	3265.4560464826945	3241.62884567899	3253.031419801725	3282.9351349282347	3477.5295656551443	3293.2408846737235	3309.0492187393083	3418.806942987135	3191.4390149195833
3612.0330561305504	3306.832686485431	3578.9135674174586	3546.993383152711	3473.077713982865	3377.814329381859	3482.9304839376928	3443.2534071883447	3343.946177125804	3306.694556310162	3341.5102540689477	3299.2325824491754	3580.660031240798	3374.1887124174755	3321.7619817538853	3646.2257005651863	3418.9445499868198	3506.607992315435	3334.234735082463	3627.516345375721	3461.848555906563	3265.4560464826945	3241.6210828547873	3253.031419801725	3282.7279958421623	3476.325722450694	3293.2380696794294	3309.0492187393083	3418.806942987135	3189.6701137027735
3612.033049898747	3306.811173721171	3578.6730291799704	3545.1438067614195	3472.7423401273895	3376.5756848419906	3482.9304839376928	3442.542208711927	3343.946177125804	3306.664525895666	3340.815531785984	3299.2325824491754	3580.616538283694	3373.886666490724	3321.7619817538853	3646.2257005651863	3418.9445499868198	3506.6038937077574	3334.234735082463	3627.2985967491522	3461.805836779004	3264.350491244237	3241.6210828547873	3253.0213605480367	3282.7279958421623	3475.6744184802064	3293.233473893915	3309.0492187393083	3418.806942987135	3188.5755727983833
3612.0226259054325	3306.535155028495	3578.2096313213906	3545.1438067614195	3472.0152292935263	3375.789701636139	3482.9304839376928	3442.542208711927	3343.928493507128	3306.6136688252145	3339.960852530739	3298.2135489075345	3578.246257417655	3373.886666490724	3321.220054063457	3646.2257005651863	3418.8373027699345	3506.6038937077574	3333.9502770910335	3627.226642561124	3461.805836779004	3264.350491244237	3241.5859398872603	3252.9061155691434	3282.2222808976885	3474.296124919539	3293.0132438335772	3309.0492187393083	3418.806942987135	3188.2792230843693
3610.644451738308	3306.1052623014602	3578.208892575918	3544.2613672029524	3469.2439203396625	3375.012793008771	3482.8558588141586	3442.1493269609327	3342.466506467111	3306.6136688252145	3339.2651521124703	3298.113327675722	3576.704910095935	3373.886666490724	3320.983048228317	3645.996199807031	3418.692649606747	3506.594477061333	3333.5959492249694	3627.226642561124	3461.39166632519	3264.350491244237	3240.6819910180598	3252.7201768308337	3282.2222808976885	3474.296124919539	3292.8465026298077	3309.0492187393083	3418.72735782916	3186.793931378735
3610.644451738308	3306.057534234512	3575.2982787239807	3544.2613672029524	3469.2439203396625	3374.9267047833764	3482.8333735207957	3442.1493269609327	3342.466506467111	3306.5407489908102	3338.941277617215	3297.374892443071	3575.587336732578	3373.886666490724	3319.9847566261897	3645.996199807031	3418.588366979265	3506.5584501422973	3333.2832832246986	3627.1092169663984	3461.39166632519	3263.040269631625	3240.6819910180598	3252.7201768308337	3281.662383699871	3472.680594401492	3292.8465026298077	3309.0492187393083	3418.6341304977213	3186.793931378735
3610.5798857946384	3305.907354538824	3575.2813215114393	3544.2590456973094	3469.2439203396625	3373.1469086531797	3482.3342761752856	3442.1493269609327	3342.466506467111	3306.5407489908102	3338.139652911153	3297.3042328302627	3575.587336732578	3373.886666490724	3319.9847566261897	3645.996199807031	3418.5869575370575	3506.5584501422973	3329.5198648046435	3626.83640545437	3461.39166632519	3262.965961419252	3240.502210665182	3252.6464881964753	3281.662383699871	3472.680594401492	3292.425032622883	3308.878188608748	3418.6341304977213	3185.89607432711
3610.028491280046	3305.8102353583936	3574.1266536912512	3543.487924649424	3469.2439203396625	3373.1469086531797	3481.8814491985113	3441.8509391220296	3342.466506467111	3306.5407489908102	3338.085274914079	3297.2539837821555	3575.587336732578	3373.358315393691	3319.9847566261897	3645.996199807031	3417.0390635415824	3506.1196273651194	3329.5198648046435	3626.83640545437	3461.3321323930277	3262.9216065699206	3240.446395142891	3252.5792969082117	3281.662383699871	3472.680594401492	3292.3565999415187	3308.878188608748	3418.631969371798	3185.073070864424
3609.9966423135834	3305.8068923722967	3574.1266536912512	3543.487924649424	3469.008220936205	3372.551138248009	3481.8287836689783	3441.6935592251543	3340.8860837932725	3306.3871298158197	3338.085274914079	3297.2539837821555	3575.477384310111	3373.0090612908916	3319.583030264777	3645.996199807031	3416.361548506806	3506.1101203815906	3329.5198648046435	3626.83640545437	3461.164570047175	3262.8594662956143	3240.403820964729	3251.980734971141	3281.3535193023636	3472.522000221305	3292.3565999415187	3308.878188608748	3418.535518998688	3184.9916996262154
3609.9966423135834	3305.7673195167067	3574.1266536912512	3543.487924649424	3468.338749323433	3372.386402622421	3476.51874853457	3441.6935592251543	3340.813538671836	3304.6979197680457	3337.9254105376444	3297.2539837821555	3573.2187763020374	3372.5664697280913	3319.1305822834374	3645.666784412345	3416.361548506806	3505.76975644377	3329.5198648046435	3626.823311718902	3461.0820717517704	3262.848484005405	3240.403820964729	3251.901636910194	3281.3535193023636	3472.522000221305	3292.260611121994	3308.878188608748	3418.5352814538865	3184.9462190608247
3609.9935637712033	3305.4450397379114	3574.1266536912512	3542.8928080655633	3467.3437435477617	3371.6072902961446	3476.51874853457	3441.6749892048406	3337.7206524705875	3304.6979197680457	3337.2958540044765	3297.1905184627294	3573.2187763020374	3372.412606827567	3319.1305822834374	3645.666784412345	3415.8454567198496	3505.76975644377	3327.3304436620606	3626.7720760599923	3459.9549509418785	3262.842831540839	3240.185295506195	3251.901636910194	3280.7972157364784	3472.522000221305	3292.0389000030336	3308.878188608748	3418.4980247996164	3184.046527345723
3609.993549398934	3305.4450397379114	3574.1266536912512	3542.8928047520276	3467.3437435477617	3371.6072902961446	3476.51874853457	3441.6749892048406	3337.7206524705875	3304.6979197680457	3336.8084199963414	3297.0252217795532	3573.2187763020374	3372.405155822036	3319.1305822834374	3645.666784412345	3415.6085568650956	3505.7509866516893	3327.3304436620606	3626.7720760599923	3459.9549509418785	3262.2251760328704	3240.1686913369736	3251.901636910194	3280.7183774820464	3472.522000221305	3291.047386196436	3308.547568470406	3418.4847606910307	3184.046527345723
3609.8437579937167	3305.4146230202286	3574.1266536912512	3542.8927981741167	3467.2980443229208	3370.431306232059	3476.51874853457	3441.012973134005	3336.3619200725384	3304.6979197680457	3336.7937679572565	3296.7828242247347	3573.2187763020374	3372.3409201251857	3318.717945659899	3645.666784412345	3415.6085568650956	3505.66784124328	3325.6792040473347	3626.7720760599923	3459.9549509418785	3262.2251760328704	3240.1686913369736	3251.901636910194	3280.7183774820464	3471.4915996528	3291.047386196436	3308.547568470406	3418.459565506263	3184.006999568435
3609.707884001682	3305.4118168083287	3574.1266536912512	3542.8927981741167	3467.101137223373	3369.1547515657776	3476.477067250508	3441.012973134005	3336.057841239365	3304.6979197680457	3336.2096029772283	3296.3820801832458	3573.2187763020374	3372.3344099691176	3318.7035926280946	3643.792932540482	3415.5998803446555	3505.5725192324353	3322.925431388879	3626.7720760599923	3458.1750464722845	3261.7807730840655	3240.1686913369736	3251.86999872969	3280.2003655708454	3471.0870255153854	3290.1980244694323	3308.547568470406	3418.459565506263	3183.1777983632405
3609.707884001682	3305.4048497762033	3574.050685586164	3542.8842279709	3467.101137223373	3368.4985703988023	3476.4002334533166	3441.012973134005	3335.87704712256	3304.6708322667205	3336.2096029772283	3296.380835405203	3573.2187763020374	3372.3105219671033	3318.696671365662	3643.6361257829935	3415.4356070803237	3505.5725192324353	3322.925431388879	3626.6634166167223	3456.391222013218	3261.7229301673647	3240.1686913369736	3251.858901940562	3280.2003655708454	3471.080871023716	3290.1980244694323	3308.547568470406	3418.389675111521	3182.7764864188816
3609.038569454775	3305.385289218412	3573.892491919137	3541.213951628777	3467.101137223373	3368.4985703988023	3476.257248097353	3440.974474315138	3335.2146487343966	3304.666710711068	3335.736064321185	3296.366714127159	3572.9597110858967	3372.191170665014	3317.7599210695716	3643.6361257829935	3414.783246553022	3505.5725192324353	3322.925431388879	3626.650440580126	3456.391222013218	3261.5417651110984	3240.1686913369736	3251.852210610795	3279.8763087194347	3470.3231237379455	3290.1980244694323	3308.5363931234933	3418.389675111521	3182.7064386927905
3608.086681237405	3305.385289218412	3573.6426929015233	3541.213951628777	3467.101137223373	3368.4421955667985	3475.96748204586	3440.974474315138	3335.20683672647	3304.6555159995605	3334.9831461905633	3296.240478298466	3572.9597110858967	3372.191170665014	3317.7599210695716	3643.6238366843704	3414.6961060961053	3505.562974474983	3322.827955511276	3626.650440580126	3456.391222013218	3260.371984698706	3240.1531295049035	3251.615995201182	3279.6263723125608	3469.3423301587554	3290.0912034516996	3308.5363931234933	3418.389675111521	3182.7064386927905
3607.997927440065	3305.385289218412	3572.5400480365292	3541.213951628777	3466.4362343801604	3367.5340509562684	3475.8698474577154	3440.974474315138	3333.127591956239	3304.645134311104	3334.607900593334	3294.5727820978054	3572.9597110858967	3372.1610463081297	3317.6918934508267	3643.592565411338	3414.651268175219	3505.5625346360343	3322.5216358223365	3626.2305592916846	3456.004732999537	3260.371984698706	3240.1199250516797	3251.615995201182	3279.6263723125608	3469.142648332149	3289.7114804027888	3308.5363931234933	3417.9971236965507	3182.7064386927905
3607.997927440065	3305.385289218412	3572.177844283364	3540.4316464449157	3466.4362343801604	3367.444771147193	3475.7879076907793	3440.843971213085	3333.127591956239	3304.6407407575584	3334.3496324119455	3294.5727820978054	3572.9597110858967	3372.020075086551	3317.6918934508267	3643.535701285886	3414.651268175219	3505.5625346360343	3321.5226838447875	3626.2305592916846	3456.004732999537	3260.371984698706	3239.854527285887	3251.615995201182	3279.6263723125608	3469.142648332149	3289.711237476774	3308.5363931234933	3417.98320253005	3182.4671640283436
3607.593795297807	3305.336530942268	3572.0847141672043	3539.394473187749	3464.4082317097746	3367.2799557676663	3474.346804888202	3439.919305703016	3333.127591956239	3304.624024435076	3334.3496324119455	3294.5727820978054	3572.9597110858967	3371.999258816983	3316.7883091136086	3643.486944898689	3414.5518011117206	3505.5625346360343	3321.5226838447875	3626.2305592916846	3455.725911583783	3260.3084713911862	3239.854527285887	3251.601557157903	3279.615649403244	3468.671021192362	3289.6753535570865	3308.5363931234933	3417.6209474008137	3182.334869922359
3607.593795297807	3305.3124202098543	3572.0847141672043	3539.394473187749	3464.3755315379444	3367.279351476186	3474.346804888202	3439.919305703016	3332.4265317316917	3303.799564545518	3334.119425415501	3294.5191390428226	3572.9597110858967	3371.476505487004	3316.7883091136086	3643.481856119669	3414.5474809893785	3504.9825234181735	3321.5226838447875	3626.2305592916846	3455.725841639509	3260.3066531881386	3239.854527285887	3251.595663485052	3279.615649403244	3468.624568316871	3289.5649674426186	3308.4947748278855	3417.600908332256	3182.1028280819964
3607.593795297807	3305.283086542717	3571.9923295426665	3539.394473187749	3462.5791284031657	3367.2743056135837	3472.7860025683244	3439.919305703016	3332.3372952559685	3303.6652689877883	3334.119425415501	3294.346535086465	3572.894350436569	3371.2676984405534	3315.8171712106528	3643.4759675770347	3414.3601071841695	3504.9825234181735	3321.5226838447875	3626.2305592916846	3455.5273867319574	3260.2936782822576	3239.7079654260365	3251.5230531575035	3277.4026388945113	3467.9341997262563	3289.418085761899	3308.4947748278855	3417.122056373285	3182.1028280819964
3607.163755218692	3305.273684807019	3570.2028182740664	3539.394473187749	3462.5791284031657	3365.88803881307	3472.6179268082633	3439.7358414883374	3331.764937846018	3303.330736292584	3334.119425415501	3293.502492741901	3572.2464442196665	3371.1664967583893	3315.8106567703508	3643.4273810634763	3414.2876555385615	3504.9825234181735	3321.368086387351	3626.105628629687	3455.4968237343346	3258.9255405785643	3239.5549684877024	3251.495373241961	3277.4026388945113	3467.9341997262563	3289.400358057868	3308.4947748278855	3417.1030182921177	3182.0686421669493
3607.1514230922307	3305.267375866676	3570.1744223919077	3539.092529770435	3462.5791284031657	3364.476927120663	3472.6179268082633	3439.7358414883374	3331.6815573029344	3303.330736292584	3333.909069432454	3293.502492741901	3572.2464442196665	3370.014222456688	3315.8106567703508	3643.3186660676065	3414.090963188933	3504.9825234181735	3320.985871027933	3625.930352574398	3455.4581302832153	3258.9217810325817	3239.433957367907	3251.3617320592666	3277.4026388945113	3467.9341997262563	3288.872028294719	3308.4947748278855	3417.1030182921177	3181.819823596061
3607.1514230922307	3305.244135779769	3570.1744223919077	3539.091993632105	3462.511874254382	3364.476927120663	3472.6179268082633	3439.7358414883374	3331.618290326257	3303.1775702872974	3333.909069432454	3292.5809937817853	3571.8017324849225	3370.014222456688	3315.8106567703508	3643.3186660676065	3414.090963188933	3504.9825234181735	3320.985871027933	3625.930352574398	3454.658339865421	3258.791456430076	3238.94603229243	3251.282101671373	3277.4026388945113	3467.923574408291	3288.872028294719	3308.3967710389284	3417.0862683332844	3181.819823596061
3607.1285021758836	3305.171314429423	3570.0861465534836	3539.0918585078834	3462.0654119850064	3364.476927120663	3469.059788485767	3439.6414058548135	3331.609986229094	3303.175740682741	3332.702492581626	3292.5809937817853	3571.544375984805	3370.014222456688	3315.7108945413565	3641.463387941474	3412.303354335303	3504.9825234181735	3320.7171287428273	3625.930352574398	3453.5985510260984	3258.5673550447123	3238.864926393884	3250.5696101586227	3277.4026388945113	3467.7458912941156	3288.7469669804805	3307.5580778557064	3417.066575234093	3181.819823596061
3606.9707033210616	3305.171314429423	3570.0409317241356	3539.0918585078834	3460.7134145369537	3364.116202879521	3469.059788485767	3439.632298407102	3330.9743457598115	3303.175740682741	3332.702492581626	3292.3941689275034	3571.544375984805	3370.014222456688	3315.7108945413565	3641.463387941474	3412.303354335303	3504.9825234181735	3320.2754999407507	3625.930352574398	3453.5985510260984	3258.54367147118	3238.8203643681445	3250.567554552924	3277.390906315676	3467.6861863745876	3288.7469669804805	3307.5580778557064	3417.004174106577	3181.819823596061
3606.824247531543	3305.1007433347677	3569.7935716958946	3538.8176793050093	3460.7134145369537	3364.116202879521	3469.059788485767	3439.6316884829535	3330.9517925988534	3303.175740682741	3331.9633480604025	3292.390870243873	3571.544375984805	3370.014222456688	3315.7108945413565	3641.463387941474	3412.303354335303	3504.9825234181735	3320.2754999407507	3625.930352574398	3453.306950839962	3258.54367147118	3238.649329659791	3250.5242347266585	3277.000581131254	3467.137043027793	3288.412740300163	3307.5580778557064	3416.952590854503	3181.819823596061
3606.824247531543	3305.043472640742	3569.7793056889277	3538.494995828675	3460.7134145369537	3364.0759136911292	3468.759134095276	3439.560093801889	3330.9517925988534	3302.9753180254766	3331.9633480604025	3292.390870243873	3571.544375984805	3369.6296764426297	3314.6699719627513	3641.463387941474	3411.7924010438037	3504.2311465186363	3319.5695839588634	3625.930352574398	3453.306950839962	3258.54367147118	3238.4842934608305	3250.0851253149503	3276.9484536445952	3465.3657320980296	3288.4068419162213	3307.5580778557064	3416.7835866349037	3180.7910325184257
3606.824247531543	3304.962407139434	3569.7793056889277	3538.494995828675	3460.7134145369537	3363.7382179018996	3468.4690683926583	3439.5181909231624	3330.3874380311763	3302.9753180254766	3331.9633480604025	3290.7595437543096	3571.446504725501	3369.6296764426297	3314.6699719627513	3641.2169092889776	3411.6760209821796	3503.91989017648	3319.56076071019	3624.1904998637547	3452.350970739669	3258.3597098714054	3238.4842934608305	3250.0851253149503	3276.9484536445952	3465.3657320980296	3288.3916268158237	3307.5580778557064	3416.7835866349037	3180.7910325184257
3606.824247531543	3304.941765281395	3569.6496933606895	3537.615542986859	3460.5176673475253	3363.733298295389	3468.4690683926583	3439.5179433344288	3329.7388820826777	3302.9753180254766	3331.007361882357	3290.4150086811765	3571.11421126621	3369.5127122302056	3303.910354495163	3641.1014554194294	3411.6676044662836	3503.9193153898864	3319.525391286542	3624.1904998637547	3452.350970739669	3258.3485325694805	3238.4842934608305	3249.75369875352	3276.9484536445952	3465.3657320980296	3288.1756302242393	3307.5580778557064	3416.7414657916893	3179.8850697660905
3606.824247531543	3304.3847848766195	3569.2652497773333	3537.5984679260055	3459.9321213087114	3363.703916056028	3467.8792890357286	3439.5179433344288	3329.5851748303203	3302.9753180254766	3331.0072852100516	3290.4150086811765	3570.7179508013187	3369.5127122302056	3303.910354495163	3640.6680786622305	3409.8281885825722	3503.9168500916653	3319.525391286542	3624.1904998637547	3452.350970739669	3258.1571777329664	3238.4722682859347	3249.75369875352	3276.7819339702855	3465.3657320980296	3287.7139558953986	3307.5580778557064	3416.5050089886317	3179.2049006172633
3606.824247531543	3304.261572216112	3569.2115238248794	3537.5984679260055	3459.9321213087114	3362.4693145937376	3467.8792890357286	3439.464030197055	3329.5788555784316	3302.9753180254766	3331.0062092047497	3290.4150086811765	3570.2371048178934	3369.411891542001	3303.1866999326303	3640.6680786622305	3409.8281885825722	3503.742287187602	3318.272901189637	3624.1278183944055	3452.350970739669	3257.9928099761673	3238.4504347687234	3249.700084064395	3276.7819339702855	3465.3657320980296	3287.5766382067777	3307.5580778557064	3416.3532821776953	3179.2049006172633
3606.7083314753922	3304.1790770291586	3568.450348916747	3537.5210163425754	3459.563313094494	3362.4693145937376	3467.785188125553	3439.4120370150313	3329.289646921578	3302.9753180254766	3330.869889810998	3289.8853941263587	3570.2371048178934	3369.368952217514	3303.16794752216	3640.6680786622305	3409.8281885825722	3503.6987070556897	3315.826141314359	3624.1278183944055	3452.350970739669	3257.7209670919947	3238.4036355411336	3249.700084064395	3276.464410613541	3465.150690323726	3287.5766382067777	3307.5580778557064	3416.3532821776953	3179.2049006172633
3606.7083314753922	3303.779733327381	3568.450348916747	3537.5210163425754	3459.3254557133437	3362.457818040867	3466.6308700763257	3439.3650623926997	3327.5825378875024	3302.9753180254766	3330.4800369779623	3289.777851313371	3569.968712805042	3369.2502523140647	3303.076355181767	3640.6680786622305	3409.8281885825722	3503.6742021708933	3315.826141314359	3623.8736797744664	3452.350970739669	3257.513424114077	3238.3991778834416	3249.6528538535968	3276.4375142641647	3465.150690323726	3287.4873260501386	3307.5580778557064	3416.3532821776953	3179.049814371999
3606.417001770317	3303.613736239987	3568.450348916747	3537.1145876136734	3459.32432602694	3362.328113514034	3466.557305527895	3439.269894375096	3327.5825378875024	3302.9753180254766	3330.4800369779623	3288.449607392887	3569.759001660848	3369.2502523140647	3300.174142669343	3640.5219613110703	3408.809763664051	3503.671604500273	3315.826141314359	3623.8736797744664	3452.30134140697	3257.513424114077	3238.3991778834416	3249.590458407375	3276.1125622091563	3465.1344478700803	3287.479858767328	3307.5580778557064	3415.6108129866084	3179.049814371999
3606.384561105964	3303.613736239987	3568.450348916747	3537.1145876136734	3459.32432602694	3362.328113514034	3466.557305527895	3439.087724698183	3327.5825378875024	3302.8884044462156	3330.4800369779623	3288.449607392887	3569.744094307734	3369.120850518949	3298.211081075622	3640.1875434673866	3408.809763664051	3503.6706608678214	3315.7552996484246	3623.8736797744664	3451.946942932205	3257.513424114077	3238.0892135745735	3249.5888774792897	3276.1125622091563	3464.778887009812	3287.479858767328	3307.5158678374864	3415.6108129866084	3178.9248938722817
3606.384561105964	3303.613736239987	3568.400723202458	3537.1145876136734	3458.42857257084	3362.0536943819216	3466.0222248210594	3438.8832676461047	3327.576643071973	3302.8884044462156	3330.314421374743	3288.449607392887	3569.744094307734	3369.120850518949	3298.211081075622	3640.1875434673866	3408.809763664051	3503.6706608678214	3315.5401281610357	3623.8736797744664	3451.749991961401	3256.247550121003	3238.0892135745735	3249.5884805142114	3276.1125622091563	3464.7328331130534	3287.448774373407	3307.5067634885054	3415.6108129866084	3178.907661869756
3606.3791917296876	3303.5708246604404	3568.400723202458	3537.1145876136734	3458.42857257084	3362.0536943819216	3465.049942678057	3438.8832676461047	3327.576643071973	3302.8884044462156	3329.579384078176	3288.449607392887	3569.3393191355244	3369.120850518949	3298.211081075622	3640.187516576235	3408.809763664051	3503.6706608678214	3315.5254397626754	3623.8736797744664	3450.11105674767	3256.0696025244442	3238.0172520787755	3249.371757934177	3275.665408870519	3464.4141632978854	3287.300203479973	3307.505391503362	3415.6108129866084	3178.8137768398465
3606.3791917296876	3303.5708246604404	3568.38651781919	3536.3024980288506	3456.545256442681	3362.0253021463714	3465.049942678057	3438.8832676461047	3327.250501382252	3302.8884044462156	3329.579384078176	3288.449607392887	3569.3393191355244	3368.5703558774467	3296.4441846391896	3640.187516576235	3408.809763664051	3503.30567717564	3314.65389441349	3623.8736797744664	3450.11105674767	3255.6219811199862	3238.003255775935	3249.2478957519947	3275.3993772670965	3464.04668842254	3286.9816592179127	3307.3569093708675	3415.5926578808576	3178.8137768398465
3606.377354928872	3303.5708246604404	3568.3558121405194	3536.3024980288506	3456.545256442681	3361.6861765838357	3465.049942678057	3438.8832676461047	3327.2150174804015	3302.8884044462156	3329.579384078176	3288.449607392887	3569.0664558939757	3368.347454043764	3296.4441846391896	3640.187516576235	3408.6108783031755	3503.2740716344006	3314.65389441349	3623.8736797744664	3450.11105674767	3255.503297675073	3238.003255775935	3249.2478957519947	3275.37035179139	3464.04668842254	3286.4359409734425	3307.3569093708675	3415.5926578808576	3178.7181196517017
3606.044840289451	3303.54674639268	3568.354711617931	3536.3024980288506	3456.131426804577	3360.855231327007	3465.049942678057	3438.8750391142903	3327.0894983897942	3302.8884044462156	3329.571030439036	3288.449607392887	3568.710922661828	3368.216850070551	3295.841111096514	3640.1869655275555	3407.584525682164	3502.5484325610987	3314.65389441349	3623.8736797744664	3450.11105674767	3255.4027919040964	3238.003255775935	3249.2478957519947	3275.3509979305395	3464.0278160289276	3286.2230857004224	3307.3569093708675	3415.5923249663997	3178.3775125745015
3606.044840289451	3303.2636906508505	3567.697408956664	3536.3024980288506	3456.131426804577	3360.8534565901796	3465.049942678057	3438.8750391142903	3327.0894983897942	3302.8884044462156	3329.23658211848	3288.429242150477	3568.7048145119593	3368.198185601426	3291.924609974785	3640.1854902143173	3407.584525682164	3502.458869588642	3314.384657029058	3623.8736797744664	3449.960960004142	3255.147575111964	3238.003255775935	3249.2478957519947	3273.8809125234375	3464.0278160289276	3286.069610548043	3307.2816105035977	3415.5923249663997	3177.9757642843033
3606.044840289451	3303.25375544351	3567.697408956664	3536.3024980288506	3455.72901433071	3360.1660801168655	3465.049942678057	3438.8750391142903	3326.2303242430935	3302.8138645995446	3328.752281150135	3288.429242150477	3568.6111636911787	3368.198185601426	3291.924609974785	3640.1854519044796	3407.584525682164	3502.458869588642	3314.384657029058	3623.8736797744664	3449.218044953587	3255.0511550123215	3238.0032347272445	3249.2478957519947	3273.8809125234375	3464.0278160289276	3286.019592212493	3307.22682503258	3415.5421133209566	3177.9757642843033
3606.044328629847	3303.232588098149	3567.6041812212907	3536.3024980288506	3454.5298766437	3360.1660801168655	3464.8684495129633	3438.7139543967346	3325.2675545171383	3302.8138645995446	3328.5639767487232	3287.815045856386	3567.573026338504	3367.774567570912	3291.8209635121107	3640.1854519044796	3407.584525682164	3502.458869588642	3312.277359396423	3623.8736797744664	3449.218044953587	3254.9912892154102	3238.0032347272445	3249.2478957519947	3273.1033851683073	3464.0278160289276	3285.983519772123	3307.2254223619	3415.48543853199	3177.8202654594515
3606.044328629847	3303.2266062219733	3567.6041812212907	3536.3024980288506	3454.4637296981837	3360.1660801168655	3463.860185146167	3438.2311144537402	3325.2675545171383	3302.797046926281	3328.3369676827047	3287.616679845805	3567.573026338504	3367.2703767408907	3291.8209635121107	3639.575772608345	3407.584525682164	3501.5218167865623	3312.277359396423	3623.5801120394503	3449.218044953587	3254.983686326646	3238.0032347272445	3249.036156564024	3273.1033851683073	3463.81866983146	3285.9726820099904	3307.2254223619	3415.4806891190683	3177.6005997856146
3605.8826538976923	3303.143027726118	3567.199704883569	3536.3024980288506	3454.451411744086	3359.3666450882392	3463.747492658133	3438.2311144537402	3325.2675545171383	3302.797046926281	3328.3369676827047	3287.616679845805	3566.991835327757	3367.200457044004	3291.8209635121107	3639.575772608345	3406.985112499196	3501.5218167865623	3311.4924748337276	3623.303172006163	3449.218044953587	3254.983686326646	3238.0032347272445	3249.036156564024	3273.1033851683073	3462.9811802568674	3285.8407420979856	3307.2065822878003	3415.478613538952	3177.6005997856146
3605.225421091671	3303.143027726118	3567.199704883569	3536.2993539001254	3454.0564623104565	3359.3666450882392	3463.739813306169	3438.2311144537402	3323.970116808718	3302.797046926281	3328.3369676827047	3286.2419597026646	3566.991835327757	3367.194254987325	3291.804515653729	3639.575772608345	3406.743944278084	3501.417537742583	3311.4924748337276	3623.303172006163	3448.9084876641646	3254.973091680632	3238.0032347272445	3249.036156564024	3273.053360086877	3462.7229229345403	3285.6924448244104	3307.2065822878003	3415.478613538952	3177.6005997856146
3605.124088248508	3303.132543625595	3567.199704883569	3536.2993539001254	3454.056417819248	3359.3666450882392	3463.4961162734126	3438.2311144537402	3323.970116808718	3302.797046926281	3327.7814718392337	3286.2419597026646	3566.9695414356293	3367.1939378458246	3291.353419429964	3639.575772608345	3406.696169739098	3501.417537742583	3311.485749922394	3623.303172006163	3448.9084876641646	3254.8085197477826	3237.6842884038133	3249.036156564024	3272.567027062829	3462.281683029545	3285.316992802013	3307.2065822878003	3415.478613538952	3177.5615994171076
3604.5578018960314	3303.1270482796854	3567.199704883569	3536.183194962341	3454.032513244716	3359.252771499803	3463.1622082744257	3438.2311144537402	3322.4377830023827	3302.251004116436	3327.3513433047215	3286.2419597026646	3566.948639638995	3367.193923231606	3291.353419429964	3638.9329128279705	3406.50680961949	3501.417537742583	3311.0260338371186	3623.2595685863503	3448.9084876641646	3254.5772308707537	3237.6842884038133	3248.9568936441656	3271.539461578949	3462.281683029545	3285.316992802013	3307.2065822878003	3415.478613538952	3177.560045877378
3604.5578018960314	3303.1270482796854	3567.199704883569	3536.1182940268354	3454.032513244716	3359.2455428097255	3463.0573521159395	3438.2311144537402	3322.3170389377938	3301.798740276096	3326.589880938309	3286.2419597026646	3566.5675112980407	3367.193923231606	3291.352502563271	3638.9329128279705	3406.467469552976	3499.9348775093335	3310.6754456253743	3623.2595685863503	3448.7616728182325	3254.5772308707537	3237.4986597054376	3248.9568936441656	3271.539461578949	3462.281683029545	3285.096016934758	3307.2065822878003	3415.1800655558236	3177.560045877378
3604.171922752833	3303.117067573733	3567.199704883569	3535.941734178302	3454.032513244716	3358.873340564095	3463.0573521159395	3437.583965103434	3321.040585762718	3301.798740276096	3325.8303960192716	3286.2419597026646	3566.197098014143	3366.8591703670086	3291.352502563271	3638.9329128279705	3406.213002093877	3499.791008567639	3310.6754456253743	3623.2581065151217	3448.516572287756	3254.52425466963	3237.393054687676	3248.9568936441656	3271.539461578949	3462.281683029545	3284.9580191700625	3307.198781169932	3415.1800655558236	3177.3918192101255
3604.171922752833	3303.1144030414093	3567.199704883569	3535.941734178302	3454.004164274586	3358.873340564095	3463.0573521159395	3437.583319834047	3320.7736979338315	3301.798740276096	3325.386703513662	3285.996501858368	3566.197098014143	3366.7473265383815	3291.1359458692064	3638.9329128279705	3406.0416337474617	3499.6389903062955	3310.624892670719	3623.1174511399195	3448.49778312169	3254.52425466963	3237.313591965316	3248.9568936441656	3271.539461578949	3460.4548509614115	3284.9053370917914	3307.0742338649015	3415.1502578078507	3176.824804673781
3603.119460613551	3303.1002122058203	3567.1787625176835	3535.941734178302	3453.960392743038	3358.873340564095	3463.0573521159395	3437.583319834047	3320.7736979338315	3301.735857859112	3325.2036070975273	3285.8450130682927	3566.197098014143	3366.7473265383815	3290.3710740554284	3638.9329128279705	3406.0416337474617	3499.226093716297	3310.624892670719	3623.1174511399195	3448.4637994867667	3253.2848626776567	3237.313591965316	3248.926931749286	3271.539461578949	3460.4548509614115	3284.9053370917914	3307.0742338649015	3415.1502578078507	3176.3036155023538
3603.119460613551	3303.1002122058203	3567.165617233072	3535.664120976525	3453.8323876378763	3358.754451532167	3462.5007325461374	3437.583319834047	3320.7736979338315	3301.735857859112	3325.1064170476293	3285.802605265809	3566.197098014143	3366.6230580762476	3290.3710740554284	3638.9329128279705	3405.9318105997972	3499.214075709973	3310.624892670719	3623.1174511399195	3448.2670579898904	3253.2848626776567	3237.313591965316	3248.8123047592976	3271.539461578949	3460.4548509614115	3284.7957014949893	3307.0737466245837	3415.1502578078507	3176.3036155023538
3603.119460613551	3303.1002122058203	3567.164987252432	3535.657987919984	3453.8323876378763	3358.754451532167	3460.871530897344	3437.583319834047	3318.613279654323	3301.735857859112	3325.1060616631535	3285.694150627521	3565.75478559312	3366.60995677802	3290.3710740554284	3638.406061606844	3405.8271489978983	3498.9889422321517	3310.49431102326	3623.1174511399195	3448.237518192611	3253.2330868408294	3237.313591965316	3248.8123047592976	3271.539461578949	3460.4548509614115	3284.7197143383687	3307.0737466245837	3415.1293873595414	3176.142444741223
3602.9471724227606	3303.1002122058203	3567.164987252432	3535.6184990996844	3453.8227160009756	3358.7031548802934	3460.8389899455615	3437.583319834047	3318.613279654323	3301.735857859112	3325.019402266623	3285.691768029197	3565.6201909695387	3366.601591574381	3290.3710740554284	3638.406061606844	3405.2210334376446	3498.4677441942995	3309.6658383289673	3623.1174511399195	3448.23023868581	3252.585225723241	3237.313591965316	3248.8121865734042	3271.510541662989	3460.4548509614115	3284.7116310935394	3306.809592056341	3415.0947255759265	3175.442653281848
3602.3259892268097	3303.1002122058203	3567.164494830078	3535.4474071212762	3453.6861944440616	3357.8766808983796	3460.673848675395	3437.583319834047	3318.595523111164	3301.6426754790823	3325.019402266623	3285.691768029197	3565.2245899197533	3366.4618748904395	3290.3710740554284	3638.406061606844	3405.2210334376446	3498.4677441942995	3309.6658383289673	3623.1174511399195	3448.23023868581	3252.406916778469	3237.262953701219	3248.8121865734042	3271.510541662989	3459.894704378185	3284.6834150465525	3306.6678094538456	3415.0947255759265	3175.172830538861
3602.3259892268097	3303.1002122058203	3567.164494830078	3535.4474071212762	3453.3766680682206	3357.8552291154465	3460.673848675395	3437.2503757819804	3318.595523111164	3301.4320979592694	3325.019402266623	3284.8405197212014	3565.110982157328	3366.4618748904395	3290.3710740554284	3638.406061606844	3405.2210334376446	3498.351573357918	3309.343240890592	3623.112406711436	3448.23023868581	3252.331245952531	3237.140496573247	3248.8121865734042	3271.348961978078	3459.894704378185	3283.6528648260714	3306.6678094538456	3415.0947255759265	3175.172830538861
3602.3259892268097	3303.1002122058203	3567.164494830078	3535.301770715687	3452.592283975241	3357.768947549558	3460.673848675395	3436.8105120102655	3318.090300978518	3301.4320979592694	3324.4179828645792	3284.5966801865193	3565.110982157328	3366.4314827090607	3288.9198210692584	3638.406061606844	3405.2210334376446	3498.351573357918	3309.343240890592	3623.112406711436	3448.23023868581	3252.170524887164	3237.140496573247	3248.8121865734042	3270.9913318291597	3459.894704378185	3283.500875305816	3306.6272214933774	3415.079740693319	3175.172830538861
3601.931304500072	3303.1002122058203	3567.1644943527194	3535.301770715687	3451.9443726240625	3357.7630179667267	3460.3913513037137	3436.8105120102655	3318.090300978518	3301.4320979592694	3323.835089691654	3284.5966801865193	3565.110982157328	3366.430937465941	3288.9198210692584	3638.406061606844	3405.2210334376446	3498.3499673693227	3309.107516998672	3623.040371892347	3448.23023868581	3252.170524887164	3237.140496573247	3248.8121865734042	3270.9913318291597	3459.894704378185	3283.238147690653	3306.6272214933774	3415.079740693319	3175.1522729136254
3601.8343358064276	3303.1002122058203	3567.150487656061	3535.301770715687	3451.9443726240625	3357.161826678525	3460.3658805119617	3436.8105120102655	3318.090300978518	3301.2468938785314	3322.333773488329	3284.5966801865193	3565.110982157328	3366.430937465941	3288.9198210692584	3638.3950899314664	3404.9652502231643	3498.3171030310764	3308.6612890205306	3623.040371892347	3447.9746858940152	3252.15153557364	3237.140496573247	3248.7828943158247	3270.886977458931	3459.894704378185	3282.9444289066755	3306.605725613867	3415.079740693319	3175.053723522968
3601.8230455119083	3303.1002122058203	3567.150487656061	3535.301770715687	3451.9443726240625	3357.148783776458	3460.32913616936	3436.8105120102655	3318.090300978518	3301.198624193501	3322.333773488329	3284.5966801865193	3565.057222561035	3365.8145512041892	3288.9198210692584	3638.3950899314664	3404.9652502231643	3498.147126962091	3308.6101684533924	3623.040371892347	3447.8793832341407	3252.1445200736844	3237.140496573247	3248.7703645067995	3270.8574431013494	3459.894704378185	3282.433164437442	3306.605725613867	3415.079740693319	3174.949255944042
3601.8230455119083	3303.1002122058203	3567.150487656061	3535.301770715687	3451.9143565370796	3357.148783776458	3460.3277863218195	3436.8105120102655	3318.034486695665	3301.198624193501	3322.333773488329	3284.464675882714	3564.4165251777486	3365.8145512041892	3288.475074259728	3638.3950899314664	3404.646815232566	3497.7669259795816	3308.6101684533924	3623.040371892347	3447.8793832341407	3252.1445200736844	3237.140496573247	3248.7703645067995	3270.8574431013494	3459.4102656929003	3282.3832324464256	3306.605725613867	3415.079740693319	3174.9441244866116
3601.8230455119083	3303.1002122058203	3567.150487656061	3535.301770715687	3451.545078421417	3357.040097388136	3460.300189470975	3436.760030212598	3318.034486695665	3301.198624193501	3322.3241119594218	3282.893261969428	3564.4165251777486	3365.3270261291173	3288.4750713267526	3637.8615845133204	3404.5478903167	3496.248153867113	3307.704726817082	3623.040371892347	3447.8793832341407	3251.724705709941	3237.1361991564913	3248.7703645067995	3270.8564875208986	3459.4102656929003	3282.1965232722882	3306.594151136806	3415.0316587396246	3174.944079846003
3600.5861949346527	3302.999290316611	3567.147294977427	3535.301770715687	3451.545078421417	3356.75433374773	3459.378901404579	3436.760030212598	3317.6182333658435	3301.198624193501	3321.5870497377946	3282.701820060439	3564.3976882593197	3365.3270261291173	3288.4750713267526	3637.8615845133204	3404.5478903167	3496.248153867113	3304.076037047382	3623.040371892347	3447.8558346340697	3251.724705709941	3237.1361991564913	3248.7703645067995	3270.8564875208986	3459.4102656929003	3282.192175024854	3306.5683301521567	3415.0316587396246	3174.944079846003
3600.5861949346527	3302.999290316611	3567.147294977427	3535.301770715687	3451.347778592093	3356.752814395857	3458.5693225819823	3436.760030212598	3317.6182333658435	3301.19459978791	3321.5870497377946	3282.701820060439	3563.7969381591333	3365.3232743384237	3286.7431232213303	3637.8615845133204	3404.5478903167	3496.248153867113	3302.27774033027	3621.670598822953	3447.8271018242754	3251.6664123022742	3237.000629941985	3248.7702748134807	3270.267356751955	3459.4102656929003	3282.1781361091716	3306.5683301521567	3415.0316587396246	3174.944079846003
3600.141919052894	3302.997697842182	3567.147294977427	3535.2511410357965	3450.309408536213	3356.7125311255613	3458.1440787944343	3436.7398891600064	3316.232098860217	3301.19459978791	3321.5870497377946	3282.651911603994	3563.7969381591333	3364.897042894332	3286.7431232213303	3637.8615845133204	3404.2311715226956	3496.248153867113	3301.686498378612	3621.670598822953	3447.733775809301	3251.537510383428	3237.000629941985	3248.629078519527	3270.046277813083	3459.406687050264	3281.9822418609774	3306.5683301521567	3415.0313016794908	3174.9311135298008
3600.141919052894	3302.997697842182	3567.147294977427	3535.2511410357965	3450.266585170394	3356.7125311255613	3457.9108900811484	3436.589051298854	3315.809486804603	3301.0822887834706	3321.428048009554	3282.651911603994	3563.7969381591333	3364.5672249108593	3286.7431232213303	3637.8615845133204	3403.2390714176167	3496.248153867113	3301.226367640822	3621.670598822953	3447.6742647423507	3251.526614575546	3236.928760205445	3248.629078519527	3270.046277813083	3459.354807078676	3281.9822418609774	3306.5595527210394	3415.0313016794908	3174.7143464078354
3599.880255566277	3302.656769643165	3567.147294977427	3535.2511410357965	3450.0376859211924	3355.7032004422263	3457.4345108837183	3436.589051298854	3315.534739757683	3301.0822887834706	3321.3981969302786	3281.8569079004837	3563.495699061893	3364.5672249108593	3286.7431232213303	3637.8615845133204	3403.1393600478564	3496.248153867113	3300.910380054004	3621.670598822953	3447.163002814268	3250.479056252664	3236.8979771959475	3248.629078519527	3270.046277813083	3459.3200076731728	3281.9562162419415	3306.5120587872752	3415.0313016794908	3174.58383682181
3599.5806864912342	3302.656769643165	3567.0156834416084	3535.2511410357965	3449.8991720701283	3355.653223123951	3457.3068566043517	3436.5835783843554	3315.534739757683	3301.0822887834706	3321.388326313988	3281.8569079004837	3563.489950069512	3364.5517141936934	3286.560986787207	3637.8615845133204	3403.132254864361	3496.248153867113	3300.899643856487	3621.670598822953	3447.067158387353	3250.479056252664	3236.865938439604	3248.534547072528	3270.046277813083	3459.3106883491128	3281.9562162419415	3306.454912943552	3415.003745196423	3174.58383682181
3599.0917208555275	3302.4422114359613	3567.0156834416084	3535.2511410357965	3449.8991720701283	3355.653223123951	3457.3068566043517	3436.038340829939	3315.06414112919	3301.0822887834706	3320.310042648165	3281.8569079004837	3563.479825278596	3364.4867447953225	3286.150729373149	3637.8615845133204	3402.9507145603343	3496.1796066503134	3300.899643856487	3621.20132954067	3447.067158387353	3250.479056252664	3236.865938439604	3248.534547072528	3270.046277813083	3459.297273773668	3281.9562162419415	3306.43913003958	3414.923603447842	3174.575441660917
3598.8048758527743	3302.3214630963103	3567.0156834416084	3535.2511410357965	3449.8991720701283	3355.653223123951	3456.0947185374516	3435.6313162078777	3315.06414112919	3301.0822887834706	3320.310042648165	3281.8569079004837	3563.479825278596	3364.4867447953225	3286.1387157089534	3636.740274900061	3402.9068091290656	3496.1193460746567	3300.451494805684	3621.20132954067	3447.0660972983483	3250.438080472557	3236.865938439604	3248.534547072528	3269.660805531678	3459.1006453442214	3281.877828926542	3306.436163117174	3414.9233138789536	3174.52880612123
3597.886181149625	3302.3214630963103	3567.0156834416084	3535.2511410357965	3449.6172782532626	3355.653223123951	3456.0947185374516	3435.6313162078777	3315.06414112919	3301.0822887834706	3320.1323321268073	3281.8569079004837	3563.479825278596	3364.485374908455	3286.1387157089534	3636.740274900061	3402.902876707778	3495.8160945277323	3300.451494805684	3621.200024394974	3447.0660972983483	3250.15387378339	3236.865938439604	3248.534547072528	3269.2034536401675	3459.1006453442214	3281.8470587663232	3306.2101852719934	3414.918759056195	3174.5280684413356
3597.886181149625	3302.3214630963103	3567.0156834416084	3535.2511410357965	3448.9162529481982	3355.3966215474643	3456.0947185374516	3435.6313162078777	3315.06414112919	3301.0112333804973	3320.1254152553856	3281.8569079004837	3563.0832239282304	3364.485374908455	3286.0023618996765	3636.740274900061	3402.758776405636	3495.777274796054	3300.451494805684	3621.200024394974	3446.677974727175	3249.9339437133826	3236.793650777041	3248.534547072528	3269.2034536401675	3459.1006453442214	3281.2883719800043	3306.2101852719934	3414.918759056195	3174.2531683795432
3597.77605510686	3302.3167837737255	3567.0156834416084	3535.2511410357965	3448.9162529481982	3355.3876935452836	3455.8579534130545	3435.6313162078777	3314.3730429691796	3300.8670739640447	3320.1056178644894	3281.8276281657277	3563.0832239282304	3364.485374908455	3286.0023618996765	3636.740274900061	3402.757441327196	3495.773583325922	3298.5390089445236	3621.200024394974	3446.646226942257	3249.70473082507	3236.793650777041	3248.502310846629	3269.2034536401675	3459.1006453442214	3280.3694557231875	3306.2101852719934	3414.918759056195	3174.2531683795432
3597.6942543132927	3302.3167837737255	3566.8946908133375	3535.2511410357965	3448.9162529481982	3355.3876935452836	3455.8579534130545	3435.6313162078777	3313.5928601294454	3300.8670739640447	3320.08302756489	3281.671120174358	3563.0832239282304	3364.485374908455	3285.9883686637577	3636.740274900061	3402.5665046269787	3495.448754439668	3298.5390089445236	3621.196601680526	3445.779942557038	3249.70473082507	3236.7844930058527	3248.502310846629	3269.2034536401675	3459.1006453442214	3280.3694557231875	3306.070746772177	3414.917904513431	3174.2531683795432
3597.1468021203027	3302.3164935027453	3566.8946908133375	3535.2511410357965	3447.6366299848023	3355.3246338480585	3455.4389386982766	3435.6313162078777	3313.4258119941405	3300.8670739640447	3320.08302756489	3281.671120174358	3563.0832239282304	3364.4775476339755	3285.9874174116358	3636.740274900061	3402.1128514872257	3495.448754439668	3298.5390089445236	3621.196601680526	3445.779942557038	3249.70473082507	3236.7844930058527	3248.502310846629	3268.8551283956335	3459.1006453442214	3280.3694557231875	3306.070746772177	3414.818554901252	3174.2531683795432
3597.1468021203027	3302.157512869094	3566.891747239628	3535.210227045328	3447.4688510539727	3355.2117218659796	3455.4389386982766	3435.6313162078777	3313.1017976860444	3300.8371362975663	3320.0790376761347	3281.671120174358	3563.009797158635	3364.455037735499	3285.8600657778456	3636.740274900061	3401.5409806977937	3495.448754439668	3298.5390089445236	3621.196601680526	3445.7420106190234	3249.70473082507	3236.3292879342193	3248.502310846629	3268.8551283956335	3458.1060799893385	3280.3681797116374	3306.070746772177	3414.818554901252	3174.2531683795432
3597.135766935902	3302.1573313743725	3566.891747239628	3535.210227045328	3447.4688510539727	3355.05848552192	3455.4389386982766	3435.6313162078777	3312.970733538057	3300.8371362975663	3319.3474473276447	3281.671120174358	3562.847419450323	3364.3031558668126	3285.8276748626968	3636.6842646956015	3401.4540019268534	3494.460575483454	3298.515562871609	3621.196601680526	3445.7420106190234	3249.484865329402	3236.3292879342193	3248.1319851622343	3268.8551283956335	3458.1060799893385	3280.3681797116374	3306.070746772177	3414.818554901252	3174.248708057674
3597.135766935902	3302.1573313743725	3566.891747239628	3535.1381026406966	3447.4688510539727	3355.05848552192	3455.4389386982766	3435.6313162078777	3312.970733538057	3300.8371362975663	3319.0861490291613	3281.2686628860542	3562.8278072811086	3364.301449018404	3285.4692144403075	3636.3496367658763	3400.960121446458	3494.460575483454	3298.497126656816	3621.196601680526	3445.5896468495466	3249.408007689558	3236.3292879342193	3248.1319851622343	3268.0482084116593	3458.1060799893385	3280.3681797116374	3306.070746772177	3414.818554901252	3174.2044320363752
3597.099615001638	3302.1573313743725	3566.8913197411207	3535.1381026406966	3447.42275861719	3355.05848552192	3455.0557707895473	3435.6277921536002	3312.970733538057	3300.7629336569275	3319.0861490291613	3281.263012439228	3562.25878390882	3364.3002167518507	3284.7383293693256	3636.095237380768	3400.425927100851	3494.4521658139292	3296.827785863951	3621.196601680526	3445.5896468495466	3249.353558752472	3236.3292879342193	3248.1319851622343	3268.0482084116593	3458.1060799893385	3280.238518279407	3305.945607459029	3414.818554901252	3174.1848007662147
3597.09744991745	3302.1573313743725	3566.8913197411207	3535.1381026406966	3447.394977008345	3355.05848552192	3454.553979096517	3435.6277921536002	3312.9657168064055	3300.7629336569275	3319.0364931840863	3281.2256895226674	3562.1056050746042	3363.9499093113054	3284.7383293693256	3635.9726433141054	3399.200762652411	3494.4385277906454	3296.827785863951	3621.196601680526	3445.5896468495466	3249.330185858745	3236.3292879342193	3248.1319851622343	3268.0482084116593	3458.1060799893385	3279.9262950842312	3305.945607459029	3414.818554901252	3174.182127251749
3596.627437150224	3302.1573313743725	3566.8913197411207	3535.1381026406966	3447.2037317214663	3354.800525150619	3453.870002119319	3435.6277921536002	3311.653016478646	3300.7199392187895	3318.999164691004	3281.2256895226674	3561.8012112426463	3363.9499093113054	3284.7383293693256	3634.6090402796995	3398.6129709842685	3494.27191774242	3296.827785863951	3621.196601680526	3445.5896468495466	3249.0284544981323	3236.3292879342193	3248.1319851622343	3268.0482084116593	3457.6045738754037	3279.9262950842312	3305.830880671133	3414.7755221861694	3174.182127251749
3596.5338307613993	3302.1373407281017	3566.7008399636525	3535.1381026406966	3446.370976979944	3354.7698782731404	3453.870002119319	3435.6277921536002	3311.653016478646	3300.7199392187895	3318.897501980796	3281.21697540946	3561.8012112426463	3363.8753838135067	3284.634908571312	3634.6090402796995	3398.4584981236076	3494.27191774242	3296.798940618384	3621.196601680526	3445.303304058707	3249.010339446818	3236.2642614833567	3248.1319851622343	3268.0482084116593	3457.6045738754037	3279.845370311231	3305.830880671133	3414.7755221861694	3174.1767400865238
3596.107478204311	3302.08499677439	3566.7008399636525	3535.1381026406966	3446.370976979944	3354.693199156031	3453.870002119319	3435.6277921536002	3311.653016478646	3300.7199392187895	3318.671298421268	3281.0331662459757	3561.749435580935	3363.867011872811	3284.6166070575314	3634.6090402796995	3398.175810022758	3493.872898822354	3294.6278962064425	3621.18776029034	3445.2833669202073	3248.126202674959	3236.2642614833567	3248.1319851622343	3268.0482084116593	3457.6045738754037	3279.6084251424754	3305.830880671133	3414.7755221861694	3174.1767400865238
3596.107478204311	3302.08499677439	3566.2994754324923	3535.1381026406966	3446.370976979944	3354.693199156031	3453.870002119319	3435.6277921536002	3311.653016478646	3300.5662711172417	3318.2341698164682	3280.9753503119764	3561.70660958125	3363.833837365112	3284.443934464795	3634.6090402796995	3398.028470929733	3493.6758264198734	3294.6278962064425	3621.1155716024036	3445.199214461621	3248.126202674959	3236.229227907489	3248.1319851622343	3267.631671553473	3457.6045738754037	3279.6084251424754	3305.762620590863	3414.7755221861694	3174.1767400865238
3596.107478204311	3302.08499677439	3566.139058239549	3535.1381026406966	3446.370976979944	3354.672112501331	3453.845128248573	3435.6277921536002	3311.131035840638	3300.4818616165426	3318.2341698164682	3280.9331576898435	3561.443300898409	3363.462945197297	3284.284363764403	3634.6090402796995	3398.028470929733	3493.6594622634557	3294.6278962064425	3621.1155716024036	3445.1497020056077	3248.126202674959	3236.1989780413332	3248.1242510155935	3267.631671553473	3457.6045738754037	3279.6084251424754	3305.745499346048	3414.7755221861694	3174.161921293338
3595.8639368250124	3302.08499677439	3566.139058239549	3535.1381026406966	3446.33956352391	3354.672112501331	3453.845128248573	3435.6277921536002	3311.131035840638	3300.4818616165426	3318.2279180890423	3280.914159178788	3561.42734606527	3363.432581688159	3283.7858471200802	3634.6090402796995	3398.028470929733	3493.6594622634557	3294.6278962064425	3621.1155716024036	3445.0499036219453	3248.126202674959	3236.1348714586497	3248.1242510155935	3267.631671553473	3457.5767729938298	3279.6084251424754	3305.745499346048	3414.758017494768	3174.161921293338
3595.6463691445692	3302.08499677439	3566.139058239549	3535.134163019494	3446.2406479339443	3353.6561374851285	3452.7504497078985	3435.619554480068	3311.131035840638	3300.464013341881	3318.190181742266	3280.902276109734	3561.42734606527	3363.399002747816	3283.479742074439	3634.6090402796995	3398.025863494389	3493.6520510888063	3294.524920206736	3621.0618654400723	3444.773800660914	3248.05437330502	3236.1348714586497	3248.1242510155935	3267.631671553473	3457.5767729938298	3279.6084251424754	3305.74201469672	3414.758017494768	3174.0243007852005
3595.6463691445692	3302.08499677439	3566.139058239549	3535.134163019494	3445.5567631975437	3353.6561374851285	3452.7504497078985	3435.5822096154357	3311.014889598811	3300.464013341881	3317.6310158869687	3280.882952044846	3561.420068386005	3363.399002747816	3283.479742074439	3634.6090402796995	3397.6646515331167	3493.2978296313613	3294.2126732295437	3621.0591792473297	3444.7325389464	3248.034300749789	3236.1348555297013	3248.107552282258	3267.631492260909	3456.5480839292104	3279.4801908049185	3305.74025274549	3414.758017494768	3173.908995771817
3595.326276904501	3302.08499677439	3566.139058239549	3535.134163019494	3445.5567631975437	3353.6561374851285	3451.115510457254	3435.5822096154357	3311.014889598811	3300.3710121259323	3317.6310158869687	3280.738741217901	3561.4158937963434	3363.2058023803756	3283.1907906967576	3634.6090402796995	3397.5955728175018	3493.2443164351876	3292.7431669900293	3621.0591792473297	3444.7287529480964	3247.8307647241463	3236.0990814400966	3248.0191356326695	3267.3871288910423	3456.544540970583	3279.4801908049185	3305.74025274549	3414.758017494768	3173.908995771817
3595.326276904501	3302.08499677439	3565.306032526467	3535.1099201518573	3445.2862021576434	3353.6561374851285	3448.6915317436597	3435.547699831255	3311.014889598811	3300.3174389982187	3317.603460021276	3280.726193813922	3561.4158937963434	3363.2028078314515	3283.1907906967576	3634.6090402796995	3397.291355729137	3493.1755023275846	3292.7431669900293	3621.057715175212	3444.5116490355754	3247.8307647241463	3236.0990814400966	3248.0191356326695	3267.3871288910423	3456.544540970583	3279.3306796995803	3305.7402394609726	3414.7571810799077	3173.908995771817
3595.1663091619057	3302.08499677439	3565.306032526467	3535.1099201518573	3445.2862021576434	3353.6561374851285	3448.6915317436597	3435.539679569855	3310.811459126509	3299.8731494833532	3317.55782813881	3280.6814693464457	3561.2966745224685	3363.1302248877932	3282.7816259410974	3634.6090402796995	3396.099851534882	3493.143429142527	3292.492520086348	3621.055956764286	3444.074015689749	3247.298881841588	3236.0990814400966	3247.9999641024215	3267.3871288910423	3456.544540970583	3279.286958676175	3305.5805637240196	3414.7571810799077	3173.6122687555976
3595.138524467246	3302.08499677439	3565.306032526467	3535.0805183163448	3445.2862021576434	3353.527183183815	3448.6915317436597	3435.5391860149225	3310.8089464391137	3299.3850776054223	3317.169457541099	3280.65582973544	3561.284972186656	3363.0014542826407	3282.7816259410974	3634.6090402796995	3396.0945560958967	3492.860355840091	3292.492520086348	3621.055956764286	3444.074015689749	3247.298881841588	3236.0990814400966	3247.9436101200845	3267.3564264872407	3456.5181649402543	3279.286958676175	3305.5805637240196	3414.7571810799077	3173.6122687555976
3595.0159449095563	3302.08499677439	3565.306032526467	3535.0805183163448	3445.2862021576434	3353.527183183815	3448.6915317436597	3435.538333007347	3310.7947146584356	3299.3850776054223	3317.1531698339163	3280.65582973544	3561.27448752275	3362.9990786269545	3282.514162031144	3634.601236066231	3396.0945560958967	3492.7948681751095	3291.5492991061765	3621.055876708524	3443.9321035485655	3247.298881841588	3236.0990814400966	3247.595267809428	3267.1351348473836	3456.5181649402543	3278.9955652646977	3305.5434520820127	3414.7571810799077	3173.3903965094655
3594.9499502308563	3302.08499677439	3565.306032526467	3535.03420290023	3445.2862021576434	3353.527183183815	3448.6915317436597	3435.238309888076	3310.762370157886	3299.3850776054223	3317.049864605753	3280.4844781156853	3561.27448752275	3362.7313824937864	3282.514162031144	3634.601236066231	3396.080487985366	3492.658872269174	3291.5492991061765	3621.0555981384937	3443.9321035485655	3247.2386808309043	3236.0990814400966	3247.595267809428	3267.1351348473836	3456.5109561377053	3278.9955652646977	3305.5332101138024	3414.7414297259393	3173.3903965094655
3594.8787591176033	3302.08499677439	3565.306032526467	3534.8611500070256	3445.2862021576434	3353.527183183815	3448.5599746736502	3435.238309888076	3310.762370157886	3299.248389300089	3317.0422464442736	3280.4844781156853	3560.6112220300874	3362.7313824937864	3282.222689120295	3634.601236066231	3395.9497963099025	3492.4769657876436	3291.192436627342	3621.0555981384937	3443.416114074048	3247.2386808309043	3236.0990814400966	3247.5923754316054	3266.787251484549	3456.2233204502454	3278.9955652646977	3305.516217813784	3414.7164554341975	3173.3903965094655
3594.8787591176033	3302.073098227979	3565.306032526467	3534.8611500070256	3445.2862021576434	3353.20698570616	3448.428871228358	3435.238309888076	3310.663925793183	3299.1638949747976	3317.012747374118	3280.395315807498	3560.6112220300874	3362.7313824937864	3282.220513158716	3634.601236066231	3395.1328430422473	3492.4327775346765	3290.829589641966	3621.0555981384937	3443.409928841093	3247.2371297138634	3236.0756531259044	3247.5923754316054	3266.787251484549	3456.178897610844	3278.8794044782376	3305.516217813784	3414.4592634562214	3173.3903965094655
3594.8787591176033	3302.073098227979	3565.306032526467	3534.8611500070256	3445.2862021576434	3353.20698570616	3448.428871228358	3435.238309888076	3310.663925793183	3299.1638949747976	3317.001209781881	3280.395315807498	3560.6112220300874	3362.7313824937864	3282.220513158716	3634.601236066231	3393.8768630418276	3492.4327775346765	3290.48353266867	3621.0555981384937	3443.409928841093	3247.032149727493	3236.0756531259044	3247.5923754316054	3266.787251484549	3456.1536284334634	3278.8794044782376	3305.516217813784	3414.4592634562214	3173.3903965094655
3594.8161790539366	3302.073098227979	3565.306032526467	3534.8611500070256	3445.203304471882	3353.20698570616	3448.4176130767014	3435.238309888076	3310.655345148904	3299.158960973412	3316.982381127612	3280.395315807498	3560.6112220300874	3362.7313824937864	3282.0753867985604	3634.601236066231	3393.812043704142	3492.427748918102	3289.5957704774764	3621.0555981384937	3443.409928841093	3247.032149727493	3236.0205196731617	3247.5825943134123	3266.7194332448757	3456.1536284334634	3278.8794044782376	3305.516217813784	3414.3935464327255	3173.3903965094655
3594.8073716180165	3302.073098227979	3565.306032526467	3534.8611500070256	3445.203304471882	3353.20698570616	3448.4176130767014	3435.2363956793306	3310.655345148904	3299.158960973412	3316.9092032118688	3280.395315807498	3560.6112220300874	3362.7313824937864	3281.845361532131	3634.601236066231	3393.812043704142	3492.427012798574	3288.344746092354	3621.0555981384937	3443.409928841093	3246.983324059909	3236.0205196731617	3247.491261126067	3266.7194332448757	3455.768737210363	3278.432621775709	3305.513221984322	3414.3935464327255	3173.38809279652
3594.4864077002826	3302.073098227979	3565.306032526467	3534.8611500070256	3445.203304471882	3353.20698570616	3446.8448351919005	3435.236137921006	3310.5187604830708	3298.913774716775	3316.9092032118688	3280.395315807498	3560.451562949572	3362.6832945953656	3281.8387194435127	3634.601236066231	3393.690157674974	3492.4160016553124	3288.344746092354	3621.0555981384937	3443.409928841093	3246.8402888873375	3235.862251528731	3247.491261126067	3266.7194332448757	3455.4259040281295	3278.355611107711	3305.408547058524	3414.3935464327255	3173.38809279652
3594.455530442495	3302.073098227979	3565.306032526467	3534.8611500070256	3445.203304471882	3353.20698570616	3446.8448351919005	3435.236137921006	3310.5187604830708	3298.913774716775	3316.896213733393	3280.3921871445136	3558.708043190399	3362.6832945953656	3281.5551667793343	3634.601236066231	3393.652872496745	3492.0241626807347	3288.344746092354	3621.05558785884	3443.409928841093	3246.7765537515884	3235.840961531709	3247.430202204193	3265.6393596929765	3455.3928753412997	3278.355611107711	3305.408547058524	3414.3935464327255	3173.3827072071404
3594.455530442495	3302.073098227979	3565.306032526467	3534.8611500070256	3445.1737282848403	3353.20698570616	3446.803451237643	3435.2360869633135	3310.398624080717	3298.913774716775	3316.896213733393	3280.3589419037394	3558.708043190399	3362.6832945953656	3281.5551667793343	3634.601236066231	3393.5641947071977	3492.0241626807347	3288.344746092354	3621.055585267015	3443.409928841093	3246.6744913168823	3235.8341105116615	3247.428063969378	3265.6393596929765	3455.3919502623	3278.3174441839756	3305.408547058524	3414.335350497493	3172.9939703516347
3594.289351203977	3302.038277852328	3565.306032526467	3534.8052711428063	3444.9465015817254	3353.123447210319	3446.6024518290938	3435.2357132183643	3310.398624080717	3298.913774716775	3316.0440038807765	3280.3589419037394	3558.708043190399	3362.6832945953656	3281.3796245178355	3634.601236066231	3393.4935617921533	3491.7540550797735	3288.305657147917	3621.0555820964	3443.409928841093	3246.67358090356	3235.833747078012	3247.370828914336	3265.6393596929765	3455.0585004674585	3278.192992247878	3305.408547058524	3414.295009178524	3172.9939703516347
3594.2887353621954	3302.038277852328	3565.242308593538	3534.7481183736736	3444.9465015817254	3352.9803830807305	3446.6024518290938	3435.2356842328427	3310.398624080717	3298.913774716775	3316.033507628764	3280.261914507675	3558.708043190399	3362.6832945953656	3280.6593058146564	3634.601236066231	3393.1059205119477	3491.7540550797735	3288.1989379252736	3621.055539102612	3443.3836344544393	3246.67358090356	3235.8306069707382	3247.3196899899867	3265.6393596929765	3454.958905500719	3278.192992247878	3305.113911899596	3414.2880138830674	3172.9939703516347
3594.2809072105338	3302.038277852328	3565.242308593538	3534.7481183736736	3444.7257534264795	3352.934669035665	3446.5983900086776	3435.2356842328427	3310.398624080717	3298.894015934843	3316.033507628764	3280.2560362257345	3558.708043190399	3362.6832945953656	3280.525438650805	3634.601236066231	3393.0054187526675	3491.7540550797735	3288.1159498705883	3621.055539102612	3443.3836344544393	3246.4955558039833	3235.8304787387847	3247.1296102223923	3265.6393596929765	3454.94412425201	3278.192992247878	3305.113911899596	3414.2880138830674	3172.9939703516347
3594.2809072105338	3302.037372692491	3565.2086078530783	3534.7464782779634	3444.724125456836	3352.8645173145396	3446.5983900086776	3435.217482641242	3310.398624080717	3298.794429196622	3315.9614402265315	3280.244313957428	3558.708043190399	3362.200159041293	3280.3992151986013	3634.601236066231	3392.6450291757155	3491.579013833634	3288.1006061902435	3621.055539102612	3443.3836344544393	3246.4076372871937	3235.8126335675684	3247.093902937758	3265.577765461355	3454.637157836877	3278.136809783343	3305.113911899596	3414.2880138830674	3172.9939703516347
3592.7073402632054	3302.037372692491	3565.2029079961644	3534.6693489553663	3444.7229681496856	3352.841133715365	3445.9839837469913	3435.217482641242	3310.398624080717	3298.794429196622	3315.8906446659566	3280.244313957428	3558.679163654997	3362.200159041293	3280.3992151986013	3634.601236066231	3392.6450291757155	3491.493845852645	3288.085110815401	3621.055539102612	3443.3836344544393	3246.4076372871937	3235.805109645441	3247.0257346480853	3265.5549969538583	3454.637157836877	3278.136809783343	3305.113911899596	3414.2879959034917	3172.9929423650624
3592.5330603246803	3302.037372692491	3565.2029079961644	3534.6693489553663	3444.717998061362	3352.841133715365	3445.9839837469913	3435.217482641242	3310.246151852409	3298.794429196622	3315.8680324454044	3280.1852946861404	3558.679163654997	3362.200159041293	3279.737175795192	3634.601236066231	3392.288351768963	3491.454803288046	3287.9060043673016	3621.055539102612	3443.3836344544393	3246.095371062541	3235.7793004575847	3247.0257346480853	3265.4386051085094	3454.447001755317	3278.0672943978084	3305.113911899596	3414.287125301598	3172.9929423650624
3592.5330603246803	3302.037372692491	3565.2029079961644	3534.6693489553663	3443.9854700226615	3352.804271133954	3445.6305196836092	3435.1469243208294	3310.246151852409	3298.794429196622	3315.392832029206	3280.1700824315944	3558.679163654997	3362.200159041293	3279.682871788757	3634.601236066231	3391.8915998661446	3491.454803288046	3287.9060043673016	3621.055539102612	3443.1902132919595	3246.095371062541	3235.7548341439833	3247.0257346480853	3265.4386051085094	3454.344100095276	3278.0672943978084	3305.113911899596	3414.287125301598	3172.4907981261767
3592.230073454566	3302.037372692491	3565.201970088828	3534.345162511245	3443.9854700226615	3352.804270688812	3445.4861726871213	3435.0948512108657	3310.246151852409	3298.737002926202	3315.392832029206	3280.1639004996073	3558.6711873643953	3362.200159041293	3279.682871788757	3634.601236066231	3391.8793748526714	3491.414775476851	3287.9060043673016	3621.055527867883	3443.1900353515393	3246.076241090584	3235.674444447319	3247.0257346480853	3265.4386051085094	3454.2140850433216	3277.830621426458	3305.113911899596	3414.2247157825477	3172.3607304803627
3592.230073454566	3302.037372692491	3565.201891039622	3534.345162511245	3443.9854700226615	3351.6261736439474	3445.0178264933716	3435.0948512108657	3310.215878753963	3298.273466290109	3315.1849964769763	3280.064808854134	3558.6711873643953	3362.200159041293	3279.0335076546717	3634.413177331684	3391.781574435756	3491.1851273224256	3287.7764376386003	3621.055527867883	3443.1900353515393	3246.076241090584	3235.6651935703994	3247.025589103198	3265.4386051085094	3453.9464914381538	3277.7421051244382	3305.113911899596	3414.2247157825477	3172.2241326005797
3591.9828094597333	3301.9944232299745	3565.201293499519	3534.345162511245	3443.9316583445807	3351.6261736439474	3445.0178264933716	3435.007964876505	3310.215878753963	3298.1994877968873	3315.1849964769763	3280.064808854134	3558.6711873643953	3362.1880309360386	3278.872777863513	3634.413177331684	3391.7739051602002	3491.1851273224256	3287.35584729138	3621.055527867883	3442.7774277461367	3246.050247312015	3235.5781496732097	3247.0228469519243	3265.3652830146852	3453.9464914381538	3277.687215428686	3305.113911899596	3414.2247157825477	3172.2241326005797
3591.9828094597333	3301.9944232299745	3565.201043635163	3534.3065103371305	3443.783952517006	3351.6261736439474	3445.0178264933716	3435.007964876505	3310.215878753963	3298.0648064238762	3314.962480730862	3280.0099359063097	3558.6711873643953	3362.1880309360386	3278.7994216265984	3634.411310609523	3391.7739051602002	3491.1851273224256	3287.35584729138	3621.0555002796486	3441.692857723865	3246.0238125558435	3235.5781496732097	3246.997505731064	3265.012202871808	3453.6537266953223	3277.477378095322	3305.113911899596	3414.222609355896	3172.2241326005797
3591.9828094597333	3301.9944232299745	3565.151362818177	3534.3065103371305	3443.783952517006	3351.378371012193	3444.251419511217	3435.007964876505	3310.215878753963	3297.955860689551	3314.8910035178706	3279.959428391015	3558.6708372319745	3362.1512017104933	3278.5910335570056	3634.411037589806	3391.7598504725493	3491.1851273224256	3287.121665670123	3621.0555002796486	3441.692857723865	3246.0231999632556	3235.5781496732097	3246.996973448054	3264.9752974636353	3453.443308380863	3277.477378095322	3305.109157831927	3414.219137925157	3171.988852556401
3590.670923601105	3301.9944232299745	3565.1499248751406	3534.3065103371305	3443.783952517006	3351.378371012193	3444.2256549880067	3435.007964876505	3310.215878753963	3297.073000976738	3314.8690640005743	3279.899598839131	3558.6708372319745	3362.1511788684584	3278.5910335570056	3634.411037589806	3391.1840335278193	3491.1851273224256	3286.40380819831	3621.0555002796486	3441.692857723865	3245.7148498286138	3235.5781496732097	3246.995649793276	3264.5793113461505	3453.4410945532327	3277.3975049717606	3305.1090884714913	3414.219137925157	3171.9869778325237
3590.670923601105	3301.9593270916757	3565.1499248751406	3534.3065103371305	3443.6146227812824	3351.038734147594	3444.1640220278514	3435.007964876505	3309.9081810828193	3297.073000976738	3314.615523656303	3279.897053374037	3558.6708372319745	3362.151108073441	3278.472636692304	3634.4103533207344	3391.115746324417	3491.1851273224256	3286.40380819831	3621.0555002796486	3441.4684744110136	3245.6890790795924	3235.5781496732097	3246.718662375576	3264.5793113461505	3453.4410945532327	3277.3726482918382	3305.108546388292	3414.219137925157	3171.9805384304527
3590.670923601105	3301.9593270916757	3565.1499248751406	3533.8573036287944	3443.580878775568	3351.025525259819	3444.1640220278514	3435.007964876505	3309.869080514093	3297.0100858730543	3314.324004843975	3279.7556512990473	3558.5522597773647	3362.09227000362	3278.220835382883	3634.4103533207344	3391.115746324417	3491.1676486619986	3286.40380819831	3621.0555002796486	3441.4684744110136	3245.6890790795924	3235.5781496732097	3246.718662375576	3264.5767641862576	3453.441078528086	3277.137506558564	3305.0084359616226	3414.215714315777	3171.5467939859896
3590.670923601105	3301.9163705910737	3565.1499089192666	3533.4811595030637	3443.5770065211755	3350.9446809216406	3444.1455888700475	3435.007964876505	3309.829693879229	3297.0100858730543	3314.116877822175	3279.7556512990473	3558.5522597773647	3362.021686273989	3277.99190550112	3634.410349580926	3391.115746324417	3491.1676486619986	3286.40380819831	3621.0555002796486	3441.195965743691	3245.3629746037254	3235.5271070138115	3246.718662375576	3263.680220605176	3453.2076369364045	3277.123790135377	3305.0078011158903	3414.2126646544352	3171.5467939859896
3590.4690411852025	3301.9163705910737	3565.1499089192666	3533.4811595030637	3443.4618409493005	3350.919234811149	3444.1022014612	3435.007964876505	3309.8106887183803	3297.0100858730543	3314.104761529617	3279.7439482884784	3558.5522597773647	3361.9906243919786	3277.99190550112	3634.410253777317	3391.115746324417	3491.1676486619986	3285.7576743361506	3621.0555002796486	3441.1595520750843	3245.2835436997543	3235.5061963470225	3246.718662375576	3263.680220605176	3453.024830825584	3277.123790135377	3305.0078011158903	3414.2016404411056	3171.4819927366266
3590.4690411852025	3301.9073003468934	3565.142262981396	3533.4499180894504	3443.4353019172395	3350.8840239742535	3443.1660214199037	3435.007964876505	3309.742346955474	3297.002467777116	3314.072171106021	3279.734955185156	3558.5522597773647	3361.9906243919786	3277.99190550112	3634.410102446487	3390.370395026294	3491.1676486619986	3285.7576743361506	3621.0555002796486	3440.953936080342	3245.2269646469417	3235.5061963470225	3246.5540816048756	3263.6319976095947	3453.0059455718037	3276.5635431223145	3305.0078011158903	3414.1776329802433	3171.4208966741007
3590.4690411852025	3301.9073003468934	3565.097388419946	3533.0878588870455	3443.315575593924	3349.7153916739167	3443.1660214199037	3435.007964876505	3309.356006747006	3296.997691167445	3314.072171106021	3279.300169835879	3558.489387730023	3361.98786047386	3277.974306970148	3634.410102446487	3390.3322843895976	3491.162684442342	3285.7254812241554	3621.0555002796486	3440.547785260028	3245.2269646469417	3235.4612031372835	3246.5540816048756	3263.4613357621038	3453.0055642971893	3276.5635431223145	3305.0078011158903	3414.1473203518126	3171.242993656752
3590.4671681952914	3301.877912359777	3565.0782937456343	3532.773477924874	3443.315575593924	3349.7153916739167	3442.859785411781	3434.534945702541	3309.1063619011466	3296.997691167445	3314.072171106021	3279.0329390815486	3558.489387730023	3361.98786047386	3277.974306970148	3634.410102446487	3390.3322843895976	3491.162684442342	3285.140451776194	3621.0555002796486	3440.547785260028	3245.2269646469417	3235.4486011036147	3246.385948870571	3263.4613357621038	3453.0048659205077	3276.5635431223145	3305.0078011158903	3414.06486220002	3170.1160899949114
3590.4671681952914	3301.850926609518	3565.070798111409	3532.7731057468677	3443.290348004427	3349.7153916739167	3441.9134026690867	3434.534945702541	3308.860861152787	3296.9976482383545	3313.760893505549	3278.9805734360652	3558.489387730023	3361.98786047386	3277.8812060220075	3634.41010175065	3389.399160092217	3491.162684442342	3285.140451776194	3621.0555002796486	3440.547785260028	3245.226050125191	3235.448100704229	3246.217547918237	3263.4613357621038	3452.6461524489955	3276.5635431223145	3305.0078011158903	3414.06486220002	3170.1160899949114
3590.4671681952914	3301.848771241479	3565.070798111409	3532.728140455762	3443.282807910741	3349.7153916739167	3441.9134026690867	3434.534945702541	3308.6476540226868	3296.508661651928	3313.760893505549	3278.980485079791	3558.489387730023	3361.9791625488356	3277.8812060220075	3634.41010175065	3389.399160092217	3491.162684442342	3285.140451776194	3621.055499305692	3440.547785260028	3245.2066782031006	3235.411850303026	3245.9601476813577	3263.4613357621038	3452.6461524489955	3276.4907552083723	3305.0062666532463	3414.06486220002	3169.999219267468
3590.4671681952914	3301.846504146773	3565.070798111409	3532.700029561938	3443.282337756681	3349.7153916739167	3441.9134026690867	3434.534945702541	3308.583347136241	3296.4815184429544	3313.6922825256547	3278.900129748506	3558.489387730023	3361.717463780692	3277.7543198573444	3634.342893125109	3389.399160092217	3491.162684442342	3284.849344789583	3621.055499305692	3440.096163303443	3245.2062743032648	3235.334773707696	3245.718334111342	3263.4613357621038	3452.6461524489955	3276.4338689640354	3305.0060922603648	3414.0616512017446	3169.9381059413345
3589.7150527312465	3301.846504146773	3565.067618623937	3532.700029561938	3443.2095015547743	3349.7153916739167	3441.6334244303557	3434.534945702541	3308.5168736052096	3296.1198851086124	3313.5903630417647	3278.900129748506	3557.796308347015	3361.717463780692	3277.684060444657	3634.342893125109	3389.399160092217	3491.145242494815	3284.849344789583	3621.055499305692	3440.096163303443	3245.2023476970226	3235.2877472428263	3245.6658344189477	3263.4613357621038	3452.6461524489955	3276.4240721254055	3305.006082802289	3414.061626673465	3168.6210924275865
3589.6271344756965	3301.846504146773	3565.067618623937	3532.700029561938	3443.2095015547743	3349.6636363046227	3441.439265994478	3434.534945702541	3308.5168736052096	3296.059865116095	3313.5649391744055	3278.900129748506	3557.796308347015	3361.717463780692	3277.6788540646626	3634.105158677545	3389.394783756301	3491.1108754265506	3284.637701371427	3621.055499305692	3439.5742974594405	3245.187661076475	3235.2274259297387	3245.6658344189477	3263.048519990269	3452.6461524489955	3276.2741281353815	3305.006082802289	3414.061626673465	3168.1564569708107
3589.6271344756965	3301.846504146773	3565.0420797777074	3532.5899847097	3443.2095015547743	3349.6636363046227	3441.1496439059297	3434.534945702541	3308.382941273676	3296.059865116095	3313.537049898685	3278.683817748704	3557.792247094865	3361.717463780692	3277.2410799780832	3633.9719632182982	3388.919946779508	3491.0442806445285	3284.310114516649	3621.055499305692	3439.570079362838	3245.161392773252	3235.2252431691645	3245.664030828223	3263.048519990269	3452.6461524489955	3276.2180441935107	3305.006082802289	3414.0586581128346	3167.9102838813906
3589.1158361221073	3301.834414110467	3565.0408155763507	3532.568781380861	3443.2095015547743	3349.040451191942	3440.1290245715954	3434.534945702541	3308.12997241189	3296.059865116095	3313.5219841557337	3278.683817748704	3557.769367004019	3361.717463780692	3277.2410799780832	3633.9719632182982	3387.678122595514	3490.5960982494407	3271.278477057209	3621.055499305692	3439.570079362838	3244.98425334035	3235.207455334048	3245.6470577027876	3263.048519990269	3452.586070548533	3276.2165025925815	3305.006082802289	3413.9590455333796	3167.82158739279
3588.774443186595	3301.834414110467	3565.0255870977103	3532.5608455355473	3443.2095015547743	3349.040451191942	3440.1290245715954	3434.534945702541	3308.085631193199	3295.8002568085785	3313.479639605335	3278.6610432349044	3557.769367004019	3361.5915780622017	3277.2410799780832	3633.968408824962	3387.678122595514	3490.462688639992	3271.278477057209	3620.9569230247257	3439.493324032556	3244.9561023266165	3235.1765025482136	3245.44425675413	3263.048519990269	3452.586070548533	3276.1556249756377	3305.003961142843	3413.9590455333796	3167.82158739279
3588.7658663052625	3301.834414110467	3565.0255870977103	3532.469404457821	3443.156808799098	3349.040451191942	3440.1290245715954	3434.534945702541	3308.0836369533595	3295.3922896474155	3313.0030447583604	3278.567193798529	3557.517884185042	3361.5915780622017	3276.929043559997	3633.968408824962	3387.5483841856067	3490.462688639992	3270.874117623229	3620.9569230247257	3439.218808022929	3244.9561023266165	3235.1765025482136	3245.44425675413	3263.048519990269	3452.4762473461733	3275.9745844443105	3304.995543943815	3413.9586246932977	3167.507039431865
3588.7658663052625	3301.8335420629683	3565.0255870977103	3532.396143294645	3443.010739215926	3348.5373786953696	3440.1290245715954	3434.534945702541	3308.059927871015	3294.5649602840053	3313.0030447583604	3278.554400891431	3557.4878695527204	3361.547388867629	3276.843742678434	3633.968408824962	3387.400314340911	3490.4623250727736	3270.874117623229	3620.9569230247257	3439.218808022929	3244.914573900797	3235.1765025482136	3245.4435231856974	3263.048519990269	3452.204579177171	3275.8473937058616	3304.9807002795005	3413.9586246932977	3166.7448779362544
3588.7658663052625	3301.8284124139473	3565.0255870977103	3532.396143294645	3442.787048916702	3348.4869164009942	3439.981581178944	3434.532885814213	3308.040608566298	3294.5649602840053	3313.0030447583604	3278.4892727177507	3556.6643257844717	3361.547388867629	3276.5432503992092	3633.968408824962	3387.261806980988	3490.206036913272	3270.874117623229	3620.9569230247257	3439.218808022929	3244.914573900797	3235.1765025482136	3245.4435231856974	3263.048519990269	3452.204579177171	3275.736982413474	3304.9807002795005	3413.9586246932977	3166.7448779362544
3588.7658663052625	3301.8284124139473	3565.0194801736807	3532.396143294645	3442.787048916702	3348.4821777545385	3439.969286543901	3434.5232307609635	3307.4490045686052	3294.469949848122	3312.4686515056746	3278.4800501053796	3556.6643257844717	3361.4724063355256	3276.5432503992092	3633.948864093456	3386.640880829542	3490.206036913272	3270.874117623229	3620.9569230247257	3438.2024859319467	3244.914573900797	3235.176005997012	3245.376223228569	3263.0299838381206	3452.0775598176483	3275.736982413474	3304.9788085749633	3413.9585861430182	3166.6671838780717
3588.7658663052625	3301.8284124139473	3564.9828086504685	3532.396143294645	3442.7108223772834	3348.4821777545385	3439.572634393893	3434.522889677932	3307.4490045686052	3294.449920334011	3312.4635500449563	3278.2480790204363	3556.6643257844717	3361.4724063355256	3276.5432503992092	3633.948864093456	3386.640880829542	3490.206036913272	3270.2837629740584	3620.9569230247257	3438.2024859319467	3244.897798732286	3235.176005997012	3245.376223228569	3263.0299838381206	3452.0775598176483	3275.736455281297	3304.9779048770906	3413.9005014421955	3166.6671838780717
3588.614301010173	3301.8284124139473	3564.9828086504685	3532.385142406093	3442.5070120907	3348.4821777545385	3439.4754963163728	3434.522889677932	3307.4490045686052	3294.449920334011	3312.2999062069207	3278.2480790204363	3556.1479792148284	3361.4650631637624	3276.379867822094	3633.694785444484	3386.640880829542	3490.206036913272	3269.7426855658528	3620.8168306992748	3437.4554138625285	3244.828701848277	3235.1577530570867	3245.319711375818	3263.0035061671574	3452.040638761121	3275.7340425345747	3304.9759522746836	3413.9005014421955	3166.4506704154296
3588.4086372149977	3301.8284124139473	3564.9433765696353	3532.385142406093	3442.5070120907	3348.0164070637625	3439.3949405882204	3434.490996822332	3307.3963509599816	3294.38438843456	3312.2999062069207	3278.033611518309	3556.1479792148284	3361.0903163344315	3276.379867822094	3633.694785444484	3386.640880829542	3490.206036913272	3269.7426855658528	3620.8168306992748	3437.4554138625285	3244.8155199067223	3235.1306554297394	3245.319711375818	3263.0035061671574	3452.040638761121	3275.73344381433	3304.9759522746836	3413.6085567074097	3166.4506704154296
3588.4064639171665	3301.760852200281	3564.9156300988466	3532.385142406093	3442.470307814729	3348.0164070637625	3438.9966977778236	3434.490996822332	3307.3963509599816	3294.357259767091	3312.2974620034665	3277.9212479927646	3556.1479792148284	3361.0903163344315	3276.379867822094	3633.694785444484	3385.453455227671	3490.206036913272	3269.7426855658528	3620.8168306992748	3437.4554138625285	3244.734309037846	3235.103055690698	3245.319711375818	3263.0035061671574	3452.040638761121	3275.73344381433	3304.9759522746836	3413.6085567074097	3166.4506704154296
3588.402333598668	3301.760852200281	3564.9074515181665	3532.385142406093	3442.470307814729	3348.0164070637625	3438.608284906782	3434.490996822332	3307.3963509599816	3294.1732213264513	3312.04662477941	3277.887427528407	3556.087458033646	3361.0903163344315	3276.379867822094	3633.693538228561	3385.453455227671	3490.2020998264034	3269.7426855658528	3620.8168306992748	3437.4554138625285	3244.5755977975223	3235.1005379512444	3245.319711375818	3263.0035061671574	3451.5488319757483	3275.7333309468445	3304.949686192339	3413.6085567074097	3166.33233933083
3588.393465460944	3301.760852200281	3564.8041098389604	3532.3139017044746	3442.110579678452	3348.0164070637625	3438.596582054436	3434.4901821897056	3306.4430623712315	3294.1732213264513	3311.7620665090717	3277.853623112971	3556.087458033646	3361.0903163344315	3276.379867822094	3633.693538228561	3385.453455227671	3490.20158723078	3269.7426855658528	3620.8168306992748	3437.206181354262	3244.5755977975223	3235.095289574623	3245.319711375818	3263.0035061671574	3451.548601927404	3275.7333263429837	3304.949686192339	3413.6085567074097	3166.2846110704468
3588.389655294054	3301.760852200281	3564.7016606657367	3532.0261531899414	3442.110579678452	3347.826551867901	3438.576846907724	3434.4901821897056	3306.4430623712315	3293.8469388387502	3311.7620665090717	3277.8361706785777	3556.0222059244916	3361.0903163344315	3276.2734219566782	3633.693538228561	3385.453455227671	3490.173706429388	3269.681317228551	3620.8168306992748	3437.206181354262	3244.5755977975223	3234.998144450783	3245.319711375818	3263.0035061671574	3451.5381390187304	3275.677583539782	3304.949686192339	3413.6085567074097	3166.0033078533033
3588.297579535035	3301.748013686244	3564.7016606657367	3531.8949567845875	3442.110579678452	3347.826551867901	3437.398966348958	3434.3696874073057	3306.4430623712315	3293.8469388387502	3311.7620665090717	3277.6563045176404	3555.9973485793303	3361.056700610725	3276.1384791039814	3633.693538228561	3385.453455227671	3490.173706429388	3269.6265693611194	3620.8168306992748	3437.1857706123646	3244.566642650647	3234.998144450783	3245.318111947987	3262.3694473752034	3451.5381390187304	3275.6185230883284	3304.9212886443793	3413.6085567074097	3166.0033078533033
3588.297579535035	3301.748013686244	3564.6990920056246	3531.8949567845875	3442.0507166894567	3347.616668760137	3437.398966348958	3434.3696874073057	3306.4430623712315	3293.790197508089	3311.5051875911913	3277.6020557492952	3555.6970497215	3360.8943235873667	3275.787696396872	3633.693538228561	3385.453455227671	3490.1035102215146	3269.4909569313327	3620.8168306992748	3437.1857706123646	3244.38699409817	3234.9981407885034	3245.0431455508765	3262.3694473752034	3451.5106540227953	3275.2241145619037	3304.9212886443793	3413.6085567074097	3165.948758989159
3588.297579535035	3301.748013686244	3564.6990920056246	3531.8852734475377	3441.9116874642773	3347.616668760137	3437.37521033281	3434.3696874073057	3306.4430623712315	3293.7061822741416	3311.5051875911913	3277.602046646149	3555.577494807721	3360.8943235873667	3275.787696396872	3633.693538228561	3385.453455227671	3490.0256767784194	3269.4656890858596	3620.8168306992748	3436.3230943606595	3244.379798660431	3234.9343098660083	3245.0431455508765	3262.3694473752034	3451.504061412269	3275.2241145619037	3304.9212886443793	3413.6085567074097	3165.8885167215913
3588.1264409565115	3301.7409211326485	3564.6726884500854	3531.8514819386432	3441.9116874642773	3347.616668760137	3436.9236060125945	3434.3696874073057	3306.4430623712315	3293.7061822741416	3311.426588781943	3277.602046646149	3555.577494807721	3360.8943235873667	3275.787696396872	3633.6797239765215	3385.453455227671	3490.0256767784194	3269.414390098773	3620.8168306992748	3436.3230943606595	3244.303199060349	3234.9343098660083	3244.3197221581545	3262.3694473752034	3451.4332491887653	3275.2241145619037	3304.9212886443793	3413.6084950335126	3165.8610691556833
3588.1036517538587	3301.7409211326485	3564.6726884500854	3531.8514819386432	3441.9116874642773	3347.496139926206	3436.9236060125945	3434.3696874073057	3306.4430623712315	3293.205970432185	3311.426588781943	3277.602046646149	3555.577494807721	3360.8867105314066	3275.787696396872	3633.6797239765215	3384.4777678447667	3490.0256767784194	3268.4104277822053	3620.8140872744684	3436.3229549656176	3244.303199060349	3234.933291563561	3243.920237454547	3262.3694473752034	3451.388992074626	3275.0498615453166	3304.9212886443793	3413.6084950335126	3165.8492441815984
3588.097647063791	3301.7409211326485	3564.667634383999	3531.844807282637	3441.9116874642773	3347.496139926206	3436.8053537230367	3434.3611448487018	3306.4430623712315	3293.205970432185	3311.312460079338	3277.510732334903	3555.577494807721	3360.507242281131	3275.708969202905	3633.6797239765215	3384.4777678447667	3490.0256767784194	3268.4104277822053	3620.8140872744684	3436.3224233047495	3244.303199060349	3234.933291563561	3243.920237454547	3262.3694473752034	3451.388992074626	3274.85539666756	3304.8854429757303	3413.6084950335126	3165.8296596119458
3587.9073111567172	3301.7409211326485	3564.667634383999	3531.844807282637	3441.9116874642773	3347.496139926206	3436.769309811602	3434.3611448487018	3306.4430623712315	3293.205970432185	3311.2926878661824	3277.4062321363344	3555.4750455322564	3360.507242281131	3275.708969202905	3633.6797239765215	3384.4777678447667	3490.0256767784194	3268.4104277822053	3620.8140872744684	3436.3224233047495	3244.295134489879	3234.9303772149337	3243.920237454547	3262.3694473752034	3451.388992074626	3274.85539666756	3304.8854429757303	3413.6084950335126	3165.683776150754
3587.9073111567172	3301.724665892788	3564.66714873174	3531.844807282637	3441.8562953607916	3347.144411197015	3436.769309811602	3434.3611448487018	3306.326877266195	3293.205970432185	3311.2851442898586	3277.4062321363344	3555.0365348278046	3360.507242281131	3275.6674272029877	3633.6797239765215	3384.323835675986	3489.9578347276165	3268.1888766231946	3620.8140872744684	3436.3224233047495	3243.9858866980117	3234.9303772149337	3243.697897423697	3262.3694473752034	3451.3728733733305	3274.85539666756	3304.8854429757303	3413.6084950335126	3165.5360483708823
3587.9073111567172	3301.724665892788	3564.3830752469858	3531.844807282637	3441.8562953607916	3346.9636087805106	3436.6717317347243	3434.3611448487018	3306.326877266195	3293.205970432185	3311.0389813628576	3277.2533836314788	3555.0365348278046	3359.787444616183	3275.656005829868	3633.6797239765215	3384.323835675986	3489.4743210627407	3268.1888766231946	3620.774347032976	3436.295522812635	3243.9858866980117	3234.9303772149337	3243.697897423697	3262.3694473752034	3450.973006840577	3274.5104706000784	3304.86092883626	3413.6084950335126	3165.5360483708823
3587.6553231991966	3301.724665892788	3564.3830752469858	3531.844807282637	3441.8562953607916	3346.9636087805106	3436.6213327690693	3434.3611448487018	3306.326877266195	3293.205970432185	3311.0389813628576	3277.2301977076377	3555.0365348278046	3359.787444616183	3275.5253214578265	3633.6797239765215	3384.323835675986	3489.4743210627407	3267.2935368262847	3620.774347032976	3436.145872691034	3243.9858866980117	3234.929216081594	3243.697897423697	3262.3694473752034	3450.973006840577	3274.1500971760156	3304.8413625537187	3413.6084950335126	3165.288721900407
3587.6553231991966	3301.724665892788	3564.3830752469858	3531.8447891807955	3441.8436784892333	3346.9636087805106	3436.397653735371	3434.3534385769744	3306.326877266195	3293.205970432185	3310.8776927899316	3277.2301977076377	3555.0365348278046	3359.787444616183	3275.5253214578265	3633.651063245389	3384.2160016172857	3489.4743210627407	3263.7127169897267	3620.774347032976	3436.145872691034	3243.935881507153	3234.929216081594	3243.697897423697	3262.3541368483498	3450.973006840577	3274.1128049667273	3304.836077135791	3413.6084950335126	3165.288721900407
3587.431288449884	3301.724665892788	3564.3830752469858	3531.8447891807955	3441.8436784892333	3346.9636087805106	3435.573864738375	3434.3534385769744	3305.77899585983	3293.1543978838913	3310.8713741667425	3277.151159359557	3555.0365348278046	3359.787444616183	3275.5253214578265	3633.651063245389	3384.2160016172857	3489.4743210627407	3263.2010709007154	3620.774347032976	3436.145872691034	3243.9060972061625	3234.929216081594	3243.691590321109	3262.3541368483498	3450.6498894596007	3274.1128049667273	3304.7974547201293	3413.6084950335126	3165.288721900407
3587.238180480112	3301.724665892788	3564.3830752469858	3531.844754631553	3441.8436784892333	3346.9636087805106	3435.573718469889	3434.3534385769744	3305.77899585983	3292.827762696177	3310.871264531385	3277.11863173317	3554.4033716293857	3359.787444616183	3275.5124861874756	3633.651063245389	3383.640155201325	3489.4743210627407	3262.054967900101	3620.774347032976	3436.145872691034	3243.901460733275	3234.929216081594	3243.4915060326184	3262.3541368483498	3450.6498816012177	3274.1128049667273	3304.57513634296	3413.6084950335126	3165.2639786634386
3587.085404964979	3301.7137904112533	3564.3830752469858	3531.672455277183	3441.804755412967	3346.855277935995	3435.573718469889	3434.3534385769744	3305.676789437135	3292.827762696177	3310.7482118396133	3276.7315009584668	3554.4033716293857	3359.787444616183	3275.371798749769	3633.651063245389	3383.6383764624647	3489.458863583398	3262.054967900101	3620.774347032976	3436.145872691034	3243.898570314996	3234.929216081594	3243.4915060326184	3262.3541368483498	3450.649160743744	3274.0933966090015	3304.57513634296	3413.594783191438	3165.2182307589733
3585.762733900705	3301.669227591287	3564.3830752469858	3531.672455277183	3441.804755412967	3346.855277935995	3435.2498802356886	3434.3534385769744	3305.676789437135	3292.827762696177	3310.7308962689044	3276.7315009584668	3554.4033716293857	3359.787444616183	3275.371798749769	3633.651063245389	3383.628090362915	3489.458863583398	3262.020793658968	3620.774347032976	3436.0990214835774	3243.8758711226837	3234.929216081594	3243.4915060326184	3262.3541368483498	3450.6447028918183	3274.090180923631	3304.57513634296	3413.58515726098	3165.209763609164
3585.7247068930646	3301.6635963387753	3564.3789364456857	3531.672455277183	3441.804755412967	3346.7471413549647	3435.224223027259	3434.3534385769744	3305.676789437135	3292.827762696177	3310.7201030886063	3276.7315009584668	3554.4033716293857	3359.7543150234123	3275.371798749769	3633.651063245389	3383.5547391263926	3489.458863583398	3262.020793658968	3620.774347032976	3436.0990214835774	3243.8758711226837	3234.9015396741297	3243.4915060326184	3262.3179339064536	3450.463676954753	3274.090180923631	3304.4292382328513	3413.58515726098	3165.170701887115
3585.7247068930646	3301.6589238308734	3564.3789364456857	3531.672455277183	3441.804755412967	3346.6493453422017	3435.107449362834	3434.3534385769744	3305.676789437135	3292.827762696177	3310.462248841088	3276.7315009584668	3554.4033716293857	3359.611272105333	3275.367683983325	3633.651063245389	3382.9786976943196	3489.458863583398	3261.589438421601	3620.774347032976	3436.07622754073	3243.875344496582	3234.891954655215	3243.4915060326184	3262.2977926562417	3450.463676954753	3274.090180923631	3304.4292382328513	3413.568944167516	3165.1404059419438
3585.697671388266	3301.6589238308734	3564.3789364456857	3531.672455277183	3441.804755412967	3346.6493453422017	3435.107449362834	3434.3534385769744	3305.497522333501	3292.827762696177	3310.4521708981542	3276.7315009584668	3554.4033716293857	3359.611272105333	3275.3675833077937	3632.753562412793	3382.9786976943196	3489.458863583398	3261.1448984687463	3620.568132099048	3436.000071248422	3243.3786335016957	3234.891954655215	3243.4915060326184	3262.268953328508	3450.433877517429	3273.865792377901	3304.2832988037044	3413.544595259362	3164.7067928361266
3585.275298008294	3301.6589238308734	3564.348615616874	3531.672455277183	3441.581847691217	3346.6493453422017	3435.076519501669	3434.3534385769744	3305.497522333501	3292.827762696177	3310.4521708981542	3276.7315009584668	3554.4033716293857	3359.611272105333	3274.881713792997	3632.753562412793	3382.955624947942	3489.457597509891	3261.1448984687463	3620.568132099048	3436.000071248422	3243.3380754385607	3234.891954655215	3243.4915060326184	3262.268953328508	3450.2268738514376	3273.7820916391925	3304.2832988037044	3413.537567078923	3164.7067928361266
3585.275298008294	3301.6587071609415	3564.348615616874	3531.2807370509013	3441.581847691217	3346.6493453422017	3434.998985253884	3434.3304265746465	3305.497522333501	3292.748023785599	3310.4521708981542	3276.5191312468287	3554.4033716293857	3359.526005562213	3274.881713792997	3632.753562412793	3382.955624947942	3489.457597509891	3261.1448984687463	3620.568132099048	3436.000071248422	3243.2631456876234	3234.891954655215	3243.412312006697	3262.100332589628	3450.2268738514376	3273.681474089944	3304.2832988037044	3413.4895652540386	3164.7067928361266
3585.275298008294	3301.6581737792344	3564.348615616874	3531.2548190904563	3441.581847691217	3346.292741535389	3434.8154853226033	3434.3304265746465	3305.497522333501	3292.200907634706	3310.307147074137	3276.5191312468287	3554.2775720252102	3359.514277907253	3274.881713792997	3632.753562412793	3382.955624947942	3489.457597509891	3261.1448984687463	3620.5489854597718	3436.000071248422	3243.2631456876234	3234.891954655215	3243.412312006697	3262.100332589628	3450.2268738514376	3273.154226279119	3304.2832988037044	3413.489165877907	3164.662891085456
3585.275298008294	3301.6581001233953	3564.348615616874	3531.2548190904563	3441.581847691217	3346.292741535389	3433.188937375876	3434.3304265746465	3305.4424120590347	3292.200907634706	3310.2498049364403	3276.5191312468287	3553.7690577536205	3358.8864752999166	3274.706050980798	3632.753562412793	3382.955624947942	3489.457597509891	3260.5715521236307	3620.5489854597718	3436.000071248422	3243.2465882304487	3234.891954655215	3243.3754289806357	3261.951477480403	3450.2213305981845	3272.939363852072	3304.2832988037044	3413.36030035217	3164.6568100789286
3585.2747107213872	3301.6581001233953	3564.348615616874	3531.2548190904563	3441.5176816528856	3346.292741535389	3433.188937375876	3434.3304265746465	3304.8457823138133	3292.200907634706	3310.210472234691	3276.5191312468287	3553.7690577536205	3358.8864752999166	3274.706050980798	3632.665102746555	3382.879924872203	3489.457597509891	3260.5715521236307	3620.520533669961	3436.000071248422	3243.2465882304487	3234.891954655215	3243.3754289806357	3261.9507511309757	3450.217496813082	3272.8962767570342	3304.2832988037044	3413.331652084254	3164.4651074211265
3585.2747107213872	3301.6580851146527	3564.348615616874	3531.254799670108	3441.5176816528856	3346.2180143815494	3433.188937375876	3434.3304265746465	3304.4619223950804	3292.200907634706	3310.200537772828	3276.5191312468287	3553.64260761439	3358.8864752999166	3274.706050980798	3632.665102746555	3382.660105607746	3489.457597509891	3259.3209214137023	3620.479595458056	3436.0000430588398	3243.06492586005	3234.891954655215	3243.3754289806357	3261.9471393736853	3450.217379968287	3272.3771349346803	3304.154402022603	3413.3291659370716	3164.2341703531997
3585.2556444091542	3301.6580641110095	3564.242549484623	3531.253844380142	3441.5176816528856	3346.089342247103	3432.987881890078	3434.298466963365	3304.4619223950804	3292.200540737206	3310.200537772828	3276.1935987206034	3553.64260761439	3358.773017087041	3274.706050980798	3632.665102746555	3382.660105607746	3489.457597509891	3259.3209214137023	3620.479595458056	3435.899204353622	3243.06492586005	3234.891954655215	3243.3754289806357	3261.946667613438	3449.974518316675	3272.3771349346803	3304.1536955091688	3413.3291659370716	3164.1274699768046
3584.6664984195713	3301.6215319890016	3564.242549484623	3531.253844380142	3441.3529652634893	3346.089342247103	3432.987881890078	3434.298466963365	3304.4619223950804	3292.0213875990444	3309.9223376401615	3276.1935987206034	3553.470488954661	3358.7627540760295	3274.7047383773597	3632.665102746555	3382.660105607746	3489.457597509891	3259.0117527678503	3620.4401817316334	3435.899204353622	3243.06492586005	3234.891954655215	3243.3754289806357	3261.26439308946	3449.974518316675	3272.3771349346803	3304.1536955091688	3413.3291659370716	3164.1201766782933
3584.6664984195713	3301.6215319890016	3564.1347374175075	3531.253844380142	3441.3529652634893	3345.9867003268446	3432.983835925598	3434.298466963365	3304.4619223950804	3292.0213875990444	3309.9223376401615	3276.1935987206034	3553.470488954661	3358.426999389965	3274.7047383773597	3632.665102746555	3382.2033917741273	3489.457597509891	3259.0117527678503	3620.382320012066	3435.899204353622	3243.06492586005	3234.891954655215	3243.3754289806357	3261.26439308946	3449.974518316675	3272.3771349346803	3304.1522225453978	3413.3291659370716	3164.1176953492527
3584.446481692317	3301.6215319890016	3564.1347374175075	3531.1259580974142	3441.3529652634893	3345.9867003268446	3432.974745980361	3434.298466963365	3304.4619223950804	3291.917080238762	3309.865464903044	3275.7796779930363	3553.2640917950066	3358.4168581931463	3274.7047383773597	3632.6398789088175	3382.2033917741273	3489.442146528593	3258.6583688947135	3620.329543631117	3435.899204353622	3242.8332897132987	3234.891954655215	3243.3754289806357	3261.26439308946	3449.974518316675	3272.3771349346803	3303.934666225652	3413.3291659370716	3164.0924344115438
3584.446481692317	3301.6215319890016	3564.1347374175075	3531.0961894007187	3441.3529652634893	3345.9867003268446	3432.974745980361	3434.1885942179915	3304.0317808078075	3291.8917895523664	3309.865464903044	3275.7796779930363	3552.996700325794	3358.381880438513	3274.687915777378	3632.5745328066923	3382.2033917741273	3489.373934143497	3258.2842380390493	3620.3025697347875	3435.875833981182	3242.8332897132987	3234.891954655215	3243.3754289806357	3261.26439308946	3449.974518316675	3272.3771349346803	3303.934666225652	3413.326325168928	3164.09212177664
3584.446481692317	3301.6215319890016	3564.1347374175075	3530.6427721079035	3441.3529652634893	3345.9867003268446	3432.974745980361	3434.1885942179915	3304.0317808078075	3291.8305678790093	3309.6866676874674	3275.7796779930363	3552.996700325794	3358.381880438513	3274.687915777378	3632.014320721796	3382.2033917741273	3489.373934143497	3256.7402664355704	3620.3025697347875	3435.875833981182	3242.8332897132987	3234.891954655215	3243.3754289806357	3261.26439308946	3449.928820940617	3272.3771349346803	3303.934666225652	3413.326325168928	3163.4970225457337
3584.3739696484636	3301.48746065655	3564.0818135214085	3530.6427721079035	3441.3529652634893	3345.6418161937268	3432.438071755604	3434.1885942179915	3304.0317808078075	3291.820979032741	3309.632672993349	3275.6511719836526	3552.9038931704845	3358.075217763441	3274.6037234668315	3631.692976865601	3382.2033917741273	3489.3679752570097	3256.7402664355704	3619.9621606240835	3435.875833981182	3242.8332897132987	3234.891954655215	3243.3754289806357	3261.26439308946	3449.6421855028307	3272.349582304946	3303.934666225652	3413.326325168928	3163.4970225457337
3584.321262083815	3301.48746065655	3564.0818135214085	3530.6427721079035	3441.3529652634893	3345.6418161937268	3432.438071755604	3434.1885942179915	3304.0317808078075	3291.820979032741	3309.57480881123	3275.6511719836526	3552.9038931704845	3357.509227962113	3274.6037234668315	3631.6352719207125	3382.20235526968	3489.3095200916555	3256.7402664355704	3619.9621606240835	3435.852476932669	3242.8332897132987	3234.891954655215	3243.3754289806357	3261.26439308946	3449.6421855028307	3272.3136845161243	3303.934666225652	3413.326325168928	3163.4970225457337
3583.6993075502764	3301.48746065655	3563.8408347490663	3530.3776039462045	3441.3529652634893	3345.6418161937268	3432.42270029147	3434.1885942179915	3303.926863148456	3291.820979032741	3309.5679272936623	3275.6511719836526	3552.8903072689836	3357.509227962113	3274.6037234668315	3631.439862450028	3382.1996157450594	3489.3047526716236	3256.2287179926125	3619.9621606240835	3435.852476932669	3242.7757837083846	3234.891954655215	3243.3754289806357	3261.26439308946	3449.5952257044037	3272.205307369968	3303.934666225652	3413.326325168928	3163.4970225457337
3583.6993075502764	3301.484281267958	3563.8170869393366	3530.3776039462045	3441.3529652634893	3345.4630536299437	3432.195337225138	3434.1885942179915	3303.926863148456	3291.6606298490597	3309.5239027613306	3275.6511719836526	3552.888892577906	3357.509227962113	3274.596968003222	3631.439862450028	3382.198754416353	3489.2983375290737	3256.037538906656	3619.938174299375	3435.852476932669	3242.7757837083846	3234.891954655215	3243.3754289806357	3261.26439308946	3449.590063432527	3272.1800424302432	3303.934666225652	3413.326325168928	3163.4970225457337
3583.6993075502764	3301.481342183155	3563.8137013755927	3530.3776039462045	3441.0781742508066	3345.4630536299437	3431.9436499609146	3434.1885942179915	3303.9240100833495	3291.6606298490597	3309.5239027613306	3275.651040018001	3552.88715483116	3357.509227962113	3274.5936581079177	3631.439862450028	3382.153634991794	3489.2983375290737	3256.037538906656	3619.9377761561823	3435.852476932669	3242.7757837083846	3234.891954655215	3243.3754289806357	3261.26439308946	3449.590063432527	3272.1716577519546	3303.934666225652	3413.326325168928	3163.4970225457337
3583.6993075502764	3301.40170063502	3563.813270170208	3530.3776039462045	3441.0781742508066	3345.4630536299437	3431.7823232129067	3434.1885942179915	3303.7786605985457	3291.6606298490597	3309.459610225781	3275.533898764236	3552.71075424859	3357.3038456673976	3274.4126216039476	3631.439862450028	3382.153634991794	3489.226346886794	3255.750803916701	3619.9377761561823	3435.852476932669	3242.7757837083846	3234.891954655215	3243.3754289806357	3261.26439308946	3449.563721673677	3272.1716577519546	3303.934666225652	3413.326325168928	3163.4970225457337
3583.5103620153236	3301.3617290385646	3563.813030668902	3530.3776039462045	3441.0781742508066	3345.4630536299437	3431.7823232129067	3434.1885942179915	3303.7786605985457	3291.6606298490597	3309.459610225781	3275.533898764236	3552.71075424859	3357.295959612438	3274.345570240003	3631.421943214391	3382.0747440486452	3489.226346886794	3255.750803916701	3619.9377761561823	3435.852476932669	3242.717962042204	3234.891954655215	3243.3754289806357	3261.26439308946	3449.563721673677	3272.0942421293994	3303.934666225652	3413.326325168928	3163.4970225457337
3583.5103620153236	3301.359247693785	3563.8129783805125	3530.3776039462045	3441.0781742508066	3345.4630536299437	3431.7823232129067	3434.182773356674	3303.7786605985457	3291.6606298490597	3309.459610225781	3275.5187253733775	3552.71075424859	3357.295959612438	3274.345570240003	3631.4218904066865	3381.9876810814226	3489.226346886794	3255.750803916701	3619.9341585317834	3435.852476932669	3242.717962042204	3234.849119250789	3243.0244694227963	3261.26439308946	3449.555708696021	3271.9687209262747	3303.934666225652	3413.326325168928	3163.3776065491606
3583.5103620153236	3301.359247693785	3563.6220679183	3530.3776039462045	3441.0781742508066	3345.4630536299437	3431.7818588895834	3434.182773356674	3303.673832890817	3291.6606298490597	3309.459610225781	3275.4667672171804	3552.469176732814	3357.224715818704	3274.345570240003	3631.4218904066865	3381.9876810814226	3489.1084070224633	3255.661656783067	3619.9341585317834	3435.852476932669	3242.717962042204	3234.849119250789	3243.0244694227963	3261.26439308946	3449.5528483157445	3271.9687209262747	3303.934666225652	3413.326325168928	3163.3776065491606
3583.4935582753924	3301.359247693785	3563.6220679183	3529.8879461594847	3440.880390452651	3345.4630536299437	3431.7691417288042	3434.182773356674	3303.673832890817	3291.6606298490597	3309.2579771501705	3275.465353371526	3552.469176732814	3357.1462156380308	3274.1024538094075	3631.419421427849	3381.871702178	3489.1084070224633	3255.365669290719	3619.7950376962926	3435.852476932669	3242.636557562815	3234.849119250789	3242.9893576073227	3261.26439308946	3449.5497664958	3271.9687209262747	3303.91568001816	3413.326111663242	3163.3776065491606
3583.4774884782755	3301.359247693785	3563.6220679183	3529.662969477464	3440.880390452651	3345.4630536299437	3431.653847909271	3434.182773356674	3303.673832890817	3291.6606298490597	3309.2579771501705	3275.465353371526	3552.469176732814	3357.1462156380308	3274.1024538094075	3631.030026619759	3381.871702178	3489.1034404101147	3255.365669290719	3619.7660702940643	3435.852476932669	3242.636557562815	3234.849119250789	3242.9893576073227	3261.26439308946	3449.5497664958	3271.9687209262747	3303.8648516337817	3413.325407815144	3163.332382905713
3583.3377101817728	3301.359247693785	3563.6220679183	3529.662969477464	3440.880390452651	3345.4630536299437	3431.653847909271	3434.182773356674	3303.632336590832	3291.6606298490597	3309.2579771501705	3275.464747452066	3551.8898649748626	3357.113944872168	3274.1024538094075	3631.030026619759	3381.871702178	3489.1034404101147	3255.365669290719	3619.7618496232244	3435.597960411494	3242.636557562815	3234.8432405406747	3242.9893576073227	3261.26439308946	3449.4853827544703	3271.9687209262747	3303.8648516337817	3413.325407815144	3162.729664205629
3583.0875242608236	3301.359247693785	3563.6220679183	3529.662969477464	3440.880390452651	3345.4630536299437	3431.4532215138497	3434.182773356674	3303.632336590832	3291.630551035534	3308.849390657764	3275.324184093755	3551.8898649748626	3357.113944872168	3274.1024538094075	3631.030026619759	3381.8354041407765	3489.1034404101147	3255.1601804357606	3619.7618496232244	3435.597960411494	3242.636557562815	3234.827841948517	3242.9510061796473	3261.26439308946	3449.4773394526433	3271.9687209262747	3303.8648516337817	3413.3252959081483	3162.729664205629
3583.0875242608236	3301.3548094352054	3563.588512528063	3529.662509791047	3440.880390452651	3345.451834779984	3431.4178956945434	3434.182773356674	3303.625417306432	3291.630551035534	3308.849390657764	3275.324184093755	3551.8898649748626	3356.882984049873	3274.1024538094075	3631.030026619759	3381.8354041407765	3489.1034404101147	3255.132065810629	3619.5260923699543	3435.597960411494	3242.605748151485	3234.827841948517	3242.9493869166954	3261.26439308946	3449.4613738437474	3271.9668074161104	3303.8648516337817	3413.3252910992614	3162.729664205629
3582.780413829548	3301.325374200587	3563.588512528063	3529.2693256446328	3440.8484442694876	3345.3272175132356	3431.416581658011	3434.182773356674	3303.611111133878	3291.4001078364163	3308.812912428044	3275.324184093755	3551.8898649748626	3356.8551122407453	3274.101626436855	3631.030026619759	3381.71731581963	3489.1034404101147	3255.132065810629	3619.5260923699543	3435.597960411494	3242.605748151485	3234.827619206384	3242.9488004726895	3261.26439308946	3449.4233906474033	3271.9668074161104	3303.8243363280762	3413.324956773932	3162.727969316143
3582.780413829548	3301.294720731264	3563.588512528063	3529.2693256446328	3440.8484442694876	3345.208547592134	3431.416126741295	3434.182773356674	3303.5612120973647	3291.4001078364163	3308.8092829257475	3275.324184093755	3551.777661119381	3356.787827173479	3274.0380468594194	3631.030026619759	3381.7102247803477	3488.803137349398	3254.9349429387266	3619.5020146729116	3434.3710373294534	3242.605748151485	3234.827619206384	3242.947787762433	3261.2642778906	3449.265563864731	3271.9668074161104	3303.8243363280762	3413.3249249481514	3162.6720823040023
3582.7721454117755	3301.1752971947376	3563.588512528063	3529.2606714988765	3440.8484442694876	3345.208547592134	3431.317693509046	3434.182773356674	3303.5297313225287	3291.377671817531	3308.8092829257475	3275.324184093755	3551.730048887203	3356.72322301083	3274.0380468594194	3631.030026619759	3381.6627906841604	3488.803137349398	3254.9349429387266	3619.5020146729116	3434.3710373294534	3242.558439936351	3234.827619206384	3242.803226239284	3261.264275805043	3449.264473295372	3271.9668074161104	3303.8243363280762	3413.3249249481514	3162.6720823040023
3582.7721454117755	3301.1752971947376	3563.588512528063	3529.2606187208203	3440.8265617646143	3345.191019485598	3431.317693509046	3434.182773356674	3303.4387592339126	3291.377671817531	3308.6540652578105	3275.2279842610233	3551.702708263402	3356.72322301083	3273.8543050288226	3631.030026619759	3381.519087907154	3488.803137349398	3254.3531827009697	3619.4986424719345	3434.3710373294534	3242.2363430367013	3234.819629653827	3242.803226239284	3261.191307464787	3449.264473295372	3271.9668074161104	3303.8243363280762	3413.3249249481514	3162.569105798242
3582.7523581096825	3301.1752971947376	3563.393249009825	3529.2606187208203	3440.7608971596956	3345.1205374690385	3431.0539642988556	3434.182773356674	3303.3407357903366	3291.377671817531	3308.6540652578105	3275.181318660384	3551.7009451244176	3356.72322301083	3273.8543050288226	3631.030026619759	3381.3747202913028	3488.803137349398	3254.285473598174	3619.474291786958	3434.3710373294534	3242.2363430367013	3234.819629653827	3242.803226239284	3261.191307464787	3449.2549923111355	3271.9668074161104	3303.8243363280762	3413.3249249481514	3162.538729369985
3582.2688714895967	3301.1752971947376	3563.393249009825	3529.2606187208203	3440.7608971596956	3345.1205374690385	3431.0539642988556	3434.1791810149716	3303.254904933122	3291.377671817531	3308.6540652578105	3275.181318660384	3551.6956761478377	3356.6088233572677	3273.8543050288226	3631.030026619759	3381.3735710548713	3488.714896886255	3251.9574972221426	3619.474291786958	3434.3710373294534	3242.2363430367013	3234.819629653827	3242.803226239284	3261.191307464787	3449.2455164614303	3271.9665049042324	3303.8243363280762	3413.2978685365124	3162.493534516043
3582.2688714895967	3301.146794796064	3563.3788048845063	3529.2606187208203	3440.642152409475	3344.8729603355628	3431.009090372598	3434.1791810149716	3303.254904933122	3291.3673331250893	3308.6540652578105	3275.171045620563	3551.6956761478377	3356.3918458212197	3273.800920291697	3631.030026619759	3381.373306490052	3488.6653945383196	3251.9574972221426	3619.474291786958	3434.3710373294534	3242.2260192726294	3234.819629653827	3242.803226239284	3261.191307464787	3449.223455688144	3271.958894470354	3303.7295216044627	3413.2978685365124	3162.469236815588
3582.2688714895967	3301.1210232523595	3563.3788048845063	3529.260616895469	3440.642152409475	3344.744206017316	3430.64959830303	3434.1791810149716	3303.2377230757183	3291.3673331250893	3308.6540652578105	3274.8860615769354	3551.6875631443254	3356.388166222782	3273.800920291697	3630.97425721502	3381.223441545555	3488.6592139513396	3251.9574972221426	3619.3281453827385	3434.3710373294534	3242.1033489969377	3234.819629653827	3242.6610873149343	3261.191307464787	3449.223455688144	3271.798879941816	3303.7295216044627	3413.2978685365124	3162.3044705431707
3582.2688714895967	3301.1081811731874	3563.3788048845063	3529.260296704596	3440.642152409475	3344.744206017316	3430.64959830303	3434.1791810149716	3303.2377230757183	3291.109616699367	3308.612387357761	3274.8860615769354	3551.6796903908453	3356.388166222782	3273.561943034985	3630.97425721502	3381.223441545555	3488.605095877912	3251.8506116791455	3619.3281453827385	3434.3710373294534	3242.0391560611047	3234.818242295169	3242.6610873149343	3261.191307464787	3449.1806390761735	3271.798879941816	3303.7173327888954	3413.2978685365124	3162.2726387506996
3582.2640547337624	3301.1081629519886	3563.3788048845063	3529.260296704596	3440.642152409475	3344.744206017316	3430.572936470065	3434.1791810149716	3303.2377230757183	3291.109616699367	3308.5986483986276	3274.8244358542843	3551.6796903908453	3356.388166222782	3273.561943034985	3630.97425721502	3381.223441545555	3488.605095877912	3251.8506116791455	3619.3281453827385	3434.3710373294534	3242.0391560611047	3234.818242295169	3242.6610873149343	3261.191307464787	3449.171360967671	3271.7872360719275	3303.7173327888954	3413.2978685365124	3162.25912647833
3581.8634250322075	3301.1081629519886	3563.3456115547324	3529.215482203956	3440.5977849000446	3344.7187602158333	3430.572936470065	3434.1791810149716	3303.1009654545906	3291.109616699367	3308.462328274732	3274.8244358542843	3551.4875016025226	3356.332248332268	3273.561943034985	3630.97425721502	3381.084414584635	3488.5968115862743	3251.513668404668	3619.3281453827385	3434.039509897815	3242.0391560611047	3234.818242295169	3242.6610873149343	3261.191307464787	3449.126597333176	3271.7872360719275	3303.6138745940725	3413.2978685365124	3162.157378319955
3581.8634250322075	3301.05687337366	3563.338577745692	3529.17548011638	3440.592378957369	3344.7187602158333	3430.56350158233	3434.1791810149716	3302.983619740384	3291.109616699367	3308.462328274732	3274.8244358542843	3551.350088253599	3356.332248332268	3273.561943034985	3630.97425721502	3381.079493000312	3488.5218339989733	3251.3479128414247	3619.3281453827385	3434.039509897815	3242.0266714705467	3234.818242295169	3242.6429950005295	3261.191307464787	3449.1198308747507	3271.7872360719275	3303.6138745940725	3413.2978685365124	3162.157378319955
3581.260303516028	3301.05687337366	3563.337105146791	3529.17548011638	3440.592291083715	3344.7187602158333	3430.4913167005006	3434.1791810149716	3302.880383514205	3291.0556200898245	3308.462328274732	3274.776894885907	3551.350088253599	3356.1289243352767	3273.526699749502	3630.97425721502	3380.969414030569	3488.509638561005	3251.245572717992	3619.3281453827385	3434.039509897815	3241.962435326841	3234.818242295169	3242.6429950005295	3261.141295344835	3449.1045070449845	3271.7872360719275	3303.6138745940725	3413.2978685365124	3161.873159338983
3581.043255926337	3301.05687337366	3563.337105146791	3529.1690829821546	3440.591323814945	3344.7187602158333	3430.4913167005006	3434.1791810149716	3302.8430549241093	3291.053694579634	3308.462328274732	3274.7762856780187	3551.350088253599	3356.1289243352767	3273.3931824777933	3630.880489935906	3380.9097916392266	3488.509638561005	3251.245572717992	3619.319525242364	3434.039509897815	3241.8557587201394	3234.8122677472516	3242.642990005443	3261.063256055661	3448.848584374611	3271.7872360719275	3303.6138745940725	3413.2978685365124	3161.8692424939554
3581.043255926337	3301.05687337366	3563.3050890378277	3529.1662059137125	3440.591323814945	3344.7187602158333	3430.4913167005006	3434.1791810149716	3302.840809733975	3291.053694579634	3308.462328274732	3274.7762856780187	3551.0961476666653	3356.1289243352767	3273.3931824777933	3630.880489935906	3380.8343338956024	3488.3973484373137	3250.8157699201247	3619.2948421715246	3433.9728502557164	3241.838422507964	3234.8122677472516	3242.642990005443	3261.063256055661	3448.848584374611	3271.7872360719275	3303.6138745940725	3413.2978685365124	3161.6359617071203
3581.043255926337	3301.05687337366	3563.291785004541	3529.1660800852105	3440.5774857342594	3344.7187602158333	3430.470283382989	3434.1791810149716	3302.840809733975	3291.0533830340264	3308.4003687382983	3274.7762856780187	3551.0940512650154	3356.1289243352767	3273.33358365591	3630.880489935906	3380.2079356112963	3488.3865994509692	3250.717637272029	3619.2867812683626	3433.9728502557164	3241.836777904178	3234.811667536799	3242.642990005443	3261.063256055661	3448.848584374611	3271.717507626775	3303.6138745940725	3413.2978685365124	3161.6320444868593
3581.017237895079	3301.05687337366	3563.28544796661	3529.1660800852105	3440.3127812812445	3344.5768380656004	3430.470283382989	3434.1791810149716	3302.831762915935	3291.020666684765	3308.3278887823867	3274.767831073026	3551.0797250538526	3356.1289243352767	3273.3195974502073	3630.8748736527436	3380.2079356112963	3488.262143331489	3250.546540336702	3619.28642020563	3433.9728502557164	3241.834971440786	3234.811667536799	3242.642990005443	3261.063256055661	3448.848584374611	3271.717507626775	3303.6138745940725	3413.2978685365124	3161.4678136572047
3580.302188512358	3301.05687337366	3563.28544796661	3529.1660800852105	3440.3127812812445	3344.5768380656004	3430.470283382989	3434.1791810149716	3302.831762915935	3291.020666684765	3308.133564104847	3274.651495454268	3551.079446081586	3356.1289243352767	3273.3195974502073	3630.701233084289	3380.2079356112963	3488.254035299608	3250.546540336702	3619.280869680374	3433.8247531189436	3241.8268541248026	3234.811667536799	3242.642990005443	3261.063256055661	3448.6589625341303	3271.0916374742583	3303.6138745940725	3413.2978685365124	3161.4678136572047
3580.302188512358	3301.05687337366	3563.28544796661	3529.138918345604	3440.3127812812445	3344.5768380656004	3430.110443798084	3434.1791810149716	3302.8306324866253	3291.020666684765	3308.133564104847	3274.651495454268	3550.7982916683673	3356.1289243352767	3273.121652546535	3630.696844041423	3380.035230179341	3488.223292716585	3250.474269033007	3619.280869680374	3433.8247531189436	3241.817897808489	3234.811667536799	3242.642990005443	3261.0410615989776	3448.6589625341303	3271.0916374742583	3303.6138745940725	3413.2978685365124	3161.409310760278
3580.27706659276	3301.05687337366	3563.28544796661	3529.1382596058647	3440.3004059780237	3344.5768380656004	3429.9890917400758	3434.1791810149716	3302.8291624752997	3291.02035390285	3308.1041192566154	3274.543371162814	3550.7982916683673	3356.1289243352767	3273.121652546535	3629.7773775213227	3379.9444316346753	3488.223292716585	3249.154007370802	3619.280869680374	3433.8247531189436	3241.810461531393	3234.811667536799	3242.3954348880106	3261.0410615989776	3448.6589625341303	3271.0916374742583	3303.6138745940725	3413.2978685365124	3161.312811803996
3580.127768781669	3301.0508406509152	3563.28544796661	3528.8074759261544	3440.3004059780237	3344.5551949466967	3429.955024196412	3434.1791810149716	3302.827703250502	3291.0172800967694	3308.032198929096	3274.543371162814	3550.797089273904	3356.1289243352767	3273.121652546535	3629.7773775213227	3379.8341586399456	3488.223292716585	3249.154007370802	3619.280869680374	3433.688735580783	3241.807270007376	3234.811667536799	3242.3954348880106	3261.0410615989776	3448.6589625341303	3271.0916374742583	3303.6138745940725	3413.2978685365124	3161.3029399403813
3580.1005724466895	3301.0508406509152	3563.28544796661	3528.8074759261544	3440.3004059780237	3344.5417307046473	3429.9462426465993	3434.1791810149716	3302.827703250502	3291.0147811108013	3308.030166460616	3274.543371162814	3550.742345440881	3356.1289243352767	3273.121652546535	3629.7773775213227	3379.8203634014963	3488.0243587337854	3248.2400241458317	3619.2808334107876	3433.688735580783	3241.805155900809	3234.811667536799	3242.3954348880106	3261.0410615989776	3448.6589625341303	3271.08941927976	3303.4649408216083	3413.2978685365124	3161.033419288927
3580.1005724466895	3301.0508406509152	3563.28544796661	3528.736905419882	3440.211343311994	3344.5407688682785	3429.944913606544	3434.1791810149716	3302.8277002527334	3291.014290958122	3308.0152405003773	3274.543371162814	3550.7201705654325	3355.9114783012105	3273.017726733617	3629.615843006322	3379.7538413696843	3488.0243587337854	3248.2400241458317	3619.2808334107876	3433.688735580783	3241.7779377631255	3234.7693060534802	3242.394186429591	3261.0249193835984	3448.6589625341303	3271.086449185401	3303.437433434269	3413.275867307126	3161.0175299966
3580.1005724466895	3301.0367188430473	3563.28544796661	3528.736905419882	3440.211343311994	3344.5407555722345	3429.8881911553326	3434.1791810149716	3302.7072316817885	3291.014290958122	3308.0098291102568	3274.543371162814	3550.7201705654325	3355.8343085751267	3273.017726733617	3629.615843006322	3379.7133643115185	3488.0243587337854	3247.542894041616	3619.2808283788845	3433.688735580783	3241.75908649969	3234.7693060534802	3242.39079963852	3261.0248559004526	3448.3531558687837	3271.086449185401	3303.428367001436	3413.265627539677	3160.688416880722
3580.0986245111217	3301.0367188430473	3563.2111908545485	3528.736905419882	3439.917958202446	3344.498165887626	3429.8392952729846	3434.1791810149716	3302.7072316817885	3290.9502051584886	3307.91349379139	3274.543371162814	3550.684769820029	3355.8343085751267	3273.017726733617	3629.6131712509195	3379.6034757513908	3488.0243587337854	3247.542894041616	3619.2808255253244	3433.665447736924	3241.6547663216434	3234.7693060534802	3242.39079963852	3260.907523257579	3448.3531558687837	3271.086449185401	3303.428367001436	3413.265627539677	3160.688416880722
3580.088884070013	3301.0367188430473	3563.193882026155	3528.7156506818387	3439.917958202446	3344.498165887626	3429.839117299348	3434.1791810149716	3302.7072316817885	3290.9502051584886	3307.91349379139	3274.543371162814	3550.2499531345243	3355.7673939438155	3273.0021004794953	3629.5470306399957	3379.6034757513908	3488.008884712723	3247.542894041616	3619.2808173767867	3433.665447736924	3241.634230926101	3234.7693060534802	3242.3650570174404	3260.907523257579	3448.3531558687837	3271.086315444952	3303.428367001436	3413.225514636632	3160.311324964791
3579.8271987427615	3301.0367188430473	3563.1652499926004	3528.7137444599525	3439.917958202446	3344.498165887626	3429.838616648399	3434.1791810149716	3302.7072316817885	3290.9502051584886	3307.8926029472004	3274.4987849064505	3550.2499531345243	3355.7673939438155	3272.9860628261	3629.5470306399957	3379.396882067429	3487.9592884066333	3247.503695771924	3619.2808173767867	3433.665447736924	3241.594009872071	3234.7693060534802	3242.3650570174404	3260.7498465024964	3448.3236519756083	3271.086315444952	3303.428367001436	3413.225514636632	3160.311324964791
3579.8271987427615	3301.01113912514	3563.1448756307486	3528.7137444599525	3439.917958202446	3344.498165887626	3429.831762908807	3434.1791810149716	3302.7044423804964	3290.9502051584886	3307.8904814400003	3274.0704912097835	3550.2499531345243	3355.7673939438155	3272.9826993989695	3629.5470306399957	3379.3610661809776	3487.9523451793875	3247.503695771924	3619.2808173767867	3433.665181021776	3241.58107030322	3234.7559861152567	3242.3650570174404	3260.7498465024964	3448.3042651439814	3270.9825539226395	3303.4282544645753	3413.225514636632	3160.243642160659
3579.8271987427615	3301.01113912514	3563.098533366097	3528.7137444599525	3439.9106025305364	3344.452130007623	3429.831625531605	3434.1791810149716	3302.683922313964	3290.9502051584886	3307.884469411973	3274.0704912097835	3550.2499531345243	3355.7673939438155	3272.9826993989695	3629.5470306399957	3379.3131152552587	3487.914706554944	3247.503695771924	3619.2808173767867	3433.6242855876458	3241.4708161213234	3234.7559861152567	3242.349398344855	3260.7498465024964	3448.1773869200524	3270.9825539226395	3303.4282544645753	3413.217872931091	3160.17660165372
3579.8271987427615	3301.0014068588325	3563.0971158852312	3528.7137444599525	3439.9106025305364	3344.452130007623	3429.831625531605	3434.1791810149716	3302.683922313964	3290.9502051584886	3307.8766945526954	3274.0704912097835	3550.2499531345243	3355.6306202727797	3272.9826993989695	3629.5470306399957	3379.3101978546574	3487.914706554944	3247.450742053619	3619.2808173767867	3433.5741484667674	3241.4708161213234	3234.7559861152567	3242.349122353565	3260.738830286224	3448.1773869200524	3270.9825539226395	3303.4282544645753	3413.1107969540135	3160.042854541969
3579.806342820489	3301.000603006632	3563.0971158852312	3528.3015782267216	3439.9106025305364	3344.415583261217	3429.6774702507682	3434.1661042394944	3302.674434973924	3290.9450188952906	3307.8647569364653	3274.0704912097835	3550.2499531345243	3355.3778601583954	3272.9826993989695	3629.5470306399957	3379.3101978546574	3487.914706554944	3247.2140374034393	3619.280816326476	3433.3830444725304	3241.433325454077	3234.728101415969	3242.349122353565	3260.726378435243	3448.1773869200524	3270.9825539226395	3303.4282544645753	3413.1107969540135	3160.033948894298
3579.806342820489	3300.989132256562	3563.0971158852312	3528.3015782267216	3439.9106025305364	3344.415308165329	3429.6774702507682	3434.1661042394944	3302.6614977909876	3290.9450188952906	3307.8109628156267	3274.0704912097835	3550.2499531345243	3355.37155973118	3272.970594996231	3629.5470306399957	3379.1502293351914	3487.908615140337	3247.2140374034393	3619.280816326476	3433.3830444725304	3241.4147055788253	3234.728101415969	3242.349122353565	3260.726378435243	3448.1773869200524	3270.9825539226395	3303.4274442574742	3413.1107969540135	3159.9470742932954
3579.806342820489	3300.939606797936	3563.0971158852312	3528.3015782267216	3439.6129807147945	3344.415308165329	3429.6774702507682	3434.1661042394944	3302.6614977909876	3290.9450188952906	3307.6494628005403	3274.0704912097835	3550.2499531345243	3355.3297434606975	3272.9622986561976	3629.5470306399957	3379.1502293351914	3487.908615140337	3246.761301405456	3619.2808122882752	3433.3830444725304	3241.4147055788253	3234.728101415969	3242.349122353565	3260.726378435243	3448.1773869200524	3270.9825539226395	3303.4274442574742	3413.1107969540135	3159.9470742932954
3579.806342820489	3300.939606797936	3563.0971158852312	3528.3015782267216	3439.6129807147945	3344.415308165329	3429.6774702507682	3434.148577053994	3302.560626972156	3290.9450188952906	3307.6494628005403	3273.955297540685	3550.2499531345243	3355.3297434606975	3272.962020769181	3629.438414229794	3379.1502293351914	3487.892471654149	3246.761301405456	3619.2808122882752	3433.3830444725304	3241.4147055788253	3234.728101415969	3242.2955927168905	3260.523284105224	3448.1773869200524	3270.9825539226395	3303.421405906468	3413.1107969540135	3159.9470742932954
3579.806342820489	3300.939606797936	3563.0971158852312	3528.3015782267216	3439.6129807147945	3344.415308165329	3429.548860535203	3434.148577053994	3302.560626972156	3290.9450188952906	3307.6494628005403	3273.8368323631607	3550.2499531345243	3355.304438697926	3272.962020769181	3629.438414229794	3379.1502293351914	3487.892471654149	3246.761301405456	3619.2796276235185	3433.3830426398276	3241.348754979609	3234.728101415969	3242.2955927168905	3260.523284105224	3448.1773869200524	3270.882086329825	3303.421405906468	3413.109978341958	3159.7806598952566
3579.806342820489	3300.939606797936	3563.096644299527	3528.3015782267216	3439.6129807147945	3344.415308165329	3429.548860535203	3434.148577053994	3302.520674211948	3290.9450188952906	3307.6494628005403	3273.68148451691	3550.2499531345243	3355.2604807883713	3272.9002862586008	3629.420081397602	3379.1471404509643	3487.891657564428	3246.761301405456	3619.279100669227	3433.3829697922442	3241.348754979609	3234.7177552950893	3242.2955927168905	3260.4809043918144	3448.1773869200524	3270.87541257671	3303.421405906468	3413.089961367432	3159.7719740032626
3579.774850134662	3300.939606797936	3563.096644299527	3528.2939077751907	3439.6129807147945	3344.413729155156	3429.548860535203	3434.148577053994	3302.458635611619	3290.9450188952906	3307.6494628005403	3273.68148451691	3550.2499531345243	3354.949376877306	3272.9002862586008	3629.420081397602	3379.0979936430513	3487.891657564428	3246.371374227626	3619.2789902267323	3433.2865189508334	3241.348754979609	3234.7177552950893	3242.287215860722	3260.4809043918144	3448.1773869200524	3270.8704987196606	3303.4164814414926	3412.9671280335824	3159.702596988751
3579.774850134662	3300.935488508572	3563.096644299527	3528.2939077751907	3439.6129807147945	3344.370561716898	3429.548860535203	3434.148577053994	3302.458635611619	3290.9376280285614	3307.6461094100046	3273.486744053057	3550.0781794527597	3354.949376877306	3272.9002862586008	3628.950133068013	3379.0954565348097	3487.890843334762	3246.371374227626	3619.2789360268744	3433.2865189508334	3241.348754979609	3234.6701474156393	3242.287215860722	3260.4809043918144	3448.138095861295	3270.8704987196606	3303.401840264345	3412.9671280335824	3158.7360781131833
3579.7474091201057	3300.935488508572	3563.096644299527	3528.2939077751907	3439.6129807147945	3344.370561716898	3429.548860535203	3434.005394829197	3302.4583385277547	3290.929522878047	3307.6385861004032	3273.486744053057	3550.0781794527597	3354.949376877306	3272.9002862586008	3628.924835707491	3378.833833584831	3487.869404096862	3246.139864196499	3619.2646706673413	3433.2121196718344	3241.348754979609	3234.6688640862967	3242.2759023463477	3260.4802235938027	3448.138095861295	3270.8704987196606	3303.401840264345	3412.9671280335824	3158.683352793429
3579.7474091201057	3300.935488508572	3563.096644299527	3528.2939077751907	3439.6129807147945	3344.370561716898	3429.4658286714216	3434.005394829197	3302.4578471184795	3290.929522878047	3307.628846402034	3273.486744053057	3550.0781794527597	3354.949376877306	3272.9002591833478	3628.92234650937	3378.833833584831	3487.869404096862	3246.139864196499	3619.2646706673413	3433.0831389395867	3241.3344962956703	3234.667899126488	3242.247943815074	3260.4554125664026	3448.138095861295	3270.8704987196606	3303.401840264345	3412.9671280335824	3158.683352793429
3579.7474091201057	3300.935488508572	3563.096644299527	3528.2939077751907	3439.4578843799736	3344.370561716898	3429.4658286714216	3434.005394829197	3302.4562037466817	3290.916578091098	3307.5737542267207	3273.412330263072	3550.0781794527597	3354.949376877306	3272.9002591833478	3628.9059235460536	3378.833833584831	3487.869404096862	3245.202045675743	3619.2395119846415	3433.0756585775703	3241.3344962956703	3234.667899126488	3242.247943815074	3260.4482980200064	3448.138095861295	3270.8704987196606	3303.401840264345	3412.9671280335824	3158.6496833060282
3579.7474091201057	3300.9198200816404	3563.042912015696	3528.2939077751907	3439.4578843799736	3344.326387772237	3429.4658286714216	3433.989569711166	3302.4201678697077	3290.916578091098	3307.5014437478067	3273.412330263072	3550.0781794527597	3354.949376877306	3272.9002591833478	3628.9059235460536	3378.8237032407314	3487.6003480605195	3245.202045675743	3619.2170353132747	3433.0685920461106	3241.3344962956703	3234.667489094463	3242.216610760927	3260.3882940621743	3448.138095861295	3270.8700785787787	3303.401840264345	3412.9671280335824	3158.6496833060282
3579.7474091201057	3300.9198200816404	3563.042554000332	3528.289964671855	3439.4578843799736	3344.3244603614103	3429.4658286714216	3433.989569711166	3302.4201678697077	3290.863466376688	3307.4745741846673	3273.412330263072	3550.0781794527597	3354.946126577446	3272.862718492006	3628.9059235460536	3378.8237032407314	3487.6003480605195	3245.202045675743	3619.2170353132747	3433.0685920461106	3241.3344928014603	3234.667489094463	3242.213622611159	3260.3882940621743	3448.1371068980025	3270.8689963922557	3303.401840264345	3412.9671280335824	3158.6496833060282
3579.713937552165	3300.7292590388615	3563.0034604036855	3528.256066893266	3439.4578843799736	3344.1828859708153	3429.3696065677523	3433.989569711166	3302.4201678697077	3290.863466376688	3307.310483679922	3273.412330263072	3550.0781794527597	3354.946126577446	3272.862718492006	3628.7635789182787	3378.8237032407314	3487.572514322457	3244.873849839899	3619.21695956696	3433.0685920461106	3241.3344928014603	3234.667370787171	3242.2101948460668	3260.2070619560154	3448.0842588979135	3270.8513231131424	3303.401840264345	3412.9671280335824	3158.63409868196
3579.713937552165	3300.7292590388615	3562.934941974357	3528.256066893266	3439.4578843799736	3344.1828859708153	3429.271593487876	3433.9450348910595	3302.3541940097894	3290.863466376688	3307.310483679922	3273.412330263072	3550.0781794527597	3354.79808146713	3272.862718492006	3628.7635789182787	3378.7386124973505	3487.572514322457	3244.824849185136	3619.21695956696	3433.0685920461106	3241.3029093401524	3234.665905535487	3242.2101948460668	3260.2070619560154	3448.0824325746066	3270.8251958906353	3303.38784382472	3412.9671280335824	3158.63409868196
3579.6750637787145	3300.7292590388615	3562.7549108240028	3528.256066893266	3439.4578843799736	3344.109682208319	3429.1452547910135	3433.9450348910595	3302.3541940097894	3290.863466376688	3307.310483679922	3273.34148424357	3550.0781794527597	3354.7840387338047	3272.862718492006	3628.7635789182787	3378.2942281309715	3487.572514322457	3244.824849185136	3619.21695956696	3433.0096885382754	3241.3029093401524	3234.612511114123	3242.200236176376	3260.2070619560154	3448.0824325746066	3270.8251958906353	3303.38784382472	3412.9671280335824	3158.512415932807
3579.6750637787145	3300.7292590388615	3562.738384251684	3528.256066893266	3439.342463261639	3343.985118454249	3429.0391896161686	3433.9450348910595	3302.352623213852	3290.863466376688	3307.229727951538	3273.34148424357	3550.0781794527597	3354.7709105551526	3272.862718492006	3628.651160704605	3378.2942281309715	3487.572514322457	3244.7952511535877	3619.215429890409	3433.0096885382754	3241.30229217953	3234.5952449418824	3242.179945960016	3260.2070619560154	3448.082381803416	3270.8251958906353	3303.386596935405	3412.9671280335824	3158.512415932807
3579.6750637787145	3300.7292590388615	3562.7369437353195	3528.256066893266	3439.342463261639	3343.985118454249	3429.0306823206583	3433.9450348910595	3302.352623213852	3290.863466376688	3307.229727951538	3273.34148424357	3550.0677010230625	3354.5455407000845	3272.862718492006	3628.6510239338268	3378.2942281309715	3487.572514322457	3244.5203370395047	3619.214948421242	3433.0096885382754	3241.271427410301	3234.5420748611054	3242.097877402944	3260.2070619560154	3447.9461269875455	3270.8225875326198	3303.386596935405	3412.9671280335824	3158.421942759009
3578.057027592216	3300.7292590388615	3562.733885286922	3528.256066893266	3439.342463261639	3343.985118454249	3429.026827306104	3433.916378107979	3302.3516561493097	3290.863466376688	3307.229727951538	3273.306552488569	3550.0677010230625	3354.5455407000845	3272.862718492006	3628.6510239338268	3378.2942281309715	3487.572514322457	3244.5203370395047	3619.214948421242	3432.4721201553025	3241.2564736607355	3234.5369490017515	3242.097877402944	3260.1653066979293	3447.9461269875455	3270.8224023727	3303.386596935405	3412.9069604170745	3158.111682363651
3578.057027592216	3300.714162290368	3562.7214830541466	3528.256066893266	3439.342463261639	3343.985118454249	3429.017592466519	3433.9135115070567	3302.331794728937	3290.863466376688	3307.218574559468	3273.306552488569	3550.0361075960577	3354.522216670629	3272.862718492006	3628.6510239338268	3378.2942281309715	3487.572514322457	3244.5203370395047	3619.214858940103	3432.4721201553025	3241.2564736607355	3234.5369490017515	3242.097877402944	3260.155177280353	3447.917472373312	3270.821455303734	3303.386299018361	3412.9069604170745	3158.0341328377976
3578.057027592216	3300.7094398123522	3562.714717347189	3528.256066893266	3439.1460726141486	3343.985118454249	3429.017592466519	3433.9135115070567	3302.293035635956	3290.642224448131	3307.1925590087912	3273.306552488569	3550.030514555767	3354.522216670629	3272.862718492006	3628.6500450642843	3378.1257141349433	3487.572514322457	3244.3495772759115	3619.214858940103	3432.4721201553025	3241.2564736607355	3234.5369490017515	3242.097877402944	3260.155177280353	3447.9090300410653	3270.747774087021	3303.385577491428	3412.9069604170745	3158.0341328377976
3577.897114177438	3300.7094398123522	3562.714135171317	3528.256066893266	3439.1460726141486	3343.985118454249	3428.9822959149174	3433.9135115070567	3302.293035635956	3290.642224448131	3307.174443883539	3273.278553109845	3549.9462251435257	3354.522216670629	3272.862718492006	3628.6500450642843	3377.9681302139757	3487.572514322457	3244.3495772759115	3619.2148327030027	3432.3236142392407	3241.2002937858106	3234.5369490017515	3242.0060989149433	3260.155177280353	3447.8243742486384	3270.7381464624827	3303.3236559361203	3412.9069604170745	3158.0341328377976
3577.897114177438	3300.690122726847	3562.694278306866	3528.256066893266	3439.1460726141486	3343.985118454249	3428.8698323453	3433.7925572256986	3302.293035635956	3290.642224448131	3307.1715190946124	3273.255627879841	3549.9462251435257	3354.5143026212127	3272.862718492006	3628.369078593013	3377.94904674843	3487.572514322457	3244.0871574373346	3619.2148327030027	3432.255320260805	3241.2002937858106	3234.453657774823	3242.0060989149433	3260.0715573930847	3447.8079363041934	3270.7381464624827	3303.3236559361203	3412.9069604170745	3158.0341328377976
3577.897114177438	3300.62192983745	3562.694278306866	3528.256066893266	3439.1460726141486	3343.885540579089	3428.8693804160416	3433.7925572256986	3302.262225054975	3290.3763957071696	3307.141554744859	3273.2456347072202	3549.9462251435257	3354.1558056270605	3272.862718492006	3628.369078593013	3377.9478417114037	3487.5654800530706	3244.0871574373346	3619.2148327030027	3432.255320260805	3241.2002937858106	3234.431114991958	3242.0060989149433	3260.06892169112	3447.807087132398	3270.64094789055	3303.3169073780077	3412.9069604170745	3158.0341328377976
3577.897114177438	3300.62192983745	3562.694278306866	3528.256066893266	3439.1174683097115	3343.8196335780685	3428.7818083474212	3433.7925572256986	3302.262225054975	3290.264103088205	3307.141554744859	3273.234968121371	3549.912341809144	3354.1333978209645	3272.862718492006	3628.369078593013	3377.7141252429747	3487.5654800530706	3244.0871574373346	3619.2148327030027	3432.255320260805	3241.2002937858106	3234.431114991958	3242.0060989149433	3260.06892169112	3447.797958238944	3270.64094789055	3303.3087662719317	3412.9069604170745	3157.997261061806
3577.897114177438	3300.62192983745	3562.5815322062863	3527.6943101883035	3439.1174683097115	3343.8196335780685	3428.7163200219557	3433.7925572256986	3302.237202846378	3290.264103088205	3307.141554744859	3273.1833419665577	3549.912341809144	3353.6757942736303	3272.862718492006	3628.369078593013	3377.7141252429747	3487.518669103504	3243.8831864659796	3619.2148327030027	3432.237979323062	3241.2002937858106	3234.4210398999303	3242.0060989149433	3260.06892169112	3447.7954845019667	3270.5492145972203	3303.3087662719317	3412.9069604170745	3157.9786374022956
3577.897114177438	3300.4600511252547	3562.581513737096	3527.6943101883035	3439.1027827824564	3343.8196335780685	3428.697290176053	3433.7925572256986	3302.2182252611087	3290.264103088205	3307.141554744859	3273.1758044673893	3549.912341809144	3353.6530884040953	3272.862718492006	3628.132718227537	3377.7141252429747	3487.518669103504	3243.8831864659796	3619.2148327030027	3432.237979323062	3240.973162100595	3234.419919954082	3242.0060989149433	3260.06892169112	3447.7954845019667	3270.5492145972203	3303.3087662719317	3412.9069604170745	3157.929113648227
3577.897114177438	3300.4600511252547	3562.5683728105087	3527.6943101883035	3439.1027827824564	3343.8196335780685	3428.697290176053	3433.7925572256986	3302.2182252611087	3290.264101893226	3307.08543552279	3273.174262432528	3549.912341809144	3353.6530884040953	3272.862718492006	3628.132718227537	3377.7141252429747	3487.518669103504	3243.5356565676457	3619.2148327030027	3432.2364460313934	3240.973162100595	3234.419919954082	3241.9370210722186	3260.06892169112	3447.7942613800833	3270.5492145972203	3303.3087662719317	3412.9069604170745	3157.912767908212
3577.897114177438	3300.4600511252547	3562.566767541619	3527.6943101883035	3439.1012166917444	3343.8196335780685	3428.298395034266	3433.7925572256986	3302.134374239344	3290.264101893226	3307.0550720583874	3273.1318672414973	3549.6209633669982	3353.638825842923	3272.862718492006	3628.132718227537	3377.704210588806	3487.518669103504	3243.5356565676457	3619.2148256319806	3432.18867439187	3240.973162100595	3234.349974034267	3241.9370210722186	3260.06892169112	3447.7942613800833	3270.5492145972203	3303.3087662719317	3412.9069604170745	3157.901396654376
3577.897114177438	3300.457850425397	3562.561461150268	3527.6173443218545	3439.072409997425	3343.792436589078	3428.298395034266	3433.7925572256986	3302.134374239344	3290.264101893226	3307.0473479225693	3273.0268509209886	3549.6209633669982	3353.638825842923	3272.862718492006	3628.132718227537	3377.704210588806	3487.518669103504	3243.5356565676457	3619.2148256319806	3432.1859842528456	3240.973162100595	3234.2208778674058	3241.9370210722186	3260.06892169112	3447.7942613800833	3270.5492145972203	3303.3087662719317	3412.9069604170745	3157.901396654376
3577.753045886392	3300.4563525247722	3562.5117247080298	3527.6173443218545	3438.9778230744937	3343.792436589078	3428.298395034266	3433.7925572256986	3302.134374239344	3290.264101893226	3307.0473479225693	3272.9982538643526	3549.6209633669982	3353.593184316891	3272.862718492006	3628.132718227537	3377.7027222424736	3487.518669103504	3243.3577460410247	3619.2148256319806	3432.1805700633695	3240.973162100595	3234.220599500671	3241.9370210722186	3260.06892169112	3447.7942613800833	3270.5492145972203	3303.3087662719317	3412.9069604170745	3157.901396654376
3577.753045886392	3300.4513232552713	3562.5117247080298	3527.6173395614533	3438.9778230744937	3343.792436589078	3428.298395034266	3433.7925572256986	3302.134374239344	3290.2528790127694	3307.0467676368994	3272.998141589134	3549.6209633669982	3353.5878574322714	3272.862718492006	3628.1121133355364	3377.673974535912	3487.518669103504	3243.260193376174	3619.214766919794	3432.1805700633695	3240.973162100595	3234.220599500671	3241.890168086403	3260.06892169112	3447.794260238623	3270.544615844366	3303.3087662719317	3412.9069604170745	3157.8944915308084
3577.753045886392	3300.4423676670276	3562.5117247080298	3527.6173395614533	3438.9778230744937	3343.792436589078	3428.298395034266	3433.7925572256986	3301.9553892423137	3290.2528790127694	3307.0467676368994	3272.84014482578	3549.6209633669982	3353.5792994646968	3272.862718492006	3628.1121133355364	3377.553638053471	3487.518669103504	3243.089927477366	3619.214766919794	3432.1805700633695	3240.973162100595	3234.220599500671	3241.890168086403	3260.06892169112	3447.7940263404435	3270.343045826379	3303.3087662719317	3412.9028774095696	3157.8887108630147
3577.7185519677932	3300.4360777914776	3562.51113114923	3527.349387150563	3438.9778230744937	3343.778851867895	3428.2767644368873	3433.7925572256986	3301.9553892423137	3290.2528790127694	3306.7822771818774	3272.84014482578	3549.6209633669982	3353.4873452738657	3272.853082768599	3628.0271144149165	3377.3824231512967	3487.483600157918	3243.089927477366	3619.214766919794	3432.156021368636	3240.973162100595	3234.220599500671	3241.890168086403	3260.06892169112	3447.7940263404435	3270.343045826379	3303.1687746200464	3412.9000465576228	3157.8858512037286
3577.7185519677932	3300.435934652103	3562.51113114923	3527.349387150563	3438.9562797696617	3343.7492574432663	3428.2767644368873	3433.7925572256986	3301.851217681707	3290.2528790127694	3306.7822771818774	3272.84014482578	3549.6209633669982	3353.431095708621	3272.853082768599	3628.0271144149165	3377.331332611074	3487.479742091735	3243.0640295237945	3619.214766919794	3432.156021368636	3240.973162100595	3234.220599500671	3241.890168086403	3260.06892169112	3447.7793824249934	3270.343045826379	3303.1687746200464	3412.900008279546	3157.8858512037286
3577.7185519677932	3300.423900427082	3562.2288446306547	3527.349387150563	3438.9562797696617	3343.7492574432663	3428.2676045297753	3433.7925572256986	3301.805203987184	3290.2528790127694	3306.7822771818774	3272.805285688224	3549.6209633669982	3353.4258228391686	3272.853082768599	3628.0271144149165	3377.260194959965	3487.479742091735	3243.015836697999	3619.214766919794	3432.156021368636	3240.97297184448	3234.2195905314024	3241.890168086403	3260.06892169112	3447.7793824249934	3270.343045826379	3303.0877381413384	3412.849331675561	3157.812447850201
3577.3967132061925	3300.4223897187785	3562.2288446306547	3527.331464871192	3438.9562797696617	3343.7492574432663	3428.2676045297753	3433.7925572256986	3301.7834311004585	3290.2528790127694	3306.7822771818774	3272.8013032890863	3549.6209633669982	3353.359390375703	3272.85031903365	3627.89933352488	3377.1906421392628	3487.4670420699654	3242.8375047964746	3619.214766919794	3432.156021368636	3240.9708383454936	3234.1643214219216	3241.850607496717	3260.06892169112	3447.7793824249934	3270.082098278192	3302.9997800624524	3412.841632044838	3157.812447850201
3577.3967132061925	3300.422376063394	3562.2288446306547	3527.331464871192	3438.9476603931935	3343.7492574432663	3428.2676045297753	3433.792534780682	3301.7834311004585	3290.067539785296	3306.7822771818774	3272.8013032890863	3549.6209633669982	3353.359390375703	3272.85031903365	3627.89933352488	3377.189858888267	3487.4428347996654	3242.7525627804907	3619.214766919794	3432.156021368636	3240.9707267573717	3234.1540861929043	3241.692247001107	3260.06892169112	3447.763436258239	3270.082098278192	3302.9997800624524	3412.8391316154766	3157.812447850201
3577.3967132061925	3300.417182367508	3562.11038213154	3527.331464871192	3438.9476603931935	3343.7492574432663	3428.2676045297753	3433.758226875045	3301.709067152741	3289.9527529454517	3306.7822771818774	3272.798685414298	3549.6209633669982	3353.359390375703	3272.85031903365	3627.7805531841905	3377.1880797376507	3487.4428347996654	3242.7525627804907	3619.214766919794	3432.156021368636	3240.970642541929	3234.149031605619	3241.692247001107	3260.006991313871	3447.763436258239	3270.032489041191	3302.9997800624524	3412.838619588155	3157.8008982209876
3577.3967132061925	3300.404239306563	3562.0096397185	3527.331464871192	3438.9476603931935	3343.7492574432663	3428.2676045297753	3433.758226875045	3301.705801829303	3289.9527529454517	3306.7822771818774	3272.7476269287417	3549.6209633669982	3353.359390375703	3272.85031903365	3627.7805531841905	3377.1744951087976	3487.442511704887	3242.7525627804907	3619.214766919794	3432.156021368636	3240.970642541929	3234.149031605619	3241.692247001107	3260.0059539973404	3447.763436258239	3269.6166907494553	3302.9997800624524	3412.838619588155	3157.8008982209876
3577.3967132061925	3300.3970533817005	3562.0096397185	3527.331464871192	3438.9476603931935	3343.7492574432663	3428.2676045297753	3433.758226875045	3301.634752613438	3289.9527529454517	3306.7822771818774	3272.7476269287417	3549.6209633669982	3353.359390375703	3272.85031903365	3627.7805531841905	3377.1441965074787	3487.2702215085637	3242.3658973604533	3619.2147668348716	3432.154078318912	3240.970642541929	3234.1488933359124	3241.692247001107	3260.0059539973404	3447.763155803787	3269.6166907494553	3302.8633324561883	3412.838619588155	3157.5771524188303
3577.3967132061925	3300.3954031020667	3562.0096397185	3527.331464871192	3438.9476603931935	3343.7492574432663	3428.1973724133913	3433.746653576701	3301.6321490550617	3289.9527529454517	3306.7822771818774	3272.7476269287417	3549.6209633669982	3353.359390375703	3272.8484998500453	3627.7805531841905	3376.9189577611332	3487.270197424795	3242.360055259951	3619.2147668348716	3432.154078318912	3240.970642541929	3234.148432971809	3241.6840919242877	3259.969718901512	3447.7061224831264	3269.6166907494553	3302.8633324561883	3412.838619588155	3157.3373355542644
3577.3967132061925	3300.3954031020667	3562.0096397185	3527.331464871192	3438.9476603931935	3343.7492574432663	3428.1973724133913	3433.739968375506	3301.630472798341	3289.9527529454517	3306.7822771818774	3272.519375483334	3549.6209633669982	3353.359390375703	3272.8478831537473	3627.7805531841905	3376.885439569142	3487.2701879449396	3242.360055259951	3619.2147668348716	3432.1405220098486	3240.970642541929	3234.148117000586	3241.6840919242877	3259.9656294715023	3447.7061224831264	3269.025976133803	3302.83112908938	3412.8386101284505	3157.2227201432875
3577.3967132061925	3300.3630625555484	3561.9980693280113	3527.3221780340123	3438.9476603931935	3343.736199384788	3428.191378042269	3433.6965224261908	3301.630472798341	3289.943530197954	3306.7780780871913	3272.519375483334	3549.6209633669982	3353.358061130328	3272.832895338505	3627.7805531841905	3376.8749427140638	3487.2701879449396	3242.3141635125985	3619.2147668348716	3432.0485880834003	3240.9689928458174	3234.134684473048	3241.6840919242877	3259.9656294715023	3447.7061224831264	3269.025976133803	3302.83112908938	3412.8386094097186	3157.1701501901475
3577.3967132061925	3300.3630625555484	3561.944122652541	3527.3221780340123	3438.9476603931935	3343.713710772483	3428.191378042269	3433.6965224261908	3301.510119248974	3289.8805706126636	3306.7780780871913	3272.519375483334	3549.6209633669982	3353.3572029950656	3272.832895338505	3627.7805531841905	3376.8749427140638	3487.2701879449396	3242.3141635125985	3619.2147668348716	3432.0191965536396	3240.9382761848146	3234.134684473048	3241.6718671414596	3259.9634142561763	3447.7061224831264	3269.025976133803	3302.760115792404	3412.8386094097186	3156.789277537789
3577.3967132061925	3300.3630625555484	3561.944122652541	3527.2099355496093	3438.9476603931935	3343.713710772483	3428.191378042269	3433.6965224261908	3301.510119248974	3289.8800892619206	3306.7780780871913	3272.488414799548	3549.4024100016463	3353.3571321994095	3272.832895338505	3627.7805531841905	3376.8749427140638	3487.2701879449396	3242.314109356613	3619.2147668348716	3432.0159971823095	3240.83367790609	3234.126358406075	3241.6718671414596	3259.9634142561763	3447.7061224831264	3269.025976133803	3302.760115792404	3412.8386094097186	3156.789277537789
3577.278305203123	3300.3630625555484	3561.944122652541	3527.1620412971124	3438.9476603931935	3343.713710772483	3428.191378042269	3433.6965224261908	3301.510119248974	3289.8800892619206	3306.7780780871913	3272.488414799548	3549.4024100016463	3353.3571075536865	3272.832895338505	3627.7805531841905	3376.873725340115	3487.2701879449396	3242.28486954915	3619.2073697681385	3432.0159971823095	3240.83367790609	3234.126358406075	3241.6718671414596	3259.9634142561763	3447.7061224831264	3269.025976133803	3302.760115792404	3412.8386094097186	3156.789277537789
3577.278305203123	3300.359948449655	3561.8371197519873	3527.1613999953406	3438.9476603931935	3343.7069664639166	3428.191378042269	3433.6965224261908	3301.2234734433277	3289.6723529894816	3306.7744642845437	3272.488414799548	3549.3091214531073	3353.3571075536865	3272.832895338505	3627.7411754400778	3376.872201206213	3487.2701879449396	3242.2813796182477	3619.2073697681385	3432.0085247283155	3240.83367790609	3234.126358406075	3241.6718671414596	3259.780368995411	3447.7061224831264	3268.8951233947223	3302.760115792404	3412.8385361142487	3156.7256626487724
3577.141149492693	3300.357239232351	3561.8369196095136	3527.1613999953406	3438.9476603931935	3343.7069664639166	3428.191378042269	3433.6965224261908	3301.2234734433277	3289.6723529894816	3306.756832928986	3272.4883899876304	3549.062475797477	3353.2632755143113	3272.7217043595665	3627.7411754400778	3376.861611314795	3487.2701879449396	3242.2813796182477	3619.2073697681385	3432.0085247283155	3240.731387148915	3234.126358406075	3241.6526218690833	3259.6381552018943	3447.617483640796	3268.5837410896956	3302.760115792404	3412.837227792818	3156.7136403015857
3576.9985802394385	3300.357239232351	3561.8323099004356	3527.1607521751316	3438.9378444983463	3343.6995114584315	3428.191378042269	3433.6965224261908	3301.2234734433277	3289.6723529894816	3306.747521786102	3272.4883899876304	3548.826668018759	3353.2632755143113	3272.7217043595665	3627.7411754400778	3376.7290608197854	3487.2701879449396	3242.1611246786133	3619.2073697681385	3431.989224980318	3240.731387148915	3234.1251438522268	3241.6526218690833	3259.6381552018943	3447.4763273203757	3268.5068637427207	3302.760115792404	3412.837227792818	3156.5488173536855
3576.9985802394385	3300.329520230919	3561.828450854443	3527.1485105206666	3438.908330321741	3343.6830681332517	3428.191378042269	3433.6965224261908	3301.191502999396	3289.6723529894816	3306.680133670098	3272.389459181197	3548.658855274306	3353.130480586001	3272.7217043595665	3627.7411754400778	3376.7290608197854	3487.2217572782633	3242.1611246786133	3619.1892880967907	3431.828914062881	3240.731387148915	3234.1251438522268	3241.618898045817	3259.6381552018943	3447.4763273203757	3268.502969353441	3302.760115792404	3412.837227792818	3156.443984017867
3576.8349247577034	3300.329520230919	3561.828450854443	3527.1485105206666	3438.908330321741	3343.6830681332517	3428.183262356453	3433.6965224261908	3301.17547918361	3289.625662122583	3306.680133670098	3272.389459181197	3548.658855274306	3353.083051092379	3272.7213190940683	3627.7411754400778	3376.6752950000305	3487.217783664191	3242.140266501279	3619.1892880967907	3431.828914062881	3240.731387148915	3234.1230277735203	3241.618898045817	3259.60635387537	3447.4763273203757	3268.497561777703	3302.760115792404	3412.822607779206	3156.442997902406
3576.8349247577034	3300.329520230919	3561.828450854443	3527.1485105206666	3438.9055301338376	3343.6830681332517	3428.182611553923	3433.6965224261908	3301.17547918361	3289.6148394514325	3306.6588028312153	3272.389459181197	3548.658855274306	3353.005400607881	3272.7213190940683	3627.730322989104	3376.650464435327	3487.217783664191	3242.140266501279	3619.189258424625	3431.828914062881	3240.722352086139	3234.116958171913	3241.618898045817	3259.60635387537	3447.4763273203757	3268.4868059093014	3302.760115792404	3412.8130138355064	3156.4100537838704
3576.8349247577034	3300.3166612611453	3561.8195263232005	3526.934519754689	3438.9055301338376	3343.6830681332517	3428.166927949006	3433.6965224261908	3300.884755304871	3289.426538428034	3306.6588028312153	3272.389459181197	3548.644556377027	3352.9453924932145	3272.7213190940683	3627.730322989104	3376.649903714507	3487.213548688685	3242.1062814117377	3619.178781931201	3431.828914062881	3240.722352086139	3234.116958171913	3241.6083640220972	3259.604622207946	3447.4763273203757	3268.4868059093014	3302.6910965522056	3412.8130138355064	3156.400548187338
3576.833655861554	3300.304379047987	3561.8191594118557	3526.7349865402657	3438.9055301338376	3343.6830681332517	3428.1226011786766	3433.6965224261908	3300.884755304871	3289.4139277336735	3306.5650521606467	3272.389459181197	3548.589001436281	3352.9453924932145	3272.721192495593	3627.155191847376	3376.649903714507	3487.197745800745	3241.9598954301373	3619.1428285835996	3431.828914062881	3240.722352086139	3234.116958171913	3241.5996688530645	3259.604622207946	3447.4605974546585	3268.395379422336	3302.6892510134444	3412.812814828038	3156.3997748546676
3576.833655861554	3300.2990332904446	3561.8191594118557	3525.91370429569	3438.9055301338376	3343.6830681332517	3428.1226011786766	3433.6965224261908	3300.654466367041	3289.413482412755	3306.5349384494257	3272.3403027324766	3548.589001436281	3352.898362400634	3272.721192495593	3627.155191847376	3376.649903714507	3487.1414747967715	3241.54577017438	3619.128130878587	3431.828914062881	3240.716318193019	3234.116958171913	3241.5996688530645	3259.604622207946	3447.4605974546585	3268.2140626709934	3302.68605533754	3412.812774234661	3156.3981410591596
3576.767557562176	3300.2977732121276	3561.640804080823	3525.91370429569	3438.9055301338376	3343.6830681332517	3428.0635491345843	3433.6965224261908	3300.654466367041	3289.412898806909	3306.524196930416	3272.3403027324766	3548.460712454382	3352.8938651801154	3272.721192495593	3627.155191847376	3376.6438640247	3487.041319698901	3241.54577017438	3619.128130878587	3431.828914062881	3240.563763202702	3234.116958171913	3241.5996688530645	3259.5186508322276	3447.2029490237064	3268.2140626709934	3302.68605533754	3412.812774234661	3156.3706723669884
3576.725087432076	3300.2966651879997	3561.640804080823	3525.78375670734	3438.9055301338376	3343.6830681332517	3428.0635491345843	3433.6965224261908	3300.654466367041	3289.412898806909	3306.524196930416	3272.3403027324766	3548.460712454382	3352.6386041679216	3272.721192495593	3627.1393812353754	3376.616888639558	3487.0401592293656	3241.54577017438	3619.128130878587	3431.828914062881	3240.563763202702	3234.11667107503	3241.599352203262	3259.5186508322276	3447.2029490237064	3268.2140626709934	3302.6859890022697	3412.8127706733626	3156.360002908056
3576.236002646844	3300.2966651879997	3561.6212094435614	3525.78375670734	3438.9055301338376	3343.6830681332517	3428.0635491345843	3433.6965224261908	3300.497779375711	3289.412898806909	3306.524196930416	3272.3403027324766	3548.384060796221	3352.6386041679216	3272.721192495593	3627.1362269882857	3376.616888639558	3487.0009612517965	3241.4523201384277	3619.1218026561346	3431.8218321667864	3240.563763202702	3234.11667107503	3241.599352203262	3259.5186508322276	3447.201635223066	3268.2140626709934	3302.6859885678505	3412.8109866073837	3156.3155604785334
3575.9151230320913	3300.296568163973	3561.4739446519707	3525.750113628656	3438.9055301338376	3343.6830681332517	3428.028240139648	3433.6350564159575	3300.497779375711	3289.3898987151656	3306.524196930416	3272.334869491455	3548.2561819182692	3352.6311058924935	3272.721192495593	3626.8966241207045	3376.5889269885874	3486.992604756378	3241.2445703620747	3619.087787100228	3431.718884549219	3240.563763202702	3234.11667107503	3241.545196807012	3259.5108943128325	3447.201635223066	3268.2140626709934	3302.6859885678505	3412.793877790499	3156.3155604785334
3575.627748536553	3300.296520394497	3561.4739446519707	3525.747499430078	3438.827448734791	3343.6830681332517	3428.003203428189	3433.634774122619	3300.4103217216107	3289.349879634514	3306.524196930416	3272.2601719549607	3548.182400010872	3352.6311058924935	3272.6921191315323	3626.8966241207045	3376.374747517124	3486.9685591264583	3241.012592529721	3619.087787100228	3431.718884549219	3240.563763202702	3234.0990733841727	3241.545196807012	3259.5108943128325	3447.201635223066	3268.141069925535	3302.6859885678505	3412.7938709389564	3156.2363142846343
3575.627748536553	3300.296520394497	3561.4739446519707	3525.747499430078	3438.827448734791	3343.6830681332517	3427.9985971010665	3433.634774122619	3300.4103217216107	3289.3448780830854	3306.524196930416	3272.2601719549607	3548.116659892616	3352.6283015593212	3272.6921191315323	3626.8966241207045	3375.9417959758575	3486.9685591264583	3241.0091750854504	3619.081128220718	3431.718884549219	3240.563763202702	3234.0990165151907	3241.545196807012	3259.5108943128325	3447.107841219823	3268.141069925535	3302.6859885678505	3412.7938709389564	3156.2363142846343
3575.627748536553	3300.2952934193995	3561.4739446519707	3525.6751275256315	3438.827448734791	3343.6830681332517	3427.9142234161536	3433.6347439404785	3300.375482874775	3289.3448780830854	3306.524070482073	3272.259559297334	3548.116659892616	3352.6283015593212	3272.6921191315323	3626.8966241207045	3375.8607505486707	3486.9685591264583	3240.9005224655352	3619.0801533732188	3431.718884549219	3240.563763202702	3234.0990165151907	3241.355291641888	3259.5108943128325	3447.107841219823	3268.1321248251866	3302.6859885678505	3412.7938709389564	3156.2363142846343
3575.446291074638	3300.2933751559094	3561.3429871642184	3525.6057797370067	3438.827448734791	3343.6830681332517	3427.90648131954	3433.6347439404785	3300.375482874775	3289.277489975928	3306.524070482073	3272.1413520082892	3548.116659892616	3352.611922525355	3272.6921191315323	3626.8966241207045	3375.823117703644	3486.9671403592683	3240.706440604477	3619.080060224622	3431.718884549219	3240.563763202702	3234.0989261484874	3241.355291641888	3259.5108943128325	3447.107841219823	3267.961306153252	3302.6859885678505	3412.7938709389564	3156.1679273089117
3575.445540084505	3300.2933751559094	3561.2970662966936	3525.6057797370067	3438.827448734791	3343.6830681332517	3427.901214435974	3433.6347439404785	3300.375482874775	3289.277489975928	3306.5205189622284	3272.1413520082892	3548.116659892616	3352.5375395226706	3272.6921191315323	3626.7690634419764	3375.819575659263	3486.5644027990847	3240.6877708413635	3619.080059231288	3431.718884549219	3240.563763202702	3234.0989261484874	3241.355291641888	3259.5108943128325	3447.0540447911185	3267.833469101305	3302.6859885678505	3412.7938709389564	3156.165018351686
3574.9550001657067	3300.2933751559094	3561.153685824065	3525.588021249581	3438.827448734791	3343.6830681332517	3427.8975542300777	3433.6347439404785	3300.375482874775	3289.277489975928	3306.5203665879853	3272.1413520082892	3548.116659892616	3352.5374410250365	3272.66168457612	3626.7690634419764	3375.8177565382994	3486.5644027990847	3240.6877708413635	3619.080059231288	3431.718884549219	3240.505410113122	3234.0989261484874	3241.355291641888	3259.5108943128325	3446.7876448518114	3267.7927184126634	3302.6859885678505	3412.7938709389564	3156.082898299355
3574.9550001657067	3300.270472737433	3561.1508620300706	3525.396798105081	3438.7942857324283	3343.6830681332517	3427.8974535325615	3433.6026594387054	3300.354106626136	3289.2563997164198	3306.498273733984	3272.1413520082892	3548.0521601156343	3352.514882952907	3272.6600264179847	3626.2731868796404	3375.785477482144	3486.5040850833957	3240.6671449913792	3619.080059231288	3431.415792951454	3240.505410113122	3234.0989261484874	3241.355291641888	3259.5108943128325	3446.7839630927283	3267.5743223555287	3302.6859885678505	3412.760031373932	3156.082898299355
3574.9550001657067	3300.2298915495544	3560.7150562733977	3525.396798105081	3438.7942857324283	3343.6830681332517	3427.8974535325615	3433.6026594387054	3300.2753051441205	3289.2547965018907	3306.498273733984	3272.1141475898435	3547.932843801571	3352.4831311690878	3272.659594403566	3626.2731868796404	3375.785477482144	3486.4263258012547	3240.65704070596	3619.080059231288	3431.415792951454	3240.505410113122	3234.0989261484874	3241.355291641888	3259.5108943128325	3446.7839630927283	3267.555057820038	3302.683376528431	3412.760031373932	3156.000149113138
3574.9550001657067	3300.2298915495544	3560.7150562733977	3525.396798105081	3438.770991880374	3343.6830681332517	3427.8972244460774	3433.6026594387054	3300.228383956185	3289.21035513308	3306.498273733984	3272.1141475898435	3547.6750299278297	3352.190484780787	3272.6453288068687	3626.2731868796404	3375.785477482144	3486.3507168466904	3240.6514560096125	3619.080059231288	3431.4000335251703	3240.505410113122	3233.845585295338	3241.355291641888	3259.510768572281	3446.7839630927283	3267.5392082236112	3302.6828106044018	3412.751537640276	3155.9496425845605
3574.951480237256	3300.2298915495544	3560.7150562733977	3525.294737751679	3438.770991880374	3343.6830681332517	3427.896331469331	3433.6026594387054	3300.228383956185	3289.183609292919	3306.4878333262286	3272.1141475898435	3547.6750299278297	3352.190484780787	3272.631063737188	3626.2731868796404	3375.785477482144	3486.3507168466904	3240.5075826477837	3619.034961622363	3431.365736051498	3240.505410113122	3233.845585295338	3241.355291641888	3259.4791255908535	3446.7839630927283	3266.6628164804365	3302.6699588789616	3412.751537640276	3155.9496425845605
3574.9437103610717	3300.2298915495544	3560.7150562733977	3525.294737751679	3438.7567384510576	3343.6830681332517	3427.896331469331	3433.6026594387054	3300.228383956185	3289.099493603673	3306.4878333262286	3272.113583840286	3547.6750299278297	3352.190484780787	3272.609220693878	3626.2731868796404	3375.785475408386	3486.3507168466904	3239.676704510888	3619.034961622363	3431.365736051498	3240.505410113122	3233.845585295338	3241.355291641888	3259.400673520435	3446.7839630927283	3266.5913249900004	3302.6699588789616	3412.75138890645	3155.9496425845605
3574.821181630783	3300.2298915495544	3560.7150562733977	3525.294737751679	3438.7567384510576	3343.6830681332517	3427.8959939524984	3433.6026594387054	3300.1429756475054	3289.0922749265783	3306.4878333262286	3272.113583840286	3547.6750299278297	3352.190484780787	3272.6037714936247	3626.2731868796404	3375.7854629052626	3486.311763175758	3239.676704510888	3619.034961622363	3431.365736051498	3240.505410113122	3233.845585295338	3241.355291641888	3259.400673520435	3446.7422091631743	3266.579622547875	3302.5988318638847	3412.75138890645	3155.93349839826
3574.821181630783	3300.2298915495544	3560.7150562733977	3524.975776675724	3438.5774053660552	3343.6830681332517	3427.8955013054283	3433.6026594387054	3300.1429756475054	3289.070856099263	3306.4878333262286	3272.113583840286	3547.4711611452676	3352.1603759284994	3272.6037714936247	3626.2731868796404	3375.7854589407734	3486.301747668879	3239.676704510888	3619.034961622363	3431.365279195012	3240.505410113122	3233.8405546533504	3241.355291641888	3259.400673520435	3446.6702170378444	3266.5790568075677	3302.5988318638847	3412.751320252163	3155.858951266164
3574.421329359425	3300.2288085818222	3560.6486942776937	3524.975776675724	3438.5774053660552	3343.6455722049163	3427.861055434437	3433.6026594387054	3300.131244039902	3289.0654839555036	3306.4878333262286	3272.0574716898227	3547.43138795547	3352.10752416785	3272.6037714936247	3626.2731868796404	3375.7441505703187	3486.301747668879	3239.676704510888	3619.034961622363	3431.365019015865	3240.505410113122	3233.840365551186	3241.355291641888	3259.400673520435	3446.6702170378444	3266.5790568075677	3302.5988318638847	3412.751320252163	3155.85879212929
3574.421329359425	3300.215695113539	3560.640943253943	3524.975776675724	3438.564245283321	3343.6455722049163	3427.861055434437	3433.6026594387054	3300.0635667474035	3289.0584076593905	3306.4878333262286	3272.048988593625	3547.379165839332	3352.1043752465143	3272.4684775525425	3625.798738110396	3375.7441505703187	3486.2660367197536	3239.515137553655	3619.034961622363	3431.1664006498377	3240.505311906306	3233.774065299104	3241.355291641888	3259.0396447894414	3446.6702170378444	3266.5790568075677	3302.5988318638847	3412.751320252163	3155.8570916102444
3574.3286906375515	3300.215695113539	3560.638294690178	3524.871903025766	3438.510520019233	3343.6455722049163	3427.861055434437	3433.6026594387054	3300.0635667474035	3289.0584076593905	3306.4668334651847	3271.9119583640595	3547.325049301717	3352.1011372857006	3272.4684775525425	3625.798738110396	3375.6990468550503	3486.2660367197536	3239.515137553655	3619.0080712725226	3431.1664006498377	3240.505309800694	3233.633701359454	3241.355291641888	3259.0396447894414	3446.583712844839	3266.542545815915	3302.545209391879	3412.751320252163	3155.840921527829
3573.583099395917	3300.215695113539	3560.636838029239	3524.8241632523577	3438.510520019233	3343.6455722049163	3427.861055434437	3433.6026594387054	3300.0635667474035	3288.9426063669607	3306.4651174505693	3271.9119583640595	3547.325049301717	3352.0187210880194	3272.402419151811	3625.798738110396	3375.6990468550503	3486.260103183475	3239.515137553655	3618.817283832738	3431.1664006498377	3240.5052749191127	3233.5806696756563	3241.355291641888	3259.0396447894414	3446.583712844839	3266.542545815915	3302.545209391879	3412.751320252163	3155.7762282791446
3573.583099395917	3300.197393830604	3560.636838029239	3524.8241632523577	3438.5103604798783	3343.6455722049163	3427.861055434437	3433.589305007054	3300.0635667474035	3288.9426063669607	3306.4651174505693	3271.9119583640595	3547.325049301717	3351.936777959778	3272.402419151811	3625.798738110396	3375.6432074014833	3486.228445742517	3239.393435796377	3618.817283832738	3431.1664006498377	3240.5052749191127	3233.5524381538753	3241.355291641888	3259.0396447894414	3446.583712844839	3266.47012496681	3302.545209391879	3412.751320252163	3155.7634610881482
3573.583099395917	3300.197393830604	3560.6363385761924	3524.8241632523577	3438.5103604798783	3343.6455722049163	3427.861055434437	3433.589305007054	3300.0635353707735	3288.9426063669607	3306.4651174505693	3271.9119583640595	3547.325049301717	3351.772503164012	3272.402419151811	3625.798738110396	3375.6125855157416	3486.228445742517	3239.0033374539084	3618.817283832738	3431.1664006498377	3240.5052749191127	3233.5524381538753	3241.355291641888	3259.0271506332665	3446.5553738497238	3266.47012496681	3302.545209391879	3412.749448526296	3155.7634610881482
3573.583099395917	3300.1948481751688	3560.6363385761924	3524.784555433498	3438.456598327487	3343.6455722049163	3427.8315740176185	3433.589305007054	3300.0635353707735	3288.9426063669607	3306.4651174505693	3271.9119583640595	3547.30524791598	3351.7680838147376	3272.402419151811	3625.798738110396	3375.6125855157416	3486.1731488930227	3239.0033374539084	3618.817283832738	3431.1664006498377	3240.499624888337	3233.5524381538753	3241.355291641888	3259.0271506332665	3446.44171356707	3266.2323864417276	3302.545209391879	3412.749448526296	3155.7634610881482
3573.186210956817	3300.18676515815	3560.6363385761924	3524.7666177047304	3438.456598327487	3343.6455722049163	3427.8192992773975	3433.589305007054	3300.0635353707735	3288.7741338731744	3306.4651174505693	3271.9119583640595	3547.2962384972666	3351.763944832001	3272.402419151811	3625.798738110396	3375.6125855157416	3486.1731488930227	3239.0033374539084	3618.817283832738	3431.1664006498377	3240.499624888337	3233.5524381538753	3241.3522023218366	3259.0271506332665	3446.2608503575884	3266.1684274537233	3302.545209391879	3412.749448526296	3155.7634610881482
3573.186210956817	3300.18676515815	3560.4428617190224	3524.7351763601705	3438.415336468862	3343.6455722049163	3427.8177527520256	3433.589305007054	3300.056067388076	3288.7741338731744	3306.4651174505693	3271.9119583640595	3546.760950453214	3351.700469718433	3272.402419151811	3625.798738110396	3375.5141859394935	3486.1718492741275	3238.9926966702324	3618.817283832738	3431.1664006498377	3240.499624888337	3233.50300486292	3241.3368601587317	3259.0271506332665	3446.2608503575884	3266.1684274537233	3302.545209391879	3412.749448526296	3155.6379065851097
3573.183073119316	3300.18676515815	3560.4428617190224	3524.7351658006905	3438.415336468862	3343.6455722049163	3427.8177527520256	3433.589305007054	3300.056067388076	3288.7741338731744	3306.4541687313135	3271.9041639238353	3546.760950453214	3351.6997053380837	3272.402419151811	3625.649052669669	3375.513403222687	3486.1718492741275	3238.988412719241	3618.817283832738	3431.1664006498377	3240.499624888337	3233.494153601362	3241.3368447999746	3259.0212325223965	3446.2608503575884	3266.1500676054675	3302.545209391879	3412.6738570824227	3155.6379065851097
3573.0369870006366	3300.18676515815	3560.4428617190224	3524.7344495557873	3438.415336468862	3343.6445802062426	3427.7872563348997	3433.588296747787	3300.056067388076	3288.7741338731744	3306.4185968026613	3271.878464584214	3546.760950453214	3351.6997053380837	3272.402419151811	3625.649052669669	3375.5129311943765	3486.1379144757816	3238.971260239103	3618.817283832738	3431.1664006498377	3240.499624888337	3233.490262915645	3241.3368447999746	3259.0208509687664	3446.202030560513	3265.893539277714	3302.5104000971364	3412.6738570824227	3155.6379065851097
3573.0369870006366	3300.18676515815	3560.4428617190224	3524.7344495557873	3438.415336468862	3343.6445802062426	3427.7756291696555	3433.588296747787	3300.056067388076	3288.7299656361092	3306.4156581366374	3271.8599825791457	3546.760950453214	3351.6997053380837	3272.4023608440957	3625.649052669669	3375.4830057323343	3486.1099013185903	3238.971260239103	3618.817283832738	3431.1664006498377	3240.499624888337	3233.278390449179	3241.3368447999746	3258.9894622626243	3446.202030560513	3265.7249355343233	3302.5104000971364	3412.6738570824227	3155.497972333366
3572.984350187102	3300.18676515815	3560.2892154251585	3524.7344495557873	3438.415336468862	3343.510728483201	3427.7748970275998	3433.588296747787	3299.929612196215	3288.7299656361092	3306.415372402092	3271.8227910581336	3546.4224939610917	3351.65630125358	3272.3945185697166	3625.6299407503493	3375.372950303821	3486.0894846293277	3238.737226673142	3618.817283832738	3431.1664006498377	3240.499624888337	3233.278390449179	3241.2775729413493	3258.985680147484	3446.202030560513	3265.47373047957	3302.5104000971364	3412.6738570824227	3155.497972333366
3572.8491466525647	3300.18676515815	3560.2892154251585	3524.7344495557873	3438.415336468862	3343.510728483201	3427.7294792209127	3433.588296747787	3299.929612196215	3288.7299656361092	3306.379320275651	3271.6743981845657	3546.4224939610917	3351.65630125358	3272.3945185697166	3625.6299407503493	3375.372950303821	3486.0894846293277	3238.600602503254	3618.817283832738	3431.1595627553625	3240.499624888337	3233.276827590379	3241.2775729413493	3258.9851079953896	3446.202030560513	3265.4436680289086	3302.5104000971364	3412.6738570824227	3155.497972333366
3572.8491466525647	3300.186760331797	3560.2892154251585	3524.7344495557873	3438.415336468862	3343.510728483201	3427.7294792209127	3433.588296747787	3299.929612196215	3288.7299656361092	3306.379320275651	3271.6743981845657	3546.004276268457	3351.6549116415767	3272.394481959829	3625.6154603545788	3375.368848930968	3486.070647567408	3238.573369000474	3618.817283832738	3431.1595627553625	3240.499624888337	3233.161880957111	3241.270337959346	3258.8829830468903	3446.2015527925514	3264.9491555854243	3302.392641041235	3412.671060127609	3155.400737104321
3572.839267040496	3300.186727586419	3560.2892154251585	3524.7344495557873	3438.415336468862	3343.510728483201	3427.6913250786556	3433.588296747787	3299.8417667360836	3288.7299656361092	3306.3273720140037	3271.6448509475813	3546.004276268457	3351.589399587312	3272.394481959829	3625.6105359821036	3375.368116496101	3486.070647567408	3238.5475300180383	3618.817283832738	3430.818269075328	3240.499624888337	3233.161880957111	3241.165070181622	3258.8829830468903	3446.2015527925514	3264.94562302729	3302.3904263429886	3412.671060127609	3155.400737104321
3572.6090831480597	3300.1573276907443	3560.2892154251585	3524.7344495557873	3438.415336468862	3343.510728483201	3427.6871020888634	3433.588296747787	3299.8417667360836	3288.7299656361092	3306.254597208751	3271.629184291264	3546.004276268457	3351.589399587312	3272.3756198400574	3625.5354321708983	3375.368116496101	3485.995783912658	3238.547289752458	3618.817283832738	3430.818269075328	3240.499624888337	3233.161880957111	3241.165070181622	3258.8829830468903	3446.2014105898434	3264.94562302729	3302.3904263429886	3412.671060127609	3155.400737104321
3572.5122609698515	3300.1547452846494	3560.2892154251585	3524.7344495557873	3438.415336468862	3343.510728483201	3427.6871020888634	3433.588296747787	3299.8417667360836	3288.7299656361092	3306.254597208751	3271.629184291264	3545.9825811381393	3351.589399587312	3272.3756198400574	3625.5354321708983	3375.2839764359865	3485.995783912658	3238.472958058537	3618.817283832738	3430.818269075328	3240.499624888337	3233.161880957111	3241.062024155926	3258.8829830468903	3446.2014040062786	3264.9140745428685	3302.3904263429886	3412.671060127609	3155.330848608938
3572.5034551838876	3300.1513949669506	3560.2892154251585	3524.7344495557873	3438.415336468862	3343.510728483201	3427.6871020888634	3433.588296747787	3299.8417667360836	3288.7179990942564	3306.18897554052	3271.5224678979675	3545.4620402139335	3351.5635065476004	3272.3756198400574	3624.9743179910884	3375.2839764359865	3485.9883656947927	3238.456332016752	3618.8172092698383	3430.818269075328	3240.499624888337	3233.1487182877954	3241.062024155926	3258.8829830468903	3446.2014040062786	3264.9140745428685	3302.3904263429886	3412.671060127609	3155.330848608938
3572.45016087246	3300.1513949669506	3560.2892154251585	3524.7344495557873	3438.3740606247043	3343.4822259492075	3427.6871020888634	3433.588296747787	3299.8417667360836	3288.6763294488055	3306.1716544691308	3271.5224678979675	3545.4620402139335	3351.328855377962	3272.3756198400574	3624.9743179910884	3375.2839764359865	3485.9088371591474	3238.456154666436	3618.8172092698383	3430.818269075328	3240.4642041560487	3232.980910656531	3241.062024155926	3258.8829830468903	3446.201053366968	3264.888980429697	3302.3904263429886	3412.671060127609	3155.330848608938
3572.45016087246	3300.15082752074	3560.2892154251585	3524.7344495557873	3438.3740606247043	3343.476570710173	3427.6871020888634	3433.588296747787	3299.8417667360836	3288.6763294488055	3306.167955827717	3271.5224678979675	3545.219575677103	3351.328855377962	3272.3756198400574	3624.9743179910884	3375.282192935532	3485.8540281295436	3238.456154666436	3618.817111527281	3430.699073234244	3240.455320367557	3232.980910656531	3240.725372625813	3258.8829830468903	3446.171198324184	3264.8535852850055	3302.3820400513728	3412.671060127609	3155.279260828176
3572.45016087246	3300.15082752074	3560.2892154251585	3524.7344495557873	3438.3740606247043	3343.4670354370423	3427.6871020888634	3433.588296747787	3299.697579432197	3288.6763294488055	3306.146883275109	3271.5131841682487	3545.219575677103	3351.2951822415257	3272.3756198400574	3624.9743179910884	3375.252562376312	3485.7996008672662	3237.955159721754	3618.817105444756	3430.699073234244	3240.451443737657	3232.8732286713785	3240.725372625813	3258.8829830468903	3446.171198324184	3264.8329877202286	3302.3820400513728	3412.671060127609	3155.1694341591838
3572.4364179129343	3300.15082752074	3560.2892154251585	3524.7344495557873	3438.053392890689	3343.4597071005746	3427.671788894273	3433.588296747787	3299.697579432197	3288.65609195955	3306.1454110609175	3271.370744175406	3545.219575677103	3351.2951822415257	3272.3756198400574	3624.9743179910884	3375.252562376312	3485.7996008672662	3237.955159721754	3618.817105444756	3430.699073234244	3240.451443737657	3232.8732286713785	3240.725372625813	3258.8829830468903	3446.153079023072	3264.62961487752	3302.3820400513728	3412.6120681248767	3155.168582568902
3572.399568791415	3300.1508100325627	3560.2892154251585	3524.7344495557873	3438.053392890689	3343.4597071005746	3427.671788894273	3433.588296747787	3299.697579432197	3288.601059988134	3306.1454110609175	3271.370387997178	3545.210799255759	3351.23124784426	3272.21406674807	3624.7726220695768	3374.943769030056	3485.7996008672662	3237.955159721754	3618.817105444756	3430.699073234244	3240.451443737657	3232.8732286713785	3240.725372625813	3258.8829830468903	3446.153079023072	3264.553046065972	3302.3820400513728	3412.6120681248767	3155.168582568902
3572.399568791415	3300.083764801368	3560.2892154251585	3524.7344495557873	3438.053392890689	3343.4597071005746	3427.671788894273	3433.588296747787	3299.697579432197	3288.601059988134	3306.12433594732	3271.359275828124	3545.210799255759	3351.23124784426	3272.21406674807	3624.714559342938	3374.943769030056	3485.7883779270683	3237.955159721754	3618.817105444756	3430.648596762461	3240.4510900116024	3232.847060541441	3240.6961496972826	3258.8829830468903	3446.153079023072	3264.521721242728	3302.380946160304	3412.6120681248767	3155.168582568902
3572.3939571797237	3300.083764801368	3560.2892154251585	3524.7344495557873	3438.053392890689	3343.4597071005746	3427.671788894273	3433.588296747787	3299.690774723682	3288.601059988134	3306.12433594732	3271.3300435665124	3545.2023802358535	3351.23124784426	3272.21406674807	3624.6731295597037	3374.943769030056	3485.651122589445	3237.955159721754	3618.8166399836223	3430.648596762461	3240.4510900116024	3232.8369825504815	3240.6280754992013	3258.863991776686	3446.153079023072	3264.5089804515264	3302.331639584183	3412.6120681248767	3155.1193639752128
3572.3939571797237	3300.083764801368	3560.2738770287497	3524.7344495557873	3438.053392890689	3343.390418343419	3427.671788894273	3433.588296747787	3299.665580547191	3288.5908766150114	3306.0894948259606	3271.3107668043463	3545.196634691029	3351.0275656733556	3272.21406674807	3624.665478825751	3374.943769030056	3485.6189631488387	3237.955159721754	3618.72871551757	3430.6458033709687	3240.4140242828707	3232.758784249823	3240.6280754992013	3258.863991776686	3446.0920034403453	3264.4946755587093	3302.331639584183	3412.6120681248767	3155.1193639752128
3572.3939571797237	3300.083764801368	3560.2544058582293	3524.7344495557873	3438.053392890689	3343.390418343419	3427.671788894273	3433.588296747787	3299.5141856271553	3288.4989090979366	3306.0320480848723	3271.3079673103034	3545.196547896106	3351.0275656733556	3272.21406674807	3624.6567648414466	3374.943769030056	3485.6189631488387	3237.955159721754	3618.696565340253	3430.601632788153	3240.4140242828707	3232.758784249823	3240.6278232964305	3258.863991776686	3446.064254871369	3264.477073638861	3302.331639584183	3412.6120681248767	3155.0113994993512
3572.2588693307302	3300.082374355772	3560.2544058582293	3524.7344495557873	3438.053392890689	3343.390418343419	3427.671788894273	3433.588296747787	3299.5141856271553	3288.491521008288	3306.021259026864	3271.3079673103034	3545.196547896106	3351.0090106967	3272.21406674807	3624.6144898402126	3374.9424725211543	3485.6189631488387	3237.8619630694157	3618.678685246753	3430.601632788153	3240.4140242828707	3232.758784249823	3240.6278232964305	3258.863991776686	3446.064254871369	3264.477073638861	3302.331639584183	3412.6111397119626	3155.0113994993512
3572.24771462553	3300.0815991673626	3560.252669221729	3524.7344495557873	3438.053392890689	3343.390418343419	3427.6574563882145	3433.588296747787	3299.376524568584	3288.491521008288	3306.021259026864	3271.302609525477	3545.196547896106	3350.9826426131385	3272.21406674807	3624.6144898402126	3374.913388756762	3485.6189631488387	3237.8051525375445	3618.6686166941245	3430.601632788153	3240.410828467757	3232.758784249823	3240.5843470980158	3258.863991776686	3446.064254871369	3263.7421294452733	3302.331639584183	3412.6111397119626	3155.0113994993512
3572.2446569888743	3300.0814573457174	3560.2494567275726	3524.7344495557873	3438.0528671441243	3343.390418343419	3427.6574563882145	3433.588296747787	3299.376524568584	3288.491521008288	3305.9696247973957	3271.302609525477	3545.196547896106	3350.9685691928385	3272.21406674807	3624.555116864506	3374.913388756762	3485.5024762803723	3237.714715912513	3618.66278185432	3430.588134215479	3240.4107817043	3232.758784249823	3240.5843470980158	3258.8631862933394	3445.963763707574	3263.7421294452733	3302.331639584183	3412.611121836838	3155.0113994993512
3572.1796772635516	3300.0814573457174	3560.2494567275726	3524.7344495557873	3438.0528671441243	3343.373983980058	3427.6574563882145	3433.588296747787	3299.376524568584	3288.491521008288	3305.963587815992	3271.2475211017504	3545.196547896106	3350.9685691928385	3272.21406674807	3624.4310204246494	3374.913388756762	3485.5024762803723	3237.5741412675156	3618.649803536182	3430.2880091975144	3240.4107817043	3232.6707694238194	3240.5741959196857	3258.862469457442	3445.963763707574	3263.7421294452733	3302.331639584183	3412.6109583105317	3155.0113994993512
3571.448472689909	3300.067874380591	3560.2494567275726	3524.7344495557873	3438.0528671441243	3343.3188744775334	3427.6574563882145	3433.588296747787	3299.372896649648	3288.4640939535284	3305.936722072517	3271.2002591502173	3545.196547896106	3350.9685691928385	3272.21406674807	3624.420431204899	3374.913388756762	3485.5024762803723	3237.3533947047354	3597.2828775147627	3430.2880091975144	3240.4107817043	3232.6707694238194	3240.5741959196857	3258.862469457442	3445.963763707574	3263.7421294452733	3302.331639584183	3412.6109583105317	3154.9336888196217
3571.3401183714504	3300.066911390412	3560.2494567275726	3524.7344495557873	3438.0528671441243	3343.3188744775334	3427.6574563882145	3433.588296747787	3299.3702154736284	3288.4640939535284	3305.931625226657	3271.2002591502173	3545.196547896106	3350.9685691928385	3272.21406674807	3624.4084456429787	3374.913388756762	3485.4276265253097	3237.3533947047354	3597.2828775147627	3430.2880091975144	3240.4107817043	3232.6707694238194	3240.463541592622	3258.7554466161664	3445.963763707574	3263.7421294452733	3302.331639584183	3412.6109583105317	3154.843765070933
3571.3401183714504	3300.066819663609	3560.2494567275726	3524.7198250800925	3438.0528671441243	3343.3188744775334	3427.6574563882145	3433.588296601568	3299.3702154736284	3288.4260148333337	3305.931625226657	3271.2002591502173	3545.196420605531	3350.7839470920085	3272.21406674807	3624.4072981748814	3374.8945096372154	3485.4276265253097	3237.306471977436	3597.2828775147627	3430.2493224678483	3240.4107817043	3232.6707694238194	3240.463541592622	3258.7554466161664	3445.963763707574	3263.7421294452733	3302.331639584183	3412.6109467391852	3154.843765070933
3571.3401183714504	3300.0653767072504	3560.234146458972	3524.7198250800925	3438.0528671441243	3343.3188744775334	3427.655585027237	3433.588296601568	3299.329715113407	3288.4198857279303	3305.931625226657	3271.2002591502173	3545.1964166260022	3350.7839470920085	3272.21406674807	3624.4072981748814	3374.753115397323	3485.4276265253097	3237.306471977436	3596.4615210312672	3430.202632227845	3240.4107817043	3232.600731122092	3240.463541592622	3258.7554466161664	3445.963763707574	3263.578001170287	3302.3312206239248	3412.6109467391852	3154.8251030792844
3571.3401183714504	3300.065150857261	3560.234146458972	3524.7198250800925	3438.0528671441243	3343.3188744775334	3427.655585027237	3433.588279829246	3299.329715113407	3288.4147902934355	3305.931625226657	3271.189286983876	3545.1964166260022	3350.7625698747242	3272.213413473105	3624.4072981748814	3374.753115397323	3485.4276265253097	3237.296609792483	3595.286339816962	3430.1909184845936	3240.4107751508654	3232.563054112863	3240.463541592622	3258.7554466161664	3445.963763707574	3263.578001170287	3302.3312206239248	3412.610945168624	3154.8251030792844
3571.1636289975386	3300.042498869522	3560.234146458972	3523.9724623850757	3438.0528671441243	3343.3188744775334	3427.655585027237	3433.588279829246	3299.329715113407	3288.4023965378856	3305.928498061123	3271.1881455202733	3545.1964166260022	3350.762241557595	3272.213384465054	3624.4000857857436	3374.753115397323	3485.4276265253097	3237.295682258958	3593.552064074004	3430.1529556439527	3240.4107751508654	3232.506173838107	3240.463541592622	3258.7554466161664	3445.963763707574	3263.578001170287	3302.3310516206943	3412.6109332824917	3154.8251030792844
3571.1636289975386	3300.0416672994675	3560.234146458972	3523.9724623850757	3438.0528671441243	3343.3188744775334	3427.655585027237	3433.588279829246	3299.2927800989087	3288.4022535094446	3305.928498061123	3271.1881455202733	3545.1964161093024	3350.762241557595	3272.2098658271284	3624.4000318210637	3374.745245509187	3485.2509703102323	3237.2212330035763	3593.552064074004	3429.9798643889985	3240.4107751508654	3232.4470608340016	3240.4537743063465	3258.7514873916316	3445.963763707574	3263.578001170287	3302.271067894627	3412.6108653246984	3154.6018221269455
3571.1636289975386	3300.0416672994675	3560.234146458972	3523.9724623850757	3438.0528671441243	3343.302486196183	3427.655585027237	3433.588279829246	3299.2927800989087	3288.335353971365	3305.928498061123	3271.187690776557	3545.1964161093024	3350.762241557595	3272.1960495873113	3624.1006061755197	3374.7373405240287	3485.2509703102323	3237.221176062064	3593.552064074004	3429.9798643889985	3240.4107751508654	3232.4369415778283	3240.4432493890636	3258.7479329710177	3445.963763707574	3263.5087840178585	3302.271067894627	3412.610854908521	3154.6018221269455
3571.1636289975386	3300.0416672994675	3560.234146458972	3523.9724623850757	3438.0528671441243	3343.0076603532234	3427.655585027237	3433.588279829246	3299.169487154067	3288.313646228843	3305.928498061123	3271.171995751941	3545.1964161093024	3350.723207640427	3272.1960495873113	3624.091700005772	3374.7373405240287	3485.1552469875323	3236.8078731167025	3593.552064074004	3429.9798643889985	3240.405565476852	3232.3467017531048	3240.4432493890636	3258.7479329710177	3445.963763707574	3263.2356049748664	3302.271067894627	3412.5934016814026	3154.556555256617
3570.5625543497526	3300.0416672994675	3560.234146458972	3523.9724623850757	3438.0517805829822	3343.0076603532234	3427.655585027237	3433.588279829246	3299.169487154067	3288.199834828759	3305.914996172466	3271.08422518316	3545.164202748109	3350.723207640427	3272.1960495873113	3623.7492543684675	3374.731636474522	3485.1552469875323	3236.6426131137187	3593.279600206802	3429.9798643889985	3240.3911804526992	3232.1845277952107	3240.4432493890636	3258.7479329710177	3445.963763707574	3263.2356049748664	3302.271067894627	3412.5934016814026	3154.556555256617
3570.5625543497526	3300.041564183753	3560.234146458972	3523.9724623850757	3438.0517805829822	3343.0076603532234	3427.6383995443352	3433.588279829246	3299.135331242827	3288.199834828759	3305.8917670956007	3271.08422518316	3545.1633146116146	3350.6216772111734	3272.1851810837875	3623.7492543684675	3374.731636474522	3485.147265082554	3236.6426131137187	3593.279600206802	3429.9798643889985	3240.3899190320817	3232.1473247511076	3240.4312489533904	3258.7479329710177	3445.963763707574	3263.2356049748664	3302.271067894627	3412.5930100531486	3154.5362099811446
3570.5625543497526	3300.041564183753	3560.234146458972	3523.9724623850757	3438.0517805829822	3343.0076603532234	3427.6383995443352	3433.588279829246	3299.135331242827	3288.1982538410616	3305.8917670956007	3270.967641295943	3545.1279417443698	3350.6216772111734	3272.1851810837875	3623.7492543684675	3374.6993706181547	3485.147265082554	3236.6426131137187	3592.44352925095	3429.8537060638846	3240.319942158529	3232.137689164864	3240.4312489533904	3258.7479329710177	3445.962916282913	3263.2213421706833	3302.216591441931	3412.5924521457746	3154.529068139326
3570.5240250155366	3300.0415372135967	3560.234146458972	3523.9724623850757	3438.0517805829822	3342.9911762813144	3427.6383995443352	3433.588279829246	3299.0461694045666	3288.19666631183	3305.8917670956007	3270.967641295943	3545.1279417443698	3350.490955863124	3272.1668727960005	3623.7492543684675	3374.6492579539963	3485.0478267813405	3236.6426131137187	3592.44352925095	3429.8537060638846	3240.319942158529	3232.1375133853453	3240.4312489533904	3258.6738515333373	3445.9615795402538	3263.1710795881086	3302.216591441931	3412.5924521457746	3154.4376971708066
3569.242466234434	3300.0415211272407	3560.234146458972	3523.9724623850757	3438.0517805829822	3342.9911608667758	3427.6242339054998	3433.588279829246	3299.0461694045666	3288.19666631183	3305.8917670956007	3270.967641295943	3544.7908631091555	3350.4529798666476	3272.1668727960005	3623.7492543684675	3374.649253157885	3484.9409273481133	3236.6197920052136	3588.648296950487	3429.822229503415	3240.319942158529	3232.1220154642033	3240.4312489533904	3258.6738515333373	3445.9614328049993	3261.6750872523044	3302.216591441931	3412.5924521457746	3154.4226986569074
3569.242466234434	3300.0415211272407	3560.234146458972	3523.9724623850757	3438.0517805829822	3342.9910872266237	3427.5842894386406	3433.588279829246	3299.0461694045666	3288.046105311877	3305.8917670956007	3270.964262358546	3544.7908631091555	3350.425730761935	3272.092289088352	3623.740829567233	3374.6482866233737	3484.9409273481133	3236.6197920052136	3588.648296950487	3429.7040186208733	3240.319942158529	3232.0998259867915	3240.4312489533904	3258.6738515333373	3445.9231147993364	3261.6750872523044	3302.216591441931	3412.5813331657005	3154.178020475518
3569.228039778812	3300.0415211272407	3560.234146458972	3523.9724623850757	3438.0517805829822	3342.981306888998	3427.5826015377706	3433.588279829246	3299.0380203965883	3287.9786929722172	3305.8917670956007	3270.964262358546	3544.3944353947463	3350.423282337334	3272.092289088352	3623.740829567233	3374.6482866233737	3484.9409273481133	3236.6197920052136	3587.6379137711883	3429.7040186208733	3240.319942158529	3232.082426834521	3240.4312489533904	3258.6738515333373	3445.922086148247	3261.6750872523044	3302.216591441931	3412.5813331657005	3154.178020475518
3569.202742597299	3300.0415211272407	3560.1849804339913	3523.9724623850757	3438.0517805829822	3342.979083895784	3427.5826015377706	3433.588279829246	3298.8579541453664	3287.9705449732496	3305.8917670956007	3270.9059233801395	3544.3944353947463	3350.2353051737214	3272.092289088352	3623.740829567233	3374.6164039299983	3484.9409273481133	3236.5006444048445	3586.86574312109	3429.7040186208733	3240.319942158529	3232.082426834521	3240.4312489533904	3258.6738515333373	3445.919242968103	3261.6750872523044	3302.216591441931	3412.5813331657005	3154.178020475518
3568.9871843778337	3300.0415211272407	3560.1735303287214	3523.789067654884	3438.0517805829822	3342.9771890554603	3427.578441597689	3433.5882797911254	3298.631623724461	3287.717721898104	3305.8917670956007	3270.9059233801395	3544.3944353947463	3350.2353051737214	3272.092289088352	3623.740829567233	3374.6164039299983	3484.9159517752005	3236.5006444048445	3586.234815137534	3429.554477371042	3240.319942158529	3232.0708376239763	3240.4298502412153	3258.6738515333373	3445.919242968103	3261.639164437779	3302.211735962109	3412.5813331657005	3154.178020475518
3568.9871843778337	3300.0415211272407	3560.1735303287214	3523.789067654884	3438.0517805829822	3342.9771890554603	3427.578441597689	3433.588279114338	3298.631623724461	3287.717721898104	3305.8917670956007	3270.9059233801395	3544.3944353947463	3350.1262015816365	3272.092289088352	3623.740829567233	3374.442333812214	3484.9139334592614	3236.4966083339523	3585.0516568471994	3429.554477371042	3240.319942158529	3232.070403888748	3240.318207801868	3258.6738515333373	3445.9103108156514	3261.639164437779	3302.211735962109	3412.5813331657005	3154.178020475518
3568.6996816884234	3300.0415211272407	3560.1734453147446	3523.789067654884	3438.0517805829822	3342.9232782950817	3427.575806743377	3433.588279114338	3298.5838014860065	3287.717721898104	3305.8917670956007	3270.9059233801395	3544.286464597427	3350.0683490264923	3272.092289088352	3623.740829567233	3374.442333812214	3484.9139334592614	3236.394422123807	3583.1706587840554	3429.5527516819902	3240.319942158529	3232.070403888748	3240.3122304489552	3258.6738515333373	3445.9103108156514	3261.639164437779	3302.211735962109	3412.5813331657005	3154.178020475518
3568.6996816884234	3300.0389194993036	3560.1734453147446	3523.789067654884	3438.0517805829822	3342.9232782950817	3427.566544716472	3433.588279114338	3298.575844733624	3287.717721898104	3305.879026752813	3270.8724624334513	3544.286464597427	3350.0683490264923	3272.092289088352	3623.740829567233	3374.442333812214	3484.856175080216	3236.2484034402696	3583.0727982579147	3429.542890153482	3240.3155669840667	3232.070403888748	3240.2277712489786	3258.6738515333373	3445.8776973299914	3261.633463266241	3302.211735962109	3412.5813331657005	3154.0198531823844
3568.6996816884234	3300.0389194993036	3560.1734008567482	3523.789067654884	3438.0517805829822	3342.9232782950817	3427.5619040157126	3433.588279114338	3298.572967613424	3287.451869357263	3305.879026752813	3270.856571947652	3544.2716037072014	3350.0683490264923	3272.092289088352	3623.740829567233	3374.4385587423635	3484.8555313757142	3236.2484034402696	3583.0727982579147	3429.542890153482	3240.3115773155073	3232.0540864869877	3240.2277712489786	3258.6738515333373	3445.8776973299914	3261.633463266241	3302.211735962109	3412.5813331657005	3154.0198531823844
3568.689157483277	3300.0389194993036	3560.1734001022724	3523.789067654884	3438.0517805829822	3342.9232782950817	3427.5618455577064	3433.588279114338	3298.5450297234684	3287.451869357263	3305.8760395571007	3270.7824699841394	3544.08875688385	3349.7049506593166	3272.092289088352	3623.6385595006777	3374.4343366499497	3484.702152521198	3236.2484034402696	3581.5808106300287	3429.541427529917	3240.3115773155073	3232.053322375345	3240.2277712489786	3258.6738515333373	3445.8776973299914	3261.108072283613	3302.211735962109	3412.5813331657005	3154.0198531823844
3568.6885555259755	3300.0389194993036	3560.1734001022724	3523.789067654884	3438.0517805829822	3342.8965897029957	3427.5561156689414	3433.588279114338	3298.5450297234684	3287.451869357263	3305.8760395571007	3270.721811811695	3543.972213812034	3349.7049506593166	3272.092289088352	3623.6132904705237	3374.294731201908	3484.702152521198	3236.07502458295	3581.164118924161	3429.541425070405	3240.304422938785	3232.0249281533106	3240.2277712489786	3258.6738515333373	3445.8776973299914	3260.79929646641	3302.20732567533	3412.5813331657005	3154.009526097677
3568.5257950705663	3300.0389194993036	3560.1573298028206	3523.789067654884	3437.884669738147	3342.8965897029957	3427.5561156689414	3433.588279114338	3298.5450297234684	3287.2892036929775	3305.8760395571007	3270.721811811695	3543.972213812034	3349.7049506593166	3272.092289088352	3623.6054029410234	3374.294731201908	3484.702152521198	3236.07502458295	3581.164118924161	3429.502570589166	3240.304422938785	3231.9805845067717	3240.2038688477496	3258.6541740843845	3445.8776973299914	3260.79929646641	3302.1873456177036	3412.5813331657005	3154.0056961249666
3568.5257950705663	3300.0389194993036	3560.1278007643914	3523.789067654884	3437.884669738147	3342.8965897029957	3427.5519012146715	3433.588279114338	3298.5450297234684	3287.265497976315	3305.8677196910203	3270.721811811695	3543.972213812034	3349.6996007679913	3272.092289088352	3623.6054029410234	3374.010910924623	3484.702152521198	3236.0446261228753	3579.351064924531	3428.9259496779796	3240.29765482485	3231.9780252569267	3240.2038688477496	3258.6541740843845	3445.8776973299914	3260.79929646641	3302.18376109771	3412.5813331657005	3153.9061219731416
3568.357206667708	3300.0389194993036	3560.1278007643914	3523.789067654884	3437.7783030146584	3342.8714908499824	3427.545076225346	3433.588279114338	3298.5450297234684	3287.1768342906767	3305.864006103706	3270.721811811695	3543.972213812034	3349.6962885876637	3272.08928319588	3623.6054029410234	3373.9168116462492	3484.702152521198	3236.0446261228753	3579.351064924531	3428.9259496779796	3240.202933451516	3231.964171524511	3240.2038688477496	3258.6541740843845	3445.8776973299914	3260.79929646641	3302.183417578883	3412.5813331657005	3153.9061219731416
3568.3120796586754	3300.0389194993036	3560.1278007643914	3523.7878865045727	3437.7783030146584	3342.73070841463	3427.545076225346	3433.588279114338	3298.5450297234684	3287.1768342906767	3305.7417860494825	3270.721811811695	3543.940329282011	3349.620447014693	3272.080645416516	3623.6054029410234	3373.9147871799205	3484.702152521198	3236.0446261228753	3579.254971870435	3428.9259496779796	3240.202933451516	3231.91636333014	3240.2038688477496	3258.6541740843845	3445.8776973299914	3260.797714511372	3302.183417578883	3412.5813331657005	3153.862071370957
3568.3120796586754	3300.0389194993036	3560.1278007643914	3523.7865395810595	3437.7783030146584	3342.73070841463	3427.545076225346	3433.5876203574226	3298.5450297234684	3287.1768342906767	3305.7417860494825	3270.721811811695	3543.940329282011	3349.5890561107212	3272.0802374197456	3623.5389368222686	3373.906301290097	3484.702152521198	3235.9168931147105	3579.254971870435	3428.9259496779796	3240.202933451516	3231.9002227580786	3240.2038688477496	3258.6541740843845	3445.8776973299914	3260.797714511372	3302.183417578883	3412.5813331657005	3153.8331515779246
3568.3085573193284	3300.0389194993036	3560.1278007643914	3523.775011945631	3437.7783030146584	3342.73070841463	3427.5450134129405	3433.5876203574226	3298.48418516834	3287.1768342906767	3305.7417860494825	3270.721811811695	3543.940329282011	3349.5890561107212	3271.9625508157646	3623.5099462303897	3373.906301290097	3484.702152521198	3235.906627430432	3577.7453956326567	3428.9259496779796	3240.1797229694657	3231.9002227580786	3240.2038688477496	3258.6541740843845	3445.8776973299914	3260.797714511372	3302.183414817828	3412.5813331657005	3153.811813221318
3567.8725685647664	3300.016529964142	3560.1278007643914	3523.775011945631	3437.7783030146584	3342.73070841463	3427.5450134129405	3433.5876203574226	3298.48418516834	3287.137092876608	3305.7417860494825	3270.697885485028	3543.85738769662	3349.565820570595	3271.9625508157646	3623.5099462303897	3373.906301290097	3484.702152521198	3235.8495382803794	3577.6657802040268	3428.9259496779796	3240.136660632631	3231.9002227580786	3240.184570978163	3258.6541740843845	3445.8776973299914	3260.7821666926393	3302.160024193159	3412.5813331657005	3153.5928827797247
3567.8725685647664	3300.016529964142	3559.9374185095476	3523.697875914776	3437.7783030146584	3342.73070841463	3427.5450134129405	3433.5876203574226	3298.48418516834	3287.1022349630266	3305.7414349191044	3270.6759848812076	3543.85703798161	3349.2825684021755	3271.9625508157646	3623.506461905984	3373.906301290097	3484.702152521198	3235.8411297552925	3577.6657802040268	3428.9259496779796	3240.073178783051	3231.9002227580786	3240.184570978163	3258.6541740843845	3445.8776973299914	3260.741760521359	3302.1497872675423	3412.5813331657005	3153.5928827797247
3567.7761360251457	3300.016529964142	3559.9364337423262	3523.697875914776	3437.7783030146584	3342.73070841463	3427.5450093490413	3433.5876203574226	3298.4801102455813	3287.026193255661	3305.658021592785	3270.6759848812076	3543.85703798161	3349.2825684021755	3271.9625508157646	3623.506461905984	3373.906301290097	3484.702152521198	3235.8067058245483	3576.995595015233	3428.8208423108226	3240.06490359087	3231.803122457388	3240.184570978163	3258.6541740843845	3445.8776973299914	3260.7353277080156	3302.1497872675423	3412.5813331657005	3153.5928827797247
3567.7761360251457	3300.016529964142	3559.928574324162	3523.697875914776	3437.777288203591	3342.7266102978974	3427.5450093490413	3433.5876203574226	3298.3971352023755	3286.9818498713366	3305.6550449377564	3270.6444755413772	3543.742096240983	3349.1716449288806	3271.9625508157646	3623.3248543009236	3373.874808418949	3484.702152521198	3235.8067058245483	3576.995595015233	3428.8208423108226	3240.06490359087	3231.7909437232393	3240.176631488245	3258.6541740843845	3445.8531293466785	3260.6445063464184	3302.148022988298	3412.5813331657005	3153.5928827797247
3567.7761360251457	3300.016529964142	3559.914042033249	3523.697875914776	3437.7772821379144	3342.712235998534	3427.5450093490413	3433.5876203574226	3298.362666149558	3286.9560208801795	3305.6129400800196	3270.6235343639846	3543.742096240983	3349.1618258798608	3271.9625508157646	3623.3248543009236	3373.760856464153	3484.702152521198	3235.8067058245483	3576.862468354215	3428.8208423108226	3240.060703627733	3231.7715012572594	3240.169713092447	3258.6541740843845	3445.8531293466785	3260.5488948083753	3302.148022988298	3412.5813331657005	3153.5640652807615
3567.7761360251457	3300.016529964142	3559.9095910908186	3523.697875914776	3437.7772724993906	3342.712235998534	3427.5450093490413	3433.5876203574226	3298.362666149558	3286.9549982302024	3305.609519334559	3270.62239702037	3542.4591095212827	3349.1060839846473	3271.9625508157646	3623.3248543009236	3373.760856464153	3484.702152521198	3235.7146947037245	3575.6804079949734	3428.8208423108226	3240.060703627733	3231.76875963084	3240.169713092447	3258.6541740843845	3445.851658012931	3260.5488948083753	3302.148022988298	3412.5813331657005	3153.513595341356
3567.7761360251457	3300.016529964142	3559.9095910908186	3523.697875914776	3437.7772724993906	3342.712235998534	3427.5450093490413	3433.5876203574226	3298.362666149558	3286.954986455486	3305.609519334559	3270.62239702037	3542.4591095212827	3349.048457200194	3271.9625508157646	3623.324486842048	3373.760856464153	3484.702152521198	3235.7146947037245	3575.6804079949734	3428.819617228236	3240.060703627733	3231.767205290929	3240.169713092447	3258.6541740843845	3445.848587627709	3260.5488948083753	3302.148022988298	3412.5813331657005	3153.241131536303
3567.7761360251457	3300.016529964142	3559.9095910908186	3523.491970256787	3437.7772724993906	3342.712235998534	3427.5450093490413	3433.5876203574226	3298.353202795316	3286.9539779828783	3305.609519334559	3270.62239702037	3542.4591095212827	3349.048457200194	3271.9625508157646	3623.316136141314	3373.722866605157	3484.702152521198	3235.6593662621917	3574.9074741172412	3428.7717195157493	3240.060703627733	3231.756906253076	3240.169713092447	3258.6541740843845	3445.848587627709	3260.5488948083753	3302.148022988298	3412.5813331657005	3153.241131536303
3567.6985256924504	3300.016529964142	3559.690163116976	3523.491970256787	3437.7772724993906	3342.643932142697	3427.5450043347864	3433.5876203574226	3298.353202795316	3286.9010502945234	3305.5685324727483	3270.62239702037	3542.4266411573053	3348.922875516403	3271.9625508157646	3623.316136141314	3373.6984241953887	3484.702152521198	3235.6593662621917	3574.678560198773	3428.722556232561	3240.060703627733	3231.756887553909	3240.168142976216	3258.6541740843845	3445.8485544972914	3260.474368336083	3302.148022988298	3412.5813331657005	3153.241131536303
3567.6985256924504	3300.013707266254	3559.690163116976	3523.491970256787	3437.7772724993906	3342.6305378287193	3427.5450043347864	3433.5876203574226	3298.353202795316	3286.9010502945234	3305.5668356403967	3270.62239702037	3542.385620354901	3348.922875516403	3271.9625508157646	3623.316136141314	3373.6984241953887	3484.702152521198	3235.6593662621917	3574.678560198773	3428.722556232561	3240.060703627733	3231.756887553909	3240.080471609418	3258.6057280148852	3445.818550566162	3260.474368336083	3302.1414197967692	3412.5813331657005	3153.231962917491
3567.6985256924504	3300.013707266254	3559.690163116976	3523.491970256787	3437.7772724993906	3342.6305378287193	3427.5450043347864	3433.5876203574226	3298.353202795316	3286.9010502945234	3305.5667089418243	3270.62239702037	3542.385620354901	3348.9031538788477	3271.9625508157646	3623.316136141314	3373.6983357398376	3484.70045466115	3235.6593662621917	3573.1581876660857	3428.722556232561	3239.89405142322	3231.7563314153654	3240.080471609418	3258.6057280148852	3445.8164725315373	3260.474368336083	3302.1414197967692	3412.5813331657005	3153.1496623250196
3567.6985256924504	3300.0137026765647	3559.6720994239263	3523.3583435466753	3437.7747632092846	3342.6305378287193	3427.5450043347864	3433.5876203574226	3298.353202795316	3286.8548161230306	3305.566675749622	3270.613206249114	3542.139300182341	3348.724888709344	3271.9625508157646	3623.316136141314	3373.4304500352946	3484.70045466115	3235.6542500008736	3573.1581876660857	3428.514696532532	3239.89405142322	3231.753119200802	3240.080471609418	3258.6057280148852	3445.8135893431636	3260.393611365666	3302.1414197967692	3412.5813331657005	3153.1496623250196
3567.6985256924504	3300.0137026765647	3559.6720994239263	3523.3467786599626	3437.7747632092846	3342.6305378287193	3427.544703652759	3433.5876203574226	3298.29065032436	3286.8548161230306	3305.522944235797	3270.613206249114	3541.8090298961138	3348.724888709344	3271.9625508157646	3623.316136141314	3373.4304500352946	3484.623060487187	3235.471934485362	3573.1581876660857	3428.514696532532	3239.89405142322	3231.753119200802	3240.0496612639217	3258.600008504405	3445.8135893431636	3260.360570593549	3302.1414197967692	3412.5813331657005	3153.14808589489
3567.1652761179885	3300.0137026765647	3559.6720994239263	3523.3467786599626	3437.6867653324234	3342.6305378287193	3427.544703652759	3433.5876203574226	3298.287556791359	3286.8548161230306	3305.522944235797	3270.613206249114	3541.6348869771327	3348.724888709344	3271.9625508157646	3623.316136141314	3373.4304500352946	3484.623060487187	3235.471934485362	3572.9047313799315	3428.514696532532	3239.89405142322	3231.741798114589	3240.0026420307818	3258.600008504405	3445.764616224867	3260.217910521813	3302.129853752954	3412.5813331657005	3153.143364824473
3567.1652761179885	3300.0137026765647	3559.6720994239263	3523.3467786599626	3437.6867653324234	3342.5848924704205	3427.5443204318835	3433.5876203574226	3298.2744558180952	3286.774185808529	3305.522944235797	3270.613206249114	3541.6348869771327	3348.724888709344	3271.9625508157646	3623.316136141314	3373.4304500352946	3484.623060487187	3235.471934485362	3572.9047313799315	3428.514696532532	3239.89405142322	3231.7353175502235	3239.9830733964964	3258.600008504405	3445.763956203414	3260.217910521813	3302.129853752954	3412.5813331657005	3153.143364824473
3567.1652761179885	3300.0137026765647	3559.6720994239263	3523.3467786599626	3437.6867653324234	3342.5848924704205	3427.543900862289	3433.5876203574226	3298.115287393034	3286.774185808529	3305.522944235797	3270.613206249114	3541.6348869771327	3348.724888709344	3271.9625508157646	3623.316136141314	3373.4304500352946	3484.623060487187	3235.4180087765135	3572.9047313799315	3428.514696532532	3239.89405142322	3231.627160210082	3239.9700772392534	3258.600008504405	3445.569817876584	3260.2084110442165	3302.129853752954	3412.5813331657005	3153.140389118444
3567.1652761179885	3300.013694504225	3559.6720994239263	3523.233401814475	3437.6867653324234	3342.5848924704205	3427.543900862289	3433.5876203574226	3298.024265844305	3286.774185808529	3305.522944235797	3270.613206249114	3541.6348869771327	3348.6798839551684	3271.9625508157646	3623.316136141314	3373.4304500352946	3484.623060487187	3235.391061498524	3571.997275587412	3428.514696532532	3239.89405142322	3231.6178495902545	3239.9700772392534	3258.600008504405	3445.569817876584	3260.033654956792	3302.129853752954	3412.5813331657005	3152.792309161716
3567.1652761179885	3300.012232695802	3559.6720994239263	3523.229791316096	3437.6867653324234	3342.5848924704205	3427.543900862289	3433.5876203574226	3298.024265844305	3286.774185808529	3305.522944235797	3270.613206249114	3541.4614672726557	3348.6745695164577	3271.9625508157646	3623.213599507269	3373.4304500352946	3484.623060487187	3235.3452354392257	3571.8256558836656	3428.4029076711918	3239.859187128073	3231.6178495902545	3239.970035561062	3258.600008504405	3445.569817876584	3260.0204891049566	3302.11255190678	3412.5813331657005	3152.7764109963887
3567.1652761179885	3300.012232695802	3559.6720994239263	3523.2270061347317	3437.6867653324234	3342.5848924704205	3427.543900862289	3433.5876203574226	3297.983347650899	3286.773576374418	3305.510137929158	3270.613206249114	3541.4614672726557	3348.6721230885123	3271.9625508157646	3623.213599507269	3373.3978130332453	3484.623060487187	3235.2992463958503	3569.180086048166	3428.2311556140626	3239.859187128073	3231.6178495902545	3239.9062460004166	3258.600008504405	3445.569817876584	3260.0181128676445	3302.11255190678	3412.5696108983097	3152.755957722309
3567.1652761179885	3300.012232695802	3559.6720994239263	3523.2233316659904	3437.6867653324234	3342.5848924704205	3427.5362742192046	3433.5876203574226	3297.8969371318567	3286.772571057293	3305.510137929158	3270.6024679522984	3541.428461197156	3348.6654388925062	3271.952712142767	3623.213599507269	3373.3978130332453	3484.623060487187	3235.2992463958503	3568.9700749315125	3428.2311556140626	3239.859187128073	3231.6178495902545	3239.9062460004166	3258.600008504405	3445.569817876584	3260.0181128676445	3302.11255190678	3412.5683225305706	3152.7461351310376
3567.1652761179885	3300.012232695802	3559.6720994239263	3523.2232592400387	3437.6867653324234	3342.5848924704205	3427.5362742192046	3433.549153596175	3297.8969371318567	3286.772571057293	3305.510137929158	3270.6024679522984	3541.428461197156	3348.66272590825	3271.952712142767	3623.213599507269	3373.3978130332453	3484.623060487187	3235.293075995511	3568.9700749315125	3428.228627416613	3239.8479384720063	3231.428111336736	3239.792029919212	3258.600008504405	3445.569817876584	3259.893969839025	3302.11255190678	3412.5683225305706	3152.7147934494155
3567.1503339932738	3300.012232695802	3559.6720994239263	3523.2204195722998	3437.6867653324234	3342.5848924704205	3427.5362742192046	3433.549153596175	3297.8969371318567	3286.7725710208497	3305.510137929158	3270.6024679522984	3540.7115367928786	3348.66272590825	3271.952712142767	3623.213599507269	3373.3978130332453	3484.6106985542115	3235.293075995511	3567.9845086228324	3428.13552996026	3239.8396721546897	3231.428111336736	3239.792029919212	3258.600008504405	3445.567888570736	3259.8935947012196	3302.11255190678	3412.5683193155787	3152.7147934494155
3567.143908680081	3300.012232695802	3559.646909469213	3523.2200816473946	3437.585852571011	3342.555216796164	3427.5362742192046	3433.549153596175	3297.8969371318567	3286.7725620488254	3305.510137929158	3270.5992855862505	3540.7115367928786	3348.66272590825	3271.933089631516	3623.213599507269	3373.3978130332453	3484.6106985542115	3235.198279257825	3567.9845086228324	3427.815750199341	3239.8396721546897	3231.428111336736	3239.7520007503826	3258.600008504405	3445.5354191384995	3259.8935947012196	3302.11255190678	3412.568313748585	3152.7145095096594
3567.052421017069	3300.012232695802	3559.608804710389	3523.220046720449	3437.585852571011	3342.555216796164	3427.5362742192046	3433.549153596175	3297.7108137979053	3286.7725620488254	3305.510137929158	3270.5915924998544	3540.463751134285	3348.4453349078995	3271.933089631516	3622.966734712313	3373.3978130332453	3484.6106985542115	3235.037603382534	3567.7765275479996	3427.815750199341	3239.8389027373883	3231.428111336736	3239.7520007503826	3258.600008504405	3445.5354191384995	3259.8935947012196	3302.1047303238875	3412.568313748585	3152.6414669516766
3566.7845388932283	3300.012232695802	3559.6073717149893	3523.1856795568606	3437.554090367318	3342.555216796164	3427.5362742192046	3433.549153596175	3297.7108137979053	3286.7725620488254	3305.510137929158	3270.3170178142373	3540.018177303679	3348.4453349078995	3271.933089631516	3622.966734712313	3373.383334846828	3484.5892968475114	3234.828189912621	3567.631292294385	3427.815750199341	3239.837239698972	3231.428111336736	3239.7520007503826	3258.600008504405	3445.5354191384995	3259.877075535574	3302.1047303238875	3412.5643244710463	3152.5727222281234
3566.7845388932283	3300.012232695802	3559.607262123258	3523.1522995145842	3437.554090367318	3342.555216796164	3427.5362742192046	3433.549153596175	3297.7108137979053	3286.771772589451	3305.5011696079287	3270.3170178142373	3540.018177303679	3348.4453349078995	3271.92308511588	3622.966734712313	3373.383334846828	3484.50955833647	3234.828189912621	3567.631292294385	3427.815750199341	3239.813921035265	3231.428111336736	3239.557992824653	3258.600008504405	3445.5354191384995	3259.72146127954	3302.1047303238875	3412.5639114688515	3152.481299312911
3566.726294867035	3300.012232695802	3559.607262123258	3523.0591718690966	3437.554090367318	3342.5153402101823	3427.5109110006388	3433.549153596175	3297.691969561376	3286.771772589451	3305.5011696079287	3270.3170178142373	3540.018177303679	3348.4453349078995	3271.92308511588	3622.966734712313	3373.383334846828	3484.50955833647	3234.828189912621	3567.3771659725535	3427.8045228099973	3239.81044943076	3231.428111336736	3239.557992824653	3258.5779232557115	3445.5354191384995	3259.72146127954	3302.1047303238875	3412.563832770824	3152.481299312911
3566.626072389703	3300.012232695802	3559.607192882485	3522.9780827562645	3437.554090367318	3342.5153402101823	3427.5109110006388	3433.549153596175	3297.691969561376	3286.7558966352353	3305.4846663940225	3270.3170178142373	3540.018177303679	3348.4453349078995	3271.92308511588	3622.966734712313	3373.383334846828	3484.50955833647	3234.637798947323	3567.1156109489584	3427.8045228099973	3239.7873093982535	3231.428111336736	3239.557992824653	3258.5779232557115	3445.5354191384995	3259.72146127954	3302.1047303238875	3412.5557241699444	3152.3588870635795
3566.626072389703	3300.012232695802	3559.607192882485	3522.928176561826	3437.554090367318	3342.5153402101823	3427.5109110006388	3433.549153596175	3297.691969561376	3286.7558966352353	3305.4846663940225	3270.3170178142373	3540.018177303679	3348.4453349078995	3271.9027228933332	3622.9305648124187	3373.383334846828	3484.509527208837	3234.637798947323	3565.825658838182	3427.8045228099973	3239.7873093982535	3231.234350266434	3239.472631445405	3258.5779232557115	3445.5354191384995	3259.72146127954	3302.1047303238875	3412.5557241699444	3152.3588870635795
3566.618771624186	3299.994316352386	3559.607192882485	3522.928176561826	3437.554090367318	3342.5153402101823	3427.5109110006388	3433.549153596175	3297.6906573919114	3286.7558966352353	3305.4846663940225	3270.3170178142373	3540.018177303679	3348.4432260639855	3271.9027228933332	3622.882950753383	3373.383334846828	3484.509527208837	3234.6278274882843	3564.2608617920123	3427.8045228099973	3239.7873093982535	3231.234350266434	3239.472631445405	3258.5779232557115	3445.5354191384995	3259.395545552066	3302.0654666053347	3412.509738218443	3152.3588870635795
3566.6137522795934	3299.98307456781	3559.607192882485	3522.918492867762	3437.535365533399	3342.5132851662293	3427.510351940268	3433.549153596175	3297.6783207630206	3286.7558966352353	3305.4846663940225	3270.3170178142373	3540.018177303679	3348.432258211165	3271.9027228933332	3622.8680684970577	3373.383334846828	3484.5095138316838	3234.6278274882843	3564.2608617920123	3427.8045228099973	3239.7873093982535	3231.110172005433	3239.472631445405	3258.5779232557115	3445.5354191384995	3259.395545552066	3302.0654666053347	3412.509738218443	3152.3588870635795
3566.610647230394	3299.9825243329983	3559.6071864718215	3522.918020716218	3437.535365533399	3342.5132851662293	3427.510351940268	3433.549153596175	3297.678318513349	3286.7503705468503	3305.4846663940225	3270.313141306919	3539.76156161369	3348.4322198755017	3271.9027228933332	3622.8543149774187	3373.383334846828	3484.5095138316838	3234.180345692507	3564.061640703341	3427.8045228099973	3239.7742967587005	3231.110172005433	3239.443378572673	3258.5779232557115	3445.5354191384995	3259.3892140576095	3302.0654666053347	3412.5080292785897	3152.3588870635795
3566.610127700431	3299.9825243329983	3559.6033611683524	3522.917230012543	3437.524428543213	3342.5132851662293	3427.47620992924	3433.549153596175	3297.535261114866	3286.7503705468503	3305.4846663940225	3270.293692039186	3539.76156161369	3348.4317029475424	3271.9027228933332	3622.785726380968	3373.3820419998697	3484.509503311541	3234.180345692507	3563.799316146909	3427.6469978298446	3239.76182985263	3231.110172005433	3239.443378572673	3258.5779232557115	3445.5354191384995	3259.3869390488653	3302.0654666053347	3412.507815331533	3152.3588870635795
3566.5835616932823	3299.9814786282523	3559.6033611683524	3522.910278991765	3437.524428543213	3342.513172801583	3427.461600315197	3433.549153596175	3297.535261114866	3286.7503705468503	3305.4823381041006	3270.293692039186	3539.76156161369	3348.4288062581195	3271.9027228933332	3622.785726380968	3373.3820419998697	3484.509501377587	3234.180345692507	3563.799316146909	3427.6469978298446	3239.7605681727837	3231.110172005433	3239.40742502172	3258.5779232557115	3445.5354191384995	3259.3869390488653	3302.0654666053347	3412.5077978936197	3152.3093980762987
3566.5835031882025	3299.979000653126	3559.6033611683524	3522.822985062527	3437.524428543213	3342.513172801583	3427.371428655856	3433.549153596175	3297.535261114866	3286.7503705468503	3305.4704861460723	3270.249890091607	3539.76156161369	3348.4274103586445	3271.9027228933332	3622.785726380968	3373.367712583089	3484.509501377587	3234.180345692507	3562.6552573985446	3427.6469978298446	3239.7605681727837	3231.016820911662	3239.399645433886	3258.5779232557115	3445.5354191384995	3259.3731133792794	3302.0525435677882	3412.5077978936197	3152.3000664019746
3566.570248552476	3299.978085843769	3559.4632147258326	3522.665468091399	3437.46428767991	3342.513172801583	3427.371428655856	3433.549153596175	3297.535261114866	3286.726989029081	3305.464920169956	3270.249890091607	3539.76156161369	3348.3960273685225	3271.9027228933332	3622.778567161645	3373.367712583089	3484.509501377587	3234.1531187739156	3562.6106860966743	3427.6469978298446	3239.6420219110382	3230.7208031000123	3239.3995005241136	3258.5600914416896	3445.5354191384995	3259.3731133792794	3302.045648897127	3412.507749349706	3152.3000664019746
3566.570248552476	3299.978085843769	3559.4632147258326	3522.665468091399	3437.46428767991	3342.513161775726	3427.371428655856	3433.549153596175	3297.535261114866	3286.726989029081	3305.464920169956	3270.249890091607	3539.5641979524326	3348.31497772897	3271.7484091605525	3622.778567161645	3373.3666242654363	3484.5094997884526	3234.1514876090323	3562.5765261633364	3427.6469978298446	3239.6372088786425	3230.7208031000123	3239.359647806823	3258.5598764819247	3445.5354191384995	3259.21914519523	3302.045648897127	3412.5077304837037	3152.299595357943
3566.570248552476	3299.978085843769	3559.4632147258326	3522.665468091399	3437.46428767991	3342.432941027209	3427.371428655856	3433.549153596175	3297.4908029393446	3286.726989029081	3305.4648709327316	3270.249890091607	3539.547275662228	3348.313652684017	3271.7484091605525	3622.778567161645	3373.311835178227	3484.5094997884526	3233.9786792571304	3562.5765261633364	3427.6469978298446	3239.6372088786425	3230.694415552969	3239.359647806823	3258.5598764819247	3445.5354191384995	3259.21914519523	3302.045648897127	3412.5077304837037	3152.2993063524377
3566.570248552476	3299.978032795852	3559.4632147258326	3522.665468091399	3437.4334605207223	3342.432941027209	3427.368869501955	3433.549153596175	3297.386163141238	3286.726989029081	3305.463513673023	3270.249890091607	3539.546919477542	3348.2815786026767	3271.7484091605525	3622.778423593491	3373.307241322633	3484.3825858731643	3233.9786792571304	3562.5765261633364	3427.6469978298446	3239.5926383573365	3230.6609304998474	3239.2911091443407	3258.5408558372437	3445.5354191384995	3259.2189314850707	3302.045648897127	3412.50468808898	3152.2993063524377
3566.257838068338	3299.978032795852	3559.4632147258326	3522.665468091399	3437.4334605207223	3342.432941027209	3427.3678589746596	3433.5462725479692	3297.3104177812884	3286.726989029081	3305.4571820834603	3270.247745690025	3539.316462887694	3348.2263144457347	3271.7484091605525	3622.778423593491	3373.291563280469	3484.3825858731643	3233.9786792571304	3562.5764202975292	3427.478150805501	3239.5926383573365	3230.6609304998474	3239.2911091443407	3258.5408558372437	3445.5354191384995	3259.1731097686784	3302.045561589801	3412.503467618396	3152.2993063524377
3566.257838068338	3299.978032795852	3559.4632147258326	3522.665468091399	3437.309131021063	3342.432941027209	3427.3677060720684	3433.5462725479692	3297.3104177812884	3286.726989029081	3305.4519846511366	3270.247745690025	3538.7097837574624	3348.1102086320543	3271.7484091605525	3622.7213584026126	3373.291563280469	3484.3825858731643	3233.9681623888364	3562.029097801396	3427.478150805501	3239.5926383573365	3230.6541689663627	3239.2911091443407	3258.5408558372437	3445.5354191384995	3259.1731097686784	3302.045113245363	3412.502809292341	3152.287526558958
3566.257838068338	3299.9780311687637	3559.4632147258326	3522.665468091399	3437.309131021063	3342.432941027209	3427.3677060720684	3433.5462725479692	3297.3104177812884	3286.726989029081	3305.4519846511366	3270.247745690025	3538.132464723458	3347.9867899778646	3271.7484091605525	3622.7030120751733	3373.291563280469	3484.3825858731643	3233.8326788015274	3561.675961587316	3427.478150805501	3239.510556670856	3230.502937266744	3239.286117495029	3258.5408558372437	3445.5354191384995	3259.1731097686784	3302.045113245363	3412.502809292341	3152.287526558958
3566.0702328158536	3299.9780311687637	3559.4632147258326	3522.665468091399	3437.309131021063	3342.432941027209	3427.3677020844484	3433.5462725479692	3297.3036213314217	3286.726989029081	3305.3759925494933	3270.246520198062	3538.132464723458	3347.978971586129	3271.7484091605525	3622.664249444061	3373.291563280469	3484.3257992504314	3233.823164688362	3561.675961587316	3427.478150805501	3239.510556670856	3230.5026487522196	3239.068791944118	3258.5408558372437	3445.5247149625898	3259.1731097686784	3302.045113245363	3412.502809292341	3152.28695074446
