# Supplementary material for: An improved FOX optimization algorithm using adaptive exploration and exploitation for global optimization
Source: PLoS One. 2025 Sep 18;20(9):e0331965. doi: 10.1371/journal.pone.0331965 (PMC12445531; doi:10.1371/journal.pone.0331965)
Supplement: S2 File — This compressed file contains all the results of the conducted experiments. Each main directory within the archive includes three subdirectories: Analysis, best_fit, and convergence. The best_fit and convergence folders contain the raw experimental data obtained from 30 independent runs. The Analysis folder includes tables and figures derived from these raw results. These files can be used to reproduce and further analyze the results presented in the manuscript. (ZIP) [file pone.0331965.s002.zip › cec2017/convergence/HO/C17F7.csv]

trial_1	trial_2	trial_3	trial_4	trial_5	trial_6	trial_7	trial_8	trial_9	trial_10	trial_11	trial_12	trial_13	trial_14	trial_15	trial_16	trial_17	trial_18	trial_19	trial_20	trial_21	trial_22	trial_23	trial_24	trial_25	trial_26	trial_27	trial_28	trial_29	trial_30
1530.1307641590183	1594.887207627542	1581.2484836338967	1587.33343799958	1621.807325278964	1566.8973864221239	1298.3114133552508	1648.0473245590026	1693.285028898547	1579.9418141462893	1571.9022295452269	1581.836681023495	1637.330776117752	1535.3848079269349	1544.5426857271732	1618.190197771249	1546.3503938130443	1593.681040045015	1497.233734759474	1512.8125692900353	1633.591492823724	1594.3091836992876	1647.6070047018	1600.3232926960409	1501.9887108410558	1614.2027191977736	1625.2635936717384	1588.9104748507461	1636.051558474257	1558.7279976811228
1451.0753874771583	1577.4711825185138	1581.2484836338967	1500.4776467623035	1621.807325278964	1375.022964141734	1298.3114133552508	1525.715222847879	1584.4206276080029	1502.5100294448039	1387.8999310525148	1420.8529174603423	1497.39904022671	1535.3848079269349	1542.1130856646994	1558.7911988186124	1546.3503938130443	1500.1590298406684	1497.233734759474	1512.8125692900353	1497.3483434010425	1558.358009125944	1564.0858532969592	1422.0451891680939	1468.8753659908596	1553.4169172209638	1497.3828850027023	1511.0304144443262	1497.3857803976787	1468.8022196845975
1435.9131414133992	1570.5607546015813	1577.4383276720453	1429.3807197068254	1464.1930839165946	1375.022964141734	1298.3114133552508	1464.2488943377211	1544.4360799716346	1502.5100294448039	1382.8005431039392	1405.9297704174485	1497.39904022671	1479.637207109565	1542.1130856646994	1558.7911988186124	1546.3503938130443	1500.1590298406684	1470.3057898013167	1507.603505856171	1497.3483434010425	1518.9858796144329	1550.162249938152	1327.5722195485391	1464.7676684359428	1533.8831653745747	1497.3828850027023	1345.0669517370004	1497.3857803976787	1468.8022196845975
1435.9131414133992	1441.3684777572837	1530.4951761259258	1390.3083311079897	1464.1820716075965	1375.022964141734	1298.3114133552508	1464.2461938741362	1544.4360799716346	1466.951286965039	1296.4696779846654	1377.2374465445534	1391.1392337294958	1479.6307353501556	1484.3764360318632	1558.7911988186124	1473.8900127899292	1450.167607915549	1470.3057898013167	1489.0921174610958	1451.0013142563064	1488.4892473134337	1503.7057603067788	1327.5722195485391	1420.271531403186	1374.664695124643	1497.3828850027023	1345.0669517370004	1468.9834189286207	1430.839143371023
1425.3743733625286	1441.3684777572837	1449.2588630674054	1353.4897200307132	1442.5841659932903	1375.022964141734	1272.7768873676864	1464.2461938741362	1544.4360799716346	1466.951286965039	1291.8016440419585	1314.0776918062854	1391.1392337294958	1433.2230764826472	1473.5722992110996	1473.8886886844157	1473.8900127899292	1267.9572583072588	1395.7574409279182	1489.0921174610958	1446.6461358264219	1482.63258569814	1491.9826408017443	1327.5722195485391	1420.271531403186	1334.9113990784344	1497.3828850027023	1345.0669517370004	1352.836409715295	1430.839143371023
1425.3743733625286	1441.3684777572837	1449.2588630674054	1307.7419567278437	1442.5841659932903	1375.022964141734	1272.7768873676864	1447.632309516273	1544.4360799716346	1408.5548062515916	1291.8016440419585	1314.0776918062854	1391.1392337294958	1395.232994993727	1473.5722992110996	1455.5993738189625	1473.8900127899292	1267.9572583072588	1395.7574409279182	1409.9704654750992	1360.0473767780773	1482.63258569814	1464.1788639706003	1327.5722195485391	1388.5032067121342	1334.9113990784344	1485.7304652713558	1345.0669517370004	1352.836409715295	1430.839143371023
1423.5091462961523	1380.4261195708555	1444.6494573226582	1307.7419567278437	1434.4526845379746	1330.205652007962	1272.7768873676864	1447.632309516273	1503.1184974674202	1408.5548062515916	1291.8016440419585	1314.0776918062854	1391.1392337294958	1395.232994993727	1433.8733309632116	1455.5993738189625	1415.398002940015	1267.9572583072588	1395.7574409279182	1409.9704654750992	1288.263765338002	1478.306972855857	1407.3626859358928	1327.5722195485391	1344.3728104598842	1283.0254581617435	1485.7304652713558	1345.0669517370004	1344.2866498134636	1324.4197718604382
1423.5091462961523	1380.4261195708555	1415.4464771933458	1271.7018423621257	1434.4526845379746	1328.047798310579	1272.7768873676864	1371.7925166739647	1503.1184974674202	1408.5548062515916	1291.8016440419585	1311.8249100453827	1391.1392337294958	1395.232994993727	1433.8733309632116	1455.5993738189625	1415.398002940015	1267.9572583072588	1389.4861315526887	1407.038791849833	1287.9176483626743	1445.0314190329407	1358.0056696072725	1311.1625361120555	1344.3728104598842	1252.3511361190463	1476.0646774909676	1345.0669517370004	1344.2866498134636	1324.4197718604382
1416.6743509385506	1380.4261195708555	1411.9908396195885	1271.7018423621257	1433.9986857283884	1328.047798310579	1272.7768873676864	1371.7925166739647	1425.7524285358058	1408.5548062515916	1253.2596191042405	1273.806829656058	1384.8626879022777	1395.232994993727	1433.8733309632116	1405.4339643681103	1415.398002940015	1213.6718150732822	1325.9088599568756	1407.038791849833	1287.9176483626743	1445.0314190329407	1357.1047322319191	1311.1625361120555	1343.9378153155199	1240.9256230321485	1427.2582393568284	1345.0669517370004	1339.8128921056846	1324.4197718604382
1416.6743509385506	1380.4261195708555	1410.3329593550413	1271.7018423621257	1428.9238663474664	1328.047798310579	1272.7768873676864	1371.7925166739647	1288.5972836097717	1408.5548062515916	1253.2596191042405	1222.250600170366	1350.5075703205712	1395.232994993727	1433.8733309632116	1405.4339643681103	1397.1519134870516	1213.6718150732822	1220.6251601921913	1407.038791849833	1287.9176483626743	1372.1440671315427	1357.1047322319191	1291.6379957141442	1296.9752218954807	1215.299396082973	1421.8211980313074	1311.6603259332965	1339.8128921056846	1321.9548878157639
1416.6743509385506	1378.9968108198382	1408.595121114748	1271.7018423621257	1370.9157517576975	1328.047798310579	1272.7768873676864	1371.7925166739647	1234.0511284543036	1408.5548062515916	1195.2682628630128	1222.250600170366	1350.5075703205712	1395.232994993727	1433.8733309632116	1405.4339643681103	1397.1519134870516	1213.6718150732822	1220.6251601921913	1407.038791849833	1286.573935486574	1372.1440671315427	1357.1047322319191	1290.1914422482953	1296.9752218954807	1214.923910100093	1385.0062248524273	1311.2124706163277	1336.565055642012	1321.9548878157639
1415.7405890185692	1378.9968108198382	1400.8638605802566	1271.7018423621257	1370.9157517576975	1306.3097393903683	1272.7768873676864	1340.41811772536	1234.0511284543036	1408.5548062515916	1194.3607080429006	1220.3150075212861	1345.1674909115525	1395.232994993727	1431.785281687558	1388.5968316123206	1397.1262740025068	1213.6718150732822	1220.6251601921913	1407.038791849833	1286.573935486574	1372.1440671315427	1354.632970836551	1290.158119971291	1296.9752218954807	1213.1535884517652	1344.4862591576093	1311.059717184828	1336.565055642012	1321.9548878157639
1367.9988974574894	1378.721625596535	1393.8879600756861	1252.0770682662217	1339.0298021013455	1251.9316970307234	1272.7768873676864	1340.41811772536	1233.8165176666234	1371.6222004059907	1157.7086696198294	1220.3150075212861	1345.1674909115525	1395.232994993727	1431.785281687558	1319.8479221122209	1311.2869789645663	1206.7906831261243	1220.4164515748507	1384.2966481363742	1286.546063487559	1362.7225638534987	1354.632970836551	1290.069625794989	1255.9546284417809	1203.507052107241	1343.7453178264846	1311.059717184828	1335.9952270883018	1306.7105614630939
1366.6068996217982	1378.721625596535	1388.6287944067183	1216.8541449352754	1299.8119998946052	1251.6309217852354	1272.7768873676864	1340.4018824812279	1233.4712577349403	1371.6212020283983	1157.36568169053	1181.425202219998	1345.133020269864	1353.334835816072	1430.8687748398881	1319.8462868550198	1275.3264824838568	1206.426159812978	1196.2221682944096	1382.4223763128614	1285.077913218537	1283.111716938782	1338.8104319856989	1290.069625794989	1255.9546284417809	1203.507052107241	1343.2646859123709	1305.711540640602	1335.4768093677596	1306.7105614630939
1366.6068996217982	1378.721625596535	1388.6287944067183	1216.8541449352754	1296.8154377116318	1250.6557949666296	1272.7768873676864	1340.4018824812279	1196.9739963822183	1371.6212020283983	1156.800728247696	1181.425202219998	1345.133020269864	1353.334835816072	1430.8687748398881	1313.6452323757774	1275.3264824838568	1206.3685445177393	1163.8659139237245	1380.7322466907685	1285.077913218537	1283.0215848667367	1338.8104319856989	1290.069625794989	1255.9546284417809	1203.507052107241	1343.2646859123709	1305.711540640602	1335.4768093677596	1306.7105614630939
1366.6068996217982	1378.721625596535	1387.5179155410349	1216.8541449352754	1296.8154377116318	1250.021041518345	1272.7768873676864	1340.4018824812279	1188.9728258055613	1371.6212020283983	1087.4666494685862	1181.425202219998	1332.2285442751236	1353.0547229422223	1390.942610540003	1228.7175023638804	1275.3264824838568	1206.3685445177393	1161.464391102475	1380.4879204726183	1282.9784515564443	1283.0215848667367	1338.8104319856989	1290.0147498650151	1255.9546284417809	1203.0972337226635	1343.2646859123709	1269.0754856672093	1335.2249562607408	1306.7105614630939
1345.4225688095044	1345.448337267312	1345.436349592367	1216.8541449352754	1296.8154377116318	1249.8060926219061	1264.125146167854	1304.2839116475304	1188.9728258055613	1345.4354403309721	1078.3133802906782	1181.2146255999066	1332.2285442751236	1313.533616892426	1345.4368211654091	1228.7175023638804	1275.3264824838568	1206.3685445177393	1127.340465660917	1380.4879204726183	1282.9784515564443	1283.0215848667367	1317.5045528923313	1290.0147498650151	1255.9546284417809	1171.6789733070848	1343.2646859123709	1265.197837376199	1335.2249562607408	1306.7105614630939
1345.4225688095044	1341.2287381113326	1339.5379392156474	1216.8541449352754	1292.389817667266	1249.8060926219061	1263.7822962516711	1303.1340943623604	1188.9728258055613	1345.4354403309721	1077.7656946059421	1180.986116907878	1303.8276452462574	1313.533616892426	1345.4368211654091	1228.7175023638804	1275.3264824838568	1205.9835011457474	1115.8115379795527	1374.1268803419525	1282.9784515564443	1283.0215848667367	1317.5045528923313	1290.0147498650151	1255.9546284417809	1171.0105641587145	1343.2646859123709	1265.197837376199	1332.7310963352545	1306.7105614630939
1345.4225688095044	1341.2287381113326	1336.0681563768028	1179.893320318354	1291.6808367249623	1249.8060926219061	1234.087870277052	1303.1340943623604	1188.9728258055613	1345.4354403309721	1077.7656946059421	1180.986116907878	1256.6719311393083	1311.7068044810276	1345.1803683572423	1228.7175023638804	1275.3264824838568	1205.9835011457474	1115.8115379795527	1306.7950108185241	1232.3405716193333	1283.0215848667367	1317.5045528923313	1262.9839904247399	1255.9546284417809	1139.7013822935405	1343.2646859123709	1265.197837376199	1332.7310963352545	1306.7105614630939
1345.4225688095044	1332.8003171708801	1336.0681563768028	1179.893320318354	1291.6808367249623	1249.8060926219061	1234.087870277052	1303.1340943623604	1188.9728258055613	1345.4354403309721	1077.6416353282025	1180.986116907878	1256.6719311393083	1311.7068044810276	1340.6895886276075	1212.8743311087555	1275.3264824838568	1205.9835011457474	1115.8115379795527	1306.7950108185241	1194.0059164205295	1283.0215848667367	1317.5045528923313	1262.9839904247399	1255.9546284417809	1139.5614994798598	1328.1924906548604	1265.197837376199	1321.4210897527591	1290.1852749418367
1345.4225688095044	1332.8003171708801	1336.0681563768028	1155.7869114078956	1287.2361481613484	1249.8060926219061	1234.087870277052	1297.5088146791488	1186.865181712538	1345.4354403309721	1077.6416353282025	1180.986116907878	1245.6965380204028	1311.7068044810276	1339.090551631619	1212.8743311087555	1273.7912408638895	1205.9835011457474	1115.8115379795527	1270.4753183662276	1194.0059164205295	1283.0215848667367	1317.5045528923313	1262.5224912373387	1189.321188566817	1139.5614994798598	1328.1924906548604	1265.197837376199	1321.4210897527591	1290.1852749418367
1335.8355264652614	1332.16352024579	1322.303569434886	1155.7869114078956	1287.2361481613484	1249.8060926219061	1233.7666582305865	1297.5088146791488	1185.4902283207848	1314.2465535097283	1077.6416353282025	1180.986116907878	1245.6965380204028	1311.7068044810276	1339.090551631619	1212.7837124315406	1273.7912408638895	1166.657746436485	1115.8115379795527	1269.134907158451	1194.0059164205295	1283.0215848667367	1285.6398855102484	1261.776345272895	1189.321188566817	1139.5614994798598	1328.1924906548604	1265.197837376199	1321.4210897527591	1290.1852749418367
1332.6517541054081	1330.8904353378298	1322.1851152718104	1155.7869114078956	1287.2361481613484	1249.2551788532264	1233.7666582305865	1297.5088146791488	1185.4902283207848	1310.845828991573	1077.6416353282025	1180.986116907878	1245.6965380204028	1311.7068044810276	1339.090551631619	1212.7837124315406	1273.2991854073282	1166.657746436485	1115.1134823054647	1266.4191019147497	1194.0059164205295	1281.3527174562164	1284.5162147243368	1261.776345272895	1189.321188566817	1139.5061745072314	1320.9646240968734	1265.197837376199	1321.4210897527591	1284.7845997961776
1332.6517541054081	1329.3522094922987	1322.1851152718104	1155.7869114078956	1283.5244049399084	1249.0329471095076	1233.7666582305865	1297.5088146791488	1185.4902283207848	1310.845828991573	1077.6416353282025	1180.986116907878	1245.6965380204028	1311.7068044810276	1248.7593381602817	1212.7837124315406	1273.2991854073282	1165.7110405631233	1113.3163680829239	1265.4537357472268	1194.0059164205295	1281.3527174562164	1284.5162147243368	1255.7507562625253	1189.321188566817	1139.5061745072314	1308.1143672894796	1265.197837376199	1321.3468734504477	1284.7845997961776
1332.6517541054081	1329.3522094922987	1288.6777810808148	1155.7869114078956	1283.5244049399084	1249.02861537719	1233.7666582305865	1297.5088146791488	1185.2195486371627	1310.845828991573	1077.6416353282025	1180.986116907878	1245.6965380204028	1311.7068044810276	1248.7593381602817	1212.7837124315406	1273.2991854073282	1165.7110405631233	1113.0750354785523	1264.8073871918966	1194.0059164205295	1281.3527174562164	1284.5162147243368	1251.431967830459	1189.321188566817	1139.5061745072314	1304.1478083974882	1265.197837376199	1321.3468734504477	1284.7845997961776
1332.6517541054081	1329.3522094922987	1288.6777810808148	1155.7869114078956	1283.5244049399084	1249.02861537719	1233.7666582305865	1297.5088146791488	1185.2195486371627	1310.845828991573	1076.499754804617	1180.986116907878	1245.6965380204028	1311.7068044810276	1248.7593381602817	1212.7837124315406	1273.1339640182553	1165.6632537926698	1101.5079609019904	1264.8073871918966	1194.0059164205295	1281.3527174562164	1284.5162147243368	1229.7346602966015	1189.321188566817	1139.5061745072314	1301.295867425119	1264.6561669466373	1321.3468734504477	1267.660181656073
1332.6517541054081	1329.3522094922987	1256.5880983251366	1155.7869114078956	1283.5244049399084	1249.0235739196646	1226.805438786344	1297.5088146791488	1184.8644642072445	1310.845828991573	1075.7821847058908	1180.986116907878	1245.0212983065808	1311.7068044810276	1248.7593381602817	1212.7837124315406	1273.1339640182553	1165.6632537926698	1101.5079609019904	1264.8073871918966	1192.1515469993135	1280.6658986899745	1284.5084146706613	1213.8507170065545	1189.321188566817	1139.5061745072314	1300.190436215175	1264.6561669466373	1318.7361871226074	1267.660181656073
1330.1669100956947	1302.8878066625298	1256.5880983251366	1155.7869114078956	1283.5244049399084	1249.023243473448	1198.2657669042615	1297.5088146791488	1184.8644642072445	1302.8727585016345	1075.7821847058908	1180.986116907878	1198.4738305107317	1302.8727227697582	1210.0431365694917	1210.9945559651876	1272.0206740990595	1165.1235409706333	1071.6352268291241	1264.8073871918966	1192.1515469993135	1280.6658986899745	1284.5084146706613	1194.0352147795506	1189.321188566817	1136.0689667615743	1300.190436215175	1264.1198122573512	1318.7361871226074	1267.660181656073
1302.8447766930221	1302.87892272962	1255.0768514706615	1154.0229990759617	1281.8452251473082	1248.0883422987024	1148.3114278135672	1297.5088146791488	1184.8644642072445	1302.8642078900625	1075.7821847058908	1169.9954766916785	1198.4738305107317	1302.8641692677486	1210.0431365694917	1174.8111298371396	1266.5117429746356	1161.1055790696553	1070.5881891901126	1249.7479986570409	1192.1515469993135	1277.944645783387	1283.6950858736113	1193.7349641136484	1189.321188566817	1134.7911818038601	1298.218967043917	1263.4423106791655	1318.7361871226074	1267.660181656073
1299.9763808680186	1302.87892272962	1255.0768514706615	1154.0229990759617	1281.8452251473082	1248.0883422987024	1148.3114278135672	1297.5088146791488	1184.8644642072445	1301.652939904955	1071.5316619967066	1169.9954766916785	1198.4738305107317	1302.8641692677486	1209.3364702038211	1170.256476560249	1266.5117429746356	1161.1055790696553	1070.5881891901126	1249.7479986570409	1192.1515469993135	1277.944645783387	1283.6950858736113	1193.7349641136484	1189.321188566817	1129.093991329724	1298.218967043917	1263.4423106791655	1318.1843973936477	1267.660181656073
1299.9763808680186	1302.87892272962	1254.65599573838	1147.3459569145962	1279.293080563691	1248.0883422987024	1148.3114278135672	1297.5088146791488	1178.946212663446	1298.5120040708407	1071.5316619967066	1150.5118477163678	1198.4738305107317	1302.8641692677486	1209.1900606843192	1170.256476560249	1266.5117429746356	1161.1055790696553	1067.000362273383	1249.6877405234816	1192.1515469993135	1277.944645783387	1279.8231147804736	1193.7349641136484	1188.3929621181642	1129.093991329724	1297.8382439406664	1263.4423106791655	1317.7388680097813	1267.660181656073
1299.9763808680186	1302.87892272962	1254.65599573838	1147.3459569145962	1279.293080563691	1248.0883422987024	1148.3114278135672	1297.5088146791488	1178.946212663446	1298.5120040708407	1071.5316619967066	1142.7894228007635	1198.4738305107317	1302.8641692677486	1209.1900606843192	1170.256476560249	1266.5117429746356	1161.1055790696553	1067.000362273383	1205.2563555687848	1191.0957581174598	1277.944645783387	1279.8231147804736	1193.7349641136484	1150.2350321901101	1129.093991329724	1295.4742391739214	1263.4423106791655	1317.7388680097813	1267.3791624081684
1272.4126027235636	1301.4284073941167	1254.65599573838	1147.3459569145962	1279.293080563691	1248.0883422987024	1148.3114278135672	1297.5088146791488	1177.3464361704512	1272.4228304136363	1071.5316619967066	1140.0120764809676	1198.4738305107317	1272.422779126973	1203.6408821592918	1170.256476560249	1266.5117429746356	1161.1055790696553	1065.058875509412	1205.2563555687848	1191.0957581174598	1277.4005556296838	1279.8231147804736	1193.7349641136484	1150.215720310548	1129.093991329724	1295.139052309472	1263.4423106791655	1317.7388680097813	1265.3534094811466
1272.4126027235636	1301.4284073941167	1254.4308161110107	1146.7013326181336	1279.1808595291718	1247.5168678748742	1146.8945673259616	1297.2527913386293	1177.3464361704512	1272.4228304136363	1071.5316619967066	1140.0120764809676	1198.4738305107317	1272.422779126973	1201.97825185014	1133.8814865231834	1266.5117429746356	1161.1055790696553	1064.815749140325	1205.2563555687848	1189.0583139298544	1275.521355570394	1279.8076439595413	1189.280268636848	1150.1034441813838	1128.9873161744922	1295.139052309472	1263.4423106791655	1315.47122768999	1265.3534094811466
1272.4126027235636	1300.7135681115697	1254.4308161110107	1123.5846454714574	1279.0938089492943	1247.4527766310885	1146.8945673259616	1297.2527913386293	1177.3464361704512	1272.4228304136363	1071.5316619967066	1123.4026631529198	1198.4738305107317	1272.422779126973	1201.97825185014	1133.8814865231834	1266.5117429746356	1161.1055790696553	1064.2015817233419	1201.421028104837	1185.4322407003406	1269.07197203328	1275.8936630429307	1189.280268636848	1149.6893371287829	1128.9873161744922	1293.0335394729282	1263.4412087456094	1315.47122768999	1265.3534094811466
1272.4126027235636	1300.7135681115697	1254.4308161110107	1122.9266710438644	1279.0938089492943	1247.4527766310885	1146.8945673259616	1296.987045523847	1174.158922842471	1272.4228304136363	1071.5316619967066	1123.4026631529198	1198.4738305107317	1272.422779126973	1201.1517634739187	1133.8814865231834	1266.5117429746356	1161.1055790696553	1061.2140817058062	1200.7182643910667	1151.7260737141883	1269.07197203328	1275.8936630429307	1189.280268636848	1149.6893371287829	1128.9873161744922	1293.0335394729282	1263.2411238020609	1314.5762324848959	1265.3534094811466
1272.4126027235636	1300.7135681115697	1254.4217147642128	1122.9266710438644	1278.0832441491496	1247.138348762412	1146.8945673259616	1287.723275119136	1174.158922842471	1272.4228304136363	1071.0152750504026	1123.4026631529198	1198.4738305107317	1272.422779126973	1197.7885501429168	1133.8814865231834	1249.1449002860118	1161.1055790696553	1061.2140817058062	1200.7182643910667	1151.7252286721932	1269.0711966031847	1268.8122822566775	1189.280268636848	1149.6893371287829	1120.0959052539108	1293.0335394729282	1262.6111071604641	1314.5762324848959	1265.3534094811466
1272.4126027235636	1300.7135681115697	1219.7253852885378	1122.9266710438644	1265.401711821531	1247.138348762412	1146.8945673259616	1287.723275119136	1173.7192838717485	1272.4228304136363	1069.2787396320982	1123.4026631529198	1198.4738305107317	1272.422779126973	1197.7885501429168	1133.8814865231834	1243.1029778408147	1161.1055790696553	1061.2140817058062	1200.7182643910667	1151.7252286721932	1267.7823316222562	1268.8122822566775	1185.6930584496308	1149.6893371287829	1120.0959052539108	1291.2449512612657	1262.6111071604641	1314.5762324848959	1265.3534094811466
1272.3103276470667	1296.4346018516242	1219.7253852885378	1122.9266710438644	1265.401711821531	1246.949876213527	1146.8945673259616	1287.723275119136	1173.1875121272567	1272.320411306241	1069.1453266183603	1100.253911423523	1196.302867805597	1272.3203599958572	1197.0567513435471	1133.8814865231834	1240.045149092994	1161.1055790696553	1053.4959109741567	1198.2493028696178	1149.4932364715103	1267.120421808098	1268.8122822566775	1183.8571240937845	1147.7260540415386	1120.0959052539108	1291.2449512612657	1262.6111071604641	1313.5947663217285	1265.3534094811466
1272.3103276470667	1262.4916910375937	1219.7253852885378	1122.9266710438644	1265.401711821531	1246.9470011525575	1146.8945673259616	1287.723275119136	1168.8770074033305	1272.320411306241	1024.5936257832577	1100.253911423523	1196.302867805597	1272.3203599958572	1197.0567513435471	1133.8814865231834	1232.5978062285244	1161.1055790696553	1053.0717432552715	1197.7511479427342	1149.4932364715103	1266.9142467653369	1268.8122822566775	1182.0802379439044	1147.7260540415386	1116.2804482747933	1290.4056623987422	1260.6191472812081	1313.5947663217285	1265.2140881701434
1271.7086881457944	1261.9077145212673	1219.6776951749137	1118.8167844159395	1265.3842357817955	1246.9248539507926	1143.3532325594456	1287.723275119136	1156.5325513387463	1272.320411306241	1024.5586482957503	1097.768971556829	1195.9961318217343	1272.2611437086327	1197.0538333868637	1133.0056385659245	1232.5978062285244	1160.4595526086246	1053.0717432552715	1197.2669166299584	1149.4932364715103	1266.8158555173777	1268.8122822566775	1182.0802379439044	1146.7906283737484	1116.2804482747933	1290.1944585803224	1260.6191472812081	1309.6262211900062	1231.5522087925642
1271.7086881457944	1243.6449184062635	1219.5379752900787	1118.612152250765	1243.6449597414658	1246.9244712544064	1143.3532325594456	1243.629901760718	1156.5325513387463	1272.2974178483473	1024.5586482957503	1097.377109388789	1195.9961318217343	1272.209099868087	1188.9838670769077	1131.6212829731164	1232.5978062285244	1160.4595526086246	1052.654059817905	1195.907717466187	1149.3235895558514	1266.490212281159	1243.6299010952991	1181.9589402220704	1143.139344631284	1116.2804482747933	1290.1944585803224	1259.1911045144775	1309.6262211900062	1230.255983821945
1270.2954022949762	1243.6449184062635	1219.5379752900787	1118.612152250765	1243.6449597414658	1246.9231655863632	1143.3532325594456	1243.629901760718	1150.8524848913266	1272.2620794463426	1022.8897012692734	1092.9636606045806	1186.5847850715058	1272.0081935772278	1188.9838670769077	1131.6212829731164	1230.6097756892145	1141.581930976834	1046.853889295376	1195.7112997663053	1149.021978782333	1266.2956604858803	1243.6299010952991	1181.9589402220704	1143.139344631284	1116.2804482747933	1289.6093199993793	1259.1911045144775	1309.6262211900062	1230.255983821945
1269.9908010569623	1243.6449184062635	1219.0193654755433	1118.612152250765	1243.6449597414658	1246.922996815229	1143.3532325594456	1243.629901760718	1146.4643770320877	1270.3601711767867	1022.8897012692734	1092.9636606045806	1186.5847850715058	1270.2885575039272	1188.9838670769077	1130.88973070773	1230.6097756892145	1141.581930976834	1046.853889295376	1190.2375940092343	1148.3647706262907	1266.2341418065948	1243.6299010952991	1180.0775912197373	1131.1490028687624	1116.2804482747933	1288.7784860500706	1259.1911045144775	1309.0083745346963	1230.255983821945
1263.674643819784	1243.6449184062635	1218.9932328082969	1115.7859772363627	1243.6449597414658	1246.7662116231118	1143.3532325594456	1243.629901760718	1146.4643770320877	1264.2583503558294	1022.8897012692734	1092.9636606045806	1186.5847850715058	1263.6006913514834	1188.9838670769077	1130.88973070773	1224.4418694579358	1141.581930976834	1046.853889295376	1190.2375940092343	1147.3405229250936	1266.2173847278975	1243.6299010952991	1180.0775912197373	1102.4817353795456	1109.6383239575118	1287.7874960776853	1258.4420648751193	1305.1974147570343	1230.255983821945
1263.541616922001	1237.0739475845926	1218.4963318872817	1115.1249682803873	1243.6449597414658	1246.4183235060846	1143.3532325594456	1243.629901760718	1146.0531693355406	1262.7884850889318	1022.8897012692734	1091.94522972407	1185.2903581193427	1262.6578964371024	1188.9679761954837	1130.88973070773	1221.6465602123626	1096.0941991192296	1046.853889295376	1190.2375940092343	1147.3260767302402	1266.2154011945686	1243.6299010952991	1178.0649858471209	1102.4817353795456	1109.6383239575118	1239.326440107183	1258.2517427988973	1305.1974147570343	1229.6539540169144
1263.3766819696991	1233.0576260055636	1217.3659288942288	1114.9174772386311	1243.6449597414658	1246.4067739027969	1143.3532325594456	1226.4979476025158	1146.0531693355406	1262.7884850889318	1022.8897012692734	1091.94522972407	1185.2903581193427	1262.6107269104996	1188.3266091991982	1130.1943076671353	1221.6465602123626	1096.0941991192296	1046.853889295376	1190.2375940092343	1147.3260767302402	1266.0191185670687	1243.6299010952991	1175.2829781290443	1102.3674720677855	1109.597043821299	1239.326440107183	1258.2517427988973	1304.4702776642275	1229.3699104610446
1263.3766819696991	1233.0576260055636	1214.8115290723724	1114.9174772386311	1243.6449597414658	1246.4067739027969	1143.3532325594456	1226.4979476025158	1146.0531693355406	1259.8412355934427	1022.8897012692734	1091.94522972407	1181.7695649499487	1262.6107269104996	1188.2141058831203	1130.1748120174677	1221.6465602123626	1096.0941991192296	1045.9698080949993	1188.747081929825	1147.2582368733504	1266.0190475378017	1243.6299010952991	1173.2823436577637	1102.3674720677855	1109.597043821299	1239.326440107183	1254.915510594829	1301.0275227115517	1229.3699104610446
1263.3766819696991	1231.8897682399622	1214.4870164044744	1114.9174772386311	1243.6449597414658	1246.4067739027969	1143.2659252460983	1226.4979476025158	1140.3477032241753	1259.8412355934427	1022.8897012692734	1091.94522972407	1181.7695649499487	1262.6107269104996	1188.2141058831203	1130.170180378387	1221.6465602123626	1096.061672645098	1045.9698080949993	1188.747081929825	1146.909333043473	1266.0018019908794	1243.6299010952991	1173.2823436577637	1102.3674720677855	1106.8104704644932	1239.326440107183	1214.4334861382665	1301.0275227115517	1219.1049400588058
1263.3766819696991	1225.9942654310735	1211.9524574966051	1114.9174772386311	1238.0476572238283	1246.4024089525021	1143.2659252460983	1226.4979476025158	1140.3477032241753	1247.4864329867803	1020.881352797979	1091.94522972407	1181.7695649499487	1262.6107269104996	1186.8832883282416	1130.170180378387	1221.0852343204942	1096.061672645098	1043.8894543466038	1188.747081929825	1146.909333043473	1266.0007249156035	1243.6299010952991	1173.2823436577637	1102.3674720677855	1106.8104704644932	1235.036577667221	1214.4334861382665	1301.0275227115517	1219.1049400588058
1259.3007398469526	1224.6783252685275	1196.3100260403648	1114.9174772386311	1213.8932018182581	1246.4024089525021	1142.5903079990233	1223.0152629078575	1140.3477032241753	1244.9208783291556	1020.881352797979	1091.94522972407	1181.7695649499487	1262.1326981647435	1176.6521506345582	1130.1624691796517	1220.999657223261	1094.3842690629529	1043.5660022012628	1188.5310655386415	1146.3267968947528	1266.0007249156035	1243.6299010952991	1170.9797871099902	1102.0620198816348	1106.8104704644932	1235.036577667221	1213.6800260941845	1301.0275227115517	1219.1049400588058
1259.3007398469526	1221.4901837436278	1191.2104374702528	1114.9174772386311	1213.8932018182581	1246.4024089525021	1142.5903079990233	1223.0152629078575	1140.3477032241753	1244.9208783291556	1020.881352797979	1091.94522972407	1181.7695649499487	1261.645366158183	1176.6515682020645	1130.0401325026535	1210.6732213614087	1094.3842690629529	1043.5660022012628	1188.5310655386415	1146.3267968947528	1266.0004416953661	1243.6299010952991	1149.6442301581637	1100.609183734448	1106.8104704644932	1235.036577667221	1213.2481743853878	1301.0275227115517	1219.1049400588058
1259.3007398469526	1217.2204342665384	1187.7827224489752	1114.8912570855027	1213.8932018182581	1246.3590316871773	1142.5903079990233	1222.9867219869163	1140.3477032241753	1244.9208783291556	1018.1191370341593	1091.94522972407	1181.7695649499487	1261.645366158183	1176.6515682020645	1130.0401325026535	1208.894662965895	1093.479117382034	1043.5660022012628	1188.5310655386415	1141.5956948838254	1266.0003019526982	1243.6299010952991	1149.6442301581637	1100.609183734448	1106.7678298045294	1235.036577667221	1213.2481743853878	1301.0275227115517	1215.2926908904178
1259.3007398469526	1210.0134352385094	1187.7827224489752	1114.8912570855027	1213.8932018182581	1246.3590316871773	1142.5903079990233	1222.9867219869163	1135.6149919249385	1244.9208783291556	1018.1191370341593	1084.6573355350943	1179.4042063480047	1261.6326736637207	1176.6515682020645	1129.9206251444816	1208.894662965895	1093.479117382034	1043.5660022012628	1187.9217771841468	1139.9501809108701	1266.0003019526982	1243.6299010952991	1149.6442301581637	1100.609183734448	1104.5881450533864	1232.4580600842587	1213.0490192833252	1299.7350612314026	1215.2926908904178
1259.294417902888	1203.8539652231107	1187.7827224489752	1113.346137927174	1213.8932018182581	1246.3590316871773	1141.6081393898723	1222.9801854244113	1134.7015357026746	1244.9208783291556	1018.1191370341593	1083.8691892486268	1179.4042063480047	1259.175309685749	1176.6515682020645	1129.9046828161686	1184.8679739116694	1093.479117382034	1041.0139779065312	1187.9217771841468	1139.9501809108701	1266.0003019526982	1243.6289044638613	1149.6442301581637	1100.608950665029	1104.5881450533864	1232.4580600842587	1209.7903998493039	1298.7622484406834	1215.2926908904178
1259.2615936246661	1203.8539652231107	1187.3098057141979	1112.4830258364927	1213.8932018182581	1246.352167818806	1141.6081393898723	1222.9801854244113	1130.5625999895142	1240.6643180451722	1017.3208685418515	1081.7390731197804	1178.5104420611983	1259.175309685749	1169.9341074477493	1129.7319535101128	1184.8679739116694	1093.479117382034	1040.77012021463	1187.9217771841468	1139.9501809108701	1266.0003019526982	1243.6289044638613	1149.6442301581637	1100.608950665029	1104.4174824799907	1232.386209854883	1209.7903998493039	1298.7622484406834	1215.2926908904178
1256.4465330647429	1192.3418931411463	1184.8513472339573	1112.0043190463853	1213.8932018182581	1246.352167818806	1140.8168936037496	1222.9801854244113	1130.5625999895142	1240.6643180451722	1017.1255436293427	1081.282573069192	1177.9691377002732	1259.175309685749	1159.153753223066	1129.3962608266088	1184.8679739116694	1093.479117382034	1040.77012021463	1187.9217771841468	1139.9501809108701	1266.000296896906	1236.595555096583	1144.5954260974045	1098.3900541466026	1103.7547141219072	1232.386209854883	1209.7903998493039	1298.7622484406834	1215.2926908904178
1256.4465330647429	1163.6910045579123	1184.8513472339573	1111.0224820725864	1213.8932018182581	1246.113366825072	1138.3559465059434	1222.9801854244113	1124.6800343239381	1240.6643180451722	1017.0726238796497	1080.6986698222122	1177.925059204159	1259.175309685749	1159.153753223066	1127.8828416695721	1176.6429756440184	1093.479117382034	1040.77012021463	1187.9217771841468	1139.9501809108701	1266.000296896906	1236.507529325887	1140.8707692859173	1098.3900541466026	1103.7547141219072	1232.386209854883	1209.7903998493039	1298.7622484406834	1215.2926908904178
1256.4465330647429	1163.0820287516608	1183.2586176585278	1109.705876133336	1213.8932018182581	1246.0912081495726	1138.3559465059434	1222.9801854244113	1084.9858583447663	1194.0863955452367	1006.8133012248837	1078.4444691375502	1177.925059204159	1254.4420950230437	1159.153753223066	1127.8828416695721	1176.6429756440184	1093.479117382034	1040.77012021463	1187.5139440358016	1139.1323862379058	1266.0001578003676	1236.3161409195882	1139.1946055230292	1096.0742915050143	1101.4422897382128	1231.686406804913	1209.7903998493039	1298.6696062666178	1215.2926908904178
1256.4465330647429	1162.0508913806077	1183.2586176585278	1109.705876133336	1213.8932018182581	1246.0882031109027	1138.3559465059434	1222.9801854244113	1084.9858583447663	1194.0863955452367	1006.8133012248837	1075.553779397371	1160.4534073670607	1254.4420950230437	1159.153753223066	1127.732134357024	1172.1698850195883	1092.4412450555765	1040.77012021463	1187.500574719725	1132.5895542919227	1266.0001578003676	1236.3161409195882	1139.1946055230292	1096.0742915050143	1099.1257132742692	1191.2114671717686	1209.453574099557	1298.6696062666178	1215.2926908904178
1256.4465330647429	1161.8809019915147	1183.2586176585278	1109.705876133336	1213.8932018182581	1246.0882031109027	1138.3559465059434	1222.9801854244113	1084.9858583447663	1193.92290868424	1006.8133012248837	1075.3897694013533	1144.540910162138	1254.4420950230437	1159.153753223066	1127.732134357024	1172.0817400370063	1092.4412450555765	1040.77012021463	1187.5003059002702	1132.5895542919227	1266.0001578003676	1236.3161409195882	1139.1946055230292	1093.1065897910153	1098.7181539042492	1191.2114671717686	1209.453574099557	1298.6696062666178	1193.6645545174079
1256.0837625624745	1160.6417450097238	1183.0792832841908	1108.9536411150384	1213.8932018182581	1246.0882031109027	1138.3559465059434	1222.9801854244113	1084.0721866795243	1193.8498128412077	1006.6357113910999	1074.8079117984055	1144.540910162138	1254.4420950230437	1158.8607488341586	1127.732134357024	1172.0817400370063	1092.4412450555765	1040.77012021463	1187.2061616663245	1132.5895542919227	1266.0001578003676	1236.3161409195882	1138.168720932535	1093.1065897910153	1098.7181539042492	1191.2114671717686	1166.579509551492	1298.151533411088	1175.7167668100358
1256.0837625624745	1160.6417450097238	1170.215952890677	1108.9536411150384	1213.4963869322787	1246.0880759497636	1133.2481200833145	1222.5673258055476	1084.0721866795243	1193.01906720428	1006.576054933196	1074.8079117984055	1144.246538134584	1254.4420950230437	1157.0448940011802	1127.732134357024	1172.0817400370063	1092.4380098840886	1040.77012021463	1187.2061616663245	1125.3143201151975	1266.0001578003676	1236.3161409195882	1138.168720932535	1091.6300058246816	1098.7181539042492	1191.2114671717686	1160.1997906518466	1297.4952811497078	1174.958127749475
1256.0837625624745	1160.6417450097238	1170.1498332692393	1108.875787048717	1213.4963869322787	1246.0879873085223	1133.2481200833145	1222.5673258055476	1084.0721866795243	1193.01906720428	998.92653555643	1073.134488697619	1144.246538134584	1252.0086612133257	1156.5233431561733	1091.510874791898	1172.0817400370063	1092.3741488905375	1040.77012021463	1187.2061616663245	1125.3143201151975	1266.0001578003676	1236.3161409195882	1138.168720932535	1091.6300058246816	1098.6223394113963	1191.2114671717686	1160.1997906518466	1297.4952811497078	1174.8357414948296
1255.57942662587	1160.6367498297373	1170.1498332692393	1108.875787048717	1210.888774717249	1246.0879873085223	1133.2481200833145	1222.2717483259971	1084.0721866795243	1193.01906720428	998.92653555643	1072.8561168206843	1144.246538134584	1252.0086612133257	1156.0497289622501	1091.510874791898	1172.0817400370063	1092.3741488905375	1040.77012021463	1187.0656484058227	1125.3143201151975	1266.0001578003676	1236.3161409195882	1131.9148803975993	1089.8997657717637	1097.787287160215	1191.2114671717686	1160.151053560106	1296.8299527588697	1174.8357414948296
1253.8670225520111	1155.3636743371333	1169.3698585140407	1108.875787048717	1210.888774717249	1246.0879873085223	1133.2481200833145	1222.2717483259971	1083.9153677770853	1193.01906720428	992.8810512775528	1072.3124264127873	1144.246538134584	1250.695466934401	1152.4079238888808	1091.510874791898	1170.3445831161503	1092.3741488905375	1040.4659655281498	1187.0656484058227	1124.481175641466	1266.0001578003676	1236.1541525640137	1131.9148803975993	1088.0083320115114	1096.294671236345	1191.2114671717686	1160.151053560106	1296.8299527588697	1174.8357414948296
1253.67150132749	1149.9711760236073	1167.5173101938065	1108.8466937998455	1210.4201110008971	1246.0879710271875	1132.438380581161	1219.0006110934878	1083.9153677770853	1191.8366211043613	992.8810512775528	1072.208768471372	1144.246538134584	1250.695466934401	1152.3872320662017	1091.4884408116952	1170.3445831161503	1090.5704039564048	1039.7769729050628	1187.0656484058227	1124.481175641466	1266.0001578003676	1235.7946721814149	1131.9148803975993	1081.778848480956	1096.294671236345	1191.2114671717686	1160.151053560106	1296.7247983715538	1174.8357414948296
1253.67150132749	1149.9711760236073	1166.434110656912	1108.0214646444738	1210.4201110008971	1246.0879655600008	1132.438380581161	1217.8609501595797	1083.4804579449517	1189.4451652876094	992.8810512775528	1071.4553447979529	1144.246538134584	1249.9115859401713	1144.847708487891	1091.4884408116952	1168.0872772527346	1089.63388998143	1039.7769729050628	1187.033895405579	1123.271051461736	1266.0001578003676	1234.8775111328225	1131.9148803975993	1081.778848480956	1093.478371126544	1191.2114671717686	1159.1658937720636	1294.7819123418776	1173.796871738592
1253.0788559278403	1149.9711760236073	1166.3733730599233	1107.7921348119671	1210.3697378615411	1246.0801010897972	1132.1083729644079	1217.8609501595797	1083.4804579449517	1188.5894638831169	992.2576772912857	1071.2027752160288	1143.7742278854566	1249.8272760773195	1144.847708487891	1091.4884408116952	1167.2146093779747	1086.1786598433846	1038.5005525329284	1187.0221292263693	1123.271051461736	1266.00015595117	1234.6409037114695	1131.4435291118853	1080.0458395978562	1093.478371126544	1191.2114671717686	1159.082838571551	1294.7819123418776	1173.796871738592
1249.8840231804147	1148.81833493104	1166.3189958434898	1107.7921348119671	1202.30602243631	1246.0801010897972	1130.1177430128314	1216.4409230270173	1083.4611396442544	1188.5894638831169	988.0421363884398	1069.5491376322284	1143.7742278854566	1249.7619998563027	1144.4184605798546	1091.4751091026055	1158.2533014996407	1086.1786598433846	1038.5005525329284	1187.0221292263693	1120.7362631302597	1266.0001555360059	1234.1394489107374	1128.0186193929371	1077.5091065881663	1092.6038589798368	1191.2114671717686	1159.0711437951097	1294.7819123418776	1172.5078230345168
1249.8840231804147	1148.81833493104	1166.3189958434898	1107.5586224410608	1202.30602243631	1246.0714023970186	1130.1177430128314	1216.4409230270173	1083.2048201780035	1188.5894638831169	987.6345784962809	1067.1051425557089	1143.7742278854566	1249.7476170651134	1141.7360746230092	1091.4503759076306	1158.2533014996407	1086.1786598433846	1037.1182515564476	1187.0221283369726	1119.4374822121085	1266.0001555360059	1234.1394489107374	1128.0120899146132	1077.1288351614467	1090.4388711072925	1190.9132057434304	1159.0711437951097	1294.7819123418776	1170.3537982437492
1249.8840231804147	1144.240281368865	1166.3189958434898	1107.5586224410608	1202.30602243631	1246.0398808437624	1130.1177430128314	1216.4409230270173	1083.2048201780035	1188.5894638831169	987.1412995846492	1067.1051425557089	1143.7742278854566	1249.7160143033739	1141.1528429466696	1091.4503759076306	1158.2533014996407	1086.1786598433846	1037.1182515564476	1187.022107319417	1118.463264570787	1266.0001555360059	1227.509337402921	1128.0120899146132	1076.207889616378	1090.4388711072925	1190.9132057434304	1159.0711437951097	1294.7819123418776	1170.3537982437492
1249.8840231804147	1144.240281368865	1165.5599665131035	1107.5586224410608	1201.891623633051	1246.0398808437624	1127.9798389887692	1216.3645200499025	1082.7318827050235	1188.5894638831169	987.0805938839986	1067.1051425557089	1143.7742278854566	1247.8247091070175	1140.012839892473	1091.4333971681926	1158.2533014996407	1084.1025621772853	1037.1182515564476	1187.022107319417	1118.443362587892	1266.000155528241	1227.4820256610676	1120.1602070786867	1075.3353819327383	1090.4388711072925	1187.8458351053396	1159.0283421631586	1294.035569227156	1170.3537982437492
1249.8840231804147	1144.240281368865	1165.5599665131035	1107.5586224410608	1201.891623633051	1246.032920921101	1127.9798389887692	1211.4261242439543	1082.7318827050235	1187.315309940569	946.6021868004073	1061.6099586059763	1143.7742278854566	1247.8247091070175	1133.8819035820813	1091.3443517717565	1158.2533014996407	1084.1025621772853	1034.5694887035959	1187.022107319417	1118.443362587892	1266.000155528241	1226.8516115181292	1120.058849462255	1072.4941438770327	1089.7435372035363	1187.8458351053396	1159.0204458154772	1294.035569227156	1169.247468341812
1249.7839177852302	1143.1403116162005	1165.5599665131035	1106.351804985553	1200.629000956059	1246.032171625734	1127.9798389887692	1211.4261242439543	1082.7318827050235	1187.315309940569	946.4973757501516	1061.6099586059763	1140.7171744734314	1239.2973291051835	1133.7713495942392	1091.3348882735036	1131.7866330784468	1082.6147364050112	1034.5694887035959	1187.0221072542238	1116.071324802098	1266.000155528241	1226.8096759187206	1120.058849462255	1068.7647561867354	1089.7435372035363	1187.1935460024756	1159.0204458154772	1294.035569227156	1166.4464133953056
1248.9731309047856	1142.9732302227862	1164.9646958168203	1106.351804985553	1200.629000956059	1246.032171625734	1091.3923179541998	1199.0687820781136	1082.7318827050235	1187.1471555927365	946.4973757501516	1061.6099586059763	1140.7171744734314	1236.1804517047615	1133.6192040680014	1091.3092947652958	1092.8989022326225	1082.6147364050112	989.3183702908783	1187.022107220501	1112.262479060123	1266.000155528241	1224.2013613916756	1120.058849462255	1068.7647561867354	1088.8388624784961	1187.1935460024756	1159.0093902147717	1294.035569227156	1166.4464133953056
1248.9731309047856	1142.865716809943	1164.9646958168203	1106.351804985553	1200.629000956059	1246.0313454418979	1088.5871484257107	1195.7559668435006	1081.3343528160253	1187.1289728132515	946.1348223463713	1061.6099586059763	1140.502348943608	1235.652000758633	1132.1173748794188	1091.1187570192888	1089.9193992533196	1082.6147364050112	950.8790131072719	1187.022104733565	1112.262479060123	1266.000155526524	1224.2013613916756	1119.4883242664014	1063.1610351058503	1088.3179255391285	1185.9416644611374	1159.006467679998	1294.035569227156	1166.4464133953056
1248.9731309047856	1142.8617696153178	1164.9646958168203	1106.351804985553	1200.629000956059	1246.0313322284333	1088.5871484257107	1195.7559668435006	1081.3343528160253	1187.1289728132515	946.1348223463713	1059.8461908109323	1140.097106071012	1235.652000758633	1131.9741354153332	1091.1187570192888	1089.6517732087204	1082.6147364050112	950.8790131072719	1187.022104733565	1112.1853566015825	1266.000155526524	1224.2013613916756	1119.4883242664014	1062.6709347857402	1087.3082036162373	1185.9416644611374	1159.0052626497215	1293.9508336218405	1166.4464133953056
1248.9731309047856	1142.8617696153178	1163.9684801771937	1106.351804985553	1199.9277074598003	1246.0313221831223	1087.4929658942965	1191.6767606971632	1078.4752880428637	1187.1275903231262	946.1344871848853	1059.6862247661804	1136.8682198845477	1235.6513258919595	1131.8098265569065	1091.1187570192888	1088.789382435944	1082.3847314765476	950.1314222357762	1187.022104733565	1109.4281727654452	1266.0001555252788	1224.2013613916756	1116.554254003614	1061.5142282645388	1087.3082036162373	1184.8918179471202	1159.0052626497215	1293.9069504249535	1159.8065107286388
1247.8443368585786	1136.1154759448305	1163.9684801771937	1106.351804985553	1199.9277074598003	1246.0312912742484	1087.2481013504043	1191.6767606971632	1078.4752880428637	1187.1266266963003	940.5863952057822	1055.8659830365932	1136.8682198845477	1235.5988325984192	1129.4279795901316	1091.1187570192888	1083.3488903868692	1082.3847314765476	949.9541695060747	1187.022104733565	1109.358043148408	1266.0001555252788	1222.819493611254	1116.554254003614	1058.6264177135208	1085.0420620394502	1182.5682526930425	1159.0052626497215	1293.9017018560762	1159.8065107286388
1247.8443368585786	1136.1154759448305	1163.1407318070424	1106.351804985553	1199.9277074598003	1246.0312798980626	1087.2481013504043	1191.6767606971632	1078.4752880428637	1186.975695563851	940.5863952057822	1055.8659830365932	1136.8682198845477	1233.7578570202274	1129.2887132378264	1091.0651672112958	1083.3488903868692	1080.6478372910292	949.8902648202597	1187.0221026376844	1109.141461227529	1266.0001555252788	1222.819493611254	1116.554254003614	1058.6264177135208	1085.0420620394502	1182.0003092595296	1159.0052626497215	1293.9012039312877	1159.8065107286388
1247.8443368585786	1136.1154759448305	1163.1407318070424	1106.351804985553	1198.938387947296	1246.0312798980626	1087.2481013504043	1191.6767606971632	1078.4752880428637	1186.975695563851	940.5863952057822	1054.1077818418376	1136.8682198845477	1233.7578570202274	1128.7809608540174	1091.045362465021	1083.3488903868692	1080.6478372910292	949.8902648202597	1187.0221026376844	1109.141461227529	1266.0001555252788	1216.8032061012268	1116.554254003614	1057.0982227636316	1084.9168819818	1182.0003092595296	1159.0042513535172	1293.9012039312877	1159.8065107286388
1246.6318675704688	1136.0986105840193	1162.5385132631259	1106.351804985553	1198.825379280369	1246.0312775094812	1086.3446783682166	1191.1213840471205	1078.4752880428637	1186.975695563851	940.1849138127121	1053.3461082049248	1136.1751207551515	1233.1989945855357	1127.6302495608718	1091.017653069111	1082.9516344093613	1080.6478372910292	949.1654962448024	1187.0196501920514	1104.9545473499563	1266.0001555252788	1216.8032061012268	1116.554254003614	1056.585178039416	1083.458948886098	1177.4802798657906	1159.0022748396275	1293.9010904507431	1159.8065107286388
1246.607610383683	1135.8183303209394	1160.2788670901737	1106.351804985553	1198.825379280369	1246.0312773892233	1085.4731993587725	1191.1213840471205	1072.7873064361042	1185.671279486895	940.1849138127121	1053.3461082049248	1098.7576255418035	1233.1989945855357	1127.6289272028657	1091.017653069111	1082.917249013805	1080.5699973973792	949.0950791965797	1187.0126730157908	1104.9545473499563	1266.0001555197405	1215.7874357610344	1115.582283494089	1056.585178039416	1083.454656204286	1177.4802798657906	1159.0022441284398	1293.8590142635185	1157.9865040181771
1246.607610383683	1135.4701005641675	1160.2788670901737	1106.351804985553	1198.825379280369	1246.024717121521	1085.4731993587725	1191.1213840471205	1072.7873064361042	1185.671279486895	940.1849138127121	1045.2204081651562	1098.7576255418035	1233.1989945855357	1127.6272271713776	1091.017653069111	1082.862949534771	1080.5699973973792	949.0950791965797	1187.0122878089685	1103.6571104331306	1266.0000752610072	1203.4869639821907	1115.582283494089	1055.282613418875	1081.7508085908707	1165.1765054987807	1159.0001547156155	1293.8590142635185	1157.5829674755846
1246.1024233303692	1135.3224277202419	1160.2788670901737	1106.351804985553	1197.3438445791564	1246.024717121521	1085.4731993587725	1191.0470399201456	1072.7873064361042	1182.810095175314	940.1849138127121	1044.3002775761138	1098.7576255418035	1233.074775256912	1127.6272271713776	1091.017653069111	1081.966712232003	1080.5272721963152	949.0950791965797	1187.0104726381537	1103.6571104331306	1266.0000639062305	1203.4869639821907	1109.5530214252817	1054.2727233176233	1081.614846282902	1165.1765054987807	1159.0001547156155	1293.8590142635185	1155.3187846965293
1245.8292068984013	1134.4713914933052	1156.624453532167	1105.0772989759207	1197.3438445791564	1246.0237243282859	1085.2673744391057	1191.0470399201456	1072.7873064361042	1182.810095175314	938.8510840633041	1044.3002775761138	1098.7515305088773	1233.074775256912	1126.6007877805791	1054.9925958112635	1081.6463844121495	1076.0134856389757	949.0950791965797	1187.0104726381537	1103.6571104331306	1266.0000638812653	1189.991754964368	1109.5530214252817	1053.4046763213705	1081.5034662092144	1165.1765054987807	1159.0001547156155	1293.8590142635185	1154.9890221756102
1245.8292068984013	1134.4713914933052	1156.624453532167	1105.0772989759207	1196.9618447996904	1246.0233970345087	1085.2673744391057	1188.6576858424214	1071.8836079003186	1182.810095175314	938.8510840633041	1042.7671394827325	1098.5683901547545	1106.465278844872	1126.3813409037994	1054.973196333091	1081.5454458208196	1076.0134856389757	949.069591079344	1187.0104726381537	1103.6571104331306	1266.0000637741182	1184.8345418271954	1109.5530214252817	1053.1526890350997	1081.4917492487439	1162.3536016358212	1159.0001547156155	1293.6087479006055	1154.9890221756102
1245.317026875057	1133.5975271604034	1156.616138398585	1105.0772989759207	1196.8741102758668	1246.0225613185257	1085.0676698191266	1188.4850210617192	1070.8823087740886	1182.78199303198	938.7464396909013	1042.0034105198347	1097.6148879375737	1105.1544679310664	1126.3813409037994	1054.973196333091	1081.413575219628	1075.905059579459	949.069591079344	1187.0104726381537	1096.0641402705182	1266.0000637741182	1182.030718965399	1109.501357923569	1053.1522677975136	1081.37506814639	1162.0156555574226	1159.0001545338687	1293.6087479006055	1154.8418471704283
1245.2748262829407	1132.277669616914	1155.5668583588226	1104.9233636376996	1193.0534343548986	1246.022148019752	1085.0676698191266	1185.9341047704963	1070.8823087740886	1182.78199303198	938.7464396909013	1041.9987865636726	1097.6148879375737	1105.1544679310664	1125.0493958088819	1054.700267684566	1081.0873859405674	1075.0666903246386	949.069591079344	1187.0104726381537	1096.0641402705182	1266.0000636133404	1182.030718965399	1109.501357923569	1053.1522677975136	1081.37506814639	1160.3189571152902	1159.0001545338687	1293.6087479006055	1154.5955693768378
1245.2748262829407	1132.277669616914	1155.5668583588226	1104.9222448667088	1193.0534343548986	1246.0157555770088	1084.8550506934553	1185.9341047704963	1070.5155673660977	1176.1074783719973	938.7350052879585	1040.9100269488395	1097.373508085812	1104.0110967943265	1125.0493958088819	1054.700267684566	1079.0004795121463	1075.0666903246386	949.069591079344	1187.0090825244	1095.4919310048465	1266.0000636133404	1180.92584784592	1106.0978978222104	1053.1522677975136	1081.37506814639	1160.1832875645598	1159.0001545338687	1293.5875708458032	1154.5865448019604
1245.2748262829407	1131.519061636061	1155.5668583588226	1104.9222448667088	1191.2470206183555	1246.0157555770088	1084.1313560764397	1185.9341047704963	1070.5155673660977	1176.1074783719973	938.7350052879585	1040.5640960939313	1097.373508085812	1100.3115429212426	1124.637382592181	1054.700267684566	1079.0004795121463	1075.0666903246386	949.069591079344	1187.0090825244	1095.4919310048465	1258.9453570217665	1180.92584784592	1106.0978978222104	1053.1522677975136	1079.8123023169314	1160.1779987096602	1159.0001545338687	1293.5875708458032	1152.386423442567
1244.6286023510156	1131.519061636061	1154.7343554187794	1099.3191686391501	1191.2470206183555	1246.0157555770088	1084.1274347563553	1185.9341047704963	1070.5155673660977	1176.1074783719973	938.4199914586195	1040.4150317432745	1097.373508085812	1100.3115429212426	1124.637382592181	1054.681596790114	1078.699287241308	1072.8039386009953	949.0520713544549	1187.0090825244	1094.4802777142625	1258.9453570217665	1180.92584784592	1102.185379895253	1050.8417961522564	1079.8123023169314	1159.4867236979787	1159.0001545338687	1293.5875708458032	1152.386423442567
1244.0337620494577	1131.519061636061	1154.2573841971137	1097.4787690101439	1191.2470206183555	1246.0157555770088	1084.1274347563553	1184.0287823691529	1070.5118295999441	1174.4743398396151	937.586685208697	1040.3090696807706	1097.129895942848	1100.2715743457022	1124.634664021604	1054.681596790114	1076.100791952931	1072.8039386009953	949.0520129966044	1187.0090825244	1094.4802777142625	1258.5198534602923	1180.7246884452752	1102.185379895253	1050.8417961522564	1079.8123023169314	1159.4840808964548	1159.0001545338687	1293.5875708458032	1152.386423442567
1244.0203582210975	1131.4018367937365	1154.2573841971137	1097.4787690101439	1191.08592911371	1246.0157555770088	1084.0873323161309	1182.845603249955	1070.5117737650992	1174.4743398396151	937.3652984611758	1040.1529731614567	1096.961701440755	1097.6481104764316	1124.634664021604	1054.6091849995146	1075.6536388984223	1072.8039386009953	949.0488722396765	1187.0090825244	1094.4802777142625	1258.5198534602923	1180.7246884452752	1102.185379895253	1049.9792172427733	1077.514305506517	1159.4840808964548	1159.0001545338687	1293.5781608906677	1143.4085826666178
1244.0203582210975	1131.4018367937365	1152.7146791947762	1097.4787690101439	1190.6121095079554	1246.0076961290245	1084.0873323161309	1182.845603249955	1070.5117398330965	1171.2602770355054	935.4284818767776	1039.6294751580522	1096.8374586740197	1097.6481104764316	1124.634664021604	1054.569381781855	1074.3345745112892	1072.8039386009953	949.0123416764158	1187.000112120511	1094.4802777142625	1258.338882256894	1180.7246884452752	1102.185379895253	1048.4968055232303	1077.514305506517	1159.482584548362	1159.0001545338687	1293.5701827994567	1143.4085826666178
1244.0203582210975	1131.03824784442	1152.7146791947762	1097.4787690101439	1190.6121095079554	1246.005540705903	1084.0800952813574	1182.845603249955	1070.2293852105101	1167.4394143764976	935.4284818767776	1038.420902715779	1096.8331266716255	1097.3334622356888	1124.634664021604	1054.5596023663538	1074.0886335378113	1072.8039386009953	949.0032041268464	1187.000112120511	1094.4802777142625	1256.4550618820688	1179.7234321471283	1102.185379895253	1048.230684501296	1077.514305506517	1159.482584548362	1159.0001545338687	1293.5701827994567	1143.4085826666178
1244.0203582210975	1131.03824784442	1152.7146791947762	1097.4787690101439	1190.2339203777037	1246.005540705903	1084.0800952813574	1182.845603249955	1070.2293852105101	1167.4394143764976	935.4284818767776	1038.2537485852354	1096.66609044777	1094.6186904373235	1124.634664021604	1054.5596023663538	1074.0479835186693	1072.8039386009953	949.0006995949786	1187.000112120511	1093.3358496704218	1256.4550618820688	1179.1470107113757	1100.8881044033226	1047.297733660114	1076.5426713304946	1159.0652415331815	1159.0001420615629	1293.5701827994567	1142.176886937425
1244.0203582210975	1131.0356901272924	1152.661016877621	1097.4630077640093	1190.2339203777037	1246.0052801537722	1083.7710256590383	1182.845603249955	1070.2171730104642	1167.4394143764976	935.4284818767776	1038.1689552543476	1095.236560208451	1093.1394336257008	1124.5799745362413	1054.5271764438858	1073.801611858908	1072.8039386009953	949.0005278098803	1187.000109503356	1093.3358496704218	1256.4550618820688	1179.1470107113757	1098.6419449290784	1047.1490584635726	1074.6373361011883	1159.055947993433	1159.0001420615629	1293.5677983487826	1142.176886937425
1243.622586173872	1130.1923450637983	1152.2399029829878	1097.4630077640093	1189.600191224519	1246.0052775127738	1083.7710256590383	1182.845603249955	1069.6923475886274	1164.6544555997991	934.9828352706272	1037.7196299755014	1095.236560208451	1090.30950872495	1124.5799745362413	1054.5262711666637	1072.6750423768885	1072.8039386009953	949.0005278098803	1187.000109501051	1093.3358496704218	1256.1843684517785	1179.1470107113757	1098.6419449290784	1046.885664305834	1074.6373361011883	1159.0546616747315	1159.0001420615629	1293.5504341533049	1140.905705371314
1241.6334280087294	1130.1923450637983	1150.0315631310111	1094.30332671889	1189.139162831888	1246.0051123222447	1083.4597701651721	1180.53567713542	1069.6923475886274	1164.2059339649559	934.7036130181209	1037.4314677547036	1095.236560208451	1088.8015491080039	1124.560416008399	1054.5241967583158	1069.7223881102054	1042.2991283537501	949.0004344191099	1187.0001081966361	1093.3262558344124	1256.1843684517785	1178.4979467528583	1098.5917843159934	1045.536840266169	1074.2015196694692	1158.897398106703	1159.0001402664323	1293.5504286817345	1139.6286023949913
1241.6334280087294	1128.5712705815968	1150.0315631310111	1093.9390688818162	1189.139162831888	1246.0051123222447	1083.4597701651721	1178.4882460050599	1069.1610731648568	1162.4049102662975	934.7036130181209	1036.4321441957213	1094.5416541370128	1087.101313647173	1124.560416008399	1054.5239432219075	1066.8045489833466	1042.2991283537501	949.0004344191099	1187.0001081966361	1090.984720881162	1256.1843684517785	1177.3329370389836	1097.5291410924601	1045.536840266169	1073.3090516254852	1158.4231109088728	1159.0001402664323	1293.5504286817345	1137.55238456728
1241.0546548830919	1128.5712705815968	1150.0315631310111	1093.9390688818162	1188.8487191754004	1246.0050546224143	1083.4597701651721	1178.4882460050599	1069.1610731648568	1162.4049102662975	934.6989893455186	1035.0364021314062	1094.5416541370128	1087.101313647173	1124.555646810998	1054.5182152302018	1066.8045489833466	1042.2991283537501	949.000350430629	1187.0001081966361	1090.984720881162	1256.1843684517785	1176.4984739071313	1097.5291410924601	1045.536840266169	1073.3090516254852	1158.2896037691116	1159.0001402664323	1293.5504240428734	1137.55238456728
1241.0114846756537	1128.5682302691946	1149.982370954321	1093.6868705855513	1188.8339498795804	1246.0050481455596	1083.4371767259606	1178.4882460050599	1069.082658062439	1162.4049102662975	934.6962178940686	1034.6471441429085	1094.5416541370128	1085.508555151599	1124.549400810374	1054.5093735126356	1066.8045489833466	1042.2991283537501	949.000350430629	1187.0000952986093	1090.984720881162	1256.1843684517785	1176.1582650613211	1097.48242617272	1045.536840266169	1073.3090516254852	1158.2393706463865	1159.0001402664323	1293.5499052499563	1137.55238456728
1240.9805466726687	1128.4729195768514	1149.7791862717368	1093.6471328187286	1188.7933274452193	1246.005027178614	1083.4297101911493	1178.4882460050599	1069.082658062439	1155.1315889946354	934.5886854702511	1034.5054115657833	1094.5416541370128	1085.2859451393456	1124.549400810374	1054.5078309910707	1065.8234627846764	1042.2991283537501	949.000350430629	1187.0000952986093	1090.8519379370139	1256.1843684517785	1176.1582650613211	1097.4809238293074	1045.4068983683242	1073.3090516254852	1158.1940304789512	1159.0001402664323	1293.5499052499563	1137.3751944902872
1240.4742942508597	1127.6548675269578	1149.5600694289087	1093.363202342736	1188.7933274452193	1246.005027178614	1083.4297101911493	1177.8697317789936	1069.082658062439	1155.0358477557218	934.1555903908538	1034.4800748249763	1094.5416541370128	1085.2859451393456	1124.544059461701	1054.5078309910707	1065.8234627846764	1042.2991283537501	949.000350430629	1187.0000952986093	1090.333947951704	1256.1843684517785	1176.1582650613211	1097.4809238293074	1045.1873836640823	1073.162645499693	1158.1940304789512	1159.0001402664323	1293.5262852892922	1129.7055386594775
1240.2560892684737	1126.7402862724884	1149.5600694289087	1091.3125151867707	1187.7993636120684	1246.005027178614	1083.3344887999235	1176.8333600513197	1069.082658062439	1155.0358477557218	934.1555903908538	1034.030771382142	1094.5416541370128	1082.3014655811357	1124.5278142243396	1054.5053741611468	1062.465339418096	1042.2991283537501	949.000350430629	1187.0000952986093	1090.333947951704	1256.1843684517785	1176.1368783838118	1097.4809238293074	1045.1873836640823	1073.0042799235075	1158.1879932893394	1159.0001402664323	1293.5262852892922	1129.7055386594775
1239.601977363055	1126.614462033994	1149.5214658165435	1091.3125151867707	1187.7993636120684	1246.0049990031466	1083.0515113187025	1175.7071503813265	1069.082658062439	1150.1237944019365	934.0320018293289	1034.030771382142	1094.5416541370128	1082.3014655811357	1124.5077854711649	1054.505283550765	1062.465339418096	1042.2692198593027	949.0003429881423	1187.0000952986093	1090.333947951704	1256.1843684517785	1174.9216149904416	1096.7746306539166	1045.1752151476562	1072.813157929544	1156.1169941790977	1159.0001331312833	1293.515555556704	1127.3764999823761
1237.7883878556386	1126.0954075146497	1149.4004078579474	1090.9092009669268	1187.7993636120684	1246.0049990031466	1083.0515113187025	1175.6665158523692	1068.7447200641159	1150.1237944019365	933.0084011632633	1033.4059867606861	1092.4143937340878	1082.3014655811357	1124.5077854711649	1054.5019422017735	1060.078758651883	1041.6509385233678	949.0003429881423	1187.0000952986093	1089.6089327157529	1255.7288852251904	1174.5969069073728	1096.0465026848146	1045.047549809539	1072.4534180954158	1156.1169941790977	1159.0000940950151	1293.515555556704	1127.3764999823761
1237.5915982918746	1126.0799978170235	1149.1753658256098	1089.543788904304	1187.216645171749	1246.0049990031466	1083.0515113187025	1175.2860300260054	1068.7447200641159	1149.9706292555657	933.0084011632633	1033.2762016723095	1092.4143937340878	1080.7022000938762	1124.5077854711649	1054.5011290966333	1060.078758651883	1041.342643715717	949.0003429881423	1187.0000952986093	1089.6089327157529	1255.7288852251904	1174.5969069073728	1095.2322534548634	1044.9772751775347	1072.4032073658213	1156.1169941790977	1159.0000926748894	1293.5147434700684	1119.0260025836728
1237.5002111545732	1125.8872494737343	1149.1753658256098	1089.4917796007585	1187.216645171749	1246.0049990031466	1083.0515113187025	1175.1196187639239	1068.7447200641159	1147.6459107539563	932.9054670690682	1033.0494872571353	1092.4143937340878	1080.7022000938762	1124.5077854711649	1054.500818346017	1058.7924188319666	1041.342643715717	949.0003429881423	1187.0000952986093	1089.2384841547423	1255.7288852251904	1169.6341200603683	1094.3575841363654	1044.8913233259377	1072.3844091814383	1156.0609598993726	1159.0000926748894	1293.5147434700684	1119.0260025836728
1237.5002111545732	1125.6160670024285	1149.0160452406371	1089.4917796007585	1187.216645171749	1246.0049990031466	1083.0515113187025	1175.0547603878103	1068.7447200641159	1146.2992647785586	932.9054670690682	1033.0494872571353	1092.4143937340878	1080.7022000938762	1124.5073323513082	1054.500028172394	1057.1961026917772	1040.4490771188593	949.0003429881423	1187.0000952986093	1089.2384841547423	1254.9382676431646	1169.6129940377723	1093.7735515249014	1044.870212887005	1072.3536582383626	1155.8844908496335	1159.0000926748894	1293.5147434700684	1119.0260025836728
1237.0392308124337	1125.5620413066779	1148.8145580222842	1089.4917796007585	1187.216645171749	1246.0049990031466	1083.0515113187025	1174.5390565330426	1068.7447200641159	1145.7298176023119	932.8511012832602	1032.6211105949915	1092.4143937340878	1079.9807463443403	1124.5066945504825	1054.500028172394	1057.1859897913655	1040.1702990649267	949.0003429881423	1187.0000952986093	1089.2384841547423	1254.9382676431646	1169.6129940377723	1093.7735515249014	1044.775307701059	1072.2786547549922	1155.629555595696	1159.0000926748894	1293.5145646328056	1119.0260025836728
1237.0392308124337	1125.5482083550714	1148.7422619476463	1089.4917796007585	1185.8293791822489	1246.0049990031466	1083.0515113187025	1173.7795116009802	1068.4869318363362	1145.0509714038012	932.8511012832602	1032.2740575753346	1091.2008895751906	1079.9807463443403	1124.5066159085943	1054.500028172394	1057.18426722522	1040.1681496146807	949.0003429881423	1187.0000952986093	1089.2384841547423	1254.540429568645	1169.607030911694	1093.7735515249014	1044.775307701059	1072.017641685511	1155.3317509469457	1159.000092674878	1293.5137445055984	1119.0260025836728
1237.0392308124337	1125.4229703243218	1148.3341738415193	1087.4610452115323	1185.7671026789699	1246.0049990031466	1083.0216097264135	1173.5091405794665	1068.4869318363362	1143.5201879770696	932.62382692951	1032.2495170372645	1090.675159650427	1078.8683922640212	1124.5066159085943	1054.5000027338183	1055.1101120644162	1040.1681496146807	949.0003429881423	1187.0000952986093	1089.171064724042	1254.540429568645	1169.3383900081474	1093.5944948368094	1044.7746927082421	1071.9867765049578	1151.2799107133417	1159.0000926543482	1293.5137445055984	1119.0260025836728
1236.3351619814928	1125.2992102559488	1148.3251707837856	1087.4610452115323	1185.7611706659177	1246.0049990031466	1083.0216097264135	1173.4415451980578	1068.4869318363362	1143.2089157978794	932.62382692951	1032.1287225054325	1090.675159650427	1078.3676641979318	1124.5066159085943	1054.5000027338183	1055.1101120644162	1039.9153844724415	949.0003429881423	1187.0000952986093	1089.171064724042	1253.4885067330151	1169.3362912627226	1092.5739568155113	1044.7173977556101	1071.1556316888443	1151.2799107133417	1159.0000926529676	1293.5133168939637	1117.9978406881532
1236.2753623105982	1125.2051715021612	1148.2774452756141	1087.4610452115323	1185.1436230160366	1246.0028919336967	1083.0152208912439	1170.878500505776	1068.4869318363362	1142.9239149303635	932.4879920299927	1032.0605916081063	1090.675159650427	1078.3676641979318	1124.5066159085943	1054.5000027338183	1055.1101120644162	1038.6869238912257	949.0003429881423	1187.0000952986093	1089.1424535708886	1253.4885067330151	1169.3161102499198	1092.5739568155113	1044.7173977556101	1071.1556316888443	1151.2799107133417	1159.0000890054685	1293.508648565892	1117.9978406881532
1236.0708742483305	1125.1868161978014	1148.2170291264206	1087.4610452115323	1185.1436230160366	1246.0028919336967	1083.0130492656142	1170.878500505776	1068.4540715649907	1142.9099185563132	932.416369614929	1031.8955266609792	1090.6266466965708	1078.2306401536925	1124.504306644694	1054.5000027338183	1054.5063019711629	1038.6869238912257	949.0001429666199	1187.0000952986093	1089.142384147355	1253.3486244834407	1169.3102525890652	1092.5359421408962	1044.708407541358	1071.1556316888443	1151.2799107133417	1159.0000890054685	1293.508648565892	1117.9978406881532
1236.0708563920352	1124.9433138114796	1148.2170291264206	1087.4610452115323	1185.1436230160366	1246.0028919336967	1083.0029991600384	1170.878500505776	1068.395383626102	1142.9099185563132	932.4163676832832	1031.8954990351983	1088.3322179555412	1077.830471332902	1124.504306644694	1054.5000027338183	1054.5063019711629	1038.6869238912257	949.0000270400319	1187.0000952604114	1089.142384147355	1253.3486244834407	1168.3852551641899	1092.491327460502	1044.6918705148157	1071.1556316888443	1151.2799107133417	1159.0000890054685	1293.508648565892	1117.9978406881532
1227.984913483294	1124.928970611173	1147.9503966547109	1087.4610452115323	1185.1436230160366	1246.0028919336967	1083.0004838157233	1168.1219727053845	1068.3909542970628	1142.9096984192886	932.4163676832832	1031.7076733523882	1086.4686578047972	1077.830471332902	1124.504306644694	1054.5000027338183	1054.1264873299358	1036.780870413412	949.0000270400319	1187.0000952604114	1089.1404854435282	1253.3486244834407	1168.3852551641899	1092.4269902462656	1044.6918705148157	1071.1377925524403	1149.4731137485107	1159.0000890054685	1293.5083755744547	1116.4421314820793
1227.984913483294	1124.894298873968	1147.9503966547109	1087.1105345848698	1184.674202078142	1246.0028919336967	1083.0004838157233	1166.8946059977234	1068.360189270637	1142.0845141845223	932.4163676832832	1031.7076733523882	1086.4686578047972	1077.7758044237967	1124.504306644694	1054.5000027338183	1052.9421662795166	1036.7226977945859	949.0000270400319	1187.0000952604114	1089.0028660108833	1253.315927758876	1168.3852551641899	1091.6038241319748	1044.5978154297295	1071.1377925524403	1149.4731137485107	1159.0000890054685	1293.5083755744547	1115.892398071979
1227.9817225397198	1124.8741458323952	1147.9120686901267	1085.802158052556	1184.2180142951356	1246.0021314744395	1083.0004671277716	1166.8946059977234	1068.3461050644207	1141.9363737916417	932.3673952282965	1031.5813854250935	1086.2108558271366	1077.4490821035038	1124.5031860499535	1054.5000027338183	1052.908130677642	1036.4672116931215	949.0000229478013	1187.0000609791864	1088.9551576000579	1252.507872791221	1168.3852551641899	1091.6020606292186	1044.5885443956715	1071.0433582350122	1149.4731137485107	1159.0000890054685	1293.5072244816913	1115.892398071979
1227.9817225397198	1124.75814589017	1147.88155303611	1085.802158052556	1184.2180142951356	1246.0021314744395	1083.000433997808	1142.2603461233437	1068.346075368694	1137.4986095937568	932.2824998041082	1031.5244768640412	1085.99304655271	1077.257784962987	1124.5031146961978	1054.5000027338183	1052.6846127981037	1036.02267685723	949.0000219148742	1187.0000609791864	1088.7257137895099	1250.8797972433679	1168.3415057489951	1091.411560503037	1044.5885443956715	1071.0433582350122	1149.4731137485107	1159.0000890054685	1293.5072244816913	1115.892398071979
1203.2387953702234	1124.6854423026148	1147.88155303611	1085.5483900199158	1183.983962717086	1246.0021314744395	1083.0004077307663	1140.1645244912224	1068.346075368694	1137.4986095937568	932.2605667576076	1031.5244768640412	1084.601651452351	1077.257784962987	1124.5031146961978	1054.5000027338183	1050.4967381707468	1036.02267685723	949.0000219148742	1187.0000609791864	1088.719955177167	1250.786383667297	1168.243613513862	1091.411560503037	1044.5885443956715	1071.0433582350122	1149.4731137485107	1159.0000864247806	1293.5072244816913	1115.4105473345712
1202.9891560590531	1124.6848084132116	1147.8756446852242	1084.81922621687	1183.983962717086	1246.0021314744395	1083.0004077307663	1139.8874615092593	1068.3460753179893	1137.4898193184063	932.260465180023	1031.1426611133045	1084.601651452351	1076.8215689000174	1124.502238094325	1054.5000027338183	1049.778048477042	1036.02267685723	949.0000217681721	1187.0000609791864	1088.696235804528	1250.786383667297	1168.243613513862	1091.0981029738898	1044.5536377843641	1070.9223209862798	1149.4731137485107	1159.0000864247806	1293.5072244816913	1114.9703801041148
1201.6904227648117	1124.6835184002261	1147.7601230453897	1084.81922621687	1183.983962717086	1246.0021314744395	1083.0004077307663	1137.7526625872802	1068.346075306983	1136.682850229783	932.1558913307879	1031.0326212766388	1084.601651452351	1076.5598823403004	1124.502238094325	1054.5000027338183	1049.6099157059693	1036.02267685723	949.0000217681721	1187.0000609791864	1088.6912469593149	1250.786383667297	1168.243613513862	1091.0981029738898	1044.5439242956513	1070.9223209862798	1148.9546968409463	1159.0000864247806	1293.5072244816913	1114.9703801041148
1201.4947833999722	1124.677561146831	1147.7601230453897	1084.81922621687	1183.983962717086	1246.0021314744395	1083.0004077307663	1135.6547295066648	1068.26394434711	1135.9770413050687	932.1558913307879	1030.936088754434	1084.5642954280465	1076.5304798049901	1124.502238094325	1054.5000027338183	1049.6099157059693	1036.02267685723	949.0000217334959	1187.0000609791864	1088.6912469593149	1250.786383667297	1168.2418850397585	1090.427928196371	1044.5206785453704	1070.9208349136286	1148.9546968409463	1159.0000864247806	1293.5072244816913	1114.9703801041148
1201.4947833999722	1124.6771860358742	1147.7601230453897	1084.81922621687	1183.8524600169476	1246.0021314744395	1083.000388349994	1135.2879551324113	1068.263296839858	1135.9067182110555	932.1558913307879	1030.936088754434	1084.5642954280465	1076.5304798049901	1124.5014564520638	1054.5000027338183	1049.6099157059693	1036.0226391004433	949.0000217311049	1187.0000609791864	1088.5308133308436	1250.786383667297	1168.2373400148294	1090.2547642177997	1044.5206785453704	1070.9182154913105	1148.9546968409463	1159.0000864247806	1293.5072244816913	1114.9703801041148
1201.2227183427208	1124.6730170574322	1147.630506546	1083.6524036242517	1183.8524600169476	1246.0021314744395	1083.000388349994	1135.2879551324113	1067.7383432371723	1133.7737596792244	932.1230271623491	1030.8173497947737	1084.5642954280465	1076.3194372965058	1124.5014564520638	1054.5000027338183	1048.617919306857	1036.0040471625312	949.0000216500817	1187.0000609791864	1088.5308133308436	1250.2063104119495	1168.2274835963067	1090.2547642177997	1044.5206785453704	1070.9136611873087	1148.088201019007	1159.0000864247806	1293.5047447554366	1114.9703801041148
1201.2227183427208	1124.6730170574322	1147.622972283663	1083.6524036242517	1182.4173124114768	1246.0021314744395	1083.000388349994	1135.0456271651665	1067.7383432371723	1133.7737596792244	932.1230271623491	1030.786251522703	1084.471070328693	1076.3194372965058	1124.5014564520638	1054.5000027338183	1048.0216690343932	1035.8874824930417	949.0000216499983	1187.0000609791864	1088.5308133308436	1250.2063104119495	1168.2274835963067	1090.2547642177997	1044.5206785453704	1070.8393389596022	1147.5259349653272	1124.883262843307	1293.5047105063331	1114.9703801041148
1201.1661978776542	1124.637555526575	1147.622972283663	1083.6524036242517	1182.4173124114768	1246.0021314744395	1083.000387516058	1135.0456271651665	1067.7383432371723	1133.7737596792244	932.1230271623491	1030.7843049382486	1084.388749481549	1076.3194372965058	1124.5014564520638	1054.5000027338183	1047.6507880622169	1035.865721114983	949.0000216499983	1187.0000609791864	1088.5308133308436	1250.2063104119495	1168.2264895198289	1090.2473884237795	1044.5206785453704	1070.8393389596022	1147.5259349653272	1124.8755659643914	1293.5046057651332	1114.4870645921328
1201.1661978776542	1124.6287656853428	1147.6023039808442	1081.9476856171893	1182.4173124114768	1246.0021314744395	1083.000387516058	1134.3223803289834	1067.7383432371723	1133.0453912272535	932.1230271623491	1030.7824208143084	1041.512695323176	1076.3194372965058	1124.5014564520638	1054.5000027338183	1047.6507880622169	1035.8533609138578	949.0000216499983	1187.0000609791864	1088.5308133308436	1250.2063104119495	1168.2258327253069	1089.4394089364514	1044.515728056331	1070.8393389596022	1147.0718318157485	1124.8755659643914	1293.5046057651332	1113.9626863605217
1200.9992955931175	1124.5286474791192	1147.3691959936264	1079.039738737191	1182.1219834718058	1246.0021314744395	1083.000387516058	1134.3223803289834	1067.7383432371723	1133.0453912272535	932.1230271623491	1030.5676413571787	1040.885196615535	1076.3142698080844	1124.501450855469	1054.5000027338183	1047.0094366192498	1035.85069036814	949.0000216499983	1187.0000609791864	1088.5308133308436	1250.2063104119495	1167.990354815584	1089.4029549522015	1044.5157090387243	1070.6665917642151	1144.8932207535277	1124.8755659643914	1293.5046057651332	1113.9626863605217
1200.9992955931175	1124.5286474791192	1147.3691959936264	1079.039738737191	1181.565365946806	1246.0018678744877	1083.0000599189866	1134.0540912366748	1067.7383432371723	1133.0453912272535	932.1230271623491	1030.5676413571787	1040.334083887735	1076.0709141501538	1124.5014044402137	1054.5000027338183	1046.9883084989413	1035.8501362254015	949.0000078237421	1187.0000609791864	1088.5308133308436	1250.2063104119495	1167.990354815584	1089.199906517712	1044.5050306617834	1070.6665917642151	1144.8932207535277	1124.8755659643914	1293.5046057651332	1111.3811800249446
1200.9788223152493	1124.5286474791192	1147.3565252304427	1079.039738737191	1180.8346610366639	1246.001809378687	1083.0000480815377	1134.0540912366748	1067.7383432371723	1132.5871674974942	932.1230271623491	1030.5676413571787	1040.0808447488998	1076.0615737049766	1124.5014044402137	1054.5000027338183	1046.8556682580952	1035.8392931008034	949.0000013058757	1187.0000609791864	1088.5308133308436	1250.2063104119495	1167.990354815584	1089.199906517712	1044.502357854645	1070.6665917642151	1144.8932207535277	1124.8755659643914	1293.5046030730364	1111.3811800249446
1200.925224249456	1124.5286474791192	1147.3550448433032	1045.1051015371186	1180.0061943422238	1246.0018093288372	1083.0000480815377	1133.411434466997	1067.7383432371723	1131.9982896452657	932.1228979199701	1030.5676413571787	1040.0228792223184	1076.0615737049766	1124.5014044402137	1054.5000011194675	1046.8019740309364	1035.834060295128	949.0000012338523	1187.000045834161	1088.5308133308436	1250.2063104119495	1167.990354815584	1089.1461056592825	1044.5020902750202	1070.6665917642151	1143.2636427620896	1124.8537516607003	1293.5046026476816	1109.6429936782165
1200.925224249456	1124.5286474791192	1147.3508500156	1044.7720452892063	1179.9408449676212	1246.001804390672	1083.0000471732899	1133.0912233896374	1067.7383432371723	1130.8634095400375	932.1227592384545	1030.5676413571787	1040.0228792223184	1076.0615737049766	1124.5014044402137	1054.5000011194675	1046.2454562361968	1035.834060295128	949.0000012332454	1187.000045834161	1088.5308133308436	1249.6242002851213	1167.990354815584	1089.054627847521	1044.5012033973032	1070.6633033501525	1143.2636427620896	1124.7394325568139	1293.5046004291873	1109.6429936782165
1200.8984898425708	1124.523084207867	1147.3503723818264	1044.7666426137735	1179.9408449676212	1246.0017997767989	1083.000046466883	1133.0912233896374	1067.7383432371723	1130.8634095400375	932.1100548106181	1030.5676413571787	1039.8868892961782	1076.0615737049766	1124.5014044402137	1054.5000011194675	1046.2313135160505	1035.833654645679	949.0000012332454	1187.000045834161	1088.5308133308436	1248.5684325822308	1167.990354815584	1088.9995896871706	1044.5011123401414	1070.6633033501525	1143.1425447083793	1124.6508204711572	1293.4965845605616	1109.6429936782165
1200.779789953975	1124.5229065867377	1147.2423770925586	1044.7194247512305	1179.8456197832088	1246.0017997767989	1083.000046466883	1128.6806031591464	1067.7383432371723	1130.626994127534	932.097667376882	1030.0864199139394	1039.8488493223904	1076.0611461163192	1124.5013917668452	1054.5000011194675	1046.0156700017599	1035.833654645679	949.0000012332454	1187.000045834161	1088.5308133308436	1248.5684325822308	1167.990354815584	1088.9596936048088	1044.5011123401414	1070.6633033501525	1142.5227805246209	1124.6508204711572	1293.4965845605616	1108.943176264134
1200.779789953975	1124.520711571553	1147.204288092076	1044.6963737747133	1179.5233780287567	1246.0017993923375	1083.000046466883	1128.6806031591464	1067.7383432371723	1130.4437473298788	932.0968232974549	1030.0864199139394	1039.231140119845	1076.0611461163192	1124.5013917668452	1054.5000011194675	1045.9476802173763	1035.833654645679	949.000001230793	1187.000045834161	1088.5308133308436	1248.5684325822308	1167.990354815584	1088.9596936048088	1044.5011123401414	1070.6342586272124	1142.5227805246209	1124.6508204711572	1293.4965845605616	1108.7235636889357
1200.7220267522414	1124.520711571553	1147.204288092076	1044.6963737747133	1179.5157620655057	1246.0017993923375	1083.000046466883	1128.6806031591464	1067.7383432371723	1130.4260395092556	932.0968232974549	1030.0864199139394	1039.231140119845	1076.0611461163192	1124.5013917668452	1054.5000011194675	1045.9476802173763	1035.7892636025001	949.0000012306606	1187.000045834161	1088.5308133308436	1248.5684325822308	1167.990354815584	1088.713827558809	1044.5011123401414	1070.6342586272124	1142.5227805246209	1124.6508204711572	1293.4965845605616	1108.6990753093144
1200.658091535472	1124.519933222585	1147.2022541588858	1044.645359822598	1179.5146152760285	1246.0017993923375	1083.0000391440474	1128.026983024117	1067.7383432371723	1130.4260395092556	932.0968232974549	1030.0864199139394	1039.231140119845	1076.043709466585	1124.5009481977363	1054.5000011194675	1045.691706416787	1035.7689843212881	949.0000012305323	1187.000045834161	1088.5268467993621	1248.5684325822308	1167.7397796599976	1088.7123527884014	1044.5011123401414	1070.586932929555	1142.5227805246209	1124.5664281829693	1293.4965845605616	1108.5272834581685
1200.3556385352465	1124.519933222585	1147.1328089523906	1044.645359822598	1179.5146152760285	1246.0017993401489	1083.0000391440474	1128.026983024117	1067.6743870764185	1130.3038912808884	932.0968232974549	1030.0864199139394	1038.7440030636567	1076.038962953814	1124.5009481977363	1054.5000011194675	1045.6891182664738	1035.6334221268162	949.0000012304877	1187.000045834161	1088.5210435884687	1248.5684325822308	1167.7397796599976	1088.6311796849643	1044.5011123401414	1070.586932929555	1142.0224070549878	1124.5664281829693	1292.8977350723667	1108.5272834581685
1200.3556385352465	1124.519933222585	1147.1283348107108	1044.645359822598	1178.9777187145685	1246.0017993401489	1083.0000206064772	1127.4561937777557	1067.6743870764185	1130.3038912808884	932.0963595700498	1030.0864199139394	1038.7440030636567	1076.0207931316104	1124.5009481977363	1054.5000011194675	1045.4476401901388	1035.6260297474132	949.0000012304877	1187.000045834161	1088.5038015323507	1248.296055755725	1167.7397796599976	1088.6075182875231	1044.5011091872345	1070.5622871357552	1141.0185908499116	1124.5466557327088	1292.8725741827297	1108.5272834581685
1200.3556385352465	1124.519933222585	1147.1279350382215	1044.645359822598	1178.9777187145685	1246.0017948420273	1083.000008398258	1127.4561937777557	1067.6743870764185	1130.3038912808884	932.0963595700498	1030.0864199139394	1038.7128700912497	1076.0207931316104	1124.5009481977363	1054.5000011194675	1045.4476401901388	1035.6260297474132	949.000001221594	1187.000045834161	1088.501530746399	1247.130679156517	1167.7397796599976	1087.3301434625876	1044.5011091872345	1070.5622871357552	1140.6660837023383	1124.5434103820764	1292.8725741827297	1108.5272834581685
1200.1303583901008	1124.519933222585	1147.1279350382215	1044.645359822598	1178.9777187145685	1246.0017948420273	1083.000005958822	1127.3625417152848	1067.5207291691017	1130.3038912808884	932.0941769496666	1030.0864199139394	1038.7128700912497	1076.0207931316104	1124.5009481977363	1054.5000011194675	1045.4476401901388	1035.6260297474132	949.000001221594	1187.000045834161	1088.5010818850446	1245.9452237662892	1167.7397796599976	1087.3301434625876	1044.5011091872345	1070.5622871357552	1140.399811267259	1124.5185534533766	1292.8432364816442	1108.3974403161608
1200.1303583901008	1124.5135002220513	1147.1279350382215	1042.5315336525698	1178.855184884182	1246.0017948420132	1083.000005958822	1126.8860553833044	1067.5200605870975	1130.1440422705891	932.061483229956	1030.0864199139394	1038.2764401688457	1076.0207931316104	1124.5009481977363	1054.5000011194675	1045.4476401901388	1035.381178855183	949.000001221594	1187.000045834161	1088.5010818850446	1245.3863584767887	1167.6059046077837	1087.3301434625876	1044.5011091872345	1070.5622871357552	1140.399811267259	1124.5104597684308	1292.8073840821307	1108.321939847815
1199.5632760443282	1124.508116809694	1147.127917835961	1042.5315336525698	1178.18239500788	1246.0017788328832	1083.0000058246571	1126.8860553833044	1067.5133670854834	1130.1413333145067	932.0605241421252	1030.0735621281701	1038.2764401688457	1076.0207931316104	1124.5009481977363	1054.5000008531651	1045.4476401901388	1035.3684969461183	949.000001221594	1187.0000455873337	1088.5010777863836	1244.875336602922	1167.6059046077837	1087.2084241254774	1044.5011091872345	1070.5453403487606	1140.2801685724874	1124.508776047025	1292.7778848711964	1107.7046882415343
1199.5632760443282	1124.508116809694	1147.1041137287634	1042.5315336525698	1178.0186795721054	1246.0017788328832	1083.0000058215737	1126.8860553833044	1067.512141886029	1130.1413333145067	932.0599623225498	1030.0501761122762	1038.2764401688457	1076.0156467323163	1124.5009481977363	1054.5000008531651	1045.2001260724671	1035.2639752203058	949.000001221594	1187.0000455873337	1088.5010429436795	1244.8041965228563	1167.6059046077837	1087.2084241254774	1044.5011091872345	1070.5438650935548	1140.2570711397586	1124.5049815086977	1292.7011678619474	1107.2376234016065
1199.5632760443282	1124.5076208463545	1147.103205775279	1042.5315336525698	1177.9896985283954	1246.0017763590265	1083.0000056594713	1124.0961456171733	1067.5087166983003	1129.9560948862445	932.0501836755448	1030.049944372474	1038.1807665592655	1076.015415411864	1124.5009481977363	1054.5000008531651	1045.2001260724671	1035.2639752203058	949.000001221594	1187.0000454683402	1088.5009897984237	1244.0651067135586	1167.315688604804	1087.2066016567428	1044.5011091872345	1070.5436772683279	1140.2259114609622	1124.50360423061	1292.6019608322154	1107.2376234016065
1199.5632760443282	1124.5070965536102	1147.1021758223833	1042.4441707481258	1177.8019711734867	1246.0012484894921	1083.0000024387982	1124.0961456171733	1067.3932778669648	1129.9560948862445	932.0501836755448	1030.043970059664	1038.1194333275364	1076.015415411864	1124.5009481977363	1054.5000008531651	1045.2001260724671	1035.2338096297522	949.000001221594	1187.0000454683402	1088.500914606349	1244.0651067135586	1167.3089348285762	1087.172830344706	1044.501101645682	1070.5365865693648	1140.054730153668	1124.50360423061	1292.6019608322154	1107.2376234016065
1199.5437105972433	1124.5070965536102	1147.0898686139717	1042.4441707481258	1177.8019711734867	1246.0012484894921	1083.0000024387982	1124.0961456171733	1067.3932778669648	1129.9560948862445	932.0488752813058	1030.0351037064004	1038.1053338053812	1076.0071339246958	1124.5009481977363	1054.5000008531651	1044.9906623949519	1035.2338096297522	949.000001221594	1187.0000452636145	1088.500914606349	1244.0177073648877	1167.2876105265136	1085.6839075066073	1044.501101645682	1070.5361499480148	1140.050200831192	1124.503376224555	1292.6019608322154	1107.1857509483043
1199.5404520171166	1124.5070965536102	1147.0898686139717	1042.4441707481258	1177.8019711734867	1246.0012484894921	1083.0000024387982	1123.3454039761039	1067.2247087753537	1129.9560948862445	932.0488752813058	1030.035065347435	1038.0870282640915	1076.0071339246958	1124.5009481977363	1054.5000008531651	1044.9906623949519	1035.1968806802342	949.000001221594	1187.0000452636145	1088.5005805324963	1244.0177073648877	1167.2876105265136	1085.6839075066073	1044.501101645682	1070.535067865711	1139.8156221985666	1124.5029806880952	1292.1244487202766	1105.8199571183477
1199.538373220169	1124.5060185711577	1147.0300411736157	1042.4441707481258	1177.7808087342137	1246.0012484894921	1083.0000024387982	1123.3454039761039	1067.1964396183378	1129.9560948862445	932.0488752813058	1030.035065347435	1037.9724510452652	1076.0071339246958	1124.5009481977363	1054.5000008531651	1044.9906623949519	1035.036058288614	949.000001221594	1187.0000452636145	1088.5005805324963	1243.5362602136947	1167.1323438969557	1085.5551187827532	1044.501101645682	1070.535067865711	1139.7782265749113	1124.5029806880952	1291.610727073334	1105.8199571183477
1199.538349867403	1124.50521539947	1147.0300411736157	1042.0706381722703	1177.7363067725382	1246.0012484894921	1083.0000024387982	1123.3454039761039	1067.1964396183378	1129.9544561821874	932.0488752813058	1030.03467215106	1037.9027927606944	1076.0067501310623	1124.5009481977363	1054.5000008531651	1044.9906623949519	1035.036058288614	949.0000012071055	1187.0000452636145	1088.5005329257178	1243.5362602136947	1167.1323438969557	1085.5551187827532	1044.501101645682	1070.5347856221902	1139.7704473703873	1124.5029085635879	1291.610727073334	1105.8199571183477
1199.538349867403	1124.50521539947	1147.0300411736157	1042.0706381722703	1177.7363067725382	1246.0012484894921	1083.0000024139008	1122.4950513939543	1067.168033907536	1129.9544561821874	932.0488752813058	1030.03467215106	1037.8703745861858	1076.0064152493444	1124.5009481977363	1054.5000008531651	1044.9906623949519	1035.0089618173406	949.0000012064604	1187.0000452447855	1088.5005329257178	1243.5362602136947	1167.1323438969557	1084.8043661560646	1044.501101645682	1070.5345433261698	1139.4285595803965	1124.5029085635879	1291.610727073334	1105.8199571183477
1199.538349867403	1124.5051791718886	1147.0300411736157	1042.0706381722703	1176.6318099096802	1246.0012484894921	1083.0000024139008	1122.4950513939543	1067.168033907536	1129.920703216803	932.0488595107232	1030.0344539716145	1037.6940774366433	1076.0064152493444	1124.5009481977363	1054.5000008531651	1044.8481263218137	1035.0060932491779	949.0000012064432	1187.0000452447855	1088.5005329257178	1243.4257365190933	1167.1323438969557	1083.2076638440353	1044.501101645682	1070.5345433261698	1139.4285595803965	1124.5029085635879	1291.0947238624503	1105.8199571183477
1199.5383366353065	1124.5051791718886	1147.0300411736157	1042.0652636631728	1176.6318099096802	1246.0012484894921	1083.0000024139008	1122.4950513939543	1067.168033907536	1129.8946147550703	932.0482595408707	1030.0305132768053	1037.6940774366433	1076.0063712734425	1124.5009481977363	1054.5000008531651	1044.8389824507049	1035.0058980576591	949.0000012064413	1187.0000452447855	1088.5005329257178	1242.8811197907016	1167.1323438969557	1083.2076638440353	1044.501101645682	1070.5345367194427	1139.321361157049	1124.5029085635879	1291.0947238624503	1105.8199571183477
1199.5294438847232	1124.5048006747688	1147.0300411736157	1041.3720577205463	1176.6318099096802	1246.0012484894921	1083.0000024139008	1120.4385644948306	1067.1121622723754	1129.752013833012	932.045801967096	1030.0305132768053	1037.6546493380986	1076.0063712734425	1124.5009481977363	1054.5000008531651	1044.8200150928587	1035.0049420984792	949.0000012064413	1187.0000452447855	1088.5005329257178	1242.8107465876517	1167.1323438969557	1083.2076638440353	1044.500605520754	1070.5286645428039	1139.2970111216673	1124.5029085635879	1291.0947238624503	1105.8179220419984
1199.5294438847232	1124.5047702156373	1147.0300411736157	1041.3720577205463	1176.6318099096802	1246.0012484894921	1083.0000024139008	1120.4385644948306	1067.1119680430947	1129.752013833012	932.045801967096	1030.0305132768053	1037.6145057644753	1076.0063712734425	1124.5009481977363	1054.5000008531651	1044.8194605580336	1035.0049420984792	949.0000012064413	1187.0000452447855	1088.5005329257178	1242.8107465876517	1167.1323438969557	1081.3656487208832	1044.5005554500813	1070.5286645428039	1139.2272099453917	1124.5029085635879	1289.5281167378405	1105.4374215762114
1199.5294438847232	1124.5047613289676	1147.0300411736157	1041.3720577205463	1176.595136163093	1246.0012448759226	1083.0000024139008	1118.8070992363837	1067.1116813566014	1129.7379965779937	932.045801967096	1030.0305132768053	1037.6064041036084	1076.0063712734425	1124.5009481977363	1054.5000008531651	1044.8194605580336	1035.0049357445505	949.0000012064413	1187.0000452447855	1088.5005329257178	1242.3238057801073	1167.1323438969557	1079.5630876435307	1044.5005554500813	1070.5286645428039	1139.1909137743883	1124.5029085635879	1288.705111684399	1105.4185618088254
1199.5231308011696	1124.5047601260953	1147.0300411736157	1041.353253868746	1176.2432267213098	1246.0012448759226	1083.0000024090332	1118.7230336764203	1067.081823663483	1129.5217044732967	932.045801967096	1030.0305132768053	1037.602224061662	1076.0063712734425	1124.5009481977363	1054.5000008531651	1044.793588697965	1035.0045396105759	949.0000012064305	1187.0000452447855	1088.5005329257178	1242.2878918311249	1167.1287372632767	1076.1226429825088	1044.5005549418784	1070.5286541362416	1139.1438579247308	1124.5029085635879	1281.376847810826	1105.4145977013522
1199.5231308011696	1124.5047546497901	1147.0300411736157	1041.353253868746	1176.2146979991946	1246.0011468860505	1083.0000024090332	1117.1042482879707	1067.044940720062	1129.5136583862666	932.0305814493902	1030.0305132768053	1037.5956348166428	1076.0063712734425	1124.5009481977363	1054.5000008531651	1044.793588697965	1035.0024495185403	949.000001206422	1187.0000452447855	1088.500532492684	1241.6071439523655	1167.1097232533143	1074.8784846233825	1044.5005549418784	1070.5286541362416	1139.1430712982942	1124.5029085635879	1281.376847810826	1105.3248408518966
1199.5231308011696	1124.5047546497901	1147.0300411736157	1041.353253868746	1176.151717068284	1246.0011468860505	1083.0000024090332	1117.1042482879707	1067.044940720062	1129.5136583862666	932.0305814493902	1030.0305132768053	1037.4622347055788	1076.0063712734425	1124.5009481977363	1054.5000008531651	1044.785546833572	1035.0024495185403	949.000001206422	1187.0000452447855	1088.5005275118838	1241.6071439523655	1167.1055657564698	1074.7187625251659	1044.500553651611	1070.5286541362416	1139.1213306492382	1124.5029085635879	1281.376847810826	1105.3248408518966
1199.5231308011696	1124.5047546497901	1147.0300411736157	1041.353253868746	1175.5460987737574	1246.0011468860505	1083.0000024090332	1117.1042482879707	1067.0445689082053	1129.4973878136686	932.0305814493902	1030.0305132768053	1037.4596389221529	1076.006357425603	1124.5009481977363	1054.5000008531651	1044.7548066043046	1035.0024495185403	949.0000012061572	1187.0000452447855	1088.5005260894554	1241.6071439523655	1167.1022292011126	1074.7187625251659	1044.500553651611	1070.5285078626875	1139.090848744069	1124.5029085635879	1279.4344992838737	1105.3248408518966
1199.5231308011696	1124.5044504066277	1147.0300411736157	1041.320080441721	1175.5460987737574	1246.0011468860505	1083.0000024090332	1117.1042482879707	1067.0445689082053	1129.4900032281557	932.0277809400485	1030.0305132768053	1037.4596389221529	1076.006357425603	1124.50088687361	1054.5000008531651	1044.7395890774426	1035.0024495185403	949.0000012061572	1187.0000452447855	1088.5005259769098	1241.5311329158403	1167.0993613448159	1074.2612999869186	1044.500553651611	1070.5284857077725	1139.0900869199127	1124.5029015943005	1279.3887623364658	1105.2647166197246
1199.522601624701	1124.5044504066277	1147.0300411736157	1041.292953276745	1175.5460987737574	1246.0011468860505	1083.0000024090332	1116.9517232656856	1067.0405367040964	1129.4900032281557	932.0277809400485	1030.0305132768053	1037.2792813993265	1076.0063572538686	1124.50088687361	1054.5000008530872	1044.6477661169713	1035.0024495185403	949.0000012061572	1187.0000452447855	1088.5005128635169	1241.5255783009516	1167.0993237232346	1074.1181745688114	1044.500553651611	1070.5284856749581	1139.0825360790277	1124.5029015943005	1279.2725541516706	1105.2545068727945
1199.522601624701	1124.5044504066277	1147.0266186828667	1041.292953276745	1175.4962769230933	1246.0011468860505	1083.0000024090332	1116.912818421452	1067.0375640724712	1129.4900032281557	932.0277029160786	1030.0305132768053	1037.2792813993265	1076.0063572538686	1124.50088687361	1054.5000008530872	1044.6477661169713	1035.0024495185403	949.0000012061572	1187.0000452447855	1088.5005128635169	1241.5150763556762	1167.0993237232346	1073.2933956608526	1044.500553651611	1070.5284856131243	1139.0825360790277	1124.5029015943005	1279.2725541516706	1105.1327685652434
1199.522601624701	1124.5044504066277	1147.0262436582618	1041.244769109041	1175.4897463773486	1246.0011468860505	1083.0000019111012	1115.8011263514095	1067.0375640724712	1129.4898466051156	932.0277029160786	1030.0305132768053	1037.2792813993265	1076.0063572538686	1124.50088687361	1054.5000008530872	1044.6373061856802	1035.0024471028623	949.0000012061572	1187.0000431490894	1088.5005128635169	1241.5150763556762	1167.0993164125105	1072.527010874016	1044.500553651611	1070.5284855869227	1139.0646192211984	1124.5029015943005	1279.2725541516706	1105.1327685652434
1199.5223732477887	1124.504160525464	1147.0254033463905	1041.0369398203088	1175.4733426572843	1246.0011468860505	1083.0000019111012	1115.8011263514095	1067.0375640724712	1129.4470480471648	932.0208415404039	1030.0302746305067	1036.980872524231	1076.0062732751048	1124.5007805428445	1054.5000008530872	1044.5654733800784	1035.0022670157718	949.0000012061572	1187.0000431490894	1088.5005128635169	1241.5150763556762	1167.0951277689273	1050.0327833436186	1044.5005314573023	1070.5284831144072	1139.0426224631835	1124.5029015943005	1279.2725541516706	1105.1325959948206
1199.5223732477887	1124.504160525464	1147.0254033463905	1041.0369398203088	1175.3050677787053	1246.0011412712638	1083.0000019111012	1114.7316229863281	1067.03458336914	1129.4171836407643	932.0166490512007	1030.0302746305067	1036.978083134507	1076.0062029502262	1124.5007805428445	1054.5000008529803	1044.5415844566917	1035.0022670157718	949.0000012059746	1187.0000431490894	1088.5005128635169	1241.5115624257944	1167.0942879042304	1046.1626981967952	1044.5005314573023	1070.5266389065685	1139.0421619045082	1124.5029015943005	1279.2293211677872	1105.1318766201039
1199.521107068529	1124.504160525464	1147.0254033463905	1041.013662458312	1175.1787846737202	1246.0011412712638	1083.0000019111012	1114.7316229863281	1067.0339695501025	1129.3782691983092	932.007521272797	1030.0268489043988	1036.9773962996926	1076.0061439168016	1124.5007805428445	1054.5000008529803	1044.528834742555	1035.0021980257798	949.0000012059746	1187.0000431490894	1088.5005128635169	1241.5115624257944	1167.0942879042304	1046.1626981967952	1044.5005314573023	1070.5260042297073	1107.428967630605	1124.5029015943005	1279.2293211677872	1105.121860417657
1199.521107068529	1124.504160525464	1147.0254033463905	1041.013662458312	1175.1787846737202	1246.0011412712638	1083.0000019111012	1114.7316229863281	1067.0339695501025	1129.3782691983092	932.007521272797	1030.0268489043988	1036.9773962996926	1076.0061439168016	1124.5007805428445	1054.5000008529803	1044.5282967323155	1035.0018908618567	949.0000012059746	1187.0000431490894	1088.5004178948325	1241.506058887998	1167.0942879042304	1046.1626981967952	1044.5005314573023	1070.5260042297073	1107.428967630605	1124.5029015943005	1278.4271583353109	1105.121860417657
1199.517155185163	1124.502193371515	1147.0141788625797	1040.8224142105307	1175.0371136217568	1246.0011412712638	1083.0000019111012	1114.4049346856464	1067.0339504695326	1129.374661891015	932.0072121711978	1030.0268489043988	1036.8548337365596	1076.0060056245848	1124.5007805428445	1054.5000008529803	1044.527989608182	1035.0014865202547	949.0000012059746	1187.0000431490894	1088.5004178948325	1241.506058887998	1167.0668329896162	1046.1626981967952	1044.5005314573023	1070.5259990613822	1107.428967630605	1124.5029015943005	1277.9685291999137	1105.024233305107
1199.5156934297695	1124.5010206973093	1147.013144141286	1040.8076070743932	1174.717720053885	1246.0011412712638	1083.0000019111012	1114.4049346856464	1067.0339504695326	1129.372486381015	932.0072121711978	1030.0268489043988	1036.8411784356003	1076.0038159566461	1124.5007805428445	1054.5000008529803	1044.527664882854	1035.0003129849129	949.0000012059746	1187.0000431490894	1088.5004178948325	1241.5060066365997	1167.0668329896162	1046.1626981967952	1044.5005314573023	1070.5259990613822	1107.1879391071695	1124.5029015943005	1277.9685291999137	1105.0237418785314
1199.5156934297695	1124.5010206973093	1147.013144141286	1040.791101872856	1174.6797702584247	1246.0010889121536	1083.0000019111012	1113.9304676366655	1067.027104561836	1129.372486381015	932.0072121711978	1030.0268489043988	1036.784616997788	1076.0038159566461	1124.5007805428445	1054.5000008529803	1044.521990952762	1035.0002699083811	949.0000012059746	1187.0000431490894	1088.5002660275213	1241.5056301375091	1167.0668329896162	1045.376578303872	1044.5005314573023	1070.5259990613822	1107.1879391071695	1124.5029015943005	1277.7025148963455	1105.0237418785314
1199.5040645992087	1124.5009587296436	1147.0099101718106	1040.7910877905372	1174.660095839568	1246.0010819054671	1083.0000019111012	1113.9304676366655	1067.027104561836	1129.372486381015	932.0072121711978	1030.024525244664	1036.733294678627	1076.0038159566461	1124.5007805428445	1054.5000008529803	1044.5118967516719	1035.0002699083811	949.0000012059746	1187.0000431490894	1088.5002660275213	1241.5054039533052	1167.0564108415401	1045.376578303872	1044.5005314573023	1070.5259990613822	1107.16125107911	1124.5029015943005	1277.7025148963455	1105.0102109580694
1199.5040645992087	1124.5008527484893	1147.0099101718106	1040.7900019820922	1174.6172145211035	1246.0003479811553	1083.0000019111012	1113.9304676366655	1067.027104561836	1129.3705971561865	932.0072121711978	1030.0235091910808	1036.691650789192	1076.0038159566461	1124.5007805428445	1054.5000008529803	1044.5118967516719	1035.0002421176769	949.0000012059746	1187.0000431490894	1088.5000750248005	1241.5054024692918	1167.0564108415401	1045.376578303872	1044.5005314573023	1070.5231006374788	1107.16125107911	1124.5003784138048	1277.4871979976606	1105.0102109580694
1199.5040640733773	1124.5004304315978	1147.0099066681678	1040.6965188795148	1174.6172145211035	1246.0003479811553	1083.0000019111012	1113.9069032238397	1067.0252749011743	1129.3643266971574	932.0072118682647	1030.0235085933368	1036.6886796200497	1076.0038140945483	1124.5003512056724	1054.5000008529803	1044.511771170922	1035.0002408426787	949.0000012059746	1187.0000431490894	1088.5000750248005	1241.5035158233832	1167.0564108415401	1045.376578303872	1044.5005314573023	1070.5231006374788	1107.16125107911	1124.5003784138048	1277.4871979976606	1105.0102109580694
1199.5040640733773	1124.5004304315978	1147.0099035415537	1040.673643853951	1174.3227551364891	1246.0003479811553	1083.0000019111012	1113.7582195410585	1067.0249791847884	1129.3643266971574	932.0072094050172	1030.023400987449	1036.686820821034	1076.0031040221706	1124.5002858500134	1054.5000008529803	1044.5117047840804	1035.0002408351975	949.0000012059746	1187.0000431490894	1088.5000750248005	1241.503336888566	1167.0564108415401	1044.781076593928	1044.5005314573023	1070.5231006374788	1107.16125107911	1124.5003784138048	1274.766634060758	1105.010188037039
1199.5040640733773	1124.5004304315978	1147.0099035415537	1040.6394677387343	1174.176429270281	1246.0003479811553	1083.0000019111012	1113.7582195410585	1067.0249646615407	1129.3643266971574	932.0072094050172	1030.023400987449	1036.685934176026	1076.0031040221706	1124.5002858500134	1054.5000008529803	1044.5116994243328	1035.000240682677	949.0000012059745	1187.0000431490894	1088.5000750248005	1241.503336888566	1167.0427319186915	1042.1366138666988	1044.5005314573023	1070.5123164642341	1107.16125107911	1124.5003784138048	1272.024233871677	1105.010188037039
1199.5040640733773	1124.5004304315978	1147.0099035415537	1040.6394677387343	1174.176429270281	1246.0003479811553	1083.0000019111012	1113.7582195410585	1067.0249646615407	1129.3643266971574	932.0072090780975	1030.023400987449	1036.685934176026	1076.0030952718066	1124.5002857575832	1054.5000008529803	1044.5116994243328	1035.0002400356175	949.0000012059745	1187.0000431490894	1088.5000750248005	1241.503336888566	1167.040261989198	1042.081453860491	1044.5005314573023	1070.508488382923	1107.16125107911	1124.5003784138048	1272.024233871677	1105.010188037039
1199.502682870514	1124.5004304315978	1147.009433815414	1040.6394677387343	1174.176429270281	1246.0003479811553	1083.0000019111012	1113.7471490740568	1067.0233954962093	1129.3447998689317	932.0070827970468	1030.0233273595863	1036.6823395898327	1076.0030952718066	1124.5002857575832	1054.5000008529803	1044.5116994243328	1035.0002346778497	949.0000012059745	1187.0000431490894	1088.5000750248005	1241.501159875017	1167.040261989198	1040.6643485768632	1044.5005314573023	1070.5084860026052	1107.16125107911	1124.5003784138048	1272.024233871677	1105.010188037039
1199.5026715392682	1124.5004304048166	1147.009433815414	1040.6394677387343	1174.176429270281	1246.0003479811553	1083.0000019111012	1113.7455447556345	1067.0231690609642	1129.3447998689317	932.0070827970468	1030.0233273595863	1036.6656282592426	1076.0030952718066	1124.5002857575832	1054.5000008529803	1044.5116994243328	1035.0002346778497	949.0000012059745	1187.0000325786518	1088.5000750248005	1241.5010633135907	1167.040199428547	1038.6159441155128	1044.5005314573023	1070.5084860026052	1107.16125107911	1124.5003784138048	1272.024233871677	1105.010188037039
1199.5026715392682	1124.5003895919654	1147.0084004829341	1040.6394677387343	1174.176429270281	1246.0003479811553	1083.0000019111012	1113.7455447556345	1067.0231690609642	1129.3447998689317	932.0070827970468	1030.0233273595863	1036.64841521624	1076.0029753205044	1124.5002201860927	1054.5000008529803	1044.5116994243328	1035.0002346778497	949.0000012059745	1187.0000325786518	1088.5000743791854	1241.5010633135907	1167.0326016031227	1038.3284956477426	1044.5005314573023	1070.50848042256	1107.16125107911	1124.5003784138048	1272.024233871677	1105.010188037039
1199.5026715392682	1124.5003661426315	1147.0061160474443	1040.60171316464	1174.176429270281	1246.000342841172	1083.0000019111012	1112.1183017717033	1067.021336116333	1129.3385522538592	932.0070599268929	1030.0191752746023	1036.636175907172	1076.0020893843407	1124.5002201860927	1054.5000008529798	1044.5116011958908	1035.0001366200356	949.0000012058076	1187.0000325786518	1088.5000733086235	1241.50043948808	1167.0326016031227	1037.8347867937778	1044.5005314573023	1070.5076517275095	1107.16125107911	1124.5003507117335	1272.024233871677	1105.010188037039
1199.5026715392682	1124.5003661426315	1147.0061160474443	1040.5957633273842	1174.090348484529	1246.000342841172	1083.0000019111012	1112.1183017717033	1067.021336116333	1129.3253527386598	932.0070599268929	1030.0177706486727	1036.5779321683776	1076.002045161491	1124.5002201860927	1054.5000008529798	1044.5115956633817	1035.0000852263936	949.0000012058076	1187.0000325786518	1088.5000733086235	1241.50043948808	1167.0326016031227	1037.8347867937778	1044.5005314573023	1070.5071375251464	1107.16125107911	1124.5003507117335	1272.024233871677	1105.008904884577
1199.5013899243422	1124.5003220068095	1147.0061160474443	1040.5941756306797	1170.3602422770414	1246.0002884109026	1083.000001899025	1112.1183017717033	1067.0213294826544	1129.3172113978114	932.0070599268929	1030.0177706486727	1036.5697981965418	1076.002045161491	1124.500219459326	1054.5000008529798	1044.5115930538582	1035.0000819007598	949.0000012057403	1187.0000318979244	1088.5000733086235	1241.5002422810146	1167.0326016031227	1037.8347867937778	1044.5005293323743	1070.507137402814	1107.16125107911	1124.5003507117335	1271.9698863860062	1105.0086683732043
1199.5010175418927	1124.5003220068095	1147.0046376400383	1040.5864837142979	1170.3602422770414	1246.0002884109026	1083.000001899025	1112.1183017717033	1067.0142415396206	1129.2981023785517	932.0070599268929	1030.0177706486727	1036.5681544512981	1076.00202231118	1124.500218751316	1054.5000008529798	1044.511592592732	1035.0000819007598	949.0000012057403	1187.0000318979244	1088.5000733062986	1241.5002422810146	1167.0326016031227	1036.2411414806966	1044.5005185265381	1070.507137402814	1107.16125107911	1124.5003507117335	1270.6325493893232	1105.0085753307226
1199.5010175418927	1124.5003220068095	1147.0046376400383	1040.557664701952	1170.3602422770414	1246.0002884109026	1083.000001899025	1111.2839702933456	1067.0142415396206	1129.225677823219	932.0070599268929	1030.0177689188079	1036.567752810024	1076.00202231118	1124.5002186475804	1054.5000008529798	1044.5115911348917	1035.0000804706451	949.0000012057403	1187.0000318979244	1088.5000733062986	1241.5002422810146	1167.0325956587735	1036.2411414806966	1044.500518516368	1070.507137402814	1107.16125107911	1124.5003507117335	1270.6325493893232	1105.0085718709477
1199.5010064442822	1124.5003220068095	1147.0046376400383	1040.5511757805043	1170.3602422770414	1246.0002884109026	1083.000001899025	1111.2839702933456	1067.0142415396206	1129.225677823219	932.0070599268929	1030.0177254593698	1036.561527941433	1076.00202231118	1124.5002186475804	1054.5000008529798	1044.5115911348917	1035.0000804531196	949.0000012057403	1187.0000318979244	1088.5000733062986	1241.5002422810146	1167.0325956587735	1035.7928866657192	1044.500518516368	1070.507137402814	1107.16125107911	1124.5003507117335	1270.6325493893232	1105.0085714665358
1199.5010011436168	1124.5003220068095	1147.0046376400383	1040.5436660114306	1170.275096061112	1246.0002884109026	1083.000001899025	1111.2839702933456	1067.0142415396206	1129.125425489908	932.0070599268929	1030.0177124288957	1036.5554227902244	1076.00202231118	1124.5002186475804	1054.5000008529798	1044.5115911225394	1035.0000804531196	949.0000012057403	1187.0000318979244	1088.5000733062986	1241.5002422810146	1167.0325956587735	1034.6166688589167	1044.500518516368	1070.5053151166321	1107.16125107911	1124.5003507117335	1270.6325493893232	1105.0085709032496
1199.5010011436168	1124.5003220068095	1147.0046376400383	1040.5421828457172	1170.0236510426369	1246.0002884109026	1083.000001899025	1111.2839702933456	1067.0142415396206	1129.125425489908	932.0070599268929	1030.0177124288957	1036.5499098538112	1076.00202231118	1124.5002186475804	1054.5000008529798	1044.5115911225394	1035.0000804531196	949.000000344603	1187.0000318979244	1088.5000733062986	1241.5002117467095	1167.0325956587735	1033.3700916106304	1044.5005185162413	1070.504881302227	1107.16125107911	1124.5003507117335	1268.8542084139317	1105.0085709032496
1199.5010011436168	1124.5003220068095	1147.0046376400383	1040.539955670515	1170.0236510426369	1246.0002884109026	1083.000001899025	1111.26593190117	1067.0142415396206	1129.125425489908	932.0070599268929	1030.0177124288957	1036.5499098538112	1076.00202231118	1124.5002186475804	1054.5000008529798	1044.5115911225394	1035.0000804531196	949.000000344603	1187.0000318979244	1088.5000733023737	1241.5002110945477	1167.0018382849776	1031.7564496193693	1044.5005185157615	1070.504881302227	1107.16125107911	1124.5001046651932	1268.8542084139317	1105.0085709032496
1199.5010011436168	1124.50020815506	1147.0028941080673	1040.5341206138341	1170.0236510426369	1246.0002884109026	1083.000001899025	1110.6415776592546	1067.0142415396206	1129.125425489908	932.0070599268929	1030.0153777138964	1036.5499098538112	1076.00202231118	1124.5002186475804	1054.5000008529798	1044.5115911225394	1035.0000804531196	949.000000344603	1187.0000318979244	1088.5000733023737	1241.5002110945477	1167.0010650728811	1031.5494499332456	1044.5005185157615	1070.504881302227	1107.16125107911	1124.5001046651932	1268.8542084139317	1105.0085708847894
1199.5009910273673	1124.5000804921856	1147.0028941080673	1040.5341206138341	1170.0236510426369	1246.0002884109026	1083.000001899025	1109.695597531344	1067.0142415396206	1129.1253325039013	932.0060861655745	1030.0153399858932	1036.5150843038457	1076.00202231118	1124.5002186475804	1054.5000008529798	1044.5115911225394	1035.0000804531196	949.000000344603	1187.0000318979244	1088.5000733023737	1241.5002105025183	1167.0010650728811	1029.2793287634017	1044.5005185157615	1070.504881302227	1107.16125107911	1124.5001046651932	1266.7597045699754	1105.0085708847894
1199.5007657715992	1124.5000786824112	1147.0028941080673	1040.5336623252638	1170.0236510426369	1246.0002884109026	1083.000001899025	1109.695597531344	1067.0142415396206	1129.125331179172	932.0060861655745	1030.0151099779905	1036.5150843038457	1076.00202231118	1124.5002186475804	1054.5000008529798	1044.5115911225394	1035.0000804531196	949.000000344603	1187.0000318979244	1088.5000733023737	1241.5002105025183	1167.0010650728811	1029.2793287634017	1044.50051851576	1070.504881302227	1107.16125107911	1124.5001046651932	1266.7597045699754	1105.0085707832452
1199.5007551439353	1124.5000786824112	1147.0028941080673	1040.529724812509	1170.0236510426369	1246.0002884109026	1083.000001899025	1109.3692993779737	1067.013787329049	1129.125331179172	932.0060861655745	1030.0151099779905	1036.5148074597807	1076.00202231118	1124.5002186475804	1054.5000008529798	1044.5105713617495	1035.0000804531196	949.000000344603	1187.0000318979244	1088.5000733023737	1241.5002105025183	1167.0010650728811	1029.2793287634017	1044.50051851576	1070.504881302227	1107.16125107911	1124.5001046651932	1266.7597045699754	1105.0085707832452
1199.5005108411267	1124.5000786824112	1147.0028941080673	1040.529724812509	1170.0236510426369	1246.0002884109026	1083.000001899025	1109.3692993779737	1067.0132997508726	1129.1253306755955	932.0060861655745	1030.0151099779905	1036.5148074597807	1076.00202231118	1124.5002117785104	1054.5000008529798	1044.510494736219	1035.0000804523115	949.000000344603	1187.0000318979244	1088.5000733023737	1241.5002105025183	1167.0010544978231	1029.084353201814	1044.500423518163	1070.504875701449	1107.042483514294	1124.5001046651932	1265.4878375553556	1105.0080971975526
1199.5005108411267	1124.5000786824112	1147.0017932158682	1040.529724812509	1170.0236510426369	1246.0002884109026	1083.000001899025	1109.3692993779737	1067.0132997508726	1129.1253306755955	932.0060705159297	1030.01508897653	1036.5148074597807	1076.00202231118	1124.5002117785104	1054.5000008529798	1044.5102389128615	1035.0000804321312	949.000000344603	1187.0000318979244	1088.5000733023737	1241.5002105025183	1167.000983596949	1029.084353201814	1044.5002038068628	1070.504875701449	1106.8926615239416	1124.5001046651932	1265.4878375553556	1105.0080971975526
1199.5005108411267	1124.5000785607324	1147.0017171012114	1040.5286052768229	1170.0236510426369	1246.0002884109026	1083.000001899025	1109.3692993779737	1067.0132997508726	1129.1064190672746	932.0057740688734	1030.01508897653	1036.5148074597807	1076.0016402920546	1124.500165070459	1054.5000008529798	1044.5100071622105	1035.0000804312601	949.000000344603	1187.0000318979244	1088.5000733023737	1241.5002104448822	1167.000983596949	1028.2972633380118	1044.5000525382175	1070.5047066362863	1106.8926615239416	1124.5001046651932	1265.4878375553556	1105.0065647587512
1199.5005108411267	1124.5000785561026	1147.0017171012114	1040.5268256357954	1170.0236510426369	1246.000288035354	1083.0000018989952	1109.3239599693422	1067.012929319731	1129.1054627401568	932.0057740688734	1030.01396924477	1036.5148074597807	1076.0016201518456	1124.5001527623886	1054.5000008529798	1044.5100015191713	1035.0000804312601	949.000000344603	1187.0000318733298	1088.5000284513515	1241.5002093947505	1167.000983596949	1028.2972633380118	1044.5000484235447	1070.5030555998237	1106.8926615239416	1124.5001046651932	1265.4878375553556	1105.0065647587512
1199.5004902200822	1124.5000785561026	1147.0017171012114	1040.5267452391972	1170.0236510426369	1246.0002873208336	1083.000001898808	1109.2935992367957	1067.01274289514	1129.1051838016858	932.0057740688734	1030.0129336093125	1036.5148074597807	1076.0009955265211	1124.5001526350475	1054.5000008529798	1044.5085890329806	1035.0000804312601	949.000000344603	1187.0000317313206	1088.5000169271823	1241.5001870247686	1167.000983596949	1028.2972633380118	1044.5000484235447	1070.5024748440578	1106.8926615239416	1124.5001020166278	1265.4878375553556	1105.0065647587512
1199.5002877278189	1124.5000785465868	1147.0017171012114	1040.5084975989655	1170.0236510426369	1246.0002873208336	1083.000001898808	1109.2810079999026	1067.01274289514	1129.0989300850188	932.0057740688734	1030.0129336093125	1036.5141773102137	1076.0004813731598	1124.500152160468	1054.5000008529798	1044.5085890329806	1035.0000804312601	949.000000344603	1187.0000317313206	1088.5000169271823	1241.5001870247686	1167.0003980094505	1027.7348152221293	1044.5000484235447	1070.502230716675	1106.8926615239416	1124.5000893574102	1265.4878375553556	1105.0065647587512
1199.5002870412645	1124.5000785465868	1147.0016900426992	1040.5084869192633	1170.0236510426369	1246.0002860156967	1083.0000018985463	1108.8719281631459	1067.012483671748	1129.0955140630037	932.0057740688734	1030.0129041299624	1036.512885360183	1076.0004599350468	1124.5001521566514	1054.5000008529796	1044.5085268039697	1035.0000804312601	949.0000003223606	1187.0000317313206	1088.5000168135782	1241.5001716907768	1167.0003030358316	1025.9482264465555	1044.5000392793513	1070.5021964206303	1106.6508794139436	1124.500088863343	1265.4878375553556	1105.0065647587512
1199.5002870412645	1124.5000780667158	1147.0016900426992	1040.5066961933578	1170.0236510426369	1246.0002860156967	1083.0000018985463	1108.1537806358922	1067.0113967184334	1129.0955140630037	932.0056186082188	1030.0129041299624	1036.5128040312236	1076.0004444198466	1124.5001521382017	1054.5000008529796	1044.5085072197812	1031.86413079241	949.0000003223606	1187.0000317313206	1088.5000166847267	1241.5001716907768	1167.0003030358316	1025.9482264465555	1044.5000392793513	1070.5021749582334	1106.6278524142024	1124.500088863343	1265.4878375553556	1105.0065647587512
1199.5002870412645	1124.5000780667158	1147.0016900426992	1040.5059879676692	1170.0236510426369	1246.0002860156967	1083.0000018985463	1108.1537806358922	1067.0110189101708	1129.0955140630037	932.0056186082188	1030.0122611702182	1036.5128040312236	1076.0004390828972	1124.5001493139555	1054.5000008529796	1044.5083483802873	1031.408903583655	949.0000003223606	1187.0000317313206	1088.5000165210618	1241.5001716907768	1167.0003011709573	1025.9482264465555	1044.5000392793513	1070.5021141082602	1106.6278524142024	1124.500088863343	1265.4878375553556	1105.00639457843
1199.5002870177623	1124.5000780667158	1147.0016900426992	1040.505871689606	1170.0236510426369	1246.000284488123	1083.000001898447	1108.0799803118957	1067.0110189101708	1129.0955140630037	932.0056186082188	1030.010522239448	1036.5076145316689	1076.0004363620353	1124.5001493139555	1054.5000008529794	1044.5083483802873	1030.8276400362129	949.0000003223606	1187.0000317313206	1088.5000136892206	1241.500167022156	1167.0003011709573	1025.6186443797003	1044.5000392793513	1070.5021141082602	1106.6278524142024	1124.500088863343	1264.9148043819132	1105.00639457843
1199.5002870177623	1124.5000780667158	1147.0016900426992	1040.5057053301448	1169.9134825137667	1246.000284488123	1083.000001898447	1107.8899923383722	1067.0109752053816	1129.0955140630037	932.0056186082188	1030.010092733454	1036.5076145316689	1076.0004363620353	1124.5001493139555	1054.5000008529794	1044.5083483802873	1026.5827641145063	949.0000003223606	1187.0000317313206	1088.5000133043445	1241.5000826969256	1167.000301111288	1025.6186443797003	1044.5000392793513	1070.5021141082602	1106.617135792587	1124.500088863343	1264.7705121649246	1105.00639457843
1199.500286986789	1124.5000780667158	1147.0016900426992	1040.5054436518976	1169.7623824031718	1246.000284488123	1083.000001898447	1107.5524986450782	1067.0109752053816	1129.0955140630037	932.0056186082188	1030.0056690179738	1036.5071143831024	1076.0004363482308	1124.5001493139555	1054.5000008529794	1044.5083483802873	1016.2272895719625	949.0000003223606	1187.0000317313206	1088.5000133043445	1241.5000753899817	1167.0003010880018	1025.6111330389292	1044.5000392793513	1070.5021141082602	1106.617135792587	1124.500088863343	1264.7705121649246	1105.00639457843
1199.5002869056814	1124.5000780667158	1147.0015063644314	1040.5046117563584	1169.7623824031718	1246.000284488123	1083.000001898447	1107.4096525797127	1067.0109725650234	1129.0955140630037	932.0056186082188	1030.0056690179738	1036.5070903457358	1076.000430312184	1124.5001493139555	1054.5000008529794	1044.5083483802873	1007.4095686774729	949.0000003223606	1187.0000317313206	1088.5000133043445	1241.5000753899817	1167.0003010880018	1022.2805590857571	1044.5000392793513	1070.5021141082602	1106.617135792587	1124.500088863343	1261.8772617301875	1105.0057756965684
1199.500152193924	1124.5000780667158	1147.0013908012518	1040.5045990651984	1169.6443983352451	1246.000284488123	1083.000001898447	1106.6813786789576	1067.01096395132	1129.0955140630037	932.0056186082188	1030.0053063465568	1036.5070253852223	1076.0003781344217	1124.5001389218428	1054.5000008529794	1044.5083483802873	1007.4095686774729	949.0000003223606	1187.0000317313206	1088.5000133043445	1241.5000718900951	1167.000301056829	1022.2805590857571	1044.5000392793513	1070.5021141082602	1106.6120257946125	1124.500088863343	1261.8772617301875	1105.0057756965684
1199.500152193924	1124.5000780667158	1147.0013908012518	1040.5045584996342	1169.6443983352451	1246.000284488123	1083.000001898447	1106.5059441530018	1067.01096395132	1129.0955140630037	932.0056186082188	1030.0052067820384	1036.5070253852223	1076.0003781344217	1124.5000969721377	1054.5000008529794	1044.5083483802873	1007.4095686774729	949.0000003223606	1187.0000317313206	1088.5000133043445	1241.5000718900951	1167.0003010251078	1022.2805590857571	1044.5000392793513	1070.5017381377684	1106.6120257946125	1124.500088863343	1261.8772617301875	1105.0057756965684
1199.500147997739	1124.5000780667158	1147.0013908012518	1040.5045495433274	1169.6443983352451	1246.000284488123	1083.000001898447	1105.992516172174	1067.01096395132	1129.0955140630037	932.0056186082188	1030.005177041645	1036.5062938432284	1076.0003781344217	1124.5000960430414	1054.5000008529794	1044.5083483802873	1007.4095686774729	949.0000003223606	1187.0000317313206	1088.5000133043445	1241.5000718900951	1167.0003010251078	1022.2805590857571	1044.5000392793513	1070.5017381377684	1106.6120257946125	1124.500088863343	1261.300119840792	1105.0057756965684
1199.500147997739	1124.5000780667158	1147.0013886413146	1040.5013839619842	1169.540213241868	1246.000284488123	1083.000001898447	1105.620718629707	1067.01096395132	1129.0955140630037	932.0056186082188	1030.0049522505547	1036.5062938432284	1076.0003781344217	1124.5000960430414	1054.5000008529794	1044.5083483802873	1007.4010363877663	949.0000003223606	1187.0000317313206	1088.5000133043445	1241.5000718900951	1167.0003010249297	1022.2450549067389	1044.5000392793513	1070.5017381377684	1106.6120257946125	1124.500088863343	1260.2987417641464	1105.0057682687336
1199.500147997739	1124.5000780667158	1147.001387496026	1040.5011871870188	1169.540213241868	1246.000284488123	1083.000001898447	1104.1710431369065	1067.01096395132	1129.0955140630037	932.0056186082188	1030.0049091890078	1036.5062810412733	1076.0003781344217	1124.5000960364555	1054.5000008529794	1044.5083483802873	1007.170123174096	949.0000003223606	1187.0000317313206	1088.5000133043445	1241.5000718900951	1167.0002252263957	1022.2393411195977	1044.5000392793513	1070.5017381294092	1106.6098550423537	1124.500088863343	1260.2987417641464	1105.004981388453
1199.5001479782	1124.5000780667158	1147.001387496026	1040.501184397016	1168.7565963983075	1246.000284488123	1083.000001898447	1104.1710431369065	1067.01096395132	1129.0922407814091	932.0056186082188	1030.0040976877626	1036.5059980665214	1076.0003781344217	1124.500096004915	1054.5000008529794	1044.5083093299995	1007.0008914517584	949.0000003223606	1187.0000317313206	1088.5000133043445	1241.5000718850877	1167.0002168359636	1021.0954135488228	1044.5000392793513	1070.5017381294092	1106.602173087303	1124.500088863343	1259.6521843239157	1105.0048147534453
1199.5001479714153	1124.500077815061	1147.0012451648367	1040.501184397016	1168.659315028923	1246.000284488123	1083.000001898447	1104.1710431369065	1067.0098424968094	1129.0852950148205	932.0056186082188	1030.0040841554483	1036.5059980665214	1076.0003781344217	1124.500096004915	1054.5000008529794	1044.5082541334477	1007.0008914517584	949.0000003223606	1187.0000317313206	1088.5000133043445	1241.5000718850877	1167.0002162051026	1021.0954135488228	1044.5000368061453	1070.5017381294092	1106.6000527822653	1124.5000884233878	1259.6521843239157	1105.004813713578
1199.5001479714153	1124.500077815061	1147.0012451648367	1040.5011840970676	1168.659315028923	1246.000284488123	1083.000001898447	1103.8965974709754	1067.0092484878678	1129.0852950148205	932.0056186082188	1030.0040735296184	1036.5045605658997	1076.0003781344217	1124.5000959885342	1054.5000008529794	1044.5082541334477	1007.0008914517584	949.0000003223606	1187.0000317313206	1088.5000133043445	1241.5000718850877	1167.0002156906671	1021.0535449826566	1044.5000368061453	1070.5017381096145	1106.582219446662	1124.5000728259993	1259.6521843239157	1105.0047859127017
1199.5001479693829	1124.500077815061	1147.0012451648367	1040.500828124719	1168.6008382596547	1246.000284488123	1083.000001898447	1103.6581653820483	1067.0092275368252	1129.0852950148205	932.0056186082188	1030.0036725782998	1036.504547669158	1076.0003781344217	1124.5000959885342	1054.5000008529794	1044.5082541334477	1006.9525070903571	949.0000003223606	1187.0000317313206	1088.5000133043445	1241.5000718833603	1167.000215684515	1021.0535449826566	1044.5000368061453	1070.5017062495717	1106.5713383464047	1124.5000728259993	1259.5247946321126	1105.004778301561
1199.5001479693829	1124.5000627942918	1147.0012451648367	1040.500828124719	1168.5998450637298	1246.000284488123	1083.000001898447	1103.6581653820483	1067.00921423427	1129.0852950148205	932.0056186082188	1030.0036543659046	1036.5045411883398	1076.0002715100084	1124.5000537690248	1054.5000008529794	1044.5082541334477	1006.9525070903571	949.0000003223606	1187.0000317313206	1088.5000133043445	1241.5000718833603	1167.0001712338226	1019.0428367455761	1044.5000368061453	1070.5015909391445	1106.5174248728633	1124.500044164666	1257.959707264293	1105.0046248543056
1199.5001479693829	1124.5000610849852	1147.0012451648367	1040.500828124719	1168.5956462392014	1246.000284488123	1083.000001898447	1103.6581653820483	1067.0092077039012	1129.0852950148205	932.0056186082188	1030.0036512057286	1036.5045411883398	1076.0002715100084	1124.5000537690248	1054.5000008529794	1044.5082541334477	1006.9525070903571	949.0000003223606	1187.0000317313206	1088.5000133043445	1241.5000718833603	1167.0001712338226	1019.0428367455761	1044.5000368061453	1070.5015909391445	1106.5174248728633	1124.500044164666	1257.959707264293	1105.0046248543056
1199.500147969068	1124.5000605847208	1147.0012451648367	1040.5008255954665	1168.5375973501975	1246.000284488123	1083.000001898447	1103.6581653820483	1067.0092077039012	1129.0852950148205	932.0056186082188	1030.003650380845	1036.5045411883398	1076.0002715100084	1124.5000537690248	1054.5000008529794	1044.5082541334477	1006.9525070903571	949.0000003223606	1187.0000317313206	1088.5000133043445	1241.5000718833437	1167.0001712338226	1019.0428367455761	1044.5000368061453	1070.5015909391445	1106.5173396426105	1124.500044164666	1257.959707264293	1105.0046248543056
1199.500147969068	1124.500060566455	1147.0012451648367	1040.5008255954665	1168.5375973501975	1246.000284488123	1083.000001898447	1103.655197569591	1067.0091991967033	1129.0852950148205	932.0056186082188	1030.003622374788	1036.5045411883398	1076.0002715100084	1124.5000537690248	1054.5000008529794	1044.5082541334477	1006.9525070903571	949.0000003223606	1187.0000317313206	1088.5000133043445	1241.5000716584013	1167.0001712338226	1019.0428367455761	1044.5000368061453	1070.5015909391445	1106.5173396426105	1124.500044164666	1257.465826733493	1105.0046248543056
1199.5001479686455	1124.500060566455	1147.0012451648367	1040.5005958425795	1168.4231932577427	1246.000284488123	1083.000001898447	1102.584928848615	1067.009192960835	1129.0852950148205	932.0056186082188	1030.003622374788	1036.5040448943537	1076.0002715100084	1124.5000537690248	1054.5000008529794	1044.5082541334477	1006.9525070903571	949.0000003223606	1187.0000317313206	1088.5000133043445	1241.5000716584013	1167.0001712338226	1019.0428367455761	1044.5000368061453	1070.5015909391445	1106.5173396426105	1124.500044164666	1257.4555820363753	1105.0046248543056
1199.50014796862	1124.5000605664238	1147.0012451648367	1040.500389113997	1168.4231932577427	1246.00028448612	1083.000001898447	1102.584928848615	1067.0091134977706	1129.0705594368983	932.0056186082188	1030.003622374788	1036.5040448943537	1076.0002715100084	1124.5000537690248	1054.5000008529794	1044.505926395839	1006.9525070903571	949.000000322357	1187.0000317312993	1088.500013302998	1241.5000716584013	1167.0001712338226	1019.0428367455761	1044.5000368061453	1070.5015909391445	1106.5147938588916	1124.500044164666	1257.4555820363753	1105.0036200859126
1199.50014796862	1124.5000605664238	1147.0012451648367	1040.5003890061475	1168.4078583151056	1246.00028448612	1083.000001898447	1101.8468497956624	1067.0091134977706	1129.0705594368983	932.0056186082188	1030.003622267907	1036.5040448943537	1076.0002715100084	1124.5000537690248	1054.5000008529794	1044.503636340551	1006.9525070903571	949.000000322357	1187.0000317312993	1088.500013302998	1241.5000716584013	1167.0001712338226	1018.1949489469015	1044.5000368061453	1070.5015909391445	1106.5147938588916	1124.5000441362854	1257.4555820363753	1105.0028439979737
1199.50014796862	1124.5000605664013	1147.0011714032216	1040.5003885911133	1168.3436229056792	1246.00028448612	1083.000001898447	1101.6819494387466	1067.0091055929333	1129.0566846168554	932.0056183473488	1030.0034906274134	1036.5030999417672	1076.0002624222993	1124.5000524111547	1054.5000008529794	1044.503636340551	1006.9525070903571	949.000000322357	1187.0000317312993	1088.500013302998	1241.5000714980865	1167.0001712338226	1017.8574881312971	1044.500035962036	1070.501567786556	1106.5147938588916	1124.5000386625793	1257.3372585858983	1105.002763017212
1199.50014796862	1124.5000605664013	1147.0011447307804	1040.5003885911133	1168.3436229056792	1246.00028448612	1083.000001898447	1101.6197217388049	1067.009105480674	1129.0566846168554	932.0056183473488	1030.0034906274134	1036.5022556204194	1076.0002624222993	1124.500051954933	1054.5000008529794	1044.503636340551	1006.9525070903571	949.000000322357	1187.0000317312993	1088.500013302998	1241.5000714980865	1167.0001712338226	1017.5210575748049	1044.5000359332582	1070.501567786556	1106.5147938588916	1124.5000386625793	1257.16256258515	1105.002589674634
1199.50014796862	1124.5000605664013	1147.0011447307804	1040.500388311922	1168.3436229056792	1246.00028448612	1083.000001898447	1101.5892295642116	1067.0090919569998	1129.0566846168554	932.0045934849375	1030.0033226665091	1036.5022556204194	1076.0002624222993	1124.500051954933	1054.5000008529794	1044.503583198261	1006.9525070903571	949.000000322357	1187.0000317312993	1088.500013302998	1241.5000714188257	1167.0001053860883	1017.4500691973169	1044.5000359332582	1070.501567786556	1106.5147938588916	1124.5000386625793	1257.16256258515	1105.002589674634
1199.50014796862	1124.5000605664013	1147.0011447307804	1040.500388311922	1168.3436229056792	1246.00028448612	1083.000001898447	1100.993740149638	1067.0090919569998	1129.0566846168554	932.0045934849375	1030.003317446133	1036.5022556204194	1076.0002624222993	1124.500051954933	1054.5000008529794	1044.503583198261	1005.6218704402099	949.000000322357	1187.0000317312993	1088.500013302998	1241.5000714188257	1167.0000614493458	1016.7538636376025	1044.5000359332582	1070.501567786556	1106.5144316112692	1124.5000386625793	1256.3211182753876	1105.002589674634
1199.5001479686198	1124.500060566401	1147.0011447307804	1040.500388311922	1168.1564192808921	1246.00028448612	1083.000001898447	1100.993740149638	1067.0090919569998	1129.0566846168554	932.0045934849375	1030.003317446133	1036.5022500649304	1076.0002624222993	1124.500051954933	1054.5000008529794	1044.5035723425121	1005.6043788999534	949.000000322357	1187.0000317312993	1088.500013302998	1241.5000714188257	1167.0000614493458	1016.7240338567401	1044.5000359332582	1070.5012242949645	1106.509455133106	1124.5000386625793	1256.3092967937853	1105.0025835708432
1199.5001479686196	1124.5000440515694	1147.0008485807639	1040.500388311922	1168.1564192808921	1246.00028448612	1083.000001898447	1100.836820855	1067.0090919569998	1129.0566846168554	932.0045934849375	1030.003126967682	1036.5015306948535	1076.0002426307544	1124.500028965314	1054.5000008529792	1044.5035661154861	1005.6043788999534	949.000000322357	1187.0000317312993	1088.5000133029912	1241.5000708921534	1167.0000571619182	1016.7240338567401	1044.5000359332582	1070.5005070383127	1106.5082990697445	1124.5000386625793	1256.3092967937853	1105.0025835708432
1199.5001479686193	1124.5000440515694	1147.000828546671	1040.5002173153312	1137.6834723977654	1246.00028448612	1083.000001898447	1100.836820855	1067.0090919569998	1129.0566846168554	932.0045934849375	1030.003126967682	1036.5014918245654	1076.0002426307544	1124.500028965314	1054.5000008529792	1044.5035611613032	999.8770726759717	949.000000322357	1187.0000317312993	1088.5000133029912	1241.5000708921534	1167.0000571619182	1016.7240338567401	1044.5000359332582	1070.5005070383127	1106.5082860429493	1124.5000386625793	1256.0065896010974	1105.0025835708432
1199.5001479686193	1124.5000440515694	1147.000828546671	1040.5000478691331	1137.6319715433447	1246.00028448612	1083.000001898447	1100.5221045731232	1067.0090919569998	1129.0566846168554	932.0045934849375	1030.003126967682	1036.5014904764928	1076.0002426307544	1124.500028965314	1054.5000008529792	1044.5035593264042	999.8770726759717	949.000000322357	1187.0000317312993	1088.5000133029912	1241.5000708921534	1167.0000571619182	1016.2775512706339	1044.5000359332582	1070.5005070383127	1106.5078478720532	1124.5000386625793	1256.0065896010974	1105.0025835708432
1199.5001479686193	1124.5000440515694	1147.000828546671	1040.5000478691331	1137.6282640367303	1246.00028448612	1083.000001898447	1100.5221045731232	1067.0090912931428	1129.0566846168554	932.0045934849375	1030.003126967682	1036.5007982831794	1076.0002426307544	1124.500028965314	1054.5000008529792	1044.5035482063818	999.8770726759717	949.0000003223565	1187.0000317312993	1088.5000133029912	1241.5000708921534	1167.0000571452279	1016.2529750692598	1044.5000359332582	1070.500486172782	1106.506108858493	1124.5000386625793	1255.9866743767584	1105.0025835708432
1199.5001479686193	1124.5000440515694	1147.0001759483766	1040.5000478691331	1137.622241642962	1246.00028448612	1083.000001898447	1100.1910176866381	1067.0090912931428	1129.0566846168554	932.0045934849375	1030.003126967682	1036.5007982831794	1076.0002426307544	1124.500028965314	1054.5000008529792	1044.5025084817655	999.8770726759717	949.0000003223565	1187.0000317312993	1088.5000133029912	1241.5000708921534	1167.000057096684	1016.2415700719395	1044.5000359332582	1070.500486172782	1106.5054437542633	1124.5000386625793	1255.9866743767584	1105.0018430976083
1199.5001479686193	1124.5000440515694	1147.0001759483766	1040.5000455925845	1137.617213261915	1246.0002688465602	1083.000001898447	1100.1910176866381	1067.007758325123	1129.0566846168554	932.0042288710886	1030.003126967682	1036.5007801531335	1076.0002426307544	1124.500028965314	1054.5000008529792	1044.5025084817655	997.7053860297654	949.0000003223565	1187.0000317312993	1088.5000133029912	1241.5000324374116	1167.0000570917105	1016.2415700719395	1044.5000359332582	1070.500486172782	1106.505111874971	1124.5000386625793	1255.9866743767584	1105.0018184822393
1199.5001479686193	1124.5000440515694	1147.0001741985702	1040.5000452610336	1137.590942357958	1246.0002678720405	1083.000001898447	1100.1910176866381	1067.007758325123	1129.0566846168554	932.0041943533189	1030.003126967682	1036.5006887070747	1076.0002426307544	1124.500028965314	1054.5000008529792	1044.5025084817655	997.7053860297654	949.0000003223565	1187.0000317312993	1088.5000133029912	1241.5000303748043	1167.0000570917105	1016.2390390745841	1044.5000359332582	1070.500486172782	1106.504795549873	1124.5000386625793	1255.9866743767584	1105.001814512328
1199.5001479686193	1124.5000440515694	1147.0001741985702	1040.5000451463466	1137.574050462117	1246.0002678720405	1083.000001898447	1100.178005966374	1067.0048569601124	1129.0566846168554	932.0040428415687	1030.003126967682	1036.5006887070747	1076.0002426307544	1124.500028965314	1054.5000008529792	1044.5025084817655	997.7053860297654	949.0000003223565	1187.0000317312993	1088.5000133029912	1241.5000303748043	1167.0000570917105	1015.7582014544889	1044.5000359332582	1070.500485404169	1106.504795549873	1124.5000386625793	1255.9866743767584	1105.001814512328
1199.5001479686193	1124.5000440515694	1147.0001741985702	1040.5000451413916	1137.574050462117	1246.0002678510045	1083.000001898447	1099.9593329876031	1067.0047672792693	1129.0566846168554	932.0037858966605	1030.003126967682	1036.5006887070747	1076.0002426307544	1124.500028965314	1054.5000008529792	1044.5022493982297	997.7053860297654	949.0000003223565	1187.0000317312993	1088.5000133029912	1241.5000272889	1167.0000570917105	1015.7126647218215	1044.5000359332582	1070.500485404169	1106.5047881560058	1124.5000386625793	1255.93986274782	1105.0017491767744
1199.5001479686193	1124.5000336120013	1147.000174019649	1040.5000393722464	1137.5656843181546	1246.0002678510045	1083.000001898447	1099.9535208500818	1067.0043959597083	1129.0541059955146	932.0037847612286	1030.003066440855	1036.5005729162303	1076.0001999743276	1124.500028965314	1054.5000008529792	1044.5011705323989	997.7053860297654	949.0000003223565	1187.0000317312993	1088.500013302991	1241.5000247247026	1167.0000508106414	1015.5335099095969	1044.5000272456944	1070.500485404169	1106.5047881560058	1124.5000231333659	1255.93986274782	1105.0016869985577
1199.5001479686193	1124.5000336120013	1147.0001709847827	1040.5000393722464	1137.5655771049196	1246.000267850722	1083.000001898447	1099.9535208500818	1067.0043959597083	1129.0541059955146	932.0036848800503	1030.003066440855	1036.500506558992	1076.0001999743276	1124.500028965314	1054.5000008529792	1044.5011705323989	997.7053860297654	949.0000003223565	1187.0000317312993	1088.500013302991	1241.5000247247026	1167.0000508106414	1015.2420760052071	1044.5000272456944	1070.500485404169	1106.5047881560058	1124.5000231333659	1255.8305708518399	1105.0016869985577
1199.5001479686193	1124.5000336120013	1147.0001709847827	1040.5000393722464	1137.5599639571021	1246.000267850722	1083.000001898447	1099.8956639421044	1067.0025284901806	1129.045564084091	932.003654953412	1030.003066440855	1036.5005061472152	1076.0001999743276	1124.500028965314	1054.5000008529792	1044.5011705323989	992.9854378320982	949.0000003223565	1187.0000317312993	1088.500013302991	1241.5000247247026	1167.0000508106414	1015.2211848044531	1044.5000272456944	1070.500485404169	1106.5045633936604	1124.5000231333659	1255.8305708518399	1105.0016869985577
1199.5001479686193	1124.5000336120013	1147.0001669024482	1040.5000392775455	1137.5273933869053	1246.000267850722	1083.000001898447	1099.5828635701362	1067.0025284901806	1129.045564084091	932.002767227649	1030.003066440855	1036.5005061472152	1076.0001999743276	1124.500028965314	1054.5000008529792	1044.5011606954859	992.9854378320982	949.0000003223565	1187.0000317312993	1088.500013302991	1241.5000247247026	1167.0000508106414	1015.1862303177057	1044.5000272456944	1070.500485404169	1106.5038954888505	1124.5000231333659	1255.8215626020672	1105.0016005548473
1199.5001479686193	1124.5000336120013	1147.0001669024482	1040.500039233365	1137.5201582147606	1246.000267850722	1083.000001898447	1099.485051457852	1067.0024738125664	1129.0455201400148	932.0027548608094	1030.003066440855	1036.500361176838	1076.0001999743276	1124.500028965314	1054.5000008529792	1044.5011606954859	992.9854378320982	949.0000003223565	1187.0000317312993	1088.500013302991	1241.5000247247026	1167.0000508106414	1015.158343081581	1044.5000272432824	1070.5004853986447	1106.5038954888505	1124.5000231333659	1255.8215626020672	1105.0012880885804
1199.5001479686193	1124.5000336120013	1147.0001669024482	1040.500039233365	1137.5201582147606	1246.000267850719	1083.000001898447	1099.485051457852	1067.0024724014993	1129.0390615514636	932.0027548608094	1030.003066440855	1036.500322373363	1076.0001999743276	1124.500028965314	1054.5000008529792	1044.5011606954859	992.6607517058469	949.0000003223565	1187.0000317312993	1088.500013302991	1241.5000247247026	1167.0000508106414	1014.8272594788016	1044.5000272432824	1070.5004853986447	1106.5038954888505	1124.5000231333659	1255.8215626020672	1105.0010587970733
1199.5001479686193	1124.5000336120013	1147.0001669024482	1040.500039233365	1137.520146051927	1246.0001707432498	1083.000001898447	1099.3147448063935	1067.0022536657077	1129.0340045959842	932.0027510580668	1030.003066440855	1036.5003078735372	1076.0001999743276	1124.500028965314	1054.5000008529792	1044.5011606954859	992.6607517058469	949.0000003223565	1187.0000317312993	1088.500013302991	1241.5000247247026	1167.0000508106414	1014.8272594788016	1044.5000272432824	1070.5004853986447	1106.5028769288951	1124.5000231333659	1255.8215626020672	1105.0009804551287
1199.5001479677849	1124.5000336120013	1147.0001669024482	1040.500039233365	1137.519344448097	1246.0001707432498	1083.000001898447	1099.3147448063935	1067.0022536657077	1129.0340045959842	932.0027510580668	1030.003066440855	1036.500303502366	1076.0001999743276	1124.500028965314	1054.5000008529792	1044.501160136825	992.6607517058469	949.0000003223565	1187.0000317312993	1088.500013302991	1241.5000247247026	1167.0000507164746	1014.5326414706839	1044.5000272432824	1070.5004853986447	1106.5028769288951	1124.5000044325516	1255.8215626020672	1105.0009804551287
1199.5001479677849	1124.5000336120013	1147.0001669024482	1040.5000392103598	1137.5188145841141	1246.0001707432498	1083.000001898447	1099.2195181538686	1067.0022536657077	1129.0335646117674	932.0027510580668	1030.003066440855	1036.5003003338752	1076.0001999743276	1124.500028965314	1054.5000008529792	1044.501160136825	992.6607517058469	949.0000003223565	1187.0000317312993	1088.500013302991	1241.500024724408	1167.0000507164746	1014.5326414706839	1044.5000272432824	1070.5004853986447	1106.5028769288951	1124.5000044325516	1255.8215626020672	1105.0009771403088
1199.5001479677849	1124.5000336120013	1147.0001669024482	1040.5000385929902	1137.5174125392964	1246.0001707432498	1083.000001898447	1099.2195181538686	1067.0022536657077	1129.0334408710128	932.0027510580668	1030.003066440855	1036.500298928312	1076.0001999743276	1124.500028965314	1054.5000008529792	1044.5011591481714	992.6607517058469	949.0000003223565	1187.0000317312993	1088.500013302991	1241.500024724408	1167.0000507164746	1013.9111199901167	1044.5000272432824	1070.5004853986447	1106.5028769288951	1124.5000044325516	1255.8215626020672	1105.0009771403088
1199.5001479677849	1124.5000336120013	1147.0001669024482	1040.50003668203	1137.5173771650775	1246.0001707432498	1083.000001898447	1098.7935171386266	1067.0022536657077	1129.0334408710128	932.0027510580668	1030.003066440855	1036.5002986564361	1076.0001999743276	1124.500028965314	1054.5000008529792	1044.5007778328795	992.6607517058469	949.0000003223565	1187.0000317312993	1088.500013302991	1241.500024724408	1167.0000507164746	1013.9111199901167	1044.5000272432824	1070.500485398642	1106.5028769288951	1124.5000044325516	1255.5054677798416	1105.000964605512
1199.5001479677849	1124.5000336120013	1147.0001669024482	1040.500028046915	1137.5173771650775	1246.0001707432498	1083.000001898447	1098.3968923504024	1067.0022526708883	1129.0331963192773	932.0027076236269	1030.003066440855	1036.5002986564361	1076.0001836692572	1124.500028965314	1054.5000008529792	1044.5007778328795	992.6607517058469	949.0000003223565	1187.0000317312993	1088.500013302991	1241.500024724408	1167.0000507164746	1013.9111199901167	1044.5000211430824	1070.50042115627	1106.5028769288951	1124.5000044325516	1255.5054677798416	1105.0009631437806
1199.5001479677849	1124.5000336120013	1147.0001669024482	1040.500028046915	1137.5148698169094	1246.0001707432498	1083.000001898447	1098.385274975778	1067.0022526708883	1129.033175797248	932.0026808024769	1030.003066440855	1036.5002986564361	1076.0001836692572	1124.500028965314	1054.5000008529792	1044.5007778328795	992.6607517058469	949.0000003223565	1187.0000317312993	1088.500013302991	1241.500024724408	1167.0000507164746	1013.8896198656579	1044.500021036372	1070.50042115627	1106.5028769288951	1124.5000044325516	1255.3732172460616	1105.0009627255029
1199.5001479677849	1124.5000336120013	1147.0001669024482	1040.500028046915	1137.5148698169094	1246.0001707432498	1083.000001898447	1097.927102840974	1067.0022526708883	1129.033175797248	932.0026808024769	1030.003066440855	1036.5002986564361	1076.0001836692572	1124.500028965314	1054.5000008529792	1044.5007778328795	992.6607517058469	949.0000003223565	1187.0000317312993	1088.5000133029582	1241.500024724408	1167.0000507164746	1013.8853767477527	1044.5000209324835	1070.50042115627	1106.5028769288951	1124.5000044325516	1255.3720303146865	1105.0009587993322
1199.5001060203763	1124.5000336120013	1147.0001669024482	1040.500028046915	1137.5147501823233	1246.0001707432498	1083.000001898447	1097.927102840974	1067.002252067243	1129.0327758545113	932.002680554155	1030.003066440855	1036.5002986564361	1076.0001836555957	1124.500028965314	1054.5000008529792	1044.5007747295576	989.6885745270117	949.0000003223565	1187.0000317312993	1088.5000133029582	1241.500024724408	1167.0000507164746	1013.8801617984672	1044.5000209324835	1070.5003025751312	1106.5028769288951	1124.5000044325516	1255.3625176094536	1105.0006675423983
1199.5001058745547	1124.5000336120013	1147.0001669024482	1040.500028046915	1137.5147501823233	1246.0001684057702	1083.000001898447	1097.922489516646	1067.002252067243	1129.0327758545113	932.002680554155	1030.003066440855	1036.5002986564361	1076.0001836555957	1124.500028965314	1054.5000008529792	1044.5007747295576	987.2042976473091	949.0000003223565	1187.0000317312993	1088.5000133028784	1241.500024578479	1167.0000507164746	1013.6937414155393	1044.5000209306081	1070.5003025751312	1106.5028769288951	1124.5000044325516	1255.3625176094536	1105.0006675423983
1199.5001058745547	1124.5000336120013	1147.0001669024482	1040.500028046915	1137.5147501823233	1246.0001684057702	1083.000001898447	1097.922489516646	1067.002252067243	1129.0327758545113	932.0026797771145	1030.003066440855	1036.5002986522363	1076.0001836555957	1124.500028965314	1054.5000008529792	1044.5007747295576	987.2042976473091	949.0000003223565	1187.0000317312993	1088.5000133028784	1241.500024578479	1167.0000507164746	1013.5910131622996	1044.5000209214586	1070.5003025751312	1106.5028769288951	1124.5000044325516	1255.1323793377346	1105.0006675423983
1199.5001056879928	1124.5000336120013	1147.0001669024482	1040.500028046915	1137.5147501823233	1246.0001684057702	1083.000001898447	1097.3546781793996	1067.002252067243	1129.0327758545113	932.0026797771145	1030.003066440855	1036.5002986522363	1076.0001836555957	1124.500028965314	1054.5000008529792	1044.5007747295576	986.9148966428965	949.0000003223565	1187.0000317312993	1088.5000133028784	1241.500024578479	1167.0000507164746	1013.374080132087	1044.500020918587	1070.5003025751312	1106.5028769288951	1124.5000044325516	1255.1323793377346	1105.0006675423983
1199.5001056879928	1124.5000336120013	1147.0001669024482	1040.500028046915	1137.5147501823233	1246.0001684057702	1083.000001898447	1097.3546781793996	1067.002252067243	1129.0327758545113	932.0026797771145	1030.003066440855	1036.5002986522363	1076.0001836555957	1124.500028965314	1054.5000008529792	1044.5007747295576	986.5853693559001	949.0000003223565	1187.0000317312993	1088.5000133028784	1241.500024578479	1167.0000507164746	1013.374080132087	1044.500020918587	1070.5003025751312	1106.5028769288951	1124.5000044325516	1255.1323793377346	1105.0006675423983
1199.500105630293	1124.5000336120013	1147.0001669024482	1040.500028046915	1137.5105337952555	1246.0001675762906	1083.000001898447	1097.1077579184514	1067.0022387354072	1129.0327758545113	932.0026794812109	1030.003066440855	1036.5002986522363	1076.0001836555957	1124.500028965314	1054.5000008529792	1044.5007747295576	984.8571287695006	949.0000003223565	1187.0000317312993	1088.5000133028784	1241.500024578479	1167.0000507164746	1013.3719541588553	1044.500020916874	1070.5003025751312	1106.5028769288951	1124.5000044325516	1255.0520921099928	1105.0006675423983
1199.50010553642	1124.5000336120013	1147.0001669024482	1040.500028046915	1137.5070319192757	1246.0001675762906	1083.000001898447	1097.1077579184514	1067.0022387354072	1129.0327758545113	932.0026794812109	1030.003066440855	1036.5002986522363	1076.0001836555957	1124.500028965314	1054.5000008529792	1044.5007747295576	984.8571287695006	949.0000003223565	1187.0000317312993	1088.5000133028784	1241.500024578479	1167.0000507164746	1013.34320249298	1044.500020916874	1070.5003025751312	1106.5028769288951	1124.5000044325516	1255.0520921099928	1105.0006675423983
1199.5001055328423	1124.5000336120013	1147.0001669024482	1040.500028046915	1137.506988562739	1246.0001675762906	1083.000001898447	1097.0957942966932	1067.0022240976127	1129.0327758545113	932.0026258947613	1030.003066440855	1036.5002986522363	1076.0001836555957	1124.500028965314	1054.5000008529792	1044.5007747295576	984.8571287695006	949.0000003223565	1187.0000261262358	1088.5000124299459	1241.500024578479	1167.0000507164746	1013.2917288251344	1044.500020916874	1070.5003025751312	1106.5028769288951	1124.5000044325516	1254.7781413543007	1105.0006675423983
1199.5001055328423	1124.5000336120013	1147.0001669024482	1040.500028046915	1137.5069884310221	1246.0001675762906	1083.000001898447	1097.0666695463751	1067.0022240976127	1129.029436325744	932.0025998189941	1030.0021372608728	1036.5002986522363	1076.0001836555957	1124.500028965314	1054.5000008529792	1044.5007747295576	981.8194634509296	949.0000003223565	1187.0000261262358	1088.5000123806876	1241.500024578479	1167.0000507164746	1013.161658153523	1044.500020916874	1070.5003025751312	1106.5028769288951	1124.5000044325516	1254.7781413543007	1105.0006675423983
1199.5001055328423	1124.5000336120013	1147.0001669024482	1040.500028046915	1137.5064376302785	1246.0001675762906	1083.000001898447	1097.0666695463751	1067.0022240976127	1129.029436325744	932.0025998189941	1030.0021372608728	1036.5002986522363	1076.0001836555957	1124.500028965314	1054.5000008529792	1044.5007747295576	981.8194634509296	949.0000003223565	1187.0000261262358	1088.5000122934005	1241.500024578479	1167.0000507164746	1013.0940714828189	1044.500020916874	1070.5003025751312	1106.5028769288951	1124.5000044325516	1254.7781413543007	1105.0006675423983
1199.5001055271878	1124.5000336120013	1147.0001669024482	1040.500028046915	1137.5029826326431	1246.0001675762906	1083.000001898447	1096.8237429426688	1067.0022240976127	1129.029436325744	932.0025991316146	1030.0021372608728	1036.5002986522363	1076.0001836555957	1124.500028965314	1054.5000008529792	1044.5007747295576	981.8194634509296	949.0000003223565	1187.0000261262358	1088.5000122934005	1241.500024578479	1167.0000507164746	1013.0553796695376	1044.500020916874	1070.5003025751312	1106.5028769288951	1124.5000044325516	1254.7781413543007	1105.0006675423983
1199.500105527012	1124.5000336120013	1147.0001669024482	1040.500028046915	1137.502971295829	1246.0001675762906	1083.000001898447	1096.808412853027	1067.0022240976127	1129.029436325744	932.0025980962271	1030.0021372608728	1036.5002353303676	1076.0001836555957	1124.500028965314	1054.5000008529792	1044.5007747295576	981.8194634509296	949.0000003223565	1187.0000261262358	1088.5000122887793	1241.500024578479	1167.0000507164746	1013.0551229378576	1044.500020916874	1070.5003025751312	1106.5027806606004	1124.5000044325516	1254.7708358926989	1105.0006654486037
1199.5001055269922	1124.5000336120013	1147.0001669024482	1040.5000214901506	1137.5025100061803	1246.0001675762906	1083.000001898447	1096.782156313414	1067.0022240976127	1129.0272091508389	932.0025980657864	1030.0021372608728	1036.5002353303676	1076.0001836555957	1124.500028965314	1054.5000008529792	1044.5007747295576	981.8194634509296	949.0000003223565	1187.0000261262358	1088.5000122887793	1241.500024578479	1167.0000507164746	1013.0239538450028	1044.500020916874	1070.5003025751312	1106.5027806606004	1124.5000044325516	1254.7664646594906	1105.000664598556
1199.5001055269922	1124.5000336120013	1147.0001669024482	1040.5000158597334	1137.500776390956	1246.0001675762906	1083.000001898447	1096.7335522011967	1067.001981666091	1129.0272091508389	932.0025980657864	1030.0021372608728	1036.5002353303676	1076.0001836555957	1124.500028965314	1054.5000008529792	1044.5007747295576	981.8194634509296	949.0000003223565	1187.0000261262358	1088.5000122887793	1241.500024578479	1167.0000507164746	1012.9687624907499	1044.500020916874	1070.5003025751312	1106.5027806606004	1124.5000044325516	1254.7657604981207	1105.0006645082299
1199.5001055269922	1124.5000336120013	1147.0001669024482	1040.5000157833251	1137.500776390956	1246.0001675762906	1083.000001898447	1096.719958895912	1067.0016596087282	1129.0272091508389	932.0025980655967	1030.0021372608728	1036.5002353303676	1076.0001836555957	1124.500028965314	1054.5000008529792	1044.5007747295576	981.8194634509296	949.0000003223565	1187.0000261262358	1088.5000122887793	1241.500024578479	1167.0000507164746	1012.9682588183495	1044.500020916874	1070.5003025751312	1106.5027806606004	1124.5000044325516	1254.6789572637806	1105.0006644973198
1199.5001055269922	1124.5000336120013	1147.0001669024482	1040.5000157833251	1137.5006478749465	1246.0001675762906	1083.000001898447	1096.7193333234115	1067.0016596087282	1129.0272091508389	932.0025980655967	1030.0021372608728	1036.5002353303676	1076.0001836555957	1124.500028965314	1054.5000008529792	1044.5007747295576	981.8194634509296	949.0000003223565	1187.0000261262358	1088.5000122887793	1241.500024578479	1167.0000507164746	1012.9587335869796	1044.500020916874	1070.5003025751312	1106.5027806606004	1124.5000044325516	1254.6789572637806	1105.0006644973198
1199.5001055269922	1124.5000336120013	1147.0001669024482	1040.5000146780008	1137.5006478749465	1246.0001675762906	1083.000001898447	1096.7129884922156	1067.001649213302	1129.0272091508389	932.0025980611388	1030.0021372608728	1036.5002353303676	1076.0001831511613	1124.500028965314	1054.5000008529792	1044.5007747295576	981.7714622673549	949.0000003223565	1187.0000261262358	1088.5000122887793	1241.500024578479	1167.0000507164746	1012.95857974678	1044.500020916874	1070.5000946305001	1106.5027806606004	1124.5000044097228	1254.6789572637806	1105.0003249996669
1199.5001055269922	1124.5000336120013	1147.0001669024482	1040.5000146435084	1137.5006300204636	1246.0001675762906	1083.000001898447	1096.7106578255039	1067.0016380757154	1129.0272091508389	932.0025980604572	1030.0021372608728	1036.5002348651383	1076.0001831511613	1124.500028965314	1054.5000008529792	1044.5007747295576	981.7714622673549	949.0000003223565	1187.0000261202408	1088.50001228797	1241.500024578479	1167.0000507164746	1012.9224469054577	1044.500020916874	1070.5000898265084	1106.5027806606004	1124.5000044097228	1254.6438149954492	1105.0003076166402
1199.5001055269922	1124.500027907122	1147.0001669023297	1040.5000134777843	1137.5005272772291	1246.0001675762906	1083.000001898447	1096.2966669235454	1067.0016380757154	1129.0272091508389	932.0025980593184	1030.0021372608728	1036.5002348651383	1076.0001764052504	1124.500028965314	1054.5000008529792	1044.5006989902538	980.9587809149534	949.0000003223565	1187.0000261202408	1088.50001228797	1241.500024578479	1167.0000507164746	1012.9197659412068	1044.5000207483301	1070.5000898265084	1106.5027806606004	1124.5000040614575	1254.6438149954492	1105.0003076166402
1199.5001055269922	1124.500027907122	1147.0001669023297	1040.5000134777843	1137.5004209579993	1246.0001675762906	1083.000001898447	1096.2966669235454	1067.0016380757154	1129.0253963790096	932.0025980587133	1030.0021372608728	1036.5002348651383	1076.0001764052504	1124.500028965314	1054.5000008529792	1044.5006989902538	980.9587809149534	949.0000003223565	1187.0000261202408	1088.50001228797	1241.500024578479	1167.0000507164746	1012.9197659412068	1044.5000205673512	1070.5000896936517	1106.5027806606004	1124.5000040614575	1253.752957122263	1105.0003035424252
1199.5001055263983	1124.500027907122	1147.0001668993052	1040.5000134777843	1137.5004202580242	1246.0001675762906	1083.000001898447	1096.2881168057081	1067.0016380757154	1117.6202633474566	932.0025980587133	1030.0021372608728	1036.5002348651383	1076.0001764052504	1124.500028965314	1054.5000008529792	1044.5006989902538	977.0640178240657	949.0000003223565	1187.0000261202408	1088.50001228797	1241.500024578479	1167.0000507164746	1012.8817558307271	1044.5000195156877	1070.5000896793395	1106.5027806606004	1124.5000035596413	1253.752957122263	1105.0003035424252
1199.5001055263983	1124.500027907122	1147.0001668993052	1040.5000134777843	1137.5004202580242	1246.0001675762906	1083.000001898447	1096.249348416607	1067.0016380757154	1117.6202633474566	932.0025980586356	1030.0021372608728	1036.5002348651383	1076.0001764052504	1124.500028965314	1054.5000008529792	1044.5006989902538	977.0640178240657	949.0000003223565	1187.0000261202408	1088.50001228797	1241.500024578479	1167.0000507164746	1012.8817558307271	1044.5000193821643	1070.5000896793395	1106.5027806606004	1124.5000035596413	1253.3207002958243	1105.0003031299989
1199.5001055263983	1124.500027907122	1147.0001668993052	1040.5000134777843	1137.5004202029709	1246.0001675762906	1083.000001898447	1096.249348416607	1067.0016380754982	1117.6202633474566	932.0025980584943	1030.0021372608728	1036.5002348651383	1076.0001764052504	1124.500028965314	1054.5000008529792	1044.5006989902538	977.0640178240657	949.0000003223565	1187.0000261202408	1088.50001228797	1241.500024578479	1167.0000507164746	1012.8817558307271	1044.5000193821643	1070.5000896793395	1106.5027806606004	1124.5000035596413	1253.2336602622709	1105.0003031299989
1199.5001055263983	1124.500027907122	1147.0001668993052	1040.5000134777843	1137.5004177168644	1246.0001675762906	1083.000001898447	1096.249348416607	1067.0016380754982	1117.5982772293485	932.0016152199914	1030.0021372608728	1036.5002348651383	1076.0001591823016	1124.500028965314	1054.5000008529792	1044.5006989902538	977.0640178240657	949.0000003223565	1187.0000261202408	1088.50001228797	1241.500024578479	1167.0000507164746	1012.5775914394011	1044.5000193595938	1070.5000896517072	1106.5021600722316	1124.5000035596413	1253.2336602622709	1105.0003031233814
1199.500071884197	1124.500027907122	1147.0001668993052	1040.5000134765241	1137.500344556392	1246.0001675762906	1083.000001898447	1096.1994223332758	1067.0016380754982	1117.5752460516183	932.0013451660425	1030.0021372608728	1036.5002348651383	1076.0001252736392	1124.500028965314	1054.5000008529792	1044.5006989902538	977.0640178240657	949.0000003223565	1187.0000261202408	1088.50001228797	1241.500024578479	1167.0000507164746	1012.5645362417738	1044.500019354467	1070.5000896513104	1106.5021205964747	1124.5000035596413	1253.2336602622709	1105.0002453430968
1199.5000532259382	1124.500027907122	1147.0001668993052	1040.5000134725437	1137.5002787413239	1246.0001675762906	1083.000001898447	1096.1994223332758	1067.0016380754982	1117.5152292170642	932.0013265183541	1030.0021372608728	1036.5002348651383	1076.0001252736392	1124.500028965314	1054.5000008529792	1044.5006989902538	977.0640178240657	949.0000003223565	1187.0000261202408	1088.50001228797	1241.500024578479	1167.0000507164746	1012.4776632816998	1044.5000193524345	1070.5000896513104	1106.5020563825854	1124.5000035596413	1253.2336602622709	1105.0002261273528
1199.5000532259382	1124.500027907122	1147.0001668993052	1040.5000134725437	1137.5002787413239	1246.0001675758913	1083.000001898447	1096.199057960853	1067.0016380754982	1117.436067198308	932.0013265183541	1030.0021372608728	1036.500234865006	1076.0001232480358	1124.500028965314	1054.5000008529792	1044.5006449812367	977.0640178240657	949.0000003223565	1187.0000261198986	1088.50001228797	1241.500024578479	1167.0000507164746	1012.4335501374487	1044.5000193524345	1070.5000896513104	1106.5020563825854	1124.5000035596413	1253.2336602622709	1105.0002261273528
1199.5000532259382	1124.500027907122	1147.0001668993052	1040.5000134725437	1137.5002787413239	1246.0001675758913	1083.000001898447	1095.9499874755688	1067.0016380754982	1117.436067198308	932.0013265183541	1030.0021372608728	1036.500234865006	1076.0001232480358	1124.500028965314	1054.5000008529792	1044.5006379583515	977.0640178240657	949.0000003223565	1187.0000261198986	1088.50001228797	1241.500024578479	1167.0000507164746	1012.4335501374487	1044.5000193524345	1070.5000896513104	1106.5020563825854	1124.5000035596413	1253.2336602622709	1105.0002261273528
1199.500051483396	1124.500027907122	1147.0001668993052	1040.5000134721868	1137.500274685977	1246.0001675758913	1083.000001898447	1095.9499874755688	1067.0016380754982	1117.436067198308	932.0013212851863	1030.0021372608728	1036.500234865006	1076.000101218066	1124.500028965314	1054.5000008529792	1044.5006379583515	977.0640178240657	949.0000003223565	1187.0000261198986	1088.50001228797	1241.500024578479	1167.0000507164746	1012.4335501374487	1044.5000193524345	1070.5000896513104	1106.502049958755	1124.5000035596413	1253.2336602622709	1105.0002220564822
1199.5000500894366	1124.500027907122	1147.0001668993052	1040.5000134721868	1137.500261819265	1246.0001675758913	1083.000001898447	1095.9499874755688	1067.0016380754982	1117.4348372151462	932.0013212851863	1030.0021372608728	1036.500234865006	1076.0000979063386	1124.500028965314	1054.5000008529792	1044.5006371680674	976.7891197124234	949.0000003223565	1187.0000261198986	1088.5000122879699	1241.500024578479	1167.0000507164746	1012.3929912200058	1044.5000193522583	1070.5000896511242	1106.502047544112	1124.5000035596413	1253.172545747888	1105.0002190447235
1199.5000497470007	1124.500027907122	1147.0001668993052	1040.5000134721868	1137.50026000267	1246.0001675758913	1083.000001898447	1095.9499874755688	1067.0016380754982	1117.4348372151462	932.0013212851863	1030.0021372608728	1036.500234865006	1076.0000972853045	1124.500028965314	1054.5000008529792	1044.5006371421023	976.1908375641171	949.0000003223565	1187.0000261198986	1088.5000122879699	1241.500024578479	1167.0000507164746	1012.3929912200058	1044.500019351793	1070.5000896511242	1106.502047544112	1124.5000035596413	1253.172545747888	1105.0002190232372
1199.500049662332	1124.500027907122	1147.0001668993052	1040.5000134721868	1137.50026000267	1246.0001675758913	1083.000001898447	1095.9471043436206	1067.0016380754982	1117.4348306123657	932.0013212851863	1030.0021372608728	1036.500234865006	1076.0000972853045	1124.500028965314	1054.5000008529792	1044.5006371421023	976.127180753316	949.0000003223565	1187.0000261198986	1088.5000122879699	1241.500024578479	1167.0000507164746	1012.3703099880336	1044.500019351793	1070.5000896511242	1106.502047544112	1124.5000035596413	1253.0583309317683	1105.000219007374
1199.5000496215323	1124.500027907122	1147.0001668993052	1040.5000134721868	1137.50026000267	1246.0001675758913	1083.000001898447	1095.9325343673154	1067.0016380754982	1117.4346711244877	932.0013212851863	1030.0021372608728	1036.500234865006	1076.0000972853045	1124.500028965314	1054.5000008529792	1044.5006371399136	976.127180753316	949.0000003223565	1187.0000261198986	1088.5000122879699	1241.500024578479	1167.0000507164746	1012.36684207038	1044.500019351793	1070.5000896511242	1106.502047544112	1124.5000035596413	1253.0583309317683	1105.000219007374
1199.5000496215323	1124.500027907122	1147.0001668993052	1040.5000134721868	1137.50026000267	1246.0001675758913	1083.000001898447	1095.9055680653228	1067.0016380754982	1117.328444626372	932.0013212851863	1030.0021372608728	1036.500234865006	1076.0000972853045	1124.500028965314	1054.5000008529792	1044.5006371399136	975.9209157997935	949.0000003223565	1187.0000261198986	1088.5000122879699	1241.500024578479	1167.0000507164746	1012.3629080843447	1044.5000193517326	1070.5000896511242	1106.502047544112	1124.5000035596413	1253.0583309317683	1105.000219007374
1199.5000496200942	1124.500027907122	1147.0000950413282	1040.5000134721868	1137.50026000267	1246.0001675758913	1083.000001898447	1095.9048803103346	1067.0016380754982	1117.328444626372	932.0013212851863	1030.0020649791709	1036.500234865006	1076.0000972853045	1124.500028965314	1054.5000008529792	1044.50063713618	975.545972837047	949.0000003223565	1187.0000261198986	1088.5000122879699	1241.500024578479	1167.0000507164746	1012.2835775676986	1044.5000193517087	1070.5000896511242	1106.5020475347285	1124.5000035596413	1253.0579069342953	1105.0001841640053
1199.500048632252	1124.500027907122	1147.0000950413282	1040.5000134721868	1137.50026000267	1246.0001675758913	1083.000001898447	1095.9015761059745	1067.0016380754982	1117.328444626372	932.0013212851863	1030.0020419089099	1036.500234865006	1076.000059790837	1124.500028965314	1054.5000008529792	1044.50063713618	973.0604286105029	949.0000003223565	1187.0000261198986	1088.5000122879699	1241.500024578479	1167.0000489096792	1012.234722487746	1044.5000193517087	1070.5000896511242	1106.5020475347285	1124.5000035596413	1253.0579069342953	1105.0001835866115
1199.500047223372	1124.500027907122	1147.0000950413282	1040.5000134721868	1137.5001719604527	1246.0001675758913	1083.000001898447	1095.9015761059745	1067.0016380754982	1117.328444626372	932.0013212851863	1030.001420502415	1036.500234865006	1076.000059790837	1124.500028965314	1054.5000008529792	1044.5005904640711	973.0604286105029	949.0000003223565	1187.0000261198986	1088.5000122879699	1241.500024578479	1167.000047874201	1012.2268020406543	1044.5000116575707	1070.5000896511242	1106.5020474752296	1124.5000035596413	1253.0579069342953	1105.0001835722003
1199.500047223372	1124.500027907122	1147.0000950413282	1040.5000134721868	1137.5001225136548	1246.0001675758913	1083.000001898447	1095.9015761059745	1067.0016380072907	1117.328444626372	932.0013212850894	1030.0013764529024	1036.500234865006	1076.000059790837	1124.500028965314	1054.5000008529792	1044.5005904640711	973.0604286105029	949.0000003223565	1187.0000261198986	1088.5000122879699	1241.5000185380825	1167.000047874201	1012.1749956746833	1044.5000116575707	1070.5000896511242	1106.502024008281	1124.5000035596413	1253.0579069342953	1105.0001835722003
1199.500047223372	1124.500027907122	1147.0000950413282	1040.5000134721868	1137.5001225136548	1246.0001548433327	1083.000001898447	1095.9013909931043	1067.0016380072907	1117.328444626372	932.0013212850761	1030.0013764529024	1036.5002132200561	1076.000059790837	1124.500028965314	1054.5000008529792	1044.5005904640711	972.6158275445277	949.0000000134153	1187.0000261198986	1088.5000076981778	1241.5000169737546	1167.000045592282	1012.1721779522039	1044.5000116575707	1070.5000896511242	1106.50196413418	1124.5000035596413	1253.0579069342953	1105.0001835722003
1199.500047223372	1124.500027907122	1147.0000943217105	1040.5000134721868	1137.5001225136548	1246.0001548433327	1083.000001898447	1095.8989094346168	1067.0016380072907	1117.328444626372	932.0013212842694	1030.0013608967715	1036.5002132200561	1076.000059790837	1124.500028965314	1054.5000008529792	1044.5005904640711	972.5601306131343	949.0000000134153	1187.0000261198986	1088.5000076981778	1241.5000169737546	1167.0000454435908	1012.1721779522039	1044.5000116575707	1070.5000896511237	1106.5019634905211	1124.5000035596413	1253.0452159750491	1105.0001835722003
1199.500047223372	1124.500027907122	1147.0000940356483	1040.5000134721868	1137.5001187063317	1246.0001548433327	1083.000001898447	1095.8969665130546	1067.0016380072907	1117.328444626372	932.001321284075	1030.0013593493434	1036.5002132200561	1076.000059790837	1124.500028965314	1054.5000008529792	1044.5005904640711	972.5574188585331	949.0000000134153	1187.0000261198986	1088.5000076981778	1241.5000169737546	1167.0000454435908	1012.1719229710421	1044.5000116575707	1070.5000896511237	1106.5019634905211	1124.5000035596413	1253.0426759560628	1105.0001832797589
1199.500047223372	1124.500027907122	1147.0000940356483	1040.5000134721868	1137.5001184593102	1246.0001548433327	1083.000001898447	1095.8969665130546	1067.0016380072907	1117.328444626372	932.0013212840346	1030.0013593493434	1036.5002132200561	1076.000059790837	1124.500028965314	1054.5000008529792	1044.5005904640711	970.243898703282	949.0000000134153	1187.0000261198986	1088.5000076981778	1241.5000169737546	1167.000045440707	1012.1535023295787	1044.5000116575707	1070.5000896511237	1106.5019634905211	1124.5000035596413	1253.0426759560628	1105.0001832746846
1199.5000472187028	1124.500027907122	1147.0000939826873	1040.5000134721868	1137.5001184593102	1246.0001548433327	1083.000001898447	1095.7015998898103	1067.0016380072907	1117.3121616666797	932.0013212840145	1030.0013581631333	1036.5002132200561	1076.000059790837	1124.500028965314	1054.5000008529792	1044.5005904640711	970.243898703282	949.0000000134153	1187.0000261198986	1088.5000076981778	1241.5000169737546	1167.00004544059	1012.1535023295787	1044.5000116575707	1070.5000896511237	1106.5019633903546	1124.5000035596413	1253.0297484917817	1105.0001831223492
1199.5000472145484	1124.500027907122	1147.0000939553986	1040.5000134721868	1137.5001180925144	1246.0001548433327	1083.000001898447	1095.7015998898103	1067.0016380072907	1117.279651968122	932.0013212839302	1030.0013575385208	1036.5002132200561	1076.000059790837	1124.500028965314	1054.5000008529792	1044.5005904640711	970.243898703282	949.0000000134153	1187.0000261198986	1088.5000076981778	1241.5000169720624	1167.0000454390802	1012.144742743101	1044.5000116575707	1070.5000896511237	1106.5019633903546	1124.5000035596413	1253.0246599640918	1105.0001831223492
1199.5000472145484	1124.500027907122	1147.0000939553986	1040.5000134721868	1137.5001180925144	1246.0001546817361	1083.000001898447	1095.7015998898103	1067.001637974682	1117.279651968122	932.0013212839301	1030.0013575385208	1036.5002132200561	1076.000059790837	1124.500028965314	1054.5000008529792	1044.5005904640711	970.243898703282	949.0000000067699	1187.0000261198986	1088.5000076981778	1241.5000169720624	1167.0000454384724	1012.144742743101	1044.5000116575707	1070.5000896511233	1106.5019633892682	1124.5000035596413	1253.0236226702568	1105.0001831223492
1199.5000472145484	1124.500027907122	1147.0000939553986	1040.5000134721868	1137.5001180925144	1246.0001546817361	1083.000001898447	1095.7015998898103	1067.001637974682	1117.2604029416134	932.00132128393	1030.00135753563	1036.5002132200561	1076.000059790837	1124.500028965314	1054.5000008529792	1044.5005904640711	970.243898703282	949.0000000067699	1187.0000261198986	1088.5000076981778	1241.5000169720624	1167.0000454384724	1012.0911535888554	1044.5000116575707	1070.5000896511233	1106.5019633890706	1124.5000035596413	1253.0236226702568	1105.0001831223492
1199.5000471956928	1124.5000252662426	1147.0000848476811	1040.5000113121287	1137.5001066626978	1246.0001546817361	1083.000001898447	1095.7015998898103	1067.001637974682	1117.2067572204446	932.0013107094105	1030.0012707930857	1036.5002132200561	1076.000053933333	1124.500028965314	1054.5000008529792	1044.5005904640711	970.0261324751833	949.0000000067699	1187.0000261198986	1088.5000076981778	1241.5000169720624	1167.0000438657316	1012.0911535888554	1044.5000116575707	1070.5000896511233	1106.5019633890706	1124.500001125452	1253.016194381589	1105.0001725729392
1199.5000471956928	1124.5000252662426	1147.0000848476811	1040.5000113121287	1137.5001066626978	1246.000140770267	1083.000001898447	1095.6923857124734	1067.001637974682	1117.1723759441454	932.0013107094105	1030.0012707930857	1036.5001409619722	1076.000053933333	1124.500028965314	1054.500000852979	1044.5005904640711	967.7061982511225	949.0000000054764	1187.00001734246	1088.5000067182227	1241.5000169720624	1167.0000438657316	1012.0899655389549	1044.5000116575707	1070.5000896511233	1106.501850540427	1124.500001125452	1253.016194381589	1105.0001725729392
1199.5000471956928	1124.5000252662426	1147.0000848476811	1040.5000113121287	1137.5001066626978	1246.0001397939882	1083.000001898447	1095.6878346474498	1067.001637974682	1117.1722946918278	932.0013107094105	1030.0012707930857	1036.5001409619722	1076.000053933333	1124.500028965314	1054.500000852979	1044.5005904640711	965.7546601725564	949.0000000054764	1187.0000170972512	1088.5000044209173	1241.5000169720624	1167.0000438657316	1012.082799669632	1044.5000116575707	1070.5000896511233	1106.501850540427	1124.500001125452	1253.016194381589	1105.0001725729392
1199.5000471956928	1124.5000252662426	1147.0000848476811	1040.5000113121287	1137.500085932395	1246.0001397939882	1083.000001898447	1095.686978036573	1067.001637974682	1117.163619325693	932.0013107094105	1030.0010755763594	1036.5001409619722	1076.000053933333	1124.5000234645652	1054.500000852979	1044.5005904640711	965.7546601725564	949.0000000054764	1187.0000170972512	1088.500004419516	1241.5000169720624	1167.0000438657316	1012.0758605811487	1044.5000116575707	1070.5000803387252	1106.501850540427	1124.500001125452	1253.0156278748134	1105.0001725729392
1199.5000471956928	1124.5000252662426	1147.0000848476811	1040.5000113121287	1137.5000830888694	1246.0001397939882	1083.000001898447	1095.6255668597032	1067.001637974682	1117.1213934735702	932.0013034758937	1030.0010755763594	1036.5001409619722	1076.000053933333	1124.5000223777251	1054.500000852979	1044.5005904640711	965.7546601725564	949.0000000054764	1187.0000170972512	1088.500004419516	1241.5000169720624	1167.0000438657316	1012.0758605811487	1044.5000116575707	1070.5000766092107	1106.501850540427	1124.500001125452	1253.0156278748134	1105.0001725729392
1199.5000471841633	1124.5000252662426	1147.0000848476811	1040.5000113121287	1137.5000830888694	1246.0001397939882	1083.000001898447	1095.622040134367	1067.001637974682	1117.0809968691515	932.0013034758937	1030.0010755763594	1036.5001409619722	1076.0000320989918	1124.5000223777251	1054.500000852979	1044.5005904640711	965.7546601725564	949.0000000054764	1187.0000170972512	1088.500004419516	1241.5000169720624	1167.0000438657316	1012.0756945505905	1044.5000116575707	1070.5000764408596	1106.501850540427	1124.500001125452	1253.0156278748134	1105.0001725729392
1199.5000471841633	1124.5000252662426	1147.0000848476811	1040.5000113121287	1137.5000830888694	1246.0001397939882	1083.000001898447	1095.6203206496352	1067.001637974682	1117.0784075598672	932.0013034758937	1030.0010755763594	1036.5001409619722	1076.0000243829481	1124.5000223726881	1054.500000852979	1044.5005904640711	965.7546601725564	949.0000000054764	1187.0000170972512	1088.500004419516	1241.5000169720624	1167.0000438657316	1012.0644759739637	1044.5000116575707	1070.5000763871965	1106.501850540427	1124.500001125452	1253.0154901189346	1105.0001725729392
1199.5000471841633	1124.5000252662426	1147.0000848476811	1040.5000113121287	1137.5000830888694	1246.0001397939882	1083.000001898447	1095.615207642214	1067.001637974682	1117.0761878061858	932.0013034758937	1030.0010755763594	1036.5001409619722	1076.0000243829481	1124.5000223726881	1054.500000852979	1044.500383555654	965.7546601725564	949.0000000054764	1187.0000170972512	1088.500004419516	1241.5000169720624	1167.0000438657316	1012.0582390150548	1044.5000116575707	1070.5000763871965	1106.501850540427	1124.500001125452	1253.0154901189346	1105.0001725729392
1199.5000471841633	1124.5000252662426	1147.0000848476811	1040.5000113121287	1137.5000830888694	1246.0001397939882	1083.000001898447	1095.615207642214	1067.001637974682	1117.0690948471652	932.0013034758937	1030.0010755763594	1036.5001409619722	1076.0000243829481	1124.5000223726881	1054.500000852979	1044.500372307476	965.7546601725564	949.0000000054764	1187.0000170972512	1088.5000044194626	1241.5000169720624	1167.0000438657316	1012.0572493601632	1044.5000116575707	1070.5000763862877	1106.501850540427	1124.500001125452	1253.0154901189346	1105.0001725729392
1199.5000471841633	1124.5000252662426	1147.0000848476811	1040.5000113121287	1137.500083076215	1246.0001397939882	1083.000001898447	1095.6048673138137	1067.001637974682	1117.0561940472226	932.0013034758937	1030.0010755763594	1036.5001409619722	1076.0000243795166	1124.5000223725397	1054.500000852979	1044.5003709164412	965.7546601725564	949.0000000054764	1187.0000170323	1088.5000044194626	1241.5000169720624	1167.0000438657316	1012.0572493601632	1044.5000116575707	1070.5000763862877	1106.501850540427	1124.500001125452	1253.0154901189346	1105.0001725729392
1199.5000471841633	1124.5000252662426	1147.0000848476811	1040.5000113121287	1137.500083076215	1246.0001397939882	1083.000001898447	1095.598906335388	1067.0013536509746	1117.053032307808	932.0013034758937	1030.0010755763594	1036.5001409619722	1076.0000243210227	1124.500022372483	1054.500000852979	1044.5003709159128	964.1740272559402	949.0000000054764	1187.0000170323	1088.5000044194626	1241.5000169720624	1167.0000438657316	1012.0572493601632	1044.5000116575707	1070.5000763861265	1106.5017869924657	1124.500001125452	1253.0154901189346	1105.0001725729392
1199.500047182364	1124.5000252662426	1147.0000848476811	1040.5000113121287	1137.500083076215	1246.0001397939882	1083.000001898447	1095.5956216609022	1067.0013536509746	1117.0507578218828	932.0013034758937	1030.0010755763594	1036.5001409619722	1076.000024268519	1124.50002237248	1054.500000852979	1044.5003709158273	964.1740272559402	949.0000000054764	1187.0000170323	1088.500004419408	1241.5000169720624	1167.0000438657316	1012.0550108736239	1044.5000116575707	1070.5000763861265	1106.501743901324	1124.500001125452	1253.015295955926	1105.0001725729392
1199.500047182364	1124.5000252662426	1147.0000299513517	1040.5000113121287	1137.500083076215	1246.0001397939882	1083.000001898447	1095.595256036762	1067.0011227117175	1117.0503137136639	932.0010058584269	1030.0008895409176	1036.5001409619722	1076.000024268519	1124.50002237248	1054.500000852979	1044.5003709158273	964.1740272559402	949.0000000054764	1187.0000170323	1088.500004419408	1241.5000169720624	1167.0000438657316	1012.0396572980703	1044.5000116575707	1070.5000763861265	1106.5014019189462	1124.500001125452	1253.0111370656286	1105.0001725729392
1199.500047182364	1124.5000252662426	1147.0000299513517	1040.5000113121287	1137.500083076215	1246.0001397828064	1083.000001898447	1095.5309365033181	1067.0007197207485	1117.0502449246314	932.0010058584269	1030.0008270376247	1036.5001409619722	1076.000024268519	1124.50002237248	1054.500000852979	1044.5003709158273	964.1740272559402	949.0000000054764	1187.0000170323	1088.500004419408	1241.5000169720624	1167.0000438657316	1012.0396572980703	1044.5000116575707	1070.5000763860899	1106.501300503652	1124.500001125452	1253.0111370656286	1105.0001725729392
1199.500047182364	1124.5000252662426	1147.0000297685174	1040.5000113121287	1137.500083076215	1246.0001397801407	1083.000001898447	1095.5309365033181	1067.0007197207485	1117.0502449246314	932.0010045667921	1030.0008270376247	1036.5001409619722	1076.0000242667102	1124.50002237248	1054.500000852979	1044.5003709158273	964.1740272559402	949.0000000054764	1187.0000170323	1088.500004419408	1241.5000169720624	1167.0000438657316	1012.0396572980703	1044.5000116575707	1070.5000763860899	1106.501283267467	1124.500001125452	1253.0111370656286	1105.0001648951193
1199.500047182364	1124.5000252662426	1147.0000297685174	1040.5000113121287	1137.500083076215	1246.0001397736269	1083.000001898447	1095.5309365033181	1067.0007197207485	1117.046337074806	932.0010045667921	1030.0008269560808	1036.5001409619722	1076.0000242656893	1124.50002237248	1054.500000852979	1044.5003709158273	963.4841365396692	949.0000000054764	1187.0000170323	1088.500004419408	1241.5000169720624	1167.0000438657316	1012.0395148660908	1044.5000116575707	1070.5000763860899	1106.501283267467	1124.500001125452	1253.0107957384962	1105.0001553934067
1199.500047182364	1124.5000252662426	1147.0000297685174	1040.5000113121287	1137.500083076215	1246.0001397736269	1083.000001898447	1095.5309365033181	1067.0007197207485	1117.046337074806	932.0010045667921	1030.0008269560808	1036.5001409619722	1076.000024265688	1124.50002237248	1054.500000852979	1044.5003709158273	963.4841365396692	949.0000000054764	1187.0000170323	1088.5000044192477	1241.5000169720624	1167.0000438657316	1012.0395148660908	1044.5000116575707	1070.5000763860899	1106.501283267467	1124.500001125452	1253.0096609823754	1105.0001553172178
1199.500047182364	1124.5000252662426	1147.0000297685174	1040.5000113121287	1137.500083076215	1246.0001397736269	1083.000001898447	1095.5183802970737	1067.0007012901895	1117.046337074806	932.0010045667921	1030.0008269560808	1036.5001409619722	1076.0000242656777	1124.50002237248	1054.500000852979	1044.5003709158273	963.4486423665759	949.0000000054764	1187.0000170323	1088.5000044180554	1241.5000169720624	1167.0000438657316	1012.0383300215292	1044.5000116575707	1070.5000763860899	1106.5012759182418	1124.500001125452	1253.0091574015742	1105.0001553172178
1199.500047182364	1124.5000252662426	1147.0000297452639	1040.5000113121287	1137.500083076215	1246.0001397736269	1083.000001898447	1095.5183802970737	1067.0006619592916	1117.046337074806	932.0010045114614	1030.0008269560808	1036.5001409619722	1076.0000242656777	1124.50002237248	1054.500000852979	1044.5003709158223	963.4486423665759	949.0000000054764	1187.0000170323	1088.5000044171804	1241.5000169720624	1167.0000438657316	1012.0264105427186	1044.5000116575707	1070.5000763860899	1106.5012759182418	1124.500001125452	1253.0090049355492	1105.0001553172178
1199.500047182364	1124.5000252662426	1147.0000297452639	1040.5000113121287	1137.500083076215	1246.0001397457875	1083.000001898447	1095.5183802970737	1067.000640193857	1117.043743478461	932.0010045114614	1030.0008269560808	1036.5001409619722	1076.0000242655556	1124.50002237248	1054.500000852979	1044.5003709158204	962.5220581105576	949.0000000054764	1187.0000170284434	1088.500004415317	1241.5000169720624	1167.0000438657316	1012.0261722792408	1044.5000116575707	1070.5000763860899	1106.5012081431419	1124.500001125452	1253.0090049355492	1105.000155317006
1199.500047182364	1124.5000252662426	1147.0000295927166	1040.5000113121287	1137.5000830644867	1246.0001397457875	1083.000001898447	1095.5183802970737	1067.000640193857	1117.0419570359886	932.0010031530223	1030.0008269560808	1036.5001409619722	1076.0000242655556	1124.5000223519642	1054.500000852979	1044.50037091582	962.5220581105576	949.0000000054764	1187.0000170284434	1088.500004415317	1241.5000169720624	1167.0000438657316	1012.0257544741554	1044.5000116575707	1070.50007637213	1106.5012081431419	1124.500001125452	1253.0090049355492	1105.0001553035077
1199.500047182364	1124.5000252662426	1147.0000295927166	1040.5000113121287	1137.5000830644867	1246.0001397457875	1083.000001898447	1095.5183802970737	1067.000640193857	1117.0393330973423	932.0010031530223	1030.0008267914768	1036.5001409619722	1076.0000242655556	1124.5000223519642	1054.500000852979	1044.5003709158195	961.827649992309	949.0000000054764	1187.0000170284434	1088.500004415317	1241.5000169720624	1167.0000438657316	1012.0256045318047	1044.5000116575707	1070.50007637213	1106.5012081431419	1124.500001125452	1253.0084328105227	1105.0001553035077
1199.500047182364	1124.5000252662426	1147.000029509621	1040.5000113121287	1137.5000830644867	1246.0001397457875	1083.000001898447	1095.5159842978528	1067.000640193857	1117.0353538452882	932.0010030382615	1030.000658220469	1036.5001186720099	1076.0000242653464	1124.5000223519642	1054.500000852979	1044.5003709158195	961.827649992309	949.0000000054764	1187.0000170284434	1088.5000025709821	1241.5000169720624	1167.0000438657316	1012.0256045318047	1044.5000116575707	1070.50007637213	1106.5012081431419	1124.500001125452	1253.0084328105227	1105.0001553013467
1199.500047182364	1124.5000252662426	1147.0000294887582	1040.5000113121287	1137.5000830166477	1246.0001397457875	1083.000001898447	1095.5140254646242	1067.000640193857	1117.018194508728	932.0009911737869	1030.0006549241507	1036.5001186720099	1076.0000242653464	1124.5000223519642	1054.500000852979	1044.5003709158145	961.7999392950915	949.0000000054764	1187.0000170284434	1088.5000018486944	1241.5000169720624	1167.0000438657316	1012.0254159845676	1044.5000116575707	1070.50007637213	1106.5011435115564	1124.500001125452	1253.0061032918486	1105.000153027363
1199.5000471823364	1124.5000252662426	1147.0000293453393	1040.5000113121287	1137.5000830166477	1246.0001397457875	1083.000001898447	1095.5140254646242	1067.000640193857	1117.018194508728	932.0009911737869	1030.0006547042817	1036.5001186720099	1076.0000242653464	1124.5000223519642	1054.500000852979	1044.5003709158145	960.68648020444	949.0000000054764	1187.0000170284434	1088.5000018486944	1241.5000169720624	1167.0000438657316	1012.0253622838584	1044.5000116575707	1070.50007637213	1106.5007976237152	1124.500001125452	1253.0061032918486	1105.000153027363
1199.5000471823364	1124.5000252662426	1147.0000293453393	1040.5000113121287	1137.5000830166477	1246.0001397457875	1083.000001898447	1095.5140254646242	1067.0006401644107	1117.018194508728	932.0009911737869	1030.0006545550477	1036.5001186720099	1076.0000242653464	1124.5000223519642	1054.500000852979	1044.5003709158145	960.68648020444	949.0000000054764	1187.0000170284434	1088.5000018486944	1241.5000169720624	1167.0000438657316	1012.0253587147663	1044.5000116575707	1070.50007637213	1106.5007976237152	1124.500001125452	1253.0061032918486	1105.000153027363
1199.5000471823364	1124.5000252662426	1147.0000293453393	1040.5000113121287	1137.5000830166477	1246.0001397457875	1083.000001898447	1095.5140254646242	1067.0006401644107	1117.0177692179761	932.0009911737869	1030.000654537441	1036.5001186720099	1076.0000242653464	1124.5000223519642	1054.500000852979	1044.5003709158145	959.7587213187539	949.0000000054764	1187.0000170284434	1088.5000018471303	1241.5000169720624	1167.0000438657314	1012.0253587147663	1044.5000116575707	1070.50007637213	1106.5007976237152	1124.500001125452	1253.0061032918486	1105.000153027363
1199.5000471823364	1124.5000252662426	1147.0000293453393	1040.5000113121287	1137.5000830166477	1246.0001397457875	1083.000001898447	1095.5140254646242	1067.0006401602234	1117.014533382747	932.0009911737869	1030.000654537441	1036.5001186720099	1076.0000242653464	1124.5000223519642	1054.500000852979	1044.5003709158143	959.7587213187539	949.0000000054764	1187.0000170284434	1088.5000018459943	1241.5000169720624	1167.0000438657314	1012.0216059669376	1044.5000116575707	1070.50007637213	1106.5007976237152	1124.500001125452	1253.0061032918486	1105.000153027363
1199.5000471823364	1124.5000252662426	1147.0000293453393	1040.5000113121287	1137.5000830166477	1246.000135966151	1083.000001898447	1095.5140254646242	1067.000621227663	1117.014533382747	932.0009911737869	1030.000654537441	1036.5001115784216	1076.0000242653464	1124.5000223519642	1054.500000852979	1044.5003709158143	959.7587213187539	949.0000000054764	1187.0000127352623	1088.5000018451155	1241.5000135962418	1167.0000438657314	1012.0202951719887	1044.5000116575707	1070.50007637213	1106.5007758968645	1124.500001125452	1253.0060384965861	1105.000153027363
1199.5000471823364	1124.5000252662426	1147.0000293453393	1040.5000113121287	1137.5000830166477	1246.0001351725355	1083.000001898447	1095.5140254646242	1067.000621227663	1117.0092564180457	932.0009911737869	1030.0006544724565	1036.5001115784216	1076.0000242653464	1124.5000223519642	1054.500000852979	1044.500370915814	958.7307076358261	949.0000000054764	1187.0000127352623	1088.5000018451155	1241.5000135962418	1167.0000438657314	1012.0190873827021	1044.5000116575707	1070.50007637213	1106.5007758968645	1124.500001125452	1253.0060384965861	1105.000153027363
1199.5000471823364	1124.5000252662426	1147.0000293453393	1040.5000113121287	1137.5000830166477	1232.5631701318139	1083.000001898447	1095.5117073122892	1067.000621227663	1117.0070284927608	932.0009911737869	1030.0006544724565	1036.5001115784216	1076.0000242653464	1124.5000223519642	1054.500000852979	1044.500370915814	958.7307076358261	949.0000000054764	1187.0000127352623	1088.5000018451155	1241.5000135962418	1167.0000438657314	1012.0190273171987	1044.5000116575707	1070.50007637213	1106.5007758968645	1124.500001125452	1253.0060384965861	1105.000153027363
1199.5000471823364	1124.5000252662426	1147.0000293453393	1040.5000113121287	1137.5000830166477	1232.5631701318139	1083.000001898447	1095.5117073122892	1067.000621227663	1117.0070284927608	932.0009911737869	1030.0006544724565	1036.5001115784216	1076.0000242653464	1124.5000223519642	1054.500000852979	1044.500370915814	958.7307076358261	949.0000000054764	1187.0000127352623	1088.5000018451094	1241.5000135962418	1167.0000438657314	1012.0190200738134	1044.5000116575707	1070.50007637213	1106.5007758968645	1124.500001125452	1253.0060384965861	1105.000153027363
1199.5000471823364	1124.5000252662426	1147.0000293453393	1040.5000113121287	1137.5000830166477	1232.5631701318139	1083.000001898447	1095.5117073122892	1067.000621227663	1117.0070055088088	932.0009911737869	1030.0006301194542	1036.5001115784216	1076.0000242653464	1124.5000183527245	1054.500000852979	1044.500370915814	957.9157797854275	949.0000000054764	1187.0000127352623	1088.5000018451094	1241.5000135962418	1167.0000438657314	1012.0190200738134	1044.5000116575707	1070.50007637213	1106.5007758968645	1124.500001125452	1253.0049275129495	1105.000153027363
1199.5000471823364	1124.5000252662426	1147.0000293453393	1040.5000113121287	1137.5000830166477	1232.5631701318139	1083.000001898447	1095.5082230694375	1067.000621227663	1117.006989745531	932.0009911737869	1030.0006166753428	1036.5001115784216	1076.0000242653464	1124.5000142300225	1054.500000852979	1044.500370915814	956.9425835252648	949.0000000054757	1187.0000127352623	1088.5000018450196	1241.5000135962418	1167.0000438657314	1012.0190029591223	1044.5000116575707	1070.50007637213	1106.5007758968645	1124.500001125452	1253.003485678295	1105.000153027363
1199.5000471823364	1124.5000252662426	1147.0000293453393	1040.5000113121287	1137.5000830166477	1232.5631701318139	1083.000001898447	1095.5046420041094	1067.000621227663	1117.0069798700715	932.0009911737869	1030.0006159703635	1036.5001115784216	1076.0000242653464	1124.5000137595825	1054.500000852979	1044.500370915814	954.8635442821239	949.0000000054757	1187.0000127352623	1088.5000018440182	1241.5000135962418	1167.0000438657314	1012.0190029591223	1044.5000116575707	1070.50007637213	1106.5007758968645	1124.500001125452	1253.003480199357	1105.000153027363
1199.5000387972711	1124.5000249828165	1147.0000293453393	1040.5000113121287	1137.50005775937	1232.5631701318139	1083.000001898447	1095.5045677366415	1067.000621227663	1117.00697818782	932.0009454102267	1030.000601026823	1036.5001115784216	1076.0000238431512	1124.5000137595825	1054.500000852979	1044.5003505229224	954.8635442821239	949.0000000054757	1187.0000127352623	1088.5000018440182	1241.5000135962418	1167.0000438657314	1012.0190029591223	1044.5000091242882	1070.50007637213	1106.5007758968645	1124.500001125452	1253.003480199357	1105.0001410774912
1199.5000356501373	1124.5000226387392	1147.0000293453393	1040.5000113121287	1137.5000576775046	1232.5631701318139	1083.000001898447	1095.504538647832	1067.000621227663	1117.0055621096922	932.000846025553	1030.0005633226015	1036.5001115784216	1076.0000215657553	1124.5000137595825	1054.500000852979	1044.5002556773404	954.8635442821239	949.0000000054757	1187.0000127352623	1088.5000018440182	1241.5000135962418	1167.0000438657314	1012.0190029591223	1044.5000054653322	1070.50007637213	1106.5007758968645	1124.500001125452	1253.003478074791	1105.0001410774912
1199.5000338544953	1124.5000226386112	1147.0000293453393	1040.5000113121287	1137.5000576775046	1232.5631701318139	1083.000001898447	1095.5045346153847	1067.000621227663	1117.0055621096922	932.000846025553	1030.0005562282224	1036.5001115784216	1076.0000215657553	1124.5000137590932	1054.500000852979	1044.5002556773404	954.8635442821239	949.0000000054757	1187.0000127352623	1088.5000018440182	1241.5000063529867	1167.0000438657314	1012.018929810782	1044.5000054653322	1070.5000763721084	1106.5007758968645	1124.500001125452	1253.003478074791	1105.0001343784877
1199.5000336920102	1124.5000226386112	1147.0000293453393	1040.5000113121287	1137.5000576775046	1232.5631701318139	1083.000001898447	1095.5045346153847	1067.0005846612448	1117.0055621096922	932.000846025553	1030.000553205193	1036.5000656610634	1076.0000215657553	1124.5000137590412	1054.500000852979	1044.5002556773404	954.8635442821239	949.0000000054757	1187.0000127352623	1088.5000018440182	1241.5000063529867	1167.0000438657314	1012.018929810782	1044.5000054653322	1070.5000763721084	1106.5007758968645	1124.500001125452	1253.003477781357	1105.0001343784877
1199.5000336920102	1124.5000226386112	1147.0000293453393	1040.5000113121287	1137.5000576775046	1232.5631701318139	1083.000001898447	1095.5045143490083	1067.0005846612448	1117.0055621096922	932.000846025553	1030.0005514223844	1036.5000656610634	1076.0000215657553	1124.500013759039	1054.500000852979	1044.5002556773404	954.8635442821239	949.0000000054757	1187.0000127352623	1088.5000018440169	1241.5000063529867	1167.0000438657314	1012.018929810782	1044.5000054653322	1070.5000763721084	1106.5007758968645	1124.500001125452	1253.0031931130213	1105.0001343784877
1199.5000336655744	1124.500022638504	1147.0000293453393	1040.5000113121287	1137.5000576775046	1232.5631701318139	1083.000001898447	1095.5045143490083	1067.0005846612448	1117.0055621096922	932.000846025553	1030.0005514223844	1036.5000656610634	1076.0000215657283	1124.5000137590337	1054.500000852979	1044.5002556773404	954.271463375166	949.0000000054757	1187.0000127352623	1088.5000018440169	1241.5000063529867	1167.0000438657314	1012.018929810782	1044.500005464522	1070.5000763721084	1106.5006809081824	1124.500001125452	1253.0023344914948	1105.0001343784877
1199.500033665215	1124.5000225212652	1147.0000293453393	1040.5000113121287	1137.5000576775046	1232.5631701318139	1083.000001898447	1095.5045140167554	1067.0005846612448	1117.005459305215	932.000846025553	1030.0005514223844	1036.5000656610634	1076.000021565727	1124.5000137590323	1054.500000852979	1044.5002556773404	953.5262630793763	949.0000000054757	1187.0000127352623	1088.500001842351	1241.5000063529867	1167.0000438657314	1012.0164053899447	1044.5000054640977	1070.5000763721084	1106.5006435761384	1124.500001125452	1253.0023344914948	1105.0001343784877
1199.500033665215	1124.5000225212652	1147.0000293453393	1040.5000113121287	1137.5000576775046	1232.5631701318139	1083.000001898447	1095.5020222483336	1067.0005509754792	1117.005248301113	932.000846025553	1030.0005512396858	1036.5000656610634	1076.000021565727	1124.5000137590323	1054.500000852979	1044.5002556773404	953.5262630793763	949.0000000054757	1187.0000095196372	1088.500001842351	1241.5000063529867	1167.0000438657314	1012.0163550862117	1044.5000054640977	1070.5000763721084	1106.5006435761384	1124.500001125452	1253.0023344914948	1105.0001343784877
1199.500033665215	1124.5000225212652	1147.0000293453393	1040.5000113121287	1137.5000576775046	1232.5631701318139	1083.000001898447	1095.5017615406446	1067.0005509754792	1117.0051866907445	932.000846025553	1030.0005512396858	1036.5000656610634	1076.0000215657265	1124.5000137590323	1054.500000852979	1044.5002556773404	953.0891320342428	949.0000000054757	1187.000003944406	1088.5000018413912	1241.5000061746869	1167.0000438657314	1012.0163526827957	1044.5000054640977	1070.5000763721084	1106.5003730945878	1124.500001125452	1253.0023344914948	1105.0001343784877
1199.500033665215	1124.5000225212652	1147.0000291777792	1040.5000113121287	1137.5000576775046	1232.5631701318139	1083.000001898447	1095.5017615406446	1067.0005509754792	1117.0051866907445	932.000846025553	1030.0005512270325	1036.5000654852884	1076.0000215657265	1124.5000137590323	1054.500000852979	1044.5002556773404	952.5840829062525	949.0000000054757	1187.0000031820236	1088.5000018413912	1241.5000061746869	1167.0000438657314	1012.0163526827957	1044.5000054640977	1070.5000763721084	1106.5003730945878	1124.5000010358026	1253.002334285124	1105.0001343784877
1199.500033665215	1124.5000225212652	1147.0000291777792	1040.5000113121287	1137.5000576775046	1232.5631701318139	1083.000001898447	1095.5017615406446	1067.0005509754792	1117.0051866907445	932.000846025553	1030.0005512270325	1036.5000654852884	1076.0000215657265	1124.5000137590323	1054.500000852979	1044.5002556773404	952.5840829062525	949.0000000054757	1187.000002106292	1088.5000018413912	1241.5000061746869	1167.0000438657314	1012.0163499190879	1044.5000054640977	1070.5000763721084	1106.5003730945878	1124.5000010358026	1253.002334285124	1105.0001343784877
1199.500033665215	1124.5000225212652	1147.0000291777792	1040.5000113121287	1137.5000576775046	1232.5631701318139	1083.000001898447	1095.5017612465203	1067.0005509754792	1117.0040382566212	932.000846025553	1030.0005512270325	1036.5000654852884	1076.0000215657265	1124.5000137590316	1054.500000852979	1044.5002556773404	952.5840829062525	949.0000000054757	1187.000001321493	1088.5000018413912	1241.5000061746869	1167.0000438657314	1012.0163499190879	1044.5000054640977	1070.5000763721084	1106.5003730945878	1124.5000010358026	1253.002334285124	1105.0001343784877
1199.500033665215	1124.5000225212652	1147.0000291777792	1040.5000113121287	1137.500057672891	1232.5631701318139	1083.000001898447	1095.5017000241828	1067.0005509754792	1117.0030961981258	932.000846025553	1030.0005512270325	1036.5000654852884	1076.0000215657265	1124.5000137590316	1054.500000852979	1044.5002556773404	950.8030512944483	949.0000000054757	1187.000001321493	1088.5000018413912	1241.5000061746869	1167.0000438657314	1012.0163498724155	1044.5000054640977	1070.5000763721084	1106.5003730945878	1124.5000010358026	1253.002334285124	1105.0001343784877
1199.500033665215	1124.5000225212652	1147.0000291777792	1040.5000113121287	1137.500057672891	1232.5631701318139	1083.000001898447	1095.5016952855515	1067.0005509754792	1117.0030599915076	932.000846025553	1030.000551226684	1036.5000654852884	1076.0000215657265	1124.5000137590316	1054.500000852979	1044.5002556773404	950.8030512944483	949.0000000054757	1187.0000013192332	1088.5000018413912	1241.5000061629903	1167.0000438657314	1012.016349774251	1044.5000054640977	1070.5000763721084	1106.5003730945878	1124.5000010358026	1253.0011698711435	1105.0001343784877
1199.500033665215	1124.5000225212652	1147.0000291777792	1040.5000113121287	1137.500057672891	1232.5631701318139	1083.000001898447	1095.5016952855515	1067.0003552074684	1117.002757322055	932.000846025553	1030.000551226684	1036.5000654852884	1076.0000215657265	1124.5000137590316	1054.500000852979	1044.5002556773404	950.520038999296	949.0000000054757	1187.0000013192332	1088.5000018413912	1241.5000061629903	1167.0000438657314	1012.016349774251	1044.5000054640977	1070.5000763721084	1106.5003730945878	1124.5000010358026	1253.0011698711435	1105.0001343784877
1199.500033665215	1124.5000225212652	1147.0000291777792	1040.5000113121287	1137.500057672891	1232.5631701318139	1083.000001898447	1095.5016952855515	1067.0003552074684	1117.002757322055	932.000846025553	1030.000551226684	1036.5000654852884	1076.0000215657265	1124.5000137590316	1054.500000852979	1044.5002556773404	950.1488170607114	949.0000000054757	1187.0000013192332	1088.5000018413912	1241.5000061629903	1167.0000438657314	1012.012219256086	1044.5000054640977	1070.5000763721084	1106.5003730945878	1124.5000010358026	1253.0011698711435	1105.0001343784877
1199.50003280677	1124.5000225212652	1147.0000291777792	1040.5000113121287	1137.5000324802927	1232.4859721086295	1083.000001898447	1095.5016302975673	1067.0003552074684	1117.002757322055	932.0006382349013	1030.0003836140286	1036.5000654852884	1076.0000215656448	1124.5000137589836	1054.500000852979	1044.5002556773404	950.119101445393	949.0000000054757	1187.0000013188896	1088.5000018413912	1241.5000061338967	1167.0000438657314	1012.012219256086	1044.5000054639818	1070.5000507816121	1106.5001515517783	1124.5000010358026	1253.0011698711435	1105.0000962476547
1199.5000211873592	1124.5000225212652	1147.0000291777792	1040.5000113121287	1137.5000271827275	1232.4859721086295	1083.000001898447	1095.5016275125995	1067.0003552074684	1117.002757322055	932.0006382349013	1030.0003836140286	1036.5000654852884	1076.0000215656448	1124.5000137589836	1054.500000852979	1044.5002556773404	947.8019680483092	949.0000000054757	1187.0000012215153	1088.5000018413364	1241.5000061338967	1167.0000438657314	1012.0122096514779	1044.5000054639818	1070.5000488699734	1106.5001515517783	1124.5000010358026	1253.0011698711435	1105.0000824064173
1199.5000211331057	1124.5000225212652	1147.0000291777792	1040.5000113121287	1137.5000271827275	1232.4859721086295	1083.000001898447	1095.5016275125995	1067.0003552074684	1117.0025964889492	932.0006382349013	1030.0003836140286	1036.5000654852884	1076.0000215656448	1124.5000137589836	1054.500000852979	1044.5002556773404	947.8019680483092	949.0000000054757	1187.0000012215153	1088.5000018413364	1241.5000061338967	1167.0000438657314	1012.0122096514779	1044.5000054639818	1070.5000487334125	1106.5001515517783	1124.5000010358026	1253.0011698711435	1105.000082255228
1199.5000210996614	1124.5000225212652	1147.0000291777792	1040.5000113121287	1137.5000271823546	1232.4859721086295	1083.000001898447	1095.5015233170548	1067.0003552074684	1117.0021753305166	932.0006382349013	1030.0002214328833	1036.5000654852884	1076.0000215656448	1124.5000137589836	1054.500000852979	1044.5002556773404	947.8019680483092	949.0000000054757	1187.0000012215153	1088.5000018413364	1241.5000061338967	1167.0000438657314	1012.0122096514779	1044.5000054639818	1070.500048732872	1106.5001515517783	1124.5000010358026	1253.0010803716314	1105.0000784789547
1199.5000210996614	1124.5000225212652	1147.0000291777792	1040.5000113121287	1137.5000271774857	1232.4859721086295	1083.000001898447	1095.5015233170548	1067.0003129230822	1117.0021753305166	932.0006382349013	1030.0002214328833	1036.500026158803	1076.0000215656446	1124.5000137589834	1054.500000852979	1044.5002556773404	947.8019680483092	949.0000000054757	1187.0000012215153	1088.5000018413364	1241.5000061338967	1167.0000438657314	1012.0122096514779	1044.5000054639818	1070.500048732872	1106.5001515517783	1124.5000010358026	1253.0010007991882	1105.000070770699
1199.5000210878416	1124.5000225212652	1147.0000291777792	1040.5000113121287	1137.5000271774857	1232.4859721086295	1083.000001898447	1095.5014168430894	1067.0002614222424	1117.0021753305166	932.0006382349013	1030.0002214328833	1036.500024753242	1076.0000215656446	1124.5000137589834	1054.500000852979	1044.5002556773404	943.5280157996089	949.0000000054757	1187.0000012215153	1088.5000018413364	1241.5000061338967	1167.0000438657314	1012.0122096514779	1044.5000054639818	1070.500048732872	1106.5001515517783	1124.5000010358026	1253.0009901641076	1105.0000694801342
1199.500021085913	1124.5000225212652	1147.0000219205833	1040.5000113121284	1137.5000271774857	1232.4859721086295	1083.0000005512895	1095.501168450489	1067.0002614222424	1117.0019336608852	932.0006382349013	1030.0002214328833	1036.5000245996202	1076.0000215656446	1124.5000137589834	1054.500000852979	1044.5002556716895	943.5280157996089	949.0000000054757	1187.0000012215153	1088.5000018413364	1241.5000061338967	1167.0000438657314	1012.0119358467668	1044.5000054639818	1070.500048732872	1106.5001515517783	1124.5000007027945	1253.000363754015	1105.0000683865815
1199.5000210787125	1124.5000225212652	1147.0000219205833	1040.5000113121284	1137.500027176396	1232.4859721086295	1083.0000005512895	1095.5011162063502	1067.000258301027	1117.0018506648396	932.0006350311645	1030.0002214328833	1036.5000245847875	1076.0000215656446	1124.5000137589834	1054.500000852979	1044.5002556716895	943.5280157996089	949.0000000054757	1187.0000012215153	1088.5000018413364	1241.5000061338967	1167.0000438657314	1012.0119358467668	1044.5000054639818	1070.5000487317461	1106.5001515517783	1124.5000004681003	1253.000189100984	1105.0000683763833
1199.5000210787125	1124.5000225212652	1147.0000219205833	1040.5000113121284	1137.500027176396	1232.4859721086295	1083.0000005512895	1095.5010949914185	1067.000258301027	1117.0018506648396	932.0006350311645	1030.0002214328833	1036.5000245847875	1076.0000215656446	1124.5000137589834	1054.500000852979	1044.5002556716895	943.5280157996089	949.0000000054757	1187.0000012215153	1088.5000018413364	1241.5000061338967	1167.000043659651	1012.0119358467668	1044.5000054639818	1070.500048727346	1106.5001515517783	1124.500000465717	1253.000189100984	1105.000068372692
1199.500021075484	1124.5000225212652	1147.0000219205833	1040.5000113121284	1137.500027176396	1232.4859721086295	1083.0000005512895	1095.5010807629442	1067.000225985631	1117.0018506648396	932.0006350311645	1030.0002214328833	1036.5000188827764	1076.0000215656446	1124.5000137589834	1054.500000852979	1044.5002556716895	942.2511468838172	949.0000000054757	1187.0000012215153	1088.5000018413364	1241.5000061338967	1167.000040275455	1012.0119358467668	1044.5000054639818	1070.5000487266693	1106.5001515517783	1124.500000465717	1253.000189100984	1105.000068342008
1199.5000207326152	1124.5000219503504	1147.0000219205833	1040.5000108612676	1137.500026825301	1232.4859721086295	1083.0000005512895	1095.5010807629442	1067.000225985631	1117.0018506648396	932.0006350311645	1030.0002214328833	1036.5000185180982	1076.000021238823	1124.500013577595	1054.500000852979	1044.500255617144	941.820006875095	949.0000000054757	1187.0000012214682	1088.5000018413364	1241.5000061338967	1167.000040275455	1012.0119358467668	1044.5000054639818	1070.5000486785075	1106.5001515517783	1124.5000003883538	1253.000189100984	1105.0000667555714
1199.5000207326152	1124.5000219503504	1147.0000219205833	1040.5000108612676	1137.500026825301	1232.4443706138932	1083.0000005512895	1095.5010805086654	1067.0002126635238	1117.0018506648396	932.0006350311645	1030.0002214193344	1036.500015512476	1076.000021238823	1124.500013577595	1054.500000852979	1044.5002556167865	941.820006875095	949.0000000054757	1187.0000012214682	1088.5000010401925	1241.5000061338967	1167.0000402628289	1012.0068266902615	1044.5000054639818	1070.5000486785075	1106.5001515517783	1124.5000003883538	1253.0001890899107	1105.0000667555714
1199.5000123883515	1124.5000219503504	1147.0000219205833	1040.5000108612676	1137.500026825301	1232.4443706138932	1083.0000005512895	1095.5010246486959	1067.000203769116	1117.0017709976896	932.0005818203701	1030.0002214193344	1036.500015512476	1076.000021238823	1124.500013577595	1054.500000852979	1044.5002547453882	941.820006875095	949.0000000054757	1187.0000010452754	1088.5000005735758	1241.5000061338967	1167.0000200771462	1012.0068266902615	1044.5000054639788	1070.5000486785075	1106.5001515517783	1124.5000003883538	1253.0001890899107	1105.0000667555714
1199.5000066297898	1124.5000219503504	1147.0000219205833	1040.5000108612676	1137.500026825301	1232.4443706138932	1083.0000005512895	1095.5010246486959	1067.000200993832	1117.0015365752138	932.0005818203701	1030.0002214193344	1036.500015512476	1076.000021238823	1124.500013577595	1054.500000852979	1044.5002547453882	938.3176438398189	949.0000000054757	1187.0000010323938	1088.5000004943372	1241.5000061338967	1167.0000171392096	1012.0068266902615	1044.5000054639788	1070.5000486778033	1106.5001515517783	1124.5000003883538	1253.0001890899107	1105.0000667555714
1199.5000059911215	1124.5000219503504	1147.0000219205833	1040.5000108612676	1137.500026825301	1232.4443706138932	1083.0000005512895	1095.5010246486959	1067.000200993832	1117.001511621197	932.0005818203701	1030.0002214193344	1036.5000140137308	1076.000021238823	1124.500013577595	1054.500000852979	1044.5002547453882	938.1803804422539	949.0000000054757	1187.0000010323938	1088.50000049089	1241.5000061338967	1167.0000171392096	1012.0068266902615	1044.5000054639788	1070.5000486778033	1106.5001515517783	1124.5000003883538	1253.0001890899107	1105.0000667555714
1199.5000059812457	1124.5000219503504	1147.0000219205833	1040.5000108612676	1137.500026825301	1232.4443706138932	1083.0000005512895	1095.5010246486959	1067.0002009170023	1117.0015077880942	932.0005816685413	1030.0002214193344	1036.5000112521516	1076.000021238823	1124.500013577595	1054.500000852979	1044.5002547453882	937.2931591913242	949.0000000054757	1187.000001031644	1088.50000049089	1241.5000061338967	1167.00001689372	1012.0068266902615	1044.5000054639788	1070.5000486778033	1106.5001515517783	1124.5000003883538	1253.0001890826104	1105.0000667555714
1199.5000059812457	1124.5000146075897	1147.0000219205833	1040.5000108612676	1137.500026825301	1232.4443706138932	1083.0000005512895	1095.5010246486959	1067.0002009170023	1117.0014953511995	932.0005816427238	1030.0002214193344	1036.5000112521516	1076.000021238823	1124.500013577595	1054.500000852979	1044.5002541230629	937.2931591913242	949.0000000054757	1187.000001030136	1088.50000049089	1241.5000061338967	1167.000016866325	1012.0068266902615	1044.5000054639788	1070.5000294737174	1106.5001515517783	1124.5000003883538	1253.0001888677177	1105.0000667555714
1199.5000059812457	1124.50000827549	1147.0000219205833	1040.5000108612676	1137.500026825301	1232.4443706138932	1083.0000005512895	1095.5010246486959	1067.0002009170023	1117.0014933189123	932.0005816427238	1030.0002214193344	1036.5000112521516	1076.000021238823	1124.500013577595	1054.500000852979	1044.5002440149908	937.2931591913242	949.0000000054757	1187.000001030136	1088.50000049089	1241.5000061338967	1167.000016866325	1012.0068266902615	1044.5000054639431	1070.5000294737174	1106.5001515517783	1124.5000003883538	1253.0001888554675	1105.0000667555714
1199.5000059812457	1124.50000827549	1147.0000219205833	1040.5000108612676	1137.500026825301	1232.4443706138932	1083.0000005512895	1095.5010246053089	1067.0002009170023	1117.0014933189123	932.0005815913474	1030.0002214193344	1036.5000110918013	1076.000021238823	1124.500013577595	1054.500000852979	1044.5002438283504	936.7071736767551	949.0000000054757	1187.000001030136	1088.5000004908663	1241.5000061338967	1167.000016866325	1012.0068266902615	1044.5000054639431	1070.5000294737174	1106.5001515517783	1124.5000003883538	1253.0001888507088	1105.0000667555714
1199.5000059812457	1124.5000081343994	1147.0000219205833	1040.5000108612676	1137.500026825301	1232.4443706138932	1083.0000005512895	1095.501024579115	1067.000200908636	1117.0014933189123	932.0005815762865	1030.0002214193344	1036.5000109521338	1076.000021238823	1124.500013577595	1054.500000852979	1044.5002396017408	936.537356749338	949.0000000054757	1187.000001030136	1088.5000004908663	1241.5000061338967	1167.0000166494774	1012.0068266902615	1044.5000054639431	1070.5000294646973	1106.5001515517783	1124.5000003883538	1253.0001844870967	1105.0000667555714
1199.5000059807503	1124.50000810248	1147.0000219205833	1040.5000108612676	1137.500026825301	1232.4443706138932	1083.0000005512895	1095.5008805176644	1067.000200908636	1117.0014933189123	932.0005815761383	1030.0002214193344	1036.5000109346793	1076.000021238823	1124.500013577595	1054.500000852979	1044.500209314218	936.537356749338	949.0000000054757	1187.000001030136	1088.5000004908663	1241.5000061338967	1167.000016518772	1012.0068266902615	1044.5000054639431	1070.5000294646973	1106.5001515517783	1124.5000003883538	1253.0001844870967	1105.0000667555714
1199.500005980647	1124.50000810248	1147.0000219205833	1040.5000108612676	1137.500026825301	1232.4443706138932	1083.0000005512895	1095.5008633616521	1067.000200908636	1117.0014933189123	932.0005815761008	1030.0002214193344	1036.5000109346793	1076.000021238823	1124.500013577595	1054.500000852979	1044.500209314218	936.537356749338	949.0000000054757	1187.0000010301358	1088.500000490866	1241.5000061338967	1167.000016518772	1012.0068266902615	1044.5000054639431	1070.5000294646973	1106.5001515517783	1124.5000003883538	1253.0001844870967	1105.0000667555714
1199.5000059806214	1124.5000080999375	1147.0000219205833	1040.5000108612676	1137.500026825301	1232.4166610083416	1083.0000005512895	1095.5008633616521	1067.000200908636	1117.0014933189123	932.0005811483718	1030.0002214193344	1036.5000109310304	1076.0000212376376	1124.5000135741461	1054.500000852979	1044.500209314218	936.0349032438833	949.0000000054757	1187.0000010298334	1088.500000490866	1241.5000061338967	1167.0000164101843	1012.0068266902615	1044.5000054639431	1070.5000294646943	1106.5001515517783	1124.5000003883538	1253.0001844870967	1105.0000667555714
1199.5000059805484	1124.5000080999375	1147.0000219205833	1040.5000108612676	1137.500026825301	1232.4166610083416	1083.0000005512895	1095.5008521597363	1067.000200908636	1117.0011377939284	932.0005673476624	1030.0002214193344	1036.5000109222865	1076.0000212376376	1124.5000135741461	1054.500000852979	1044.500209314218	935.6648782841621	949.0000000054757	1187.0000010298334	1088.5000004908634	1241.5000061338967	1167.0000163792786	1012.0052375423287	1044.5000054639431	1070.5000294646943	1106.5001515348804	1124.5000003883538	1253.0001844870967	1105.0000667555714
1199.5000020628654	1124.5000072546518	1147.0000165014803	1040.5000092631046	1137.5000204909215	1232.4166610083416	1083.0000005512895	1095.5008521597363	1067.000200908636	1117.0011377939284	932.0005409432764	1030.0002214193344	1036.5000109222865	1076.0000158331154	1124.500010723744	1054.500000852979	1044.5002057286226	935.4129740358561	949.0000000054757	1187.0000010298334	1088.5000004872963	1241.5000061338967	1167.0000163742031	1012.0052375423287	1044.5000054639431	1070.50002474759	1106.5001515348804	1124.5000003883538	1253.0001844870967	1105.0000539443877
1199.5000020628654	1124.5000071965146	1147.0000165014803	1040.5000092631046	1137.5000204909215	1232.4166610083416	1083.0000005512895	1095.5008521597363	1067.000200908636	1117.0011377939284	932.0005409432764	1030.0002214193344	1036.5000109222865	1076.0000158331154	1124.500010723744	1054.500000852979	1044.5002049262844	935.3137054975668	949.0000000054757	1187.0000010298334	1088.5000004872963	1241.5000061338967	1167.0000163742031	1012.0052375423287	1044.5000054639258	1070.50002474759	1106.5001515348804	1124.5000003883538	1253.0001844870967	1105.0000539443877
1199.5000020628654	1124.5000071551215	1147.0000165014803	1040.5000092631046	1137.5000204909215	1232.4166610083416	1083.0000005512895	1095.5008521597363	1067.000200908636	1117.0011377939284	932.0005409432764	1030.0002214193344	1036.5000109222865	1076.0000158331154	1124.500010723744	1054.500000852979	1044.5002048652143	933.7990803861472	949.0000000054757	1187.0000010298334	1088.5000004872963	1241.5000061338967	1167.0000163742031	1012.0052374368961	1044.5000054639258	1070.50002474759	1106.5001515348804	1124.5000003883538	1253.0001844870967	1105.0000539443877
1199.5000020628654	1124.5000071488294	1147.0000165014803	1040.5000092631046	1137.5000204909215	1232.4166610083416	1083.0000005512895	1095.5008521597363	1067.000200908636	1117.0011377939284	932.0005409432764	1030.0002214193344	1036.500010921036	1076.0000158331154	1124.500010723744	1054.500000852979	1044.5002048652143	933.7990803861472	949.0000000054757	1187.0000010298334	1088.5000004872963	1241.5000061338967	1167.0000163741938	1012.0052125961927	1044.5000054639258	1070.50002474759	1106.5001515348804	1124.5000003883538	1253.0001844870967	1105.0000539443877
1199.5000020628654	1124.500007106296	1147.0000165014803	1040.5000092631046	1137.5000204909215	1232.4166610083416	1083.0000005512895	1095.5008517582557	1067.000200908636	1117.0011377939284	932.0005407903049	1030.0002214193344	1036.5000109194732	1076.0000158331154	1124.500010723744	1054.500000852979	1044.500203828718	933.7990803861472	949.0000000054757	1187.0000010298334	1088.5000004872963	1241.5000061338967	1167.0000163741938	1012.0052125961927	1044.5000054639258	1070.50002474759	1106.5001515348804	1124.5000003883538	1253.0001844870967	1105.0000539443877
1199.5000020628654	1124.500007106296	1147.0000165014803	1040.5000065785157	1137.500012800929	1232.4166610083416	1083.0000005512895	1095.5008517582557	1067.0001960382479	1117.0011377939284	932.0005407903049	1030.0001945306985	1036.5000109194732	1076.0000158331154	1124.5000066958478	1054.500000852979	1044.500203828718	933.4665031558243	949.0000000054757	1187.0000010298334	1088.5000004872963	1241.5000061338967	1167.0000163741938	1012.0052125961927	1044.5000054639258	1070.50002474759	1106.5001515348804	1124.5000003883538	1253.0001751051675	1105.0000539443877
1199.5000020628654	1124.5000057733464	1147.0000165014803	1040.5000062499635	1137.5000107226192	1232.4166610083416	1083.0000005512895	1095.5008105774725	1067.0001945139265	1117.0011377939284	932.0005407900794	1030.0001945306985	1036.5000109194732	1076.000015802735	1124.5000042333431	1054.500000852979	1044.5002036730052	932.2327291789546	949.0000000054757	1187.0000010298334	1088.5000004872963	1241.5000061338967	1167.0000163741938	1012.0047743325545	1044.5000054639258	1070.5000219143114	1106.5001515348804	1124.5000003883538	1253.0001358417899	1105.0000539443877
1199.5000020628654	1124.5000057733464	1147.0000165014803	1040.5000062499635	1137.5000107036658	1232.4166610083416	1083.0000005512895	1095.5008105774725	1067.0001945021513	1117.0011377939284	932.0005407900794	1030.0001945306985	1036.5000109194732	1076.0000157600894	1124.5000042309412	1054.500000852979	1044.5002036721069	932.2327291789546	949.0000000054757	1187.0000010298334	1088.5000004872963	1241.500000527513	1167.0000163741938	1012.0047743325545	1044.5000054639258	1070.5000216229437	1106.5001272225913	1124.5000003883538	1253.0001298907791	1105.0000539443877
1199.5000020628654	1124.5000057733464	1147.0000165014803	1040.5000062499635	1137.5000107036658	1232.4166610083416	1083.0000005512895	1095.5008105774725	1067.0001945021513	1117.0011377939284	932.0005407900794	1030.0001945306985	1036.5000109194732	1076.0000157600894	1124.5000042309412	1054.500000852979	1044.5002036721069	931.7577537082374	949.0000000054757	1187.0000010298334	1088.5000004872963	1241.500000527513	1167.0000163741938	1012.0047742427075	1044.5000054639258	1070.5000216229437	1106.5001272225913	1124.5000003883538	1253.000125101683	1105.0000539443877
1199.5000020628654	1124.5000057733464	1147.0000165014803	1040.5000062455113	1137.500010687118	1232.4166610083416	1083.0000005512895	1095.5008105774725	1067.0001945021513	1117.0011377939284	932.0005407900794	1030.0001945306985	1036.5000109194732	1076.0000157600894	1124.500004226497	1054.500000852979	1044.5002036721069	930.9122953695089	949.0000000054757	1187.0000010298334	1088.5000004872963	1241.500000527513	1167.0000163741938	1012.0047659230959	1044.5000054639258	1070.5000216229437	1106.5001272225913	1124.5000003883538	1253.0001249922216	1105.0000539443877
1199.5000020628654	1124.5000057733464	1147.0000165014803	1040.5000062452937	1137.5000105840113	1232.4166610083416	1083.0000005512895	1095.5008105774725	1067.0001945021513	1117.0011377939284	932.0005407801873	1030.0001945306985	1036.5000109194732	1076.0000157600894	1124.500004226497	1054.500000852979	1044.5002036721069	930.9122953695089	949.0000000054757	1187.0000010298334	1088.5000004872963	1241.500000527513	1167.0000163741938	1012.0038161680518	1044.5000054639258	1070.5000216229437	1106.5001272225913	1124.5000003883538	1253.0001249663421	1105.0000539443877
1199.5000020628654	1124.5000057733464	1147.0000165014803	1040.5000062452937	1137.5000105324953	1232.4166610083416	1083.0000005512895	1095.5008105774725	1067.000194502037	1117.0011377939284	932.0005407515753	1030.0001945306985	1036.5000109194732	1076.0000157600894	1124.5000042264892	1054.500000852979	1044.500203671797	930.9122953695089	949.0000000054757	1187.0000010298334	1088.5000004872963	1241.500000527513	1167.0000163741938	1012.0038161680518	1044.5000054639258	1070.5000216229437	1106.5001227766143	1124.5000003883538	1253.0001249663421	1105.0000539443877
1199.5000020628654	1124.5000057733464	1147.0000165014803	1040.5000062452928	1137.5000105324953	1232.4166610083416	1083.0000005512895	1095.5008105774725	1067.0001945017668	1117.0011377939284	932.0005407515753	1030.0001945306985	1036.5000109194732	1076.0000157570992	1124.5000042262745	1054.500000852979	1044.5002036706646	930.9122953695089	949.0000000054757	1187.0000010298334	1088.5000004872963	1241.500000527513	1167.0000163741938	1012.0038161680518	1044.5000054639258	1070.5000216229332	1106.5001227766143	1124.5000003883538	1253.0001249396464	1105.0000539443877
1199.5000020628654	1124.5000057733464	1147.0000165014803	1040.5000062438728	1137.5000103619213	1232.4166610083416	1083.0000005512895	1095.5008105774725	1067.0001940880743	1117.0011377939284	932.0005407515753	1030.0001945306985	1036.5000109194732	1076.000015753378	1124.5000042262745	1054.500000852979	1044.5002036703654	930.6187387075234	949.0000000054757	1187.0000010298334	1088.5000004869635	1241.500000527513	1167.0000163741938	1012.0038161680518	1044.5000054639258	1070.5000216229332	1106.5001193852484	1124.5000003883538	1253.0001249366758	1105.0000539443877
1199.5000020628654	1124.5000057733464	1147.0000165014803	1040.500006242722	1137.5000103619213	1232.4166610083416	1083.0000005512895	1095.5008105774725	1067.0001940880743	1117.0011377939284	932.0005407515216	1030.0001945306985	1036.5000109194732	1076.0000157533445	1124.5000042260585	1054.500000852979	1044.5002036700523	930.0817297315666	949.0000000054757	1187.0000010298334	1088.5000004869635	1241.500000527513	1167.0000163741938	1012.0038161680518	1044.5000054639258	1070.5000216224653	1106.5000855505536	1124.5000003883538	1253.0001122193619	1105.0000539443877
1199.5000020628654	1124.5000057733464	1147.0000165014803	1040.5000062175782	1137.5000103619213	1232.4166610083416	1083.0000005512895	1095.5007711214946	1067.0001940880743	1117.0011088419533	932.0005405587788	1030.0001945306985	1036.5000109194732	1076.0000157532118	1124.5000042260585	1054.500000852979	1044.500203670019	929.824170438992	949.0000000054757	1187.0000010298334	1088.5000004869635	1241.500000527513	1167.0000138172031	1012.0038161680518	1044.5000054639258	1070.5000112451128	1106.5000855505536	1124.5000003883538	1253.0000687851186	1105.0000539443877
1199.5000020628654	1124.5000057733464	1147.0000165014803	1040.5000062175782	1137.5000103353525	1232.4166610083416	1083.0000005512895	1095.5007711214946	1067.0001571219307	1117.0011088419533	932.0005405587788	1030.000194147288	1036.5000109194732	1076.0000157127593	1124.5000041744474	1054.500000852979	1044.5002036652172	929.0864060858145	949.0000000054757	1187.0000010298334	1088.5000004869635	1241.500000527513	1167.0000126971006	1012.0038161680518	1044.5000054639258	1070.5000112451128	1106.5000652881577	1124.5000003883538	1253.000065790918	1105.0000539443877
1199.5000020628654	1124.5000057733464	1147.0000165014803	1040.5000062175782	1137.5000103353525	1232.4166610083416	1083.0000005512895	1095.5007711214946	1067.0001571219307	1117.0011088419533	932.0005405587788	1030.000194147288	1036.5000109194732	1076.0000157127593	1124.5000041744474	1054.500000852979	1044.5002036652172	929.0402914146487	949.0000000054757	1187.0000010298334	1088.5000004869635	1241.500000527513	1167.0000126971006	1012.0038161680518	1044.5000054639258	1070.5000112451128	1106.5000595705249	1124.5000003883538	1253.000065790918	1105.0000539443877
1199.5000020628654	1124.5000057733464	1147.0000165014803	1040.5000062175782	1137.5000103353525	1232.4166610083416	1083.0000005512895	1095.5007711214946	1067.0001571219307	1117.0011088419533	932.0005405587788	1030.000194147288	1036.5000109194732	1076.0000157127593	1124.5000041744474	1054.500000852979	1044.5002036652172	928.9183377198283	949.0000000054757	1187.0000010298334	1088.5000004869635	1241.500000527513	1167.0000126971006	1012.0038161680518	1044.5000054639258	1070.5000112451128	1106.5000595705249	1124.5000003883538	1253.000065790918	1105.0000539443877
1199.5000020628654	1124.5000057733464	1147.0000165014803	1040.5000062175782	1137.5000103353525	1232.4166610083416	1083.0000005512895	1095.5007711214946	1067.0001571219307	1117.0011088419533	932.0005405587788	1030.000194147288	1036.5000109194732	1076.0000157127593	1124.5000041744474	1054.500000852979	1044.5002036652172	928.7967975841007	949.0000000054757	1187.0000010298334	1088.5000004869635	1241.500000527513	1167.0000126971006	1012.0038161680518	1044.5000054639258	1070.5000112451128	1106.500057199241	1124.5000003883538	1253.000065790918	1105.0000539443877
1199.5000020628654	1124.5000057733464	1147.0000165014803	1040.5000062175782	1137.5000103353525	1232.3012205647362	1083.0000005512895	1095.5007711214946	1067.0001571219307	1117.0011088419533	932.0005405587788	1030.000194147288	1036.5000109194732	1076.0000157127593	1124.5000041744474	1054.500000852979	1044.5002036652172	928.7119026478185	949.0000000054757	1187.0000010298331	1088.5000004869635	1241.500000527513	1167.0000126971006	1012.0038161680518	1044.5000054639258	1070.5000112451128	1106.5000562217547	1124.5000003883538	1253.0000652203112	1105.0000539443877
1199.5000020628654	1124.5000057733464	1147.0000165014803	1040.5000062175782	1137.5000103353525	1232.3012205647362	1083.0000005512895	1095.5007711214946	1067.0001571219307	1117.0011088419533	932.0005405587788	1030.000194147288	1036.5000109194732	1076.0000157127593	1124.5000041744474	1054.500000852979	1044.5002036652172	927.8231939687765	949.0000000054757	1187.0000010298331	1088.5000004869635	1241.500000527513	1167.0000126971006	1012.0038161680518	1044.5000054639258	1070.5000112451128	1106.5000562217547	1124.5000003883538	1253.0000648543323	1105.0000539443877
1199.5000020628654	1124.5000057733464	1147.0000165014803	1040.5000062175782	1137.5000103353525	1232.3012205647362	1083.0000005512895	1095.5007711214946	1067.0001571219307	1117.0011088419533	932.0005405587788	1030.000194147288	1036.5000109194732	1076.0000157127593	1124.5000041744474	1054.500000852979	1044.5002036652172	927.8231939687765	949.0000000054757	1187.0000010298331	1088.5000004869632	1241.500000527513	1167.0000126971006	1012.0038161680518	1044.5000054639258	1070.5000112451128	1106.5000562018395	1124.5000003883538	1253.0000648543323	1105.0000539443877
1199.5000020628654	1124.5000057733464	1147.0000165014803	1040.5000062175782	1137.5000103353525	1232.3012205647362	1083.0000005512895	1095.5007711214946	1067.0001571219307	1117.0011088419533	932.0005405587788	1030.000194147288	1036.5000109194732	1076.0000157127593	1124.5000041744474	1054.500000852979	1044.5002036652172	927.6495476772013	949.0000000054757	1187.0000010298331	1088.5000004869632	1241.500000527513	1167.0000126971006	1012.0038161680518	1044.5000054639258	1070.5000112451128	1106.5000561933548	1124.5000003883538	1253.0000648135808	1105.0000539443877
1199.5000020628654	1124.5000057733464	1147.0000165014803	1040.5000049633804	1137.5000103353525	1232.3012205647362	1083.0000005512895	1095.5007711214946	1067.0001571219307	1117.0011088419533	932.0005372445803	1030.000194147288	1036.5000109194732	1076.0000157127593	1124.5000041744474	1054.500000852979	1044.5002036652172	927.6492442395147	949.0000000054757	1187.0000010298331	1088.5000004869632	1241.500000527513	1167.0000126971006	1012.0038161680518	1044.5000054639258	1070.5000112451128	1106.5000561933548	1124.5000003883538	1253.0000648135808	1105.0000539443877
1199.5000020628654	1124.5000057733464	1147.0000165014803	1040.5000038374762	1137.5000103353525	1232.3012205647362	1083.0000005512895	1095.5007711214946	1067.0001571219307	1117.0011088419533	932.0005243753603	1030.000194147288	1036.5000109194732	1076.0000157127593	1124.5000041744474	1054.500000852979	1044.5002036652172	927.623885569647	949.0000000054757	1187.0000010298331	1088.5000004869632	1241.500000527513	1167.0000126971006	1012.0038161680518	1044.5000054639258	1070.5000112451128	1106.5000560824528	1124.5000003883538	1253.0000648135808	1105.0000539443877
1199.5000020628654	1124.5000057733464	1147.0000165014803	1040.5000037875643	1137.5000103353525	1232.3012205647362	1083.0000005512895	1095.5007711214946	1067.0001571219307	1117.0011088419533	932.0005243117378	1030.000194147288	1036.5000109194732	1076.0000157127593	1124.5000041744474	1054.500000852979	1044.5002036652172	927.6082478735368	949.0000000054757	1187.0000010298331	1088.5000004869632	1241.500000527513	1167.0000126971006	1012.0038161680518	1044.5000054639258	1070.5000112451128	1106.5000560824528	1124.5000003883538	1253.0000648135808	1105.0000539443877
1199.5000020628654	1124.5000057733464	1147.0000165014803	1040.5000037807213	1137.5000103353525	1232.3012205647362	1083.0000005512895	1095.5007711214946	1067.0001571219307	1117.0011088419533	932.0005243117378	1030.000194147288	1036.5000109194732	1076.0000157127593	1124.5000041744474	1054.500000852979	1044.5002036652172	926.7877227781358	949.0000000054757	1187.0000010298331	1088.5000004869632	1241.500000527513	1167.0000126971006	1012.0038161680518	1044.5000054639258	1070.5000112451128	1106.5000560519304	1124.5000003883538	1253.0000648135808	1105.0000539443877
1199.5000020628654	1124.5000057733464	1147.0000165014803	1040.5000037724126	1137.5000103353525	1232.3012205647362	1083.0000005512895	1095.5007711214946	1067.0001571219307	1117.0011088419533	932.0005243040084	1030.000194147288	1036.5000109194732	1076.0000157127593	1124.5000041744474	1054.500000852979	1044.5002036652172	926.5169291080157	949.0000000054757	1187.0000010298331	1088.5000004869632	1241.500000527513	1167.0000126971006	1012.0038161680518	1044.5000054639258	1070.5000112451128	1106.5000560519304	1124.5000003883538	1253.0000648135808	1105.0000539443877
1199.5000020628654	1124.5000057733464	1147.0000165014803	1040.5000037724126	1137.5000103353525	1232.3012205647362	1083.0000005512895	1095.5007711214946	1067.0001571219307	1117.0011088419533	932.0005243040084	1030.000194147288	1036.5000109194732	1076.0000157127593	1124.5000041744474	1054.500000852979	1044.5001782952152	926.5169291080157	949.0000000054757	1187.0000010298331	1088.5000004869632	1241.500000527513	1167.0000126971006	1012.0038161680518	1044.5000054639258	1070.500011001282	1106.5000560519304	1124.5000003883538	1253.0000648135808	1105.0000520282736
1199.5000020628654	1124.5000057733464	1147.0000165014803	1040.5000037724126	1137.5000103353525	1232.3012205647362	1083.0000005512895	1095.5005537253421	1067.0001571219307	1117.0011088419533	932.0005243040009	1030.000194147288	1036.5000109194732	1076.0000157127593	1124.5000041744474	1054.500000852979	1044.5001782952152	926.0794524810448	949.0000000054757	1187.0000010298331	1088.5000004869632	1241.500000527513	1167.0000126971006	1012.0038161680518	1044.5000054639258	1070.5000105732672	1106.5000560519304	1124.5000003883538	1253.0000648106045	1105.0000518794195
1199.5000020628654	1124.5000057733464	1147.0000165014803	1040.5000037724126	1137.5000103353525	1232.2975135318177	1083.0000005512895	1095.5004660492323	1067.0001571219307	1117.0011088419533	932.0005243036929	1030.000194147288	1036.5000109194732	1076.0000157127593	1124.5000041744474	1054.500000852979	1044.5001782952152	925.9970677108215	949.0000000054757	1187.0000010298331	1088.5000004869632	1241.500000527513	1167.0000126971006	1012.0038161680518	1044.5000054639258	1070.5000105049855	1106.5000560519304	1124.5000003883538	1253.0000648106045	1105.0000518761847
1199.5000020628654	1124.5000057733464	1147.0000165014803	1040.5000037724126	1137.5000103353525	1232.2975135318177	1083.0000005512895	1095.5004643769773	1067.0001440580886	1117.0011088419533	932.000524303454	1030.000194147288	1036.5000109194732	1076.0000157127593	1124.5000041744474	1054.5000007204808	1044.5001782952152	925.9970677108215	949.0000000054757	1187.0000006076932	1088.5000004869632	1241.500000527513	1167.0000126971006	1012.0037834101556	1044.5000054639258	1070.5000104896972	1106.5000548469761	1124.5000003883538	1253.0000606835852	1105.000051874018
1199.5000020628654	1124.5000057733464	1147.0000165014803	1040.5000037724126	1137.5000103353464	1232.2975135318177	1083.0000005512895	1095.5004643769773	1067.0000666421197	1117.0011088419533	932.000524065756	1030.000194147288	1036.5000109194732	1076.0000157127593	1124.5000041744474	1054.5000006694218	1044.5001782952152	925.4490283050086	949.0000000054757	1187.0000006074702	1088.5000004869632	1241.500000527513	1167.0000126971006	1012.0025725222259	1044.5000054639258	1070.5000104896972	1106.5000548469761	1124.5000003883538	1253.0000606835852	1105.000051874018
1199.5000020628654	1124.5000057733464	1147.0000165014803	1040.5000037724126	1137.5000103353464	1232.2975135318177	1083.0000005512895	1095.5004628047884	1067.0000666421197	1117.000850188104	932.000524065756	1030.000194147288	1036.5000109194732	1076.0000157127593	1124.5000041744474	1054.5000006681112	1044.5001782952152	925.441635448306	949.0000000054757	1187.0000006074702	1088.5000004869632	1241.500000527513	1167.0000126971006	1012.0025499266912	1044.5000054639258	1070.5000104896972	1106.5000548469761	1124.5000003883538	1253.0000606835852	1105.000051873244
1199.5000020628654	1124.5000057733464	1147.000014208745	1040.5000037724126	1137.5000103353464	1232.2975135318177	1083.0000005512895	1095.5004628047884	1067.0000666421197	1117.0006459900428	932.000524065756	1030.000171149021	1036.5000109194732	1076.0000090772248	1124.5000041744474	1054.5000006681112	1044.5001782952152	925.441635448306	949.0000000054757	1187.0000006074702	1088.5000004869632	1241.500000527513	1167.0000081710186	1012.0025499266912	1044.5000054639258	1070.5000104896972	1106.5000548469761	1124.5000003883538	1253.0000606835852	1105.0000477214428
1199.5000020628654	1124.5000057733464	1147.0000121228193	1040.5000037724126	1137.5000103353464	1232.2884180876363	1083.0000005512895	1095.5004628047884	1067.0000666421197	1117.0006451025274	932.000524065756	1030.000171149021	1036.5000109194732	1076.0000082790748	1124.5000041744474	1054.5000006681112	1044.5001782952152	923.6441624508273	949.0000000054757	1187.0000006072755	1088.5000004869632	1241.500000527513	1167.0000068799532	1012.0025499266912	1044.5000054639258	1070.5000104892474	1106.5000548469761	1124.5000003883538	1253.0000606835852	1105.0000455517713
1199.5000020628654	1124.5000057733464	1147.0000121228193	1040.5000037721443	1137.5000103353464	1232.2884180876363	1083.0000005512895	1095.5004628047884	1067.0000666421197	1117.0006395786281	932.000524065756	1030.000171149021	1036.5000109194732	1076.0000082790748	1124.5000041744474	1054.5000006681112	1044.5001782952152	923.6441624508273	949.0000000054757	1187.0000006072357	1088.5000004869632	1241.500000527513	1167.0000068799532	1012.0025499266912	1044.5000054639258	1070.5000104890303	1106.5000548469761	1124.5000003883538	1253.0000606835852	1105.0000455517713
1199.5000020628654	1124.5000057733464	1147.000011988992	1040.500003772025	1137.5000103353464	1232.2884180876363	1083.0000005512895	1095.5004510813023	1067.0000666421197	1117.0006395786281	932.000524065756	1030.000171149021	1036.5000109194732	1076.0000082790748	1124.5000041744474	1054.5000006681084	1044.5001782952152	923.6441624508273	949.0000000054757	1187.0000006072223	1088.5000004869632	1241.500000527513	1167.0000068018421	1012.0015575751227	1044.5000054639258	1070.5000104890241	1106.5000548469761	1124.5000003883538	1253.0000606835852	1105.0000450243328
1189.4507469597368	1124.5000057733464	1147.000011988992	1040.5000037719576	1137.5000103352731	1232.2884180876363	1083.0000005512895	1095.5004510813023	1067.0000666421197	1117.0006395786281	932.000524065756	1030.000171149021	1036.5000109194732	1076.0000082790748	1124.5000041744474	1054.5000006681046	1044.5001782952152	923.2999510733518	949.0000000054757	1187.0000006072216	1088.5000004869632	1241.500000527513	1167.0000068018421	1012.0013993584262	1044.5000054639258	1070.50001045193	1106.5000548469761	1124.5000003883538	1253.0000606835852	1105.0000450243328
1189.4507469597368	1124.5000057733464	1147.0000119772274	1040.5000037719576	1137.5000103352731	1232.1972729462889	1083.0000005512895	1095.5004496391925	1067.0000666421197	1117.0006381053433	932.000524065756	1030.000171149021	1036.5000109194732	1076.0000082790748	1124.5000041744474	1054.5000006681046	1044.5001782952152	923.2999510733518	949.0000000054757	1187.0000006072214	1088.5000004869632	1241.500000527513	1167.0000068018421	1012.0013993584262	1044.5000054639258	1070.5000104509668	1106.5000548469761	1124.5000003883538	1253.0000606835852	1105.0000450243328
1189.4507469597368	1124.5000057733464	1147.0000119772274	1040.5000037719576	1137.5000103352731	1232.1972729462889	1083.0000005512895	1095.5004496391925	1067.0000666421197	1117.0006381053433	932.000524065756	1030.000171149021	1036.500010919473	1076.0000082774957	1124.5000041744474	1054.500000668104	1044.5001782952152	923.2133133780836	949.0000000054757	1187.0000006012167	1088.5000004869632	1241.500000527513	1167.0000068018421	1012.0013993584262	1044.5000054639258	1070.5000104492237	1106.5000548469761	1124.5000003883538	1253.0000606835852	1105.0000450184139
1188.5810157667738	1124.5000057733464	1147.0000119772274	1040.5000037719576	1137.5000103352731	1231.9219040476055	1083.0000005512895	1095.5004482384757	1067.0000666421197	1117.0006343177529	932.000524065756	1030.000171149021	1036.500010919473	1076.0000082774957	1124.5000041744474	1054.500000668104	1044.5001782952152	923.2049771770991	949.0000000054757	1187.0000006012167	1088.5000004869632	1241.500000527513	1167.0000068018421	1012.0013993584262	1044.5000054639258	1070.5000104491946	1106.5000548469761	1124.5000003883538	1253.0000606835852	1105.0000450184139
1188.5810157667738	1124.5000057733464	1147.0000098511139	1040.5000037406498	1137.5000103352731	1231.9219040476055	1083.0000005512895	1095.5004482384757	1067.0000633258292	1117.0006343177529	932.000524065756	1030.0001667295523	1036.500010919473	1076.0000063503712	1124.5000041744474	1054.500000668104	1044.5001781822284	922.9711868924634	949.0000000054757	1187.0000006012167	1088.500000486963	1241.500000527513	1167.0000068018421	1012.0013939899859	1044.5000054639258	1070.5000103359964	1106.5000548083392	1124.5000003883538	1253.0000606835852	1105.0000450184139
1188.5810157667738	1124.5000057733464	1147.0000098511139	1040.5000037406498	1137.5000103352731	1231.9219040476055	1083.0000005512895	1095.5004482384757	1067.0000633258292	1117.0006330253577	932.000524065756	1030.0001667295523	1036.500010919473	1076.0000063503712	1124.5000041744474	1054.500000668104	1044.5001781822284	922.7434822337874	949.0000000054757	1187.0000006012167	1088.500000486963	1241.500000527513	1167.0000068018421	1012.0013939899859	1044.5000054639258	1070.5000103359964	1106.5000548083392	1124.5000003883538	1253.0000606835852	1105.0000450184139
1188.5810157667738	1124.5000057733464	1147.0000098511139	1040.5000037406498	1137.5000103352731	1231.9219040476055	1083.0000005512895	1095.5004482384757	1067.0000633258292	1117.0006330253577	932.000524065756	1030.0001667295523	1036.500010919473	1076.0000063503712	1124.5000041744474	1054.500000668104	1044.5001781822284	922.5371685995012	949.0000000054757	1187.0000006012167	1088.500000486963	1241.500000527513	1167.0000068018421	1012.0013939899859	1044.5000054639258	1070.5000103359964	1106.5000548083392	1124.5000003883538	1253.0000606835852	1105.000042499258
1188.2486854304966	1124.5000057733464	1147.0000098511139	1040.5000037406498	1137.5000103352731	1231.9219040476055	1083.0000005512895	1095.5004482384757	1067.0000633258292	1117.0006330253577	932.000524065756	1030.0001667295523	1036.500010919473	1076.0000063503712	1124.5000041744474	1054.500000668104	1044.5001781822284	922.1230354912175	949.0000000054757	1187.0000006012167	1088.500000486963	1241.500000527513	1167.0000068018421	1012.0013939899859	1044.5000054639258	1070.5000103359964	1106.5000548083392	1124.5000003883538	1253.0000606835852	1105.000042499258
1188.2486854304966	1124.5000057733464	1147.0000098511139	1040.5000037406498	1137.5000103352731	1231.9213231506499	1083.0000005512895	1095.5004482384757	1067.0000633258292	1117.0004353588388	932.000524065756	1030.0001667295523	1036.5000109194727	1076.0000063503712	1124.5000041744474	1054.5000006523485	1044.5001781822284	921.6649947373204	949.0000000054757	1187.0000006012167	1088.500000486963	1241.5000005275126	1167.0000068018421	1012.0011862368043	1044.5000054639258	1070.5000103359964	1106.5000548083392	1124.5000003883538	1253.0000606835852	1105.000042499258
1188.2486854304966	1124.5000057733464	1147.0000098511139	1040.5000037406498	1137.5000103352731	1231.8878507084155	1083.0000005512895	1095.5004482270222	1067.0000633258292	1117.0003201937022	932.000524065568	1030.0001667295523	1036.5000109194727	1076.0000063503712	1124.5000041744474	1054.5000006523485	1044.5001781822284	921.6568543407926	949.0000000054757	1187.0000006012167	1088.500000486963	1241.5000005275126	1167.000006799082	1012.0011862368043	1044.5000054639258	1070.5000103359964	1106.5000548083392	1124.5000003883538	1253.0000606835852	1105.000042499258
1188.2486854304966	1124.5000057733464	1147.0000098511139	1040.5000037406498	1137.5000103352731	1231.8878507084155	1083.0000005512895	1095.5004382012316	1067.0000633258292	1117.0003199993118	932.0004313921379	1030.0001667295523	1036.5000109194727	1076.0000063503712	1124.5000041744474	1054.5000006523485	1044.5001781822284	921.1330886880739	949.0000000054757	1187.0000006012167	1088.500000486963	1241.5000005275126	1167.000006799082	1012.0011862368043	1044.5000054639258	1070.5000103359964	1106.500054808031	1124.5000003883538	1253.0000606835852	1105.000035286339
1188.2486854304966	1124.5000057733464	1147.0000098511139	1040.5000037406498	1137.5000103352731	1231.6703882395154	1083.0000005512895	1095.5004343355101	1067.0000633258292	1117.0003199993118	932.0004313921379	1030.0001667295523	1036.5000109194727	1076.0000063503712	1124.5000041744474	1054.5000006523485	1044.5001781822284	921.1330886880739	949.0000000054757	1187.0000006012167	1088.500000486963	1241.5000005275126	1167.000006799082	1012.0011862368043	1044.5000054639258	1070.5000103359964	1106.500054808031	1124.5000003883538	1253.0000606835852	1105.0000332831557
1188.0029540536311	1124.5000057733464	1147.0000098511139	1040.5000037406498	1137.5000103352731	1231.6703882395154	1083.0000005512895	1095.5004331785985	1067.0000633258292	1117.0003199993118	932.0004313921379	1030.0001667295523	1036.5000038413664	1076.0000063503712	1124.5000041744474	1054.5000006523485	1044.5001781822284	920.8997999552902	949.0000000054757	1187.0000006012167	1088.500000486963	1241.5000005275126	1167.000006799082	1012.001066744559	1044.5000054639258	1070.5000103359964	1106.500054808031	1124.5000003883538	1253.0000606835852	1105.0000328300844
1188.0029540536311	1124.5000057733464	1147.0000098511139	1040.5000037406498	1137.5000103352731	1231.6703882395154	1083.0000005512895	1095.500432500836	1067.0000633258292	1117.0003199993118	932.0004313921379	1030.0001667295523	1036.5000025293295	1076.0000063503712	1124.5000041744474	1054.5000006523485	1044.5001781822284	920.670949029775	949.0000000054757	1187.0000006011676	1088.500000486963	1241.5000005275126	1167.000006799082	1012.001066744559	1044.5000054639258	1070.5000103359964	1106.500054798533	1124.5000003883538	1253.0000606835852	1105.0000328300844
1187.3670472411413	1124.5000057733464	1147.0000098511139	1040.5000037406498	1137.5000103352731	1231.6703882395154	1083.0000005512895	1095.500432500836	1067.0000633258292	1117.0003199993118	932.0004313921379	1030.0001667295523	1036.5000025293295	1076.0000063503712	1124.5000041744474	1054.5000006523485	1044.5001781822284	920.670949029775	949.0000000054757	1187.0000006011676	1088.500000486963	1241.5000005275126	1167.000006799082	1012.001066744559	1044.5000054639258	1070.5000103359964	1106.500054798533	1124.5000003883538	1253.0000606835852	1105.0000327865955
1187.3670472411413	1124.5000057733464	1147.0000098511139	1040.5000037406498	1137.5000103352731	1231.6703882395154	1083.0000005512895	1095.500432500836	1067.0000633258292	1117.0003199993118	932.0004313921379	1030.0001667295523	1036.5000025293295	1076.0000063503712	1124.5000041744474	1054.5000006523485	1044.5001781822284	920.670949029775	949.0000000054757	1187.0000006011676	1088.500000486963	1241.5000005275126	1167.000006799082	1012.001066744559	1044.5000054639258	1070.5000103359964	1106.500054798533	1124.5000003883538	1253.0000606835852	1105.0000327865955
1187.3670472411413	1124.5000057733464	1147.0000098511139	1040.5000037406498	1137.5000103352731	1231.6703882395154	1083.0000005512895	1095.500432500836	1067.0000633258292	1117.0002931858976	932.0004313921379	1030.0001667295523	1036.5000025122315	1076.0000063503712	1124.5000041744474	1054.5000006523485	1044.5001781822284	919.5249306419432	949.0000000054757	1187.0000006011512	1088.500000486963	1241.5000005275126	1167.000006799082	1012.001066744559	1044.5000054639258	1070.5000103359964	1106.500054798533	1124.5000003883538	1253.0000606835852	1105.0000327332586
1187.3670472411413	1124.5000057733464	1147.0000098511139	1040.5000037406498	1137.5000103352731	1231.360173990286	1083.0000005512895	1095.5002413495727	1067.000059839258	1117.000291979356	932.0004313921379	1030.0001667295523	1036.5000025054774	1076.0000063503712	1124.5000041744474	1054.5000006523485	1044.5001781822284	919.5249306419432	949.0000000054757	1187.0000006011512	1088.500000486963	1241.5000005275126	1167.000006799082	1012.0008789160183	1044.5000054639258	1070.5000103359964	1106.500054798533	1124.5000003883538	1253.0000606835852	1105.000032330794
1187.3670472411413	1124.5000057733464	1147.0000098511139	1040.5000037406498	1137.5000103352731	1231.3571982768535	1083.0000005512895	1095.5002056900685	1067.0000590663606	1117.0002915012244	932.0002330603895	1030.0001667295523	1036.5000025054774	1076.0000063503712	1124.5000041744474	1054.5000006523485	1044.5001781822284	919.225774534497	949.0000000054757	1187.0000006011512	1088.500000486963	1241.5000005275126	1167.000006799082	1012.0008789160183	1044.5000054639258	1070.5000103359964	1106.500054798533	1124.5000003883538	1253.0000606835852	1105.0000320725255
1187.3670472411413	1124.5000057733464	1147.0000098511139	1040.5000037406498	1137.5000103352731	1231.3571982768535	1083.0000005512895	1095.5001824844137	1067.0000590663606	1117.0002736200697	932.0002330603895	1030.0001667295523	1036.500002462256	1076.0000063503712	1124.5000041744474	1054.5000006523485	1044.5001781822284	918.7882837554687	949.0000000054757	1187.0000006011512	1088.500000486963	1241.5000005275126	1167.000006799082	1012.0006139578895	1044.5000054639258	1070.5000103359964	1106.500054798533	1124.5000003883538	1253.0000606835852	1105.0000122288463
1186.7614501563146	1124.5000057733464	1147.0000098511139	1040.5000037406498	1137.5000103352731	1231.344414597583	1083.0000005512895	1095.5001824844137	1067.0000590663606	1117.0002712990567	932.0002330603895	1030.0001667295523	1036.500002462256	1076.0000063503712	1124.5000041744474	1054.5000006523485	1044.5001781822284	918.7882837554687	949.0000000054757	1187.0000006011512	1088.500000486963	1241.5000005275126	1167.000006799082	1012.0006139578895	1044.5000054639258	1070.5000103359964	1106.500054798533	1124.5000003883538	1253.0000606835852	1105.0000122288463
1186.7614501563146	1124.5000057733464	1147.0000098511139	1040.5000037406498	1137.5000103352731	1231.344414597583	1083.0000005512895	1095.5001731413427	1067.0000590663606	1117.0002712990567	932.0002330603895	1030.0001667295523	1036.5000024466506	1076.0000063503712	1124.5000041744474	1054.5000006523485	1044.5001781822284	918.5842656388562	949.0000000054757	1187.0000006011512	1088.500000486963	1241.5000005275126	1167.000006799082	1012.0005632572662	1044.5000054639258	1070.5000103359964	1106.500054798533	1124.5000003883538	1253.0000606835852	1105.0000122288463
1186.7614501563146	1124.5000057733464	1147.0000098511139	1040.5000037406498	1137.5000103352731	1231.2882852400317	1083.0000005512895	1095.5001731413427	1067.0000590663606	1117.0002708296447	932.0002330603895	1030.0001667295523	1036.5000024466506	1076.0000063503712	1124.5000041744474	1054.5000006523485	1044.5001781822284	918.4838845133679	949.0000000054757	1187.0000006011512	1088.500000486963	1241.5000005275126	1167.000006799082	1012.0004990651988	1044.5000054639258	1070.5000103359964	1106.500054798533	1124.5000003883538	1253.0000606835852	1105.0000121912342
1186.7614501563146	1124.5000041178384	1147.0000098511139	1040.5000037406498	1137.5000094881043	1231.2882852400317	1083.0000005512895	1095.5001690587674	1067.0000590218563	1117.0002067797398	932.0002330603895	1030.0001667295523	1036.500002435988	1076.000005249007	1124.5000041744474	1054.5000006523178	1044.5001781822284	918.475847651225	949.0000000054757	1187.0000006011142	1088.500000486963	1241.5000005275124	1167.000006799082	1012.0004990651988	1044.5000054639258	1070.500008771502	1106.500054798533	1124.5000003883538	1253.0000606835852	1105.000012018031
1186.7614501563146	1124.5000041178384	1147.0000098511139	1040.5000037406498	1137.5000094826541	1231.2882852400317	1083.0000005512895	1095.5001690587674	1067.000059021741	1117.0002067797398	932.0002330603895	1030.0001667295523	1036.5000024355227	1076.000005249007	1124.5000041744474	1054.5000006523178	1044.5001781822284	917.8584442906766	949.0000000054757	1187.0000006011142	1088.500000486963	1241.5000005275124	1167.000006799082	1012.0004990651988	1044.5000054639258	1070.500008771502	1106.500054798533	1124.5000003883538	1253.0000606835852	1105.000012018031
1186.7614501563146	1124.5000041178384	1147.0000098511139	1040.5000037406498	1137.5000094509792	1231.2882852400317	1083.0000005512895	1095.5001690587674	1067.000059021741	1117.000204827581	932.0002330603895	1030.0001667295523	1036.5000024355227	1076.000005249007	1124.5000041744474	1054.5000006523178	1044.5001781822284	917.8584442906766	949.0000000054757	1187.0000006011142	1088.500000486963	1241.5000005275124	1167.000006799082	1012.0004990651988	1044.5000054639258	1070.500008771502	1106.500054798533	1124.5000003883538	1253.0000606835852	1105.000012006687
1186.7614501563146	1124.5000041178384	1147.0000098511139	1040.5000037406498	1137.5000094509792	1230.4347370338178	1083.0000005512895	1095.5001272762684	1067.000059021741	1117.000204827581	932.0002330603895	1030.0001667295523	1036.5000024316969	1076.000005249007	1124.5000041744474	1054.5000006523178	1044.5001781822284	917.8584442906766	949.0000000054757	1187.0000006011142	1088.500000486963	1241.5000005275124	1167.0000067990818	1012.0004990651988	1044.5000054639258	1070.500008771502	1106.500054798533	1124.5000003883538	1253.0000606835852	1105.0000120062439
1186.7614501563146	1124.5000041178384	1147.0000098511139	1040.5000037406498	1137.5000094509792	1230.1772021018196	1083.0000005512895	1095.5001114314878	1067.000059021741	1117.00020481815	932.0002330603895	1030.0001667294896	1036.5000024312392	1076.000005249007	1124.5000041744474	1054.5000006523178	1044.5001781822284	916.8291314944431	949.0000000054757	1187.0000006011142	1088.500000486963	1241.5000005275124	1167.0000067990818	1012.0004990651988	1044.5000054639258	1070.500008771502	1106.500054798533	1124.5000003883538	1253.0000606835852	1105.0000120062439
1186.7614501563146	1124.5000041178384	1147.0000098511139	1040.5000037406498	1137.5000094509792	1230.1772021018196	1083.0000005512895	1095.5001112128627	1067.000059021686	1117.00020481815	932.0002330603895	1030.0001667294896	1036.5000024312392	1076.000005249007	1124.5000041744474	1054.5000006523178	1044.5001781822284	916.8291314944431	949.0000000054757	1187.0000006011142	1088.500000486963	1241.5000005275124	1167.0000067990818	1012.0004990651988	1044.5000054639258	1070.500008771502	1106.500054798533	1124.5000003883538	1253.0000606835852	1105.0000120062439
1182.5721748457618	1124.5000041178384	1147.0000098511139	1040.5000037406498	1137.5000094509792	1230.0993390701392	1083.0000005512895	1095.5001103180116	1067.000059021659	1117.00020481815	932.0002330603895	1030.0001667294896	1036.5000024312392	1076.000005249007	1124.5000041744474	1054.5000006523178	1044.5001781822284	916.8291314944431	949.0000000054757	1187.0000006011142	1088.500000486963	1241.5000005275124	1167.0000067990818	1012.0004990651988	1044.5000054639258	1070.500008771502	1106.500054798533	1124.5000003883538	1253.0000606835852	1105.0000120062439
1182.5721748457618	1124.5000041178384	1147.0000098511139	1040.5000037406498	1137.5000094509792	1230.0993390701392	1083.0000005512895	1095.500110049003	1067.0000590216437	1117.00020481815	932.0002330603895	1030.0001667294896	1036.5000024311944	1076.000005249007	1124.5000041744474	1054.5000006523178	1044.5001781822284	916.8291314944431	949.0000000054757	1187.0000005233435	1088.500000486963	1241.5000002369204	1167.0000067990818	1012.0004949722796	1044.5000054639258	1070.500008771502	1106.5000538622976	1124.5000003883538	1253.0000577540297	1105.0000120062439
1178.6836542030933	1124.5000041178384	1147.0000098511139	1040.5000037406498	1137.5000094509792	1230.0993390701392	1083.0000005512895	1095.5001098111456	1067.0000590216405	1117.00020481815	932.0002330603895	1030.0001667294896	1036.5000024311812	1076.000005249007	1124.5000041744474	1054.5000006523178	1044.5001781822284	916.4469814714573	949.0000000054757	1187.000000521093	1088.500000486963	1241.5000002369204	1167.0000067990818	1012.0004949722796	1044.5000054639258	1070.5000087708795	1106.5000538622976	1124.5000003883538	1253.0000577540297	1105.0000120062439
1178.6836542030933	1124.5000041178384	1147.0000098511139	1040.5000037406498	1137.5000094509792	1230.0993390701392	1083.0000005512895	1095.5001097984132	1067.0000590216403	1117.00020481815	932.0002330603895	1030.0001667294896	1036.5000024311812	1076.000005249007	1124.5000041744474	1054.5000006523178	1044.5001781822284	916.2507852606186	949.0000000054757	1187.000000521093	1088.500000486963	1241.5000002369204	1167.0000067990818	1012.0004949722796	1044.5000054639258	1070.5000087255012	1106.5000538622976	1124.5000003883538	1253.0000577540297	1105.0000120062439
1178.6836542030933	1124.5000041178384	1147.0000098511139	1040.5000037406498	1137.5000094509792	1229.431627406138	1083.0000005512895	1095.5001097984132	1067.0000590216384	1117.00020481815	932.0002330603895	1030.0001667294896	1036.5000024311812	1076.000005249007	1124.5000041744474	1054.5000006523178	1044.5001781822284	915.9844411816875	949.0000000054757	1187.0000005175739	1088.500000486963	1241.5000002369204	1167.0000067977608	1012.0004949722796	1044.5000054639258	1070.5000087255012	1106.5000538622976	1124.5000003883538	1253.0000577540297	1105.0000120062437
1178.6836542030933	1124.5000041178384	1147.0000098511139	1040.5000037406498	1137.5000094509792	1229.0763187839223	1083.0000005512895	1095.5001097984132	1067.000059014489	1117.00020481815	932.0002330603895	1030.0001667294896	1036.5000024311812	1076.000005249007	1124.5000041744474	1054.5000006523178	1044.5001781822284	915.7662000023058	949.0000000054757	1187.0000005175739	1088.500000486963	1241.5000002369204	1167.0000067977608	1012.0004949722796	1044.5000054639258	1070.5000087255012	1106.5000538622976	1124.5000003883538	1253.0000577540297	1105.0000120062437
1178.637519633095	1124.5000038691005	1147.0000098511139	1040.5000037406498	1137.5000094509792	1229.0763187839223	1083.0000005512895	1095.5001097984132	1067.0000590128766	1117.00020481815	932.0002330603895	1030.0001667294896	1036.5000024311812	1076.0000046596565	1124.5000041744474	1054.5000006523178	1044.5001781522926	915.7662000023058	949.0000000054757	1187.0000005175739	1088.500000486963	1241.5000002369204	1167.0000067977608	1012.0004949722796	1044.5000054639258	1070.5000087255012	1106.5000538622976	1124.5000003883538	1253.0000577540297	1105.0000120051182
1178.637519633095	1124.5000038691005	1147.0000098511139	1040.5000037406498	1137.5000094509792	1228.9295086307861	1083.0000005512895	1095.5001097973104	1067.0000590128686	1117.00020481815	932.0002330603895	1030.0001667294896	1036.5000024311812	1076.0000046596565	1124.5000041744474	1054.500000572997	1044.5001781522926	915.7662000023058	949.0000000054757	1187.0000005175739	1088.500000486963	1241.5000002369204	1167.0000067977608	1012.0004949722796	1044.5000054639258	1070.5000087255012	1106.5000487326756	1124.5000003883538	1253.0000577480682	1105.0000120019615
1178.2696533152784	1124.5000038691005	1147.0000098511139	1040.5000037406498	1137.5000094509792	1228.9295086307861	1083.0000005512895	1095.5001097973104	1067.0000590128686	1117.00020481815	932.0002330603895	1030.0001667294896	1036.5000024301016	1076.0000046596565	1124.5000041744474	1054.5000005505049	1044.5001781522926	915.7608256492452	949.0000000054757	1187.0000005175739	1088.500000486963	1241.5000002369204	1167.0000067977608	1012.0004949722796	1044.5000054639258	1070.5000087255012	1106.5000487326756	1124.5000003883538	1253.0000575043236	1105.0000120019615
1176.4779182039379	1124.5000038691005	1147.0000098511139	1040.5000037406498	1137.5000094509792	1228.9295086307861	1083.0000005512895	1095.5001097973104	1067.0000590128686	1117.00020481815	932.0002330603895	1030.0001667294896	1036.5000024301016	1076.0000046596565	1124.5000041744474	1054.5000005441636	1044.5001781522926	915.7175958763158	949.0000000054757	1187.0000005175739	1088.500000486963	1241.5000002369204	1167.0000067977608	1012.0004949722796	1044.5000054639258	1070.5000087255012	1106.5000487326756	1124.5000003883538	1253.0000575043236	1105.0000120019615
1176.4779182039379	1124.5000038691005	1147.0000098511139	1040.5000037406498	1137.5000094509792	1228.9295086307861	1083.0000005512895	1095.5001096680528	1067.0000590128127	1117.00020481815	932.0002330603895	1030.0001667294896	1036.5000024301016	1076.0000046596565	1124.5000041744474	1054.5000005441636	1044.5001781522926	915.704957270767	949.0000000054757	1187.0000005175739	1088.500000486963	1241.5000002369204	1167.0000067977608	1012.0004949722796	1044.5000054639258	1070.5000087255007	1106.5000487326756	1124.5000003883538	1253.0000574718558	1105.0000120019604
1176.4779182039379	1124.5000038691005	1147.0000098511139	1040.5000037406498	1137.5000094509792	1228.9295086307861	1083.0000005512895	1095.5001096659564	1067.000059012812	1117.00020481815	932.0002330603895	1030.0001667294896	1036.5000024301016	1076.0000046596565	1124.5000041744474	1054.5000005441636	1044.5001781522926	915.6772119683749	949.0000000054757	1187.0000005175739	1088.500000486963	1241.5000002369204	1167.0000067977608	1012.0004949722796	1044.5000054639258	1070.5000087255007	1106.5000487326756	1124.5000003883538	1253.0000574704404	1105.0000120019604
1175.8880206548752	1124.5000038691005	1147.0000098511139	1040.5000037406498	1137.5000094509792	1228.9295086307861	1083.0000005512895	1095.5001096659564	1067.0000590030102	1117.00020481815	932.0002330603895	1030.0001667294896	1036.5000024301016	1076.0000046596565	1124.5000041744474	1054.500000540465	1044.5001781522926	915.6603563192755	949.0000000054757	1187.000000515345	1088.500000486963	1241.5000002369204	1167.0000067977608	1012.000494844842	1044.5000054639258	1070.5000087255007	1106.5000487326756	1124.5000003883538	1253.0000574696173	1105.0000120019604
1175.8880206548752	1124.5000038691005	1147.0000098511139	1040.5000037406498	1137.5000094509792	1228.9295086307861	1083.0000005512895	1095.5001096659564	1067.0000590030102	1117.00020481815	932.0002330603895	1030.0001667294896	1036.5000024301016	1076.0000046596565	1124.5000041744474	1054.500000540465	1044.5001781522926	915.6603563192755	949.0000000054757	1187.000000515345	1088.500000486963	1241.5000002369204	1167.0000067977608	1012.000494844842	1044.5000054639258	1070.5000087255007	1106.5000487326756	1124.5000003883538	1253.0000574696173	1105.0000120019604
1174.8096578475497	1124.5000038691005	1147.0000098511136	1040.5000037406498	1137.5000094509792	1228.9295086307861	1083.0000005512895	1095.500109630722	1067.0000590030102	1117.00020481815	932.0002330603895	1030.0001667294896	1036.5000024301016	1076.0000046596565	1124.5000041744474	1054.500000540465	1044.5001781522926	915.5125952612307	949.0000000054757	1187.000000515345	1088.500000486963	1241.5000002369204	1167.0000067977608	1012.000494844842	1044.5000054639258	1070.5000087255005	1106.5000487326756	1124.5000003883538	1253.0000574696173	1105.0000120019604
1174.8096578475497	1124.5000038691005	1147.0000098511136	1040.5000037406498	1137.5000094388538	1228.914143479294	1083.0000005512895	1095.5001084539624	1067.0000590030102	1117.00020481815	932.0002330603895	1030.0001667294896	1036.5000024301016	1076.0000046596565	1124.5000041744474	1054.500000540465	1044.5001781522926	915.4655975819272	949.0000000054757	1187.000000515345	1088.500000486963	1241.5000002369204	1167.0000067977608	1012.000494844842	1044.5000054639258	1070.5000087255005	1106.5000487326756	1124.5000003883538	1253.0000574693058	1105.0000120019604
1174.650397581099	1124.5000038691005	1147.0000098511136	1040.5000037406498	1137.5000094388538	1228.8474113432987	1083.0000005512895	1095.5001084539624	1067.0000590030102	1117.00020481815	932.0002330603895	1030.0001667294896	1036.5000024301016	1076.0000046596565	1124.5000041744474	1054.500000540465	1044.5001781522926	913.961053530452	949.0000000054757	1187.000000515345	1088.500000486963	1241.5000002369204	1167.0000067977608	1012.000494844842	1044.5000054639258	1070.5000087255005	1106.5000487326756	1124.5000003883538	1253.000057469152	1105.0000120019495
1173.4138531489762	1124.5000038691005	1147.0000098511136	1040.5000037406498	1137.5000022247928	1228.8392341142212	1083.0000005512895	1095.5001084539624	1067.0000590030102	1117.000204808538	932.0002301158568	1030.0001667294896	1036.5000024301016	1076.0000046596565	1124.5000037842726	1054.500000540465	1044.5001781522926	913.961053530452	949.0000000054757	1187.000000515345	1088.500000486963	1241.5000002369204	1167.0000067977608	1012.000494844842	1044.5000054639258	1070.5000081305213	1106.5000487326756	1124.5000001883323	1253.0000574690077	1105.0000106859825
1173.072948734327	1124.5000038691005	1147.0000098511136	1040.5000037406498	1137.500000624903	1228.8130883581869	1083.0000005512895	1095.5001084539624	1067.0000404120851	1117.000204808538	932.0002301158568	1030.0001667294896	1036.5000024301016	1076.0000046596565	1124.5000037842726	1054.500000540465	1044.5001781522926	913.961053530452	949.0000000054757	1187.000000515345	1088.500000486963	1241.5000002369204	1167.0000067977608	1012.000494844842	1044.5000054639258	1070.5000081305213	1106.5000487326756	1124.5000001883323	1253.0000574690077	1105.0000106859825
1172.5428478890258	1124.5000017927905	1147.0000098511136	1040.500003456587	1137.500000624903	1228.7349628187471	1083.0000005512895	1095.5000909355294	1067.0000292915809	1117.000204808538	932.0002287864123	1030.0001606984877	1036.5000024301016	1076.0000031918294	1124.5000037842726	1054.500000540465	1044.5001596145976	913.961053530452	949.0000000054757	1187.000000515345	1088.500000486963	1241.5000002369204	1167.000005430572	1012.000494844842	1044.5000054639258	1070.5000081305213	1106.5000487326756	1124.5000000732707	1253.0000574689773	1105.0000106859825
1171.8228316409154	1124.5000017927905	1147.0000098511136	1040.500003433019	1137.500000624903	1228.4621632886704	1083.0000005512895	1095.5000909355294	1067.0000292915383	1117.000204808538	932.0002284858017	1030.0001606984877	1036.5000024301016	1076.0000031918294	1124.5000037842726	1054.500000540465	1044.5001201459727	913.9463699721122	949.0000000054757	1187.000000515345	1088.500000486963	1241.5000002369204	1167.000005430572	1012.000494844842	1044.5000054639258	1070.5000081305213	1106.5000487326756	1124.5000000376563	1253.0000574689773	1105.0000106859825
1171.5897389500092	1124.5000017927905	1147.0000098511136	1040.5000025243985	1137.500000624903	1228.4621632886704	1083.0000005512895	1095.5000909355294	1067.0000106542482	1117.000204808538	932.0002273613886	1030.0001606984877	1036.5000024301016	1076.0000031918294	1124.5000037842726	1054.500000540465	1044.5001201459727	913.879010573144	949.0000000054757	1187.000000515345	1088.500000486963	1241.5000002369204	1167.000005430572	1012.000494844842	1044.5000054639258	1070.5000081305213	1106.500029429397	1124.5000000312689	1253.000057468977	1105.0000106859825
1171.167014605085	1124.5000017927905	1147.0000098511136	1040.5000025243985	1137.500000624903	1228.4621632886704	1083.0000005512895	1095.5000860634343	1067.0000106542482	1117.0002048057788	932.0002273613886	1030.0001606984877	1036.5000024301016	1076.0000031918294	1124.5000037705229	1054.500000540465	1044.5001201459727	913.387837590155	949.0000000054757	1187.000000515345	1088.500000486963	1241.5000002369204	1167.000005430572	1012.000494844842	1044.5000054639258	1070.5000079971405	1106.500029429397	1124.5000000312689	1253.000057468977	1105.000010559624
1171.167014605085	1124.5000017927905	1147.0000098511136	1040.5000025243985	1137.500000568337	1227.313904966073	1083.0000005512895	1095.5000860634343	1067.0000106542482	1115.938993592897	932.0002273613886	1030.0001606984877	1036.5000024301016	1076.0000031918294	1124.5000037705229	1054.500000540465	1044.5001201459727	913.1083138074401	949.0000000054757	1187.000000515345	1088.500000486963	1241.5000002369204	1167.000005430572	1012.000494844842	1044.5000054639258	1070.5000079971405	1106.500029429397	1124.500000030511	1253.000057468977	1105.000010559624
1171.167014605085	1124.5000017927905	1147.0000098511136	1040.5000025243985	1137.500000568337	1227.313904966073	1083.0000003842251	1095.5000860634343	1067.0000106404245	1115.9208883609062	932.0002272967713	1030.0001606984877	1036.500002161982	1076.0000031918294	1124.5000037705229	1054.500000540465	1044.5001201459727	913.1083138074401	949.0000000054757	1187.000000515345	1088.5000002029976	1241.5000002369204	1167.000005430572	1012.000494844842	1044.5000054639258	1070.5000079971405	1106.5000288798774	1124.5000000262423	1253.000057468977	1105.000010559624
1170.9931492192186	1124.5000017927905	1147.0000098511136	1040.5000025243985	1137.500000568337	1227.313904966073	1083.0000003842251	1095.5000860634343	1067.0000104974968	1115.8846887220823	932.0002272657132	1030.0001606984877	1036.500002161982	1076.0000031918294	1124.5000037705229	1054.5000005404647	1044.5001201459727	912.9748946223797	949.0000000054757	1187.000000515345	1088.5000002029976	1241.5000002369204	1167.000005430572	1012.000434580628	1044.5000054639258	1070.5000079971405	1106.5000288798774	1124.5000000254333	1253.000057468977	1105.000010559624
1170.6913403596661	1124.5000017927905	1147.0000098511136	1040.5000025243985	1137.500000568337	1227.313904966073	1083.0000003842251	1095.500086061762	1067.0000104974968	1115.8846887220823	932.0002272605516	1030.0001606984877	1036.500002161982	1076.0000031918294	1124.5000037705229	1054.5000005404647	1044.5001201459727	912.7888943322869	949.0000000054757	1187.000000515345	1088.5000002029976	1241.5000002369204	1167.000005430572	1012.0003304269085	1044.5000054639258	1070.5000079971405	1106.5000210007756	1124.5000000254333	1253.0000417086756	1105.000010559624
1170.3397782113298	1124.5000017927905	1147.0000098511136	1040.5000025243985	1137.500000568337	1227.313904966073	1083.0000003842251	1095.500086061762	1067.0000104974968	1115.8846887220823	932.0002272602925	1030.0001606984877	1036.500002161982	1076.0000031918294	1124.5000037705229	1054.5000005404647	1044.5001201459727	912.7888943322869	949.0000000054757	1187.000000515345	1088.5000002029976	1241.5000002369204	1167.000005430572	1012.0003304269085	1044.5000054639258	1070.5000079971405	1106.5000185191607	1124.5000000254333	1253.0000417086756	1105.000010559624
1170.258702625084	1124.5000017927905	1147.0000098511136	1040.5000025243985	1137.500000568337	1227.313904966073	1083.0000003842251	1095.500086057803	1067.0000104974968	1115.8846887220823	932.0002272436247	1030.0001606984877	1036.500002161982	1076.0000031918294	1124.5000037705229	1054.5000005404647	1044.5001201459727	912.7631721572131	949.0000000054757	1187.000000515345	1088.5000002029976	1241.5000002369204	1167.000005430572	1012.0003304269085	1044.5000054639258	1070.5000079971405	1106.50001824284	1124.5000000254333	1253.0000417086756	1105.000010559624
1170.2580518884374	1124.5000017927905	1147.0000098511136	1040.5000025243985	1137.500000568337	1227.0493745947829	1083.0000003842251	1095.500086057803	1067.0000104974968	1115.8846887220823	932.0002272436247	1030.0001298465513	1036.500002161982	1076.0000031918294	1124.5000037705229	1054.5000005404647	1044.5001158644814	912.7631721572131	949.0000000054757	1187.000000515345	1088.5000002029976	1241.5000002369204	1167.000005430572	1012.0003304269085	1044.5000054639258	1070.5000079971405	1106.5000182156898	1124.5000000252107	1253.0000417086756	1105.000010559624
1170.2580518884374	1124.5000017927905	1147.0000098511136	1040.5000025243985	1137.500000568337	1227.0493745947829	1083.0000003842251	1095.500086057803	1067.0000104974968	1115.8846887220823	932.0002272436247	1030.0001298465513	1036.500002161982	1076.0000031918294	1124.5000037705229	1054.5000005404577	1044.5001124320952	912.7631721572131	949.0000000054757	1187.000000515345	1088.5000002029976	1241.5000002369204	1167.000005430572	1012.0003304269085	1044.5000054639258	1070.5000079971405	1106.500018212819	1124.5000000252107	1253.0000416073112	1105.000010559624
1170.2580518884374	1124.5000017927905	1147.0000098511136	1040.5000025243985	1137.500000568337	1224.3623926663918	1083.0000003842251	1095.500086057621	1067.0000104951116	1115.8557161984727	932.0002272436247	1030.0001298465513	1036.500002161982	1076.0000031918294	1124.5000037705229	1054.5000005404577	1044.5001124320952	912.1061803603723	949.0000000054757	1187.000000515345	1088.5000002029976	1241.5000002369204	1167.000005430572	1012.0003304269085	1044.5000054639258	1070.5000079971405	1106.5000182038978	1124.5000000251969	1253.0000416073112	1105.000010559624
1170.2330070237508	1124.5000017927905	1147.0000098511136	1040.5000025243985	1137.500000568337	1224.1445401809497	1083.0000003842251	1095.500086057621	1067.0000103426235	1115.8557161984727	932.0002272436197	1030.0001298465513	1036.500002161982	1076.0000031918294	1124.5000037705229	1054.5000005404577	1044.5001124320952	912.1061803603723	949.0000000054757	1187.000000515345	1088.5000002029976	1241.5000002369204	1167.000005430572	1012.0003304269085	1044.5000054639258	1070.5000079971405	1106.5000181940625	1124.5000000251969	1253.0000416073112	1105.000010559624
1170.2330070237508	1124.5000017927905	1147.0000098511136	1040.5000025243985	1137.500000568337	1224.1445401809497	1083.0000003842251	1095.500086057621	1067.000010341772	1115.841672970105	932.0002272436193	1030.0001298465513	1036.500002161982	1076.0000031918294	1124.5000037705229	1054.5000005404577	1044.5001124320952	912.1061803603723	949.0000000054757	1187.000000515345	1088.5000002029976	1241.5000002369204	1167.000005430572	1012.0003304269085	1044.5000054639258	1070.5000079971405	1106.5000181934558	1124.5000000251969	1253.0000416073112	1105.000010559624
1170.2330070237508	1124.5000017927905	1147.0000098511136	1040.5000025243985	1137.500000568337	1223.998851452434	1083.0000003842251	1095.500086057621	1067.0000103413145	1115.841672970105	932.0002272436193	1030.0001298465513	1036.500002161982	1076.0000031918294	1124.5000037705229	1054.5000005404577	1044.5001124320952	912.1061803603723	949.0000000054757	1187.000000515345	1088.5000002029976	1241.5000002369204	1167.000005430572	1012.0003304269085	1044.5000054639258	1070.5000079971405	1106.5000181934558	1124.5000000251969	1253.0000416073112	1105.000010559624
1169.9001456595379	1124.5000017927905	1147.0000098511136	1040.5000025243985	1137.500000568337	1223.3687439149196	1083.0000003842251	1095.500086057621	1067.0000103413145	1115.841672970105	932.0002272436186	1030.0001298465513	1036.5000021619699	1076.0000031918294	1124.5000037705229	1054.5000005404577	1044.5001124310622	911.619403415033	949.0000000054757	1187.000000515345	1088.5000002029951	1241.5000002369204	1167.000005430572	1012.0003304269085	1044.5000054639258	1070.5000079971405	1106.5000181934558	1124.5000000251969	1253.0000416073112	1105.000010559624
1169.9001456595379	1124.5000017927905	1147.0000098511136	1040.5000025243985	1137.500000568337	1223.3687439149196	1083.0000003842251	1095.500086057621	1067.0000103413145	1115.8409734353784	932.0002272436176	1030.0001298465513	1036.5000021619699	1076.0000031918294	1124.5000037705229	1054.5000005404577	1044.5001124310622	911.619403415033	949.0000000054757	1187.000000515345	1088.5000002029951	1241.5000002369204	1167.000005430572	1012.0003304269085	1044.5000054639258	1070.5000079971405	1106.5000181934558	1124.5000000251969	1253.0000416073112	1105.000010559624
1169.9001456595379	1124.5000017927905	1147.0000098511136	1040.5000025243985	1137.500000568337	1223.2895016752664	1083.0000003842251	1095.500086057621	1067.0000103413145	1115.8409734353784	932.0002272436176	1030.0001298465513	1036.5000021619699	1076.000003191656	1124.5000037705229	1054.5000005404577	1044.5001124310622	911.6185509334466	949.0000000054757	1187.000000515345	1088.5000002029951	1241.5000002369204	1167.000005430572	1012.0003304269085	1044.5000054639258	1070.5000079971405	1106.5000181930977	1124.5000000251969	1253.0000416073112	1105.000010559624
1169.9001456595379	1124.5000017927905	1147.0000098511136	1040.5000025243985	1137.500000568337	1223.2895016752664	1083.0000003842251	1095.500086057621	1067.0000103413145	1115.8409734353784	932.0002272436168	1030.0001298465513	1036.5000021619699	1076.000003191656	1124.5000037705229	1054.5000005404577	1044.5001124310622	911.6130057010035	949.0000000054757	1187.000000515345	1088.5000002029951	1241.5000002369204	1167.000005430572	1012.0003304269085	1044.5000054639258	1070.5000079971405	1106.500018193085	1124.5000000251969	1253.0000416073112	1105.000010559624
1169.435664992151	1124.5000017927905	1147.0000098511136	1040.5000025243985	1137.500000568337	1223.2895016752664	1083.0000003842251	1095.500086057621	1067.0000103413145	1115.7839210414147	932.000227242084	1030.0001297987676	1036.5000021619699	1076.000003191656	1124.5000037705229	1054.5000005404577	1044.5001123914285	911.6130057010035	949.0000000054757	1187.000000515345	1088.5000002029951	1241.5000002369204	1167.000005430572	1012.0003304269085	1044.5000054639258	1070.5000079971405	1106.500018193085	1124.5000000251944	1253.0000416073112	1105.000010559624
1169.435664992151	1124.5000017927905	1147.0000098511136	1040.5000025243985	1137.500000568337	1223.2895016752664	1083.0000003842251	1095.500086057621	1067.0000103413101	1115.7839210414147	932.000227242084	1030.0001297987676	1036.5000021619699	1076.000003191656	1124.5000037705229	1054.5000005404577	1044.5001123914285	911.4497323027726	949.0000000054757	1187.000000515345	1088.5000002029951	1241.5000002369204	1167.000005430572	1012.0003304269085	1044.5000054639258	1070.5000079971405	1106.5000181930816	1124.5000000251944	1253.0000416073112	1105.000010559624
1169.2656780460595	1124.5000017927905	1147.0000098511136	1040.5000025243985	1137.5000005681552	1223.2895016752664	1083.0000003842251	1095.500086057621	1067.0000103413101	1115.7839210414147	932.000227242084	1030.0001297987676	1036.5000021619699	1076.000003191656	1124.5000037705229	1054.5000005404577	1044.5001123914285	911.4497323027726	949.0000000054757	1187.000000515345	1088.5000002029951	1241.5000002369204	1167.000005430572	1012.0003096378116	1044.5000054639258	1070.5000079971405	1106.5000181899175	1124.5000000251944	1253.0000416073112	1105.000010559624
1169.1448889593046	1124.5000017927905	1147.0000098511136	1040.5000025243985	1137.5000005681552	1223.2895016752664	1083.0000003842251	1095.500086057621	1067.0000103413101	1115.7315968029197	932.000227242084	1030.0001297987676	1036.5000021619699	1076.0000031916072	1124.5000037705229	1054.5000005404577	1044.5001123914285	911.4497323027726	949.0000000054757	1187.000000515345	1088.5000002029951	1241.5000002369204	1167.000005430572	1012.0002626604742	1044.5000054639258	1070.5000079971405	1106.5000181899175	1124.5000000251944	1253.0000416073112	1105.000010559624
1169.1301309616376	1124.5000017927905	1147.0000098511136	1040.5000025243985	1137.5000005681036	1223.2816439053008	1083.0000003842251	1095.500086057621	1067.0000103413101	1115.7315968029197	932.0002272413984	1030.0001297873137	1036.5000021619699	1076.0000031916072	1124.5000037705229	1054.5000005404577	1044.5001123817206	911.4467127249086	949.0000000054757	1187.000000515345	1088.5000002029951	1241.5000002369204	1167.0000054305501	1012.0002626604742	1044.5000054639258	1070.5000079971348	1106.5000181899175	1124.5000000251944	1253.0000416073112	1105.000010559624
1169.1183592426187	1124.5000017927905	1147.0000098511136	1040.5000016751046	1137.5000005681036	1223.2816439053008	1083.0000003842251	1095.5000852489154	1067.0000103413101	1115.7315968029197	932.0002272413984	1030.0001259989951	1036.5000021619699	1076.0000031916072	1124.5000037705229	1054.5000005404577	1044.5001123817206	911.4467127249086	949.0000000054757	1187.000000515345	1088.5000002029951	1241.5000002369204	1167.0000054305501	1012.0002626604742	1044.5000054639258	1070.5000079971348	1106.5000181899175	1124.5000000251944	1253.0000405439982	1105.000010559624
1169.0555624292267	1124.5000017927905	1147.0000098511136	1040.5000016751046	1137.5000005681036	1223.2816439053008	1083.0000003842251	1095.5000852489154	1067.0000103413101	1115.7315968029197	932.0002272413984	1030.0001259989951	1036.5000021619699	1076.0000031916072	1124.5000037705229	1054.5000005404577	1044.5001123817206	911.4467127249086	949.0000000054757	1187.000000515345	1088.5000002029951	1241.5000002369204	1167.0000054305501	1012.0002626604742	1044.5000054639258	1070.5000079971348	1106.5000181899175	1124.5000000251944	1253.0000405439982	1105.000010559624
1169.0555624292267	1124.5000017927905	1147.0000098511136	1040.5000016751046	1137.5000005681036	1223.2816439053008	1083.0000003842251	1095.5000852489154	1067.0000103413101	1115.6208695065804	932.0002272413984	1030.0001259989951	1036.5000021619699	1076.0000031916072	1124.5000037705227	1054.5000005404577	1044.5001123817206	911.0728530304082	949.0000000054757	1187.000000515345	1088.5000002029951	1241.5000002369204	1167.0000054305501	1012.0002626604742	1044.5000054639258	1070.5000079971348	1106.5000181899175	1124.5000000251944	1253.0000405439982	1105.000010559624
1168.9554300434925	1124.5000017927905	1147.0000098511136	1040.5000016751046	1137.5000005681036	1223.2815826300205	1083.0000003842251	1095.5000852432013	1067.0000103413101	1115.6058164116594	932.0002272413984	1030.0001259989951	1036.5000021619699	1076.0000031916072	1124.5000037705227	1054.5000005404577	1044.5001123760735	910.9552467774577	949.0000000054757	1187.000000515345	1088.5000002029951	1241.5000002369204	1167.0000054305501	1012.0002626604742	1044.5000054639258	1070.5000079971348	1106.5000181899175	1124.5000000251944	1253.0000405439982	1105.000010559624
1168.8738940358735	1124.5000017927905	1147.0000098511136	1040.5000016751046	1137.5000005681036	1223.2815826300205	1083.0000003842251	1095.500085136849	1067.0000103413101	1115.6058164116594	932.0002272413984	1030.0001259989951	1036.5000021619699	1076.0000031916072	1124.5000037705227	1054.5000005404577	1044.5001123760735	910.9552467774577	949.0000000054757	1187.000000515345	1088.5000002029951	1241.5000002369204	1167.0000054305501	1012.0002626604742	1044.5000054639258	1070.5000079971348	1106.5000181899175	1124.5000000251944	1253.0000405439982	1105.000010559624
1168.8600528345632	1124.5000017927905	1147.0000098511136	1040.5000016751046	1137.5000005681036	1223.2815826300205	1083.0000003842251	1095.5000851347802	1067.0000103413101	1115.6058164116594	932.0002272413984	1030.0001259989951	1036.5000021619699	1076.0000031916072	1124.5000037705227	1054.5000005404577	1044.5001123760735	910.9552467774577	949.0000000054757	1187.000000515345	1088.5000002029951	1241.5000002369204	1167.0000054305501	1012.000262476465	1044.5000054639258	1070.5000079971348	1106.5000181899175	1124.5000000251944	1253.0000405439982	1105.000010559624
1168.5677530789412	1124.5000017927905	1147.0000098511136	1040.5000016751046	1137.5000005681036	1223.1627354626016	1083.0000003842251	1095.5000850572192	1067.0000103413101	1115.6058164116594	932.0002272413908	1030.0001259989951	1036.5000021619699	1076.0000031916072	1124.5000037705227	1054.5000005404577	1044.5001123616717	910.9552467774577	949.0000000054757	1187.000000515345	1088.5000002029951	1241.5000002369204	1167.0000054305501	1012.000262476465	1044.5000054639258	1070.5000079971348	1106.5000181899175	1124.5000000251944	1253.0000405439982	1105.000010559624
1168.5677530789412	1124.5000017927905	1147.0000098511136	1040.5000016751046	1137.5000005681036	1223.0860699129655	1083.0000003842251	1095.500084307041	1067.0000103413101	1115.5575146139442	932.0002272413908	1030.0001259989951	1036.5000021619699	1076.0000031916072	1124.5000037705227	1054.5000005404577	1044.5001123616717	910.9552467774577	949.0000000054757	1187.000000515345	1088.5000002029951	1241.5000002369204	1167.0000028861205	1012.0002624705483	1044.5000054639258	1070.5000079971348	1106.5000181899175	1124.5000000251944	1253.0000405439982	1105.0000067337369
1168.5677530789412	1124.5000017927905	1147.0000098511136	1040.5000016751046	1137.5000005681036	1223.0860699129655	1083.0000003842251	1095.5000831880025	1067.0000103413101	1115.5311610043318	932.0002272413908	1030.0001259989951	1036.5000021619699	1076.0000031916072	1124.5000037705227	1054.5000005404577	1044.5001123616717	910.923821592955	949.0000000054757	1187.000000515345	1088.5000002029951	1241.5000002369204	1167.0000028606862	1012.0002624634218	1044.5000054639258	1070.5000079971348	1106.5000181899175	1124.5000000251944	1253.0000405439982	1105.0000067337369
1168.412328094782	1124.5000017927905	1147.0000098511136	1040.5000016722097	1137.5000005681031	1223.0860699129655	1083.0000003842251	1095.5000831880025	1067.0000103413101	1115.2784860117883	932.0002272413908	1030.000125997579	1036.5000021619699	1076.0000031916072	1124.5000037705227	1054.5000005404577	1044.5001123616717	910.923821592955	949.0000000054757	1187.000000515345	1088.5000002029951	1241.5000002369204	1167.0000028606862	1012.0002251213366	1044.5000054639258	1070.5000079971348	1106.5000181899175	1124.5000000251944	1253.0000405439982	1105.0000067337369
1168.412328094782	1124.5000017927905	1147.0000098511136	1040.5000016722097	1137.5000005681031	1223.0860699129655	1083.0000003842251	1095.5000830433423	1067.0000103413101	1115.2596553669046	932.0002272413908	1030.000125997579	1036.5000021619699	1076.0000031916072	1124.5000037705227	1054.5000005404577	1044.5001123616717	910.8156240032089	949.0000000054757	1187.000000515345	1088.5000002029951	1241.5000002369204	1167.000002840664	1012.0002251213366	1044.5000054639258	1070.5000079971348	1106.5000181899175	1124.5000000251944	1253.000028408037	1105.0000067337369
1168.412328094782	1124.5000017927905	1147.0000098511136	1040.5000016722097	1137.5000005681031	1223.0860699129655	1083.0000003842251	1095.5000830433423	1067.0000103413101	1115.2596553669046	932.0002272413908	1030.000125997579	1036.5000021619699	1076.0000031916072	1124.5000037705227	1054.5000005404577	1044.5001123616717	910.5098540824986	949.0000000054757	1187.000000515345	1088.5000002029951	1241.5000002369204	1167.0000028207673	1012.0002251213366	1044.5000054639258	1070.5000079971348	1106.5000181899175	1124.5000000251944	1253.000028408037	1105.0000067337369
