# Supplementary material for: An improved FOX optimization algorithm using adaptive exploration and exploitation for global optimization
Source: PLoS One. 2025 Sep 18;20(9):e0331965. doi: 10.1371/journal.pone.0331965 (PMC12445531; doi:10.1371/journal.pone.0331965)
Supplement: S2 File — This compressed file contains all the results of the conducted experiments. Each main directory within the archive includes three subdirectories: Analysis, best_fit, and convergence. The best_fit and convergence folders contain the raw experimental data obtained from 30 independent runs. The Analysis folder includes tables and figures derived from these raw results. These files can be used to reproduce and further analyze the results presented in the manuscript. (ZIP) [file pone.0331965.s002.zip › cec2017/convergence/HO/C17F15.csv]

trial_1	trial_2	trial_3	trial_4	trial_5	trial_6	trial_7	trial_8	trial_9	trial_10	trial_11	trial_12	trial_13	trial_14	trial_15	trial_16	trial_17	trial_18	trial_19	trial_20	trial_21	trial_22	trial_23	trial_24	trial_25	trial_26	trial_27	trial_28	trial_29	trial_30
2502334371.4582615	6274845097.846316	7566987643.221614	28831743992.420258	11094216460.980259	7835789207.983949	20885318518.505806	17408223516.334335	6939650345.079247	2552764780.462911	4108730710.993577	1953624322.4827545	4758805714.340882	21705433365.72183	1706209823.002435	6021923685.415013	21318678028.803883	17498885535.171013	17836861408.965607	1276903040.8326106	6065436464.156705	3856717818.037889	4973374559.4836855	17290695382.037796	1647491027.1930068	2858299658.052629	1996298149.5682967	24043699230.708458	8880310865.682901	6487533195.848932
1675331579.6760325	3270531063.6837745	1632556569.2288766	9387930374.821192	3241223940.6736283	5033504897.916561	7894741380.287577	14253278229.995388	1351734368.285222	1757026713.5633786	2279043483.76143	1939042604.863805	2614509614.65389	8636761939.070248	1156593664.474286	2777362811.0702605	12547702911.756033	10693184110.980106	5884717130.544282	447868283.2293488	3691762461.6699834	2733157978.8835363	4973374559.4836855	3892351376.798835	934822745.3446114	2063411049.3165286	230544340.43898395	7784319590.681144	6188262620.839358	4592577213.725223
1254253404.5379727	1326409733.15093	1333198167.659475	5257298011.710616	2242007533.8543477	2754712741.086607	1637640158.49405	12275210797.667517	1102824954.1076503	791867304.9637427	1171027512.0806744	1858651248.2357943	2382046217.6091967	1527979467.871449	414242196.65617377	1401343574.206295	2158074955.8631973	6402385385.160024	3260134881.3730702	115500131.28937677	2539378229.105425	1097489351.4931302	4965475750.528274	2765091439.969369	270245722.853812	2063411049.3165286	158766508.59356	7784319590.681144	5537117201.589105	3330710106.4527006
1237234566.6349695	1291223299.848999	1071339894.8756325	1697924932.5023596	1107619767.914288	1926392501.5528584	1227565583.4147177	6847450832.732553	617086024.7964517	172996268.2855694	440125678.2801638	1517536639.836772	1555481088.0769653	1357432933.318172	323218476.75311404	667828034.2774329	853119655.985385	6402385385.160024	1894470587.8850684	59246105.263601236	483607335.0129926	824447279.4314928	2830547644.0759616	1033502159.5404497	231744046.31478179	1726156975.2212534	75786015.3592149	7784319590.681144	2427663513.610513	2597534937.0751457
624781895.9377	712059383.5664577	678617053.1665705	1655230092.589213	1081333944.8339949	1760267563.2198398	651199716.750846	5142672834.667801	569920449.0034741	165528728.85108066	436222953.61799616	1351486724.5495634	1537026715.6238956	1357432933.318172	128317885.67469162	355424295.4835657	580693723.7909774	5454773208.952629	1060801911.9015465	38498223.43544559	407254181.17549413	612485689.6260637	182878957.52369007	748068634.3034579	156404432.807215	1289773494.657817	34802288.6776136	6301162566.844376	2427663513.610513	1461863561.0039852
196862497.17778093	602405670.5104271	621092286.0565171	1524041253.3090303	594638117.6076704	1224234783.3572884	402490786.20054656	4277360092.595911	302733573.46906763	141540363.67614454	281383423.37155	603238057.7423433	682158265.5981075	982973978.8597876	88393947.91526331	216528183.33757	425985557.5444369	3890706220.656968	694199063.9213142	19636486.793098293	295388020.8234017	318660693.4694096	182878957.52369007	601307423.7633737	136526044.94168246	1131831073.4499457	34802288.6776136	5715063631.3637085	1760872393.3703475	346669781.03900826
196862497.17778093	321594482.1630651	211836324.6325141	1105128435.209189	450586770.04194725	669803012.5918953	400070288.9611827	2885399732.083057	228342647.73406017	114494157.3803159	258117509.1327658	513676435.21276414	519110636.0549595	686077928.5323968	59321193.010261014	116069060.29543984	372192401.2161003	3890706220.656968	575613061.5905794	19636486.793098293	211559605.76862088	264295160.41601217	173219999.68239272	401184808.93572354	136526044.94168246	697564602.4421868	26219877.784482263	2808130606.2789006	1753859710.5909777	346669781.03900826
196862497.17778093	247202055.73441207	165905881.82066157	932688338.2582656	450586770.04194725	555427284.602362	261658072.69256976	821172732.0577898	143208710.47568697	64657184.725657925	107999300.30446033	387534354.52308834	418448622.9294246	572197080.4790885	59210483.312691085	103336133.77513048	145523215.3507828	1947906747.2614236	491720305.7304052	15245647.203785725	115940924.16003808	149194994.59101412	107760063.92556685	369905085.4835807	136526044.94168246	368280316.80864674	18270134.529073704	1713776183.6905055	1466962090.163188	231149005.12368774
59947545.72435522	233231976.23552665	165905881.82066157	496822229.01404786	432298496.1566971	280219899.88456535	249986800.63828066	602533222.473667	64230830.70522089	64657184.725657925	98365736.49543588	376157578.418704	195711677.68462524	554263364.1071242	58361164.252850674	102914586.74833228	145523215.3507828	1206220475.69817	273985409.4614278	15245647.203785725	91367981.22784922	102215173.17546158	107760063.92556685	351163317.6848995	72919263.92763858	368280316.80864674	18270134.529073704	1713776183.6905055	1089984441.821717	187677791.90013197
59947545.72435522	202485497.83528522	165905881.82066157	418872582.25641733	394825776.70320946	247444895.136766	223311637.55027008	420760318.5565778	54244009.82386057	61209485.91006743	79182078.27931681	280868971.5328931	187696045.6461409	552646224.1272722	38371740.721017405	102889671.5510136	139613690.08545825	641414155.3932872	269991441.15644336	15245647.203785725	53679572.24907456	54036087.98344036	107760063.92556685	312442869.4803936	72601808.73065875	302257238.0234077	12502265.954678852	1278487024.9046652	893146937.1596745	180558130.40766928
59493340.28655377	115149295.30002807	155445897.53577656	248179557.6263898	307660007.3309991	247444895.136766	164717767.061807	332662341.9769459	54244009.82386057	61026416.07987685	38544279.00724558	252146484.51583564	37401514.07709088	518211947.3866693	32446234.5704721	51069474.29137258	65411059.592775755	641414155.3932872	168545687.57288897	2884304.802415636	30538841.30913496	54036087.98344036	100919593.15074012	113290520.7353426	72601808.73065875	185022262.56831855	6080452.060171441	574433049.5609925	692709859.870402	136745818.98759443
59493340.28655377	94937825.76742493	153847899.99546844	230030480.99485943	289613728.03417414	171994373.01682407	91787763.95410144	302636426.18609506	49105451.31825856	49470702.0617788	26960834.051628347	193153087.2223403	37401514.07709088	271117785.78830934	31771462.3597732	46101920.25896968	65411059.592775755	262314342.4013748	158582388.3609595	2518838.54957571	30538841.30913496	51276148.93864153	89239159.44686985	90571341.54284553	50918450.29387394	177089840.98964438	5884322.985661049	87028731.17520054	268087776.40424764	132472533.44821645
51948235.11972839	33847811.27067736	60393835.62920254	166315512.09007064	134518293.75819284	169117504.43474838	14274575.543423545	302309546.98600674	26017286.13408389	47172155.98458615	15817312.500067856	193153087.2223403	37401514.07709088	259848922.71480763	24990124.180590414	33857566.061845765	45065468.311370134	251771923.30689535	107925610.67060952	2033260.528111072	16098614.688357694	12219765.339344623	80887454.95362175	66790815.951080985	36772276.867556654	173051595.400776	5279958.103464633	87028731.17520054	268087776.40424764	110842539.11779898
36829202.1648296	23873661.652455874	59634521.88055494	157314194.3969175	130885310.01241772	153539283.710379	5597202.038193414	205185795.5377035	7737700.709101268	33842271.349891566	12188938.129458927	193153087.2223403	33902709.37417174	196942797.88207164	12448253.33394642	23320534.69799994	26234977.35432773	223584157.84307694	82798788.34437922	1753566.9255585282	12184627.381992811	11944681.532203246	38141830.94923286	64025892.37144658	36084538.25025349	160179053.19110146	3938923.450127794	73508190.94475456	245225464.59976482	53535777.03509539
34065046.72732406	23420935.981908362	45443448.35503224	156053911.68490964	80046069.93448061	137469692.26688978	2181860.6072193445	191753937.71083876	7737700.709101268	33668387.28957698	12188938.129458927	193153087.2223403	31601796.40353338	194366470.50310066	12448253.33394642	13938077.309530096	22242591.485060032	194992100.41463846	66456964.06479342	1034538.3614554319	10428336.192720845	6659105.848822909	29093067.87037698	57803585.22727457	29686002.13554304	137438986.5890703	3361352.34626478	48076521.07352217	222762517.10408205	53535777.03509539
33783443.76281262	18002303.32949225	40206362.10463898	118326858.26252171	31462257.25611101	109746952.27428143	1818229.0165953487	171753393.6168824	6012540.808154983	25779865.91280626	11981088.546888305	143812800.6256904	31601796.40353338	189720765.57567918	12448253.33394642	11537990.10410164	21562329.08056468	194992100.41463846	66456964.06479342	671805.8825630253	6022455.55217134	5773273.181222935	25903826.560584374	36879825.15211667	27458554.66018987	109716029.39679098	3356707.2495104657	26696091.647619117	117229131.03834999	32289743.710163034
33754019.77880835	11986679.58947529	38677897.86980295	102969122.3960104	30588431.956194445	109110869.99207145	1739986.2604390215	160652944.9901685	6012540.808154983	19855218.301389873	11693139.209671987	97804841.77424982	31601796.40353338	172825207.42277575	12448253.33394642	6869724.357311337	17934642.904958658	194314028.47537315	49362557.53994127	547118.6531394912	3346040.4977769535	5682036.714522157	25874886.53813705	33856215.225882225	15747505.394183716	109716029.39679098	3356707.2495104657	26696091.647619117	82136228.82976231	13632028.122848356
33123362.62289929	8014619.4716568105	36174957.48232779	85687112.9137796	18472653.840071052	87087863.0759218	1041292.4812219371	140543395.6676004	3950992.487609158	18136133.7380805	11420817.78985911	71816452.55247323	13685988.523616437	121390306.5958612	12138817.78147716	4618804.19902752	16132169.902644036	154597071.12273282	49362557.53994127	383380.5418287726	2596067.825070318	5452700.385708086	14537850.629511876	23155751.477846317	13298401.986082043	109433393.18835714	3355597.745338271	25748877.505829062	76767797.6532389	11976575.74885424
22770471.850765217	5591781.044672618	33235190.418648243	73172282.76021884	18089467.524634402	77535074.67811297	1041292.4812219371	121139067.7916093	3950992.487609158	17708046.585905295	11420817.78985911	69323068.50378348	13679116.669107042	121181548.91449301	12138817.78147716	4238825.825567243	7360492.2854043525	83498854.7726528	43656186.51773696	361761.70980472065	2593427.350448664	5265353.074265155	13036373.900478212	22723902.20618156	12338444.025193918	101384472.49205726	3138276.186200009	25337884.498984184	66408022.81986573	9336517.303540405
22770471.850765217	5585765.324253904	26322644.106812377	54950311.122054614	16544979.914819775	74773559.2243094	858268.7080808441	99413210.25860965	2998762.8983335234	17438550.202245463	10548309.70860444	64853544.01562705	11968819.098724013	115489636.4867538	7731968.7241811585	3079524.4753575237	7360492.2854043525	83498854.7726528	43544452.15847187	354531.2973029786	2471777.7568531823	4778627.566299975	12140786.274457837	22546847.650562022	8501161.696842635	87876672.93517776	2984682.597005407	11292625.137912892	58326670.79804011	8531004.436000237
18215637.877881527	5585765.324253904	26322644.106812377	47464051.72614443	15607509.67219382	69006032.7380305	695801.7459722193	96702719.398467	2874627.221459441	17438550.202245463	7113024.752843403	59912969.88964081	9527900.24007553	98985300.13591973	7610201.366874741	1706867.8116021755	6629588.226206929	79433351.77457568	41497628.012720145	353389.78439082915	1464794.112604685	4655106.164440152	10903370.057212511	20969721.676100977	8501161.696842635	79592212.70560421	2984682.597005407	11292625.137912892	57248108.63609694	5383425.045172985
18215637.877881527	5522557.7586029405	26322644.106812377	41270189.66079913	12054814.291919261	54286210.93614387	655806.6452524543	88638673.58023638	1936926.6036183564	16410040.223237611	7027892.654297911	58370546.16428617	5351042.885871877	91298405.99762881	7610201.366874741	1706867.8116021755	5368190.830173124	79433351.77457568	41277678.04731391	347151.8060850256	1458742.9959082524	4629327.123105763	7859726.370444293	20869099.23773653	6029657.313572166	67205160.37146653	2946789.4859303203	11292625.137912892	56953145.86589311	5383425.045172985
12822765.911209924	5399915.291103822	16568858.196704252	40706013.53229999	12054814.291919261	53898258.50056764	645554.6191472315	66666848.20065421	1834306.14970872	13299153.790505238	7027892.654297911	52484901.23581625	5351042.885871877	86497302.95841855	5766794.679399122	1695166.8798190174	5263136.968722098	78534262.99415874	40403759.7312557	346957.5552799557	1458641.41876399	4329652.089684627	7396050.203113145	20506697.946676232	6029657.313572166	67205160.37146653	2893512.8664225955	10784112.077169681	56953145.86589311	4874216.515129637
8898307.150500024	4944761.59270142	12959468.930676855	28089394.80462728	6268660.2802452715	53898258.50056764	525207.7221384773	46796648.51362976	1467586.6062070325	12556592.60712196	4957005.283366946	48895303.29485981	4876047.630622698	85217652.33073804	3616927.3344704015	1662642.9125005454	2106961.315528125	78534262.99415874	40403759.7312557	346957.5552799557	1379200.9118729834	3815012.7549741203	7334979.210811873	13872906.890608294	6029657.313572166	65364307.203484595	2633881.943997893	9348847.25401193	46615340.66478412	3636776.3325327905
8760510.90041444	4351169.734685828	12959468.930676855	23670906.321688753	6268660.2802452715	43329374.79477195	525207.7221384773	42954049.71998963	857732.2315260727	12556592.60712196	4381021.2548852675	46280452.491010845	4031211.1200982444	80572371.94661048	2459461.719326397	1551976.308882641	2106961.315528125	78534262.99415874	35038294.19265956	261579.3969711455	1131572.75578311	3815012.7549741203	7115772.066650074	6571068.728905613	6029657.313572166	65002239.77132923	2572076.6504160166	8754752.03671582	40646494.62047897	3516275.208730031
8760510.90041444	4328612.15680783	12626055.946117697	23068659.039872643	6041423.048009388	43329374.79477195	360779.6303572948	36770487.63423158	817177.0321431307	11604735.226505008	3468590.2187205544	43942551.74633257	3298313.44613448	79151809.84789449	2417928.4994082204	1549625.5326548526	885932.9890007699	72094555.64742711	34282087.24031845	248684.4979467017	777571.6496502133	3148855.843647975	5367839.7240076605	5400401.355595548	5899883.226842929	61511753.43034848	2572076.6504160166	6726520.887906067	33672711.0729433	3516275.208730031
8620447.371072149	3667546.9657067554	6119927.314090201	22897912.519142613	6041423.048009388	19843077.06177508	250921.1670909891	30006299.039048776	817177.0321431307	9940485.902698964	2468067.2950072153	38615172.852867015	3223041.6477623675	66252532.76953864	2383009.266073589	1248647.991690485	885932.9890007699	55457645.33363175	33785006.28637965	227300.8814794948	651007.2980993243	3148855.843647975	5035473.083574177	5136955.3825378455	5762914.353339638	53504361.63334891	2470776.768059659	6631648.3262934135	31437244.80146701	3476851.5381779405
8558115.455488866	2675319.948920118	6119927.314090201	17192807.248820283	5966936.729668933	19843077.06177508	250921.1670909891	27245640.495328996	817177.0321431307	9940485.902698964	2468067.2950072153	38615172.852867015	2865921.0666222996	66252532.76953864	969567.0732103575	1248647.991690485	885932.9890007699	52838506.295416206	32174440.051310346	210235.751796111	646866.8646490681	3042994.521090435	5035473.083574177	3370604.790170781	5762914.353339638	53504361.63334891	2307041.2121732235	6337525.7028982835	28494310.878340486	3061635.8791140015
6740404.919549159	2675319.948920118	6119927.314090201	14754676.423229259	2035143.4116229296	17695810.40454799	247017.07203919918	27242195.244234618	816970.6334580709	9375504.625220386	2077029.5967851558	38085513.187501505	2802339.4229176617	62923748.33585431	674221.60908873	1244025.7514081227	675760.4612041555	38219526.39065955	27703715.370531917	206804.06926242015	511591.1900477476	3042994.521090435	3904984.3425280927	3370604.790170781	5131694.505533792	51731139.590016544	2294631.123117994	6256978.241972797	28494310.878340486	3061635.8791140015
6262392.048159498	2675319.948920118	4816511.365953456	12828766.406927155	1842022.5919778757	17649990.136947323	246325.76159089743	20591949.69255422	727013.7344160409	9288380.50617875	1784220.0551439945	37957399.06231376	2663373.486515435	62923748.33585431	674221.60908873	1244025.7514081227	675760.4612041555	32607994.33859869	25447032.691180274	202582.1496311765	482179.7579126267	2998310.8636326054	3633086.022201425	2859471.566139615	5104215.054972063	40942225.990152285	2294631.123117994	6043900.075369026	21999909.674664944	2595646.973501971
5911894.381645462	1937734.037443728	4816511.365953456	7775660.355744177	1842022.5919778757	14222211.003802303	242180.1011651887	19288598.12006064	696320.1472433778	8426394.877388392	1739022.454902495	34013252.98299615	2651708.336366689	62923748.33585431	674221.60908873	885554.7505490645	622917.2348159235	31482822.437262185	25447032.691180274	202400.59325222453	462718.2013966065	2998310.8636326054	3494832.5939884596	1666827.7108519627	5061739.937615614	40942225.990152285	2294631.123117994	5850398.114429234	21999909.674664944	2264204.628986328
5626325.518275235	1937734.037443728	4816511.365953456	5350908.602585241	1767968.9103770014	14222211.003802303	228910.76060962016	17328511.98381575	591903.7580745228	8426394.877388392	1728513.452080554	28962982.137911167	2614385.646417304	54736385.18797715	674221.60908873	885554.7505490645	613647.4265474613	31482822.437262185	25447032.691180274	202400.59325222453	430493.8004659834	2997962.8073535264	3094525.7923489544	1666827.7108519627	4892720.902988995	27532401.95639778	2267977.8828377877	5816546.312431018	20863944.534596007	1831283.726036414
5116768.305113442	1885805.8640183692	2868476.3090771413	5346080.61034188	1330395.2706949264	10766942.071449682	228910.76060962016	17220356.544980645	591903.7580745228	7053934.43128038	1614066.910796202	28962982.137911167	2614385.646417304	52231472.585085675	588915.3384201956	831352.2084534805	536585.2371317049	29987735.217630673	24068592.41558767	202400.59325222453	422258.9975151677	2985458.9276815606	3094525.7923489544	1502620.366188173	4878777.089210776	24106383.601458184	2250199.8183508595	5750369.608399691	19432991.95408175	1831283.726036414
4937005.100851575	1803601.4226421362	2868476.3090771413	3085834.9214091958	1101907.5357201167	10766942.071449682	222989.69415456444	16744583.347085385	591903.7580745228	6336047.591338949	1327730.367067775	24832489.74923483	2614385.646417304	50152423.929026775	550706.1312890042	831352.2084534805	536585.2371317049	25074017.82902473	23900197.42023925	195618.8908387579	376035.6736006358	2959806.1219521514	3079703.89913026	1496044.9587916844	4318163.688509123	23691542.830821075	2203951.0145756886	5561434.907189902	17388362.720240716	1774234.3511360593
4868008.9241656745	1803601.4226421362	2001790.727631556	2250154.613766827	771096.980116836	10766942.071449682	222944.7206628924	16710338.828063242	591903.7580745228	5920794.611483157	1316663.6886533399	24275321.341268852	2504210.990703165	40077327.46107799	550706.1312890042	831352.2084534805	497504.8232071259	22681377.8532885	20905236.64829141	187490.70208431638	304410.96863839176	2913861.43169325	2876759.777396932	1496044.9587916844	4153477.0128433937	20934948.549458433	2199437.618659186	5561434.907189902	9304457.321454803	1645558.0425553978
4868008.9241656745	1789354.5231216594	2001790.727631556	2170252.312169887	768480.2693296693	10766942.071449682	222944.7206628924	12780222.264379032	540045.3772460452	5888026.166693268	1289653.1880043524	23475764.96633477	2504210.990703165	34335373.92652265	546057.3612944416	825045.9688495919	229016.17762161692	22483126.507930722	15006894.819340184	187229.0462597821	304410.96863839176	2905865.447568093	2876759.777396932	1009120.7019307762	4068004.325031519	20450257.0809752	2199437.618659186	4909987.245055394	9302180.100779297	1624259.1921086074
4204150.297866166	1768935.8239744015	1980308.6670177723	1808898.267405238	688552.8490212344	10619548.994350832	222944.17800811265	12780222.264379032	528481.5421207169	5659007.761271084	1246082.4759924996	23475563.35820273	2504210.990703165	34335373.92652265	545000.3818912288	804427.4737045808	219478.32349392577	22482990.704476286	10596322.316765051	175022.4486787978	292065.8124962045	2874221.697905126	2507409.6776295733	1009120.7019307762	4068004.325031519	20393411.493479997	2199437.618659186	4909987.245055394	9302180.100779297	1624259.1921086074
4204150.297866166	1768935.8239744015	1972722.02705637	1808898.267405238	688552.8490212344	9789439.086420862	221789.89439320253	10839514.9166226	521616.1469957286	5653745.383603416	1078630.908731571	19105722.08173573	2453358.2371912277	34335373.92652265	385388.1464541009	804427.4737045808	219478.32349392577	21148871.667061772	10596322.316765051	175022.4486787978	266997.8351789604	2874221.697905126	2507409.6776295733	968377.9599896013	4016458.1822100664	19758622.685036514	2199437.618659186	4909987.245055394	8889178.320055963	1624259.1921086074
4204150.297866166	1768935.8239744015	1867441.047916715	1802084.0343562292	678488.9955659029	9713026.368093133	215045.91852211163	10839514.9166226	451727.1513595699	5422567.656989743	1078630.908731571	19105722.08173573	2453358.2371912277	34335373.92652265	382786.19327006384	804399.9148965365	218797.01442968845	15318123.34011343	10425559.615748806	175022.4486787978	265930.5388997407	2788525.6437161835	2435689.8098050356	754982.9787048618	4016458.1822100664	11746364.043263523	2177429.5956752296	4877642.617531981	8715973.298120636	1589319.4519844723
4204150.297866166	1768935.8239744015	1357661.1529011535	1802084.0343562292	667453.8598157901	9440934.320693612	215045.91852211163	9274322.50189009	440826.353506083	5347344.491317193	1043387.2290157952	19105722.08173573	2429255.2080643983	28939823.716134697	380869.5754122554	804399.9148965365	216360.16144719196	14284491.439567786	10289360.308733923	174637.911442985	262482.4519648139	2788525.6437161835	2435689.8098050356	753257.8399761472	3911945.7269770573	11416742.930747848	2153501.617211977	4529200.623751087	7296564.520178503	1453643.3540304024
4087452.910667474	1753394.2946524837	1357661.1529011535	1731053.398043546	562266.2874951557	9030209.850327283	214388.86523475108	9274322.50189009	409643.2044908702	4713646.448892251	1043387.2290157952	18843699.88790399	2429237.120053037	28819564.319951262	367504.9148542073	804390.4899778877	216360.16144719196	13124263.345885059	9258371.135360537	174637.911442985	257690.97950754184	2788525.6437161835	2419014.9536359804	746414.894582701	3405929.1916800546	11416742.930747848	2153501.617211977	4527796.731481677	5061987.460439956	1450087.3856239386
4087452.910667474	1689475.1882494278	1242945.5361908183	1727091.6144705312	375706.02593717887	8846470.29696883	189527.1123398283	9274322.50189009	364693.42589192814	2858703.2387963817	928360.1846517185	18792564.526888717	2411612.0774138574	20749163.754283957	366824.0990546433	775373.5834891465	215763.99531180033	12366348.430414625	9258371.135360537	172240.96497076462	250337.48192806524	2788525.6437161835	2419014.9536359804	406665.23727203236	3405929.1916800546	10434249.37651334	2116915.4905481273	4527796.731481677	4752402.535047137	1448545.3375044463
4071393.9800707237	1689475.1882494278	1136485.7376731893	1406296.7587294586	375706.02593717887	8433627.663354743	184536.330835014	8333182.773395613	290181.82156020263	2858703.2387963817	928360.1846517185	18774351.15410928	2306832.7539560525	19256557.682407845	364071.76616235333	751586.949107522	214311.718275297	11682441.266233163	8914534.931202063	172240.96497076462	240585.1396927566	2780172.1630014544	2419014.9536359804	406665.23727203236	3156569.971048353	8541039.309821537	2116915.4905481273	4392009.63229245	4670109.75917898	1447136.5299742736
4064892.51881814	1672688.5166316463	1078866.5919912192	961022.6824497199	369850.09756890056	8311709.272798785	183726.516280667	7767354.223037443	287200.5386790677	2858703.2387963817	926686.9311301655	18120910.129989162	2292251.4173588776	19256557.682407845	363248.0170831016	747984.4971417857	214311.718275297	10768186.9464993	8072037.392435546	151394.92844905326	240585.1396927566	2780172.1630014544	2419014.9536359804	375368.9039113899	3156569.971048353	8541039.309821537	2051779.9669279812	4300642.321217961	3964931.9651623527	1441495.0661105132
4057385.0917813047	1655360.246598791	1012254.5604318428	961022.6824497199	218105.86502707054	7499874.708099566	180774.70509135473	6657940.818189847	286691.3263788219	2858703.2387963817	922145.4863628175	17625138.64496268	2291865.1281520585	18053798.641580988	362903.9122034644	726610.8844267492	209879.91358867972	10556900.46993101	8072037.392435546	151394.92844905326	231446.5088443739	2780172.1630014544	2419014.9536359804	354648.10889927327	3037433.2701833667	8541039.309821537	2044858.8354681674	4297866.192559218	3641935.3320456264	1434725.1544637734
4017451.060689178	1486458.7417437509	1012254.5604318428	868409.1733744603	218105.86502707054	6600987.3036793	170890.59720345458	6657940.818189847	261099.28519921316	2647306.0584097784	911431.4353374882	16863300.763999805	2280303.6109729144	17877317.55620394	328544.13134332414	712871.742088555	209879.91358867972	9809102.63657888	7982359.157413705	144470.2750496143	229780.50765048017	2743629.989590335	2326294.906890931	354648.10889927327	2954959.1811646814	7406168.637145563	2044858.8354681674	4297866.192559218	3136496.915033537	1410315.1204120615
3924314.04328448	1486458.7417437509	836811.4612997756	766979.6547641626	218105.86502707054	6597586.948148005	152215.7660600085	5604542.205096477	259534.97041516998	2647306.0584097784	879773.0867758957	15805448.092660915	2279362.7802366633	17271079.151128393	328544.13134332414	700856.3054800532	209430.05075607475	9533936.307602184	7982359.157413705	144416.614382686	213625.44755698318	2739588.3541405755	2325931.5099781426	354648.10889927327	2939797.3726398973	7406168.637145563	2040077.0730338898	4235856.54690563	2822433.9509153776	1410315.1204120615
3897658.737203609	1486458.7417437509	824315.0365732195	766979.6547641626	196954.39848043816	6465526.040918772	152215.7660600085	5134624.640533831	236917.6915311216	2647306.0584097784	879773.0867758957	15805448.092660915	2274478.5152923423	16252978.73308969	328544.13134332414	695252.2885193411	209430.05075607475	9314491.119391501	7885797.717034212	143987.9595348064	207023.44706136084	2738373.809908745	2322390.0971216206	316586.0863354786	2923552.653829035	6761290.7390637025	2015118.7829888444	4235856.54690563	2200298.9668834964	1406363.6566721778
3897658.737203609	1475564.6505177752	824094.6614427667	722193.1811290252	174873.65639988732	6465526.040918772	152215.7660600085	1630534.23548322	236917.6915311216	2646837.140654297	879591.9072406079	15791837.005759295	2267737.997508412	15115752.580165882	326661.16744938726	674079.3610362472	192972.41433437596	3858565.37528501	7796176.51738352	143971.2423825625	207023.44706136084	2715789.9849088704	2298093.252013338	305766.8678577408	2723141.2531574746	4684812.104844735	2014906.74972271	4235856.54690563	2200298.9668834964	1385034.1616751056
3864354.1584932017	1475280.8345891724	824094.6614427667	718082.9073609697	174873.65639988732	6465526.040918772	152215.7660600085	1333144.1337367997	227906.11617890524	2646837.140654297	745067.4307278333	15000431.672280556	2263641.8117951374	15115752.580165882	326661.16744938726	674079.3610362472	192972.41433437596	3858565.37528501	7625839.687932027	141179.9121175913	203517.0700931353	2713952.462460956	2298093.252013338	256685.56717791277	2716765.512299601	4325785.623848158	1999299.6560843848	4220603.415558387	2048579.2583935661	1381422.2416984527
3781460.919451853	1473879.108404809	781551.5953842606	718082.9073609697	159720.75474775324	5894454.37747995	150226.964861338	1276710.7509047627	222506.38593157553	2646837.140654297	631523.3264817859	15000431.672280556	2262668.726227254	15115752.580165882	324518.49004549783	667787.8105734508	192972.41433437596	3858565.37528501	7625839.687932027	141179.9121175913	203517.0700931353	2713952.462460956	2298093.252013338	256089.69114230643	2711488.140953225	4311038.356211802	1984912.6908101132	4217713.507622378	1994887.8011775012	1380257.2139190114
3776901.136659333	1473396.973339102	583461.2423921055	709281.9894153726	159695.96733209572	5894454.37747995	150226.964861338	996232.7062647094	222506.38593157553	2629425.0771459965	627936.8654229363	15000431.672280556	2234645.730461878	10932965.124187715	323649.92898438073	659575.6566375555	192954.61289534418	2410168.578477721	7625839.687932027	141179.9121175913	202932.8984762152	2713395.9655454843	2243223.4872186636	253303.64340841997	2702451.5374248857	4304548.273168642	1983121.7788576998	4217713.507622378	1991568.560865679	1378941.2205507883
3769767.959974397	1473396.973339102	576221.2354471057	294994.1544417736	147822.0075657555	5894454.37747995	150226.964861338	996232.7062647094	218888.72379513673	2553994.341748497	548152.8421893131	13635102.333226835	2234645.730461878	10932965.124187715	323649.92898438073	643496.6165317075	191108.11080524	2006029.3096595858	7557984.138919002	141179.9121175913	173749.94113528015	2696715.727730803	2239723.328452594	246962.89442737983	2698609.0081111677	4304548.273168642	1983105.1327975988	4131586.5825820034	1467119.3553828995	1378941.2205507883
3757366.9035009984	1441306.1373277844	465779.7599923395	294286.5228081621	134561.17489663695	5766387.830951558	144782.00848921333	849728.5229439449	185364.15706220872	2394965.1210030736	511633.1730582146	12851820.719113516	2233211.728645147	10323030.139228087	319553.12590583466	604760.4139141184	191093.12614284482	1861946.4190051376	7553237.710992821	141179.9121175913	170526.88549822487	2691121.285227389	2195823.8877344565	220578.57491373163	2669922.246866544	4304548.273168642	1974713.830535662	4034311.6661377023	1467119.3553828995	1378387.088636714
3752794.7138095847	1429987.3475015452	465778.0932084933	293485.4046597394	131527.39514224065	5762114.759705436	144082.20598100187	707114.500443981	183251.06903258024	2394965.1210030736	511633.1730582146	12851820.719113516	2211874.4380839416	10136758.217562862	318410.20464920107	598670.9252538747	182532.04767452294	1861946.4190051376	7523079.600260566	134821.8685994183	168973.59999414394	2685790.388127273	2169183.8594552567	195668.99315977504	2651907.2688277178	4200697.574167965	1972984.6832418616	4034290.369276343	1466641.9762218527	1365536.0748519525
3752682.641090888	1427527.1639293206	464867.9591846836	280641.2588146395	125547.59981194336	5751970.028065394	142700.76088599718	691454.4078371525	166955.5450772662	2394965.1210030736	511633.1730582146	12813904.709515704	2211030.151332561	10006491.887601709	316780.3561340142	594772.7151540859	180216.11827426153	1725547.1705755505	7314624.789110366	133747.52608352638	168973.59999414394	2642996.651054106	2165547.0176328905	195668.99315977504	2651364.8048457853	3794171.7418370517	1953819.0137544372	4034290.369276343	1409941.4558727995	1351964.4641776937
3752252.544263805	1427232.040449838	462033.3392867536	280220.1289121289	115279.67040970248	5751670.007865633	141359.63287824317	691454.4078371525	166955.5450772662	2367273.0799229974	511633.1730582146	12571881.14486385	2211030.151332561	10006491.887601709	315985.3636086335	593212.8643135154	180216.11827426153	1624896.4088318434	7314624.789110366	133736.3908752958	162402.27845412286	2623413.144948826	2165547.0176328905	195219.78987163605	2651364.8048457853	3794171.7418370517	1953819.0137544372	4034290.369276343	1044801.1780883379	1351964.4641776937
3707287.0711255614	1369316.825630641	350627.2068460595	280220.1289121289	114234.48566104591	5481313.829408018	141074.49847035165	496505.55359779304	166955.5450772662	2353825.569817349	502585.062612673	11059824.78556225	2210644.168176557	9792074.719683502	306591.8244854489	553951.6185352731	177260.4094635098	1624896.4088318434	7314624.789110366	133631.2901895203	161866.1371237897	2618010.612221979	2140697.659989511	192653.11685008457	2651364.8048457853	3700596.5054092407	1935330.3525191722	4034290.369276343	1020275.6532364867	1351964.4641776937
3707287.0711255614	1367593.05062132	344721.0333572556	270952.43557333027	81646.81491461437	5370802.8082177425	141034.90258163147	443774.7209018752	153897.95242241217	2343178.195073216	418705.91846610233	11059824.78556225	2197727.289821679	9292478.597258294	304911.64239401295	553951.6185352731	177000.510288203	1573510.4147771816	7241548.862394046	132636.22498388495	161866.1371237897	2600875.9134173733	2135763.499234965	187876.62396301833	2632105.2202099552	3319475.4373858636	1918612.9071755367	4010885.725110342	1020275.6532364867	1351041.5303104436
3707287.0711255614	1358584.1782670761	218859.32744675095	270461.7891396972	81646.81491461437	5139094.310632368	141033.2259249047	441974.34614921064	151629.18263868074	2337684.3338007396	418705.91846610233	11059220.786942478	2188400.0800432637	9246311.71583077	303654.1182024916	553951.6185352731	176604.76883334288	1555856.559638483	7241548.862394046	131055.320075414	161079.85697160184	2600875.9134173733	2135763.499234965	165746.76191435018	2602854.8886566	2727368.808577773	1896420.3927761295	4007815.003479907	970025.1516441073	1349783.3901750138
3648996.704780434	1357074.2754791477	218859.32744675095	270461.7891396972	81646.81491461437	5138533.258272917	140704.09273081925	429026.1153224792	151629.18263868074	2308663.8326087524	340900.93511072866	11058249.88877595	2184095.0307048904	8943788.9941425	303526.33841331047	553951.6185352731	175642.34706247685	1555856.559638483	7241548.862394046	130589.35774985325	158730.20334162284	2600875.9134173733	2135763.499234965	163026.54957371054	2602854.8886566	2717895.7865236937	1891476.1627423542	4001030.4205694855	970025.1516441073	1349783.3901750138
3648996.704780434	1334549.5132430554	218859.32744675095	251243.34573676725	75221.8512416298	4964962.434853443	140603.60182188297	423137.0834859124	151629.18263868074	2289226.110527073	340900.93511072866	9993808.617921943	2177636.1085668653	7459380.720825127	302272.82278538356	544599.1498451802	174840.98157808668	1514220.833734937	7107773.901912215	127690.10083492073	158730.20334162284	2578008.5084422277	2124302.3267155183	163026.54957371054	2602854.8886566	2604846.50435076	1888682.4288363664	4000094.043742892	970025.1516441073	1334255.8376593739
3648996.704780434	1334549.5132430554	218859.32744675095	251243.34573676725	48644.8484541316	4964962.434853443	139618.27170720545	364190.64347576414	151629.18263868074	2274613.0679369476	340900.93511072866	9993808.617921943	2151682.1110160556	7459380.720825127	296616.31766559026	544599.1498451802	173676.7795969383	1493320.4772840957	7107773.901912215	123093.68551218897	158730.20334162284	2578008.5084422277	2120636.954334096	163026.54957371054	2602854.8886566	2604846.50435076	1870425.0811432812	3962650.1348690335	970025.1516441073	1334255.8376593739
3618073.5878073596	1334549.5132430554	216663.46160513238	250312.6805648683	48076.98733209112	4879328.601320217	136828.4415343301	364190.64347576414	145513.05424651242	2166368.3789104107	340900.93511072866	9993808.617921943	2127767.611750012	7459380.720825127	296614.1247167912	538352.592502725	172827.25499158705	1484268.3123944951	7107773.901912215	123093.68551218897	158082.39567389124	2572433.9715480106	2120574.3288781997	160984.12509032685	2602854.8886566	2591418.7091301135	1862498.5856621545	3961816.50567561	969793.5310067962	1334255.8376593739
3616868.6768027907	1331258.984208516	155449.9562315613	233273.37811023562	47357.84732106208	4796648.523059387	132534.56275808578	364190.64347576414	117069.51164951675	2166368.3789104107	271516.0530036278	9060122.929622225	2127767.611750012	7081488.659678092	296614.1247167912	537247.7633329657	172703.90710867243	1316883.914816505	7067630.215646839	123093.68551218897	150298.04530938706	2528131.426965781	2120571.7925527333	160984.12509032685	2591576.4611611334	2372203.8432067176	1862498.5856621545	3961816.50567561	899431.9815740165	1331960.593927754
3615098.0435194615	1330912.3655816452	155449.9562315613	221603.1921962952	45908.70317821898	4796648.523059387	132534.56275808578	364190.64347576414	111422.77430386242	2138785.1440715794	271516.0530036278	8081313.42461712	2127642.4458084055	7081488.659678092	296119.61883302726	528816.421473734	171849.39382080443	1211004.5416963596	7066791.722316973	123093.68551218897	150298.04530938706	2528131.426965781	2115772.0316956076	157118.76422096646	2577675.1086081034	2372203.8432067176	1859352.260351234	3939220.098621042	841808.2094488636	1328042.6534107826
3606622.614739992	1326125.331249967	155449.9562315613	219145.4615436599	45908.70317821898	4766522.163000296	132534.56275808578	360108.9024808285	109019.73636751245	2138785.1440715794	271001.6455828487	7847032.630266999	2121211.8988839043	7081488.659678092	295516.6125905892	528013.0267917633	171849.39382080443	1167403.8691716578	7031324.9950162675	123093.68551218897	150248.74140698742	2528131.426965781	2113107.7361492626	156865.5992577263	2577675.1086081034	2260138.579038285	1855650.180479051	3925941.5550509435	717529.1462239628	1326425.5438430333
3567374.5682675284	1310079.3365041362	155449.9562315613	206180.93196449056	45336.32022737904	4686267.226096904	132534.56275808578	352734.3429033595	103510.72162540504	2136427.657000902	271001.6455828487	7734583.345958698	2113283.2377879806	7081488.659678092	289265.80042247655	519258.94784827315	171693.73362021658	1048003.6860386826	7030538.899615561	122487.45551910398	150198.1107994493	2520490.7509043864	2113107.7361492626	156865.5992577263	2576520.3655591574	2260138.579038285	1855650.180479051	3889957.6750874068	680780.1013008989	1319880.556441175
3560986.0648604077	1310079.3365041362	155449.9562315613	206180.93196449056	45275.446287059036	4686267.226096904	132534.56275808578	348581.5191670792	103510.72162540504	2136427.657000902	238976.5314060567	7229502.400612227	2108839.8212218443	7081488.659678092	289265.80042247655	517704.587289225	170110.63947265872	1048003.6860386826	7030538.899615561	122487.45551910398	149782.7587895657	2492498.3857108564	2111983.360465018	156865.5992577263	2576520.3655591574	2235074.9530027956	1855580.3953121232	3889957.6750874068	627750.6630531597	1319457.9318080402
3552369.401857701	1310079.3365041362	147570.00895280731	198183.8447839897	44999.6885718095	4686208.792485331	132394.08116723032	346094.3888583847	97755.9949070333	2114235.4319727295	236817.5645085029	7229502.400612227	2108646.6986392853	6820566.460615215	286144.9796483251	508484.5988862523	168418.2209879145	1037402.5122491874	7014121.4952272065	118897.4703306063	149190.41135817335	2484212.396253533	2091267.2901426994	155473.81002602333	2556931.8466566904	2165254.837450578	1849831.5314696417	3888160.841931125	607996.4671421507	1316127.6160101953
3540153.432673477	1310070.0513637438	125976.99505542082	198183.8447839897	44999.6885718095	4564369.781914718	131806.66300406723	343167.40333019017	97755.9949070333	2106167.306273227	235608.25111383313	6913041.569596693	2107727.8028031657	6818377.857374264	286144.9796483251	507562.45201029954	161006.21684044498	983491.642816978	7014121.4952272065	118897.4703306063	144618.86016024667	2469164.3294095728	2084549.7937708588	150097.9620517882	2531839.503913734	2165254.837450578	1849758.4761518443	3855671.327907694	570077.2690958112	1315438.2018018898
3531746.759222826	1309867.869580585	125924.66096100661	198183.8447839897	44927.550715766134	4472611.500533323	131802.4037822032	338314.17029097123	95976.2850832651	2050992.2681521585	230089.188023483	5011352.804635309	2096379.6214802845	6818377.857374264	286144.9796483251	502315.0937857826	161006.21684044498	983491.642816978	7010629.219674889	118853.24236504623	144383.15096273125	2469164.3294095728	2081752.5789725562	150097.9620517882	2530887.363412734	2113579.5127580003	1844673.2718982121	3851289.387945154	570077.2690958112	1315283.5675279808
3498964.5742383962	1304169.0247918286	125924.66096100661	197409.56029041758	44860.17257150657	4466228.450891609	131800.9992895842	335772.4492259856	92806.00183475846	2050992.2681521585	184527.65501780718	5011352.804635309	2069131.7001234589	6414977.500308519	286144.9796483251	502315.0937857826	160888.99616767274	892329.938205114	6992975.856312924	118219.59606097816	143190.2264954013	2468449.6072919043	2067977.51304609	149989.26608647243	2517219.2466848423	2106947.803985102	1819985.1256191018	3822668.4289730904	565289.0829726886	1300541.783037424
3498964.5742383962	1302121.5512126326	111364.85402298931	197177.15578565723	44825.57145123961	4393380.076312107	131649.93171023842	325266.7930323878	91133.90560379474	2050992.2681521585	184527.65501780718	5011352.804635309	2063530.4845127978	5967269.068925479	280273.4604412845	491648.1583858464	160849.74372442212	733539.5124868958	6992932.587774964	117286.49203202725	141676.3611848295	2463947.6739378492	2061080.422186294	144734.86545432013	2512409.1922199875	1900236.353174476	1816501.3005969166	3822668.4289730904	551828.9242887206	1300541.783037424
3497602.0378033835	1302064.696208811	108644.70589130129	194841.7179603303	44453.59498206396	4162633.081369747	131649.93171023842	323624.8809053728	89661.33521579832	2050992.2681521585	182502.2633501611	5006537.900231497	2056077.578346944	5827249.330842506	280179.69331211696	482447.6909771988	158636.8177986498	733539.5124868958	6984156.578309403	113453.86880592523	141001.8092670283	2463947.6739378492	1999360.1956652824	144734.86545432013	2504878.6393683213	1765065.7945533006	1787650.0876817827	3822668.4289730904	458744.62086793716	1297583.9672300455
3477635.8460394964	1301440.5233844337	108644.70589130129	189912.25030180605	43710.91706925335	4156496.4733976647	130956.93215161211	312649.39308867836	89357.90469885236	2043800.368130756	171758.4310631185	5006537.900231497	2030336.1613263069	5630735.271920308	278367.2098484985	480077.84189545223	157237.69605889858	733539.5124868958	6967025.198594428	112026.4062970168	139984.73455733835	2428432.669875823	1999360.1956652824	144130.05928870372	2504878.6393683213	1765065.7945533006	1784380.4262480806	3811289.6789283855	458744.62086793716	1285129.173405378
3477635.8460394964	1284021.504261302	108537.63783185717	189912.25030180605	43710.91706925335	4156496.4733976647	130894.13595764067	312290.7859923929	89325.91941481682	2043800.368130756	146432.77675775904	4979046.223182482	2030336.1613263069	5630735.271920308	278367.2098484985	477116.47394939244	157237.69605889858	710185.1092643867	6935509.099857099	112019.35411002827	139757.7185988427	2428432.669875823	1999360.1956652824	142741.80285340242	2497847.428415779	1765065.7945533006	1783393.345050811	3811289.6789283855	458744.62086793716	1285129.173405378
3477635.8460394964	1277074.5602026035	108459.744468815	185705.8508717755	43708.925362444206	3906427.4320953893	130894.13595764067	312290.7859923929	87236.66115829037	2043800.368130756	146432.77675775904	4829885.389859991	2028670.519693861	5626361.576580394	272619.834342708	477116.47394939244	156831.79304344606	656745.3136320125	6860262.621013204	111932.280868142	139757.7185988427	2402166.8129011984	1999360.1956652824	139909.87310344755	2475859.651280426	1758392.045366565	1729712.5139449246	3772521.9887333396	357355.17531043116	1284109.7031215446
3477635.8460394964	1276827.3519669184	100942.391850187	184967.40313337915	43708.925362444206	3899700.87805416	130724.22199552492	301382.1950930701	86752.47815652691	2043800.368130756	146432.77675775904	4829885.389859991	2028670.519693861	5626361.576580394	272619.834342708	468272.08189062093	156831.79304344606	656745.3136320125	6812432.309765582	110803.34613596667	139252.85125689147	2361323.411992828	1999360.1956652824	139909.87310344755	2475859.651280426	1757311.5432792937	1725308.8504598886	3772521.9887333396	357355.17531043116	1273603.3901476106
3475136.040644761	1276122.6089858154	100942.391850187	181309.577345983	43708.925362444206	3883700.31088409	130724.22199552492	301382.1950930701	86361.05354590302	2043800.368130756	146432.77675775904	4720766.0987910945	1993312.5487256856	4933516.979363303	272215.436102743	461017.37511720805	156831.79304344606	656745.3136320125	6810133.334094301	108222.37609297522	138987.92253716593	2355895.6085918047	1999360.1956652824	138692.34693526643	2472909.061091759	1740560.1392345577	1721636.7726038245	3763764.442912449	353037.5811721606	1264224.363658906
3474334.5690828073	1271566.7552335581	100942.391850187	181197.6066621138	43708.925362444206	3855160.3174635563	130715.10139596529	300570.9727618406	85011.96598349324	2034955.3087998983	142248.03917392335	4720766.0987910945	1993312.5487256856	4933516.979363303	270485.57112230244	460625.8501358967	153593.47960554817	656745.3136320125	6807809.462564503	108164.71667691463	138886.54774199906	2355895.6085918047	1984386.0878562024	138524.35479989572	2461699.690239591	1705247.7132197402	1720338.319715838	3751210.327528824	322856.1639978956	1263602.8349011312
3436079.9974018913	1262897.8337660083	96975.68670014915	174607.44319491397	43708.81793781808	3707780.817918341	130557.27445592447	299835.9826802089	79868.865168095	2034955.3087998983	141404.96685453373	4595073.366888345	1972831.07984543	4861540.981449991	268520.73399891745	456568.6810111262	153593.47960554817	584633.3335999385	6807809.462564503	105945.54800911085	138791.15262771884	2301859.0500173415	1978461.5738579736	136413.5893616727	2448018.66705633	1669604.9842936827	1720299.21725697	3731579.1694454593	313697.5910045637	1257356.9932507914
3436079.9974018913	1250655.740973902	96975.68670014915	174606.994212865	43693.5510560104	3686568.796532028	130557.27445592447	296821.95896993135	79868.865168095	2029244.9501490772	140721.7425498701	4595073.366888345	1972831.07984543	4861540.981449991	267278.1195772588	456167.757326031	153593.47960554817	584633.3335999385	6807809.462564503	105945.54800911085	138537.27382630963	2301859.0500173415	1974622.0832715754	136413.5893616727	2448018.66705633	1669604.9842936827	1707248.5796307963	3731579.1694454593	295546.91401800787	1257151.2555458033
3433108.5346615417	1235556.494192192	95642.60877195516	171635.22900244457	43693.5510560104	3525355.214686928	130557.27445592447	290881.9790131126	79868.865168095	2022330.3867618437	140721.7425498701	4532878.232372699	1972831.07984543	4855829.135714804	266352.50119692803	455243.83793142234	153131.13620547604	584633.3335999385	6747036.721718978	105556.8812646364	137755.11603913194	2301859.0500173415	1951598.1294022198	136413.5893616727	2446705.497487475	1668895.5666835925	1699721.1311225262	3729063.5952639077	239991.57311743923	1242039.5417340826
3396238.369095104	1232097.8078105454	95615.64219338346	171210.33664519826	43693.5510560104	3481776.2182377344	130379.11708887164	290881.9790131126	79868.865168095	2021639.5964930516	124007.82295980521	4470885.399514013	1972831.07984543	4548993.383766704	266352.50119692803	451988.79323773604	151926.18723042356	584633.3335999385	6656199.1924602175	105556.8812646364	137728.1615926297	2297147.4260794325	1951598.1294022198	136413.5893616727	2446705.497487475	1637112.9435844212	1699721.1311225262	3729063.5952639077	213945.9452761297	1242039.5417340826
3356302.342315531	1227861.7739378943	95615.64219338346	171006.88926194256	42850.17021676882	3481776.2182377344	130378.09564364562	288823.2380922959	78999.53051180176	2003791.9705455867	124007.82295980521	4470885.399514013	1969592.6312309531	4548993.383766704	256560.27451570542	451348.67832171376	151088.50548682173	579814.2807716589	6656199.1924602175	104877.47543690876	137613.56602963267	2296308.076638503	1948456.8589102789	136413.5893616727	2444638.8469792763	1635871.3911082512	1698290.272392057	3722154.326946859	213945.9452761297	1232759.7526524684
3356302.342315531	1221994.051871924	91802.14468527664	169319.50134142692	42850.17021676882	3423863.040392612	130184.94949391541	286090.8673744923	78470.58462996349	2003791.9705455867	123773.57792694414	4395592.294957487	1958738.2798236976	4428040.759749897	253162.14393351658	447084.9093054441	150469.69935930643	557207.1994484533	6512109.176704014	103971.34369145003	137326.8322921525	2283201.277325463	1948456.8589102789	136413.5893616727	2440046.794180259	1635871.3911082512	1695766.0093514752	3722154.326946859	213945.9452761297	1232759.7526524684
3328974.97801568	1220350.205590921	91155.13093245913	169236.3021071199	42850.17021676882	3408590.7752851197	130184.94949391541	285841.9001210791	78470.58462996349	2003791.9705455867	118812.33462088543	4343785.254462555	1958738.2798236976	4381274.727554152	252115.07360325215	445904.4812700528	149336.75144274117	539268.7227919769	6512109.176704014	103856.3347406632	137326.8322921525	2276265.2073687105	1942155.7417944234	136413.5893616727	2439386.453686345	1624253.4814618176	1668308.3208047468	3713880.4307119064	198337.0397841004	1227955.0636984222
3324637.9537311215	1204941.8264714512	89726.0631361267	164534.77871058535	42850.17021676882	3407689.3089121403	130184.94949391541	275082.66112010874	78470.58462996349	1977988.9712705873	112881.28966669171	4343785.254462555	1943631.7042882298	4381204.135370084	241514.78931758943	440896.0454564897	148163.209806797	538181.234286559	6512109.176704014	101915.36822713495	137269.8510577322	2275882.4342510584	1918013.3062361174	136413.5893616727	2419672.4845543928	1601396.410457107	1668308.3208047468	3703489.476284176	198337.0397841004	1215238.5961889976
3293824.098456876	1204941.8264714512	89726.0631361267	161524.32309757362	42850.17021676882	3334614.6909368313	130181.98933311524	275082.66112010874	78470.58462996349	1977988.9712705873	111583.78373937125	4282687.492948542	1934558.4495551423	4334394.490788153	241514.78931758943	438910.869074781	145649.87043182593	500887.51188356144	6512109.176704014	99119.22993659729	137214.0540443773	2275876.371741601	1918013.3062361174	136413.5893616727	2416342.699269363	1601396.410457107	1665294.7765700817	3693364.9732294083	167684.00217818568	1211292.8937099418
3277168.6577235614	1203670.4632838494	89680.49598016203	160281.17453791556	42850.17021676882	3334614.6909368313	130179.20535945811	274460.7785398874	76941.64422340778	1975088.0458034652	105635.81915515469	4282687.492948542	1934558.4495551423	4332045.267786097	232777.02674089646	436493.7392386292	144528.54097679167	500887.51188356144	6510581.391092697	99119.22993659729	137188.76779192765	2275257.507414689	1909429.698532414	136320.85297759747	2382808.0409051445	1601396.410457107	1656492.3530671196	3690644.744136476	167684.00217818568	1208578.835984314
3263569.9640011485	1193113.6885345539	89680.49598016203	160243.58341806076	42850.17021676882	3309856.818760306	129918.6850502949	274460.7785398874	76941.64422340778	1972660.3406681486	101367.91715930053	4151702.034090703	1934558.4495551423	4236985.504551218	232777.02674089646	435821.352817399	144528.54097679167	500887.51188356144	6503357.615177364	99119.22993659729	137106.83566267497	2271327.2241061833	1908378.2997515544	136320.85297759747	2382808.0409051445	1596624.288421217	1651895.5880048906	3685920.4459406883	167684.00217818568	1202631.7687839298
3263363.6560407397	1193113.6885345539	89680.49598016203	158863.54537751508	42845.92015907215	3308036.291557715	129918.6850502949	273884.923269248	76941.64422340778	1972660.3406681486	101367.91715930053	4151702.034090703	1926830.3442806052	4233775.687841697	232777.02674089646	429429.58920369705	144528.54097679167	492402.5191003841	6503357.615177364	99119.22993659729	136249.10222103767	2271182.511401253	1906226.4321101776	136320.85297759747	2375099.7013035566	1596624.288421217	1629340.1434951418	3676038.699842127	167684.00217818568	1200599.9141320977
3204544.3496306716	1191897.9431596268	89593.79309413591	158863.54537751508	42792.53827370281	3286006.2589765647	129918.6850502949	273884.923269248	75591.18726437651	1969398.8301008171	98658.35237012456	4151702.034090703	1924819.563951151	4166562.194749312	229628.4273905381	429429.58920369705	144221.73388697623	492402.5191003841	6482916.720139944	99119.22993659729	136173.0506199287	2267298.4153919336	1897475.3815014274	136320.85297759747	2375029.0969578796	1588917.402090852	1624946.1380954413	3672030.1853819527	166391.18572935488	1199946.3219335645
3191126.23359631	1171615.5464959051	88519.08099977755	158828.03298245225	42789.50905093298	3266322.576967953	129916.96643778925	267524.9850512789	75551.50247432294	1964379.5861101802	97099.16868292287	4151702.034090703	1923891.2135392213	4033906.169440514	229628.4273905381	429429.58920369705	142840.18322190456	492402.5191003841	6482916.720139944	99048.41837843579	135882.79454946006	2262258.873715209	1897417.1731042021	136320.85297759747	2338951.416770236	1587543.124425115	1605651.3066837771	3670252.5760809793	161931.42961091537	1198761.5935129211
3191126.23359631	1171615.5464959051	88519.08099977755	158828.03298245225	42789.50905093298	3227065.485335365	129900.0702224129	264956.5659909216	74012.6065005676	1958742.9710945333	96675.0116960235	4112056.8699567514	1903198.321371213	4033906.169440514	224939.4673664039	425321.22059168806	142840.18322190456	471179.2144221176	6481318.54619503	98789.7499980298	135758.1703085147	2262258.873715209	1896539.3938571466	136320.85297759747	2319616.926987243	1587543.124425115	1605651.3066837771	3670252.5760809793	149825.60177609275	1196806.9991247714
3191126.23359631	1169679.4639459401	88519.08099977755	157556.48192698043	42788.41585595054	3227065.485335365	129729.14642958784	261251.63865373755	74004.44212513145	1951249.535772838	96464.95836898989	4108813.66557654	1893527.4090560335	4018534.969946264	220889.03012245934	425321.22059168806	142121.8899644948	471179.2144221176	6463507.899125642	98655.41317547312	135723.6036652221	2262258.873715209	1895432.409211666	136320.85297759747	2319616.926987243	1581130.622592962	1591360.1095203427	3661630.22677676	142082.83367570996	1196806.9991247714
3168664.2098853197	1167903.3525938115	88519.08099977755	154920.9466723069	42788.41585595054	3181565.419841598	129666.37235297183	259232.36988020886	73969.36272822543	1937578.059387109	96439.0923279908	4093529.0563670816	1885117.9115326637	4006635.445136095	220556.4960631164	425321.22059168806	141734.4208747664	471179.2144221176	6422848.942496853	98010.07672608776	135723.6036652221	2239848.8770783353	1872984.5104466614	136320.85297759747	2318050.534162254	1576180.7811586133	1591360.1095203427	3660229.4746113867	133289.11095953855	1178206.574330926
3164092.5174080883	1167903.3525938115	88519.08099977755	153342.28561834444	42750.43027969419	3179004.081803913	129580.7079951414	259232.36988020886	73870.28729125652	1937565.3407753552	96232.01680566662	4013168.842782253	1884770.906794187	3984343.7961516725	220556.4960631164	425321.22059168806	140909.7940280035	463490.4715704609	6416768.031564211	97996.46193308759	135659.18980490157	2238124.031434657	1872984.5104466614	136224.9462734585	2314649.2933759876	1574844.466624542	1586866.2801997678	3651868.971533645	133289.11095953855	1178206.574330926
3163854.2494473024	1145490.0686519803	88519.08099977755	147148.2119864334	42676.72052540377	3153035.444440969	129578.06278459601	259232.36988020886	73485.43530831237	1933718.709913972	95601.32533233476	4013168.842782253	1883317.5475861568	3980534.3754442814	220063.53443374776	415968.2990914851	129537.13880614306	412952.32700501254	6414561.359003941	95140.58240468048	135607.69339064162	2237054.462625439	1872984.5104466614	136167.94252416023	2286442.825089813	1574844.466624542	1586866.2801997678	3620315.4066854846	133289.11095953855	1168920.708315129
3160277.641912419	1145490.0686519803	88519.08099977755	147148.2119864334	42676.72052540377	3137935.7323924964	129428.45693959869	254494.85043662944	73485.43530831237	1927680.1410949635	95356.48200254502	4013168.842782253	1863019.7902473025	3975081.3863155963	216548.63344987578	415968.2990914851	127484.47118155684	401636.97393776814	6403079.980448208	95140.58240468048	135422.33640983104	2229931.817148979	1869568.3638194907	136164.53541878547	2286442.825089813	1574166.0333821634	1576610.5656002506	3620315.4066854846	133289.11095953855	1167610.279950552
3160277.641912419	1145274.1118289267	88431.21050739539	146711.4010869785	42643.963075406646	3084060.698294704	129428.45693959869	252983.05140894352	71143.41578082583	1905737.6685087995	91647.49925100504	4013168.842782253	1862495.5240419144	3836733.1211690605	216139.39125224654	415968.2990914851	125363.0688961063	378059.16216113983	6287276.53752171	95140.58240468048	135306.3384525536	2165810.2327964352	1817349.2277546898	136164.53541878547	2286442.825089813	1545875.3332983505	1573392.9102146744	3620315.4066854846	124355.23040887686	1164056.2035756288
3159750.539580593	1144949.2823230322	88406.87292354181	146702.43987421703	42643.963075406646	3084060.698294704	129425.00918028255	245632.48871030207	70982.03843600655	1905737.6685087995	91647.49925100504	4013168.842782253	1851919.1396240003	3813827.3183101797	214538.04306389904	414228.43481817906	122596.75511524595	377784.7835401519	6287276.53752171	95140.58240468048	135250.6132091105	2165810.2327964352	1817349.2277546898	136163.64952445525	2283933.28633636	1545875.3332983505	1567943.2906836986	3620315.4066854846	124355.23040887686	1162296.4175218015
3144235.8962111794	1144580.0723451055	88406.87292354181	146702.43987421703	42643.963075406646	3084060.698294704	129425.00918028255	242034.20590376365	66914.02408719389	1883959.5189750518	91647.49925100504	3958101.730781275	1848679.4769848436	3790175.114571568	209232.75660308317	414228.43481817906	122394.59245429562	377784.7835401519	6266438.775369233	95051.3706813418	135250.6132091105	2160400.605407815	1811566.2892796285	136163.64952445525	2283933.28633636	1526068.681422092	1552822.353467859	3618241.0412291703	124355.23040887686	1162296.4175218015
3144047.7802797253	1135947.0834204021	88404.05849254262	143669.5211613216	42643.963075406646	2950092.270131674	129425.00918028255	242034.20590376365	66141.12239360799	1873913.0196047642	91647.49925100504	3849099.8447629376	1847720.9050895744	3738054.264327104	209232.75660308317	411107.91683345445	122394.59245429562	363403.2663240148	6245687.622622651	94043.60276165986	135247.7319348042	2132995.9888524786	1783127.0860792915	136163.3135823144	2270586.0642126314	1513017.177863394	1552822.353467859	3595547.058893708	113086.9369139811	1155838.3292930592
3124001.707381819	1135947.0834204021	86746.56565202831	143669.5211613216	42643.963075406646	2950092.270131674	129244.92907013584	241931.73898693343	66141.12239360799	1869026.208135652	91647.49925100504	3847035.63610236	1847720.9050895744	3738054.264327104	209232.75660308317	410308.828260061	122241.08151817683	363328.8180325342	6243987.338434665	93706.99049185119	134534.51159956853	2132995.9888524786	1783127.0860792915	136163.3135823144	2270586.0642126314	1513017.177863394	1552597.8244441783	3595547.058893708	113086.9369139811	1151233.4484846655
3124001.707381819	1135947.0834204021	86451.03427331467	141992.7676945647	42643.963075406646	2950092.270131674	129110.75206855443	227993.1818916764	64409.167277248096	1869026.208135652	91518.46563258531	3847035.63610236	1812648.07078055	3441877.5111492197	196221.86548025356	410208.241765198	121833.09711339118	354598.7370894629	6235396.465534856	93706.99049185119	134534.51159956853	2128642.22603803	1779523.371365019	135705.8196233616	2270468.928181205	1513017.177863394	1539728.7372193718	3595547.058893708	112793.0933961301	1150096.5509470224
3124001.707381819	1135599.0678173767	86451.03427331467	141371.25926403154	42643.963075406646	2950092.270131674	129110.75206855443	226670.64513534578	64409.167277248096	1868321.5066399968	91516.59160408814	3847035.63610236	1812471.9568457692	3436426.779714827	194927.0159338603	409365.56062534265	121291.68322676745	354598.7370894629	6235396.465534856	93655.32279118801	134534.51159956853	2107913.980735862	1778177.4976492696	135700.6184421185	2270095.035568319	1513017.177863394	1539661.442301432	3592568.1580304084	112793.0933961301	1145060.8600461753
3116572.563378235	1135599.0678173767	86451.03427331467	139472.18160709145	42643.963075406646	2935285.60234283	129110.75206855443	222571.46736121917	64278.87489503851	1863148.1962912448	91506.46672986394	3825339.1792406403	1795898.4687365484	3435778.417022307	192549.54050607907	409365.56062534265	120555.27984925386	354598.7370894629	6223349.101412218	93651.02136845159	134534.51159956853	2107913.980735862	1764750.555997849	135700.4030945202	2270095.035568319	1508914.3719253405	1537590.818564971	3592568.1580304084	112793.0933961301	1145060.8600461753
3116572.563378235	1132513.920452413	86425.33717067768	138643.1190855922	42643.963075406646	2935285.60234283	129109.49470921338	222206.09290197596	64061.2362803543	1858025.5235333797	84453.92966993972	3825339.1792406403	1795898.4687365484	3382514.897246272	191606.51978320835	407786.8476674215	120506.1315429683	352246.16521125153	6223349.101412218	93274.8408122817	134534.51159956853	2107913.980735862	1764478.7106590744	135700.17229985705	2266246.0862130467	1508914.3719253405	1536808.0333703763	3588802.0478490586	110460.00094144876	1141821.8188729284
3068781.2245656345	1132513.920452413	86402.4499157632	136092.01852960206	42643.963075406646	2835973.8388367826	129084.7240773916	222206.09290197596	64047.80214806084	1841297.561846143	83856.76772336145	3825339.1792406403	1794621.87704271	3382514.897246272	191606.51978320835	407767.21710977604	120319.6079547029	352246.16521125153	6217230.957854555	93274.8408122817	134426.7872479224	2090163.1840302611	1764478.7106590744	135688.01564304918	2264874.0775110624	1500520.8534386838	1522238.9878003655	3587938.304949048	110460.00094144876	1140448.5059078594
3068781.2245656345	1063984.1636690018	85810.33454705625	136092.01852960206	42589.957168838744	2835973.8388367826	129084.7240773916	218145.75366957553	62572.54868675612	1841297.561846143	83856.76772336145	3814788.745551065	1784809.9775056806	3251897.956573952	189332.10437784815	397208.18545931706	120319.6079547029	348516.99457313155	6192424.134325253	92875.11792694054	134426.7872479224	2090163.1840302611	1761155.769173161	135685.11944978408	2183564.304253489	1496770.873865533	1506267.4688815356	3559330.0608232184	106946.88503316278	1125336.6997767754
3045848.8229554975	1063984.1636690018	85810.33454705625	135979.62754553507	42589.957168838744	2835973.8388367826	129084.7240773916	218145.75366957553	62572.54868675612	1813782.3142700735	83856.76772336145	3760784.8037303756	1784809.9775056806	3250746.8599183094	188205.3507478859	390506.6746165855	118689.41040316256	348207.1988726159	6169674.829549013	92875.11792694054	134426.7872479224	2084565.5902579916	1732827.0077598928	135685.11944978408	2183564.304253489	1495993.669664742	1503876.174654201	3538836.300576806	106946.88503316278	1114945.814161208
3045848.8229554975	1057888.777630985	85810.33454705625	135872.3695136049	42589.957168838744	2835973.8388367826	129084.7240773916	218145.75366957553	62572.54868675612	1811171.3712886123	82636.91893006179	3760784.8037303756	1784809.9775056806	3250746.8599183094	188117.64945765256	389525.24166122166	118689.41040316256	347729.677667095	6169634.678297482	92875.11792694054	134339.97952818498	2084565.5902579916	1723609.5625955854	135685.11944978408	2161074.0673823003	1492558.024593608	1499771.0469251173	3538836.300576806	106287.72125333358	1114310.0680301278
3041626.2570892205	1032996.1008988334	85684.20593508615	135872.3695136049	42589.957168838744	2835973.8388367826	129065.65725278639	218145.75366957553	62572.54868675612	1811171.3712886123	82462.65535897187	3674472.392376411	1784809.9775056806	3250746.8599183094	186494.12800421173	389154.4071199796	118689.41040316256	347729.677667095	6169634.678297482	92479.63044046033	133934.2541761435	2078209.5590627913	1723609.5625955854	135641.30354394682	2138613.673644565	1492272.8401585019	1498561.9174966635	3538836.300576806	106177.66007737094	1113579.266911236
2946338.1031403863	1032996.1008988334	84984.03112168548	135872.3695136049	42499.58629700662	2830970.8788788505	129065.65725278639	218002.9404638438	62572.54868675612	1811171.3712886123	82191.36864798772	3673858.796239945	1770174.5533732385	3216794.3641700614	184384.897646853	382881.1327358207	118677.32715009921	333492.9986292485	6165236.573311004	89643.42814345825	133650.97490844788	2075652.9356369642	1723609.5625955854	135641.30354394682	2137782.6003703694	1492157.1576508658	1497912.878551769	3493281.1100601954	106019.87416015832	1101244.7029816417
2946318.2350558653	1032996.1008988334	84984.03112168548	134101.94569987454	42495.372248428284	2830970.8788788505	129055.83300153403	211504.6046291251	61852.64948629054	1808875.7459273727	81017.94971069806	3673858.796239945	1758830.0680337774	3208010.7536901375	184374.9179474827	382670.91099908616	118677.32715009921	333492.9986292485	6154529.306508963	89643.42814345825	133604.879528188	2063970.0662040196	1723609.5625955854	135623.12061118538	2137429.0756596657	1486601.258553024	1492825.894631116	3493281.1100601954	106019.87416015832	1101244.7029816417
2943927.5567700514	1030359.7515530885	84867.34475263012	134101.94569987454	42491.379061097636	2830076.3810040895	128943.90814213835	211504.6046291251	61852.64948629054	1808875.7459273727	81013.61231655802	3671883.3642855166	1758830.0680337774	3166021.299822387	182663.79627564122	382670.91099908616	118403.94403999601	333390.4698030869	6154529.306508963	89643.42814345825	133311.65447182464	2062012.340180093	1723609.5625955854	135620.9946904089	2131642.340830845	1486601.258553024	1492436.0555038168	3493281.1100601954	106010.43665977541	1101244.7029816417
2943927.5567700514	1018170.7613945069	84511.39117904767	133513.54091441585	42491.379061097636	2819740.846415469	128913.90293392746	210367.0003232898	61380.25111425804	1804072.5590014686	80902.32395827105	3590397.729096156	1750319.9170308367	3063449.9386937944	178963.56819497427	378056.22576735134	116556.97820755253	333390.4698030869	6145523.857674742	89643.42814345825	132772.92534949136	2053138.1026466321	1718066.1782215184	135617.10067743674	2116539.1907541277	1475660.1020685164	1492282.5932975549	3493281.1100601954	102246.92010549919	1083514.1948255156
2920960.3347976226	1018170.7613945069	83895.44014388292	132116.00317739253	42448.97245851162	2779155.1418750007	128640.77410777785	208467.20923709642	60011.685689145845	1796926.9088190373	80902.32395827105	3584360.777922508	1750319.9170308367	2995387.5513107553	178325.15373996802	378056.22576735134	115951.33876967343	322271.9049111319	6141323.097807534	89436.10141854116	132772.92534949136	2044249.3576874288	1709704.516523345	135617.10067743674	2116539.1907541277	1471729.6842837406	1470593.3561305865	3492732.3364488566	102246.92010549919	1083514.1948255156
2915524.0113532688	1004773.6585938267	83895.44014388292	131952.86120225047	42447.16169002273	2779155.1418750007	128640.77410777785	208211.51994514343	60011.685689145845	1796926.9088190373	79705.19429475191	3584360.777922508	1745357.1581276946	2986500.525613397	177088.30544160528	378056.22576735134	115951.33876967343	322271.9049111319	6122650.123284023	88745.51817776992	132771.94477706874	2044249.3576874288	1702753.2355251068	135617.10067743674	2104880.3332048287	1471506.9479706194	1470593.3561305865	3479685.2623954113	99506.07283250349	1083514.1948255156
2913897.385918712	1004739.4212760911	83895.03867119267	129995.19750817922	42447.16169002273	2779155.1418750007	128640.77410777785	204662.1115771792	59916.78451723544	1791978.4416954676	79546.57365422872	3574973.3764967746	1745357.1581276946	2979151.8869519015	176529.19585657353	373860.18436107197	115808.42497765298	321282.48585460085	6122650.123284023	88631.34977172488	132307.34571110274	2044249.3576874288	1702753.2355251068	135617.10067743674	2100192.5570950387	1471506.9479706194	1459278.4095897651	3469196.7586610545	97855.71003596322	1083514.1948255156
2903867.414580895	1002308.1197343768	83881.05135453775	129089.54514266537	42447.16169002273	2751807.2400379446	128639.49444021894	204662.1115771792	57884.77777564678	1783885.3249786994	78363.3100289846	3567004.190932801	1743319.7005549273	2865472.041753583	175351.84949179683	362672.642370018	115166.67871288015	316796.6207562773	6090015.619960452	88446.1357709472	132307.34571110274	2044249.3576874288	1680892.9061835096	135571.34899874302	2099415.93302757	1454526.5347659336	1456570.045127557	3449607.6508754636	94843.51997428312	1071044.360012076
2899669.2578852577	992843.1139795847	83881.05135453775	129089.54514266537	42443.11154116111	2745908.566155173	128639.49444021894	204662.1115771792	57884.77777564678	1783885.3249786994	78363.3100289846	3508487.6108192657	1734710.1138590036	2865472.041753583	166659.3338459385	362672.642370018	115025.89425007818	316796.6207562773	6057641.564807225	88325.20582545156	132307.34571110274	2026739.5659273018	1671094.101210456	135571.34899874302	2083802.8164570068	1454526.5347659336	1451612.9215822225	3449607.6508754636	92022.30596571592	1069358.4206684143
2898691.2066012677	991169.7123411306	82751.24589022949	129089.54514266537	42443.11154116111	2745908.566155173	128408.5440019086	204427.78689018567	57884.77777564678	1783885.3249786994	77090.61932181349	3508487.6108192657	1722077.359892027	2801781.8385890615	166012.44088995442	357754.8241921342	114364.77037393018	316796.6207562773	6057641.564807225	87546.71968995592	132307.34571110274	2024326.9533652985	1671094.101210456	135445.46228185188	2075601.0609770366	1454526.5347659336	1447442.034744667	3438266.1048562704	91549.0986532459	1059575.9807069676
2894959.7026736555	984496.7739849336	82751.24589022949	128393.3001659688	42443.11154116111	2708706.940924634	128399.66601186272	204427.78689018567	57884.66577327648	1772332.1236315013	77003.77322132139	3508487.6108192657	1722077.359892027	2801461.083756629	166012.44088995442	357754.8241921342	114297.96227731992	316796.6207562773	6050648.194241989	87546.71968995592	132307.34571110274	2020528.7309958974	1671094.101210456	135433.11589121431	2075171.4118837991	1454526.5347659336	1439994.3255915593	3438266.1048562704	91006.9709864292	1059575.9807069676
2893246.7754526115	948994.0181221917	82679.5851206675	127820.74424097191	42443.11154116111	2701362.057345121	128399.66601186272	200705.05093567635	57097.73268537876	1760608.3514695948	76856.11673623891	3504202.9771125726	1705291.7952212146	2795037.054769226	160995.4109360616	357754.8241921342	114238.52377234344	314860.8979967793	6020723.6442031	87186.45544309431	132199.28757958897	2016409.3651120595	1654352.394143405	135420.8935158222	2041248.4913746181	1449455.7909740559	1439994.3255915593	3436247.553429049	87443.4975696526	1059575.9807069676
2891005.797136295	948994.0181221917	82676.35637383394	127790.4726267505	42443.11154116111	2701362.057345121	128399.66601186272	200705.05093567635	56876.75426387957	1760608.3514695948	76856.11673623891	3499494.730090626	1705291.7952212146	2771852.0823542573	160995.4109360616	357754.8241921342	114193.94529761028	314860.8979967793	6020723.6442031	87186.45544309431	132199.28757958897	2009968.066650117	1654352.394143405	135418.54956068678	2040384.6196954309	1448361.8816724548	1432978.5630471788	3424811.0775677273	87234.8645744785	1059575.9807069676
2888180.9157071854	901941.66318701	82668.37381488475	127790.4726267505	42443.11154116111	2701362.057345121	128399.66601186272	198644.6700549423	56670.13212602648	1760608.3514695948	76778.804629931	3485005.7947915546	1689665.584307798	2724686.2800560035	159867.65937471206	336833.36792257027	114173.85075815703	313595.3391775039	6020723.6442031	85921.05278139656	132176.60403296427	2009968.066650117	1654352.394143405	135411.33042949083	1956108.5623051	1446524.570952528	1376041.9851542083	3374993.914415965	86822.14400655325	1024069.3380089406
2866577.061894356	901941.66318701	82648.63370591946	127404.94161423165	42443.11154116111	2701362.057345121	128241.2624655967	198644.6700549423	56582.23333399568	1760608.3514695948	76526.60742283455	3466151.0544806197	1682760.686316368	2722422.565069364	159867.65937471206	336833.36792257027	114170.10521737103	313595.3391775039	6011095.689202839	85528.67424782227	132176.60403296427	2009968.066650117	1654352.394143405	135411.33042949083	1956108.5623051	1446078.3747792079	1376041.9851542083	3373081.018283503	86812.03311017981	1024069.3380089406
2866577.061894356	901941.66318701	82594.28643626167	127397.06738478685	42443.11154116111	2701362.057345121	128241.1604399866	198217.72559654177	56487.39176027622	1760408.2933236053	76502.49984745822	3461346.301975904	1669918.2962777002	2719307.6024628617	157625.7749942324	336750.607460673	114148.48112539899	308299.1804846354	6008962.715189338	83294.35949873307	132072.6926080858	2009905.5430716712	1654289.072239798	135410.6320838369	1956108.5623051	1445719.8441303317	1376041.9851542083	3367760.604220364	86812.03311017981	1024069.3380089406
2860887.7047048425	901941.66318701	82594.28643626167	125514.74992914479	42443.11154116111	2694379.0030644475	128241.1604399866	194920.64870670452	56487.39176027622	1745884.6839601307	76502.49984745822	3457780.906697543	1669918.2962777002	2598544.837423799	157610.82415906058	336375.252809459	114148.48112539899	307708.69527512445	5991284.19434226	82775.15771706625	131970.7504860541	1998618.9468806838	1646635.023102218	135410.6320838369	1954791.7793640206	1444409.9634509832	1354619.047760591	3363687.962736792	86756.81416889801	1024069.3380089406
2850964.5461720373	896722.5652927649	82593.90590878273	125514.74992914479	42443.11154116111	2685172.807059433	128241.1604399866	193918.47179777356	56147.730634335705	1745884.6839601307	76494.956102382	3451310.1536276964	1625126.1603726433	2597498.3040206293	156697.5564464673	334411.984261994	113746.75778165602	305792.9505591358	5991280.859483498	82518.4497233445	131970.7504860541	1996555.8278537102	1641416.1815794662	135410.55846428635	1953613.3602879648	1440695.64241475	1354619.047760591	3361108.7065982018	86518.92090455837	1024069.3380089406
2849013.180334245	896722.5652927649	82419.35732986225	125256.0397598106	42443.11154116111	2664075.5527692023	128180.00335317178	193918.47179777356	56147.730634335705	1745884.6839601307	76494.29747614928	3445915.6522921235	1625126.1603726433	2539934.910395768	153384.4070307577	334411.984261994	113193.24186009	305792.9505591358	5990788.302191901	82518.4497233445	131675.51895951136	1995165.1946710614	1630530.3611676267	135410.55846428635	1951770.5858912216	1440695.64241475	1354619.047760591	3344776.4762492096	85710.13892465447	1008082.2457255544
2841043.7393325	896530.4385451878	82405.22333366716	125228.91466453754	42443.11154116111	2662850.3643611674	128097.33896643789	193664.7337178484	55930.63669641662	1745884.6839601307	76494.22749582755	3432046.8060545055	1625126.1603726433	2532512.196062623	145465.63219982982	327777.99250515335	112922.48777808518	302585.53623994696	5990460.401756163	82364.08509668073	131675.51895951136	1995165.1946710614	1627894.4808573087	135114.84059314927	1951553.8717982094	1439136.0580710457	1349606.5955159825	3342612.842704732	85594.09144332993	1008082.2457255544
2817522.260257163	896530.4385451878	82405.22333366716	123858.3995078481	42443.11154116111	2604576.6887817523	128097.33896643789	193448.3954245039	55922.84754836065	1744055.3958755974	76493.30140894015	3430734.3097043987	1574456.1840693578	2470260.7517700256	145214.4431175418	318672.54619468306	112857.26436541133	298792.5520828029	5990460.401756163	82364.08509668073	131645.951356259	1993568.120277325	1570110.7914837142	135044.5052707338	1950970.4231222128	1436983.5263591702	1349606.5955159825	3338861.121909205	84755.79934724484	1008082.2457255544
2816275.2675175113	896530.4385451878	80891.73046483484	123357.92858097049	42443.11154116111	2591024.6954428945	127378.40461686344	192936.03211840105	54775.18372925569	1729034.6118361964	75592.72054456195	3423217.94357477	1573140.4289252872	2455863.7451505875	142101.60430314386	318672.54619468306	112172.9815152801	297237.0380494846	5964026.189666739	82329.12607798747	131295.41324647743	1987391.273807703	1570110.7914837142	135044.5052707338	1949801.5585184323	1430239.079066662	1330569.3223106102	3338373.616104026	84145.16849449993	995817.5784101757
2815362.135762436	895012.7380617145	80891.73046483484	123090.10937964242	42368.779938108586	2591024.6954428945	127378.40461686344	190108.86938458527	54775.18372925569	1717797.4337048177	75529.26871593499	3413216.892187298	1563307.6428001674	2440217.135126915	139722.36237950655	318672.54619468306	112172.9815152801	297088.14983447734	5964026.189666739	82151.98862573884	131295.41324647743	1986067.4057749724	1570110.7914837142	135044.5052707338	1947351.1316070142	1430239.079066662	1330569.3223106102	3333315.7964376924	84122.54740199063	992735.9838799713
2810693.5953938225	895012.7380617145	80612.86429534711	121886.57579454928	42367.38634459032	2589095.7308657076	127337.5648050419	190108.86938458527	54775.18372925569	1717313.996529128	75522.87596951236	3413216.892187298	1562887.0842549917	2418030.999502305	137237.89233848007	314684.2633121919	112138.67546998133	296019.38069063314	5962908.056633995	82151.98862573884	131281.52714238246	1982544.2820457504	1570110.7914837142	135044.5052707338	1947137.4241262248	1430239.079066662	1330569.3223106102	3328343.978083612	84122.54740199063	992655.7819173675
2806722.691293055	894780.9335282113	80612.86429534711	121878.40223199435	42329.38059723977	2587955.748853513	127337.5648050419	186850.87059593073	54771.023017667925	1714386.7072599395	75462.61816046633	3412429.369123269	1560138.187647375	2417617.795524929	137237.89233848007	301718.0665411291	111845.96474431809	294154.45451045973	5949975.648026923	82130.60531661003	131281.52714238246	1981925.2063024791	1570110.7914837142	135044.5052707338	1945651.924576126	1430239.079066662	1330569.3223106102	3328343.978083612	84118.71624339739	992544.9471376495
2798747.0056611137	879998.7507188421	80361.51708285013	119167.69917185225	42328.36904272273	2581806.801033412	127337.5648050419	186827.01796718372	52687.94038643908	1695681.5730078297	75462.61816046633	3388183.2777156513	1559067.3546920095	2396262.2470541154	133696.96306048962	301718.0665411291	110772.48732744415	293986.7494741172	5940883.607074097	80846.83041634696	131219.58609187772	1965512.9651764752	1560890.6434073448	134885.15661027795	1916866.6744775455	1410752.9709872466	1323308.8896169397	3295727.3869039775	84114.48726467365	990478.2864022371
2798747.0056611137	879998.7507188421	80361.51708285013	119167.69917185225	42328.36904272273	2579507.268495056	127337.5648050419	186827.01796718372	52687.94038643908	1695421.5928480492	75462.61816046633	3388183.2777156513	1559038.1058911157	2394168.71948081	133696.96306048962	301718.0665411291	110772.48732744415	290840.7642124676	5934226.509593554	80846.83041634696	131219.58609187772	1965512.9651764752	1560890.6434073448	134885.15661027795	1916866.6744775455	1410752.9709872466	1323308.8896169397	3295727.3869039775	84113.17689649729	987464.2420360591
2785868.908801632	879998.7507188421	80361.51708285013	119167.69917185225	42327.61702596963	2577251.9484157236	127337.5648050419	186827.01796718372	52687.94038643908	1695257.8908955022	74711.67472198879	3388183.2777156513	1557318.3010244865	2392564.1108954386	132769.55565038946	296935.0705439519	110614.79192500017	290213.4052451945	5934226.509593554	80651.81889318088	131219.58609187772	1961972.4138963884	1557409.2263299527	134885.15661027795	1916866.6744775455	1410752.9709872466	1323308.8896169397	3295727.3869039775	82341.67235595622	980875.3607499506
2785080.426696686	877784.5547986231	80361.51708285013	119167.69917185225	42327.61702596963	2569455.1246689595	127300.65796410739	186812.59514554992	52683.17529340502	1695257.8908955022	74711.67472198879	3388183.2777156513	1547175.3885252597	2368195.21409039	131328.9713068566	296935.0705439519	110270.98904752295	289229.7865920622	5928505.613466931	80518.50320042935	131093.27485524243	1961880.0388668308	1553275.0084333394	134837.52883883187	1916866.6744775455	1410752.9709872466	1320650.6138909287	3295727.3869039775	82341.67235595622	980875.3607499506
2785080.426696686	876907.6041202787	80361.51708285013	119124.73755480202	42326.149705012955	2559495.3118220596	127300.65796410739	184270.35926564268	52517.02247052565	1693437.1833476296	74711.67472198879	3385274.1158061926	1547175.3885252597	2337471.772747734	127634.1289668919	296437.46270239993	110270.98904752295	289229.7865920622	5926195.596421478	80518.50320042935	131093.27485524243	1961743.288726193	1550522.081997514	134812.77372983724	1916712.3930474254	1408364.7938964886	1318628.784935982	3295582.3950676587	81303.03063167362	972450.4188110775
2785080.426696686	876576.4472339782	80334.34275453065	117090.52920372442	42326.149705012955	2559495.3118220596	127214.12920137342	184041.5080214145	52479.298304572956	1690854.4711342256	74383.65204985632	3381090.96662159	1534742.4473376693	2337471.772747734	127555.114042494	296224.65063956473	110270.98904752295	288146.239643792	5916647.944219858	80503.49264040856	130953.6272042475	1953796.3740808498	1549657.2678988655	134812.77372983724	1908063.1278948106	1408218.2523555574	1318628.784935982	3284241.397931203	81176.5857572076	972450.4188110775
2784956.7066186657	876576.4472339782	80284.68279449275	117090.52920372442	42326.149705012955	2559495.3118220596	127214.12920137342	183287.4371743758	52479.298304572956	1690854.4711342256	74383.65204985632	3380259.960244017	1534742.4473376693	2326759.9219946195	127498.099937738	296174.62755304243	110270.98904752295	287593.86747535114	5916647.944219858	80501.44182611903	130953.6272042475	1953796.3740808498	1549657.2678988655	134809.79857691698	1908063.1278948106	1408218.2523555574	1315092.0969467033	3284241.397931203	81176.5857572076	972450.4188110775
2780036.5626019966	876507.700609286	80270.3337347848	116706.70313613118	42326.149705012955	2546756.476919403	127177.56091880405	180579.65821792142	52479.298304572956	1687831.0998698685	74351.5056826018	3380259.960244017	1534742.4473376693	2322262.415831289	125186.96204503733	296174.62755304243	110184.91228270467	286661.5276954779	5913357.328357531	80247.50454550044	130769.35810480677	1953066.1070874152	1541258.548863129	134809.79857691698	1904018.9878655714	1405161.250362839	1310803.2197926708	3284241.397931203	79215.28730572882	972450.4188110775
2766078.4789466225	868351.8996889712	80267.86646254011	116286.4833531929	42326.149705012955	2545874.9039875004	127173.22637484258	180579.65821792142	52455.91115368104	1683282.3496028117	74270.41243764372	3365504.883513072	1529870.293610545	2322262.415831289	125184.93142048594	288987.0986242006	109949.3680814043	286661.5276954779	5908895.422616478	80108.73264923156	130769.35810480677	1947138.0943203378	1541258.548863129	134809.79857691698	1904018.9878655714	1405161.250362839	1310575.3570955556	3270063.946124947	79215.28730572882	968281.414329572
2761924.54028652	868351.8996889712	80207.9614652746	115612.096852552	42326.149705012955	2545871.28862081	127173.22637484258	176884.24150280582	52281.36441890121	1673046.4504066748	74230.58180368054	3365504.883513072	1521792.0407696762	2308550.7075397773	122502.51834288568	288987.0986242006	109931.34177667783	286661.39799926174	5908895.422616478	79890.59513999685	130603.08580632952	1947138.0943203378	1541244.8533313929	134778.36566055086	1903791.6655645913	1399807.6951106887	1309714.4674136965	3270063.946124947	79190.65202697593	967869.0095935037
2761924.54028652	866044.2447559849	80207.9614652746	115572.31462536991	42325.61333778426	2545078.1440194584	127112.33500880732	176884.24150280582	52281.36441890121	1671235.9569280008	74227.22480863551	3345879.375449817	1520715.2853502142	2242747.389878898	122502.51834288568	287762.7589155107	109931.08280547133	283184.0115288443	5887192.043210658	79883.3692453825	130603.08580632952	1939691.8675475856	1539903.9907330961	134778.36566055086	1902696.4304496653	1399633.157478555	1309651.9685920535	3266347.380223156	79190.65202697593	967760.0463772651
2757050.217262343	865952.2467497541	80207.9614652746	115239.9554077195	42324.666308620835	2544614.7945023226	127112.33500880732	176884.24150280582	52160.46209189716	1664410.9108186236	73900.59488596574	3338342.914340043	1492605.4274224697	2236588.1944054267	121507.60458550986	287757.3172488704	109872.84621490605	282681.3168768154	5882092.859096446	79645.81938373654	130603.08580632952	1936511.8968025597	1538867.0434959647	134684.54872633817	1891458.7151507465	1399558.7761213938	1309651.9685920535	3263786.1356395897	79181.72553813478	967638.4463053852
2757050.217262343	865849.6939483463	80113.80450128067	114791.5556539147	42324.66398878669	2542231.6014407505	127112.33500880732	176074.49574785493	51990.54161643793	1664410.9108186236	73842.8621095739	3338162.6483241552	1492605.4274224697	2235950.238981769	121507.60458550986	287757.3172488704	109872.84621490605	282681.3168768154	5882092.859096446	79575.5524348462	130443.90168148697	1936511.8968025597	1538867.0434959647	134683.86496760324	1891458.7151507465	1396000.7395913536	1307790.0675136766	3261405.8406793904	78063.92375289905	965207.7356850368
2749021.727872101	865001.1060569667	80113.80450128067	114748.01314990684	42313.29712600843	2541898.861892456	127112.33500880732	175372.69193255424	51929.12829658761	1663483.2580263114	73842.8621095739	3338014.8811068553	1486823.379626191	2222913.1051756144	121507.60458550986	287687.93360677204	109868.15962881967	282681.3168768154	5873092.511922723	78967.50682259703	130389.32636080914	1936511.8968025597	1538867.0434959647	134683.70449176192	1891458.7151507465	1395852.9798046043	1301471.8841554278	3246546.7865901836	77888.07135876133	965207.7356850368
2749021.727872101	864473.0191725229	80113.80450128067	114218.7704120918	42313.29712600843	2541362.037081008	127112.33500880732	175372.69193255424	51783.75849320374	1660558.7649431794	73842.81935450455	3338014.8811068553	1452754.675251617	2222409.103808635	120653.87338596318	286673.22236648336	109760.18913372073	281090.43445872964	5858845.042422755	78967.50682259703	130327.24039083385	1936099.0407805478	1537966.200882478	134683.54413744074	1891458.7151507465	1395781.164909839	1301471.8841554278	3241408.9667350063	77888.07135876133	965207.7356850368
2749021.727872101	856979.2010122355	80113.01699310058	113021.11634401392	42313.29712600843	2534128.8955794945	127112.33500880732	174312.1405659969	50988.01425857501	1656930.5847858745	73774.2959442855	3330724.901423715	1427142.0324591473	2221573.874046439	119750.3054787973	286673.22236648336	109177.20822396858	281090.43445872964	5854198.519746407	78776.40386458782	130327.24039083385	1925014.3581916892	1529342.8168543377	134681.6859313927	1886005.462221772	1389774.4460983016	1300568.936316525	3241305.1604212234	76879.83816032772	955690.7715316188
2730854.5111096185	856979.2010122355	80112.82332809598	113021.11634401392	42217.174469256075	2533775.843043927	127112.28466513257	169927.7386781307	50988.01425857501	1646768.8920045123	73774.2959442855	3330447.5269840444	1427142.0324591473	2221224.489072375	119750.3054787973	277721.4072661344	108891.37194658245	279549.59889309766	5854198.519746407	78729.64544959043	130285.72774272837	1922827.7867667724	1529342.8168543377	134639.27280927735	1886005.462221772	1384883.9876680688	1296742.639893168	3238258.8933966937	76684.00528238715	953702.1467781516
2728467.6892130384	842551.659551435	80112.82332809598	107805.80865299318	42217.174469256075	2501376.976714163	127112.28466513257	169927.7386781307	47608.007754492064	1605855.5650121165	73732.36024615075	3318722.5606428077	1427142.0324591473	2209746.784143279	116301.26164857186	277721.4072661344	108807.4272617399	277642.01474536554	5787889.669623386	78087.77800223966	130285.72774272837	1893614.5448136684	1510252.438478521	134510.71542319766	1877931.4204522392	1351872.7947677465	1285351.7517734857	3218964.6954678744	76684.00528238715	935075.4192840382
2728467.6892130384	842146.9883211331	80112.82332809598	107805.80865299318	42217.174469256075	2501376.976714163	127073.0337480173	169042.9581825396	47608.007754492064	1605855.5650121165	73732.36024615075	3317436.570038628	1425913.7429177058	2209746.784143279	114993.20016823839	277721.4072661344	108594.6505354467	277642.01474536554	5787889.669623386	78087.77800223966	130285.72774272837	1893614.5448136684	1508505.2657946686	134510.71542319766	1877381.612731801	1351872.7947677465	1284954.132627298	3215178.5417874814	76684.00528238715	933775.9597937042
2722509.9211046207	838692.940132665	80112.82332809598	107189.49150976667	42217.174469256075	2493855.209995998	126808.11559911951	168310.64210673727	47423.299875123426	1605680.4324439454	73732.36024615075	3313420.840700203	1425913.7429177058	2206343.285852821	114185.33568105775	277721.4072661344	108534.63885406002	276884.24745444633	5785392.9121302655	77898.47299331831	130282.57082102407	1892016.4063551468	1504082.8001636823	134510.71542319766	1855737.6341571955	1351804.0981442055	1284257.6179223612	3208386.3598730233	76491.68840824383	931366.7307910923
2722103.691768121	838692.940132665	80112.7878720153	107189.49150976667	42217.174469256075	2493855.209995998	126808.11559911951	167549.21180714213	47414.59704305961	1604541.356846572	73732.36024615075	3311731.448227269	1417348.0137014922	2206343.285852821	113244.76183075384	277721.4072661344	108534.63885406002	276884.24745444633	5785392.9121302655	77833.97932744423	130282.35027593255	1891608.7839855975	1504082.8001636823	134510.71542319766	1855737.6341571955	1351804.0981442055	1281651.1807502038	3197762.7263780665	76491.68840824383	930412.8033554765
2722048.248697083	832310.5152141429	80060.67421731807	106229.4815663572	42217.174469256075	2477939.1475893045	126808.11559911951	167549.21180714213	46756.82911929763	1604064.58586101	73732.36024615075	3300766.534237433	1405644.6470911198	2167843.1612094287	113038.45638561944	277539.6853800729	108335.20842758246	275274.1738306483	5785392.9121302655	77407.79378750673	130238.91476602748	1884698.6551530962	1501679.159935543	134480.62249272922	1853527.3464603084	1349240.02091227	1279233.4122727753	3180046.8934357674	76491.68840824383	925697.3835817042
2722048.248697083	828178.3334790324	80034.48925164535	106229.4815663572	42217.174469256075	2476875.4357152036	126808.11559911951	165976.51703273016	46756.82911929763	1598624.9515709137	73731.55783449579	3300766.534237433	1377628.3438614423	2167843.1612094287	112305.85108715932	275335.6733598175	108332.56439814463	275274.1738306483	5778128.347467475	77407.79378750673	130238.91476602748	1884668.8493537894	1501596.8179429923	134408.53249219188	1853055.406363833	1346389.5013375778	1279233.4122727753	3178742.2525409334	76491.68840824383	925621.7245549589
2693990.2781701465	828178.3334790324	80034.48925164535	106229.4815663572	42217.174469256075	2473887.973443357	126776.15774493697	165976.51703273016	46756.82911929763	1587492.618116641	73727.67636726212	3291386.902423252	1377628.3438614423	2167843.1612094287	111801.59353003693	275335.6733598175	108332.56439814463	271672.2676804122	5760773.6765430905	77407.79378750673	130184.99516312145	1875851.7750701979	1491762.8087538746	134408.53249219188	1853055.406363833	1341529.7527781588	1270124.417011624	3178742.2525409334	76491.28609773563	920764.4918489712
2693990.2781701465	826244.9187840519	79957.60352493392	105665.11010837325	42217.174469256075	2468254.754403876	126682.644501216	165976.51703273016	46516.78713933462	1586913.283585273	73648.7098802718	3291386.902423252	1357075.6617270838	2167843.1612094287	111490.54543907725	271457.18697588623	107996.67004271253	271672.2676804122	5760773.6765430905	77055.18519442854	130144.60897075596	1875851.7750701979	1491762.8087538746	134407.34610559355	1850856.185103493	1341529.7527781588	1270124.417011624	3171083.87444356	76313.44160038567	919157.5109437581
2693990.2781701465	823546.065140359	79956.37895710595	104797.0236700164	42217.174469256075	2468036.8337557735	126682.644501216	165976.51703273016	46083.6331778875	1586848.891985575	73581.79002825626	3291386.902423252	1357075.6617270838	2163207.628694568	110248.11416709975	270706.4427513738	107937.35009884226	271672.2676804122	5760773.6765430905	77034.7716343699	130071.62504661919	1874611.323665833	1491762.8087538746	134402.7071246702	1844154.7259159395	1338549.9748298498	1269798.820022994	3158994.015844373	76313.44160038567	918730.8070291736
2693464.030140669	823315.7579587158	79956.37895710595	104797.0236700164	42149.06400082141	2468036.8337557735	126682.644501216	163930.45725605803	46083.6331778875	1586848.891985575	73581.79002825626	3291386.902423252	1357075.6617270838	2160125.9238351206	110248.11416709975	269397.8894677172	107894.32840966109	271456.2846591551	5756700.0177574335	77028.67298209047	130070.05185411738	1874164.745772132	1490287.7454906025	134386.81531509414	1843736.3096920038	1338549.9748298498	1268620.4460917865	3158994.015844373	76313.44160038567	917653.8770811731
2682406.563554157	816485.9366136488	79950.59533993767	102230.14303666555	42010.74290531676	2456823.291599475	126677.02323944728	163876.7353322035	45135.053633451236	1576689.1339214442	73383.24428332178	3268843.837965224	1355941.3386981103	2133081.531164601	109195.76749854287	266584.7598101601	107048.15993784189	265510.32104635716	5726969.541596465	76483.81732427867	130057.56458001224	1860579.5614731726	1476622.8251520188	134382.85070241903	1831089.3650032696	1326854.871570898	1255944.166809833	3145321.143247623	75893.88987529672	908894.5484992822
2682406.563554157	816485.9366136488	79925.65891238759	102230.14303666555	42002.166401123846	2456823.291599475	126677.02323944728	162402.51737579572	45135.053633451236	1576689.1339214442	73344.67533878502	3268843.837965224	1354227.9184890767	2133081.531164601	109183.59875415209	266584.7598101601	107048.15993784189	265510.32104635716	5726969.541596465	76483.81732427867	130055.63137214023	1860579.5614731726	1476622.8251520188	134382.85070241903	1831089.3650032696	1326854.871570898	1255944.166809833	3145321.143247623	75860.61546470491	908894.5484992822
2664523.574319014	814892.1403924976	79899.47775041722	102230.14303666555	42002.166401123846	2451274.0497208866	126677.02323944728	161214.5350102709	45135.053633451236	1573755.1549365777	73330.13862882083	3268843.837965224	1351979.7576128924	2133081.531164601	108238.12277281121	266584.7598101601	106657.4528328763	265510.32104635716	5726969.541596465	76267.32613082785	129864.13349773349	1860579.5614731726	1476622.8251520188	134381.59282976948	1831089.3650032696	1326854.871570898	1255944.166809833	3141404.380335517	75860.61546470491	907809.1910522217
2664523.574319014	814764.1817583322	79899.47775041722	102230.14303666555	42002.166401123846	2451274.0497208866	126677.02323944728	161214.5350102709	45135.053633451236	1573755.1549365777	73330.13862882083	3267682.3705905657	1324908.1212817433	2131321.4136277447	107210.9760719422	264970.88690613804	106657.4528328763	265510.32104635716	5726969.541596465	76261.21386775997	129854.21250385488	1860579.5614731726	1476622.8251520188	134372.95903510269	1831089.3650032696	1326790.674736568	1255918.663529898	3141404.380335517	75784.10403308655	907764.5212817204
2646736.854158583	812430.7733016849	79899.3363498337	102230.14303666555	42002.166401123846	2450571.462791444	126614.05115330474	157661.78587210944	45126.2382080249	1549462.6032628494	73330.13862882083	3267682.3705905657	1324908.1212817433	2061516.8119540005	107109.8677133525	264447.4597959956	106649.20930561067	259879.36167980294	5664430.564019274	76248.05682415933	129843.75355090776	1860579.5614731726	1451569.4128683212	134279.26875036472	1823217.4713442777	1307137.4929553897	1244199.435089836	3140101.274266571	75784.10403308655	897121.107953808
2646736.854158583	808611.124014627	79898.17258603648	100653.65898120224	41955.396404016574	2440713.273369232	126589.14320376878	156804.3796536678	44814.01845401451	1549462.6032628494	73330.13862882083	3252086.007418371	1324908.1212817433	2061516.8119540005	106792.00858177345	264398.8246201947	105801.15695039796	258784.42576025217	5645144.392915879	75935.75782052323	129821.89993326996	1851448.2904443743	1451130.5746125274	134274.27353439145	1820016.644058693	1307137.4929553897	1242378.513874677	3130681.045240916	75783.40884547278	895189.4758119404
2646240.8259458174	785463.0232702019	79898.17258603648	99765.51951500875	41929.50371988822	2433243.8431277513	126589.14320376878	152999.11516833582	43960.828451991845	1537779.1657049567	73330.13862882083	3212730.3359515965	1324908.1212817433	2049397.929161797	106529.06592441532	263496.5644321654	105801.15695039796	256008.02607738448	5631687.156724655	75527.80545303061	129322.22468665053	1845588.548547816	1445140.7279079112	134274.27353439145	1807908.4530598389	1296016.4286360182	1238527.0226829639	3097125.550961803	75783.3314265439	890707.2044464629
2641953.6150199473	784415.4968422995	79898.17258603648	99651.37928844422	41929.50371988822	2433243.8431277513	126572.57073039489	152999.11516833582	43960.828451991845	1537779.1657049567	73330.13862882083	3212730.3359515965	1324908.1212817433	2049397.929161797	105200.40702719305	258448.93631354033	105793.1748934342	255354.73412380772	5627090.558070291	75231.96320185614	129322.22468665053	1845588.548547816	1443930.1619462068	134274.27353439145	1806726.5758126227	1296016.4286360182	1234275.918741036	3093624.1233758214	75703.3858170283	882184.7853540417
2632267.1477129953	781954.0575248882	79898.17258603648	97467.2355114609	41929.50371988822	2418808.539914923	126557.36114499888	152999.11516833582	43453.650945994625	1534752.1054449487	73330.13862882083	3202218.7180158715	1323285.703766422	2045628.140054897	104930.79688140046	258448.93631354033	105508.0900750605	253180.64884028974	5619067.618755901	75231.96320185614	129322.22468665053	1834432.34716211	1440181.2841257688	134269.71794923564	1799119.1907418307	1295076.3320397225	1232784.3496974106	3072636.803540086	75703.3858170283	882184.7853540417
2613508.5604515616	781947.2113907546	79768.24511562884	97467.2355114609	41929.50371988822	2418808.539914923	126230.10672047103	151339.04320688988	43453.650945994625	1534752.1054449487	73330.13862882083	3199495.067819269	1322760.2917450632	2045628.140054897	103559.07754694755	258079.41562147706	105508.0900750605	253165.1993238588	5618924.484051897	75132.82496754188	129322.22468665053	1834432.34716211	1439189.1173142078	134269.71794923564	1798447.7559172364	1295076.3320397225	1231680.1184401542	3072636.803540086	75627.22414835081	881885.8860508441
2613508.5604515616	779994.3529374298	79766.60140367465	96422.13599689314	41927.03623540325	2418808.539914923	126230.10672047103	148980.02845764658	43021.34988370939	1532139.830069611	73328.40072092383	3192017.9776839484	1322760.2917450632	2045527.24521228	102064.6189557869	257720.50445511503	105508.0900750605	252941.5448110375	5617728.357119078	74845.01800789748	129067.9209035668	1830779.3336003069	1435096.6437603734	134269.71794923564	1789472.3866792137	1292595.792470041	1231680.1184401542	3067644.7790165353	75620.81018902044	878797.8823597435
2613508.5604515616	779438.7219599184	79766.60140367465	96422.13599689314	41927.03623540325	2417332.2900692425	126230.10672047103	148980.02845764658	43021.34988370939	1532139.830069611	73328.35024667408	3190440.7742203036	1313796.0602670435	2024744.926640064	101464.90772270288	257720.50445511503	105455.85657610485	252935.0565296586	5615293.486808891	74845.01800789748	129060.71301885012	1830779.3336003069	1435096.6437603734	134269.71794923564	1789472.3866792137	1292595.792470041	1230780.498912147	3067644.7790165353	75599.79141007875	878650.7956931653
2613090.4151239805	779438.7219599184	79766.47460118911	96422.13599689314	41927.03623540325	2396092.5400164896	126230.10672047103	148690.47880723016	43021.34988370939	1521185.1083737724	73227.83414680016	3188394.4703655364	1306643.864886587	2023120.4269305363	101457.29805810949	257608.25531847228	105455.85657610485	252474.5773041822	5589450.907695124	74813.44751095305	129060.71301885012	1830312.504663183	1432261.8998420357	134269.71794923564	1789472.3866792137	1287867.7115193398	1218606.0373012307	3065548.4562833076	75508.25484851534	878029.2487436301
2609839.976326679	777301.5682921048	79751.49090956476	96422.13599689314	41879.74168984201	2396092.5400164896	126230.10672047103	148690.47880723016	43021.34988370939	1520260.15069625	73227.83414680016	3188394.4703655364	1306643.864886587	2023120.4269305363	99153.36345015652	256921.43067345154	104991.46069847992	251489.29118941366	5589450.907695124	74703.48244302352	129060.71301885012	1826768.6132011733	1429572.1063532832	134269.71794923564	1789031.9073397696	1284837.6746215639	1217877.5836459203	3065548.4562833076	75508.25484851534	877999.7984152611
2609839.976326679	772864.0493635214	79750.66053729899	95428.11482389143	41696.85717232406	2394055.67567075	126227.51983981478	147450.24291287147	42750.35755919927	1516852.082510936	73227.83414680016	3183993.495038552	1290716.375387638	2013127.7021197332	99072.52350021873	230831.9189694861	104776.8032035096	250077.81190365035	5581845.455672137	74450.18550230729	129045.37978434107	1823279.8287804406	1426954.1222890778	134269.71794923564	1784969.4503270236	1282299.3464605967	1216706.011167833	3052244.7911861683	75508.25484851534	873803.0490565704
2603910.5050138254	772629.3697316154	79746.05385746513	95428.11482389143	41688.84256018874	2393740.8300377307	126054.63802233865	147165.09573712916	42727.862145871164	1516852.082510936	73227.83414680016	3169584.865479384	1289842.8971356698	2005776.4868169464	98752.35978308071	230831.9189694861	104776.8032035096	250077.81190365035	5575233.052374088	74448.3551248884	128977.12414672198	1819625.9203394328	1426781.2633371686	134172.20260757132	1783984.1612618691	1278707.5956285424	1214607.462890071	3052244.7911861683	75508.25484851534	873725.5942700653
2590838.8186110756	767348.6355527807	79745.86154863972	92392.20863696793	41688.72028583851	2393194.43592944	126054.63802233865	143768.0586641907	42293.242394296125	1516653.0479395476	73227.83414680016	3166290.460774196	1284596.9410016057	1990939.9270042493	98247.61253393037	230831.9189694861	104776.8032035096	246246.20932830113	5556457.129399786	74325.59530078112	128977.12414672198	1814402.179197679	1419033.9797187054	134031.13747849368	1764764.143608444	1278596.0396980015	1214520.9981992797	3031939.1276078597	75508.25484851534	867537.1180638103
2590838.8186110756	764690.983563245	79744.1303597666	92392.20863696793	41616.140483935116	2382993.3223297875	126054.63465894428	142290.03155780185	42250.670926762155	1515542.3983631197	73227.83414680016	3154342.0473711276	1283735.6586792364	1990939.9270042493	97430.31214639821	228849.78231162828	104759.05570399849	246087.14406419342	5556457.129399786	74155.97298102322	128957.44392522732	1800745.8239237177	1414749.2589322736	133993.4780609672	1760131.879528808	1277429.4058290352	1213339.2838145131	3031939.1276078597	75429.53738654671	863720.7963198391
2578871.3160492466	763610.8873258841	79743.79711553335	92392.20863696793	41590.121149297855	2381819.9143405487	125923.65015903601	142290.03155780185	42235.75778764449	1509633.363560697	73181.73095396477	3153567.711418882	1283735.6586792364	1989274.7323452795	96563.10378326179	228849.78231162828	104738.98137688801	246008.84195327305	5556457.129399786	74106.04791219809	128957.44392522732	1800745.8239237177	1412420.8379151237	133990.82089599644	1760131.879528808	1272570.8839480719	1208449.8496738202	3031939.1276078597	75429.53738654671	863720.7963198391
2575562.310513774	760764.3667587755	79548.04280465671	90754.33091432239	41529.237287828684	2370215.57750459	125923.65015903601	140482.73323654095	42133.535997473125	1498364.7304152206	73181.62574227747	3151503.8772815317	1283635.3523294644	1988949.1364718121	96563.10378326179	228849.78231162828	104738.98137688801	244962.19087800276	5533653.695410841	73869.03621393854	128553.6577243354	1789649.1695726889	1406242.5106775702	133725.89786222155	1740841.7715225306	1261439.3718505702	1193619.2686915055	3020293.4671513843	75429.53738654671	854625.6652256447
2572220.5577380345	760553.4397424594	79548.04280465671	90754.33091432239	41498.861067815225	2369672.5474000475	125892.54306989007	140469.8725325029	41952.677378125285	1494138.2728816995	73071.67777164864	3150047.351157138	1279562.1258247741	1985049.2227466856	96459.51976497601	228849.78231162828	104721.42489684632	244267.3085949719	5533653.695410841	73786.55742144713	128553.6577243354	1789649.1695726889	1405475.689155878	133638.87976543306	1738452.5858308887	1259595.4269163932	1190046.9459331867	3020293.4671513843	74687.0164031173	851836.692509276
2539630.8832786474	736242.0901180791	79548.04280465671	88347.6617032757	41498.861067815225	2327932.9978859164	125892.54306989007	139481.97742320114	41700.1475246641	1459148.9050617677	73071.67777164864	3104850.364501285	1276722.108966661	1979750.4587471776	91998.191272793	226507.55175592026	104721.42489684632	235799.84788211167	5461939.911435939	73786.55742144713	128553.6577243354	1761136.4083824418	1366662.1915735037	133632.82941646007	1708483.2680567391	1231685.8939732988	1169478.7480619042	2966520.3433830957	74687.0164031173	828580.2976288307
2463352.9479710665	736242.0901180791	79548.04280465671	88347.6617032757	41405.73736802219	2327932.9978859164	125892.54306989007	139117.25411978405	41595.95833350882	1459148.9050617677	73019.87991190853	3104850.364501285	1269641.1248380302	1976492.0193406816	91998.191272793	223007.4093464599	104669.44340797518	235799.84788211167	5461939.911435939	73779.58009620891	128510.22855614021	1761136.4083824418	1366662.1915735037	133628.3584295608	1708483.2680567391	1231685.8939732988	1169478.7480619042	2966520.3433830957	74687.0164031173	828580.2976288307
2456167.6996160666	736242.0901180791	79548.04280465671	88082.51668186267	41405.73736802219	2327932.9978859164	125890.21701360749	133386.0267563879	41480.181411939855	1459148.9050617677	72960.51259556388	3104850.364501285	1264863.6816784248	1966804.4928244005	91998.191272793	222518.1773721127	104600.59121189569	235799.84788211167	5461939.911435939	73758.84165788807	128510.22855614021	1760336.0525067276	1366662.1915735037	133628.3584295608	1708483.2680567391	1231685.8939732988	1169478.7480619042	2966520.3433830957	74281.40505424	828580.2976288307
2456167.6996160666	730105.6084876449	79545.23439698252	86123.67507891137	41395.05944044806	2326609.7533341567	125854.87102893832	132132.79071662953	41306.42185320868	1444606.4334674426	72940.99308032368	3090784.555270565	1264863.6816784248	1959252.0982504743	90730.74108118181	221912.92134335102	104562.92507589492	230158.17191539303	5459904.885802865	73461.39376645541	128023.01756651101	1740832.1920590254	1358069.276226935	133485.02685801644	1696763.8675642186	1230588.1367290237	1151512.2605692607	2937903.907313994	74281.40505424	817892.5729972934
2456167.6996160666	729360.39454842	79545.23439698252	86123.67507891137	41330.25539674013	2323220.5188309066	125680.77378831123	131555.753650354	40910.18649450199	1444606.4334674426	72940.99308032368	3087800.5999882827	1261732.9972612637	1959252.0982504743	88840.04985930007	220179.45026147325	104450.4125681761	230065.5350515359	5456485.510644645	73202.70413644068	127963.06833610176	1740832.1920590254	1358066.5311581492	133378.54062883637	1696672.6042665048	1229957.8449186946	1151512.2605692607	2937903.907313994	74281.40505424	817698.9704173871
2456167.6996160666	720389.3301437622	79545.23439698252	83734.06979408776	41320.73208035111	2323220.5188309066	125461.83031138724	129984.87170496424	40910.18649450199	1401264.266250581	72878.20200766923	3029656.5689017796	1252995.4234015883	1959184.9090927918	87452.19118206782	219745.10210256698	104103.86032131562	219875.77360257698	5456485.510644645	73199.0206659905	127963.06833610176	1716426.0229985125	1334402.9599235635	133378.54062883637	1657796.905543496	1229957.8449186946	1116369.331484966	2871558.50901796	74281.40505424	790895.2340391143
2456167.6996160666	720389.3301437622	79544.99584409993	83734.06979408776	41320.73208035111	2311437.3649674198	125437.22702212856	127613.79544716673	40894.89520995584	1401264.266250581	72878.20200766923	3029656.5689017796	1252845.2608215024	1937369.2311004584	87153.26016446976	218828.04867666736	104103.86032131562	219875.77360257698	5441242.810749018	73190.92688780137	127253.73130911309	1716426.0229985125	1334402.9599235635	133376.40280826422	1657796.905543496	1222816.4940233647	1116369.331484966	2871558.50901796	73953.73090400083	790895.2340391143
2448436.1751710842	715588.9778756328	79515.26174451264	83566.15391184036	41320.59052150987	2311437.3649674198	125278.03507395693	125292.02611908618	40889.600259123195	1400349.4071435088	72867.75305432678	3029656.5689017796	1250721.2317595975	1937369.2311004584	87153.26016446976	218284.94826405987	104018.60835510495	219875.77360257698	5441242.810749018	72324.59969855328	127253.73130911309	1710256.4525840217	1325875.6649148643	133376.40280826422	1647892.7205292801	1222816.4940233647	1116369.331484966	2871558.50901796	73953.73090400083	790895.2340391143
2448436.1751710842	713527.3485657258	79401.57312565438	83566.15391184036	41302.15431758157	2309840.8829836748	125229.67121060261	124901.15970101517	40692.07905729326	1400349.4071435088	72860.2089379202	3029656.5689017796	1229721.4099653857	1937369.2311004584	85551.45088886449	212148.51957781994	103748.2340013658	219875.77360257698	5441242.810749018	72324.59969855328	127253.73130911309	1710256.4525840217	1325875.6649148643	133023.85810079912	1646990.3641688805	1222816.4940233647	1109758.0991970191	2871558.50901796	73953.73090400083	790895.2340391143
2446734.442128813	712321.7378188894	79401.57312565438	83335.92676608307	41269.9828487585	2307110.4036261463	125229.67121060261	124607.8108990582	40692.07905729326	1398760.2968976912	72847.92107313909	3029656.5689017796	1229721.4099653857	1934133.8846658762	85551.45088886449	212148.51957781994	103598.06886747835	219875.77360257698	5433756.001616818	72324.59969855328	127253.73130911309	1707411.6101088806	1322102.017450813	133023.85810079912	1643762.350892683	1216070.5984482695	1109758.0991970191	2871558.50901796	73953.73090400083	790648.6582739415
2441877.665888953	711405.5945158371	79401.57312565438	82843.83459382175	41268.985018829146	2296768.33933255	125215.37765239911	124607.8108990582	40536.200903541634	1394733.3480887203	72837.49539126316	3023571.7961652833	1228551.269752715	1922074.5153301533	83545.20856092185	212148.51957781994	103365.50809230034	219320.01921238436	5413837.99288252	72324.59969855328	127253.73130911309	1703042.5821220707	1322102.017450813	133023.85810079912	1642487.359682796	1215271.1326236639	1097194.61356846	2869594.1606103485	73953.73090400083	781012.3971625908
2440701.29468499	702158.244858255	79401.57312565438	82658.531869934	41192.64019123611	2291029.7949193125	125162.35699620337	122328.26651915831	40508.4020011109	1394733.3480887203	72836.92986513568	3005345.70952646	1228551.269752715	1918433.0127237143	83432.13703602331	207371.73909458145	103068.6521582896	217021.70852480803	5411923.542122234	72134.4029341046	127191.09952757404	1701447.5789975799	1322102.017450813	133023.85810079912	1633170.5451093125	1212442.29798756	1095859.1039321404	2850832.0731372265	73953.73090400083	781012.3971625908
2438635.0456298706	694191.6463601916	79376.5082821154	82658.531869934	41192.64019123611	2291029.7949193125	125158.26975801152	117774.3098108405	40508.4020011109	1394733.3480887203	72836.92986513568	3004105.8897826844	1227379.7451287948	1899910.196492256	83432.13703602331	207371.73909458145	102836.39555721647	215097.39983196772	5411119.88519511	72134.4029341046	127190.1879289968	1689961.7169328188	1322102.017450813	132986.69058849386	1618192.5762455068	1211015.789202826	1095859.1039321404	2849092.2623590613	73953.73090400083	781012.3971625908
2431445.681497036	693295.742757949	79255.4975892568	82658.531869934	41192.64019123611	2288892.5923158065	125093.5866483191	117774.3098108405	40493.38216596641	1393732.4517833698	72836.92986513568	2998325.956535251	1224824.8876869837	1898557.0561475705	83432.13703602331	207247.69237273437	102786.33139408183	215097.39983196772	5408504.403330978	72134.4029341046	126867.05477840557	1689961.7169328188	1319700.5498081562	132986.69058849386	1618192.5762455068	1210886.3868619394	1095859.1039321404	2847986.7646352253	73953.73090400083	781012.3971625908
2430791.5010749893	688421.1096543454	79249.71030403933	81706.42484409726	41188.18522303643	2277990.6542153624	125053.24333839327	117774.3098108405	40360.93285350314	1370804.4817413273	72822.74272038821	2985322.167792579	1220856.1511745027	1884486.988269678	82756.13469834861	206100.93287228933	102780.50926844798	214468.86231963435	5403750.367065832	71948.24413921389	126867.05477840557	1679773.8009811759	1315678.3745461858	132965.735753023	1617200.4573921436	1206090.2818257168	1087143.5820166252	2840486.549009209	73866.09819162742	772976.0534195402
2430670.514008463	675330.4136310499	79245.25464766345	80774.0470095534	41069.319384583934	2277675.5083286534	125023.35734888786	116461.27549320579	39586.09094317925	1370804.4817413273	72822.74272038821	2978668.7426174646	1197295.4847612395	1884486.988269678	79913.6839918335	206100.93287228933	102780.50926844798	209193.51671217257	5375365.705757383	71822.87431900742	126867.05477840557	1673660.2386470633	1303959.3625116814	132962.4457804749	1611988.2512757205	1202821.410543593	1081960.9065253686	2813388.3702246333	73866.09819162742	768498.9616359153
2429613.2583652865	664998.9723543198	78968.0788745477	79464.5758847417	41069.319384583934	2259597.7134338086	124734.03353870695	115972.94960789832	39391.899135730055	1351863.9506268536	72822.74272038821	2965017.640988081	1193598.39565301	1874236.3691322994	77179.99734752349	200641.32307736806	102775.8655460224	208714.83369113546	5359020.653787949	71661.41589449153	126748.70732326964	1664135.4480836804	1291839.4965740743	132961.90202030507	1607293.448816685	1190283.8354734406	1057853.4415432175	2785319.758895782	73847.703214828	758564.5836563383
2418610.7550076945	663577.297401907	78968.0788745477	79464.5758847417	41069.319384583934	2259597.7134338086	124503.84776471865	115912.75290699142	39391.899135730055	1351863.9506268536	72822.74272038821	2964187.833606123	1193598.39565301	1874236.3691322994	77179.99734752349	199747.91189100183	102709.14255077468	208246.41030635044	5345892.029107875	71661.41589449153	126747.2573282124	1664043.7495645522	1291839.4965740743	132961.4751418466	1602456.204146645	1190283.8354734406	1057853.4415432175	2782232.8063808028	73847.58009742419	758564.5836563383
2414367.403441916	663577.297401907	78721.2767432765	79464.5758847417	41064.40830546359	2259597.7134338086	124495.92939203883	115568.89284341775	39391.899135730055	1351635.3491239839	72822.74272038821	2962435.0930482643	1182754.05893623	1826302.3670234608	77179.99734752349	199747.91189100183	102608.18487185283	207517.20553330693	5342381.815245352	71559.35115971515	126664.49006474165	1662280.6910434987	1284108.682963689	132961.12635508212	1596810.2218938244	1190283.8354734406	1057853.4415432175	2782232.8063808028	73846.99896196893	758564.5836563383
2414367.403441916	654711.4214606137	78667.16886794541	78237.21642225493	41064.40830546359	2250413.593233775	124495.92939203883	114935.41297047766	39391.899135730055	1351346.7045537843	72822.74272038821	2951888.1194253685	1182754.05893623	1825501.4477581305	76900.5014209667	198748.69272503795	102603.15311491574	205853.73763842814	5330165.33382416	71453.09022524777	126664.49006474165	1655468.4306541146	1277856.2665873086	132961.12635508212	1595391.6620259339	1186939.1989823424	1057853.4415432175	2764419.030422694	73846.81534993938	749990.2091804385
2402242.3033633064	654711.4214606137	78667.16886794541	78237.21642225493	41064.40830546359	2241677.8350225	124495.92939203883	114883.97619981605	38769.08918850778	1340920.139413791	72819.5621619072	2951888.1194253685	1179975.1650763878	1819745.167385233	75570.15361299287	196620.89469754216	102571.72565656029	202151.25805349188	5321670.124294402	71303.27770703823	126664.49006474165	1646505.535804723	1277856.2665873086	132961.12635508212	1595282.4083181263	1181197.7420482745	1055165.4003688889	2764419.030422694	73494.79022789629	749898.6903741496
2402242.3033633064	654711.4214606137	78664.95038751334	78237.21642225493	41059.887758486926	2241677.8350225	124495.92939203883	114868.81821387059	38769.08918850778	1340920.139413791	72819.5621619072	2949795.678340978	1173162.7491677399	1819745.167385233	74771.17691807161	196620.89469754216	102532.96212493816	202151.23882168223	5321090.184747947	71296.95352110725	126664.49006474165	1646505.535804723	1277665.1822107565	132961.12635508212	1595199.3038635228	1181197.7420482745	1055165.4003688889	2764419.030422694	73494.79022789629	749898.6903741496
2397249.958063125	654711.4214606137	78664.95038751334	78237.21642225493	41059.887758486926	2238828.5118982624	124258.31868913895	114501.8307793153	38769.08918850778	1340920.139413791	72819.5621619072	2944035.2537230197	1173162.7491677399	1813918.8270133343	74771.17691807161	196327.13004895885	102512.70971216242	202085.79594895223	5313331.086191596	71291.5205719822	126575.6479510476	1640991.3278894138	1274504.5626980292	132900.67454291577	1595085.0535191249	1176425.9749858086	1045932.0908125252	2763910.3008858124	73494.79022789629	749898.6903741496
2397249.958063125	648053.1407790912	78663.1633774844	78191.74085015018	41059.887758486926	2236899.8626017594	124258.31868913895	113828.26722565423	38682.040331232536	1327700.586364446	72809.34978685285	2938283.2633602372	1173162.7491677399	1813918.8270133343	74518.00880232676	196228.16581736322	102251.20879199383	201873.1607073955	5312803.612211654	71183.82580979401	126575.6479510476	1640991.3278894138	1270473.4991867424	132900.67454291577	1590016.819268534	1176100.53634474	1045932.0908125252	2759858.3900088854	73494.79022789629	749898.6054050954
2394062.635037483	648053.1407790912	78644.84392733847	77842.90957224976	41059.887758486926	2234798.4085661913	124255.02717756573	112975.2842773745	38682.040331232536	1327700.586364446	72802.12200539291	2938271.1969988854	1167383.6217760409	1806844.7057911477	72431.7257170622	195237.9340320764	101915.84102296544	200513.56714819095	5291847.449247646	71004.31632396638	126569.98219017033	1635902.592712526	1265603.0994317976	132880.25721235594	1585597.855962262	1173290.5292412317	1038142.6127668369	2749982.2303633746	73494.79022789629	747265.445240015
2389792.2533283457	644399.3273535132	78628.46801306002	77463.2199775604	41051.1299496587	2221554.0452686185	124255.02717756573	112875.52811034875	38491.9712916289	1313683.0668417204	72802.12200539291	2933071.25944034	1164216.5355199536	1806127.3828258524	71663.83782199195	190253.67294206173	101915.84102296544	200513.56714819095	5264969.429196938	70829.29648636887	126548.70137356606	1623253.31127607	1250823.668292692	132880.25721235594	1584370.5199830285	1165602.6856229792	1037657.5504264584	2749087.06565665	73494.79022789629	739948.6518374574
2388651.8299584067	627788.9927072453	78628.10179684404	75909.80702016578	41051.1299496587	2198285.626296499	124255.02717756573	110463.20111183869	38491.9712916289	1284422.632306699	72802.12200539291	2886305.705854561	1163386.25088812	1806127.3828258524	71663.83782199195	184544.4040608764	101915.84102296544	194863.01344715533	5207759.006422069	70819.7845093971	126445.8686236673	1608877.3132609944	1226134.9076092627	132880.25721235594	1549104.291013168	1157344.9018902641	1037657.5504264584	2713922.1892271964	73494.79022789629	717571.2826457031
2384987.3698674575	627788.9927072453	78625.5294891351	75909.80702016578	41051.1299496587	2197680.2280639224	124040.4262551506	110394.85461819678	38398.17929914162	1284422.632306699	72802.12200539291	2886305.705854561	1162196.9907802942	1805964.925897189	71663.83782199195	184544.4040608764	101834.83881353238	194863.01344715533	5207759.006422069	70819.7845093971	126338.2057310856	1608304.1778990347	1226134.9076092627	132880.25721235594	1549104.291013168	1152132.9472777953	1035263.0168071556	2706127.220652704	73323.99621168638	717571.2826457031
2372375.712781995	627788.9927072453	78619.36886171225	75909.80702016578	41051.1299496587	2185866.8709374154	124040.4262551506	110200.65333801093	38380.333844477114	1284422.632306699	72774.27059358556	2886305.705854561	1152223.5426990658	1804818.3298724429	71200.80489018804	184544.4040608764	101811.00284357597	194863.01344715533	5206164.227297004	70762.5131515899	126335.9685076264	1598370.2689329176	1226134.9076092627	132880.25721235594	1549104.291013168	1150635.667843678	1032372.1266250684	2706127.220652704	73317.28489116534	716172.9386738644
2372375.712781995	619241.2089235194	78619.36886171225	75909.80702016578	41041.916794777244	2158601.140112522	124040.4262551506	109660.9644772568	38001.444358407556	1264062.6528639044	72769.52134012111	2884138.8788084076	1152223.5426990658	1788453.1521243642	71200.80489018804	177937.72718152928	101762.78322697512	194863.01344715533	5170006.780195484	70664.85659402129	126173.1065303874	1582186.9853668194	1206629.2148244102	132879.0439434835	1527437.5679539023	1135300.0732684338	1031710.1755387061	2693264.5472764806	72833.87934699099	702592.6398029866
2372375.712781995	617458.377883354	78618.21827311013	75437.51121852819	41041.916794777244	2150783.383350744	124040.4262551506	107084.81495696583	37502.92092949564	1255609.1007310054	72769.49265528018	2873911.818240942	1151247.3134275991	1782748.7816839973	69635.4505909829	177264.58361078613	101509.20090596806	194727.89389212325	5156675.813115976	70282.12061954266	126169.4776209065	1562887.3192554575	1197040.554224837	132879.0439434835	1524442.0947909632	1128901.7730387987	1022253.7169099274	2688431.107280719	72833.87934699099	698586.7501889984
2370114.6880052513	617458.377883354	78581.58942839966	74619.78008458125	41041.7102002828	2150783.383350744	124004.31057481175	105964.93737530065	37475.564633325186	1255609.1007310054	72768.68470050793	2872246.2503022333	1147232.5301109452	1782748.7816839973	68080.6592674298	176411.473077378	101164.6831461304	192818.05426781342	5156675.813115976	70144.13668448677	125891.95509500823	1562887.3192554575	1197040.554224837	132879.0439434835	1524442.0947909632	1126804.3135193556	1020390.6600309847	2686331.4084513555	72833.87934699099	698586.7501889984
2362652.5182616897	615973.0425425816	78575.48972137504	74494.43600341758	41041.7102002828	2150635.5826521446	124004.31057481175	105964.93737530065	37446.871381027195	1255609.1007310054	72758.13171406361	2871648.1977799204	1147232.5301109452	1777735.5374360045	67974.43292939095	176411.473077378	101164.6831461304	192818.05426781342	5156675.813115976	70144.13668448677	125883.69039208745	1562887.3192554575	1197040.554224837	132877.97021358757	1524442.0947909632	1126804.3135193556	1018757.9199934619	2686331.4084513555	72798.45361628378	698586.7501889984
2361641.270641228	614208.7000850278	78548.59593455089	74494.43600341758	41041.7102002828	2150233.625461612	124004.31057481175	105964.93737530065	37263.80947361774	1255609.1007310054	72758.13171406361	2870910.365478743	1142020.945920259	1777735.5374360045	66888.52205537277	173175.16431762293	101164.6831461304	192152.25658729475	5156383.38104476	70144.13668448677	125448.8468187787	1562887.3192554575	1197040.554224837	132874.9487900777	1521756.1808832253	1126804.3135193556	1018757.9199934619	2676812.634161251	72643.65780539099	698586.7501889984
2360573.6318590874	605230.0817674666	78548.59593455089	74473.72914555956	41041.7102002828	2143220.583743718	124004.31057481175	105233.31021234664	36903.627020541564	1250428.73758306	72758.13171406361	2856569.3350225287	1142020.945920259	1777735.5374360045	66217.75455183102	171582.2083168441	101164.6831461304	191665.13660607542	5140709.628083783	69970.41635538323	125448.8468187787	1559248.9271457677	1192923.1667034563	132874.94218638868	1518916.047155784	1120289.526502234	1010952.7177980294	2668608.2140373406	72641.4136542684	692365.99015971
2356077.61741961	605230.0817674666	78548.59593455089	74404.25828048536	41041.7102002828	2137862.655372882	124003.66817397541	105122.06629364549	36837.5418053825	1250428.73758306	72758.13171406361	2856569.3350225287	1142020.945920259	1776321.3569974375	65432.47119982168	171582.2083168441	101123.05882333296	190845.71977369185	5140709.628083783	69970.41635538323	125448.8468187787	1552250.3960548388	1192201.0618517033	132874.66185989426	1507347.0465751707	1120289.526502234	997293.6625497421	2665525.232122579	72641.34288697655	692365.99015971
2353433.9162445758	605230.0817674666	78523.58740735437	74357.51347474859	41041.7102002828	2137732.092061882	123995.6047291906	105104.6071640829	36837.5418053825	1250428.73758306	72758.13171406361	2856569.3350225287	1134377.7600003222	1770227.4702989953	65432.47119982168	171582.2083168441	101085.0467126737	190845.71977369185	5140709.628083783	69821.37275709366	125102.2142877764	1548404.3133997866	1188701.3744403059	132866.52919762649	1505360.9848477005	1120289.526502234	995928.7321967796	2665525.232122579	72641.34288697655	692365.99015971
2347269.4069355177	603830.9209353514	78496.5065154107	74181.63349048591	41041.7102002828	2137732.092061882	123955.01328062543	104401.85635260277	36716.263064521474	1245964.6391112278	72758.13171406361	2852103.130419965	1134377.7600003222	1766151.8135125928	65321.40666925047	171403.3083608995	101056.88145104586	190836.94567369728	5133627.400192456	69664.4176900751	125102.2142877764	1547087.3768342184	1183730.39532767	132866.52919762649	1503546.2589230859	1117459.7055653587	995928.7321967796	2664098.9090300486	72637.85590171297	688888.389984405
2347138.4899913534	602172.5137072863	78496.5065154107	73979.38839261336	41040.700294422895	2128409.723669502	123952.93160106012	104401.19591908695	36716.263064521474	1245009.4495963585	72758.13171406361	2851016.929222294	1134377.7600003222	1766151.8135125928	64549.93955629338	170126.9783824937	101046.90497538673	187558.22000550854	5130841.282867533	69664.4176900751	125102.2142877764	1542681.4234692575	1178906.4424526885	132866.52919762649	1498050.294558309	1117418.1824283316	995730.6517652741	2659862.511735575	72637.85590171297	688888.389984405
2329150.6141093033	598341.5861647483	78496.5065154107	73693.93533074472	41040.700294422895	2126232.02167027	123949.91755756899	103767.45856467959	36709.577414579144	1240549.9288407771	72753.51448617093	2846346.3832371524	1127586.7287225528	1747515.8028143814	64077.7199268522	169865.96131358153	100947.55937068962	187558.22000550854	5125191.617928257	69664.4176900751	125102.2142877764	1542669.3411713466	1177527.2559203447	132866.52919762649	1498050.294558309	1111486.0559296503	994781.4542104569	2654650.7023535296	72534.40268631116	685415.8653858858
2324177.1611953126	598341.5861647483	78496.5065154107	73688.80674111132	41040.700294422895	2112139.1069607763	123910.26154045513	103767.45856467959	36654.00875202276	1240549.9288407771	72753.51448617093	2845768.1530075893	1125530.6792338258	1747515.8028143814	64077.7199268522	169620.86593903974	100944.87047193422	187491.62581836598	5124645.8911245	69664.4176900751	124918.36625110488	1542485.452529042	1170263.6684721701	132866.52919762649	1494897.9258266762	1111486.0559296503	994768.0226689273	2651504.2957623303	72504.40802418448	685415.8653858858
2324177.1611953126	563774.5200063359	78496.5065154107	70111.6238620181	41040.700294422895	2049904.4700776553	123757.58755445424	95769.91110786234	35804.67825169394	1182649.3317701197	72751.85864888059	2762592.8052759487	1084283.1770279962	1747515.8028143814	52992.27008028267	157745.87818246818	100921.49642385225	176159.34962523417	4995134.481243346	69518.5926275618	124918.36625110488	1481908.1869627966	1127939.1957709712	132801.10660753178	1443417.820656873	1063648.8771663893	946236.3679268222	2569447.0347004165	72483.37787937351	644867.1127472472
2317900.837572208	563774.5200063359	78493.079875988	70111.6238620181	41040.605527588654	2049904.4700776553	123757.58755445424	95769.91110786234	35796.96765208525	1182649.3317701197	72751.85864888059	2762592.8052759487	1084283.1770279962	1747515.8028143814	52992.27008028267	157745.87818246818	100920.71344099283	176159.34962523417	4995134.481243346	69518.5926275618	124904.85548402558	1481908.1869627966	1127939.1957709712	132764.09781638123	1443417.820656873	1063648.8771663893	946236.3679268222	2569447.0347004165	72467.6206867625	644867.1127472472
2317900.837572208	563774.5200063359	78484.15538177852	70111.6238620181	41034.78256515696	2049904.4700776553	123697.44607211037	95769.91110786234	35792.655364337115	1182649.3317701197	72751.85864888059	2762592.8052759487	1082508.402338747	1736967.2920405532	52992.27008028267	149616.342255767	100565.29423276163	176159.34962523417	4995134.481243346	69391.224228079	124900.84906221449	1480462.5635331029	1127939.1957709712	132764.09781638123	1443417.820656873	1063648.8771663893	946236.3679268222	2569447.0347004165	72385.37144792014	644867.1127472472
2317900.837572208	563657.6551946305	78484.15538177852	70102.00779188148	40990.49328727288	2049904.4700776553	123541.46582345609	95738.12312872529	35792.655364337115	1182552.9410465315	72751.85864888059	2761015.154590698	1080158.484912924	1721062.0787598644	52764.5563405983	138156.1515258894	100565.29423276163	176098.18453023053	4995134.481243346	69391.224228079	124900.802398444	1479853.6318681543	1127826.581012841	132764.09781638123	1437715.3984150034	1063071.3556968882	943935.2881047206	2569221.8820557664	72362.92774794463	644761.555980026
2316586.44631681	563657.6551946305	78484.15538177852	70102.00779188148	40990.49328727288	2049904.4700776553	123541.46582345609	95738.12312872529	35792.655364337115	1182552.9410465315	72724.04915649696	2761015.154590698	1076945.9588359764	1721062.0787598644	52764.5563405983	136032.03821124803	100565.29423276163	176098.18453023053	4995134.481243346	69391.224228079	124900.7828909664	1479853.6318681543	1127826.581012841	132763.5273213927	1437715.3984150034	1062991.0226554652	943935.2881047206	2569221.8820557664	72361.41237498082	644761.555980026
2316586.44631681	563657.6551946305	78484.15538177852	70102.00779188148	40990.49328727288	2049904.4700776553	123541.46582345609	95738.12312872529	35792.17300642175	1182552.9410465315	72717.69562007343	2761015.154590698	1075480.6249522013	1721062.0787598644	52764.5563405983	136032.03821124803	100464.54050458135	176098.18453023053	4995134.481243346	69279.64460243928	124887.34868336511	1479481.5788022177	1127826.581012841	132636.5699751456	1437715.3984150034	1062991.021040113	943934.0298073719	2569221.8820557664	72359.22956231212	644761.555980026
2312899.857448783	563330.7621140146	78484.15538177852	70052.71160085381	40979.877978083314	2047967.1113630722	123520.13222386135	95586.4062609856	35692.113367352395	1182362.1615549377	72693.24777742759	2760335.6242031134	1074984.1184629255	1720938.3078936788	51878.155826198155	135614.62750560648	100435.57680040489	175928.71037107604	4995134.481243346	69220.7985240058	124825.96364704007	1469782.2890554178	1126174.318725881	132636.5699751456	1436491.8956099027	1062115.4788928786	942428.3856413937	2567473.793436681	72358.79427906108	644380.3461590722
2312391.138091853	562062.9975209979	78484.15538177852	69945.43626431422	40979.877978083314	2046597.5362454748	123520.13222386135	95142.96714267824	35365.70849556267	1180657.0569521761	72692.61297510927	2757508.024909078	1073252.7159075292	1720938.3078936788	51244.61199775606	132686.5756637567	100417.83362882223	175433.50774969638	4986840.423875821	69220.7985240058	124825.96364704007	1467129.8941419658	1125023.7972461802	132636.5699751456	1434480.891342939	1060948.6299221092	941870.8254448051	2565207.182618796	72337.60980081877	643511.6253948325
2311293.5581544624	562062.9975209979	78446.58555290777	69945.43626431422	40975.215180628154	2043018.17739747	123374.88600901575	95117.22881883146	35365.70849556267	1176319.2705780556	72691.16756166462	2757508.024909078	1073026.2863357712	1720524.2760873865	51244.61199775606	128939.21358187229	100376.60219114192	175433.50774969638	4986840.423875821	69220.7985240058	124484.69242620074	1467129.8941419658	1125023.7972461802	132557.59144394036	1434478.2604621663	1060770.792449077	941842.9660173196	2564574.336294336	72292.08053444934	643447.6353760709
2311293.5581544624	559305.1738117089	78389.67366523085	69681.22811660022	40975.215180628154	2027543.905529434	123374.88600901575	95006.64582254783	35365.70849556267	1170438.9652620337	72619.93761152544	2752977.602783539	1070693.3123566972	1709214.6057482169	50362.55709349172	128939.21358187229	100352.30362420267	174275.95497291116	4986514.2366639	69194.24848859342	124475.49173544573	1457258.586576624	1123176.7574018263	132549.09906199377	1432420.9235448553	1058981.0936822062	940140.8829928878	2558514.6597657776	72232.31223259776	641676.5368845877
2304096.7323981016	559305.1738117089	78389.67366523085	69441.57138040694	40936.736957754736	2027543.905529434	123374.88600901575	95006.64582254783	35355.96276006606	1170438.9652620337	72619.93761152544	2749986.8999080425	1069398.3282866597	1708710.3366468619	49921.18098234707	128939.21358187229	100266.64126214792	174161.46080485624	4983033.339833964	69167.43642340513	124457.51977867614	1457258.586576624	1120024.370380502	132548.49921578477	1430796.6476410953	1054885.0040536532	938519.5334367714	2557581.1810561894	72232.31223259776	640427.1243278448
2302665.6402058844	559303.6287445639	78383.01776531772	69436.09548579519	40917.04713982318	2022506.2747989632	123374.88600901575	94821.51710651362	35355.878335602225	1166751.0310838812	72619.93761152544	2745988.0932371938	1069398.3282866597	1707604.8024843622	49681.78949840291	122626.76504873161	100247.83034146021	173972.1687139724	4983023.532434247	69167.43642340513	124292.42271943692	1455163.5179150556	1120006.4016436143	132548.49921578477	1430738.4817460699	1054875.132929526	937564.5438989229	2554538.9650742817	72200.6121381927	639644.4798114494
2289481.9874074543	548127.8901205498	78305.89428956811	68860.35469691633	40917.04713982318	2022506.2747989632	123223.48298941142	93482.56453645187	35331.83842647324	1156376.4904543764	72615.79242409379	2724717.6779147326	1067770.1235419826	1704297.8631576016	46650.32515896986	122605.99591707674	100215.0241541717	170517.38401004954	4973588.6688921815	69163.73037125442	124240.61477173486	1439315.006175141	1102489.3294965487	132548.49921578477	1409590.6112138552	1040027.860827113	924630.4390641671	2527524.465226835	72129.92374817163	628782.0229064643
2289481.9874074543	548127.8901205498	78274.73580988901	68785.87045584012	40916.78033311234	2022506.2747989632	123223.48298941142	93482.56453645187	35331.83842647324	1156376.4904543764	72615.79242409379	2724717.6779147326	1064458.1499494857	1701323.2142850899	46650.32515896986	122569.23284895388	100044.51864537018	170517.38401004954	4973158.27622631	68972.06150970006	123959.02220968917	1439315.006175141	1102489.3294965487	132548.3388754021	1409590.6112138552	1040027.860827113	924630.4390641671	2525906.6203738176	72129.82578815424	628782.0229064643
2289481.9874074543	548127.8901205498	78272.99729297953	68720.39550418544	40916.78033311234	2021817.989031033	123213.54498369335	93345.00320810982	35331.83842647324	1156376.4904543764	72615.79242409379	2724717.6779147326	1063914.6517264307	1684853.4964202424	46558.62548037102	122569.23284895388	100044.51864537018	170517.38401004954	4962221.899387336	68945.6325566325	123929.8980111319	1439315.006175141	1102489.3294965487	132432.486149934	1409590.6112138552	1040027.860827113	924630.4390641671	2525906.6203738176	72129.80948959573	628782.0229064643
2287438.305352307	548041.5161907546	78271.37164986577	68694.7762052774	40912.29455379516	2013286.5425649853	123213.54498369335	93345.00320810982	35288.820917159734	1156228.4129986628	72615.79242409379	2724555.004353288	1052255.6930814192	1684853.4964202424	46558.62548037102	122452.47014496588	100044.51864537018	170473.92239215385	4962221.899387336	68694.34215169626	123929.8980111319	1439139.4182826648	1102489.3294965487	132432.486149934	1409590.6112138552	1039974.6284724994	924447.4276693199	2525871.855313053	72129.67250002327	628679.6939909542
2270639.6311816727	547855.938468312	78219.06818986853	68672.29471324001	40912.29455379516	1992338.6859540988	123176.84168962478	93345.00320810982	35097.974512620625	1155805.0128463416	72615.79242409379	2724078.5595944966	1052255.6930814192	1678478.05443883	46194.53026423771	122293.4085955606	100022.73830070742	170398.7268888548	4945759.508997268	68694.34215169626	123457.9240430992	1438813.202563822	1099325.2422708373	132432.486149934	1408391.502916217	1039675.670941174	924341.5439974864	2525502.872822632	72053.1940274973	628497.9428711667
2270504.61801371	544429.076046335	78165.00621255257	68537.11431815261	40852.01726999518	1992338.6859540988	123170.14898158214	92539.05167374013	35097.974512620625	1151305.0917994496	72601.70184326248	2717632.241438544	1044884.6792964676	1678478.05443883	45734.64325782563	120511.59574592288	99910.52173230656	169197.8586629406	4945211.271961986	68694.34215169626	123454.9704909244	1432674.2509375515	1091014.6950470128	132418.4753601349	1406801.2280784165	1037164.6492237855	918600.7300080671	2519897.8450169447	72022.1947651489	625258.9995001318
2260733.046203641	544429.076046335	78165.00621255257	68524.81603600015	40829.22724776125	1992338.6859540988	123166.50635007233	92539.05167374013	35084.98298865632	1151305.0917994496	72599.39194365796	2717632.241438544	1044884.6792964676	1677159.107177816	45734.64325782563	120511.59574592288	99910.52173230656	169164.7221395375	4945211.271961986	68694.34215169626	122784.73987309703	1432674.2509375515	1090414.345922693	132317.4044631917	1406780.1773574257	1037164.6492237855	918600.7300080671	2519897.8450169447	72022.1947651489	625258.9995001318
2259929.9930183245	544429.076046335	78165.00621255257	68433.76422448439	40794.96328525097	1992338.6859540988	123156.55065202854	92504.79403891512	35069.95173028424	1151305.0917994496	72596.69534603723	2717632.241438544	1039523.7433667863	1676588.3954526961	45734.64325782563	120511.59574592288	99876.18354434466	169164.7221395375	4938360.247837659	68651.59114866164	122728.45702074762	1432674.2509375515	1086440.5244645341	132308.2924531399	1403373.5607372734	1036969.3236957024	918600.7300080671	2519672.3196804295	72015.46058310068	625258.9995001318
2239562.8753543072	541753.1051508539	78165.00621255257	67814.24815934047	40794.96328525097	1988343.3641773008	123090.90005620828	91918.53758447152	34992.16577096439	1146174.7786460444	72596.64388743737	2706771.046241767	1039523.7433667863	1670970.3168264425	44952.561025478026	118935.53347604041	99682.40552894957	168234.28411638364	4934934.308884419	68498.00031116526	122715.74287579853	1428257.0367694548	1083762.7785266065	132223.26281421416	1398021.4577802925	1031359.2427129246	913429.1970900224	2513286.4965949412	72015.46058310068	621926.3504962511
2239562.8753543072	537823.8946350543	78165.00621255257	67814.24815934047	40741.09503941182	1986672.9066915046	123059.81468117358	91856.74438008558	34914.333428089754	1146174.7786460444	72596.64388743737	2693508.427895475	1039523.7433667863	1670970.3168264425	44626.1133997309	116197.27960556968	99681.47632516602	166859.22463176277	4934246.427964377	68498.00031116526	122715.55245240137	1422668.4280844606	1083762.7785266065	132223.26281421416	1392860.4358370767	1027535.1866688747	910379.0716136354	2508241.076220065	72015.46058310068	621926.3504962511
2239562.8753543072	535806.1094794911	78041.2479617293	67586.03745929548	40729.836244745	1972887.8219413382	122974.20184479636	91184.77614663419	34901.387941237976	1136586.5318595602	72596.64388743737	2676336.0805501505	1038148.6814057743	1663142.118678854	43667.319028822276	116197.27960556968	99484.55094846856	166377.11320570056	4896560.265818773	68419.66831150095	122708.01903029995	1420704.7651500897	1078153.8759399701	132208.9257011684	1387525.0973686732	1024239.5207311676	909707.8780961285	2499833.9436492953	72015.46058310068	617844.0490924928
2237898.552324908	535111.5877942245	77993.6018216635	67586.03745929548	40604.60767737199	1961525.822327115	122974.20184479636	90895.59683901274	34901.2155396633	1130640.6154928426	72478.11171365193	2675947.805705515	1037523.4315050844	1658791.1940484294	43282.850872214774	114197.01490160184	99467.64864679019	166353.36508553065	4881248.716341605	68343.11940443698	122707.86982889126	1410286.6240510687	1076233.4231935171	132190.92701738613	1387525.0973686732	1022485.4518675619	908021.5117621635	2489259.215896116	72015.46058310068	613596.162382489
2235861.8983628	531814.1208394504	77992.69526453366	67531.84490909752	40604.60767737199	1959648.036211951	122974.20184479636	90895.59683901274	34692.578163872684	1119283.4883015146	72452.45917832348	2674153.0931799626	1029161.374495934	1658647.5742611222	42630.12755567709	114197.01490160184	99429.50463969383	165661.49607177355	4881248.716341605	68343.11940443698	122707.86982889126	1403823.4714274069	1074002.9212206556	132190.92701738613	1387525.0973686732	1017647.3544918167	904032.4881490741	2473351.0639692363	72015.46058310068	605034.7935305433
2231572.4858959722	528038.8753873713	77971.83595470458	67522.39153585718	40604.60767737199	1959648.036211951	122974.20184479636	90227.2184369335	34692.578163872684	1119283.4883015146	72451.17420765327	2663600.135572574	1029161.374495934	1656987.2104926906	41511.91895114172	113079.8781369866	99262.66164415203	164657.51339385525	4881235.987000742	68250.38693918323	122642.18019862153	1401652.6643404746	1068450.9162015629	132190.92701738613	1376285.8399955416	1013309.1869569151	898382.4236026083	2473351.0639692363	72015.46058310068	605034.7935305433
2231572.4858959722	527977.1110736904	77971.83595470458	67506.17055465752	40604.09777021359	1957876.0831228856	122974.20184479636	90227.2184369335	34692.578163872684	1119243.9749759308	72451.17420765327	2656559.7811606787	1029161.374495934	1656970.495987736	41511.91895114172	111617.3122221726	98983.59686173989	164073.34752237712	4880809.529816241	67945.06894430674	122642.18019862153	1401652.6643404746	1064489.6552597631	132190.92701738613	1371871.488096074	1010709.8201292015	897765.6366130771	2469273.776819421	72015.46058310068	601541.4705765293
2230812.2629573285	526249.5914071583	77931.70491305027	67503.95484782121	40591.77001271212	1945861.759544033	122974.20184479636	89750.17488164421	34692.578163872684	1119243.9749759308	72443.2988513977	2656498.8172554425	1003522.6487348148	1656307.1301480131	41352.142833924474	111617.3122221726	98905.54953907429	163615.72803094375	4865685.036278406	67945.06894430674	122636.82503857838	1400102.979161148	1064489.6552597631	132189.67499964434	1369155.4578362184	1008921.7667155738	897371.8139119768	2469193.05046891	72015.46058310068	601541.4705765293
2227821.370961872	526249.5914071583	77905.72100910412	67465.47426018614	40591.77001271212	1945861.759544033	122964.98688454049	89563.39532786433	34692.578163872684	1118902.5896676872	72377.81727587698	2655912.6493991357	1003522.6487348148	1645428.7686891777	41259.93112362898	111553.37319009918	98905.54953907429	163603.80128436218	4865360.046494023	67945.06894430674	122600.34909115313	1399864.8485374192	1063424.609532039	132189.62186542363	1369155.4578362184	1008874.4445340367	896586.7226928768	2467478.3752973247	72015.46058310068	601126.6391071931
2227821.370961872	519656.32704586233	77904.70576813663	67210.29260553382	40576.80474053234	1944874.5321741572	122960.72376269184	88195.8971545384	34679.78735311101	1111291.0630236892	72377.1547603628	2652381.302511729	1003522.6487348148	1598691.784498666	40359.49375839726	111512.1141262732	98853.40247351342	162267.35729937744	4864510.333192456	67933.7922091476	122600.34909115313	1393177.1164088675	1063226.375087741	132189.54077287798	1367241.6117461296	1003731.6826824534	891538.5379911717	2459556.0919637685	72015.46058310068	598423.9284001595
2225327.155139128	519656.32704586233	77904.70576813663	67210.29260553382	40567.20329438393	1944856.6234810038	122942.33994428228	88195.8971545384	34601.7166486553	1111291.0630236892	72372.55855793405	2649483.292922087	998931.9115171417	1531998.459692834	39804.176637941506	111353.1914679191	98685.07107843441	162267.35729937744	4864510.333192456	67910.7389652561	122459.04805375276	1392096.5075559574	1059217.584236916	132180.68129502746	1362207.749769015	1002416.0633732298	891538.5379911717	2459556.0919637685	71884.82619276347	598423.9284001595
2223302.2958173905	515465.6490206275	77904.70576813663	66871.52529038061	40567.20329438393	1940554.1387515017	122937.08216155786	87577.55463298473	34601.7166486553	1105830.4178362167	72372.55855793405	2644319.329037128	998931.9115171417	1527969.1941488564	38532.64741159218	109975.54405973776	98416.76768120468	159422.66016553508	4852569.700271747	67861.04333874238	122063.5215955299	1385043.206183287	1049280.3425810947	132180.68129502746	1353355.1322854636	997996.3050432809	887682.521405189	2447016.3891713438	71884.82619276347	593897.3192464076
2223302.2958173905	515451.93001434894	77903.99566187355	66858.64342105278	40567.20329438393	1940554.1387515017	122906.98607009262	87577.55463298473	34601.7166486553	1105593.3106239627	72372.55855793405	2643805.053915825	996904.1127995981	1518267.710236462	38460.707523739315	109909.423074743	98382.84427332338	159422.66016553508	4852569.700271747	67847.28921015124	122003.75668784305	1385043.206183287	1049280.3425810947	132180.68129502746	1353355.1322854636	997874.4833189058	887587.4692241468	2446895.4062934318	71884.22753658802	593665.427180985
2213952.918077127	515451.93001434894	77903.99566187355	66858.64342105278	40566.23192286144	1940554.1387515017	122764.23455847542	87571.09599299541	34601.7166486553	1105593.3106239627	72197.1840707548	2632058.6819506204	990112.2948105496	1515690.1757355526	38460.707523739315	109194.42509392067	98382.07475493166	159422.66016553508	4852569.700271747	67816.98064317665	122003.75668784305	1384794.3129806812	1049280.3425810947	132180.68129502746	1353355.1322854636	994204.834896607	887389.3300803085	2446895.4062934318	71883.40190517253	592728.79481693
2185988.677362798	515451.93001434894	77894.34453133531	66858.64342105278	40566.23192286144	1933607.166121611	122738.80284533225	87548.82497906129	34558.96489379812	1104524.0146076838	72197.1840707548	2632058.6819506204	984785.6885395305	1500015.125691737	38460.707523739315	108834.44776746638	98382.07475493166	159422.66016553508	4843283.595757283	67757.5216992658	121958.34450612206	1384794.3129806812	1049280.3425810947	132174.87431908364	1353355.1322854636	994204.834896607	887151.2694969572	2443320.413584992	71883.27490391301	592538.6395461904
2185988.677362798	512018.83475058264	77888.87162614013	66641.45356558819	40550.989727305736	1933181.1106284864	122722.25984424041	87220.91196356749	34558.96489379812	1098994.5506673036	72197.1840707548	2632058.6819506204	981505.4513213726	1487689.7368683764	37373.94145059356	107810.21171262157	98382.07475493166	159060.85228693968	4841928.351006166	67659.10830060484	121958.34450612206	1379181.3110534514	1039495.1187698118	132161.80230167843	1348617.5100023367	994204.834896607	883139.7718348324	2439885.404285479	71883.27490391301	590097.270798331
2185988.677362798	511996.9471726581	77888.87162614013	66641.45356558819	40549.38220147637	1932897.028700999	122722.25984424041	86755.96296177871	34558.96489379812	1098540.5920948049	72197.1840707548	2623588.1488128123	972109.1871086006	1487689.7368683764	37373.94145059356	106863.15447134624	98360.74653678387	158196.2333399091	4841316.596289433	67659.10830060484	121936.72717740294	1378224.0497373492	1039495.1187698118	132161.60278073963	1347000.068632016	988541.4554425918	879912.1522519949	2430546.7333180145	71883.22878586446	588399.7175017275
2185988.677362798	511996.9471726581	77888.6527418216	66573.72299337354	40549.38220147637	1923625.4334811275	122721.18890319743	86755.96296177871	34543.78571165584	1096797.1131885352	72196.14999307592	2623588.1488128123	971201.690720595	1484597.9873799877	37254.50702854057	106855.53504922982	98329.22196854962	158196.2333399091	4826072.765213846	67640.14814750101	121887.41283090546	1378224.0497373492	1039495.1187698118	132161.55300441768	1347000.068632016	988541.4554425918	879882.8944859528	2430535.392978664	71883.22744426082	588240.0157638396
2185988.677362798	511602.9921276085	77867.76478306278	66573.72299337354	40549.38220147637	1916955.6914835472	122676.14725662129	86755.96296177871	34501.59195429854	1096797.1131885352	72196.14999307592	2623588.1488128123	969661.8761676948	1483872.0108723133	37254.50702854057	106855.53504922982	98310.81558551776	158196.2333399091	4809678.332780124	67629.5624479997	121860.11331382453	1377810.5150088756	1037836.1721455457	132161.5480406844	1347000.068632016	988541.4554425918	879882.8944859528	2430535.392978664	71871.46893433666	587849.9453563524
2179886.704650014	511482.2186739917	77867.76478306278	66569.44485048001	40532.76592806355	1912562.8946800083	122676.14725662129	86638.89882524454	34410.04616932487	1093694.4536166915	72196.14999307592	2616499.429393126	969415.0410696233	1479581.201574375	36835.14091188555	105612.63885065181	98310.81558551776	158196.2333399091	4809678.332780124	67610.02175425668	121860.11331382453	1376155.3242486822	1036926.6303998121	132161.54631103826	1345260.0452278203	985437.3002246445	879133.5339309289	2424647.9504541885	71870.75122473897	586382.9190456657
2172580.5449625566	507801.02763875964	77840.13108763476	66548.04759286303	40532.76592806355	1912562.8946800083	122633.35020617282	85636.01404497674	34408.676099731834	1087242.6391526256	72196.14999307592	2612212.855516469	965543.6394449245	1451553.7821012938	35834.21404101615	104658.24198107533	98306.46693533512	157032.52464472692	4809678.332780124	67559.99360768484	121408.74882848382	1369079.6105973478	1030546.7630221848	132002.85416934732	1338863.0323937095	981404.8330887479	874466.1962160995	2413984.0545182936	71870.75122473897	583357.3020347237
2162625.758761207	497388.3138452301	77834.85793387177	66297.5171075291	40532.76592806355	1912562.8946800083	122578.75449184014	85447.79485647539	34363.08131771747	1072306.1560352314	72187.84824732397	2588413.8706928845	959496.9996824266	1450658.7805481004	33751.71479251508	102694.96082539324	98252.27869756492	155329.69097468437	4805601.2947475575	67458.00610289969	121265.42724622799	1362163.6783173939	1018627.5726426429	132002.85416934732	1320632.1694368138	967918.2895995023	865823.3612039457	2387414.2555603823	71870.72140236334	572829.232516155
2162625.758761207	497388.3138452301	77834.8262634468	66297.5171075291	40514.893818229764	1912562.8946800083	122574.48009702597	84655.61498213939	34361.390310422445	1072306.1560352314	72112.78293673498	2588413.8706928845	959496.9996824266	1449845.6254563457	33751.71479251508	102694.96082539324	98148.36966986024	154567.58310934214	4805601.2947475575	67458.00610289969	121265.42724622799	1352192.17895171	1015995.1038301938	132002.85416934732	1320632.1694368138	967918.2895995023	861811.6820026014	2387414.2555603823	71870.72140236334	572829.232516155
2161156.279002349	497388.3138452301	77728.35780908063	66234.70788842096	40514.893818229764	1912562.8946800083	122572.63451195932	84557.84195944763	34355.38282825802	1070899.6236646601	72112.78293673498	2587327.814541812	959077.065668172	1449593.0676875724	33490.294124639884	101829.20381264303	98127.43341323768	154405.9576646082	4805128.8982608095	67373.20390495057	121262.8067150352	1350820.6124251967	1014899.9662403282	131848.02207394008	1320632.1694368138	966808.8080611947	860897.7314411447	2387414.2555603823	71864.1001941293	572622.1395875801
2161156.279002349	497340.584346601	77728.35780908063	66234.70788842096	40513.84989520568	1911491.476301762	122431.4784004282	84542.27886489472	34348.90261228859	1070025.0434544948	72112.66458732511	2586534.4357794914	959071.9543058128	1447393.8250315052	33470.62227515556	101801.26898188166	98125.5711687321	154405.9576646082	4804623.105512585	67361.04821635102	120915.92461904316	1350820.6124251967	1014606.6638785793	131822.2310785575	1320632.1694368138	966574.2631464589	860897.7314411447	2387414.2555603823	71864.1001941293	572357.647711568
2160867.2816012357	497340.584346601	77728.35780908063	66234.70788842096	40496.400771215725	1903195.4456113135	122271.23290856816	84255.41642455161	34348.90261228859	1069859.3152660863	72111.74906386725	2586534.4357794914	959026.5670080786	1445092.4101414382	33465.072061932486	101768.79143756401	98079.41533229526	154405.9576646082	4785079.560587258	67322.72185672149	120828.50709414437	1350259.9162256224	1014020.5143696864	131793.36327497175	1320632.1694368138	966536.214421472	859484.6635701373	2387414.2555603823	71852.08433690874	572357.647711568
2152348.996309161	495032.8287337869	77728.35780908063	66234.70788842096	40485.177693643614	1902703.4937221066	122215.28854759323	84255.41642455161	34346.6511911724	1069859.3152660863	72109.92856107032	2579237.2529610945	959026.5670080786	1445038.5966317318	33042.438410043396	101076.07920695849	98057.8406604324	154405.9576646082	4784947.814705543	67314.74277369704	120726.79098119844	1347935.686335205	1010662.2180591727	131761.2519908942	1312429.3471482121	963374.9848092465	859484.6635701373	2387414.2555603823	71788.75945944796	572274.423304919
2143451.388890832	495032.8287337869	77728.35780908063	66234.70788842096	40485.177693643614	1901584.8020615063	122129.3681111899	83984.40681442006	34311.009647587125	1067973.2684691357	72109.92856107032	2579237.2529610945	948705.6056497766	1443531.280771939	33042.438410043396	101076.07920695849	98037.55001277385	154386.42733635352	4782698.549990079	67314.74277369704	120683.35854635017	1347935.686335205	1010446.4429986643	131611.03780292615	1312429.3471482121	963374.9848092465	859484.6635701373	2384612.9959844113	71680.78979057772	568518.2094280496
2143451.388890832	494906.3444991867	77728.35780908063	66169.37289189245	40463.09313554109	1901584.8020615063	122129.3681111899	83898.51737348214	34304.90409959255	1066578.012462647	72109.92856107032	2578759.3926874795	948705.6056497766	1438998.814574915	33034.35719266417	101018.48063756456	97840.69700971874	154068.04122017985	4782698.549990079	67234.61411494682	120672.92562064908	1347935.4771475496	1010261.4366589676	131605.0127267206	1312429.3471482121	963074.5426919723	859346.2159692879	2384251.187542987	71680.78979057772	568479.4151619175
2143451.388890832	491000.71414296405	77683.73657991888	66097.4508822538	40451.06941921761	1900848.493239763	122129.1484423443	83896.38341200595	34218.87001907431	1066450.9664468945	72092.7200194365	2567212.88700911	948615.318306151	1438998.814574915	32438.10118911564	100396.42341376124	97833.30206575306	153861.4591508334	4782099.482368983	67134.1957955199	120423.76261959241	1342176.694094769	1009915.6960220659	131605.0127267206	1311900.5496634229	957909.1748927037	853067.891828269	2382403.2302718144	71680.78979057772	568479.4151619175
2129355.6198192015	489610.6535272459	77683.73657991888	66097.4508822538	40451.06941921761	1898663.708808399	122114.42136286868	83822.37589715843	34218.87001907431	1065341.1050243294	72086.96141373717	2566697.582937822	946535.986364757	1435087.699196703	32411.577798070426	100057.9261874216	97779.02170906233	153632.58303862455	4777827.893906837	67134.1957955199	120374.11516611141	1341469.0793350681	1009365.9396868274	131605.0127267206	1310823.3525676143	955926.1407329895	852435.3852130447	2381283.438850323	71635.90308660918	567275.9446604463
2125955.72690331	487898.5347614579	77683.73657991888	66064.08115571737	40448.716635522185	1889531.7251845975	122113.7156153281	83156.45345616795	34079.738458450316	1062715.8098612798	72085.63229334386	2561964.7886740556	945802.5911903941	1427961.829819671	32256.22732136267	99769.68118365436	97779.02170906233	153015.953502423	4766293.909115979	67089.29511965977	120312.77759200995	1337857.97900601	1005026.5007690977	131605.0127267206	1306392.593172239	950286.767996898	852435.3852130447	2377725.8289828044	71613.57210073393	567083.196541407
2111600.5008027493	487734.89522570017	77683.73657991888	66064.08115571737	40431.04602078672	1889531.7251845975	122100.21528033093	83156.45345616795	34079.23733074328	1060154.271657621	72085.63229334386	2561854.647770848	944706.580347393	1427652.2230005516	32120.77237124135	99727.57273774261	97779.02170906233	153015.953502423	4766293.909115979	67089.29511965977	120248.9053810829	1337706.5370770362	1003285.0914988045	131605.0127267206	1305254.2416521397	950286.767996898	849173.8513990318	2374605.0456594913	71613.57210073393	564472.1036176857
2110291.4055330926	487691.05588650436	77683.73657991888	66064.08115571737	40431.04602078672	1883249.597658314	122032.85789397209	83156.45345616795	34037.44369201945	1060154.271657621	72085.63229334386	2561691.2074708473	944706.580347393	1424501.7147279708	31768.375368468733	99350.70440582841	97751.6076549329	153015.953502423	4757645.369514139	67089.29511965977	120246.44393225705	1337706.5370770362	1001866.9544044263	131500.75829366542	1304511.3451681186	950286.767996898	849173.8513990318	2372861.393345448	71613.15961263655	564472.1036176857
2110061.749203121	484250.12643805216	77674.46661957206	66063.95052078203	40431.04602078672	1881171.5980333898	121984.65431249679	83107.1958099878	33962.86544208533	1060154.271657621	72084.84803311898	2560856.9743084116	944706.580347393	1422859.8017353222	31502.45916035496	99231.64723045356	97713.16788854684	152923.64013663284	4752460.043994902	67026.63304594447	120221.19254853946	1336653.9752099046	999555.1284291794	131486.98464722518	1304100.3771914828	949317.7906531837	847367.8018787706	2372766.891701551	71613.15961263655	562870.549084619
2108152.883859413	483061.39894517703	77662.51043875846	65785.85335518594	40431.04602078672	1868732.3511022648	121984.65431249679	82773.98181823817	33962.86544208533	1058263.3614733662	72084.84803311898	2557810.034849588	941266.6864959624	1416412.8404581577	31123.322875644328	99132.77199606595	97647.31815062459	152115.0200543039	4741192.739263592	67010.4887545353	120221.19254853946	1334299.830066867	995718.1183560725	131465.90058981444	1297265.8932256366	948526.0833577809	845595.1498618553	2368132.453369674	71613.15961263655	562751.4179245288
2108152.883859413	481992.74357795034	77660.49931592695	65537.83423672183	40431.04602078672	1868732.3511022648	121984.65431249679	82085.30270767724	33960.62481691614	1051483.7205868624	72084.84803311898	2550311.126966295	932280.5760882577	1415403.902675126	30833.788786717836	97917.09214928462	97503.41988394619	151297.8050658406	4741192.739263592	66965.30286064137	120138.78677328306	1327880.3822740128	991148.2198054515	131400.10455201654	1295134.1252903687	944232.0297168813	842128.5483260878	2357720.407092623	71613.08338491753	560002.1860080808
2108152.883859413	479534.0977705304	77660.42751497836	65537.31433496412	40431.04602078672	1858039.7442087973	121971.47736163953	82085.30270767724	33960.415297339685	1051483.7205868624	72084.84803311898	2549826.258048737	932097.2953512874	1402275.6496357368	30396.823002293353	97917.09214928462	97474.85537015494	151297.8050658406	4726415.939442672	66950.56705913556	120138.78677328306	1325770.0319577015	990407.4014837213	131400.10455201654	1295114.337939867	942821.2390132998	841873.3072257799	2357720.407092623	71612.55285336786	560002.1860080808
2098517.323965841	476528.377392472	77659.77467373792	65537.31433496412	40431.04602078672	1847765.6912238803	121971.47736163953	82085.30270767724	33873.27947905261	1047780.4759478259	72084.84803311898	2543128.451725172	927308.731940828	1398462.374325764	29918.65108331332	97903.09424110675	97429.10382248201	151297.8050658406	4712444.925268577	66842.17916151695	120138.78677328306	1320837.7179698579	986334.2866222647	131400.10455201654	1292244.561799399	939083.6864723791	837571.0138097879	2353710.4576462586	71583.6003995731	558837.7500141356
2098517.323965841	476528.377392472	77658.55658290818	65498.01855267541	40431.04602078672	1843429.6601180383	121970.37887126309	82011.90540206335	33866.40871419379	1047780.4759478259	72084.84803311898	2543103.625688402	927308.731940828	1398462.374325764	29918.65108331332	97757.36855027384	97345.45475025914	150508.36428724576	4705986.3391533885	66842.17916151695	120128.92351337618	1320837.7179698579	986028.6778398502	131400.04673169513	1289044.975229665	938364.31262913	836483.2870389343	2351596.8298366736	71583.6003995731	557339.4076412392
2094374.6561564854	475670.23818835727	77657.17717642088	65448.899119804046	40424.292317460975	1843429.6601180383	121958.52388977082	81982.42571215706	33864.81989436002	1046753.6520219805	72026.67377372293	2540104.8536313716	926687.2627227753	1397973.308045689	29918.65108331332	97753.65075076703	97324.28493959524	150508.36428724576	4705986.3391533885	66799.51007530224	120053.54667609495	1320837.7179698579	985129.664776856	131353.77143261745	1289044.975229665	937967.2963358765	836483.2870389343	2351596.8298366736	71583.6003995731	557300.4195116147
2088083.241247388	470985.63896075374	77651.2610879069	65448.899119804046	40395.907946344145	1837582.8594570816	121921.31402280838	81959.28159444242	33864.7275749791	1046342.758060145	72026.67377372293	2539607.6114749	913760.9179757239	1397338.0469178779	29870.354854142905	97725.24568793864	97324.28493959524	150508.36428724576	4680757.253632526	66796.75586952962	120053.54667609495	1319836.6684231553	984736.7098721097	131353.77143261745	1289044.975229665	937779.4441003919	836308.6173059049	2349293.428199437	71583.6003995731	557300.4195116147
2088083.241247388	470281.6629740602	77649.32592941818	65428.57589961331	40384.943607297384	1829437.3948531824	121921.31402280838	81176.0468758222	33862.06696178713	1046342.758060145	72026.67377372293	2534588.313533669	913760.9179757239	1393134.4701311337	29729.470068166764	97603.34832542398	97316.75038184231	149638.02419594093	4677692.127646096	66688.48877858455	120030.12182998606	1316465.5842838278	983355.734009896	131348.86028878577	1287691.1557539587	933285.1766188327	836308.6173059049	2346646.3991847234	71583.04659701447	553655.7179699059
2082209.7459423786	469825.70068829943	77599.86292675554	65396.640592936055	40368.00670691753	1829363.9900683493	121858.81972624024	81054.10889787388	33790.94172521538	1046086.7574849275	72025.76004205269	2533703.671604058	913760.9179757239	1383543.327889246	29266.751816104595	97544.63816313652	97311.79669261737	149118.11847839883	4677692.127646096	66684.96953144667	120021.16574371481	1309372.1046032596	982017.0084474888	131348.86028878577	1286001.8815814704	931951.0708698062	834389.8377028098	2345147.9208316077	71467.77174200544	552590.0385306077
2082209.7459423786	469750.94068469346	77599.86292675554	65396.640592936055	40337.267134804766	1828432.2056982573	121858.81972624024	81050.05060934524	33696.47577703518	1045886.7496599673	72025.76004205269	2533493.8271794654	913760.9179757239	1383407.7702760808	29266.751816104595	97494.83325139085	97275.5941313235	149118.11847839883	4666173.5828003315	66587.43191361202	120021.16574371481	1309372.1046032596	982017.0084474888	131348.79617509813	1286001.8815814704	931951.0708698062	834388.9269128903	2345147.9208316077	71467.77174200544	552590.0385306077
2081659.219241031	469750.4128901988	77589.51453796036	65396.63585093272	40337.267134804766	1828432.2056982573	121829.13830744162	81043.37858454038	33690.272858974655	1042524.2757822073	72025.76004205269	2533041.2364539653	911699.0135846083	1378436.5652672853	29266.751816104595	97482.64883640331	97274.09899244437	149118.11847839883	4663849.001021592	66462.78311474135	119965.30513258332	1304416.1111685033	982016.9057703151	131348.79617509813	1285991.5454614356	931951.0708698062	834061.3456491221	2335014.6505439472	71459.78821016177	552581.878766612
2081110.6479613285	469750.4128901988	77534.70262245207	65394.406841287644	40279.83107503984	1818770.3922035275	121773.98731182408	81021.20751392972	33687.93799951939	1040928.5582342753	72025.76004205269	2516787.0335508306	910994.4733180982	1378436.5652672853	29178.38676106723	97482.64883640331	97250.39145753611	149116.37456371062	4645446.483591238	66403.62557602057	119949.08743270008	1302587.4925713448	978511.8460861892	131309.4976494343	1277902.7005794186	922933.4085341643	828595.4973627814	2335014.6505439472	71459.78821016177	549378.7180230698
2062848.2407548435	469469.17293518287	77495.35945494488	65301.90045019742	40279.83107503984	1818226.3659202901	121766.23863221552	80743.9758697843	33687.937659022435	1038228.8437479339	72025.76004205269	2516123.620160881	910277.6604993069	1377898.058033326	28810.568546608883	97394.01736883231	97242.59203668995	148427.4295151223	4643900.590360799	66246.2966631527	119722.30223577718	1301453.4552236057	975392.2768922918	131304.8332358188	1276508.107347376	922107.3457194713	826675.9470026186	2334991.8426399045	71459.78821016177	547088.8227834787
2062848.2407548435	469469.17293518287	77473.62924356709	65301.90045019742	40279.83107503984	1818226.3659202901	121755.4090960291	80743.9758697843	33654.92546395263	1037526.6902971457	72025.76004205269	2513936.649980736	909631.9294927848	1377898.058033326	28746.652713097326	97394.01736883231	97136.41386610744	148334.85397339985	4643900.590360799	66217.67321954638	119694.8756113847	1297190.8817204875	975392.2768922918	131301.49735011643	1274903.006916013	921390.7183461252	826675.9470026186	2331779.1365622007	71459.78821016177	547075.9737113023
2062848.2407548435	467420.7661033954	77473.62924356709	64988.33781654315	40279.83107503984	1818121.6500997667	121744.88449387546	80622.17889552981	33654.84223547422	1032590.0989256182	72025.76004205269	2506918.8782153223	907640.2112079486	1377717.3373999028	28746.652713097326	95921.3648643901	97077.85392475799	148024.7266270538	4641385.146304292	66217.67321954638	119694.8756113847	1297190.8817204875	970620.9979333018	131301.49735011643	1269552.2079639665	920880.8272428577	822247.6646234411	2330803.237111149	71440.16688429612	544628.4599510093
2062666.5973604198	466657.5000755566	77473.62924356709	64980.041735403196	40252.79542062373	1818121.6500997667	121744.88449387546	80478.5411512772	33641.05588010625	1016511.9588170169	72025.76004205269	2506600.028926234	903753.5421192204	1375373.0314026512	28743.910299369836	95076.0724783668	97075.36617439913	147391.7241700955	4641385.146304292	65994.58291882595	119670.23119185046	1297190.8817204875	969095.5401457417	131301.49735011643	1267069.6269214323	917857.4482199345	821068.8237745606	2320056.1843073256	71429.92383559757	543998.4230232491
2057022.2152808588	464906.9783329383	77472.15320731825	64974.45168725811	40252.79542062373	1814225.1629735287	121712.70640029041	80145.17799624355	33638.00718961131	1016511.9588170169	72025.76004205269	2500254.0432055206	898010.4483852613	1368617.2911888799	28250.734641293428	94739.97393184909	97030.53076000114	146824.71441385988	4639139.037886886	65990.64652549918	119670.23119185046	1297190.8817204875	966202.7471334359	131287.59773784806	1262812.680185065	912664.2258969421	818100.2855324174	2315174.4857631107	71379.39896169626	541471.9152036265
2057022.2152808588	464213.28147974337	77472.15320731825	64778.84639018637	40252.79542062373	1810448.4134127519	121680.2983203431	80145.17799624355	33603.936004937364	1015717.0560937508	72025.76004205269	2497093.164785203	898010.4483852613	1368257.052261061	27925.764478093093	94405.88139181254	97025.03601544669	146824.71441385988	4632362.372471491	65982.62178382458	119670.23119185046	1261071.1688637838	965159.2299262091	131257.14973480883	1260111.4781316228	912664.2258969421	817671.0639828485	2315174.4857631107	71253.69350417897	540935.9592105931
2055036.7857909293	463090.1462530778	77472.1024425428	64778.84639018637	40252.79542062373	1808610.9017285295	121680.2983203431	79791.89185020141	33594.10026575811	1015717.0560937508	72025.76004205269	2495430.2065884266	898010.4483852613	1367882.768709137	27744.953328530777	94341.50605005349	97015.1335489681	146684.0165474149	4632362.372471491	65969.01268866332	119646.13568610244	1261071.1688637838	964668.3379475233	131230.71643102504	1259112.3282566115	912653.5080754053	817596.8906492074	2315174.4857631107	71250.61631999319	539417.8683868172
2049460.6404153218	462906.7003955269	77387.08256604066	64778.20246193693	40252.79542062373	1776304.1922038035	121536.65930070744	79791.89185020141	33567.18732688359	1015717.0560937508	72017.51788371154	2495191.8441021624	897688.9746207113	1358094.5468125052	27744.953328530777	94341.50605005349	96994.91451156602	146684.0165474149	4588195.454109273	65801.9311173638	119574.5727498527	1261071.1688637838	959909.1641547327	131230.71643102504	1258712.7933794018	912608.0658048951	817535.584651825	2314297.837881288	71245.7369708501	539417.8683868172
2041070.1248720333	462881.36016531475	77373.51976439879	64777.27278461171	40252.79542062373	1776304.1922038035	121536.65930070744	79791.89185020141	33567.18732688359	1014684.5167618443	72010.34199144441	2494557.143265389	897688.9746207113	1357665.1056888348	27735.23323400659	94075.11964581019	96993.99340973547	146634.0861971511	4588195.454109273	65801.9311173638	119574.5727498527	1261071.1688637838	959909.1641547327	131230.61530583433	1258266.8670138416	912608.0658048951	814170.3835272505	2314297.837881288	71245.7369708501	539417.8683868172
2041070.1248720333	455510.25451650337	77373.51976439879	64537.993427575784	40245.8124178467	1776304.1922038035	121536.65930070744	79140.1300323054	33567.18732688359	1002269.3904539645	72010.34199144441	2480302.5803946047	888843.2399179892	1353611.3824959588	26992.485328637293	92038.06819992002	96896.91832814108	145338.40331653605	4585807.10269829	65590.75190715448	119574.5727498527	1256289.2622158164	950388.979315936	131074.7041800561	1249636.0833342897	902500.1837924734	804978.5821355681	2301017.37055636	71245.04899961605	531316.7668209019
2039193.8288684608	455510.25451650337	77362.98330114067	64537.993427575784	40245.8124178467	1776225.7712252394	121517.60747848124	79078.21800163233	33556.5636026294	1002269.3904539645	72010.34199144441	2480302.5803946047	888843.2399179892	1349369.0667196307	26890.796235051544	92038.06819992002	96896.91832814108	145338.40331653605	4582972.346486918	65590.75190715448	119574.5727498527	1256289.2622158164	950388.979315936	131074.7041800561	1249636.0833342897	902500.1837924734	804978.5821355681	2301017.37055636	71196.87961058097	531316.7668209019
2025241.3335687327	455510.25451650337	77358.98815693862	64537.993427575784	40245.76968695028	1776225.7712252394	121426.74264610632	79078.21800163233	33556.40525081022	1002269.3904539645	72000.44747426869	2480302.5803946047	888843.2399179892	1349369.0667196307	26890.796235051544	92038.06819992002	96896.91832814108	145338.40331653605	4581329.788221718	65588.82845700053	119543.09936734106	1212719.0152314068	950388.979315936	131074.7041800561	1249636.0833342897	902500.1837924734	804978.5821355681	2301017.37055636	71181.7949151474	531316.7668209019
2023454.1949033993	454890.501208914	77358.98815693862	64518.40828581423	40245.76968695028	1776225.7712252394	121412.08056671883	78887.34349105699	33391.31355028853	1002269.3904539645	71998.59851314317	2479486.4211882367	888843.2399179892	1345724.1901649318	26717.700469906278	91817.39374606765	96843.21113513922	144987.05710272375	4581168.848606696	65079.44776407242	119485.73977169309	1212719.0152314068	950388.979315936	131074.7041800561	1249018.0718609085	902500.1837924734	804978.5821355681	2300374.391124015	71181.7949151474	531177.02254352
2023025.4246426167	453632.18110246415	77357.8571345021	64509.04343684015	40239.34733844591	1776225.7712252394	121382.4472773043	78887.34349105699	33391.31355028853	1002269.3904539645	71998.30212181028	2478356.56970535	887573.2415347239	1344657.0727056072	26546.909139255986	91817.39374606765	96824.9489968352	144931.60713221296	4581168.848606696	64980.269972748996	119478.50084914596	1212719.0152314068	949055.8663189716	131074.7041800561	1248257.767848038	901397.4589550467	803026.6856735555	2295992.638738108	71181.7949151474	530108.0279326756
2023025.4246426167	453546.6392201044	77324.43641426244	64509.04343684015	40230.98016660552	1773939.8523911342	121379.73750238979	78718.9271021225	33391.31355028853	995184.8106070659	71937.15688633727	2476077.6031669886	884112.7562480946	1340155.9613336038	26546.909139255986	90914.13510937039	96778.7215801378	144675.9288386047	4576012.040449596	64968.842154059064	119463.21252476302	1206295.0125189365	945298.4678782215	131074.7041800561	1245992.8957082394	897587.0904563575	799863.958985376	2294883.7078704513	71181.7949151474	528230.0581508669
2023025.4246426167	449592.17688361387	77322.72154249896	64509.04343684015	40230.98016660552	1770482.2400265057	121349.09796768651	77805.22514169013	33391.31355028853	988623.5132387558	71920.65540262562	2373892.8046375313	880581.7118562373	1340155.9613336038	25697.36857934567	89723.25552628849	96736.66674421854	143573.46354265173	4568477.044735633	64790.569374319006	119457.94371162963	1206295.0125189365	937936.540604352	131025.07124461416	1235446.3036549888	889004.1593388204	796652.1701799823	2281712.147097419	71181.7949151474	522685.0370723821
2018628.4735515616	449592.17688361387	77322.09094824441	64483.64711192246	40230.98016660552	1770482.2400265057	121349.09796768651	77805.22514169013	33391.31355028853	988623.5132387558	71918.75464207825	2166780.7485691565	876795.6950434577	1340155.9613336038	25697.36857934567	89723.25552628849	96721.03393589515	143449.27872759712	4567332.566884525	64770.06575551567	119456.83786754162	1202516.651669724	937936.540604352	131025.07124461416	1235446.3036549888	889004.1593388204	796652.1701799823	2281712.147097419	71181.7949151474	522685.0370723821
2007355.7756193497	449592.17688361387	77285.33081852926	64465.09387659584	40223.23650241066	1770364.304580168	121349.09796768651	77805.22514169013	33387.9092810485	988373.5912629511	71918.75464207825	2165978.590317497	876795.6950434577	1337369.300964333	25697.36857934567	89723.25552628849	96719.29344092899	143181.1306624742	4566954.201125269	64720.459537868985	119339.99656666232	1201782.861455571	937936.540604352	131025.07124461416	1235446.3036549888	889004.1593388204	795665.5512668894	2281712.147097419	71181.7949151474	522685.0370723821
2007355.7756193497	449592.17688361387	77285.33081852926	64456.301880418316	40222.22289678082	1770147.0700609079	121346.98133923086	77805.22514169013	33387.9092810485	988373.5912629511	71918.75464207825	2165978.590317497	876795.6950434577	1337369.300964333	25697.36857934567	89723.25552628849	96713.97862420385	143181.1306624742	4566954.201125269	64720.459537868985	119314.19267363749	1201710.1583406187	937936.540604352	131025.07124461416	1235446.3036549888	889004.1593388204	795665.5512668894	2281712.147097419	71181.7949151474	522685.0370723821
2007355.7756193497	449592.17688361387	77285.33081852926	64448.284322341766	40222.22289678082	1767319.0291444885	121282.66261164518	77805.22514169013	33352.79345662164	985585.0196892516	71901.77457888365	2144404.382208571	872833.6959031721	1334527.6739105987	25631.106017648053	88911.83088482494	96495.02634522607	143181.1306624742	4552117.426085768	64720.459537868985	119268.47692609398	1201698.809362738	933457.43896374	130998.03898947811	1232739.4671105607	886786.0645129837	791156.4755010616	2272905.497062504	71181.73905111886	522685.0370723821
2003637.9860461224	449443.6847791541	77285.33081852926	64394.39980585758	40222.09367186577	1745947.0503089803	121271.17009474324	77799.15885969733	33333.92282269092	985569.1144992957	71899.81055935496	2143991.66636615	872833.6959031721	1328617.9783186626	25627.33966834275	88911.83088482494	96495.02634522607	143180.83870484735	4511688.078188521	64488.93612295713	119268.25450077442	1187983.7159988456	933457.43896374	130980.73467779596	1232739.4671105607	886781.2234529483	791156.4755010616	2272905.497062504	71082.87208400454	522576.59575317556
2001598.044036874	449443.6847791541	77285.33081852926	64394.39980585758	40214.94511621946	1745947.0503089803	121271.17009474324	77799.15885969733	33298.23463391431	985569.1144992957	71881.6918181803	2143991.66636615	872833.6959031721	1328379.4364601448	25627.33966834275	88911.83088482494	96495.02634522607	143180.83870484735	4511688.078188521	64478.67946800958	119129.99706036244	1187983.7159988456	933457.43896374	130980.73467779596	1232739.4671105607	886781.2234529483	791156.4755010616	2272905.497062504	71082.87208400454	522576.59575317556
1995566.6092140009	448032.0974581451	77285.06587463788	64372.38448269867	40212.7050637268	1745947.0503089803	121269.25852555952	77769.0687961934	33298.23463391431	982146.3648312904	71881.6918181803	2124382.450109257	871894.5418060193	1327255.8147003795	25473.628830260768	88512.57472841447	96486.24757526613	143179.1917625022	4511688.078188521	64403.10574483376	119076.62007484572	1186349.6563576118	930416.7109132217	130980.73467779596	1232407.2300365611	886421.8719079185	787430.8381619093	2269057.754544385	71082.87208400454	521878.8963234966
1980820.402763143	448032.0974581451	77280.35210959079	64290.69179844805	40209.6866386109	1742394.7706156815	121269.25852555952	77641.59897180398	33294.80986738691	982146.3648312904	71881.6918181803	2124382.450109257	867915.1395323433	1320582.4359154291	25375.99390436306	87057.64281723183	96486.24757526613	142878.84941048312	4508960.582582279	64403.10574483376	118983.98096533086	1186349.6563576118	929835.9038432051	130971.94419040615	1228002.5050952772	883950.9178419354	787430.8381619093	2265370.2556865397	71082.87208400454	519322.7368605984
1980820.402763143	447199.1153056589	77280.35210959079	64255.07875765645	40200.68139261461	1732878.9951108638	121269.25852555952	77641.59897180398	33250.93315084389	981042.170665365	71881.6918181803	2124382.450109257	867915.1395323433	1320582.4359154291	25338.964808058423	86986.28665284591	96486.24757526613	142878.84941048312	4493399.11437861	64403.10574483376	118863.97260605163	1186349.6563576118	929483.3074945136	130971.94419040615	1228002.5050952772	883950.9178419354	787300.5520545266	2265370.2556865397	71082.87208400454	519322.7368605984
1980820.402763143	445088.97877807857	77278.9154589261	64083.576317296385	40182.74304498612	1732878.9951108638	121208.27256284833	77202.0660902665	33248.14964093247	972999.323113567	71881.6918181803	2124200.8825404043	864923.7810176631	1320582.4359154291	24964.36955032589	85299.47632594367	96402.32563640599	142122.02775658615	4493399.11437861	64350.69297838519	118841.47129027185	1184374.8403073393	922358.2141437125	130882.79394778279	1225318.8786928782	878417.9831800887	783846.64014852	2261682.932318947	71082.87208400454	514654.7548642383
1980820.402763143	443735.4014232684	77278.90310968948	64083.576317296385	40178.36751755139	1732878.9951108638	121180.87006212246	77202.0660902665	33243.22081122128	972999.323113567	71881.6918181803	2114266.1685360223	864923.7810176631	1319530.449517647	24964.36955032589	84676.22860382807	96402.32563640599	142122.02775658615	4493399.11437861	64340.54773531076	118830.14061444705	1181881.0571978772	922358.2141437125	130861.43254288127	1225318.8786928782	878417.9831800887	783846.64014852	2261682.932318947	71082.87208400454	514654.7548642383
1966688.8289971082	443735.4014232684	77278.90200937242	63985.71348875591	40128.15472399024	1732878.9951108638	121107.9468178463	77202.0660902665	33241.27191854858	972999.323113567	71859.7927303697	2114266.1685360223	864870.8443865564	1316292.2472607768	24923.60256496223	84676.22860382807	96292.69594812453	142122.02775658615	4490739.216733955	64321.51072416739	118804.03656920754	1175722.5779906283	922358.2141437125	130809.06272688552	1223505.7956263823	878417.9831800887	783134.6064455274	2258728.0019572675	71080.23318321671	514654.7548642383
1965090.8870065778	443639.0167157371	77278.89878523984	63985.71348875591	40106.70290447224	1726596.7644655022	121107.9468178463	77202.0660902665	33227.41524120793	972999.323113567	71830.00895016213	2114266.1685360223	864723.3203559992	1316292.2472607768	24868.336107375195	84676.22860382807	96258.93010209581	142122.02775658615	4482741.5046166275	64274.09951089099	118560.08262773951	1175722.5779906283	922285.2043799877	130808.33292567686	1223505.7956263823	878417.9831800887	782928.2518938083	2257513.3712903094	71080.23318321671	514654.7548642383
1965090.8870065778	443499.01341996196	77270.09191224782	63573.63348582808	39811.27175419641	1726376.2155848318	121091.38797343746	77147.41979532766	33223.7352872076	972999.323113567	71830.00895016213	2111392.2309638886	864518.9076121482	1315976.4982749217	24309.613507202725	84676.22860382807	96165.41552391711	141800.82624804365	4481666.18329472	64274.09951089099	118560.08262773951	1175167.36203694	921781.7253563378	130808.33292567686	1223505.7956263823	878417.9831800887	782614.2963724958	2255120.2171288314	71080.23318321671	513428.08094124735
1964464.3403844442	443423.0177071979	77237.98327310209	63573.63348582808	39811.27175419641	1725052.4466669506	121072.00850859137	77031.38768743756	33217.802672563186	970098.5410139621	71830.00895016213	2111392.2309638886	864494.1688379851	1315621.9829835591	24309.613507202725	84636.64366370764	96102.86328945815	141478.92766030453	4470473.1985443635	64265.14110491063	118037.06878738503	1173961.4569217353	921600.980731172	130808.33292567686	1223505.7956263823	878348.1021648718	782614.2963724958	2255120.2171288314	71080.23318321671	513428.08094124735
1962504.0303945867	442851.7096631158	77226.84971910492	63500.317924719464	39791.90361535987	1722417.312418012	121070.6911255044	76871.60180966588	33186.91670280526	967947.1797910281	71715.65973549525	2106509.431521918	862456.3930963305	1314395.7115224262	24196.68810933766	84636.64366370764	96102.86328945815	141279.06303490314	4466807.031738935	64176.09139133175	118037.06878738503	1172390.3134618907	921536.5292551725	130808.33292567686	1221172.06203812	876259.0504763194	781540.4803334041	2255067.4582476174	71078.46098898917	512933.9261136222
1958453.9691042604	442377.81598996633	77116.484340646	63500.317924719464	39788.96847812173	1720861.5663450586	121027.08123433463	76592.18642232163	33158.74779588828	967415.2661945266	71700.87980472286	2106509.431521918	861094.8836028443	1313985.749501283	23986.734848145512	84568.0710539631	96095.00785647535	141279.06303490314	4466807.031738935	64143.50361599697	118037.06878738503	1172257.9039378373	920756.5755600602	130736.01602408038	1215930.6847806468	872653.6448506634	781021.9204887709	2249692.4144923002	71077.713516754	509897.7365678451
1958453.9691042604	423779.29588853265	77097.70937517511	63500.317924719464	39788.96847812173	1684570.9258358572	121027.08123433463	76592.18642232163	33158.74779588828	943891.9571351594	71690.587957706	2079340.432891433	848503.0363403863	1297014.5076327263	23305.561033450045	79462.4613689376	95906.54517717726	140477.94434959718	4427621.942370286	64141.340944268915	118037.06878738503	1170391.9736711723	897156.6274830442	130734.98812815997	1205161.4965242771	856024.1562086578	767876.7803919051	2219751.9177893633	71066.61084536328	497155.58779135975
1944578.6618738458	423779.29588853265	77096.70171130101	63422.58152474042	39696.92247299785	1684570.9258358572	121027.08123433463	76033.29681615841	33158.74779588828	943891.9571351594	71690.587957706	2079340.432891433	848503.0363403863	1297014.5076327263	22860.28666185902	79462.4613689376	95837.35786421725	139585.74268455972	4423233.271142778	64047.71356933483	117810.9433374892	1167031.9428516254	897156.6274830442	130734.98812815997	1205161.4965242771	856024.1562086578	767763.8855638647	2219751.9177893633	71066.61084536328	497155.58779135975
1944578.6618738458	423779.29588853265	77094.36926119246	63422.58152474042	39620.68347981947	1664142.1316183794	121012.19363642143	75627.32291797077	33124.34001164108	936622.4321900432	71682.74271953998	2079340.432891433	842598.8753024477	1293117.6479128306	21639.982426727256	79462.4613689376	95837.35786421725	138628.85389744426	4423233.271142778	64011.06276987192	117810.9433374892	1167031.9428516254	896347.6486631851	130730.85074345453	1185422.7586441129	845891.1454565985	759345.3085199672	2210821.670032774	71049.40916064233	490806.2243746849
1943836.011379073	423779.29588853265	77094.36926119246	63328.150983337946	39620.68347981947	1664142.1316183794	120973.09998693492	75609.09495456798	33067.61931739238	935631.1774165529	71583.06940710865	2071492.08252883	841008.0024444577	1291870.2566041034	21418.6027283113	79462.4613689376	95835.47783115489	138112.08789034048	4423221.907193449	63949.06011286204	117736.46926090182	1166368.4826844037	896102.1426108922	130707.61467066684	1184605.9619672054	844155.35913444	758592.0694286319	2209099.0833485853	71029.58853055452	489577.74200098513
1942887.7835207833	417726.2674331859	77094.36926119246	63280.17999858388	39620.68347981947	1648531.825454486	120973.09998693492	74769.50864207646	33048.08421176764	928638.231058314	71505.32374048309	2069447.6561627227	839106.989257446	1285679.2176056514	21281.17551979753	78693.76038086026	95598.70526598889	137563.93627601827	4393569.076895266	63949.06011286204	117731.63410806996	1165114.6340870792	886855.1610031726	130707.61467066684	1181566.124536674	841715.2773192341	753853.8217889896	2201347.1816147384	71027.5566581982	487742.2995749927
1940894.2469689995	417726.2674331859	77094.36926119246	63275.55998332395	39620.66868315663	1648531.825454486	120948.89457004842	74769.50864207646	33048.08421176764	928638.231058314	71467.69558182829	2067766.2889976122	838086.1162431418	1285679.2176056514	21144.194736205052	78693.76038086026	95598.70526598889	137443.30827330612	4393569.076895266	63853.407578252234	117518.0392214084	1163904.8811203341	886855.1610031726	130612.34199357136	1181393.0585136313	841600.9817593693	753853.8217889896	2201347.1816147384	71027.16009835401	487594.26526115846
1938355.263831525	417726.2674331859	77094.36926119246	63275.55998332395	39563.96557374674	1648531.825454486	120941.54585425254	74769.50864207646	33012.65365491102	928638.231058314	71467.69558182829	2067766.2889976122	837479.2536920158	1285110.496951772	21144.194736205052	78693.76038086026	95598.70526598889	137443.30827330612	4393569.076895266	63637.75716810063	117518.0392214084	1160311.1280316608	886855.1610031726	130612.34199357136	1181393.0585136313	841600.9817593693	753853.8217889896	2201325.3947669338	70931.40289971732	487594.26526115846
1927472.3578599966	417726.2674331859	77038.76125495689	63270.999250235705	39563.96557374674	1648531.825454486	120939.97543727547	74769.50864207646	33008.670096587346	928638.231058314	71467.69558182829	2067592.6310066709	837402.1902698888	1283364.5877216966	21144.194736205052	78693.76038086026	95598.70526598889	137416.0744434856	4393569.076895266	63620.77971974654	117456.3630820808	1160311.1280316608	886855.1610031726	130612.34199357136	1181393.0585136313	841600.9817593693	753853.8217889896	2201325.3947669338	70931.40289971732	487594.26526115846
1926272.681321949	414147.3441761117	77038.76125495689	63221.20761793038	39563.59329903091	1639734.2136227577	120855.09490345533	74620.40194152205	32963.83762291807	927889.7953186145	71467.69558182829	2061148.3151537946	834799.6066227049	1280653.1139599965	20802.807717119933	78422.73916716094	95240.71555397788	136509.62898954976	4375013.611942595	63620.77971974654	117446.05092401247	1160311.1280316608	884907.4231730531	130612.34199357136	1180827.8127996828	841600.9817593693	753565.0659022894	2195545.3251312543	70931.40289971732	486985.3225402232
1926272.681321949	412854.9331187623	77038.76125495689	63042.21569408512	39563.59329903091	1633744.309672392	120850.98494938764	74582.9391393755	32867.27733225146	923475.992910341	71391.25147987097	2045869.560806802	831601.0759981921	1277840.1709700976	20498.41506407148	78125.0681173362	94974.85226323247	136203.0657024329	4364706.718738665	63620.77971974654	117441.2290764591	1146585.6558495697	880983.0063785211	130612.34199357136	1177615.1554182244	837073.1664011088	749307.6029407947	2191490.1829584218	70919.23365559847	485665.745734632
1924553.7478427973	412854.9331187623	77038.76125495689	63012.84780071618	39563.59329903091	1633744.309672392	120850.28951812939	74425.4433208064	32845.45572603859	922363.2903385174	71386.13785205655	2041169.1725500815	830548.7654961736	1276845.8068606905	20445.412406786534	77866.31684976202	94974.85226323247	136203.0657024329	4364706.718738665	63620.77971974654	117441.2290764591	1146585.6558495697	878597.6638910564	130594.6824633931	1176735.3489499385	837073.1664011088	748437.8257514869	2191490.1829584218	70916.80859758466	485096.9629376093
1920383.2188031694	412247.9610887972	77038.76125495689	63012.84780071618	39563.59329903091	1631586.2775037352	120843.70941056412	74359.47997365575	32840.56059470393	919068.7369052253	71386.13785205655	2038403.6603339396	826700.5064577858	1274195.2937398767	20435.061933497018	77258.87514643586	94974.85226323247	136112.98697091296	4361675.285775752	63620.77971974654	117373.50822672634	1146585.6558495697	876788.7360216004	130573.09736390997	1171799.0680703244	834854.1270321014	747455.0386385085	2187618.1468145116	70910.21595327393	483248.1918233349
1919791.2984371502	405335.27262306784	77038.76125495689	63012.84780071618	39563.59329903091	1626155.243096693	120828.85375100878	74359.47997365575	32827.99400230533	913346.6674865072	71386.13785205655	2038403.6603339396	821161.7221411163	1267979.0922897446	19731.273738759413	77258.87514643586	94974.85226323247	133970.43754431893	4347223.226873765	63620.77971974654	117356.08776195592	1139880.8544737003	869818.5726069662	130544.00405273092	1160222.9883945102	827234.2655093186	742591.042818424	2169964.3144135084	70904.29172502946	482151.5496624038
1913956.2738877179	404594.95646763506	77033.86013634717	62945.57922794587	39560.93571688436	1626143.9077917319	120823.5403775052	74318.93081361371	32826.602829460826	912614.8049177051	71278.23058870427	2038340.1667646205	819778.6787379428	1266645.8871697953	19475.251151401855	77258.87514643586	94942.05209196848	133726.13872290743	4302748.579374425	63613.12111049286	117349.45315642828	1139880.8544737003	869818.5726069662	130543.74270032937	1158926.2583762442	826255.869165522	741520.8574369058	2169964.3144135084	70891.54396589047	479701.4882353039
1913956.2738877179	404594.95646763506	77033.86013634717	62945.57922794587	39560.30101053148	1626066.5353022956	120823.5403775052	74288.25399450293	32826.444829666056	912478.4149473972	71278.23058870427	2038233.3622160025	819712.9314866043	1266645.8871697953	19404.266639119396	77258.87514643586	94935.9572080841	133726.13872290743	4210868.902915217	63597.9550445175	117338.83367771436	1139880.8544737003	869818.5726069662	130494.43969153117	1158926.2583762442	826255.869165522	741372.968662577	2169964.3144135084	70888.09791532648	479701.4882353039
1896506.069791256	404594.95646763506	77004.5267490837	62941.208995544235	39556.16589184967	1622820.7617542052	120812.97445862461	74193.9001132249	32813.78734322766	911831.342052368	71260.4822532366	2037066.7979660123	819712.9314866043	1266645.8871697953	19284.05347790361	77212.22017932525	94935.9572080841	133726.13872290743	4210822.822832108	63588.495361064575	117334.38295352134	1139880.8544737003	868454.6682223696	130494.43969153117	1158926.2583762442	826075.3127571108	740670.6644322936	2169964.3144135084	70886.48240395855	478786.3685511123
1877996.0056024196	404594.95646763506	76995.18561522831	62922.07175841578	39517.94363581562	1622820.7617542052	120712.86381134795	73973.26431319151	32792.31358606329	911300.1345738377	71260.4822532366	2035279.106398764	819704.8306042172	1266641.2009970446	19284.05347790361	77171.27160381051	94850.92079949986	133662.91090792883	4210283.090564221	63387.27122172517	117334.38295352134	1132247.6254224959	868454.6682223696	130479.95002828073	1158926.2583762442	826070.0249008591	739586.820286013	2169964.3144135084	70886.48240395855	478028.5935070942
1875374.409369664	402428.63635134057	76995.18561522831	62759.79157524715	39517.94363581562	1620499.4083638792	120693.26631504743	73696.29641114926	32753.475283566157	909089.4685783852	71260.4822532366	2029668.0409242702	816057.7083696256	1262166.244390169	19199.362305124956	76605.42362518782	94795.54102590925	133435.16294952325	4208257.479441439	63387.27122172517	117334.38295352134	1132247.6254224959	865538.4930668336	130479.95002828073	1155754.4004822748	824010.1790852726	737565.0824547724	2167503.0343231433	70886.48240395855	475333.526733545
1873591.403187946	401936.57155148324	76994.97714430369	62646.012812317545	39426.57104457722	1616605.583302438	120665.37624715226	73670.27388026103	32691.40788792074	908045.297798311	71260.4822532366	2027181.8296278685	815977.2617048238	1261110.1814542175	19147.162654136322	76581.8973574986	94795.54102590925	133165.70496930036	4208257.479441439	63387.27122172517	117302.11768979495	1132247.6254224959	865538.4930668336	130479.9482320375	1155754.4004822748	823510.9300563838	736869.043107853	2167170.9644675823	70886.48240395855	473852.74566549965
1873591.403187946	401830.92405984766	76994.86395669075	62646.012812317545	39426.57104457722	1616542.7622486737	120617.39294020356	73594.68010184763	32691.40788792074	907629.5987561501	71260.4822532366	2025072.9534494027	815585.5156532531	1260951.9569064472	19041.246509751283	76448.93202840786	94787.25001893593	133141.83980460852	4202965.027330968	63350.33758794085	117234.3361471971	1129244.959422773	865538.4930668336	130479.9482320375	1155350.879780062	823252.0062463067	736421.007060038	2166078.330697833	70866.59915405855	473852.74566549965
1869249.0228585703	399849.77052503655	76982.60297677437	62631.35594919371	39426.57104457722	1613528.8909259534	120617.39294020356	73327.83345887125	32622.201630325024	904367.216100724	71252.39540599045	2018861.7215962969	812860.0069161183	1257467.2982292308	18774.000884440862	76086.4136289904	94732.7694987156	132537.7313866492	4194339.846235661	63266.80408914284	117232.47550375116	1129244.959422773	863042.1597867935	130479.9482320375	1152035.653447901	819959.9147798801	734042.3707993197	2159905.8404805884	70866.59915405855	472050.26884017175
1869249.0228585703	399849.77052503655	76947.14532866166	62631.35594919371	39426.57104457722	1613528.8909259534	120567.23422540323	73327.83345887125	32622.201630325024	903963.7340585642	71252.39540599045	2018861.7215962969	812860.0069161183	1257467.2982292308	18774.000884440862	76086.4136289904	94732.7694987156	132537.7313866492	4170285.634747376	63266.80408914284	117196.22599909909	1127918.4925548227	863042.1597867935	130479.9482320375	1152035.653447901	819959.9147798801	734042.3707993197	2159905.8404805884	70866.59915405855	472050.26884017175
1868590.6131916877	395860.23932400206	76946.39035637604	62556.45235890842	39426.57104457722	1605772.2214957948	120567.23422540323	72552.81368274537	32621.943383113758	899562.7441022153	71242.32035572585	2014033.7155644367	808959.0832209586	1252028.12045982	18335.1829708017	75417.205132641	94602.69015978478	131466.47340719073	4170285.634747376	63073.711607267294	117196.22599909909	1124194.624936147	861152.971043173	130477.06919705776	1145925.9334215103	815159.9096532696	729472.41865181	2152306.5738073923	70866.59915405855	467674.3101837308
1868590.6131916877	395860.23932400206	76946.39035637604	62548.3615788083	39406.204744849856	1605772.2214957948	120567.23422540323	72552.81368274537	32597.69901735631	899562.7441022153	71234.09669993773	2014033.7155644367	808959.0832209586	1252028.12045982	18335.1829708017	75417.205132641	94602.69015978478	131466.47340719073	4162886.78720011	63073.28715363098	117196.22599909909	1124194.624936147	861152.971043173	130477.06919705776	1145925.9334215103	815159.9096532696	729472.41865181	2152306.5738073923	70864.93935799334	467674.3101837308
1865452.5802996913	394631.96813294856	76946.39035637604	62519.27220430854	39393.310382138574	1603659.8030129776	120567.23422540323	72469.33397057252	32593.14263102933	894501.8847196706	71219.65212057151	2005551.2832558013	805941.3640485932	1246898.9372573937	18176.751286904855	75135.58231333183	94502.50744923492	131300.72472718306	4149164.754150652	63062.64993336592	116934.09359595644	1124112.316784405	856053.988914019	130477.06919705776	1144291.1340085291	813155.5108900177	727009.0169573019	2147726.744506539	70864.93935799334	466647.54614544765
1862666.8969498558	394631.96813294856	76946.39035637604	62504.31800633756	39393.310382138574	1603659.8030129776	120500.92300528465	72469.33397057252	32497.419445939522	894501.8847196706	71208.53893466674	2005551.2832558013	805941.3640485932	1246898.9372573937	18176.751286904855	75135.58231333183	94500.73598180685	131300.72472718306	4149164.754150652	63027.42364666498	116934.09359595644	1123366.463476871	856053.988914019	130477.06919705776	1144291.1340085291	813155.5108900177	727009.0169573019	2147726.744506539	70864.93935799334	466647.54614544765
1862308.1543771634	394361.22433196066	76946.39035637604	62464.22737215086	39393.310382138574	1602250.3101521782	120500.92300528465	72371.42506270992	32497.419445939522	893537.5627830593	71200.9582712738	2003684.9451191793	805148.8695021507	1245401.8455879802	18067.398818779504	75071.93859983276	94345.77296122858	131191.273207894	4139876.006278339	62957.848589884496	116911.6202048008	1120953.9332401715	854598.938509164	130266.85734876015	1142941.4623231075	811953.8917502498	725472.5185967486	2144541.3523884774	70864.66015333602	466397.2724111214
1857901.5691523892	393547.6465152913	76907.61653837378	62457.97718465995	39388.107831036345	1600177.6773999026	120500.92300528465	72315.26237430933	32497.419445939522	891588.7123707864	71196.89419531444	2003509.0922022108	802127.5068656382	1243382.7251948072	18067.241405738612	74802.85025329603	94340.29546643229	131191.273207894	4131523.165831298	62872.01557908566	116908.11537967538	1119767.2131555595	850541.8450121046	130266.85734876015	1141589.745814028	811953.8917502498	725472.5185967486	2144541.3523884774	70857.69857512126	463222.9367161808
1854723.554791164	392388.16111187387	76907.61653837378	62457.97718465995	39388.107831036345	1598555.4488756054	120500.92300528465	72085.8123503177	32497.419445939522	891542.214695102	71194.04972441414	2002769.5522581874	802127.5068656382	1243030.9968846922	18067.241405738612	74786.5457953484	94340.29546643229	130684.7139567021	4127544.3349074195	62872.01557908566	116908.11537967538	1117276.2159345907	850541.8450121046	130252.7595103532	1139358.4096196925	810279.7106118366	723927.5793804908	2143661.8722899132	70851.22860691271	463222.9367161808
1844004.585811453	392113.91044632613	76907.61653837378	62411.953348391675	39386.01896200186	1596146.240489343	120384.7768995379	72000.66211169335	32497.419445939522	889731.2175078052	71176.07602760615	1998869.0350957436	801515.3187320022	1241479.6809870696	17761.279304111114	74497.1858240552	94340.29546643229	130624.46077930003	4126252.9137924123	62872.01557908566	116902.8509012936	1116214.7635729508	849105.318468844	130243.53992987677	1138240.1410585518	808214.2605740436	720825.0917637463	2136859.7900467124	70850.36139251839	462760.6274170208
1844004.585811453	392063.0414003971	76893.11129720471	62410.90928705289	39385.66438912831	1595980.0050595226	120384.7768995379	72000.66211169335	32497.419445939522	889191.8085017527	71175.83040991507	1998087.988057737	800597.8451498091	1240429.1216297986	17761.279304111114	74427.86351235962	94340.29546643229	130480.33968150595	4124844.7600195073	62872.01557908566	116729.2242833743	1115830.1910739427	848528.9307143418	130200.74243739418	1137781.2952520736	808119.4373853895	720825.0917637463	2136859.7900467124	70850.27027196177	462760.6274170208
1843763.2672170957	390194.64091290813	76888.33652482893	62160.34698688978	39385.66438912831	1590370.615751255	120275.6410967744	71610.59750472763	32492.01654250825	886733.1156144321	71175.83040991507	1990160.8898500458	797771.0994576021	1237659.6007125026	17761.279304111114	73742.98868530786	94056.32768094169	129592.49019405532	4101333.7370816683	62798.51410993017	116729.2242833743	1113726.3708434205	845319.4521302945	130149.2261752554	1134740.4221997687	804961.1497698376	718995.0966826603	2131750.9029805292	70850.23000386909	461482.0186984577
1843763.2672170957	390194.64091290813	76887.21619146553	62160.34698688978	39348.33556035331	1590370.615751255	120275.6410967744	71610.59750472763	32490.49225624631	886530.1542482413	71175.67366462747	1989818.4342898424	797771.0994576021	1237307.3046554646	17761.279304111114	73742.98868530786	94056.32768094169	129592.49019405532	4099984.195995037	62795.37847208037	116603.79982700701	1113726.3708434205	844807.3208532354	130147.04471191546	1133672.282472029	804338.746150458	718752.5130138115	2131750.9029805292	70815.77028051924	460735.26249481464
1843763.2672170957	390014.10342250887	76887.21619146553	62160.08922415968	39348.33556035331	1590126.1491506456	120265.32127397456	71597.28516274401	32485.921996916808	885350.9717839317	71175.67366462747	1985625.8143919401	797545.8860222724	1235260.9215496345	17724.83628132708	73705.43495403318	94051.38856563104	129462.95863416308	4089946.9773331895	62700.18222559754	116593.49288135133	1110304.961342042	841417.4260170755	130141.31547998599	1133142.0285660343	803985.2228686161	718457.9045991353	2130616.230566038	70815.77028051924	460735.26249481464
1843763.2672170957	388032.50791993394	76883.19077265161	62148.305990180175	39348.33556035331	1586669.6041659662	120265.32127397456	71258.77961851591	32479.30593796591	883501.0205745837	71164.1929221339	1985625.8143919401	793394.0350974087	1232458.8500916692	17716.234499682247	73442.78196921304	93992.05436685092	128791.22491427913	4089946.9773331895	62552.9291999873	116490.01369875483	1110256.4981135256	841417.4260170755	130139.35288212498	1129801.800181476	802175.4899296494	715268.986264423	2126474.0571427904	70815.76971068332	458249.2223550851
1832932.5151636114	384454.4612109989	76881.61304209213	62122.071142996174	39348.33556035331	1573157.36113992	120206.40146427722	71182.58396294179	32479.30593796591	878870.7430605869	71164.1929221339	1972825.3117340156	787329.0115934976	1228487.548656147	17441.402603371807	73290.07114992086	93992.05436685092	128643.25941857856	4081053.330323309	62552.9291999873	116490.01369875483	1110185.255183298	837309.2098883112	130026.82330250967	1123886.5136531289	798889.5453644041	710310.1387613614	2117041.946928492	70815.76971068332	453440.6362997797
1832932.5151636114	384454.4612109989	76881.24968238424	62103.486371719504	39348.33556035331	1573157.36113992	120206.05476914566	71081.48058645501	32475.92734214491	878644.2162378816	71164.1929221339	1972825.3117340156	787329.0115934976	1227874.3886853682	17391.41395173763	73252.83908009707	93950.87239916541	128548.72585138645	4081053.330323309	62470.67411658525	116490.01369875483	1109843.27436713	837195.7112614417	130026.23631340002	1123886.5136531289	798889.5453644041	710310.1387613614	2117041.946928492	70815.75273757246	453440.6362997797
1826483.855874165	384280.69414331735	76869.59503221788	62024.80719222545	39348.33556035331	1573157.36113992	120167.38010508486	71045.8834268675	32470.984564143648	878380.6009022299	71164.05261845965	1972825.3117340156	787329.0115934976	1227727.6820027186	17378.434621674678	73250.36021827278	93950.87239916541	128548.72585138645	4080691.9356313758	62454.033053334	116396.23009339171	1108777.4466017187	836775.0338692655	130026.23631340002	1123795.342432336	798061.9563099109	710244.5646472104	2117041.946928492	70813.45013149519	453440.6362997797
1824912.344937702	383946.2242281367	76869.59503221788	61998.68358733674	39348.33556035331	1572739.9111574693	120167.38010508486	71045.8834268675	32391.46407855023	878104.2447566077	71164.05261845965	1969803.1992372875	787329.0115934976	1225583.346438632	17353.12521132069	73249.21988607604	93521.65644011201	128053.95663835708	4079378.0132829035	62454.033053334	116396.23009339171	1106395.0849524897	836775.0338692655	130026.23631340002	1123125.0192921378	797634.4040953382	710201.5734224726	2115973.3875628174	70813.45013149519	452771.2163251186
1822322.3351421484	380457.5525244609	76869.59503221788	61964.75449543578	39340.569445882466	1566243.0890848285	120160.3958033559	70500.12122761036	32375.681583085785	872653.8995878279	71117.13054623878	1961642.4573075105	786921.2094495625	1218481.4287748253	17136.63887486652	73229.41761244377	93504.58796592853	127652.81408786669	4067944.491586941	62426.31822074171	116392.15849759088	1103548.227398553	836645.1974706554	130026.23631340002	1122667.3915309263	791947.9767838094	709868.7979088506	2106641.5038035237	70811.17773300287	447328.0119421567
1820366.3731087397	380457.5525244609	76869.59503221788	61934.49453386624	39340.569445882466	1566243.0890848285	120160.3958033559	70500.12122761036	32372.65041082589	872653.8995878279	71117.13054623878	1961642.4573075105	784692.0251125311	1218481.4287748253	17136.63887486652	72733.55339944309	93498.53652374995	127652.81408786669	4067944.491586941	62390.226131324926	116392.15849759088	1103548.227398553	834330.7894031232	130026.23631340002	1119478.0710426597	791947.9767838094	707720.1977239148	2106641.5038035237	70808.92358094062	447328.0119421567
1818966.7544940664	379677.327038415	76869.59503221788	61915.263773851024	39340.569445882466	1566224.298894729	120134.569207063	70498.92996887639	32354.36297168953	872315.8345257757	71117.13054623878	1959703.6757730627	781396.0913251952	1217302.5650801838	17136.63887486652	72599.68197499533	93334.92103442797	127649.63481781038	4053124.405671519	62352.396712783266	116325.07524252722	1099930.8844895111	831320.7989658914	129976.93766877986	1115726.5494012516	791947.9767838094	704919.8990438719	2105732.5762386797	70808.90740795287	447328.0119421567
1817542.9682179417	379677.327038415	76804.12411349242	61915.263773851024	39322.41531935004	1565528.362443654	120134.569207063	70462.29312714314	32349.367553522694	872034.570032886	71080.71230793186	1959226.4489593178	778995.3492152776	1217302.5650801838	17099.452761944834	72556.34548539789	93325.07615275189	127528.28825309222	4041263.8211656245	62352.396712783266	116323.01823305937	1099930.8844895111	828254.9767161141	129964.7025540696	1114400.537071786	790878.2292336323	702081.8980956123	2105732.5762386797	70799.3285744658	446949.4444402599
1809131.6752999553	379677.327038415	76804.12411349242	61868.309280748224	39317.19483910508	1563510.9508265948	119974.61005348929	70427.75666923934	32293.51792540297	870751.9807439529	71059.95983463246	1959226.4489593178	778394.6095556564	1216947.636800855	17099.452761944834	72281.90724605708	93325.07615275189	127480.41495053648	4041263.8211656245	62320.95438658225	116253.01911692848	1097809.5363271786	827963.4052751182	129964.15096342632	1114259.0167514272	789966.7287287168	701569.6131111919	2104919.942099093	70799.3285744658	446468.8314109157
1809033.540162098	379149.2893357547	76795.98963705356	61843.705309757046	39312.39801938497	1563510.9508265948	119974.61005348929	70300.0053903741	32277.28739862089	870751.9807439529	71059.95983463246	1957166.2612601412	778394.6095556564	1216200.3175214673	17036.770951377537	72280.40073946712	93325.07615275189	127356.44625422916	4041263.8211656245	62289.277458859455	116234.3027926992	1097321.5724453067	827589.7716986092	129964.15096342632	1113152.794764866	789065.2434260913	701514.7995066264	2104880.1685180245	70799.25861451437	446468.8314109157
1800913.4422895806	379145.64705211367	76795.98963705356	61843.386650937755	39299.307364601525	1553298.0333728965	119974.27440215638	70300.0053903741	32277.28739862089	865945.4913320517	71059.95983463246	1942986.8366096448	774598.7097973747	1208410.7009528736	17014.183656550667	71324.41846460462	93144.5507459564	127267.06598483547	4019536.4988708445	62224.78243029109	116134.97459762829	1096794.549066432	824714.4779948269	129964.15096342632	1109761.297207828	786784.346410217	697312.9668493962	2097445.6360466117	70799.25861451437	442020.69742733316
1800863.0242883563	377217.6393838368	76795.98963705356	61843.28667298808	39299.307364601525	1553298.0333728965	119974.1321718694	70241.46692938353	32271.24254832305	865852.6488716014	71059.95983463246	1942986.8366096448	773309.750638697	1208307.444960641	16819.08206658127	71314.65392047497	93086.27847568628	127115.79248193368	4019536.4988708445	62193.0280034112	116134.97459762829	1095174.0424997779	823255.5835445094	129859.55823985332	1107075.0518515124	786658.699777557	696392.7503696068	2097268.467162707	70798.14825094175	442010.3891741191
1795754.078623901	377217.6393838368	76794.61550300579	61836.51821553509	39297.836519422424	1550735.3349720605	119974.04459282487	70227.00479714805	32245.69286999592	865415.4631610764	70986.79860820305	1942986.8366096448	773309.750638697	1207745.3028407802	16819.08206658127	71314.65392047497	93086.27847568628	127114.16119931919	4019536.4988708445	62193.0280034112	115988.84750786844	1092175.6713583327	823255.5835445094	129853.4475524688	1107075.0518515124	785865.5498257068	696392.7503696068	2096669.0804470184	70784.09129824478	441980.3891697257
1795401.899158481	375433.8196635127	76779.59692693902	61755.51295204906	39297.836519422424	1548866.0436577485	119946.41504926646	70227.00479714805	32245.426329939393	862095.1565447957	70952.46179973024	1931516.1251666616	773309.750638697	1200205.817378602	16819.08206658127	71314.65392047497	92967.91679685167	126786.5536071793	3999217.154674915	62178.960440126524	115988.84750786844	1087150.3046073208	823255.5835445094	129853.4475524688	1105416.3892317868	782251.5258751331	696392.7503696068	2090974.3013109548	70784.09129824478	438867.4491597891
1794705.2013542436	374772.58647593996	76647.21189439134	61626.94498787236	39297.836519422424	1547474.5373016945	119928.1095165067	69829.57221528658	32225.28622094984	861583.3347395145	70952.46179973024	1931516.1251666616	772005.3848127456	1200150.8107490146	16725.945657420772	71314.65392047497	92967.68782507895	126569.15700115122	3999217.154674915	62122.47190860426	115988.84750786844	1087066.9082947513	818560.6003088685	129841.60006345126	1100944.6959780972	781824.7250730691	696392.7503696068	2089917.6783459552	70784.09129824478	438572.39785635035
1794705.2013542436	373475.02432491025	76647.21189439134	61625.03407075344	39295.15145575449	1547474.5373016945	119920.19569090178	69829.57221528658	32222.643402052734	859421.8321407915	70952.46179973024	1931516.1251666616	769302.4169257613	1198061.59360599	16683.063719532394	71173.32476486618	92962.66780172955	126414.04784957242	3999217.154674915	62122.47190860426	115988.84750786844	1084431.2244685628	817111.3382686061	129841.60006345126	1099971.4235770537	780436.2615226299	694184.1758756154	2086722.0294497444	70784.09129824478	437251.42080588685
1794329.5423276941	371518.9699357586	76647.21189439134	61622.594996008185	39290.24021750051	1539322.9112889061	119920.19569090178	69829.57221528658	32222.424613764793	856047.6378273255	70952.46179973024	1924266.0761953096	769302.4169257613	1195106.174097375	16349.322940863396	70880.3990670325	92951.85373592544	125823.91070698718	3993368.168837197	62044.52882176606	115988.84750786844	1067613.8462188467	814939.0455102399	129756.0575506284	1097338.9942698525	777127.6559655885	693842.431363009	2082099.0130181008	70777.34413677022	435134.3071642048
1786693.8344444407	371518.9699357586	76647.21189439134	61615.19639204274	39290.21015307434	1539322.9112889061	119920.19569090178	69829.57221528658	32193.401807574242	856047.6378273255	70952.46179973024	1924266.0761953096	769104.6190820278	1195106.174097375	16349.322940863396	70880.3990670325	92928.32053700327	125823.91070698718	3993368.168837197	61957.06046002583	115932.30969587044	1067613.8462188467	814392.441655329	129723.32720098151	1095939.1911523205	777127.6559655885	693718.5020982989	2082099.0130181008	70773.47753751157	435134.3071642048
1786163.5245263418	371505.8068409263	76630.55540414543	61564.79420902704	39290.167478656615	1539313.0373284058	119883.90483850222	69821.35235646248	32193.401807574242	856047.6378273255	70952.46179973024	1924028.4627927602	768022.530250343	1195044.953752047	16349.322940863396	70850.56998619268	92899.2615893625	125820.6481898018	3986141.2680947185	61957.04100177658	115932.30969587044	1067613.8462188467	813686.1212804858	129723.32720098151	1095678.0084703725	777122.1199286787	691606.0384686736	2082099.0130181008	70773.47753751157	435126.6657908263
1786163.5245263418	371505.8068409263	76627.66213503918	61524.82473099457	39288.807200956144	1539313.0373284058	119820.3481462009	69777.1878754765	32193.401807574242	856047.6378273255	70952.46179973024	1924028.4627927602	767690.2469087879	1195044.953752047	16349.322940863396	70849.98212961531	92899.2615893625	125820.6481898018	3985693.269059532	61957.04100177658	115839.94150316932	1060450.8918850003	813050.3136605895	129723.32720098151	1095486.7347480436	777122.1199286787	691247.8879348077	2082099.0130181008	70773.47753751157	435126.6657908263
1785736.7473735805	371505.8068409263	76572.58741514417	61524.82473099457	39288.807200956144	1538156.542622534	119798.02965875063	69739.96980353574	32193.401807574242	856047.6378273255	70952.46179973024	1921853.2953105774	767677.8893483578	1194848.5167418674	16308.393037980459	70815.59154946561	92852.06190304596	125574.46300486932	3985693.269059532	61872.60997327178	115810.43633179978	1060450.8918850003	812700.62671491	129678.09214020355	1094023.6952183682	777070.7278460214	691247.8879348077	2082036.1956296896	70773.47753751157	435126.6657908263
1784472.8682163747	371505.8068409263	76570.07866435134	61513.990510420364	39241.64279811769	1538156.542622534	119796.8455332346	69739.96980353574	32162.754065539786	856047.6378273255	70928.703357941	1921853.2953105774	766958.9949025554	1194848.5167418674	16305.048420890094	70815.00747229012	92747.75428253159	125574.46300486932	3985263.1162134977	61872.60997327178	115810.43633179978	1060450.8918850003	811607.3277425445	129678.09214020355	1094023.6952183682	777066.8807164031	690860.0058129851	2082023.0444631875	70769.4901372225	435126.6657908263
1747985.3337566624	371265.1630951187	76568.51873984799	61507.472863321695	39239.572351393705	1536626.989084877	119785.36424596052	69602.0423538756	32144.34309632197	855889.0423502658	70928.703357941	1919176.3498592495	763402.0097235639	1194560.8291178914	16241.340721508885	70346.54310781264	92743.51155505558	125432.86810673661	3983757.4729552856	61872.60997327178	115794.63792681998	1057583.3461045981	810706.3751707877	129678.09214020355	1090149.979552824	776880.5635251371	687872.13166232	2078018.2826366413	70769.48355458048	434969.896683803
1747985.3337566624	371189.97724144754	76565.38042394564	61504.0247385836	39239.572351393705	1536626.989084877	119785.36424596052	69602.0423538756	32138.62519749658	855889.0423502658	70928.703357941	1917225.4848104883	763325.814894114	1194560.8291178914	16241.340721508885	70346.54310781264	92739.4819153394	125432.86810673661	3979708.254290532	61872.42448611218	115768.91660693385	1056908.600412179	809493.2678818852	129606.11536026953	1090149.979552824	776747.0816597184	687370.6565653459	2077006.3260078614	70763.13923170156	434969.896683803
1747985.3337566624	368545.3259992831	76565.38042394564	61468.27168165636	39239.48325319895	1532301.0357020823	119739.31426034018	69445.71110819968	32104.687468858727	851852.3033769932	70928.703357941	1914370.384472901	760990.316664005	1188352.4303453444	16230.428031887473	70145.11779421063	92645.06566536117	125432.86810673661	3971037.4890346336	61861.74605306668	115750.65559683094	1056548.154521767	806352.0326330935	129605.0352939155	1087409.459388554	773515.1661662282	685645.1660307399	2068989.4301052752	70760.84683084997	431734.7168745462
1747985.3337566624	368545.3259992831	76540.02159151502	61444.28439319196	39236.30851131413	1532301.0357020823	119739.31426034018	69445.71110819968	32104.687468858727	851852.3033769932	70928.703357941	1909637.684423911	760990.316664005	1188352.4303453444	15901.433306854155	70145.11779421063	92625.56135898118	124735.20959987673	3969679.8284217548	61830.36022813955	115725.9343579769	1053021.0858417181	806352.0326330935	129605.0352939155	1087409.459388554	773515.1661662282	685645.1660307399	2068989.4301052752	70760.84683084997	431734.7168745462
1738133.3371353261	366064.5421019278	76540.02159151502	61429.51911489203	39160.49478575048	1525007.3878518755	119739.31426034018	69314.75673869965	32069.34316290085	847484.8238164415	70928.703357941	1903942.5651299013	758940.2255210236	1182472.7019201256	15901.433306854155	69924.77767780125	92617.24444688507	124735.20959987673	3958734.7355617243	61817.733954852934	115710.81035230836	1053021.0858417181	802291.3653584288	129569.87579680722	1083245.8653499908	769415.8859550088	684541.1697167313	2060412.4915168665	70760.8184378971	428880.9373273165
1738133.3371353261	366064.5421019278	76532.96099874322	61406.8318184961	39160.49478575048	1525007.3878518755	119664.41632852067	69314.75673869965	32061.81555279796	847484.8238164415	70928.703357941	1903942.5651299013	758940.2255210236	1182472.7019201256	15851.606716892553	69923.89504347998	92617.24444688507	124505.90284439392	3958734.7355617243	61817.733954852934	115687.5089991819	1052530.4194890126	802291.3653584288	129569.87579680722	1083245.8653499908	769415.8859550088	684123.18245204	2060412.4915168665	70760.8184378971	428880.9373273165
1738133.3371353261	366046.1733214423	76479.65095649617	61370.52952675903	39160.49478575048	1525007.3878518755	119664.41632852067	69286.12708090694	32061.81555279796	845641.9677276049	70920.78704505542	1903942.5651299013	758213.1866902042	1182472.7019201256	15845.965887069124	69880.81615648314	92596.88104940935	124502.53372213915	3958681.6225895807	61666.82781321815	115682.57407007512	1051596.168310759	801372.4046355769	129569.87579680722	1082470.000111017	769415.8859550088	681831.6107429648	2060412.4915168665	70760.8184378971	428880.23642828054
1737830.0446041974	364157.8713122779	76445.57556360774	61364.27860986085	39160.49478575048	1520674.471447651	119646.28992878542	69286.12708090694	32061.81555279796	844289.359847491	70920.73220998058	1903942.5651299013	758213.1866902042	1182472.7019201256	15842.410031490625	69880.81615648314	92596.88104940935	124502.53372213915	3958665.9457022147	61666.82781321815	115637.87998746935	1051574.8702048312	801372.4046355769	129533.59024407412	1082470.000111017	768578.0939185595	681092.8891915324	2059277.2094341482	70760.8184378971	428880.23642828054
1735345.8291916798	362698.99205132603	76438.91487296383	61364.27860986085	39142.920196349485	1520674.471447651	119638.76183627274	69286.12708090694	32061.81555279796	840861.0493823964	70914.54043701531	1899536.5904304166	755650.4004332573	1180155.027538733	15842.410031490625	69770.98647441377	92587.75586391246	124438.09207910781	3956809.8741150927	61616.30583691676	115627.05566854696	1051574.8702048312	798900.0244698981	129497.68431486476	1077916.9957193832	767262.3729350986	676222.3291074001	2059088.2630980145	70760.80847048572	427394.1522732093
1731651.2741763098	358353.98615286895	76438.91487296383	61361.16053745201	39142.920196349485	1506624.3332735284	119622.89745968548	69244.81846417187	32061.14039505782	833297.945525062	70914.34876681562	1889941.3536349277	748519.2125775113	1170503.2849018234	15381.470557596604	69304.77807646379	92585.70400114819	123546.82215076494	3945299.8440649365	61538.22030914752	115589.82376819056	1049520.1276949523	788188.6385023587	129497.16967798564	1069879.3609485822	759013.465029975	671729.4416566619	2044140.0177392983	70755.96096155356	422012.2049285413
1728721.2069848953	357028.62012480485	76437.32144877806	61245.826116195945	39142.920196349485	1506624.3332735284	119622.89745968548	68780.79812968378	32046.813603085484	832263.4108083103	70889.76106573651	1889193.1838660855	748519.2125775113	1170503.2849018234	15381.470557596604	69169.14802264076	92584.86855095733	123546.82215076494	3944116.607837146	61538.22030914752	115296.11907260274	1048806.6734979032	788188.6385023587	129497.16967798564	1069879.3609485822	759013.465029975	671729.4416566619	2044140.0177392983	70755.30751097645	422012.2049285413
1728721.2069848953	357028.62012480485	76361.7795876161	61245.826116195945	39059.454949717154	1506624.3332735284	119622.89745968548	68780.79812968378	32003.036010990934	832263.4108083103	70851.89406529235	1889193.1838660855	748519.2125775113	1170503.2849018234	15381.470557596604	69163.69757872446	92525.12519680489	123546.82215076494	3944116.607837146	61538.049437336624	115280.76238423784	1047801.5062465599	788188.6385023587	129496.42587496183	1069879.3609485822	757948.8924677989	671114.2756135972	2044039.6831669852	70755.26925276399	422012.2049285413
1728415.2691137057	357028.62012480485	76361.7795876161	61192.20086159558	38998.33881925601	1506624.3332735284	119622.89745968548	68626.79668551411	31988.56519941471	832106.452879992	70850.75812476102	1888742.2407429516	747980.6994234388	1170436.2523549984	15331.382293027897	69065.73609441092	92489.03057939408	123302.69164414036	3941320.899081696	61535.823532750095	115238.05149863393	1047367.8851973659	788068.3920983467	129479.06427445209	1069879.3609485822	757948.8924677989	671114.2756135972	2044018.6307215951	70755.26925276399	421660.8536794804
1722428.1169625113	357002.1763191705	76361.7795876161	61192.20086159558	38998.33881925601	1506624.3332735284	119622.89745968548	68558.40688497521	31949.962047206776	831187.5326415576	70850.3358862712	1888742.2407429516	747625.4042546335	1168711.6932372232	15331.382293027897	69044.83869945674	92398.72862833097	123302.69164414036	3941320.899081696	61525.98763897554	115238.05149863393	1047342.8365194512	787663.5274337848	129467.4469852851	1069123.492296105	756711.695841085	670573.3506586909	2042135.0274056979	70755.26114361332	420355.45179210947
1722428.1169625113	356289.82179420564	76335.7279547267	61192.20086159558	38998.33881925601	1505136.5216111038	119622.1033091697	68556.77982282135	31949.89271098385	831022.3961744697	70818.50463449037	1887825.7302187022	747569.6496060537	1168711.6932372232	15331.382293027897	69020.9893697826	92398.72862833097	123302.69164414036	3940057.0170818507	61519.056675601736	115238.05149863393	1030184.8409331685	787659.6143245742	129466.36955556954	1069123.492296105	756631.9879585021	670472.5688820166	2041762.9660854344	70755.26114361332	420355.45179210947
1721409.2790618704	354319.43722788594	76327.47878139383	61101.194804436585	38998.33881925601	1501269.263516465	119600.60099494194	68204.78374648458	31949.89271098385	827872.5348354793	70818.50463449037	1881786.8070807045	741632.4294857976	1164666.547382115	15221.7330623496	68601.32164201587	92398.72862833097	122685.0825547897	3928227.6749155507	61479.962525921765	114936.20385931054	1030184.8409331685	783010.0686383309	129200.92523874559	1063542.0807803245	753914.3851649261	665492.0191847231	2036946.5050888308	70753.6246999196	418314.5221720456
1719733.8229146583	354319.43722788594	76324.99475340228	61055.00289568219	38998.33881925601	1501015.2916610686	119596.88497447621	68204.78374648458	31949.86972850337	827872.5348354793	70818.50463449037	1878997.7080412284	741632.4294857976	1164666.547382115	15221.7330623496	68601.32164201587	92177.5790701916	122685.0825547897	3920352.582364254	61381.687473376514	114780.92174352739	1030184.8409331685	783010.0686383309	129058.7562194213	1063542.0807803245	753914.3851649261	665492.0191847231	2035163.0086421194	70740.0801636524	418314.5221720456
1709056.412539072	353725.80956496275	76324.99475340228	61055.00289568219	38998.33881925601	1499924.9503599983	119582.78966530191	68204.78374648458	31932.542725389947	826956.1825258072	70818.50463449037	1878997.7080412284	740230.0566024401	1163859.0663879346	15157.429476379357	68601.32164201587	92177.5790701916	122685.0825547897	3920316.392964098	61374.336874373206	114764.94924369393	1030184.8409331685	783010.0686383309	129058.7562194213	1061451.6717984292	753486.5809087735	663387.8089076224	2035163.0086421194	70740.0801636524	417920.0631016999
1705037.003067623	353725.80956496275	76295.27310219783	61029.69504185694	38998.33881925601	1499431.9808293923	119568.16009945913	68204.78374648458	31901.010313104634	826956.1825258072	70783.06103431387	1878997.7080412284	740230.0566024401	1163832.6001315138	15143.426792537308	68601.32164201587	92177.5790701916	122685.0825547897	3920316.392964098	61273.64658888977	114715.97249518053	1029579.2990173692	783010.0686383309	129058.7562194213	1061451.6717984292	753486.5809087735	663387.8089076224	2014346.5086305207	70740.0801636524	417920.0631016999
1704788.9338606796	353142.3869207816	76295.27310219783	61029.69504185694	38993.222977095604	1498621.8511616855	119560.23832036516	68183.39162084459	31901.010313104634	825957.2593718743	70737.57553342369	1878789.1556902821	739890.02038891	1162803.5490076083	15143.426792537308	68561.01985116335	92177.5790701916	122585.74967022995	3918612.5647162762	61225.19263865919	114629.61007029167	1029191.668929894	782401.1599523374	128936.30268409678	1060787.5390811122	752493.8935365343	662904.8555001053	2014346.5086305207	70739.3426303012	417244.1336008645
1699283.1262819935	351615.3278516896	76295.27310219783	61029.525252767984	38993.20946361492	1494763.018356077	119491.58521711055	68183.39162084459	31848.30023864745	823204.9967330861	70737.57553342369	1875829.9880893312	738565.1715108283	1158995.3982428175	14991.676539335906	68271.25542725471	92177.5790701916	122429.59140075104	3918612.5647162762	61198.019133381174	114629.61007029167	1028930.8472086949	780739.4841310359	128936.30268409678	1059265.1387185333	750379.5010114728	662309.230236173	2008108.8180451544	70735.82798285775	414788.48261746095
1699283.1262819935	349073.9749296309	76295.27310219783	61012.04185559993	38973.37937021203	1489420.3824218637	119434.21314560011	67971.86149824651	31848.30023864745	819636.3653524481	70547.58611524853	1870783.153566459	735996.7842156528	1153937.3400272531	14861.437392665042	68131.0871924318	92177.5790701916	122099.92476815984	3900533.751068893	61037.65353819891	114513.69894209885	1023846.9892878024	779421.5698220567	128936.30268409678	1055718.1922286928	744898.6735483509	658332.7018201132	2008108.8180451544	70735.66770521154	412661.32916906005
1699283.1262819935	349073.9749296309	76289.53566824239	60934.681054491535	38973.37937021203	1489420.3824218637	119430.71739949932	67971.86149824651	31848.30023864745	819636.3653524481	70484.09195590227	1870783.153566459	735996.7842156528	1153937.3400272531	14861.437392665042	68131.0871924318	92159.59456883841	122099.92476815984	3900533.751068893	61037.11709427861	114513.69894209885	1023466.667671535	779421.5698220567	128936.30268409678	1055718.1922286928	744898.6735483509	658332.7018201132	2008102.6372878347	70735.15650561395	412661.32916906005
1698946.3615350518	349073.9749296309	76287.13232421044	60924.41131524058	38973.37937021203	1489420.3824218637	119425.2745744333	67960.7383912701	31848.17046295297	819636.3653524481	70484.09195590227	1866589.628101501	735996.7842156528	1153937.3400272531	14861.437392665042	68131.0871924318	92063.02000968698	122099.92476815984	3900533.751068893	61037.11709427861	114513.69894209885	1019476.241783128	774088.5087447189	128717.65655780087	1047468.1900092267	744898.6735483509	657218.1607623096	2001240.7065641743	70735.12425600547	412661.32916906005
1693334.776505065	347744.4650406805	76285.19135519692	60897.75975187087	38973.37937021203	1486795.6501157482	119402.26730685231	67874.10318170568	31787.790016454826	816917.8677072506	70484.09195590227	1863806.683009625	735610.175765353	1152330.4305303325	14825.760745925809	68011.82524542161	92063.02000968698	121794.60150655419	3899097.810963045	61037.11709427861	114513.3158294251	1019476.241783128	771514.3706957259	128717.58256996794	1045493.2688471889	742593.7805477721	652609.4962886203	1996972.092751116	70713.68464258473	410777.8588483753
1687848.8066769263	347744.4650406805	76285.02130584788	60897.75975187087	38973.37937021203	1486795.6501157482	119402.26730685231	67824.97741090597	31787.100899495803	816917.8677072506	70471.11085327574	1863709.0070953341	734825.0695266986	1152330.4305303325	14694.443350977896	67923.23964148051	92063.02000968698	121794.60150655419	3898365.2340098233	61037.11709427861	114438.61386632507	1019476.241783128	771514.3706957259	128717.58256996794	1045493.2688471889	742593.7805477721	652609.4962886203	1996959.3174182232	70713.68464258473	410777.8588483753
1686457.884885706	346550.68932280137	76194.45696283656	60235.69205365819	38964.386316896314	1482627.5073720505	119340.35566442744	67717.36571038733	31775.021973298797	814353.2685121489	70471.11085327574	1859978.102086068	732517.3808179747	1147600.876061871	14606.106776547256	67714.88238191728	91386.96232341675	121518.62605506167	3890353.6017517257	61037.11709427861	114302.54426514189	1019476.241783128	771362.4594386532	128717.0784873973	1044206.5734550777	740813.72999689	652609.4962886203	1996959.3174182232	70705.35619378996	407995.13576025085
1685251.8863045075	346550.68932280137	76191.67089770116	60132.8763550265	38964.386316896314	1482627.5073720505	119340.35566442744	67669.12134640614	31775.021973298797	814353.2685121489	70301.35317561081	1859383.514161229	732236.1061561746	1147600.876061871	14606.106776547256	67648.21846841832	91386.96232341675	121421.22268326418	3890353.6017517257	60881.89332661445	114301.20453521637	1017756.3551938385	769943.0903621054	128709.4348012791	1043883.0861597925	740813.72999689	651931.3170896282	1993963.9191135732	70702.21136506482	407995.13576025085
1685251.8863045075	346208.339245424	76191.67089770116	60132.8763550265	38960.84568984396	1482627.5073720505	119340.35566442744	67669.12134640614	31775.021973298797	814353.2685121489	70301.35317561081	1859383.514161229	732200.4591290932	1147600.876061871	14606.106776547256	67648.21846841832	91386.96232341675	121421.22268326418	3890353.6017517257	60881.89332661445	114301.20453521637	1017756.3551938385	769791.3875575496	128709.4348012791	1043561.3209503655	740790.3567089909	651931.3170896282	1993963.9191135732	70661.70932538324	407995.13576025085
1680361.3479088666	345712.38906992954	76145.44911166541	60132.8763550265	38946.13936136183	1481851.536148449	119272.88154760354	67621.70722680273	31753.698571448338	813441.282386873	70301.35317561081	1859100.274819095	731274.2834126331	1146713.2766551566	14521.746465716462	67551.7487433104	91386.96232341675	121421.22268326418	3890353.6017517257	60723.11950133725	114274.85347659263	1013375.3833246271	768771.7631800744	128656.09662712536	1041968.3622029768	739557.1563096377	650626.8334034656	1993963.9191135732	70661.70932538324	407387.1399159489
1680361.3479088666	343905.2665127424	76142.46183849967	60132.8763550265	38935.242429178725	1476901.35660354	119272.88154760354	67621.70722680273	31741.239427377208	810241.1302125655	70301.35317561081	1850329.7134118685	730648.0020509694	1143491.9701022124	14521.746465716462	67551.7487433104	91249.95928347598	121390.47076273842	3880729.5732732043	60711.76871473358	114243.97037687138	1013375.3833246271	763697.2028729888	128656.09662712536	1035936.8662280039	737184.8250707021	646833.402330376	1986806.01487144	70661.70932538324	406001.7031818876
1674623.985792563	343905.2665127424	76118.158958097	60132.8763550265	38925.599435883334	1476901.35660354	119272.88154760354	67569.84726207233	31641.443440489333	807330.6182130378	70231.5797278372	1850329.7134118685	730183.9217329475	1143491.9701022124	14456.264732037533	67550.21809443342	91249.95928347598	121203.69827321	3880587.2815298	60696.11163428483	114220.43735512892	1009837.039769827	762984.9245939829	128656.09662712536	1035936.8662280039	737184.8250707021	645624.2178151304	1986806.01487144	70661.70932538324	406001.7031818876
1674623.985792563	343518.191117119	76070.92768940024	60132.8763550265	38925.599435883334	1476747.4974028638	119272.88154760354	67471.32266363302	31607.331635581726	807330.6182130378	70231.5797278372	1850134.2548616421	726327.7752294113	1142529.939294148	14456.264732037533	67449.75979219461	91249.95928347598	121035.67266313321	3880587.2815298	60696.11163428483	114167.93928464859	1009837.039769827	762984.9245939829	128656.09662712536	1035936.8662280039	736673.219147711	645624.2178151304	1986806.01487144	70661.70932538324	406001.7031818876
1673499.6567755635	343452.20946841413	76062.03331837268	60128.09533169075	38925.09306138827	1476458.8210400448	119272.88154760354	67448.9787719981	31607.331635581726	807330.6182130378	70231.5797278372	1849945.1343021197	726327.7752294113	1142444.4790610538	14432.254842069917	67449.11066851106	91088.3904644564	120942.72541437561	3877653.251796606	60685.39050052364	114167.93928464859	1009837.039769827	762833.5402343863	128656.09662712536	1035936.8662280039	736593.0941568272	644996.8348856951	1986543.516903814	70651.5576381142	405652.7333861182
1673491.943953547	343452.20946841413	76033.12187393861	60128.09533169075	38921.414159191845	1469005.6195478945	119255.77138739459	67448.9787719981	31607.331635581726	807330.6182130378	70185.98740486057	1849935.7657400363	726228.1959610094	1142438.9702768077	14432.254842069917	67400.7396305454	91088.3904644564	120937.06141281436	3868610.8514701813	60659.390736914254	114132.97226524184	1008853.8762796837	762833.5402343863	128655.89502265811	1035936.8662280039	736444.0101742999	644996.8348856951	1977369.074888959	70636.87537196814	405652.7333861182
1673315.234811215	342221.8347086654	76019.55169368726	60077.22034346278	38906.42601822689	1469005.6195478945	119255.70894168841	67260.7499460192	31607.331635581726	807032.6523450499	70176.45170614701	1848543.4897713026	724577.007465757	1139749.9786740516	14410.98873771324	67151.55924634244	90869.24676500376	120620.16439760354	3868610.8514701813	60580.29377713968	114118.0949838284	1008853.8762796837	762585.2175343591	128655.89502265811	1034340.4616050769	734040.3498516543	644449.6213313947	1977369.074888959	70635.13295113193	403947.16560744494
1673125.6081476528	341898.89870897884	76019.36921979132	60075.51903088096	38892.80553055669	1467242.8301689606	119226.53621092698	67260.7499460192	31588.03019657964	805151.2828554806	70176.45170614701	1845785.905719716	724460.5094694935	1139017.6909963368	14407.159000206408	67139.31718952299	90869.24676500376	120620.16439760354	3865132.3120808434	60580.29377713968	114095.94790383085	1008853.8762796837	762377.6963563687	128613.07477671572	1032862.9041678739	732917.0822961207	644410.5937116917	1972678.433868218	70618.23666879867	403554.56640181394
1672760.286110786	339993.14146296575	76013.23371331117	60075.51903088096	38892.80553055669	1464964.7733781247	119225.21183501814	67147.27199303388	31542.44746420724	802259.5300271482	70176.45170614701	1843118.7015705334	722504.7529834408	1136692.1082234944	14371.062618139958	67008.73185932758	90869.24676500376	120485.1735218836	3858444.876593147	60571.33162241613	114091.44320011382	1008853.8762796837	758938.9372342025	128497.51345450777	1029042.0802078571	729886.351866242	640792.8029692865	1967934.960934236	70553.47074717454	402271.9790647115
1667785.6117518905	339209.1694091949	76013.23371331117	60001.53697813587	38892.80553055669	1461953.472017435	119177.78860640049	67117.90519218743	31521.04908278506	802259.5300271482	70176.02050417807	1842399.3783608973	719642.2645382609	1132517.5210633	14215.513151820485	66737.59516458648	90869.24676500376	120131.4512790002	3856066.2050100374	60570.14935875781	114041.58530342265	1005676.9040980244	758938.9372342025	128496.50214320068	1029042.0802078571	729316.1000413847	640339.9712315951	1967934.960934236	70552.20354159351	399519.8998759221
1663857.218494064	339209.1694091949	76013.13469695924	59994.69095115601	38887.60779131766	1461953.472017435	119159.93486561044	67037.4397977771	31521.04908278506	801148.0685504054	70174.19916980025	1841304.2357672513	719642.2645382609	1132517.5210633	14215.513151820485	66737.59516458648	90869.24676500376	120131.4512790002	3853067.4067126364	60438.13434652718	114019.69933968926	1005676.9040980244	758225.7971125623	128496.50214320068	1027974.7998395358	729122.5323971347	639495.9901535712	1965583.6636204503	70540.2704269197	399519.8998759221
1663857.218494064	339166.66045835626	76012.69417038208	59985.57254157653	38860.031084857554	1461953.472017435	119133.02662734337	66877.30021521164	31484.038584577687	801148.0685504054	70174.19916980025	1841052.2172454428	715375.4288111071	1132517.5210633	14198.131692504061	66665.77220776155	90859.62399455013	120120.2759150313	3852944.485993228	60402.097845517	113881.52034096523	1004729.3307361268	758225.1273576866	128492.67369755713	1027974.7998395358	729020.0027438876	639233.3091095039	1965583.6636204503	70521.02830886333	399519.8998759221
1660706.0955100562	338828.0784963228	75969.86923932646	59901.18058991859	38852.11716295006	1461454.342862821	119133.02662734337	66877.30021521164	31472.435233370277	800792.3396875536	70163.42499608282	1840587.4108095875	715375.4288111071	1132054.8742028894	14183.077072877102	66604.99687127932	90814.34782201416	120051.65595941283	3852081.547115385	60402.097845517	113881.52034096523	1004720.6777194625	757228.2962075344	128487.38431362576	1027555.679113756	728648.7160783873	638906.1120185733	1965070.4288946625	70496.87057600974	399237.28340376
1656332.112257494	336843.7959749089	75966.06743766626	59901.18058991859	38831.19362866959	1459418.5977855439	119132.09439065197	66856.95180933675	31472.435233370277	798340.3100281006	70115.59724651817	1835069.7609975277	712504.086635961	1129288.3344961156	14106.359993110284	66548.54068751601	90786.21812617937	119824.9326371807	3845268.3947211653	60402.097845517	113881.52034096523	1000701.9666389066	754435.7296549993	128477.34600018259	1025564.5445755665	726898.0455246015	636569.652674588	1964579.2487395743	70489.58747405923	396962.06174053403
1656332.112257494	336843.7959749089	75962.96085293821	59859.56777583382	38831.19362866959	1459084.1976969978	119089.64081144816	66839.36703981232	31445.997716946255	798340.3100281006	70112.59745010741	1835069.7609975277	712504.086635961	1129288.3344961156	14091.410252845111	66444.71970790692	90784.51102923331	119802.12966515022	3844394.302610702	60341.37461613824	113881.52034096523	997884.0303868558	754435.7296549993	128416.40731924624	1025518.9627129489	726898.0455246015	636569.652674588	1964245.6577706833	70480.7274062308	396962.06174053403
1653944.294889243	333267.50302470947	75946.23346784392	59780.262608493074	38817.43501774642	1451269.3751453334	119089.64081144816	66697.93054582059	31439.079458941236	791274.8368977995	70093.92783285961	1825923.3780243592	708262.4075536033	1122653.0351683856	13873.573373273124	66091.86134076823	90675.805315332	119150.6778432748	3833489.33110948	60341.37461613824	113851.89567793981	997204.8633264395	750006.7987576793	128416.40731924624	1017655.5507112093	720443.6938876074	629342.7333210318	1952065.8629273786	70458.75081091587	393767.088524494
1653944.294889243	333247.09010381205	75936.42612643549	59780.262608493074	38817.43501774642	1451089.8223757062	119025.09063289735	66675.6937814574	31428.727759017052	791274.8368977995	70091.63242277839	1825923.3780243592	708195.8746644602	1122602.6117706145	13872.610739667482	66082.26601654795	90648.39528994156	119145.01724142655	3833489.33110948	60282.49588941191	113778.821561271	995729.1545552689	749776.9772473502	128416.40731924624	1017655.5507112093	720443.6938876074	629342.7333210318	1952065.8629273786	70458.75081091587	393701.5187391575
1652696.7303006984	333247.09010381205	75936.42612643549	59780.262608493074	38810.41798533457	1450878.5376911522	119025.09063289735	66647.73481493197	31412.519381456797	791057.5416597833	69984.00240779974	1824667.5824733884	708195.8746644602	1122291.302100169	13872.607765511088	66034.15486171545	90575.39388262981	119145.01724142655	3833489.33110948	60150.30962921597	113776.19279865536	995245.1678050194	748135.8519719687	128390.64254867454	1016473.5615723814	720443.6938876074	628018.5280598638	1951304.205145081	70449.41187608831	393601.2466216887
1651027.409970935	332997.8812195047	75923.18400188927	59780.262608493074	38810.41798533457	1450100.1934035134	118941.4098121458	66645.69719717327	31397.03030311549	790931.6366239608	69984.00240779974	1824667.5824733884	708104.3839420959	1121574.3998560107	13872.607765511088	65897.38874300125	90535.93481484787	119091.82603713169	3833194.4699980067	60144.40835893029	113755.5378784736	995167.1752867957	748135.8519719687	128390.64254867454	1016260.3636624126	719858.0483944294	628018.5280598638	1951120.8762260003	70449.41187608831	393411.07152721786
1650974.2310402123	332994.14996597706	75868.58218916961	59774.95318669054	38810.41798533457	1449615.6173890347	118791.91157530867	66602.8828197129	31397.03030311549	790684.0426020493	69973.65694825971	1824667.5824733884	707489.7118489044	1120958.7758125865	13866.793272796058	65897.38874300125	90505.41469558046	119049.24508113353	3832659.7227278743	60094.31347143443	113713.10213571736	992184.6965349937	747913.5070151747	128390.64254867454	1016005.2532232624	719551.0887219349	628018.5280598638	1950278.7722112676	70448.14652562338	392820.94282185857
1650912.909293338	332596.6012612539	75867.40707696405	59683.79819138492	38793.55694101691	1449454.4231417738	118791.91157530867	66449.35278031803	31397.03030311549	790571.6615375322	69973.65694825971	1823333.9903420443	707429.1413544513	1120958.7758125865	13838.48299069106	65861.4306171463	90505.41469558046	118847.46238169831	3832659.7227278743	60094.31347143443	113609.5105086813	992128.4167608845	747913.5070151747	128390.64254867454	1015979.8035021155	719551.0887219349	627562.522653075	1950278.7722112676	70448.14652562338	392820.94282185857
1641836.9293740562	331763.4750835794	75866.97535209614	59683.79819138492	38793.55694101691	1447220.9312644226	118791.91157530867	66449.35278031803	31367.578231404845	788836.7728000998	69948.92469747577	1820323.8857587718	704627.9971217769	1119042.4591466407	13776.212057367291	65709.064161168	90505.41469558046	118847.46238169831	3826180.406147818	60075.09971690313	113590.04138058364	989324.1317294113	746175.8896983452	128387.9241001719	1014831.8669680008	718207.0048364602	626351.6586042595	1947246.870295324	70445.77495483062	391217.1301227
1639881.8038661436	331763.4750835794	75798.57217679164	59608.90818341916	38793.55694101691	1447220.9312644226	118576.92977159873	66416.46625132905	31357.904480230845	788710.5918514095	69925.62642345848	1819905.843095792	704627.9971217769	1119042.4591466407	13726.450226651157	65705.41221511315	90468.84162807597	118847.46238169831	3826180.406147818	59847.2735824963	113316.08770715172	984975.8600444391	746175.8896983452	128382.86511829562	1014549.0579159982	718207.0048364602	626081.7080376421	1947246.870295324	70438.38682122502	391217.1301227
1639606.7424671885	331763.4750835794	75770.08071217088	59599.01873756177	38790.67618827516	1447218.4827923772	118576.92977159873	66392.26696850205	31341.202131963048	788710.5918514095	69925.62642345848	1819905.843095792	704627.9971217769	1119023.0777390546	13725.779638487526	65705.41221511315	90449.21860398179	118746.39963966381	3826180.406147818	59847.2735824963	113316.08770715172	983629.8274014066	746175.8896983452	128365.21472628937	1014278.2848669315	718207.0048364602	625730.1424268697	1947246.870295324	70438.35426317986	391217.1301227
1639491.874582399	328067.6593822777	75770.08071217088	59469.557659952596	38790.67618827516	1439727.0945394428	118479.86819495117	66361.64676770844	31306.073924355293	783470.8974032071	69925.62642345848	1813228.4374517978	702098.7850868268	1112751.366321178	13577.35403116116	65236.718955976	90449.21860398179	118650.84445805459	3817752.5861625304	59747.78930316322	113198.13487618534	983341.4920014702	741804.544486562	128365.18316554467	1008829.4221373245	712610.0282495129	622681.0878014188	1940214.9075388848	70408.83558539618	388117.50341941667
1639491.874582399	328067.6593822777	75726.20912223867	59469.557659952596	38786.91314851396	1439727.0945394428	118479.86819495117	66355.75264706854	31299.512124322424	783470.8974032071	69917.24738706158	1813228.4374517978	702097.7684494413	1112751.366321178	13526.459795943712	65236.718955976	90382.24950603994	118650.84445805459	3817752.5861625304	59744.000717009636	113182.76568850905	980834.8322071664	741804.544486562	128301.11454408092	1008829.4221373245	712610.0282495129	622545.6226666231	1940214.9075388848	70406.9819307629	388117.50341941667
1634408.7089849352	328067.6593822777	75726.1628346748	59469.557659952596	38786.91314851396	1439727.0945394428	118479.86819495117	66355.75264706854	31299.512124322424	783470.8974032071	69917.24738706158	1813228.4374517978	701962.4341252042	1112751.366321178	13526.459795943712	65236.718955976	90380.59758777371	118650.84445805459	3817726.2626843867	59736.143558354175	113171.30572416542	977937.6418357487	741804.544486562	128301.11454408092	1008599.05569046	712610.0282495129	622447.7868594782	1940214.9075388848	70406.9819307629	388117.50341941667
1634408.7089849352	328067.6593822777	75633.90797460289	59469.557659952596	38786.91314851396	1439727.0945394428	118479.86819495117	66355.06996231712	31299.512124322424	783470.8974032071	69917.24738706158	1813228.4374517978	701916.1061880452	1112751.366321178	13526.459795943712	65236.718955976	90380.09378603779	118650.84445805459	3817724.9717992973	59736.143558354175	113121.73924669482	973935.2360197618	741804.544486562	128301.11454408092	1008465.129950941	712610.0282495129	622337.390398553	1940214.9075388848	70406.2662398884	388117.50341941667
1634408.7089849352	328067.6593822777	75615.87738757124	59469.557659952596	38786.67052426615	1439727.0945394428	118458.00508660714	66324.76768867514	31299.512124322424	783470.8974032071	69917.24738706158	1813228.4374517978	701916.1061880452	1112751.366321178	13422.864882679572	65236.718955976	89966.97996208537	118650.84445805459	3817724.9717992973	59637.999082280076	113080.80519440182	973397.96002872	741804.544486562	128301.11454408092	1008465.129950941	712610.0282495129	622337.390398553	1940214.9075388848	70406.2662398884	388117.50341941667
1625438.9745579266	328067.6593822777	75615.87738757124	59469.557659952596	38724.31930405038	1438368.5215735012	118444.78896230896	66158.4076874112	31238.520702694186	782217.5385745834	69917.24738706158	1813228.4374517978	701916.1061880452	1111801.3633897991	13422.864882679572	65236.718955976	89966.97996208537	118650.84445805459	3816246.3143636254	59637.999082280076	113071.75719952426	970792.1506120634	741804.544486562	128301.11454408092	1008465.129950941	711793.8814239121	620431.6645695785	1940214.9075388848	70406.2662398884	388117.50341941667
1625438.9745579266	327009.89136697387	75615.87738757124	59381.29544856756	38693.41699132343	1438368.5215735012	118444.60782806319	65973.4054106937	31234.154499459943	782217.5385745834	69914.4555980876	1810111.2323170516	700246.5673496661	1111801.3633897991	13422.864882679572	65092.59573858499	89716.95124457088	118406.81006894892	3811801.6937022097	59637.999082280076	112941.16429117187	970792.1506120634	739788.2034307944	128289.5680638608	1006655.0155271014	711793.8814239121	620431.6645695785	1937733.853077906	70395.52844203224	386634.24105719925
1624566.470950341	327009.89136697387	75615.87738757124	59381.29544856756	38687.33341262708	1435146.7341957977	118444.60782806319	65954.20042658597	31189.902413929427	779991.4722495335	69867.00205049738	1810111.2323170516	700246.5673496661	1109073.113370193	13391.33665438898	65092.59573858499	89716.95124457088	118406.81006894892	3808899.9661274827	59560.63828937118	112825.17934937964	970792.1506120634	739788.2034307944	128187.79845707706	1006655.0155271014	709680.6269563885	617631.412922665	1937733.853077906	70393.36951589982	386575.2432154759
1624566.470950341	326765.7592016335	75615.87738757124	59328.831182904614	38661.04455086865	1435146.7341957977	118444.60782806319	65901.18160917473	31130.388821691995	779933.4688898033	69867.00205049738	1810111.2323170516	699908.5838893917	1109073.113370193	13391.33665438898	65092.59573858499	89682.77402313906	118406.81006894892	3804683.81139667	59547.64413488002	112695.07008306554	969443.9782346645	739788.2034307944	128187.79845707706	1005795.0628948424	709680.6269563885	617631.412922665	1936104.860216196	70375.42049918577	386061.66387598397
1624566.470950341	326175.0129573243	75615.87738757124	59304.182986550935	38661.04455086865	1434220.449182662	118417.51581004846	65882.37312110954	31104.259221735283	779224.5485847503	69867.00205049738	1807138.2376274236	698096.82450394	1108323.260063663	13346.93526465724	65058.584837535076	89606.20674085012	118285.47341034572	3800430.566394188	59547.64413488002	112695.07008306554	965896.1980062132	738191.7449003528	128187.79845707706	1004161.0436101531	708885.7467235145	617003.5691919435	1934063.0859272883	70375.42049918577	385383.7934806326
1619927.0856960882	326021.18932503124	75612.19929249343	59304.182986550935	38660.88364684479	1434153.0164739883	118417.51581004846	65749.64065537807	31104.259221735283	778720.9975536648	69867.00205049738	1806929.7841761748	697190.2101896441	1107693.8097171762	13343.310729077846	65005.114195723974	89590.49327646938	118258.7359280192	3800430.566394188	59350.075693778075	112691.01595810246	963938.2863977834	738191.7449003528	128187.79845707706	1003443.2395958505	708669.4489677078	617003.5691919435	1931723.8615601093	70375.42049918577	385266.91701299296
1612947.3548346008	325695.2580362776	75566.94404668348	59294.82892937676	38660.88364684479	1433103.085711685	118415.58424993281	65749.64065537807	31068.59201927723	777452.2202659466	69867.00205049738	1806751.8093673578	697190.2101896441	1106975.4191151743	13343.299028072735	64979.582083780304	89590.49327646938	118117.19072256901	3796670.320010359	59350.075693778075	112690.73268933839	963938.2863977834	737924.3200848318	128187.79845707706	1003373.2866717353	708585.5978341125	616919.807545396	1931723.8615601093	70375.42049918577	385109.35902141134
1612947.3548346008	322377.4712953335	75566.94404668348	59259.56509912621	38660.31241329269	1428018.810330962	118363.02928525917	65618.77826943563	31068.59201927723	773570.2681815955	69867.00205049738	1799370.6521770633	692757.0144380229	1103257.0214110317	13292.318527180672	64713.428010135016	89487.23833272533	117580.00399774029	3792627.3286451474	59350.075693778075	112665.36612078216	963938.2863977834	734525.6776108885	128180.92250195057	996932.971594731	703349.2521727107	614394.3299010678	1923989.486234571	70349.90432549763	382594.57314211404
1612947.3548346008	322377.4712953335	75566.94404668348	59245.908413139005	38659.85807249915	1426728.8975200923	118363.02928525917	65618.77826943563	30998.047342935046	773516.0742154568	69863.86072887674	1799370.6521770633	692757.0144380229	1100569.1433179819	13292.318527180672	64713.428010135016	89487.23833272533	117580.00399774029	3792627.3286451474	59330.677494686446	112660.54454829983	963938.2863977834	734525.6776108885	128180.92250195057	996932.971594731	703301.8562038998	612559.3716322962	1923989.486234571	70349.90432549763	382594.57314211404
1611638.8675530662	322116.89782376983	75566.94404668348	59233.84922435388	38659.85807249915	1426728.8975200923	118358.26696293247	65597.07906313447	30998.047342935046	773474.3331060464	69862.74952858724	1798480.4348781004	692392.1158381569	1100537.8957269797	13292.318527180672	64596.26779641001	89487.23833272533	117489.70545233163	3792627.3286451474	59330.677494686446	112634.03284324802	963933.9012821259	733320.2982709941	128168.70487092064	996932.971594731	703260.8217044591	612538.9246939416	1923272.9108661616	70349.90432549763	381427.0472939475
1609952.6228746264	322116.89782376983	75558.54248629215	59217.195322972904	38652.27076702851	1426106.052415599	118358.26696293247	65566.30966238273	30998.047342935046	773019.6119073892	69862.74952858724	1798480.4348781004	692392.1158381569	1100537.8957269797	13292.318527180672	64596.26779641001	89487.23833272533	117489.70545233163	3791303.2004818576	59330.64640382895	112634.03284324802	963446.0378768777	733320.2982709941	128138.6969943191	996837.381761225	702679.8510297845	612538.9246939416	1923272.9108661616	70349.90432549763	381427.0472939475
1609865.7344589152	319366.07439179794	75549.41230848976	59168.68363177588	38652.27076702851	1424564.309485541	118293.4030925459	65520.900518751434	30998.047342935046	772318.3868127288	69862.74952858724	1795863.5213889307	690093.0679930121	1098489.3309311278	13260.814444677308	64517.15706201061	89487.23833272533	117489.70545233163	3788523.171524122	59301.49636018803	112552.9512252338	957785.3026501043	731179.3620855319	128138.6969943191	993949.8467211782	702317.9439689479	611193.8450289306	1917467.6480801501	70349.90432549763	378349.0239956031
1609828.7289600074	319366.07439179794	75498.17452107488	59152.759431135484	38652.27076702851	1424562.389031074	118269.984708604	65269.29398263742	30978.81013248209	771740.3323356574	69861.7635877555	1795848.2346007547	690093.0679930121	1098489.3309311278	13260.814444677308	64510.882982998206	89427.75239988179	117489.70545233163	3788523.171524122	59284.93391524524	112552.9512252338	957785.3026501043	731179.3620855319	128138.6969943191	993949.8467211782	701875.5643338634	611193.8450289306	1917467.6480801501	70322.5607341049	378349.0239956031
1608057.7654257496	317745.11957194813	75498.17452107488	59109.77375599443	38652.27076702851	1419745.2903208171	118269.984708604	65103.07706807434	30978.81013248209	766193.9984822345	69825.96592222282	1787631.8348358928	686126.7498793333	1094836.767338202	13191.202401420438	64248.873578559535	89330.81300820118	117287.11071998876	3780664.0171776856	59284.93391524524	112400.53094518818	957785.3026501043	726770.8234221386	128132.2207945469	989266.9412393045	697314.8884978399	608049.277479544	1912346.5417792832	70322.5607341049	376833.79859138496
1608057.7654257496	317745.11957194813	75498.17452107488	59109.77375599443	38649.932719150805	1419745.2903208171	118222.27854884515	65103.07706807434	30978.81013248209	766193.9984822345	69825.96592222282	1787631.8348358928	685955.6120588905	1094836.767338202	13191.202401420438	64248.873578559535	89330.81300820118	117287.11071998876	3780664.0171776856	59284.93391524524	112399.55950932734	957515.140452167	726182.6596901146	128131.93007605449	989266.9412393045	697314.8884978399	608049.277479544	1912346.5417792832	70322.5607341049	376604.8338579862
1608057.7654257496	317745.11957194813	75498.17452107488	59109.77375599443	38648.550389368145	1410274.4663779754	118206.52009510431	65097.45632278846	30924.28210084816	766193.9984822345	69825.96592222282	1787631.8348358928	685553.1606536302	1087475.8989890225	13151.35649092077	64248.873578559535	89330.81300820118	117216.40880820897	3769062.6650316007	59270.58995779429	112383.97405296822	957034.358568719	725837.3032052382	128072.33551997828	989266.9412393045	688909.6389042333	608049.277479544	1912346.5417792832	70311.25442900033	376604.8338579862
1608057.7654257496	317372.7042665645	75498.17452107488	59065.59350913866	38622.55946185294	1409879.0926865288	118076.46163739849	65093.99411084634	30916.886722573796	763284.7839279536	69820.68516454732	1787631.8348358928	684885.9230862268	1086823.2425835838	13151.35649092077	64096.67628572328	89308.21115796351	117029.67282189241	3768859.053249009	59212.811906402254	112323.05805804179	954019.631704772	725837.3032052382	128043.43700116286	988997.2511733193	688311.6949659255	608049.277479544	1909504.6574945594	70311.25442900033	375259.2557518236
1607277.8290982118	314208.3229320677	75498.17452107488	59065.59350913866	38618.9957368546	1409879.0926865288	118076.46163739849	64851.655688342704	30874.592433309128	763284.7839279536	69791.59389800167	1782092.5689966162	684885.9230862268	1086823.2425835838	13138.687931212386	63801.096865829226	89258.74702342786	116997.66232762723	3766743.2788778353	59192.68185704076	112313.97512230216	953520.4379870342	725474.8552646972	128043.43700116286	983530.9579185372	688311.6949659255	603708.6338677825	1902706.0447607744	70311.25442900033	372502.84789127135
1603828.304103401	314208.3229320677	75498.17452107488	59060.01814366001	38590.67617742207	1404857.1486725714	118075.42183108644	64843.81930618256	30874.592433309128	763284.7839279536	69791.59389800167	1781840.240625065	684573.408424914	1082791.373676613	13115.620067463988	63795.64887605938	89258.52065460935	116950.6711227459	3755951.01726061	59101.90275550039	112304.93149366256	953520.4379870342	725474.8552646972	128023.72741020286	983530.9579185372	686314.1749819362	603708.6338677825	1902706.0447607744	70233.32078123695	372453.1266848841
1603769.7297001034	314208.3229320677	75478.01205262313	58982.14005968802	38588.871680797485	1404857.1486725714	118063.78565013784	64833.86789221275	30874.592433309128	763284.7839279536	69791.59389800167	1780800.808935326	683678.6590030834	1082791.373676613	13114.277083160145	63795.64887605938	89215.1526836151	116707.66746442241	3755951.01726061	59101.90275550039	112244.04705913141	951795.2970204462	723913.853034093	128013.23101396568	983530.9579185372	686314.1749819362	603708.6338677825	1902706.0447607744	70233.32078123695	372281.6430487348
1603575.1140028387	312611.933478568	75415.57987399733	58982.14005968802	38588.871680797485	1400429.0595823296	118054.68790799186	64828.37713880491	30800.808213121643	760055.5691759493	69791.59389800167	1780221.7715834	681799.8151235598	1079492.6882142008	13114.08276978472	63795.64887605938	89122.76153683	116707.66746442241	3749231.432535994	59084.083989395425	112236.69416686884	949161.9906507997	722660.8608343302	127977.28990777384	981503.622174337	682396.3715935883	601926.0084392363	1900128.172041928	70233.32078123695	371847.0419029925
1599020.0244637732	312020.6474415854	75411.91116437549	58937.74562152632	38557.63023092752	1397779.0226207497	118052.1903475029	64795.30420313878	30800.808213121643	757800.7558419164	69791.59389800167	1773450.0429206574	679515.5719326739	1076950.7502486445	13112.039862532254	63795.64887605938	88836.99200465178	116580.20048652242	3743853.646439113	59084.083989395425	112235.78910991272	947703.4184754307	718830.4794078928	127965.74216987091	979352.6475541013	680691.5093660206	599783.7375066733	1898047.0838231875	70233.32078123695	370418.08189464384
1599020.0244637732	309161.8807261706	75365.73775320424	58900.94028561308	38557.63023092752	1390229.315077655	118047.15517119494	64721.481776996945	30668.72223909401	753503.1485276257	69743.60422941108	1767204.1617943153	675268.0402914451	1069787.1373679913	13098.602062766673	63668.095225137695	88812.15959621927	116580.20048652242	3734861.090609497	59063.95786305705	112209.29992332259	947597.7426702976	713600.6325384224	127965.15637319296	975431.9833438502	675089.6984970857	597269.850630978	1890186.6992799642	70233.32078123695	366982.1678948143
1599020.0244637732	309161.8807261706	75356.73229706287	58900.94028561308	38539.43419672174	1390229.315077655	118027.21745933726	64707.86522236837	30668.72223909401	753503.1485276257	69743.60422941108	1767204.1617943153	675268.0402914451	1069787.1373679913	13084.59752656746	63668.095225137695	88791.56335934163	116580.20048652242	3734861.090609497	59057.66012483974	112157.53377016123	946450.5603111491	713600.6325384224	127964.9922469264	975431.9833438502	675089.6984970857	597269.850630978	1890186.6992799642	70233.32078123695	366982.1678948143
1593551.772259586	309161.8807261706	75348.36527652584	58869.36000145976	38505.862237733316	1390229.315077655	118023.95499515565	64656.0556143803	30668.72223909401	753503.1485276257	69743.60422941108	1767204.1617943153	675268.0402914451	1069787.1373679913	13074.913998957729	63533.83788020963	88788.8656874732	116580.20048652242	3734861.090609497	59000.16307854045	112148.69760603741	946318.3377229687	713600.6325384224	127964.46388191625	975431.9833438502	675089.6984970857	597269.850630978	1890186.6992799642	70233.32078123695	366982.1678948143
1593551.772259586	309161.8807261706	75343.28893313545	58869.36000145976	38505.862237733316	1390229.315077655	117949.83721479097	64644.53238205336	30668.72223909401	753503.1485276257	69743.60422941108	1767204.1617943153	675268.0402914451	1069787.1373679913	13065.61934109823	63533.83788020963	88762.41064794868	116547.85238784504	3734861.090609497	58998.73576001754	112054.37842790045	945972.7449896486	713600.6325384224	127927.88431096092	975427.2435004712	675089.6984970857	597269.850630978	1890186.6992799642	70233.32078123695	366982.1678948143
1593551.772259586	306715.4585070355	75340.52130440106	58869.36000145976	38495.86739136607	1387712.9932938924	117949.83721479097	64116.99103240837	30633.151895134724	750143.1247504049	69697.02685769525	1762562.4013678737	672940.6505076453	1068112.4115819703	13064.652120876697	63484.73725044609	88762.41064794868	116547.85238784504	3726545.114866201	58828.45448657939	112032.57379822437	931312.9885555985	711080.2938064705	127908.98249766647	973734.2383207796	675039.8979570089	594923.2091081194	1884247.245246775	70229.8587448292	362533.5843165001
1593551.772259586	305356.3991745935	75321.10913651889	58778.655629761015	38495.86739136607	1383380.313233341	117949.83721479097	64116.99103240837	30633.151895134724	746637.7171231671	69693.82230106395	1762562.4013678737	671652.5074186394	1066131.7282728832	13064.652120876697	63484.73725044609	88761.23138073288	116466.25305855567	3726545.114866201	58828.45448657939	112029.26852830334	910092.2006422806	710148.1047894445	127908.98249766647	969100.0380645207	672501.074024167	591176.1447044361	1880507.1238667574	70227.26236435912	362533.5843165001
1590548.8650536586	304770.03825363977	75313.38748511893	58754.387194914605	38495.86739136607	1383136.6326337098	117906.92147351956	64116.99103240837	30633.151895134724	746637.7171231671	69664.00065358568	1762344.2312720777	670574.1829003284	1065272.7852003875	13064.648164297298	63484.73725044609	88760.41790138549	116393.2439321022	3726536.9891476645	58820.6201472738	111996.42363217036	909051.2565809757	708928.4262322859	127908.98249766647	968192.1073401206	672494.8894614566	591176.1447044361	1879465.9839217174	70227.26236435912	362533.5843165001
1590535.973531408	304604.7144114496	75313.38748511893	58754.387194914605	38495.86739136607	1383017.8572794378	117872.88221743201	64116.99103240837	30621.800745759854	746323.5438266569	69662.37123422342	1760211.3173834386	670325.8362450816	1065244.4072990392	13055.93092440279	63484.73725044609	88760.41790138549	116388.84958205259	3725173.133581127	58808.94955028899	111973.36059096514	900903.3154133917	708928.4262322859	127908.98249766647	965300.6632563004	672257.0620482288	590759.6866239823	1878127.9251595358	70227.26236435912	362257.9922875801
1590405.0797183565	304509.6038034534	75313.38748511893	58721.53882448998	38495.86739136607	1383017.8572794378	117779.455664591	64116.99103240837	30621.800745759854	746323.5438266569	69627.31789994871	1760202.172436307	670088.3339553564	1064843.879944996	13051.84834263123	63479.46305001851	88695.360707591	116388.84958205259	3724715.9827888217	58791.05070025944	111819.87320872888	885294.4831687231	708670.4145160748	127824.62208065703	965300.6632563004	672257.0620482288	590574.4747632304	1878127.9251595358	70203.80643022295	362124.43514227227
1571807.6042293918	301427.635260947	75110.15820460724	58721.53882448998	38494.65245108732	1377544.7176635687	117779.455664591	63950.96113746891	30612.233277103263	741280.5398993752	69627.31789994871	1753780.6720842894	666433.4477182493	1060575.0721498143	12947.933624646488	63237.098421630675	88695.360707591	115792.90814444386	3716375.8024571263	58791.05070025944	111776.95053490596	885294.4831687231	705398.4952384349	127824.62208065703	960501.1633868223	667958.2079493385	587311.6275040569	1869563.5073991546	70202.0351502504	359299.5416946585
1569873.340106292	301427.635260947	75110.15820460724	58702.6693404126	38468.2210517921	1376674.098067621	117762.91921623776	63950.96113746891	30611.31776410648	741280.5398993752	69625.76321025433	1751791.3306747247	666433.4477182493	1059783.5254367008	12947.933624646488	63237.098421630675	88602.35803117043	115792.90814444386	3700138.349821589	58716.21830457169	111637.67237801298	885186.7384846186	705398.4952384349	127824.62208065703	960104.2569736545	667958.2079493385	585408.1415660398	1869563.5073991546	70201.99677508687	357588.1975301265
1569504.8842519664	300566.6420509549	75110.15820460724	58655.0019340902	38467.12213426959	1374301.1729923862	117761.60475555949	63880.64451232584	30593.569257963092	739734.925821281	69625.47900310913	1749518.9436316392	664282.8543721956	1057294.840871306	12913.567428027905	63151.047358102864	88602.35803117043	115498.64015373043	3699455.9859903688	58716.21830457169	111637.67237801298	885113.10932282	703138.2949586414	127690.17537012056	957509.3129245762	666696.7632129284	584296.9759411485	1867898.5811735757	70201.99677508687	357196.8218647853
1569453.7596369444	300566.6420509549	75110.15820460724	58602.79416594822	38467.12213426959	1374301.1729923862	117761.60475555949	63880.64451232584	30571.163429238313	739734.925821281	69625.47900310913	1749459.9178889494	664282.8543721956	1057294.840871306	12908.91085913106	63141.586356499094	88602.35803117043	115476.67966939553	3699455.9859903688	58716.21830457169	111614.6191897028	885112.8822570977	703138.2949586414	127690.17537012056	957509.3129245762	666696.7632129284	584239.7585275534	1867898.5811735757	70201.22823997427	357196.8218647853
1569065.8657088773	297102.3188589922	75110.15820460724	58602.79416594822	38467.11132242083	1365575.3511711832	117714.72180095564	63767.69082134278	30571.163429238313	733913.6468496891	69617.7087812675	1742106.5133658336	657834.2145395885	1048880.5912543156	12903.459446890902	62999.28175253077	88433.02724981288	115476.67966939553	3686272.4467200707	58716.21830457169	111614.6191897028	885111.763554096	697624.8082521337	127659.2345593434	950018.9186708112	660758.2416927088	579673.3847392503	1857522.5935870917	70178.56433355062	353973.6612834999
1564736.8672376499	297102.3188589922	75110.15820460724	58568.48681086804	38467.11132242083	1365575.3511711832	117714.72180095564	63767.69082134278	30557.63341408593	733913.6468496891	69617.7087812675	1739671.820295339	657834.2145395885	1048880.5912543156	12884.509380630017	62999.28175253077	88433.02724981288	115282.3525431733	3686272.4467200707	58693.8915118628	111614.6191897028	878687.5772339454	697624.8082521337	127659.2345593434	950018.9186708112	660758.2416927088	579285.1327278917	1857522.5935870917	70178.43304090091	351518.61319254944
1564736.8672376499	297102.3188589922	75108.37322300607	58568.48681086804	38461.60711664875	1365575.3511711832	117706.4031442318	63767.69082134278	30555.490570286664	733913.6468496891	69617.7087812675	1739671.820295339	657834.2145395885	1048880.5912543156	12867.175805214096	62990.306698576016	88433.02724981288	115228.35919796473	3686272.4467200707	58693.8915118628	111598.94532585754	878687.5772339454	697624.8082521337	127659.2345593434	950018.9186708112	660758.2416927088	579285.1327278917	1857522.5935870917	70177.98309496327	351428.6838601767
1564736.8672376499	297019.2425709706	75096.79103029803	58568.48681086804	38459.93181732408	1365363.714002099	117706.4031442318	63696.346574446376	30555.490570286664	732349.7628303862	69605.55002395193	1732729.8812011238	657777.5052151096	1048732.2544172634	12818.79260410239	62901.1987746266	88433.02724981288	115194.08419319111	3679416.932640772	58668.75856841674	111545.99022931633	878331.2400065553	696575.2281417156	127659.2345593434	949915.9736271455	660098.2823365816	576885.2000806471	1856670.78768134	70177.90602969276	350549.7804140124
1562740.388334824	295320.37209967553	75096.6937678571	58568.48681086804	38389.80930302771	1361225.9244106025	117695.46581295863	63696.346574446376	30552.457084729274	730892.1211037918	69604.34321824032	1732729.8812011238	654727.6600347713	1045172.5815982476	12811.488745721612	62870.90238324703	88433.02724981288	115194.08419319111	3678002.8685885216	58668.75856841674	111542.83852662143	878331.2400065553	693942.9463583572	127599.79547063092	946093.1499805377	657883.9540904562	575284.2678702305	1851920.2037859187	70168.03916390362	348829.7662224253
1562723.1572046515	293932.0184399108	75096.42393334176	58568.48681086804	38388.24502073034	1361225.9244106025	117636.66567466012	63693.602398354284	30485.944315277768	729218.7950380268	69602.67694258479	1730187.8513637653	654727.6600347713	1045172.5815982476	12811.458764405883	62863.476577555266	88433.02724981288	114969.07822328676	3671031.8928194465	58668.75856841674	111521.77410675286	878065.045327163	693383.8145948522	127584.95950171108	944637.6383107626	656987.2040703542	574353.5562171694	1848560.4096721977	70158.90804513327	348254.98726623366
1558840.3189409394	293849.29589693237	75095.02227591441	58568.48681086804	38386.684354689125	1359666.0975213656	117630.30624793888	63686.12092623848	30485.944315277768	726848.6339512668	69602.50107777736	1728285.9110893267	654594.8268313004	1043683.7159062421	12811.088861590124	62858.85765368467	88428.18294475405	114786.71703641397	3667623.091039473	58643.61461954712	111509.57552362769	877984.9342133321	693383.8145948522	127581.86467108798	944637.6383107626	655247.8037955865	574226.9955031513	1848172.586233673	70130.36688511292	346388.90641796915
1555769.481352948	293849.29589693237	75094.72735561754	58552.6169456546	38371.82171366795	1352701.7391766694	117622.9446378612	63670.16866032861	30471.028675332705	721703.7935441122	69576.17021933147	1728285.9110893267	654449.4060655485	1039252.8513801508	12796.814122879408	62784.49066221643	88403.25962248571	114721.79277454667	3655111.1732765674	58611.83094556052	111502.58548104382	868329.9525417753	693369.8953190736	127578.61388751408	944637.6383107626	648967.4127296743	574191.5653400472	1848172.586233673	70129.7610035852	346388.90641796915
1553147.911489158	293830.7240158685	75094.59209180382	58455.5464926806	38363.587546841845	1344190.2564706306	117622.9446378612	63527.626010888984	30471.028675332705	718495.8777879676	69576.17021933147	1728285.9110893267	653784.1778475229	1031574.2663266272	12790.762722514659	62766.93560660008	88203.29092438033	114721.79277454667	3651158.5278671505	58587.96584167113	111496.04332792723	868329.9525417753	692864.9599099407	127569.24188576441	944637.6383107626	647351.7791158396	573553.0148549265	1848172.586233673	70129.7610035852	346388.90641796915
1552892.0273232134	293605.99912417727	75090.33639432224	58455.5464926806	38355.56193397061	1344190.2564706306	117622.9446378612	63474.627530263395	30467.715333072014	718495.8777879676	69576.17021933147	1728285.9110893267	653258.0085154877	1031574.2663266272	12788.933750293907	62736.157230941106	88171.86849291244	114716.58629879322	3651158.5278671505	58576.52018518113	111478.38839015187	868329.9525417753	692378.6361852523	127569.24188576441	942699.3627540931	647351.7791158396	571615.9222259813	1847586.846112797	70116.27911003982	346388.90641796915
1543414.0635074815	288547.63261812896	75086.2625546267	58448.1109242341	38355.56193397061	1344190.2564706306	117622.9446378612	63457.334351340294	30467.715333072014	718284.6797630519	69576.17021933147	1715755.5802468157	645195.0095116335	1031574.2663266272	12742.733046448655	62700.4041322057	88171.86849291244	114678.92464552479	3651158.5278671505	58555.059304826944	111471.04841026777	868304.7717188258	685028.9883662288	127569.24188576441	935222.0533356736	647341.7838760023	566194.2988102736	1834655.4786485692	70070.72536771171	340919.78969815245
1543414.0635074815	287051.45773802156	75079.11621023683	58448.1109242341	38354.58670790144	1342850.886152121	117622.9446378612	63433.971711451086	30406.62627378855	716645.6684342064	69576.17021933147	1712883.0627029298	641957.6668260958	1029720.3549474592	12742.733046448655	62632.65738315716	88071.00758118127	114623.61000533981	3649413.8196851565	58547.84809351259	111443.76245405886	864969.1634339486	682419.672915636	127526.94980679345	930773.7586696156	645762.8192653959	564375.8421681774	1829105.4822238362	70070.72536771171	339961.44856235664
1543414.0635074815	285608.19341410324	75071.17818491875	58418.77696055386	38334.413854703715	1320760.949744145	117620.80251053447	63402.023602904126	30383.57236205898	702104.3238682782	69576.17021933147	1702625.7734185185	637066.2939094418	1010604.5749558682	12714.87852374071	62602.61759247275	87999.97306421083	114486.97591648757	3621687.2004402396	58436.01981334455	111443.76245405886	861073.4105120294	673111.4413118198	127506.21456086329	924556.314621181	633183.46822258	557768.5993441696	1823086.6745866414	70069.23604885738	338173.70086124627
1543414.0635074815	285394.01911688416	75071.17818491875	58387.13058748813	38255.4415038958	1320760.949744145	117510.49728099565	63397.602237075975	30383.57236205898	702104.3238682782	69576.14591720255	1702625.7734185185	636882.4346901609	1010604.5749558682	12666.286539848741	62496.49284020268	87999.97306421083	114426.35607942697	3621687.2004402396	58402.46129732667	111434.57124388053	859050.7176487476	673111.4413118198	127505.10969698371	924556.314621181	633183.46822258	557768.5993441696	1823086.6745866414	70068.4952327052	337766.74753655214
1543414.0635074815	285394.01911688416	75071.17818491875	58387.13058748813	38255.4415038958	1320760.949744145	117510.49728099565	63349.00915269734	30362.38421548282	702104.3238682782	69566.48381017338	1702625.7734185185	636882.4346901609	1010604.5749558682	12666.286539848741	62496.49284020268	87999.97306421083	114406.38955389119	3621687.2004402396	58402.46129732667	111416.75207151013	848178.8185076736	673111.4413118198	127474.50513067265	924556.314621181	633183.46822258	557768.5993441696	1823086.6745866414	70068.4952327052	337766.74753655214
1540141.2088530147	282850.3567145218	75070.57016802573	58341.776982264666	38255.4415038958	1316953.6399495073	117510.49728099565	63290.34014655329	30318.59697941254	698226.057516906	69566.48381017338	1697358.3525185513	632854.855283505	1006985.3233653822	12666.286539848741	62409.28838195097	87833.5874607356	114152.02055489912	3615503.1389438775	58335.11158014384	111397.57173447998	848178.8185076736	670235.1436456355	127474.50513067265	920044.4774686362	629358.4180797872	553993.8583881939	1815821.0046619973	70068.4952327052	335010.54173986765
1535332.969753403	282850.3567145218	75070.57016802573	58339.07009255869	38255.4415038958	1316953.6399495073	117462.63106654881	63270.77235661818	30308.76717263138	698226.057516906	69566.48381017338	1697358.3525185513	632854.855283505	1006985.3233653822	12666.286539848741	62390.52332429648	87833.5874607356	114152.02055489912	3615503.1389438775	58313.9984602417	111350.14670635568	848178.8185076736	670235.1436456355	127474.50513067265	920044.4774686362	629358.4180797872	553993.8583881939	1815821.0046619973	70068.4952327052	335010.54173986765
1530611.1941740448	282850.3567145218	75040.89377659524	58297.77514734871	38218.303970393	1316953.6399495073	117398.94321402781	63253.63968415391	30300.75617422953	698226.057516906	69541.36394554947	1697358.3525185513	632854.855283505	1006985.3233653822	12658.266376086827	62390.52332429648	87832.09198525753	114140.46826675069	3615503.1389438775	58301.78168886869	111286.66077681782	848178.8185076736	670235.1436456355	127419.38159025206	920044.4774686362	629358.4180797872	553993.8583881939	1815805.9193758904	70052.84343989157	335010.54173986765
1530514.7938620655	281833.8060972437	75040.89377659524	58272.22096744419	38218.303970393	1314678.0589510987	117398.94321402781	63233.824370304195	30251.707066864772	694723.8286833632	69540.0779045007	1694467.3621756805	630271.5521696338	1004920.5604188523	12649.949898520155	62390.52332429648	87659.4824575548	113885.92504611857	3613913.3320820048	58203.99808109659	111286.66077681782	847099.9390180205	668128.9452898835	127415.68986001558	917812.2335108414	626976.0092031163	551404.1835446501	1813233.7913995944	70052.84343989157	333515.17866827856
1530514.7938620655	281808.30290204444	75040.75047585556	58241.57736684903	38218.303970393	1314572.5870228815	117398.94321402781	63159.17084162673	30251.707066864772	694618.0229676979	69537.99348394091	1694399.0439209612	630183.9991739739	1004832.64708534	12640.377052593922	62294.862425709085	87654.31420406578	113885.92504611857	3611485.5690018754	58203.99808109659	111286.66077681782	845990.5980960269	668038.9971744193	127415.68986001558	917751.6589146978	626899.5808536761	551353.294183398	1813012.5520058358	70051.52806248856	333188.74137028685
1515749.36712712	281666.2015395918	75019.9831904008	58168.562877006676	38218.303970393	1314572.5870228815	117391.19590605253	63154.661602363885	30251.707066864772	694618.0229676979	69537.46509065856	1694399.0439209612	630183.9991739739	1004832.64708534	12575.144143397702	62294.15867276107	87654.31420406578	113547.42215132722	3605754.1939673596	58203.99808109659	111286.66077681782	844829.8467283918	668038.9971744193	127415.68986001558	917725.195868242	626899.5808536761	551353.294183398	1811337.6357825955	70051.52806248856	333156.06095363875
