# Supplementary material for: An improved FOX optimization algorithm using adaptive exploration and exploitation for global optimization
Source: PLoS One. 2025 Sep 18;20(9):e0331965. doi: 10.1371/journal.pone.0331965 (PMC12445531; doi:10.1371/journal.pone.0331965)
Supplement: S2 File — This compressed file contains all the results of the conducted experiments. Each main directory within the archive includes three subdirectories: Analysis, best_fit, and convergence. The best_fit and convergence folders contain the raw experimental data obtained from 30 independent runs. The Analysis folder includes tables and figures derived from these raw results. These files can be used to reproduce and further analyze the results presented in the manuscript. (ZIP) [file pone.0331965.s002.zip › cec2017/convergence/HO/C17F21.csv]

trial_1	trial_2	trial_3	trial_4	trial_5	trial_6	trial_7	trial_8	trial_9	trial_10	trial_11	trial_12	trial_13	trial_14	trial_15	trial_16	trial_17	trial_18	trial_19	trial_20	trial_21	trial_22	trial_23	trial_24	trial_25	trial_26	trial_27	trial_28	trial_29	trial_30
9098.82430998706	5795.485493745786	7051.745966449225	8149.576143046197	4503.06898797959	7441.90375985185	7038.603495201834	6076.946088261473	8093.844839859657	7450.164971672952	6774.507877322972	7461.709369043031	7694.341956184186	7814.097343960835	8093.353729764584	5260.001782124245	7582.425655773106	7042.430843456522	6526.797369693851	5340.211467309181	6959.86807275011	8053.244064214102	5475.075278541763	5025.1473340911	9004.268083231083	5303.052022299347	6258.1685618103365	4933.844100806871	8290.375681497386	6639.22989751474
8335.316620290374	5231.745442358186	6258.8497133082865	7404.59226839864	3832.220103361577	7348.654916417414	6224.0823294745205	5556.175442282802	7070.5728070904415	7450.164971672952	5693.658957712854	6821.407018999993	7369.745175741964	7013.582332729181	7581.1865229771975	4949.578506783332	7359.833195676978	6770.259014023562	5466.571300080049	4510.8450964209605	6699.110938354418	8053.244064214102	4641.288473054859	4710.695919639387	8946.70235923284	4702.517509748094	6258.1685618103365	4307.788852011	8290.375681497386	6442.122714675265
7546.138372708294	5078.452633823339	6021.653377251784	5925.391235970412	3826.1047217553087	6506.336598443615	5368.124623776694	4943.783872050725	6265.962962351148	7418.564239883725	5693.658957712854	6652.757216902448	6719.589388498799	5703.274320523899	6382.311823955653	4566.288644710197	6460.384574213222	6303.775477298393	4532.825369842694	3792.2338723847333	5443.862493655309	7762.574755273835	4336.152023252327	4663.672650492122	7764.863423145879	4702.517509748094	5658.772253096466	3985.1699717509964	7441.88788197864	5813.191286557925
7538.030328070101	4103.103354286598	6021.653377251784	5436.582675086518	3602.5073344458756	6020.8579489152235	5200.310642588685	4723.26917370197	6265.962962351148	6528.609511361611	5693.658957712854	6158.96058793472	6702.467542740208	5553.047417534082	5225.913665094979	4566.288644710197	6290.891673853852	5729.929806745235	4532.825369842694	3389.1120969768544	5179.936107430965	6299.022086471468	4167.062238722703	4347.9812576975555	7492.27708390369	4702.517509748094	5658.772253096466	3693.636121142016	6939.957524634598	5425.80127651166
7344.62915990922	4103.103354286598	5956.228254775964	5335.601258551071	3325.5450369034215	6020.8579489152235	4781.69641212935	4557.049761163265	5856.267098119235	5891.010672664486	5693.658957712854	5834.675015156818	6573.689549945804	4859.27468637556	4811.965531836524	4199.100236381026	6202.926657475175	4604.468323256162	4335.141609183167	3389.1120969768544	4249.088044151147	5626.451043992616	3961.030660017885	4039.3328907957584	6639.2031522241705	4538.491878105761	5543.855563176056	3379.512209959855	6714.642064916818	5178.537382887493
7314.9833314658	4103.103354286598	5917.39869027709	5121.4308702969465	3313.8471599914037	5311.464473373267	4741.609265040221	4253.857041016847	5574.482218322208	4869.498236131127	5663.291349421712	5629.884043755317	6121.8103947962745	4859.27468637556	4664.12428626009	4033.9897851886135	6197.332373215232	4184.548563880886	4335.141609183167	3331.6954763623303	4124.112527146986	5079.1162540463065	3885.808505777305	3711.502519605834	6352.211612516989	4257.664000893194	5042.3204712988145	3296.820072723408	6135.22501002141	5048.208167068999
5716.686061940303	4021.2178874998926	5697.456732773591	4788.6986676995075	3264.494659615055	4758.979649846705	4411.968259658808	4253.857041016847	4856.978888105754	4801.647890596424	5628.9424627889985	5476.460448776808	5417.321362793733	4847.992574737582	4466.379959968801	3833.3301913370856	5033.642372357761	4142.600865213214	4110.257919040233	3303.9467921045343	4124.112527146986	5047.973568463587	3529.989894118325	3594.454168947751	6352.211612516989	4108.390608859827	4935.424232580155	3220.901372663929	5091.995917373286	4697.641333396688
5716.686061940303	3984.1789912434638	5009.291983817955	4539.780231027849	3264.494659615055	4546.8479140070085	4213.611262159637	4246.285375469175	4564.387505646382	4352.668954819237	5482.283901043839	4918.437985615723	4983.67371895652	4812.923127828553	4139.455626442281	3780.923899719124	4815.323473311941	3890.794619433419	3821.4019147375693	3300.39301943035	4119.942746520148	4849.183299027382	3529.5576779547173	3422.903429902847	6323.297012332334	3976.4351333404447	4931.649160909026	3192.40033121767	5000.313193568536	4697.641333396688
5716.686061940303	3984.1789912434638	5009.291983817955	4539.780231027849	3264.494659615055	3978.3572213099733	3645.6451891800716	4244.358993410338	3921.91179339316	4293.864336436909	4805.34798700633	4881.583152896899	4804.36113171246	4812.923127828553	4139.455626442281	3741.1087072618952	4708.1720197682835	3890.794619433419	3733.8345300073233	3264.476543149318	4053.3846069388064	4849.183299027382	3529.5576779547173	3418.9773887531455	6022.34684896897	3583.6212815663785	4746.324836304138	2994.593076350233	4516.8758366621405	4482.662195144581
5716.686061940303	3813.3691017378214	4862.659659219522	4447.581806894138	3235.0047433821	3773.237491548485	3473.07260220236	4244.358993410338	3853.654476952109	4290.1982649739	4562.525833058589	4697.354287053573	4210.645898280146	4812.923127828553	4139.455626442281	3736.2825016308598	4558.852286931533	3890.794619433419	3694.653537438721	3232.108020769166	3995.6389769332754	4812.220712914878	3529.5576779547173	3384.825565292762	6022.34684896897	3583.6212815663785	4469.943772554747	2994.593076350233	3703.9806101443564	4128.906344868477
5027.522938520986	3552.0652592097103	4847.478262642921	4290.502879545325	3229.289587388713	3702.074225194662	3347.4600029135668	3997.8486266056043	3627.9815586678405	4262.59332907968	4562.525833058589	4446.272779223056	4183.8463810700905	4729.970442564207	4001.286331215485	3678.8785417126346	3942.608375577962	3879.8991671833237	3550.9053478450837	3214.981596077877	3991.14815335198	4812.220712914878	3527.4260665803386	3374.8847848403457	5955.089429802707	3519.915865386977	4404.112590533565	2891.504436341097	3635.0836577517794	3986.0820039792816
3853.6603542306984	3463.7334918074807	4842.448059279649	4234.988465998548	3229.289587388713	3689.8634848597007	3347.4600029135668	3907.190845578148	3540.947792291561	4262.59332907968	4343.817372120413	4446.272779223056	4090.0161724007257	4729.970442564207	3682.038064778406	3678.8785417126346	3881.8371094107433	3778.890554357249	3372.2099268917063	3196.9068226959216	3983.337885039349	4711.355492365772	3527.4260665803386	3356.8938330232586	5808.84935876126	3494.4681324264434	4404.112590533565	2818.045632334658	3497.400903333502	3644.7030326826725
3853.6603542306984	3463.7334918074807	4060.558651864915	4207.360648300123	3156.7936142497347	3668.413935357024	3286.554653879816	3861.0064821284464	3403.0068571082556	4126.426697135019	4291.736406725315	4279.93319137137	3783.9078700276573	4607.622433152288	3682.038064778406	3651.978419857296	3845.1353264112013	3756.1457157220693	3362.221538949121	3138.4221433657963	3896.8230561416703	4549.966113144566	3514.98102892103	3354.041428943574	5432.54207872155	3494.4681324264434	4404.112590533565	2773.1630610506163	3484.072093173735	3644.3959287060043
3823.244936042459	3440.3970185379985	4060.558651864915	4179.013215192008	3141.3689491146133	3523.8216617388634	3137.484668975897	3795.6383597869794	3403.0068571082556	4126.426697135019	4182.035979585231	4279.93319137137	3753.166556502439	4607.622433152288	3682.038064778406	3619.9274910739723	3800.0545544578	3700.731821583874	3246.986123898902	3063.6606001038685	3811.4617012080944	4525.3198600626	3497.6905536296144	3251.4111333731307	5145.027431740607	3494.4681324264434	4301.747563814036	2743.8085873080604	3349.8281519783286	3644.3959287060043
3791.224263667931	3372.8932747135477	4060.558651864915	3771.449638177341	3082.4419258137204	3491.137257014466	3123.5860926454334	3795.6383597869794	3330.591132832318	4099.613712526847	4134.909504509805	4263.44335784965	3732.025521341623	4286.170326534055	3682.038064778406	3614.98390981698	3799.263766580866	3572.0749214597818	3246.986123898902	3015.8946608442393	3799.784779545097	4400.5300764397925	3497.6905536296144	3229.258189921723	5145.027431740607	3482.155072972456	4129.82050325045	2743.8085873080604	3267.6311013393215	3619.766051350759
3753.284187133483	3319.1874086796015	4060.558651864915	3637.531338239318	3067.8063287220752	3466.4807527704857	3035.094294613824	3795.6383597869794	3314.366839724572	4027.7926637722767	4124.066317935559	4153.4980947549075	3593.9959950680445	4286.170326534055	3560.9722086637785	3483.69541301774	3777.9772155316496	3527.309360991269	3243.057520398531	3015.8946608442393	3782.062161826966	4321.847373053619	3497.6904052443374	3204.715657624575	4830.037889671528	3344.611867172808	3893.066248377012	2707.9265237877817	3267.020172354499	3452.978363316436
3744.324823704188	3319.1874086796015	3891.6221457966612	3596.805414804283	3067.8063287220752	3343.284699789944	3035.094294613824	3647.865599190806	3230.499871530965	3977.271821346596	4107.921175547301	3837.157161597941	3411.4607157554233	4286.170326534055	3486.4600352079933	3428.775757425942	3723.940938398463	3527.309360991269	3241.4864389162203	2912.488236720707	3782.062161826966	4321.073272303707	3497.6904052443374	3204.715657624575	4830.037889671528	3344.611867172808	3875.3087797579265	2707.9265237877817	3203.291179110436	3452.978363316436
3627.6628671758126	3317.15520933474	3891.6221457966612	3596.805414804283	3067.8063287220752	3334.773719166351	3030.746913477377	3617.6821197936165	3203.857446558548	3899.0916212318652	4094.494710577174	3799.5821618683826	3393.5145048077366	3991.6854818666425	3486.4600352079933	3428.775757425942	3632.7352718066077	3465.9051493327665	3241.4864389162203	2880.292012512952	3768.2769260504756	4238.606668794124	3455.403433643451	3203.0020271183557	4812.958119636207	3344.611867172808	3870.628391467038	2667.297601929812	3184.940169458746	3363.6610346949665
3624.4129591183846	3317.15520933474	3891.6221457966612	3544.555230317359	3066.6344181435434	3334.773719166351	3017.5236191201716	3600.4572123379667	3161.1633427919614	3635.402332582449	4010.9258522281425	3742.2944869586736	3371.262563912034	3991.6854818666425	3425.32368449947	3379.6280073185535	3610.6730721091367	3441.3042992573264	3231.8716429458855	2845.3667765605155	3739.6229599700437	4238.606668794124	3455.403433643451	3187.9999470465787	4812.958119636207	3330.069893297451	3841.112991729351	2665.1339847440604	3078.2407459370816	3281.975943243447
3568.1763219209533	3311.1879209244426	3891.6221457966612	3544.555230317359	3066.6344181435434	3334.773719166351	2993.110918861648	3567.2547396990753	3161.1633427919614	3361.433478046054	4003.7056642853277	3742.2944869586736	3357.464420899138	3991.6854818666425	3425.32368449947	3337.562598290918	3610.6730721091367	3392.130225574635	3231.8716429458855	2845.3667765605155	3686.508601209681	4238.606668794124	3455.403433643451	3187.9999470465787	4760.284806462091	3313.805113699743	3668.91352433211	2623.1559857511124	3078.2407459370816	3281.975943243447
3558.5362175143423	3040.0145975008945	3891.6221457966612	3534.020933373089	3060.5130681407018	3334.773719166351	2993.110918861648	3549.4363648656727	3082.000227695081	3336.1213209361313	3978.527583359619	3742.2944869586736	3327.8934983520385	3991.6854818666425	3319.881960210512	3337.562598290918	3610.6730721091367	3392.130225574635	3231.8716429458855	2835.0455990234614	3684.018626634159	4238.606668794124	3450.091686454087	3186.2738184189557	4345.727415594782	3313.8013295307073	3663.9216371590473	2623.1559857511124	3044.8225498376023	3281.975943243447
3526.3426645096242	3029.0161754753403	3817.0766911277333	3534.020933373089	3059.3602323175883	3266.9518820700596	2975.8094330139643	3514.5914058050375	3067.756725120527	3336.1213209361313	3978.527583359619	3742.2944869586736	3315.2615032111044	3991.6854818666425	3266.70964653271	3337.562598290918	3602.189565160405	3388.5054554078133	3231.8716429458855	2827.232850130071	3684.018626634159	4238.606668794124	3446.8928789246115	3152.2030405312044	4236.42485523393	3248.2821524108876	3662.605327500365	2623.1559857511124	3033.032822690073	3213.9488197705327
3523.9768023218567	3029.0161754753403	3817.0766911277333	3479.04269726089	3055.788682126308	3266.9518820700596	2896.5267597456696	3514.5914058050375	3039.2619256129838	3254.2526834707255	3959.0914275621303	3742.1293387722517	3310.2618090853193	3991.6854818666425	3235.384295346602	3293.8808530635197	3587.9176999213214	3354.1767233149994	3203.881154399147	2789.447342296857	3677.1786135044804	4221.594371394094	3445.897025657848	3138.603551689317	4236.42485523393	3248.2821524108876	3657.846160771812	2623.1559857511124	3033.032822690073	3213.9488197705327
3504.2717874903037	3029.0161754753403	3801.6164427056933	3449.287001894373	3052.6833740510947	3258.933292106997	2872.736474859762	3439.232654645847	3009.0713686612926	3254.2526834707255	3949.914572504448	3742.1293387722517	3261.620405576866	3987.4585379392865	3222.4790247754663	3198.884390826512	3580.6788009295233	3258.2881639593425	3188.3551689964315	2788.7973242193907	3629.53964189225	4220.360461899525	3444.907964204289	3130.363132794315	4048.7948526306873	3248.2821524108876	3648.8547488790236	2620.331343786518	3000.90174402437	3190.9085646511994
3500.0655835666275	3015.8391074900196	3732.2529748427605	3250.960194812942	3049.824571536065	3104.695264877937	2837.40253029824	3433.9381730441714	2960.3658229872217	3211.5889112764166	3927.825718531124	3587.216110125583	3226.153654439737	3962.5114660780737	3204.926076718416	3161.050422723589	3549.519127944229	3258.2881639593425	3170.2003780795726	2788.7973242193907	3625.437211908684	4199.094798023638	3441.560848629567	3127.978264957117	3990.442467559302	3248.2821524108876	3581.6413966220935	2618.997191760901	2989.3968167888647	3130.9548883644998
3477.4327649117904	2997.6706550580343	3683.6018780559234	3250.960194812942	3049.824571536065	3093.3735702705067	2819.9191031222626	3433.878033517176	2902.6341837787804	3187.8101858226196	3919.386674663315	3552.008879486031	3226.153654439737	3959.6334838759794	3204.926076718416	3153.950814456686	3546.2251880850836	3258.2881639593425	3170.2003780795726	2788.7973242193907	3625.437211908684	4199.094798023638	3440.185888068416	3127.7618290245105	3954.9425097216194	3191.544203929875	3581.6413966220935	2615.4114131601373	2984.5702443237533	3114.3578258108396
3473.900295442333	2997.6706550580343	3683.6018780559234	3194.6440899095833	3049.824571536065	3082.9930188623644	2799.5373685735444	3431.123802497653	2902.6341837787804	3180.4317654463207	3919.386674663315	3548.45674391765	3195.9025269939457	3948.464535446099	3139.8307710872878	3127.917889870813	3536.5116914965615	3258.2881639593425	3141.6226290720206	2779.0298372814823	3622.5780683569797	4199.094798023638	3439.5993580643017	3120.317780029828	3896.422159425192	3191.544203929875	3581.6413966220935	2614.0850325030037	2962.6856325206627	3098.723838991568
3428.05426531151	2997.6706550580343	3678.3356062893563	3194.6440899095833	3037.401204221535	3066.6984289392235	2793.368885342312	3416.585166553319	2902.6341837787804	3115.019222588786	3919.304380396294	3528.747754653723	3195.9025269939457	3945.4295623217795	3120.0447807319088	3127.917889870813	3536.5116914965615	3243.485282297141	3141.4321144437354	2772.1199535165674	3622.5780683569797	4199.094798023638	3415.375740588429	3117.9326415333235	3740.5192948782787	3191.544203929875	3515.7607624021866	2609.6737161315	2962.6856325206627	3020.8790087340485
3428.05426531151	2997.441073269711	3516.1888435575747	3194.6440899095833	3037.401204221535	3012.1613924479493	2781.5104081165373	3372.3133889833953	2902.6341837787804	3115.019222588786	3916.255562078551	3528.1355606412203	3195.5232959757313	3913.98326379027	3120.0447807319088	3106.117859137901	3536.5088964115644	3221.373710293701	3127.0666105500068	2768.5355841475002	3613.108223019799	4076.370935142795	3405.5734115336863	3117.9326415333235	3680.4938732461796	3166.938907881597	3464.9031328035535	2609.6737161315	2873.168843183003	3009.9463894082596
3428.05426531151	2976.8279032093797	3410.4297711307336	3194.6440899095833	3034.6013562925873	3003.690294591206	2777.3599657278746	3372.3133889833953	2815.4049499796092	3115.019222588786	3839.540468539793	3508.1900945727657	3179.1262445079237	3840.0764453520696	3101.782377046353	3106.117859137901	3499.005294874256	3221.373710293701	3115.2998639917055	2762.389207946817	3607.9360168850862	4075.403784607426	3402.1477776222796	3116.282981797656	3680.4938732461796	3155.129128721666	3454.3856622405697	2609.369077657403	2873.168843183003	3009.9463894082596
3400.67588904274	2960.648337128811	3410.4297711307336	3075.447291093651	3034.6013562925873	2991.7894556218826	2774.581043812224	3372.3133889833953	2789.5070932790436	3070.59597448753	3839.540468539793	3444.799717921683	3119.491906270351	3681.5878660852986	3097.076982543718	3076.626482364221	3498.54879725162	3216.798701590522	3115.2998639917055	2762.004076696395	3601.2818616431496	4042.0516432904765	3397.7274218323996	3112.0878493664086	3679.897659005719	3155.129128721666	3454.3856622405697	2606.991962931004	2873.168843183003	3009.9463894082596
3389.948796504521	2956.345129683036	3404.93371832934	3075.447291093651	3031.0825713930976	2991.7894556218826	2751.261006744076	3372.3133889833953	2785.63874204206	3035.876235757557	3788.667897095718	3431.3508065661135	3061.7360451556133	3670.3568329997142	3085.8491312894166	3069.7664284142106	3468.996139204053	3216.798701590522	3112.5976929707776	2761.9309008586024	3594.912915329628	4022.490400191465	3369.5323882455973	3098.6647647889936	3676.137224770297	3150.712589312286	3443.9989553628193	2606.991962931004	2870.9828427431335	2981.1915801441046
3380.3153985409986	2955.646998210665	3384.20665234247	2941.9446168440395	3026.5952134900754	2980.4595179677162	2751.261006744076	3372.3133889833953	2757.9280463572645	2985.5374363370333	3788.667897095718	3141.542400941593	3045.8961825169636	3644.5079893196084	3083.743058392796	3064.442022918519	3434.4017199797777	3166.4277637370296	3112.2121033507206	2757.521534658563	3587.178177322923	4022.490400191465	3369.5323882455973	3097.283247821971	3575.5726091496813	3043.3553569006103	3369.943069335684	2606.991962931004	2840.501869588804	2888.3320493485717
3376.953267144669	2947.882438346376	3362.5403019368723	2941.9446168440395	3022.9679092447254	2980.4595179677162	2751.261006744076	3337.2465970159697	2740.828942327623	2958.6696594471073	3788.667897095718	3141.542400941593	3041.495994054224	3638.8064445157884	3063.4546240854993	3063.7601913854455	3347.1149748742973	3166.4277637370296	3108.0370982955446	2750.1792758474576	3587.178177322923	3988.314046800789	3361.2589275229243	3076.3885602013297	3575.5726091496813	2965.5754996266182	3369.943069335684	2601.149011295046	2829.316123717159	2863.0343961335325
3318.5971340186297	2947.882438346376	3362.5403019368723	2937.1297585672996	3018.0592642997735	2980.4595179677162	2751.261006744076	3337.2465970159697	2740.828942327623	2958.6696594471073	3774.8675254207164	3122.9714677151114	3030.1205110623273	3638.8064445157884	3018.688255940054	3035.244181691883	3347.1149748742973	3163.990359903251	3102.9896895915485	2745.254485095316	3587.178177322923	3988.314046800789	3359.335855755511	3071.835538000979	3575.5726091496813	2962.149337964924	3369.943069335684	2594.25676916479	2823.001575624038	2863.0343961335325
3303.2093773061074	2943.753387419588	3361.3652612057576	2899.2251904922996	3017.833127152299	2968.5464856281983	2751.261006744076	3337.2465970159697	2740.828942327623	2940.2558745148167	3765.3716895924376	3118.7017291606167	3030.1205110623273	3638.8064445157884	3018.688255940054	3020.3425383787812	3345.737700701411	3163.990359903251	3102.9896895915485	2743.385872188307	3587.0414624205205	3987.194050185064	3358.322234112342	3063.8164141407483	3386.087429023057	2937.6727459468148	3106.732682243611	2594.196541716703	2820.5521637998168	2852.752970556219
3289.0084490947993	2925.7751291822833	3338.3903575001323	2889.7730810280077	3017.0411594215907	2968.2033191535043	2751.261006744076	3336.9039403250213	2739.523599279698	2930.297892956023	3765.3716895924376	3100.7501250910923	3030.1205110623273	3589.7266446722306	3018.688255940054	3017.612961662876	3344.1187296050202	3141.70799938461	3092.672584885428	2743.323520696661	3581.765858847797	3987.1912123968714	3341.4004976687274	3057.1237274902214	3367.350483545035	2937.6727459468148	3106.732682243611	2594.196541716703	2819.4426558919913	2852.752970556219
3288.0161374580643	2925.7751291822833	3337.6735262982056	2889.7730810280077	3016.655415131788	2968.2033191535043	2748.087953331722	3310.8646491852364	2730.590541399123	2807.888310950476	3765.3716895924376	3058.6304929960097	3030.1205110623273	3560.822034427706	3018.688255940054	3017.177713347991	3343.4044883646693	3141.70799938461	3084.5637757384193	2743.323520696661	3569.1837599071514	3973.9953572740615	3338.0534016167876	3051.534382443259	3367.350483545035	2937.6727459468148	3015.149648457786	2594.196541716703	2819.33235518729	2852.752970556219
3287.966037182611	2925.7751291822833	3333.675214264535	2879.210794043509	3016.655415131788	2937.953847002756	2745.836483490523	3287.9906312624307	2705.8985172854864	2807.888310950476	3754.797602537425	3028.22665900656	3030.1205110623273	3560.6505781002	3018.688255940054	2981.955298330344	3261.253480383276	3120.8079658168094	3074.846005583201	2736.2186135080724	3569.1837599071514	3973.9953572740615	3337.2864897707955	3027.7132176556183	3321.7464961628843	2895.160669349688	2974.159267667598	2592.014898449973	2819.268924608047	2852.752970556219
3287.966037182611	2924.6031041717924	3304.3019870756684	2876.893790596272	3009.1392005811704	2935.8691737729637	2712.995708975855	3281.433410909559	2685.717737685409	2807.888310950476	3696.010077676964	3016.1617603466775	3025.5925431772707	3555.540007135012	3000.2497101838803	2966.744775866976	3239.4704709326597	3120.8079658168094	3071.43588278038	2735.236936746101	3539.1732466603466	3916.4899444979137	3335.820244754661	3027.7132176556183	3299.5631337171662	2895.160669349688	2946.218774612972	2590.611599915164	2812.5944429415226	2835.607812779791
3253.400746963205	2924.592674278319	3304.1975248822573	2873.1728149466603	2997.9246759712287	2923.567643180559	2712.995708975855	3280.8431960708103	2681.464166783075	2806.8595495955456	3680.7455248040483	2990.7140961030705	3022.326596690421	3553.393681639029	3000.2497101838803	2965.472206839333	3239.4704709326597	3116.1971534622853	3064.3683670565897	2735.236936746101	3531.6200553575513	3916.4899444979137	3323.7157831859595	3024.53503171561	3299.5631337171662	2895.160669349688	2933.8375296705162	2590.611599915164	2804.465432281795	2833.862633077866
3239.8536720652655	2924.5869513173348	3296.0497186820485	2851.5808769536716	2985.7542625801043	2923.567643180559	2712.995708975855	3280.8431960708103	2681.464166783075	2806.8595495955456	3680.7455248040483	2958.3355903350257	3014.787035578531	3552.1217463528865	2998.9019593205803	2965.472206839333	3239.4704709326597	3048.054001173813	3058.011974566652	2734.8527661592243	3521.3196880855285	3905.3706898478204	3323.340060132279	3020.8590019313933	3296.9072434202762	2882.810192909141	2922.8103986189635	2589.861906750327	2801.9884024529333	2816.6243573819393
3239.8407926907835	2924.5869513173348	3289.583739236309	2851.138950868806	2985.7542625801043	2923.567643180559	2712.995708975855	3241.2858626911316	2673.24779978024	2806.8595495955456	3454.423435361766	2958.3355903350257	3014.787035578531	3472.2703784352407	2990.7764998577386	2951.0567667655923	3195.200756317361	3048.054001173813	3055.809969782193	2730.1517939519968	3521.3196880855285	3904.1525672261114	3322.5168123380663	3020.6817033045445	3287.1398679892645	2876.065689260598	2904.839518218244	2589.861906750327	2793.3592254974706	2816.6243573819393
3238.4179185024796	2924.5869513173348	3283.743042039362	2847.675129623571	2985.7542625801043	2919.040899763731	2712.1337375478256	3241.2858626911316	2669.9448995792377	2801.890177187868	3454.423435361766	2958.3355903350257	2993.082372069875	3445.712876245165	2973.268539235426	2951.0567667655923	3195.200756317361	3017.001613706983	3052.7010447674097	2728.5079777587666	3521.3196880855285	3901.284213293852	3313.601500209329	3019.2371787803386	3287.1398679892645	2867.773397517869	2881.959542503673	2589.6949899301744	2779.9009044595673	2809.5165633331007
3238.2664341296204	2914.9062452187313	3180.035125184616	2846.8959672543006	2985.7542625801043	2918.2616479994576	2707.7878566919503	3235.811762039667	2669.9448995792377	2801.890177187868	3428.610812193333	2958.3355903350257	2989.9783284609885	3445.712876245165	2965.4357278560947	2948.1995476671527	3195.200756317361	2991.9799079722247	3052.7010447674097	2727.877872594416	3505.158046693051	3901.028495231974	3310.8230696099054	3004.0212357067153	3232.1206006804073	2850.971596468412	2878.2081626328077	2587.00758302652	2778.0150491810555	2802.8308953760047
3220.081603914674	2913.2464096896542	3176.4315531341426	2841.4393374569763	2977.1637528342817	2899.567581124802	2693.180444286202	3233.081716227798	2644.9956993961064	2794.7989690804307	3428.610812193333	2958.3355903350257	2986.415124689535	3445.4762624504547	2943.4111142101347	2948.017804792777	3180.488502895042	2985.396362079435	3045.3182865198137	2727.877872594416	3499.883966905486	3862.466417074421	3310.5030036560106	2998.3704743768258	3220.480241363215	2850.7072873215425	2878.0699575389594	2582.847848866924	2776.768215244116	2799.010715522446
3217.2069706460325	2909.3817802258236	3174.1856505495516	2828.586143763108	2926.669277282747	2899.567581124802	2691.4123975876305	3233.081716227798	2641.491693261348	2790.6323362838916	3423.040968037804	2958.3355903350257	2981.254222261972	3429.4694447543407	2932.1076727398486	2945.507672531846	3180.488502895042	2981.1610609153395	3033.6776997137904	2722.691672023696	3489.29776708303	3862.466417074421	3308.627400307103	2998.3704743768258	3220.32800785579	2842.6159820097537	2864.3501228507	2581.2327524384245	2773.1542284937386	2753.3326191585975
3216.8459459412743	2893.6115720646317	3174.1856505495516	2824.268314276609	2926.669277282747	2891.993901308525	2690.4534199636582	3212.660975278395	2641.491693261348	2789.923234016328	3417.438430674368	2958.213149212844	2960.78531313001	3429.4694447543407	2930.432135259989	2944.1058710859897	3172.4105290360512	2981.1610609153395	3029.1010499336508	2713.642597637608	3483.0012948221834	3845.0344939694573	3297.8324411865246	2995.515939467317	3213.380907168953	2838.726064190979	2864.2844934048608	2575.215792998645	2770.099040095864	2753.3326191585975
3212.370727402078	2892.0121560860516	3132.3214659452824	2824.0860651875764	2924.0152399443914	2890.8794907472593	2689.488884644182	3210.6634461228127	2641.491693261348	2786.2613112948197	3407.560008801912	2920.098255348964	2960.78531313001	3357.245622058802	2926.943307960805	2942.9009062021405	3159.8220747205723	2981.0388655126444	3012.992992330903	2710.7795609030854	3482.527516832119	3810.2804949536376	3291.646524509401	2980.5181163337	3111.260748939976	2837.566469882761	2853.1054007472294	2574.9871564019672	2770.028747237813	2753.3326191585975
3210.214624805964	2891.968198710284	3122.550825061091	2823.6903243268275	2924.0152399443914	2866.0636056546928	2689.1718279946344	3210.57722874482	2641.491693261348	2782.2780832909734	3406.9452042450566	2903.574338474124	2960.7668179550847	3357.245622058802	2923.9758815349405	2942.703598106092	3155.79878297431	2954.063858866038	3011.287669969367	2703.4236031657642	3482.527516832119	3810.2804949536376	3285.0274757796865	2979.413233912474	3111.260748939976	2836.3621155880533	2851.9050988712693	2574.9871564019672	2769.984715681763	2745.3487000928203
3180.2120172451114	2891.9371283744354	3122.550825061091	2822.860741418788	2924.0152399443914	2865.612578385722	2689.1017183514523	3210.332957187612	2641.491693261348	2776.1329567964995	3405.734494948545	2903.574338474124	2960.7668179550847	3354.775633409454	2919.6587803021043	2942.200187577384	3155.79878297431	2954.063858866038	3011.287669969367	2701.7534224741503	3474.0875827240848	3810.2804949536376	3283.1807381339167	2979.413233912474	3111.260748939976	2825.6329305660283	2817.9144571885345	2573.063964627677	2767.262267669744	2745.3487000928203
3180.2120172451114	2891.9336826084227	3114.52434445322	2822.602909548257	2924.0152399443914	2865.577321711312	2685.227213065761	3210.332957187612	2641.253214813594	2769.887810902628	3405.734494948545	2859.294716211806	2960.7668179550847	3354.775633409454	2919.6587803021043	2942.151680057335	3120.189718054642	2954.063858866038	3011.287669969367	2692.7958716533976	3471.9551390208985	3810.2804949536376	3282.329980812229	2979.413233912474	3072.8668335931434	2825.4026944782613	2817.9144571885345	2573.063964627677	2762.362385029565	2736.228426865354
3175.4346938777535	2889.7343704154414	3074.8965204470505	2810.1424767448734	2892.5983350910865	2861.1096662774025	2683.7146412145567	3210.332957187612	2630.7554700600026	2767.5492987448006	3405.734494948545	2859.294716211806	2960.7668179550847	3344.437446230815	2919.6587803021043	2942.151680057335	3117.838846486011	2852.43947772498	3011.1935496661395	2692.7958716533976	3465.5552919232027	3810.2804949536376	3282.329980812229	2964.50405754536	3052.95073193047	2804.9568744331973	2817.9144571885345	2572.7151752843915	2762.362385029565	2719.890285074291
3175.4346938777535	2889.6329373910435	3074.8965204470505	2808.4342963069143	2892.5983350910865	2859.954590579597	2678.2541112007666	3193.1149316305323	2630.7554700600026	2767.5492987448006	3405.5496358136434	2840.4079115884147	2959.827550591285	3328.420257113254	2918.5612560401896	2942.151680057335	3117.838846486011	2837.2457863323734	3009.5204570288543	2687.8037690261376	3456.384986564238	3810.2804949536376	3282.2891994344163	2958.5651253918986	3050.337340350461	2804.9568744331973	2803.7249875336743	2572.7151752843915	2760.823364124111	2719.890285074291
3155.137843779872	2889.6329373910435	3070.8590112287993	2806.479114706256	2892.5983350910865	2843.854586397245	2677.2307983114915	3193.1149316305323	2630.7554700600026	2767.2377146662866	3324.528697292957	2836.834569955908	2957.9419984039023	3322.8879843168143	2915.7046921145657	2937.4533439768793	3117.838846486011	2806.2441969205292	3003.0555300161786	2687.254759618083	3347.6501469090385	3795.0569849646636	3257.6333511504527	2958.5651253918986	3044.31857333151	2804.9568744331973	2800.321638373556	2570.0069604909463	2759.661051878351	2719.890285074291
3155.137843779872	2884.6558747517506	3043.7486218392824	2806.479114706256	2890.785394411998	2843.854586397245	2662.5716047558462	3174.3847710798354	2630.4954075570654	2766.048332571833	3322.1276843113587	2835.5351332028595	2957.9419984039023	3311.6316608317557	2913.0712302038146	2936.4748963795264	3117.838846486011	2792.8751004672295	3003.0555300161786	2687.254759618083	3347.6501469090385	3795.0569849646636	3244.6437417276506	2958.5651253918986	3042.9389492100877	2803.9523651662475	2783.826050768623	2567.1552477027026	2757.213771566162	2713.4569507034585
3149.9562635527145	2884.4750559624144	3043.7486218392824	2798.45731152846	2889.6842425441123	2843.82444096349	2661.6685916041156	3161.229665986286	2630.4954075570654	2760.2521952359293	3318.8813184078017	2822.662127035963	2957.9419984039023	3311.6316608317557	2909.2979442461183	2936.013202806193	3117.838846486011	2792.8751004672295	3003.0555300161786	2687.254759618083	3347.6501469090385	3794.8464543818923	3242.2425472233276	2958.5651253918986	3017.589652807556	2802.7292540161507	2754.658278405339	2562.615774534286	2757.0907382443193	2707.4965965749816
3136.969827649708	2878.5581127188075	3043.7486218392824	2798.242075802852	2889.6842425441123	2843.822420923627	2661.5566884940204	3161.229665986286	2626.284805127922	2760.2521952359293	3276.5072334836377	2822.662127035963	2954.203323471011	3311.6316608317557	2909.2979442461183	2935.6558469397983	3117.838846486011	2782.742416708664	3002.9891967751537	2683.759007154254	3334.7957054648987	3754.0545883935024	3242.2425472233276	2958.1570193386565	3009.948291523189	2790.001047495846	2722.3084769432708	2562.5410724835565	2754.9491884050494	2707.3343235627153
3136.969827649708	2878.5581127188075	2993.9190485610543	2797.8243857431958	2888.701155539358	2843.8053015689693	2661.5566884940204	3161.229665986286	2625.877724315911	2759.3083219686414	3276.5072334836377	2822.662127035963	2954.203323471011	3311.6316608317557	2901.9439387542084	2935.6558469397983	3117.838846486011	2775.249313333626	2996.8320425188504	2683.6938947718004	3334.7957054648987	3754.0545883935024	3242.2425472233276	2953.3717871163044	3004.485934437142	2789.7663653783266	2691.722367151813	2562.5410724835565	2754.9491884050494	2707.3343235627153
3127.3455236415034	2877.7426456017897	2986.72273614632	2796.7982289547554	2888.082478017806	2838.284012500503	2653.2064639515274	3161.229665986286	2621.235717323063	2759.3083219686414	3274.8939484995763	2822.105866076902	2952.975906488641	3311.6316608317557	2901.8600843431495	2924.2852166043212	3105.8435191615954	2773.4511644484105	2996.8320425188504	2683.494027029715	3332.3059665668297	3754.0545883935024	3241.171335728359	2953.3717871163044	2971.288279119455	2787.838536387877	2691.722367151813	2561.574437502567	2754.461200211028	2706.898978500282
3125.6355425074607	2877.0119237289027	2986.72273614632	2796.6765814212895	2885.852833984176	2835.9507768097774	2653.2064639515274	3161.229665986286	2618.94201222778	2759.3083219686414	3274.8711515014556	2821.483544457861	2952.925944562525	3304.3718661257312	2901.8600843431495	2922.6247234733055	3095.5160632847956	2749.6071616829563	2996.6575098111853	2683.422589783335	3332.3059665668297	3754.0545883935024	3206.424690842641	2952.20026544916	2970.2517810693	2785.911900749311	2686.1707298769666	2557.47067903543	2753.409226405244	2706.3959298865584
3124.493105558189	2874.1436302961924	2986.7216208447826	2793.0100396032653	2883.8608954484457	2819.611151546117	2653.2064639515274	3156.0010220395525	2616.6331966190132	2759.3083219686414	3274.508632596304	2818.5708952400396	2951.1303986130915	3292.7825301394396	2901.8600843431495	2922.4291504693665	2996.491862177925	2749.6071616829563	2994.133894609481	2682.1358301871483	3302.513302716615	3753.236602858132	3206.424690842641	2951.9020241173866	2954.933775489785	2784.9247537400365	2676.000403714223	2557.47067903543	2729.610163453816	2706.3176163522203
3124.1602778648826	2874.069708910415	2965.7777462098106	2793.0100396032653	2883.601603506878	2819.611151546117	2653.2064639515274	3155.6075349210587	2616.43723760354	2759.3083219686414	3245.64203702846	2815.7826285261176	2951.1303986130915	3263.648488873827	2901.1930836974507	2919.9719240705867	2996.491862177925	2749.18885161454	2993.479445337225	2679.696259970177	3299.873954660243	3753.236602858132	3204.4927032746045	2951.7958419654146	2945.386587179029	2783.1350006159055	2667.2456184238367	2557.47067903543	2729.610163453816	2700.7165829673504
3118.178691885941	2874.069708910415	2959.7470726574084	2793.0100396032653	2883.601603506878	2819.611151546117	2653.2064639515274	3155.6075349210587	2616.43723760354	2759.3083219686414	3179.386205731561	2810.5071126236767	2950.5532234394786	3170.513757609111	2901.1930836974507	2916.7665264024745	2950.72629048666	2748.691632304519	2991.7919577338093	2678.7548065744763	3222.7230431949556	3753.236602858132	3203.507181436873	2951.761890153662	2925.8536366809153	2782.7748137418002	2663.5652513213813	2557.47067903543	2729.610163453816	2699.922208357604
3112.2052764351474	2872.165990405647	2959.136694592152	2790.2391343948175	2883.6005575144336	2819.0096077363037	2653.0756366805435	3154.823666428619	2615.9984901201938	2755.2704098839413	3179.386205731561	2810.42964850102	2950.2697399023396	3170.513757609111	2901.1930836974507	2916.7665264024745	2948.8984017501375	2720.275761037709	2989.26840845635	2678.7548065744763	3133.5595889023807	3747.0735358924076	3203.507181436873	2951.2365312746206	2925.8536366809153	2779.9097972345025	2663.5652513213813	2556.051141707095	2729.610163453816	2696.9654785745242
3108.0332846400865	2870.265707646077	2917.4592357010683	2789.701619610757	2883.6005575144336	2819.0096077363037	2652.0929541822807	3119.7768327631243	2610.34913858155	2755.2704098839413	3177.2367952177483	2805.4954080330226	2950.2697399023396	3161.0516415787542	2888.433385635698	2916.1122692727577	2941.6839434437625	2720.275761037709	2978.9351284221675	2674.60280731203	3133.5595889023807	3746.9832314937057	3190.0653514764654	2950.573345959623	2925.831461686402	2779.9097972345025	2658.3567044150386	2556.051141707095	2729.610163453816	2686.551546138354
3107.547046891604	2869.296248567607	2917.4592357010683	2789.5667644748787	2876.480283972199	2812.7067753591446	2651.921901054101	3117.3172261767954	2604.904925846234	2755.2704098839413	3176.714635033066	2797.338000734401	2944.922057673809	3161.0516415787542	2888.433385635698	2914.0757295683716	2941.6839434437625	2720.275761037709	2977.384192117338	2673.221033252017	3113.0262920177515	3734.9117142379237	3190.0653514764654	2948.5114213418433	2925.831461686402	2779.9097972345025	2650.321814944349	2553.6387190008736	2703.713276136287	2684.0580124544003
3093.775124349458	2865.671958792211	2916.9719909060223	2777.698985258944	2874.382239556048	2812.7067753591446	2651.921901054101	3114.6251810910026	2597.5181078854325	2755.2704098839413	3168.0659135449646	2791.446288345783	2940.8521119155425	3128.8436473107445	2888.433385635698	2911.308318487432	2937.572336760636	2717.694341543928	2974.1335363481703	2670.511911001242	3076.878643259791	3729.1513163609698	3189.2516604214597	2943.133830954927	2919.660846996448	2778.5140153840853	2641.3463900612237	2552.685322372468	2703.713276136287	2681.2120271163303
3087.7115000828817	2864.4576996532965	2907.489893265192	2777.698985258944	2874.382239556048	2810.6102478985595	2651.797741703813	3114.2084984053527	2596.6491301345213	2748.3855386359864	3150.1289268232113	2780.2697090884217	2936.386416268154	3105.4317856057014	2888.433385635698	2904.4228484369605	2925.6701669301356	2717.694341543928	2973.68516044596	2664.035211053234	3041.7350910826135	3725.6866556054174	3189.212141676888	2940.919476361976	2911.2024068493074	2778.5140153840853	2638.0702290048594	2552.6012031506384	2703.713276136287	2671.406607840878
3087.4660167278607	2847.4909182574133	2905.923681339796	2777.698985258944	2871.805522676609	2796.3119552897597	2646.4765299121195	3097.869443241093	2590.4585151950614	2747.6443981278453	3147.60795065221	2778.8725098005875	2932.2623499688807	3083.9694514768566	2886.317494112965	2903.2909850031933	2924.6522425002586	2717.6693317678205	2973.5234026274984	2663.237362972101	3036.9402200196223	3724.63213220865	3189.212141676888	2940.919476361976	2911.2024068493074	2769.4281264298393	2630.673285640315	2551.7632828790183	2703.713276136287	2669.7083353162634
3080.805659030132	2847.1765931984046	2886.752998987061	2777.698985258944	2869.9551418766073	2790.80959578442	2646.4602743389905	3097.869443241093	2589.7932922072787	2747.6443981278453	3140.930454070735	2778.8725098005875	2924.3277150813356	3082.2661645026883	2885.782364834993	2903.0715326862983	2924.6522425002586	2715.35694465936	2973.5234026274984	2649.424643640874	3016.5496115953415	3724.63213220865	3186.235950384123	2939.4270486499718	2908.6206602549764	2769.4281264298393	2630.673285640315	2551.694127463334	2703.4865464543336	2669.5022103810675
3071.2419271658327	2847.1765931984046	2886.752998987061	2777.698985258944	2862.966217933342	2790.80959578442	2646.08742203066	3097.344527971496	2589.7932922072787	2746.8630885189787	3140.508989920315	2778.364386014765	2924.3277150813356	3082.2661645026883	2885.6338508961408	2901.6569300019087	2921.141710231205	2713.2549696157776	2973.5234026274984	2649.424643640874	3016.5496115953415	3723.492742151916	3185.7182512188256	2938.3521969028716	2866.78051321512	2769.4281264298393	2602.4542818054315	2550.3633441156007	2700.299772592048	2669.1326444747738
3068.869440521068	2847.1765931984046	2886.752998987061	2777.698985258944	2862.966217933342	2786.927794589581	2643.7355015262956	3082.7813204522427	2586.824393671629	2744.2886214430973	3120.7987400240354	2775.2373228754377	2923.2776412323437	3068.914123587841	2881.455257707253	2901.558794879617	2918.4036729443624	2713.2549696157776	2971.6039086489454	2649.366135828767	3010.2742589312493	3716.85272581576	3185.3396234670336	2938.2489227016536	2866.78051321512	2767.4018146241	2597.54472064285	2545.24665600534	2696.2206013627397	2668.440925360116
3058.0948328990016	2839.423694435303	2882.756374310873	2770.294911400362	2859.7198864118723	2781.0808630592383	2643.7355015262956	3082.7813204522427	2578.146009739265	2744.2886214430973	3114.094650487979	2769.8584998589745	2923.074869629528	3067.2984296384975	2876.053079958788	2901.3874636750625	2914.5336242079575	2713.0120729733626	2971.270810564568	2647.8021685483072	3010.2742589312493	3716.85272581576	3181.0079593961455	2937.3455422888887	2852.457995992486	2767.4018146241	2588.1042256337532	2544.9656007753442	2696.1494205788376	2662.7668198834594
3057.093266762783	2839.423694435303	2880.9307678095724	2769.524917173898	2859.632254727828	2780.9265893160973	2642.9443779106514	3082.7813204522427	2578.146009739265	2741.3097307022344	3114.0621763164013	2769.8584998589745	2921.957710595813	3067.2984296384975	2869.61151989457	2876.6929020969737	2914.361165658911	2691.2796865383248	2970.9947021242606	2647.8021685483072	3005.918770764808	3715.6164467451445	3181.0079593961455	2933.918446585375	2842.8221251035357	2767.4018146241	2581.322312141224	2544.8491627944204	2691.35572830586	2662.734569232908
3054.2435967680885	2834.072880538937	2880.9307678095724	2768.948090349461	2857.7518479298924	2780.533902191942	2642.9443779106514	3073.4345090336283	2578.146009739265	2722.5539596686267	3105.526746793495	2737.713364323028	2921.957710595813	3058.310986778551	2869.61151989457	2876.6929020969737	2909.647721480906	2691.2796865383248	2970.0350150402064	2647.2449824392497	2960.1570774671836	3705.201518012298	3176.677900477923	2917.805698304802	2827.9402517295975	2767.4018146241	2554.1305311458777	2544.8491627944204	2691.35572830586	2662.734569232908
3053.2840440995124	2827.194090530956	2880.5371030623096	2768.2006283514866	2857.317985937853	2773.0735376746757	2642.502850299177	3073.4345090336283	2578.0409292394993	2722.5539596686267	3103.6942878136256	2737.713364323028	2919.1950795295083	3058.310986778551	2867.0361773178265	2875.936264065722	2903.3651903927484	2691.2796865383248	2967.7370438480784	2646.0508646723993	2960.1570774671836	3705.201518012298	3176.677900477923	2917.805698304802	2827.9402517295975	2767.4018146241	2542.9560207689583	2543.932679496996	2691.35572830586	2660.2514375569267
3050.5604402002746	2826.7257946036834	2880.1778324911265	2759.053352543079	2840.1465004897987	2773.0735376746757	2642.502850299177	3063.8200872848333	2578.0409292394993	2722.5539596686267	3103.6942878136256	2723.2656070598027	2914.8405548433993	3049.879120251732	2867.0361773178265	2875.9145203831918	2903.18963400953	2691.2796865383248	2967.275165918375	2644.5060286856788	2885.28887829359	3692.469017322496	3162.7625913243405	2866.7106039012942	2818.304582634515	2766.3937091652638	2506.848772412521	2543.3778151392635	2691.35572830586	2659.418394581838
3050.5604402002746	2826.6964142154147	2879.9469303996507	2759.053352543079	2840.1465004897987	2773.0735376746757	2642.502850299177	3063.8200872848333	2578.0409292394993	2722.5539596686267	3092.65566503347	2705.6417921960815	2914.743515410506	3035.6951963929746	2867.0361773178265	2875.9145203831918	2902.574316631224	2680.003714249302	2963.412898256667	2639.944213116506	2847.4245968007845	3686.507016924028	3162.7625913243405	2866.7106039012942	2818.304582634515	2763.7581430886303	2506.1405948523316	2543.375980024267	2687.4773340797346	2659.400330912511
3042.307282445297	2823.8492585537656	2872.005207190922	2751.777101448157	2840.1465004897987	2770.158232692183	2642.4276925816903	3063.8200872848333	2574.5578770870047	2722.0623578326076	3092.65566503347	2698.9320669405824	2909.0674963396605	3035.6951963929746	2855.294963348869	2874.6629819275977	2901.1896702645136	2680.003714249302	2961.653593982371	2636.5955534795867	2829.0933570868597	3676.695510954939	3162.7625913243405	2861.705267048894	2815.2995486236046	2760.44408248303	2498.5417097753048	2543.37128916154	2687.4773340797346	2657.0040599832637
3042.3040736502835	2817.6817461083956	2871.960728377285	2751.777101448157	2839.722613823399	2770.158232692183	2639.4602443199137	3058.4277886274494	2574.5578770870047	2722.0623578326076	3090.7415526406994	2693.435218844583	2908.250869526506	3007.5995366702764	2855.294963348869	2874.2380928806488	2900.8780425088257	2677.976863068732	2961.653593982371	2636.5955534795867	2826.818508495103	3674.9238768422756	3161.7790481139646	2841.308918814751	2804.4126635927373	2760.44408248303	2488.8871424312383	2543.364715806709	2683.098862640949	2656.9569923555223
3035.474035340098	2817.6817461083956	2871.445849586144	2751.777101448157	2825.1431834829054	2770.0844158129325	2638.52057342407	3050.391048019999	2574.5578770870047	2721.005165055578	3084.4758169546635	2692.052099484025	2908.229927911335	3007.320889787578	2855.294963348869	2874.1949241327075	2894.781973794278	2675.8292079765333	2961.653593982371	2636.5955534795867	2816.6987453191255	3667.902223701701	3157.9500331630065	2841.308918814751	2804.3819710775556	2760.44408248303	2488.8871424312383	2543.2827258697157	2683.098862640949	2656.8185724637274
3035.474035340098	2817.6817461083956	2860.6824982332055	2751.777101448157	2825.1431834829054	2765.652360173339	2638.4043387388056	3050.391048019999	2570.6045202072246	2721.005165055578	3079.576394504853	2669.4359655042763	2906.03404563567	3005.936633046867	2855.294963348869	2871.5375462611287	2891.863768324217	2675.8292079765333	2949.993017747354	2636.456069732486	2813.168455650454	3664.338372284955	3157.9259809706086	2841.308918814751	2799.6902265026324	2757.4359581266735	2485.1443805964254	2542.7339500638604	2683.098862640949	2654.287580729503
3035.3599299909765	2810.8059545066208	2857.659770281355	2751.777101448157	2825.1431834829054	2765.11745733503	2638.268534577891	3050.391048019999	2570.6045202072246	2721.005165055578	3076.202211788384	2669.4359655042763	2906.03404563567	2986.177839614886	2855.294963348869	2870.9422956545295	2890.9229873541894	2671.9585143848726	2946.600687154462	2635.9886125234543	2812.5359725716576	3664.338372284955	3151.4864772012324	2827.4703317787694	2799.6902265026324	2756.5190043305547	2484.229985374139	2542.71160072623	2682.791327136743	2654.01907951837
3031.2963227899963	2810.582073557893	2857.659770281355	2751.777101448157	2825.1431834829054	2753.01329675117	2636.210503354133	3050.391048019999	2570.512070664355	2721.005165055578	3064.7884725426125	2666.616163716533	2905.8989836512283	2986.177839614886	2798.6082698492096	2869.8712527361986	2890.9229873541894	2671.9585143848726	2946.600687154462	2635.9886125234543	2801.7856667364167	3664.330240004232	3151.0388778902143	2827.468987112471	2799.6902265026324	2753.33399562035	2481.6903184720236	2542.07338588299	2680.9189610885924	2653.2276490178224
3030.7983807859637	2809.6746927426234	2856.6055068215155	2750.388672109545	2824.555397180161	2753.01329675117	2635.1939877656378	3048.9338050881747	2569.6241914447937	2709.279972310391	3064.6991494200565	2666.028873364834	2905.8223901116717	2986.177839614886	2793.887026218835	2869.869601721775	2890.5196080830196	2671.9585143848726	2946.600687154462	2635.9886125234543	2800.612185097328	3663.578346393283	3148.126418964983	2824.7155758666395	2799.3590538136436	2751.4886973740945	2480.700858388144	2541.7708320102756	2678.0371059739264	2653.0767496161925
3030.1484147756514	2808.088403713533	2846.52177544078	2743.254375514378	2824.5145435311656	2745.3659364983823	2635.0320590510855	3048.212918334999	2569.127449473326	2708.8099939111835	3064.6991494200565	2658.1390200146107	2901.905505275041	2985.8696818543494	2793.887026218835	2869.869601721775	2883.592159325463	2671.9585143848726	2940.924687536759	2627.452221436506	2800.612185097328	3663.578346393283	3141.4632226904373	2815.991736232631	2799.04438584508	2751.1806257670546	2478.1270155099737	2541.508600101949	2677.825004199346	2649.8073934403146
3025.5655915378384	2808.0815115583573	2835.032724833324	2743.207362484335	2824.4575567666943	2745.3659364983823	2634.994843587301	3048.212918334999	2567.5131483462674	2707.786475887284	3064.018029570838	2638.528387902602	2901.615807459494	2985.8565909680415	2785.6582894931003	2869.859459309421	2878.478597505942	2669.041369501816	2939.2444604047964	2627.452221436506	2800.612185097328	3663.578346393283	3140.130477824723	2815.991736232631	2796.800977005362	2749.3360952399107	2472.0309715825283	2540.9096997376055	2675.704522843943	2649.5768413890055
3025.4475873524802	2807.961698446628	2835.032724833324	2743.185882566215	2813.130882871904	2738.1271378022593	2634.209451274033	3046.599267814118	2567.2283243165875	2694.0654599434506	3062.297256006548	2637.8386209196497	2895.918514557653	2983.903871520002	2769.4342358885797	2868.4941494790264	2878.362786142768	2669.041369501816	2938.4045785602475	2627.3431000475766	2793.1369162336828	3663.578346393283	3138.23722369546	2815.991736232631	2791.0778930108772	2749.0167798032576	2471.080669529262	2540.674651851565	2674.8417530509564	2646.367918740096
3023.4356701887464	2807.1628947054455	2835.032724833324	2743.185882566215	2813.130882871904	2738.1271378022593	2634.209451274033	3046.5544028625955	2567.10111849446	2694.0654599434506	3062.297256006548	2637.8386209196497	2895.918514557653	2983.2850681112113	2769.4342358885797	2866.360026128452	2872.8936157876374	2661.397514123309	2937.0380977753903	2627.3431000475766	2793.1369162336828	3663.578346393283	3138.23722369546	2815.991736232631	2791.0258922153926	2748.670825611489	2470.2201964648275	2540.6324652477288	2671.8129547995463	2645.6424704157007
3022.4431693366564	2805.411816109975	2833.516371149005	2742.120033305837	2813.130882871904	2737.9799834366722	2633.4100371154514	3045.8605514328156	2563.4369358566746	2684.5460210091687	3060.122350276596	2637.8386209196497	2886.9057384412126	2983.2850681112113	2769.4342358885797	2865.688505180032	2872.8936157876374	2661.397514123309	2936.833596812021	2627.3431000475766	2784.413151656431	3651.9250813283443	3138.23722369546	2813.076952314307	2791.0258922153926	2748.5134672104177	2466.427316751482	2540.6288269322126	2670.8723708621715	2645.6424704157007
3022.4431693366564	2800.4806072601377	2822.672181523496	2740.2035210091303	2813.130882871904	2737.9799834366722	2632.245546688134	3045.8605514328156	2558.2179311409855	2684.5460210091687	3053.792636720204	2637.4207357241685	2886.9057384412126	2983.2655228458316	2748.2939842192714	2865.6126032358566	2872.8936157876374	2661.397514123309	2936.833596812021	2627.3431000475766	2784.413151656431	3643.8959035617963	3128.8950858793996	2813.001870526212	2790.9293700284193	2739.042762064001	2464.4507249134786	2540.2005110622986	2670.8723708621715	2645.588593203214
3020.0837573004355	2799.182673113112	2821.7466210601256	2739.274933251745	2813.130882871904	2730.697789657126	2631.6161565435705	3045.8528621794985	2558.2179311409855	2684.5460210091687	3051.8099727769827	2632.990126438095	2886.9057384412126	2968.8179530411176	2747.940783202277	2865.6126032358566	2872.8936157876374	2657.507692728046	2935.3510217463167	2627.3431000475766	2778.3993249105038	3643.8959035617963	3128.8950858793996	2745.5689736316845	2788.754580574537	2734.4682809156243	2462.513409677829	2536.897556306421	2666.5864669054363	2641.8742181255675
3019.9290964365828	2791.8306091446175	2821.711023876859	2739.274933251745	2809.6732468550467	2729.3721914818807	2631.580125600477	3045.718889219049	2558.2179311409855	2677.484010980122	3051.749841290505	2631.2203766073662	2886.9057384412126	2961.080216482285	2747.940783202277	2865.5674536939055	2870.288611408148	2656.8238346036815	2935.3510217463167	2627.3431000475766	2778.3993249105038	3635.1538025627606	3117.5701523782977	2686.717590449191	2788.459368253503	2734.4682809156243	2460.948543607959	2536.897556306421	2666.5864669054363	2638.5665045608466
3019.9290964365828	2791.8306091446175	2821.711023876859	2739.274933251745	2809.6732468550467	2729.224884658993	2628.9867507406398	3045.160969169381	2558.2179311409855	2673.1371551793477	3050.876682202332	2631.2203766073662	2885.6388108865403	2961.080216482285	2746.6932488840293	2865.5674536939055	2854.97290535272	2656.6229432767645	2935.040596287752	2627.3431000475766	2775.3114724263514	3632.5204710387497	3117.5701523782977	2686.717590449191	2785.555507641369	2734.4682809156243	2460.948543607959	2536.897556306421	2666.5864669054363	2638.5665045608466
3018.135859460368	2790.6963273966267	2821.711023876859	2738.062545924522	2807.4240060393286	2727.636282054415	2628.586326727217	3045.1591220225487	2558.2179311409855	2672.331961373345	3048.743567417776	2630.6304067801007	2880.815417320505	2961.080216482285	2746.6932488840293	2865.5674536939055	2854.297084956019	2648.0756608295123	2935.040596287752	2627.022025412125	2769.8671686552993	3631.7831163819046	3117.5701523782977	2649.792239717567	2783.343070654698	2734.3499778179266	2460.935101332423	2536.897556306421	2666.5864669054363	2638.5665045608466
3016.4134208160212	2790.145575516497	2821.2807181517824	2737.552312323429	2799.0127010569786	2720.8774227642166	2627.6310342377806	3045.1591220225487	2558.198710258035	2671.6913368885466	3040.720336059653	2617.9864421499205	2879.777357591159	2955.137413508992	2746.3587367603486	2865.5674536939055	2854.297084956019	2648.0756608295123	2933.6364248541963	2627.022025412125	2769.8671686552993	3631.7831163819046	3117.5701523782977	2645.9601439647295	2782.4875517043106	2731.182869764476	2457.2515985155687	2536.897556306421	2666.5649069613314	2632.7658211523176
3015.2355437134174	2790.145575516497	2817.6869547814586	2734.4174516606017	2799.0127010569786	2720.8774227642166	2627.5391821798307	3039.9547078613314	2557.923745689298	2667.632189195102	3038.9859031147826	2617.9864421499205	2873.912279919926	2955.137413508992	2743.515727238702	2864.0114521537666	2854.2881190247517	2643.1026150749544	2927.965849611075	2627.022025412125	2769.418900804677	3622.3491134479787	3116.6438297950626	2643.554343643334	2781.831340619995	2731.182869764476	2457.2515985155687	2536.78040512755	2665.678179595661	2632.7658211523176
3014.0917939210426	2790.145575516497	2817.6869547814586	2732.9667852722014	2797.4313308148667	2720.5978689894746	2627.3087410883472	3039.715822776336	2557.9066237801426	2667.605092855758	3032.7877885976745	2604.376798676163	2873.912279919926	2954.561568360859	2740.8625445922453	2863.2938762400026	2853.7734541808913	2638.1496290679606	2927.965849611075	2624.1017643121586	2769.418900804677	3621.070278508111	3116.6438297950626	2627.935780147304	2779.0338559870174	2731.182869764476	2455.086003889675	2536.78040512755	2664.743289622831	2632.7658211523176
3008.869968674804	2789.783671811292	2817.6869547814586	2732.170004265544	2796.6158292374944	2720.595431335824	2625.03688277577	3037.072610444975	2557.9027621382024	2655.845803747522	3032.7877885976745	2604.3492556667807	2873.912279919926	2951.1373645559565	2739.9986809435804	2863.2938762400026	2837.6085453883575	2638.1496290679606	2924.778017764621	2623.5501645440872	2769.079491051123	3621.070278508111	3113.0767459722138	2626.305739395377	2779.0338559870174	2731.182869764476	2455.086003889675	2536.78040512755	2664.2228336479193	2632.5036317571785
3008.0671607680147	2789.099684760511	2815.575870087926	2729.796140512879	2796.6158292374944	2718.927438171124	2624.9457638317353	3037.072610444975	2557.876616683576	2655.845803747522	3031.3958273873377	2600.890482658419	2873.870404134611	2949.134445884861	2739.7652142427646	2863.220567715225	2837.6085453883575	2634.8210060496294	2918.0854779367655	2622.9217046095387	2769.079491051123	3621.070278508111	3108.821962873374	2609.931198432689	2778.977040560957	2730.8492863138963	2454.778836215598	2536.78040512755	2664.2228336479193	2631.7394054288143
3008.0671607680147	2785.827523033323	2810.4410474561714	2729.2254141090384	2795.9620707606928	2715.529543845136	2624.341282565032	3036.687841265891	2557.752831403294	2655.845803747522	3011.4214659287954	2600.890482658419	2865.7496418492865	2949.134445884861	2732.949822574375	2861.2908833081665	2837.6085453883575	2634.8210060496294	2917.9567151686206	2622.514455509157	2769.079491051123	3621.015510065429	3108.777400714974	2609.931198432689	2771.1878558310154	2727.669414190502	2454.376728639888	2536.71063511603	2663.863286881661	2628.813713492904
3006.778386543582	2784.147404457809	2810.1410827722584	2729.21465107542	2795.370620814934	2715.529543845136	2624.004570683614	3024.512919879583	2557.752831403294	2655.845803747522	3002.129731719466	2600.7080072399276	2865.3737798725997	2949.134445884861	2731.558704090463	2860.5283048960473	2837.6085453883575	2634.8210060496294	2916.2711963015886	2621.974895546049	2768.5974638450543	3617.339082400933	3108.723299333511	2605.282953985683	2770.545729293332	2727.641766363121	2451.4312539161733	2536.3966179727036	2663.135800191039	2628.813713492904
3005.7699031091465	2783.0097202085162	2807.409447523988	2729.053522045744	2788.0810642132806	2715.019485458147	2623.673765576646	3022.9378067348375	2557.752831403294	2654.6945360436207	3000.734218290162	2590.8499238615773	2864.4550778003527	2946.4453132377166	2728.6707463060425	2859.4675803446717	2833.8093627067374	2634.8210060496294	2915.5915519618825	2620.188111535074	2768.5974638450543	3612.640023097446	3108.3811359473625	2603.9291476510903	2770.545729293332	2727.641766363121	2449.490426962116	2536.369684279533	2661.7846338115114	2628.813713492904
3004.353153061148	2782.939136265868	2807.2521203888173	2728.85284004849	2788.0810642132806	2708.6140913007257	2623.673765576646	3021.0976722039854	2557.063309982929	2649.1961450513245	2999.134329297002	2590.8499238615773	2862.9933185085833	2946.1993159497574	2728.0858519367293	2859.220430908529	2831.5761451480116	2634.8210060496294	2915.4830489573983	2619.190797377507	2768.5974638450543	3611.0263980722902	3107.4065993486183	2601.368109268547	2770.545729293332	2726.5023069192866	2449.490426962116	2536.369684279533	2661.6781661649466	2628.113969994149
3003.321199151737	2779.942658102805	2807.2521203888173	2728.85284004849	2788.075729490521	2708.6140913007257	2623.6406565948687	3018.639349081924	2554.1778221782247	2649.1961450513245	2999.134329297002	2590.4834690418797	2862.9933185085833	2941.8057247024362	2725.0599878461076	2859.220430908529	2831.47078320324	2629.7480944661556	2915.4830489573983	2618.3349548174488	2768.5974638450543	3606.2226516711735	3107.353695913441	2586.0980434659214	2767.463603742403	2726.5023069192866	2449.490426962116	2536.369684279533	2661.658787999862	2628.113969994149
2999.382935580402	2779.942658102805	2804.998121510727	2728.544156253901	2787.5577078398996	2708.6075150582583	2623.534863945973	3017.8210524675173	2554.1778221782247	2649.1961450513245	2989.3419997742003	2571.892874677376	2862.0406818714237	2930.0932885824127	2723.50597610543	2859.220430908529	2771.2433739336525	2624.114144646471	2915.2181672286783	2618.067371202464	2768.5974638450543	3600.491866799543	3098.204162806274	2585.0059526650057	2767.463603742403	2726.5023069192866	2449.4755405261217	2536.1519856203313	2661.4075442820804	2628.113969994149
2998.2747622781067	2779.942658102805	2802.498854632925	2728.448619402683	2782.4634163596256	2706.754745984075	2622.2257045258048	3015.0075987267137	2553.9511237613237	2649.1961450513245	2989.3419997742003	2571.892874677376	2862.0406818714237	2930.0932885824127	2723.50597610543	2859.220430908529	2761.2185892049342	2621.1700107216934	2911.872277852	2618.0238513324744	2758.453600227862	3596.5467123913922	3098.204162806274	2584.732274879065	2767.463603742403	2725.721649705346	2449.3389883871123	2536.1079961131986	2661.4075442820804	2627.7456509457375
2996.925540671579	2779.301776347083	2802.2564872521957	2723.133967398502	2782.4634163596256	2706.754745984075	2621.344687145267	3015.0075987267137	2553.9511237613237	2646.86276659648	2988.896827508527	2571.5873448593684	2862.0406818714237	2930.0932885824127	2715.8217820687796	2859.220430908529	2761.2185892049342	2610.583673533783	2909.626601453298	2617.982668535927	2758.453600227862	3591.9773987329677	3098.204162806274	2581.919217615432	2766.7744346419345	2725.721649705346	2448.9067701617496	2535.425861459061	2661.4075442820804	2627.7456509457375
2995.2557036789003	2779.301776347083	2800.7647163437387	2723.133967398502	2781.905181514284	2706.754745984075	2621.3274143192093	3014.991197262051	2553.9511237613237	2643.70596639126	2985.7163309605858	2571.275104050291	2859.5928547695776	2930.0932885824127	2711.811589247267	2859.2070498067965	2752.3164893755384	2610.1952673913383	2909.626601453298	2617.982668535927	2754.014665688328	3591.9773987329677	3098.1800414721442	2580.6305231715514	2766.292190248251	2722.9791181859896	2448.9067701617496	2535.425861459061	2661.4075442820804	2627.441440275533
2995.0786944219635	2777.9830381608326	2797.358037909518	2723.133967398502	2779.1293984487047	2703.569877637898	2621.1280535422193	3014.9679963715644	2552.6132316226162	2643.175644268981	2983.420429233208	2569.7033993624636	2859.5859384724126	2930.0932885824127	2709.4944124494878	2859.2070498067965	2749.13885064074	2606.48811108576	2904.4228585499513	2617.6025415503677	2746.5251077583316	3589.2203114127647	3097.542677427755	2577.8453380121086	2760.5095770170956	2722.168035592118	2447.4451110440646	2535.308752862487	2660.436670938609	2625.789681329673
2994.609721559776	2777.4132663599025	2797.358037909518	2723.133967398502	2775.1953106317906	2702.948310461889	2620.6043273130326	3011.2812239613804	2552.6132316226162	2642.8208346207048	2979.8711970552304	2567.723277124018	2858.616111107991	2930.0932885824127	2709.4944124494878	2858.3779772708535	2741.740574012566	2606.48811108576	2904.4228585499513	2617.6025415503677	2744.095919223786	3589.2203114127647	3097.542677427755	2575.831368263943	2760.5095770170956	2722.168035592118	2447.340632555902	2535.1808030927978	2657.8787082206877	2625.789681329673
2994.507984205303	2777.2151622306174	2797.1920717825024	2722.9291102319926	2775.1953106317906	2688.411663448078	2620.6043273130326	3009.1578355040565	2552.430013861958	2639.4057112716114	2978.289292715727	2567.2812533977008	2843.4484536176487	2929.8880487969604	2709.477720462184	2858.3779772708535	2735.7381282201713	2606.48811108576	2904.4228585499513	2617.6025415503677	2739.804927320364	3589.0193423613823	3096.837766811219	2572.7231266893214	2760.5095770170956	2722.168035592118	2446.722209238176	2534.772615093805	2657.1910885697775	2625.78219248016
2993.256471392042	2775.8054932338846	2796.165714233945	2719.799218088595	2775.1953106317906	2688.411663448078	2620.319373190603	3005.9988669545646	2550.598715363003	2638.780732662348	2977.55690337126	2567.2812533977008	2841.9879945289786	2928.778754656675	2705.184614924303	2858.3779772708535	2726.2478412756955	2599.004057784204	2902.5825553919576	2617.5810704902024	2739.804927320364	3587.5408555475587	3096.837766811219	2572.7231266893214	2760.5095770170956	2721.85889954668	2446.1848386869938	2534.452829174758	2656.735004875003	2625.777331726294
2993.256471392042	2775.6960068427356	2792.2388428988324	2717.236169446811	2772.5796201940866	2687.2187285099085	2620.319373190603	3005.76831066274	2550.013765486094	2638.3933816385625	2975.7051872680145	2567.2812533977008	2839.6010179291525	2928.778754656675	2705.184614924303	2858.3779772708535	2726.2478412756955	2599.004057784204	2900.291596194109	2617.3670900868683	2735.1736693005296	3586.9018440287537	3095.318794873603	2572.1276099897073	2760.5095770170956	2721.476184488181	2444.7960249188905	2534.4242330700017	2656.5811023003216	2625.340851693595
2992.9369573202166	2775.5215679817225	2788.7584933334138	2715.006561867013	2772.5796201940866	2686.00964457855	2619.8049463299512	3003.9570793111843	2549.8720207623355	2638.3933816385625	2967.430959232045	2565.730965606188	2838.20475576425	2928.4802512339097	2705.0516468026244	2857.964577742521	2725.881571368971	2596.7244951411208	2899.7020149744894	2617.1651889631685	2733.7635363967265	3585.303214354052	3095.318794873603	2571.8712389820794	2760.5095770170956	2719.626606866849	2444.668526648693	2534.2097880923648	2656.563393861533	2624.4102841595563
2992.9369573202166	2775.479318296146	2788.7584933334138	2714.0848360199475	2772.5796201940866	2685.4867923610327	2619.8049463299512	3003.9570793111843	2549.490282264517	2637.1676681679846	2963.259750816418	2565.730965606188	2838.20475576425	2920.804470345162	2703.650645017021	2857.6277633186482	2725.881571368971	2596.7244951411208	2899.048594879051	2616.7453811620812	2732.2922218587987	3583.799319430223	3090.3088328542703	2571.0439390360966	2758.1487267856605	2718.851078888492	2444.255376357708	2534.2092638907056	2654.770203132188	2624.4102841595563
2992.9369573202166	2773.601039716437	2788.7584933334138	2713.5350254801524	2772.5796201940866	2685.134725885104	2619.5531467757773	3003.903483810903	2549.419055930843	2635.140945926769	2961.3383971066805	2565.730965606188	2831.493814092364	2920.804470345162	2703.650645017021	2857.6277633186482	2721.829990601387	2594.3413547568284	2898.483607068249	2615.2475177419446	2730.0970059758088	3583.5734106520804	3090.3088328542703	2568.302835855146	2757.5355362295804	2717.4166745995567	2444.255376357708	2534.0990543881912	2654.607273272298	2622.73567078476
2992.9369573202166	2773.2775396982533	2787.329151081209	2713.5091624912534	2770.2034146618075	2683.574476238511	2619.443907035715	3003.8664663455374	2549.3363399173954	2634.176658650254	2960.207280395478	2563.7447320830215	2826.428898982474	2920.804470345162	2702.374973708734	2857.6277633186482	2708.7720030272912	2591.938936281901	2898.483607068249	2615.100346312869	2722.0672426468195	3583.5734106520804	3090.287402676207	2568.302835855146	2757.5355362295804	2717.4166745995567	2443.3676124061253	2534.099021849291	2653.6514327546492	2622.73567078476
2992.1103320775437	2772.0162131482743	2784.9437675818017	2713.5060172896324	2768.913221354379	2681.6006223611603	2619.3910570015987	3003.8664663455374	2549.1985898176035	2634.0263122481238	2960.207280395478	2558.8968605370305	2826.428898982474	2919.762917158245	2702.0821681270504	2857.6277633186482	2708.7720030272912	2591.938936281901	2896.6734189064614	2613.9255659018577	2719.136347087035	3583.5734106520804	3089.5602486420153	2567.007951555576	2755.020384039276	2717.4166745995567	2443.3676124061253	2534.0899286757385	2653.6514327546492	2622.003946505042
2992.0859511175545	2770.1915668432907	2784.9437675818017	2713.3001045020737	2768.913221354379	2679.3457341359135	2619.2613650535113	3001.1654266958667	2549.108567216246	2633.743691243672	2960.0225180457687	2558.8968605370305	2826.428898982474	2919.386233234686	2700.236221751368	2857.6277633186482	2702.3894281880966	2591.938936281901	2896.2734962232407	2613.9255659018577	2718.9779222525667	3583.5734106520804	3088.593818458005	2559.0646425823174	2753.9906397027416	2717.4166745995567	2443.184997189219	2533.7086338557033	2653.6387716667464	2621.98933308705
2992.0859511175545	2769.7479253570955	2784.526790977216	2711.3211127019044	2768.913221354379	2678.6801740079914	2619.2613650535113	2999.2429221532466	2549.0790009976395	2633.2167842919666	2960.0225180457687	2558.8968605370305	2826.395148074912	2918.970225101858	2698.9411378447408	2857.6277633186482	2699.0622096519705	2591.1824104863126	2896.2734962232407	2613.9211853153156	2713.342144179235	3583.037196145421	3087.671349371132	2557.6944752659865	2751.9360958250636	2716.959612089824	2442.9675400144424	2532.454448405775	2653.40083117248	2621.9625361983317
2992.0859511175545	2769.6636346562564	2784.5241201696435	2710.6104365974797	2768.9095322522967	2678.657552407581	2616.063630315475	2999.2429221532466	2546.3596205338245	2633.1814754388706	2959.1467822407703	2558.8968605370305	2826.0678411033946	2917.8644876664753	2698.3130361154813	2857.6277633186482	2698.917644398582	2589.999899287458	2894.966006395204	2613.134805503838	2713.342144179235	3582.5897221205896	3086.30064134779	2557.6944752659865	2747.5378472361363	2716.7578339485435	2442.9495118873238	2532.426103398046	2653.3624998985724	2621.773592073356
2991.812817656629	2769.657992503285	2784.5241201696435	2709.877585420483	2768.0199965081147	2678.657552407581	2616.063630315475	2999.1653551016884	2546.3596205338245	2630.036588020038	2958.829947667863	2557.82962093096	2826.0678411033946	2915.391792178425	2696.7306759678604	2857.6277633186482	2698.751911855829	2589.0811094216238	2891.8571402739076	2613.067508650288	2713.342144179235	3582.482591319168	3086.1374357933773	2556.106847088741	2746.6072937682147	2716.7578339485435	2442.306031755792	2532.426103398046	2651.114207207523	2621.4379375810395
2991.4411070918727	2769.657992503285	2780.2836012238517	2705.492624024434	2766.573673097298	2674.086493719764	2615.755346418205	2999.088702596968	2546.260098646773	2630.036588020038	2955.2320674642856	2557.82962093096	2825.6835852647	2915.002765320667	2696.7306759678604	2857.6277633186482	2697.307847612151	2589.0811094216238	2891.514730911683	2612.89997082446	2707.494235021294	3582.411714140842	3085.9333380927656	2554.293051556465	2746.1445031385783	2715.30535843737	2442.281629921611	2532.255151519774	2650.9406676608132	2616.8044866639184
2991.361344792413	2769.1501330681212	2780.2836012238517	2703.1924775886987	2766.573673097298	2674.086493719764	2615.755346418205	2998.821425447039	2546.260098646773	2630.036588020038	2952.500069172407	2552.978351010099	2824.341175156725	2914.9265208531606	2695.7255463994766	2857.6277633186482	2697.307847612151	2589.0811094216238	2891.514730911683	2612.89997082446	2705.494963315742	3582.411714140842	3084.9971805159716	2554.088382665781	2745.6475229879657	2714.992081939548	2441.8997721387295	2532.111194153067	2650.939633813162	2616.8044866639184
2991.039220673987	2769.119920240357	2780.2836012238517	2702.7706136381826	2766.573673097298	2674.086493719764	2615.755346418205	2994.742100630252	2545.495795176748	2628.955103782006	2952.500069172407	2552.978351010099	2822.9014228133174	2912.5297074969008	2695.640993037562	2857.6277633186482	2696.220528038692	2583.418346349858	2891.492165163074	2612.88763845553	2704.4057005987247	3582.411714140842	3084.5201764441545	2553.2629064677603	2744.495903053531	2714.2275928998215	2441.241845026223	2532.111194153067	2649.883078929914	2616.8044866639184
2990.797663190492	2768.529208876592	2780.278964932092	2702.6108944553253	2764.508056104025	2674.086493719764	2615.5981256214714	2994.742100630252	2542.6413585545656	2628.955103782006	2950.81749204786	2550.953792424983	2821.7424079303864	2912.235964914286	2693.630911785798	2857.6277633186482	2686.1841545247134	2583.418346349858	2891.289937954251	2611.3946441488597	2689.1710538225534	3581.6618641372197	3084.290868329149	2545.0991829260965	2743.977546448702	2714.2275928998215	2439.3823043370703	2532.111194153067	2644.353032212365	2614.3143352350735
2990.4003612979777	2768.529208876592	2780.278964932092	2700.4209745962708	2762.453810646807	2668.1228402979555	2615.30162504643	2984.443432102919	2541.91428861766	2627.4492030615374	2950.81749204786	2549.358886016306	2820.729374129653	2912.235964914286	2693.630911785798	2857.6277633186482	2686.1841545247134	2583.418346349858	2890.8845872707325	2611.3946441488597	2689.1710538225534	3577.051577321293	3084.007986436527	2545.0991829260965	2743.977546448702	2713.9750443718403	2439.1085282842437	2532.0870306899665	2644.353032212365	2613.7506592377126
2989.0331494104394	2768.3006886218964	2780.278964932092	2700.4209745962708	2762.300340699327	2668.1228402979555	2615.2988275575512	2984.430261512016	2541.91428861766	2627.4492030615374	2950.8134941771723	2549.358886016306	2818.657018469253	2912.235964914286	2693.630911785798	2857.6277633186482	2686.1841545247134	2583.418346349858	2890.8845872707325	2611.3946441488597	2686.7960706964304	3576.34614638314	3079.090524010834	2544.5429769029415	2742.489173174908	2713.9456354755894	2438.592802627698	2532.0870306899665	2643.921822988294	2613.7506592377126
2989.0331494104394	2768.3006886218964	2780.278964932092	2700.415007887691	2762.2867611240094	2668.1228402979555	2615.2988275575512	2984.430261512016	2541.780391560267	2627.449047721428	2947.0580679220557	2548.9217977383864	2818.480778579255	2912.235964914286	2691.6390700716993	2857.524277160749	2684.465358915818	2583.2018668001724	2890.880657606647	2611.269721828018	2686.7960706964304	3576.34614638314	3079.0901451042187	2542.3016036062772	2735.310284665761	2712.0664673951414	2438.592802627698	2531.577622741163	2643.921822988294	2613.7506592377126
2988.884955905995	2768.2417608257315	2777.9203505303058	2700.415007887691	2757.43855026677	2666.3129762414965	2613.219719012322	2984.430261512016	2539.930489871729	2627.449047721428	2945.528379368019	2548.607357056446	2817.168101631939	2912.235964914286	2691.6390700716993	2857.524277160749	2684.465358915818	2583.2018668001724	2886.9838946302666	2610.8933080299753	2686.7960706964304	3576.34614638314	3079.0901451042187	2537.9490969212275	2735.310284665761	2711.1559628991813	2438.592802627698	2531.577622741163	2643.921822988294	2613.466911202105
2988.884955905995	2767.869987560982	2775.888728325068	2700.415007887691	2752.5325975243327	2666.2283020144596	2613.219719012322	2982.756247695639	2539.930489871729	2626.656968699789	2942.0800529833004	2548.607357056446	2816.66773637582	2909.6567571955056	2691.209715275809	2857.2238921927037	2680.331771887695	2581.8508628181053	2886.9838946302666	2610.8933080299753	2685.552392450363	3573.2670124806345	3079.0901451042187	2534.379073871966	2733.920250505501	2711.1559628991813	2438.444408378576	2531.57103804174	2641.7080928643613	2611.6775166928155
2988.221740692883	2767.8539969230796	2775.3651456574953	2700.415007887691	2752.121715336416	2665.8928016039445	2613.219719012322	2982.756247695639	2539.7955615375777	2626.1007422949715	2938.564139293783	2548.1031277508255	2816.4030449566085	2909.6567571955056	2690.7309090366007	2857.2238921927037	2680.242041817011	2581.8508628181053	2886.9838946302666	2610.102736931196	2679.540543750438	3573.2670124806345	3079.0901451042187	2534.379073871966	2733.920250505501	2711.12028091525	2438.265550375154	2531.4945439886756	2641.7080928643613	2611.6775166928155
2986.883193105713	2767.6048680096615	2772.741684917419	2700.415007887691	2746.0395929094793	2665.731248701606	2612.496945447571	2982.756247695639	2539.7180536035517	2625.947233592067	2938.564139293783	2546.18169753458	2816.141244795274	2909.2331364049464	2690.7309090366007	2857.2238921927037	2679.3787407023583	2581.5443223722937	2886.9838946302666	2609.9571744745026	2672.2494224918564	3573.2670124806345	3076.5525990958695	2529.8015693945117	2733.920250505501	2710.8602755700945	2438.1169069326497	2531.475589491696	2641.5764131056612	2611.532622193622
2986.752049662605	2766.1106991437355	2772.741684917419	2700.415007887691	2746.0395929094793	2665.731248701606	2612.3687009015016	2982.756247695639	2539.7180536035517	2624.7872837402633	2934.903672418541	2545.86995683815	2816.141244795274	2906.824966446526	2690.7309090366007	2854.4037342807596	2679.31570880737	2579.6441604973843	2886.9838946302666	2609.9571744745026	2672.2494224918564	3573.2670124806345	3076.4661337133275	2529.8015693945117	2730.1448616043135	2710.8602755700945	2438.062080299946	2531.457379168074	2641.3515462358473	2609.9007395394674
2986.5030284542545	2765.2870776620825	2772.741684917419	2700.3217200321465	2734.962007764764	2664.8136697328846	2612.362457347003	2982.3638615719697	2539.7180536035517	2624.7324685686776	2931.3420769895415	2545.582026773598	2815.367935999915	2906.557039863446	2688.99457004916	2853.469401380957	2672.574923698885	2579.1019873743976	2886.2178850906357	2609.9571744745026	2672.2494224918564	3572.842896731677	3076.3299036452227	2527.83845642825	2729.424281884965	2710.6197353939187	2437.356919928573	2531.0466829099037	2641.3515462358473	2609.5854356916166
2986.3909565361537	2765.0840930299196	2771.6657710117024	2700.1334428204354	2734.962007764764	2664.811207132682	2611.84617176262	2979.792043549603	2539.7180536035517	2624.698203285541	2931.3420769895415	2545.582026773598	2815.2994413969755	2906.557039863446	2688.99457004916	2853.165415726118	2662.1324397647427	2578.821725318148	2884.3657507492608	2609.9571744745026	2672.2494224918564	3572.7566793573196	3075.759760083646	2523.93478500862	2729.204556502258	2709.370991478071	2437.356919928573	2531.0393298552945	2641.143640683169	2609.4150540022238
2984.906820314473	2765.0249100891833	2770.4179602447125	2699.404225295877	2734.801027913567	2664.811207132682	2611.84617176262	2977.5831948063887	2538.791918353546	2623.186350222223	2930.506515735122	2545.114049449116	2814.4554097009564	2906.557039863446	2688.9387703542884	2853.1516875349234	2658.285010266324	2576.141115594978	2884.3657507492608	2607.388663532966	2672.2494224918564	3572.6923695172063	3075.5506629263373	2523.93478500862	2728.6588697063135	2709.038450023332	2436.7612426094342	2531.0393298552945	2640.571232387101	2609.4150540022238
2984.4284748593095	2764.9584189136986	2770.4179602447125	2699.404225295877	2733.8409894216707	2664.4721186987676	2611.8372432514066	2977.5831948063887	2538.791918353546	2623.0446467962515	2929.114100801504	2544.429841992293	2813.872720264707	2905.1007153481014	2687.249326740371	2852.1628694566743	2658.285010266324	2576.0920930723014	2884.2617973334022	2607.269112105569	2671.965849979457	3571.943186740935	3075.532236567104	2523.93478500862	2727.6843339777397	2708.627252966672	2436.7269984948243	2531.026486758104	2639.4008058601953	2609.250717503156
2983.078387258309	2764.5318063131867	2770.4179602447125	2697.9058531130195	2729.0940545098583	2661.27404509711	2611.7604385485147	2977.387425865129	2538.206385244335	2622.8536192825864	2925.0087951951423	2543.0713983203777	2809.941450465609	2905.049500020235	2684.706185697488	2849.694068123792	2658.285010266324	2573.1386226601044	2881.8919878905954	2607.269112105569	2671.85557021825	3568.5409165840547	3074.410557107992	2523.93478500862	2726.0990507136503	2706.614949885918	2436.5358827451	2530.83723772755	2639.2817083184	2607.9720858411292
2983.078387258309	2764.5318063131867	2767.917817503687	2697.4149219530004	2729.0885366551584	2661.2454689627402	2611.5857128572175	2977.0411321416827	2537.394962360802	2622.8536192825864	2924.9245794099397	2541.3944726250083	2808.9021479919315	2905.0476225742455	2684.706185697488	2849.694068123792	2658.17735624341	2573.1386226601044	2881.8919878905954	2607.269112105569	2671.6798997395567	3567.3842941829557	3074.410557107992	2522.8270322599656	2726.0637016528185	2706.1900616317243	2436.3482594994275	2530.7760389174664	2637.3969171129816	2606.6905319642397
2983.0330944422585	2764.1937597622073	2767.4748808645954	2697.3845883055915	2727.985152832872	2659.3533073029107	2611.5232311044924	2975.5827395768947	2537.368147047613	2622.518919206197	2924.6113307665437	2540.9956123841753	2806.7862638495785	2905.031222051518	2683.9061090262217	2849.694068123792	2657.9749152904133	2573.1386226601044	2881.8919878905954	2607.269112105569	2671.2062179330073	3563.125627203628	3074.015112747246	2522.8270322599656	2726.0637016528185	2706.1482775274144	2436.2329058028004	2530.7760389174664	2636.899699275935	2606.5900030086823
2982.5033429635732	2763.2996729853767	2767.1069577414114	2697.0122394757936	2727.985152832872	2659.1106772215544	2611.5181263062454	2974.869497081506	2537.2968708108783	2620.9304313547996	2924.6113307665437	2540.688092272523	2802.2451535512	2903.6561700323755	2682.2244158850417	2849.694068123792	2654.0181789408	2570.2411222732817	2881.497172787134	2605.0567069521885	2671.2062179330073	3560.2381595204533	3074.015112747246	2522.8270322599656	2724.7255051970155	2705.6945788822795	2436.1386126225775	2530.7502661883104	2636.8733333141886	2606.3363608327554
2982.38312488176	2763.2996729853767	2765.712207030898	2697.0122394757936	2727.984589015066	2656.1951064822783	2610.373473880117	2972.695710363889	2532.9758070524567	2620.9304313547996	2924.342795994025	2539.940906923241	2801.925387622451	2903.6561700323755	2681.9334318543315	2849.694068123792	2650.9525048506744	2570.2246848732198	2878.884971734833	2605.0567069521885	2660.6657574377587	3546.278320670106	3073.8064691296304	2518.732110051618	2724.7255051970155	2705.043491138282	2434.9654389643492	2530.5195335317953	2635.9456079572915	2604.72985633069
2982.1283017502315	2762.900771694861	2765.6118416067798	2697.0122394757936	2727.984589015066	2656.1951064822783	2610.373473880117	2972.4793690543	2532.9758070524567	2620.9304313547996	2924.342795994025	2539.940906923241	2801.925387622451	2903.6561700323755	2679.2252176164593	2849.5936399082393	2650.9525048506744	2570.134810657575	2878.250874762861	2605.0403369589812	2660.6657574377587	3546.278320670106	3073.715139582353	2518.732110051618	2722.1189603318217	2705.043491138282	2434.9654389643492	2530.4953516063965	2635.7234767263167	2604.3592656095607
2981.8060049245555	2762.8902931719203	2765.5829315380256	2696.8233631264493	2727.9822246046742	2656.1951064822783	2610.373473880117	2971.84680195011	2532.9758070524567	2620.873002937726	2919.202769884863	2539.940906923241	2800.7371026538804	2903.0021569295513	2678.0042255222425	2849.5936399082393	2650.9525048506744	2570.134810657575	2878.250874762861	2605.0403369589812	2660.6145644365342	3546.1729001340304	3073.6939124777145	2518.01056842681	2722.1189603318217	2704.915736634506	2434.8247376141835	2530.4953516063965	2635.1483571964072	2604.2912884854154
2981.6831726833548	2762.3050136212814	2762.8361290378925	2696.799751709077	2727.9822246046742	2651.1013186263945	2608.6932325530906	2971.84680195011	2532.4448597028713	2619.7874473834263	2919.202769884863	2539.9220843126104	2797.5739096576294	2897.8809954045737	2678.002155779233	2849.5936399082393	2647.408639630371	2570.134810657575	2876.706743868539	2605.0403369589812	2659.7293111353374	3536.4974824765995	3072.206238796609	2518.01056842681	2722.1189603318217	2698.349686263894	2434.8247376141835	2530.4094511802477	2634.5942656945617	2604.2680801096726
2981.6831726833548	2762.0142806505546	2762.8361290378925	2696.7895132956232	2726.3050835646773	2651.1013186263945	2608.6932325530906	2971.84680195011	2532.4448597028713	2619.7874473834263	2918.7551832281174	2538.997232593999	2797.5739096576294	2897.8809954045737	2678.0020525181258	2848.1667852037735	2645.9939598242127	2570.134810657575	2876.706743868539	2604.8325728282666	2658.093126889817	3536.4974824765995	3072.199646637538	2517.0272478920187	2721.337296792354	2698.349686263894	2433.92674358034	2530.4094511802477	2634.188583353961	2604.2680801096726
2981.667609426895	2762.011365146308	2762.7112972002406	2696.6144161613975	2724.6932793777796	2651.1013186263945	2608.6932325530906	2971.84680195011	2531.3417673093663	2618.581736731324	2914.7668792198206	2538.5501614291993	2797.0201436202387	2897.877525431391	2677.9732726300854	2848.1250348737804	2645.9939598242127	2569.847293112176	2876.706743868539	2604.8325728282666	2658.093126889817	3536.4974824765995	3072.199646637538	2516.7284631296957	2721.321277446329	2698.349686263894	2431.673108585707	2530.310186741015	2634.188583353961	2603.246255179496
2980.6952843070835	2762.011365146308	2762.6791377858326	2696.2342887331192	2723.9672476157	2651.1013186263945	2608.6932325530906	2971.1256408151976	2531.3417673093663	2618.581736731324	2911.236865858869	2538.515281675337	2796.9262841650743	2892.332991195846	2674.6331296002154	2848.1246758994466	2640.0996668647517	2569.8463729866744	2876.706743868539	2604.8325728282666	2652.1493315733355	3534.998537590531	3071.200776950101	2516.11231034899	2719.6354677531335	2698.271894875838	2431.673108585707	2529.9423666814637	2634.188583353961	2603.240717775902
2979.9437491217104	2761.4823559867455	2762.612782230982	2695.4652950649847	2723.9672476157	2651.015672906381	2607.9980963238277	2971.058367797741	2530.8789670621636	2616.744831296513	2899.2982356666116	2536.9210756840303	2795.4868589681564	2892.332991195846	2674.6331296002154	2847.966157400625	2638.260218482214	2569.8463729866744	2876.706743868539	2604.7667386049948	2649.613263712843	3532.8395256215035	3071.200776950101	2511.9068627909187	2719.042994401671	2696.7531924785535	2431.673108585707	2529.9423666814637	2634.188583353961	2603.240717775902
2979.9437491217104	2761.3800243534647	2761.7829060191075	2695.4652950649847	2722.2913302184406	2650.870695292176	2607.9980963238277	2967.891450895917	2527.7690821037268	2616.744831296513	2899.284547521411	2535.372924835321	2794.780592203843	2892.307879398084	2674.6331296002154	2847.0289589715744	2634.745506328763	2569.475917926674	2876.325673846619	2604.7667386049948	2649.613263712843	3532.8395256215035	3071.1995240812844	2511.9068627909187	2718.9155177816388	2696.7531924785535	2430.9187034857823	2529.939148793487	2633.8596152822197	2603.0528278366123
2979.9437491217104	2760.416884553811	2761.7829060191075	2695.4652950649847	2721.972669204478	2648.12906930634	2606.812980658721	2965.6768072388177	2527.677993911654	2616.744831296513	2895.514277638824	2534.7193151632664	2794.459246285176	2892.2968327086874	2674.58136557184	2846.7315233328613	2633.8283192069784	2569.341330472004	2876.325673846619	2604.711713078624	2649.5678445886224	3530.4526681605385	3069.5901234368757	2510.8784916447876	2718.902416582492	2696.7531924785535	2430.8882632414943	2529.939148793487	2632.8459503312215	2602.6135695893754
2979.9437491217104	2760.1346537346562	2761.682614337538	2695.4652950649847	2721.8819289968724	2648.12906930634	2606.7963752719297	2965.653263559567	2527.6726742792393	2616.744831296513	2895.514277638824	2533.6840358783384	2792.457851212869	2892.2968327086874	2673.849332804088	2846.604141864809	2633.7881691006933	2568.7451618173595	2876.325673846619	2604.711713078624	2647.4797307294866	3530.4526681605385	3069.038267858127	2510.8784916447876	2717.9953946568653	2696.7531924785535	2430.8643590181946	2529.939148793487	2632.7121932298314	2602.5464357774013
2979.9437491217104	2760.1346537346562	2760.889685419759	2695.42012158304	2721.777163061722	2647.68835590317	2606.400642723501	2965.653263559567	2527.6711703496676	2616.174425389688	2895.514277638824	2533.6840358783384	2792.184532261525	2892.2415214195867	2673.849332804088	2846.371512787496	2633.7881691006933	2568.568574098764	2876.325673846619	2604.632355073105	2646.8263829631364	3530.4526681605385	3068.067907104769	2510.31933550348	2717.9953946568653	2696.7531924785535	2430.85146207269	2529.939148793487	2632.7121932298314	2602.5464357774013
2979.9437491217104	2756.881502937091	2759.8351411130866	2694.1059294471643	2721.6845555389295	2644.8098618283902	2606.400642723501	2965.653263559567	2526.890639098351	2613.984853130019	2888.295738709399	2533.6160880271696	2791.5317683915982	2889.7596523221628	2671.3642043724612	2845.9353645467863	2632.8736523763173	2566.528358491607	2875.7145978618696	2604.631678970686	2641.5072742080556	3530.4526681605385	3068.067907104769	2510.306406091833	2715.9769238945155	2696.7531924785535	2428.9798630696446	2529.2571863202297	2632.6434680222164	2602.5464357774013
2979.9437491217104	2755.0872924888877	2759.8351411130866	2694.0572056918368	2716.691907173082	2644.8098618283902	2606.236050379959	2965.5815909906	2526.890639098351	2613.984853130019	2888.0285043434396	2530.9354276844747	2791.0521458002754	2889.7596523221628	2671.3642043724612	2845.664032150418	2630.1717978199467	2565.701614839473	2875.7145978618696	2604.631678970686	2639.8545567308765	3529.492625132465	3067.740125374174	2509.1859909279947	2715.9769238945155	2696.6436576107853	2428.0107863609805	2529.2571863202297	2632.6434680222164	2602.2942013144902
2979.9437491217104	2755.0872924888877	2759.808437985677	2693.530962091308	2716.691907173082	2644.8098618283902	2606.236050379959	2964.7203186354654	2526.890639098351	2611.282818871993	2888.0285043434396	2528.7199974396954	2790.972320342673	2887.7798639885614	2669.28726214386	2845.664032150418	2630.0281081139433	2564.5745259348314	2875.7123030892617	2604.631678970686	2639.8545567308765	3527.7654711513073	3067.740125374174	2508.7508745700397	2714.7863518463873	2696.5002976560345	2428.0107863609805	2529.2571863202297	2631.8748253677463	2602.2942013144902
2979.9437491217104	2753.6675752966735	2759.808437985677	2693.530962091308	2715.3771233841794	2644.8098618283902	2606.170201061863	2964.7203186354654	2526.8656481130947	2610.5909990665423	2887.86137050439	2528.1469683103796	2789.8348800465174	2887.7798639885614	2669.1078612205956	2844.793830319844	2622.9502470348293	2564.5745259348314	2874.7553683996803	2604.5924121570924	2636.677210230112	3527.764816389507	3067.6842718777616	2507.8797413084794	2714.4602890652404	2695.4931052391676	2427.842560200178	2529.2571863202297	2631.5691221482152	2602.2942013144902
2979.1422227831813	2753.5424093202023	2758.961278560902	2693.3952204961693	2715.2039077008562	2644.8098618283902	2605.799034552472	2964.7203186354654	2526.8656481130947	2610.5909990665423	2887.86137050439	2527.3658029107287	2789.3913678736108	2884.9326991331473	2669.1078612205956	2844.7359730577664	2621.987780923256	2564.4660200126764	2874.1883043597913	2604.280018398779	2635.3476770580883	3527.037483710274	3067.6842718777616	2507.549666012122	2714.4602890652404	2695.4931052391676	2427.842560200178	2529.2571863202297	2630.1299783475815	2601.227359797941
2978.9407776632656	2752.6781378488904	2758.389650039945	2693.389164362633	2715.2039077008562	2644.735560104209	2605.421578884256	2963.608359712444	2525.7810789538607	2609.4624987004727	2887.86137050439	2527.3658029107287	2787.890126198297	2877.615861000746	2666.180243394717	2844.7343143040293	2613.8936203421626	2564.4660200126764	2872.2224502496438	2604.1151416469647	2634.065416847052	3527.037483710274	3067.6842718777616	2507.549666012122	2711.304139294896	2694.499317096629	2426.5654322541523	2528.961804076618	2630.0844088435983	2601.2254055605104
2977.9679670619553	2752.6172694330976	2757.4485681788165	2692.7795859220923	2715.2039077008562	2644.1632940801546	2605.1651340234794	2963.4309090061092	2525.570176613533	2607.580567551626	2878.6073229128797	2523.2308811041116	2786.829682663387	2876.5154471945075	2664.179401991455	2844.4971608142678	2613.8936203421626	2564.3591270561883	2872.1707763912937	2603.9645343974976	2634.065416847052	3527.037483710274	3067.6842718777616	2506.8925539830025	2711.061891196312	2694.4477091246304	2425.3936937077447	2528.8147586050795	2628.757634090454	2601.2182342939172
2977.9679670619553	2752.5831390680164	2756.8334741722892	2692.763332528446	2715.049113934534	2642.113422696599	2605.10743836055	2963.4194886150694	2525.570176613533	2607.580567551626	2878.6073229128797	2523.184021253344	2786.8062287825564	2876.5154471945075	2663.959477513082	2844.325658174898	2613.8936203421626	2563.491208638146	2872.124279880161	2603.9645343974976	2632.537136973356	3527.037483710274	3067.669878561543	2505.5591940538666	2710.483865155814	2694.4337398092152	2425.2065002447825	2528.8147586050795	2628.3531315782857	2600.749875918279
2977.8208878085034	2751.9427818832614	2756.8334741722892	2692.763332528446	2714.435678199319	2642.113422696599	2605.084383842055	2963.4168319246623	2525.570176613533	2607.580567551626	2878.6073229128797	2521.9881362892174	2786.6633106050385	2876.453871925424	2663.220806929977	2841.2778859243344	2611.876638347313	2563.2080310229003	2870.9707117268345	2603.9645343974976	2623.002835704619	3527.037483710274	3067.669878561543	2504.2017175983538	2710.483865155814	2693.4074561325833	2423.96256003944	2528.8147586050795	2628.3531315782857	2600.523710146115
2977.796006066157	2751.346044945674	2756.6465196033478	2691.772410514988	2714.435678199319	2642.007512537203	2605.015263507013	2963.3919688749174	2525.0762204785187	2607.454072231329	2877.4038541993664	2520.8625301664765	2786.252660632391	2876.453871925424	2662.628674393954	2841.235815303793	2611.876638347313	2563.2080310229003	2870.96816664453	2603.793512145313	2623.002835704619	3527.037483710274	3067.6670098285445	2503.672801674464	2709.795016268571	2690.7613346618505	2423.954214130408	2528.564294019519	2628.128267147592	2600.5016735538647
2977.7910955327075	2750.9943909584613	2755.055189510655	2691.4011347494684	2713.627623171823	2641.9913998532343	2604.692927624616	2962.637606854676	2525.041875999137	2607.454072231329	2877.4038541993664	2518.7509785591938	2786.0904402816304	2876.453871925424	2660.747757470764	2841.235815303793	2611.255990974803	2562.9861778882764	2867.779762414866	2603.683528781096	2621.5292372228414	3525.29025131339	3067.6670098285445	2502.8774681408677	2709.6646100764383	2690.3615745319244	2423.930374123982	2528.5508922953986	2628.128267147592	2598.5546795529553
2975.1957232927452	2750.97130879028	2754.243495924567	2691.3985915061917	2713.627623171823	2640.769213420435	2604.559161549677	2962.3805834618197	2525.041875999137	2607.454072231329	2871.751406057823	2518.232137353209	2785.957300060792	2876.453871925424	2660.747757470764	2841.2232183788165	2610.1911731801974	2562.9829184549985	2867.732161604854	2603.6713380693177	2621.5292372228414	3525.106267230466	3066.360124306321	2502.8774681408677	2709.612584626238	2689.9488819528015	2423.6067192931905	2528.5452020326184	2625.8931031189086	2598.5546795529553
2975.1840630838246	2750.9425107549114	2754.243495924567	2691.3507926996854	2713.627623171823	2638.9835073447066	2604.455242938951	2962.3805834618197	2524.6675346490524	2606.7136376007647	2870.195548751759	2518.066446771786	2785.8783104490685	2876.2033118040445	2660.747757470764	2841.2232183788165	2610.1911731801974	2562.653862398386	2867.6637832855104	2603.636805556408	2621.3296728283212	3525.106267230466	3064.6337969490087	2501.4704262602118	2705.0517853430047	2689.9488819528015	2423.5966235144756	2528.4656225498616	2625.7486079238624	2598.505518637193
2975.1705915096913	2750.404099592642	2751.1412281101148	2691.0226458985508	2713.627623171823	2638.9835073447066	2604.2120588566204	2962.3805834618197	2524.6042491604253	2606.4337091776383	2869.5456346539436	2517.952246330308	2784.4887217822916	2876.2033118040445	2660.747757470764	2841.1804681839185	2604.9866380757967	2561.2732866785536	2867.623683412233	2603.428382939282	2621.3296728283212	3525.106267230466	3064.401653794957	2501.4704262602118	2705.0517853430047	2689.9488819528015	2423.5966235144756	2528.4656225498616	2625.7486079238624	2598.4573583192096
2975.1705915096913	2750.401518256492	2751.1412281101148	2691.0226458985508	2713.627623171823	2638.9835073447066	2603.928600060642	2962.3805834618197	2524.2273526864005	2606.1952278035074	2869.5456346539436	2517.944639595405	2784.4660573268916	2873.0185497146585	2660.051465267154	2841.1022314572965	2604.9866380757967	2561.243463449186	2866.811866000756	2602.967290483052	2621.254547220485	3524.681371912012	3064.1096263212867	2501.4704262602118	2705.0517853430047	2688.907516884395	2423.5247784379053	2528.4656225498616	2624.848629799044	2597.554980260972
2974.1075545414565	2750.401518256492	2750.0553909403134	2690.6129313870338	2713.627623171823	2637.800584361538	2603.928600060642	2960.928113659442	2524.2273526864005	2606.076061149321	2865.8945196553796	2515.232648026294	2784.0151988279217	2871.5336426832823	2660.051465267154	2840.6807182166203	2604.9866380757967	2561.243463449186	2866.1945067042748	2602.5579785502764	2620.2882609145663	3523.546886312627	3064.0953928360072	2500.8054093358955	2705.0517853430047	2688.907516884395	2423.0567186184962	2528.4381581175353	2624.274500133125	2597.554980260972
2974.1075545414565	2750.374700701107	2749.792518374543	2690.6129313870338	2713.627623171823	2637.800584361538	2603.8670628208565	2960.2791273475505	2523.4636219701806	2604.560566337788	2865.8945196553796	2515.232648026294	2782.75819629702	2871.5336426832823	2657.711160069819	2840.6807182166203	2604.9866380757967	2560.2859274179145	2866.1590496140834	2602.314842343225	2618.184632512551	3523.546886312627	3063.8519299709546	2500.514728400102	2700.994065765369	2687.217281477646	2422.234372668567	2528.4381581175353	2622.7837682051468	2597.526050115386
2974.0884753519276	2749.5028040694033	2749.792518374543	2690.6129313870338	2713.62232700812	2637.640143262419	2603.395057679268	2958.2728072348436	2523.4182953002246	2604.560566337788	2864.6277289799436	2515.232648026294	2782.7357359619155	2871.5336426832823	2657.711160069819	2840.6807182166203	2604.9866380757967	2560.2859274179145	2864.1699854304707	2602.314842343225	2615.213936387554	3523.546886312627	3061.870771457947	2500.514728400102	2700.994065765369	2687.217281477646	2422.1741862777835	2528.4381581175353	2622.2946068263764	2597.485217682071
2974.070595636431	2748.188125131967	2749.7445497783347	2690.4544681176376	2712.9987453754434	2636.426270289173	2603.395057679268	2957.845332472323	2522.183720656217	2603.770136619982	2864.6277289799436	2514.6530498393286	2782.7357359619155	2862.703511797651	2657.241107823856	2840.1817766240556	2604.0367561000617	2559.7285298074185	2864.142756845033	2602.279532298569	2615.213936387554	3521.996613186814	3061.870771457947	2500.5145614463318	2700.994065765369	2685.8764004903933	2422.117917811987	2528.4381581175353	2621.853806520171	2597.485217682071
2973.790959992394	2747.778642348548	2749.7445497783347	2690.4544681176376	2712.9470654221577	2635.9164067677243	2603.287216761355	2957.2202930704066	2522.183720656217	2603.770136619982	2860.4074686449	2514.6530498393286	2782.448102345051	2862.3199050982635	2657.241107823856	2838.8442559496552	2604.0367561000617	2559.7285298074185	2864.142756845033	2602.278303708762	2613.145393214432	3521.601587385383	3061.541422616158	2500.5145614463318	2700.2347005633615	2685.8764004903933	2422.1048112942385	2528.4381581175353	2621.6242216512364	2597.367859342649
2971.875420132039	2747.778642348548	2749.0953195290117	2690.4544681176376	2712.1667438359036	2635.000031473812	2603.287216761355	2956.65404613654	2522.116005280061	2603.6689758464054	2860.4074686449	2514.6530498393286	2782.448102345051	2847.7379999370764	2657.2304785826905	2838.0719451306795	2603.44667096174	2559.7285298074185	2864.142756845033	2602.258606483764	2613.145393214432	3521.027847055625	3061.541422616158	2499.4647895753706	2700.2347005633615	2685.8764004903933	2421.598736927325	2528.4381581175353	2621.3612923006967	2596.608155880323
2971.875420132039	2747.778642348548	2748.1365267054543	2690.4544681176376	2712.1667438359036	2634.931533776041	2603.287216761355	2956.231453446061	2520.998936651198	2602.71672081368	2860.4074686449	2514.401462729028	2781.9943787316215	2847.7379999370764	2655.129941373194	2838.0719451306795	2603.1120119320763	2559.041297493552	2864.142756845033	2601.459759813201	2607.51254870751	3520.84222938941	3061.541422616158	2499.4647895753706	2698.7020700261355	2685.669878066218	2420.955784298038	2528.349442611924	2621.3612923006967	2596.608155880323
2971.875420132039	2747.685114358897	2748.1365267054543	2690.4544681176376	2712.1667438359036	2634.931533776041	2603.2862730806937	2956.2215778567265	2520.998936651198	2599.696111371633	2860.4074686449	2513.065159743358	2781.93902772514	2847.7379999370764	2655.129941373194	2838.044106196145	2600.6416261806226	2559.041297493552	2863.61885199663	2601.459759813201	2605.7762795434032	3520.8244579299057	3058.6467012063313	2499.4647895753706	2697.5253461641537	2685.5449574106037	2420.6958199181863	2528.3111330847837	2620.826684836976	2596.608155880323
2971.5439844878238	2747.5778789601154	2748.1365267054543	2690.4544681176376	2712.1667438359036	2634.8238201554186	2603.2092528242206	2956.1231090851697	2520.998936651198	2599.5822892980304	2860.4074686449	2512.7800707949555	2780.3016789707913	2847.7379999370764	2654.990734884183	2837.2013088742183	2600.6416261806226	2557.637272667554	2863.1117676590334	2601.459759813201	2605.295278065812	3520.4445801556412	3056.543666790877	2498.609102217005	2697.5113163208925	2685.5449574106037	2420.4744779313523	2528.1010128921557	2620.5291197977976	2595.463922732554
2971.520124535748	2747.3957462332705	2747.960702465838	2690.4542372370215	2712.089118740348	2634.3304270275676	2603.20096390237	2956.082865571461	2518.816685812424	2599.5822892980304	2860.4074686449	2512.434346743673	2779.6409419463725	2843.7791923011455	2654.7671494661017	2837.1867953631668	2598.264628663224	2557.1922506666374	2862.873263532698	2601.459759813201	2605.295278065812	3520.4389164464706	3056.5432994130747	2498.569442787214	2697.5113163208925	2685.487835732957	2420.4744779313523	2527.9435064856298	2620.2490195663013	2594.5755146398046
2970.452147006554	2747.3812849982205	2746.859673974095	2688.8250231821635	2712.083589753602	2634.225856957047	2603.006017406287	2953.753408705058	2518.816685812424	2594.7182367781315	2858.7371484885534	2512.434346743673	2779.453003080802	2843.7789131189224	2653.1136729688747	2836.8999200587064	2597.4402986985656	2557.1922506666374	2862.0794243024925	2601.459759813201	2603.796993406299	3518.5397962690286	3056.5381126364573	2498.403875310842	2695.5676093105812	2684.122431397567	2419.8542367570267	2527.4379862833007	2620.17624102029	2594.193020050706
2969.6029486379207	2747.343657384535	2746.201127264046	2688.8091362587825	2711.9008938968323	2633.2298004604477	2602.962022152466	2953.753408705058	2518.816685812424	2594.7182367781315	2857.8637378950893	2512.434346743673	2779.218228920712	2841.1221065250625	2653.1136729688747	2836.4855198831674	2597.1146927641785	2557.1877887626943	2861.9719568325536	2601.459759813201	2603.796993406299	3518.373750965442	3053.472579291749	2498.403875310842	2695.5676093105812	2683.9511270779576	2419.853115219297	2527.4379862833007	2620.159813550614	2594.193020050706
2969.6029486379207	2747.343657384535	2745.240194681099	2688.8091362587825	2711.2492261755065	2632.7173779106843	2602.9484450078553	2952.9337754418043	2518.816685812424	2594.7182367781315	2857.8637378950893	2512.434346743673	2779.2029524702675	2841.1221065250625	2652.8402710760447	2836.4855198831674	2597.0626764237777	2555.919047756106	2861.9719568325536	2601.459759813201	2602.737729790228	3518.373750965442	3053.192556836601	2497.606777924168	2695.49607618913	2683.928842729503	2419.8289643703206	2527.1985446484277	2619.2349575196586	2594.193020050706
2969.6029486379207	2747.146180612497	2744.3996533425006	2688.8091362587825	2711.2492261755065	2632.2246744460836	2602.742983939729	2952.045774375754	2518.7611354068968	2594.7182367781315	2857.8510531262928	2512.2959489034465	2779.2029524702675	2841.1221065250625	2649.0795559851535	2836.0253911468126	2596.7635462705152	2555.8029902458893	2861.6196269658403	2601.254645096476	2602.737729790228	3517.6493400240906	3053.160383097171	2497.606777924168	2695.167003341115	2682.5939862897753	2419.756994791666	2527.1985446484277	2619.2349575196586	2593.9325961656828
2969.5420891673893	2747.146180612497	2744.3996533425006	2688.80719081596	2711.2457473612085	2630.918566318742	2602.61733308742	2952.045774375754	2517.09799062738	2594.566403188526	2856.2665113522667	2512.2959489034465	2779.187859167575	2840.740275797779	2649.0795559851535	2836.0253911468126	2596.693142487844	2555.8029902458893	2861.3837337722207	2601.254645096476	2601.4967804682105	3517.5416510044556	3052.99092622605	2495.346948976729	2692.371383100327	2682.5939862897753	2418.5741747777643	2527.1353064656396	2619.2349575196586	2593.6304675437386
2965.9087729467255	2746.7247191343886	2743.6724077564577	2688.7736379517446	2711.236855192024	2630.4513397816268	2602.612057670161	2951.3823398136483	2517.09799062738	2594.2716666752763	2856.2665113522667	2512.2959489034465	2779.135860354447	2840.5909914213744	2648.9438013739987	2836.0253911468126	2596.156536177399	2555.8029902458893	2860.893702784892	2601.254645096476	2601.418578516096	3517.5416510044556	3052.99092622605	2495.346948976729	2692.371383100327	2682.444426952775	2417.7738365057544	2527.127865500906	2618.4407444101025	2592.9375175097257
2965.9087729467255	2746.4063711937906	2743.09500537438	2688.7735761266044	2711.0756670450833	2630.4513397816268	2602.4719868316306	2951.3823398136483	2516.9207164017425	2594.2716666752763	2853.5246682297184	2510.5280665389105	2779.135860354447	2840.5321324896677	2648.548114407674	2835.9402025205577	2595.8807973117136	2555.6236118728143	2860.8839359118065	2601.254645096476	2600.7536884925	3514.292682764606	3052.76483319037	2493.852403018603	2692.371383100327	2680.9365383677564	2417.189840725188	2526.8714389063584	2617.1257240282503	2592.9148701642644
2965.9087729467255	2746.4063711937906	2743.09500537438	2688.7735761266044	2711.0708268190315	2630.4513397816268	2602.4719868316306	2951.3823398136483	2516.8508315495696	2594.230325987559	2852.8483716382725	2510.5280665389105	2779.135860354447	2840.513240507821	2648.548114407674	2835.5183078961495	2595.8807973117136	2555.6236118728143	2860.881503155174	2601.254645096476	2600.591254428802	3514.292682764606	3052.76483319037	2493.852403018603	2692.371383100327	2680.9365383677564	2417.073974530287	2526.852364134788	2617.1257240282503	2592.6750561583094
2965.9087729467255	2746.26638423395	2742.965118970602	2688.7735761266044	2711.0708268190315	2629.6621175779396	2602.471405742865	2946.9146795412194	2516.8508315495696	2594.0891493530557	2846.1697836370918	2510.1872838323616	2777.3181788086545	2836.778022242938	2647.997215324831	2835.497265257283	2593.209073285236	2554.830258898942	2860.881503155174	2601.254645096476	2597.321161523815	3513.4014511342793	3052.0182618836216	2493.852403018603	2691.8070164840005	2680.6035444180407	2416.9918136628776	2526.852364134788	2617.1257240282503	2592.6750561583094
2965.844645101546	2745.671977859557	2742.965118970602	2688.771520690802	2710.445730915383	2628.183254483353	2602.302993313715	2944.6573239305726	2516.8243908373965	2592.5698104806143	2846.143479002191	2510.1872838323616	2777.296111017422	2836.6938312668476	2647.129424503148	2835.497265257283	2593.051454472631	2554.647919235555	2860.3303033829116	2601.245431966554	2597.321161523815	3513.4014511342793	3051.9049860108926	2493.676772863232	2691.7461106568962	2680.568380488844	2415.998449547092	2526.810191956653	2616.307061550434	2592.349054432815
2965.8420692447826	2744.8292223738263	2742.961455025904	2688.771504895965	2709.909005509022	2627.661281251946	2602.150519230023	2942.9780373435447	2516.822619781601	2590.7827769933715	2846.143479002191	2510.1872838323616	2776.3683838977404	2833.694813501352	2647.129424503148	2835.4959383336036	2592.4290098579413	2554.5158004793348	2860.017351601865	2601.245431966554	2596.550767029007	3513.3991930857846	3051.9049860108926	2492.0838185917373	2690.9941571490444	2679.458629660756	2414.809370890619	2526.8054110459034	2615.054181442545	2592.067745939034
2965.3294729473037	2744.6584698590223	2742.908478780903	2688.4015751580705	2709.909005509022	2627.43332439723	2602.1459753991776	2942.0287207313313	2516.818280919846	2589.4765597327687	2846.1023419250623	2509.572731494935	2776.3060817301157	2833.694813501352	2647.129424503148	2835.4935522758797	2588.736270980111	2554.289933979866	2858.929426254443	2601.069804264832	2596.4245304812757	3513.3991930857846	3050.695698466372	2492.0838185917373	2690.6339443898455	2678.4108215283536	2414.809370890619	2526.7016515418545	2615.054181442545	2592.067745939034
2963.510740978884	2743.224952232263	2742.38746727345	2687.9146661748623	2709.909005509022	2627.1201391599134	2602.116120340352	2942.0287207313313	2516.5603279366555	2587.81750643608	2842.139324953405	2507.6354321733006	2776.045270764534	2833.694813501352	2643.6464807129746	2834.465254463064	2587.3835205740843	2554.289933979866	2858.929426254443	2600.931517723317	2586.721097676964	3513.3991930857846	3048.391659732253	2492.0452966976945	2689.513094722941	2678.150158114658	2414.809370890619	2526.6868838917444	2615.054181442545	2591.5553770568386
2963.265993613633	2742.6463016976004	2742.2482973585816	2687.808043887546	2709.909005509022	2627.08686325589	2602.116120340352	2941.968108061266	2516.2674882559704	2587.81750643608	2842.139324953405	2507.6354321733006	2776.0393239425366	2833.694813501352	2643.6464807129746	2834.465254463064	2586.549160812205	2554.278676054552	2858.886954839538	2600.9163138153835	2586.721097676964	3513.31188825102	3048.2195178963248	2491.7850405244376	2689.513094722941	2677.973016199036	2413.7395887003145	2526.685747703685	2614.494881884615	2591.538814306774
2960.515108144858	2742.6463016976004	2741.289448239704	2687.8055675754454	2709.909005509022	2627.08686325589	2602.116120340352	2941.968108061266	2516.0987131238303	2587.81750643608	2839.0919675238497	2507.6354321733006	2776.0171929561197	2829.8156920673555	2643.6464807129746	2834.465254463064	2586.549160812205	2554.260866627686	2858.169233806396	2600.9163138153835	2586.721097676964	3513.31188825102	3048.0992333245645	2491.7850405244376	2688.6148765242206	2677.973016199036	2413.7395887003145	2526.6805975633656	2614.363180989395	2591.53735767987
2959.5023410062377	2742.6463016976004	2741.28144171444	2687.7976367450765	2709.8503514718313	2626.2020983332977	2602.116120340352	2940.1697731818294	2515.839423890523	2587.81750643608	2839.0919675238497	2507.4514398451597	2775.5411866008935	2829.2971444862364	2640.696386797162	2834.465254463064	2585.99311190508	2554.245289971769	2858.169233806396	2600.897083656594	2586.721097676964	3513.31188825102	3048.081029443093	2490.587769877698	2688.6148765242206	2677.5474723570846	2412.9454747713	2526.291179225521	2614.0724296279077	2590.618288799861
2959.5023410062377	2742.49940287794	2741.28144171444	2687.7797743819783	2709.777419729102	2626.2020983332977	2602.116006114344	2939.034687054852	2515.719707823109	2587.81750643608	2839.0919675238497	2507.130394625801	2775.109717825676	2829.2971444862364	2640.696386797162	2834.465254463064	2585.962033760971	2554.0286625884755	2858.169233806396	2600.867056495909	2586.721097676964	3513.31188825102	3048.081029443093	2490.587769877698	2688.6148765242206	2677.5474723570846	2412.9454747713	2526.291179225521	2613.2358215339805	2589.637927674128
2959.5023410062377	2741.638203871751	2740.353939596654	2687.6058060053233	2709.777419729102	2625.0249835393697	2601.921682244806	2939.034687054852	2515.1241345595713	2587.774608902158	2839.0919675238497	2507.130394625801	2775.109717825676	2827.018956070175	2640.696386797162	2834.4356727760464	2582.934304661093	2553.5555903316254	2857.6832244971442	2600.677128200278	2583.483551824043	3513.31188825102	3048.081029443093	2490.491638816667	2688.513544377532	2676.5874028754824	2412.167724019636	2526.291179225521	2613.2357105379624	2589.637927674128
2959.392951245648	2741.638203871751	2740.353939596654	2687.5749137252465	2709.777419729102	2625.0249835393697	2601.7086893541973	2939.034687054852	2514.74528752215	2585.186203983225	2839.0919675238497	2507.130394625801	2775.109717825676	2825.228517842925	2640.696386797162	2834.4356727760464	2582.934304661093	2552.320144642472	2857.6832244971442	2600.669784158553	2583.376616636781	3513.31188825102	3048.081029443093	2490.491638816667	2688.418467733751	2676.152481743725	2412.167724019636	2526.291179225521	2613.186361768778	2589.637927674128
2957.79471267016	2741.491498053337	2740.353939596654	2687.5749137252465	2706.366801226457	2624.7652657182734	2601.636716519054	2938.716381745802	2514.693539117397	2585.186203983225	2839.0919675238497	2507.130394625801	2775.0728719313033	2825.228517842925	2640.696386797162	2834.4356727760464	2582.934304661093	2552.320144642472	2856.8955716811056	2600.669784158553	2583.26471549954	3513.31188825102	3048.049832758255	2489.695163564014	2688.330300285733	2676.1482755842803	2412.107329149998	2526.2199916559134	2612.9324641092553	2588.8439282161016
2957.190878228999	2741.491498053337	2740.276303012659	2687.5437290869577	2706.366801226457	2624.7652657182734	2601.6317810856963	2938.716381745802	2514.683205852963	2585.186203983225	2839.0188302890715	2506.8214339043857	2774.992124741675	2825.228517842925	2640.696386797162	2834.4356727760464	2582.2802992039647	2551.232136453643	2856.332730087709	2600.659922125018	2583.0054681594797	3513.31188825102	3048.049832758255	2489.695163564014	2688.2422782649414	2676.1210718789825	2411.4395895535285	2526.2199916559134	2612.9324641092553	2588.8439282161016
2957.142922131411	2741.491498053337	2739.7231413875415	2687.23745638382	2706.366801226457	2622.781874202963	2601.5223844946768	2938.4791504831373	2513.922115292488	2582.7827004604987	2839.0188302890715	2506.3433799860645	2774.691774616267	2824.877442956431	2638.8955424339774	2834.3593705151306	2581.650049902151	2551.232136453643	2856.332730087709	2600.6594306557013	2582.9288108029386	3513.305223250135	3047.400694357462	2489.172444399021	2687.9498675019163	2676.020452372304	2411.4395895535285	2526.0541057909245	2612.9324641092553	2588.8439282161016
2957.142922131411	2740.8520324120445	2739.7231413875415	2687.23745638382	2706.243429661411	2622.781874202963	2601.5223844946768	2938.4791504831373	2513.922115292488	2582.7827004604987	2838.3265525060897	2506.3433799860645	2774.691774616267	2824.877442956431	2638.8955424339774	2834.274086973555	2580.781953376555	2551.232136453643	2856.332730087709	2600.6594306557013	2582.9288108029386	3513.305223250135	3047.400694357462	2489.1577020328305	2687.9498675019163	2675.4343008240057	2411.389783703162	2525.914279831283	2611.4418950271993	2588.8439282161016
2956.710848157963	2740.5731924754914	2739.7231413875415	2687.1362574183736	2706.1686145842177	2622.712902586296	2601.4632544622145	2938.4597296203783	2513.567154315877	2582.7827004604987	2838.2520041753564	2506.0676695019174	2774.6604043649495	2824.7416410988517	2638.600240062928	2834.2369134103396	2580.62912124247	2551.232136453643	2856.2452114761522	2600.600378285531	2581.3160900205344	3513.301087713675	3046.7791499243694	2488.9273951672926	2687.7985049166405	2674.118901702159	2411.346619737029	2525.811904018145	2611.1222308256383	2588.642096880746
2956.436508149576	2739.160091005741	2739.674615452555	2687.1362574183736	2706.0975853372997	2622.708029564253	2601.4632544622145	2938.06643349398	2512.5312394442817	2582.7827004604987	2838.080333411518	2506.0676695019174	2774.5598533876623	2822.4843518144253	2638.517039725403	2834.2366956851256	2579.6348417055497	2549.334573175417	2856.1814319359905	2600.562745998941	2581.3160900205344	3513.1859172018776	3046.7791499243694	2488.9143916110315	2687.7843592651043	2674.118901702159	2410.7151985149976	2525.6339017338455	2611.1222308256383	2588.56406274739
2956.436508149576	2739.160091005741	2738.929536832597	2687.1362574183736	2705.391090211931	2622.7080255146047	2601.4621138797	2934.4254192489625	2511.6892409919005	2582.7827004604987	2834.761647123086	2506.0676695019174	2774.1198969826783	2822.4843518144253	2637.667109883392	2834.2366956851256	2577.362432125135	2549.334573175417	2856.1814319359905	2600.5209497811743	2580.9440869581704	3513.135616514138	3046.7791499243694	2487.4645897689074	2687.7840463132907	2673.8474393335237	2410.7151985149976	2525.6339017338455	2611.1222308256383	2587.9814989879033
2956.3391765328624	2738.7703731384854	2738.2755839995216	2687.0797109531823	2705.391090211931	2622.4746770185147	2601.461645666902	2934.4254192489625	2511.6814653753618	2582.7457156456094	2830.2857495808403	2505.777745515493	2773.743485724486	2822.4843518144253	2637.667109883392	2834.132586443901	2577.362432125135	2549.334573175417	2855.090342955251	2600.403767452619	2579.6962801333543	3512.9583760411324	3046.0923495653324	2487.4645897689074	2687.7833412448394	2673.6592437244713	2410.7151985149976	2525.6178711687735	2611.1206043530015	2587.9814989879033
2956.285684813921	2738.530478387438	2738.2755839995216	2686.99035616083	2705.391090211931	2622.4746770185147	2601.461645666902	2934.4254192489625	2511.623299001969	2582.7243217034793	2830.1177789274752	2505.6047528549825	2773.6609298567705	2822.4843518144253	2637.473451868149	2834.132586443901	2577.362432125135	2549.1950276041216	2855.090342955251	2600.403767452619	2579.533875674195	3512.9583760411324	3045.837111016679	2486.724947651747	2687.7572804441243	2673.0055033407957	2410.0594509037783	2525.574493778398	2611.1083379929946	2587.9814989879033
2955.420765085096	2738.530478387438	2738.256055432373	2686.99035616083	2705.391090211931	2621.9580638619345	2601.3966748883067	2933.8153024855606	2511.623299001969	2582.6978307908657	2829.994402478902	2505.6047528549825	2773.6609298567705	2821.3496014400926	2634.39921358221	2834.132586443901	2577.2970229070797	2548.8563865040155	2855.090342955251	2599.927250206128	2578.0562307585114	3512.9583760411324	3045.6446823495958	2486.724947651747	2687.1579508710383	2672.3641120716193	2410.050947540213	2525.574493778398	2611.0494693668165	2587.9814989879033
2955.420765085096	2738.494660829311	2738.245263460776	2686.853304889585	2705.391090211931	2621.9580638619345	2601.369143791622	2933.8153024855606	2511.623299001969	2582.2564509432686	2829.9477146600198	2505.5873292821434	2771.6432490633633	2819.3901918067495	2634.39921358221	2834.132586443901	2574.633120134914	2548.8563865040155	2855.090342955251	2599.927250206128	2576.101847606759	3512.9583760411324	3045.6005093988047	2486.6810799147597	2686.900498742823	2671.9522300036588	2408.8377939853153	2525.574493778398	2609.7472777885428	2587.7607445254353
2955.4045685687033	2738.2898125534603	2736.88739659146	2686.853304889585	2705.346922412078	2621.108510833	2601.3136607067195	2933.761464653322	2511.623299001969	2582.0927199779917	2829.7363746738038	2504.688213291647	2771.6432490633633	2819.1492807948334	2634.39921358221	2834.132586443901	2573.4334561929713	2548.8424070450747	2855.090342955251	2599.927250206128	2574.4381521615596	3512.9583760411324	3045.2959169092355	2485.1398973147925	2685.858413603449	2671.940726797705	2408.0256590738213	2525.5613612746397	2609.562166608476	2585.7653334533034
2955.176186036126	2738.2898125534603	2736.7661410788955	2686.849290148836	2705.293801294754	2621.0792694951906	2601.158837073605	2933.7458087129603	2511.623299001969	2582.0927199779917	2829.733996694029	2504.688213291647	2771.6432490633633	2819.1492807948334	2634.39921358221	2834.132586443901	2572.7311336091766	2548.7910993813343	2855.090342955251	2599.927250206128	2574.4381521615596	3512.9583760411324	3045.279407859447	2485.1398973147925	2685.823968034082	2671.913095501902	2408.0256590738213	2525.556348199502	2609.1839540320484	2585.7653334533034
2954.8478604014663	2738.1970960888953	2736.7661410788955	2686.849290148836	2705.2815719078185	2621.0756252671417	2600.996460660682	2932.8221529366056	2511.5671815526716	2581.79970643361	2827.159566851058	2504.1840673325623	2771.5833384745147	2814.610752801799	2634.39921358221	2834.132586443901	2570.7420292501993	2548.7159725055812	2854.816573678871	2599.927250206128	2573.578635377202	3512.9583760411324	3044.110165822171	2485.1398973147925	2685.17348514851	2671.480326884323	2408.0256590738213	2525.556348199502	2609.1839540320484	2585.7621111868843
2954.3381586821442	2738.1970960888953	2736.7560637720344	2686.8483771093297	2705.2815719078185	2620.657005743411	2600.996460660682	2930.9360099233786	2511.5671815526716	2580.687991988737	2827.159566851058	2503.962450363936	2769.314371064111	2814.610752801799	2634.39921358221	2830.9201001692622	2570.070227660346	2548.092903019201	2853.691723548497	2599.927250206128	2573.578635377202	3512.9583760411324	3043.9357191908534	2485.1398973147925	2685.1591724072237	2671.480326884323	2408.0256590738213	2525.556348199502	2609.1839540320484	2585.585718287103
2954.2405683132815	2738.1970960888953	2736.7527779612055	2686.848253310174	2705.262932376723	2620.657005743411	2600.9943048301693	2929.010635220316	2511.5671815526716	2580.6863082530867	2827.159566851058	2503.9485834399848	2769.314371064111	2814.610752801799	2634.0189916032496	2830.9201001692622	2569.7024837303247	2548.065657339791	2853.691723548497	2599.927250206128	2573.578635377202	3512.9583760411324	3043.932329565411	2485.1398973147925	2685.1591724072237	2671.3309044019234	2407.7929205225746	2525.5561818174715	2608.341254981142	2585.585718287103
2954.105776961038	2738.061582327513	2734.7250156328564	2686.1114879968227	2705.262932376723	2620.468925619213	2600.6863605486897	2925.6559464803713	2511.2740803355105	2580.6863082530867	2823.508851953113	2503.9485834399848	2769.314371064111	2807.824071741408	2633.731815611292	2830.9201001692622	2563.759088397317	2547.311314030441	2853.691723548497	2599.927250206128	2570.69260021072	3512.9583760411324	3043.923602611898	2483.4590755739146	2684.247498264761	2671.3309044019234	2407.1755719715775	2525.288800074149	2607.171655332865	2584.810465584241
2953.24122648148	2737.2929936757555	2734.67288367387	2685.9780837797007	2704.8671092282502	2620.1646381797223	2600.6814902442648	2925.615858644388	2511.2175815997903	2580.6616406184444	2823.508851953113	2503.5871512954527	2769.314371064111	2807.824071741408	2633.228658600184	2830.9201001692622	2563.759088397317	2547.244966975101	2853.6864682776586	2599.927250206128	2570.69260021072	3512.9583760411324	3043.923602611898	2483.413026219254	2684.2199276094398	2670.2359027528037	2407.1755719715775	2525.1399093042824	2606.701199700562	2584.715715741999
2953.24122648148	2736.9709418632037	2734.6639001177773	2685.9666668787795	2704.8670093604915	2619.7635008267293	2600.667943706545	2922.856125215419	2509.2383030861456	2578.8897983304196	2820.585909267749	2503.3984991138777	2768.643276053252	2806.693410126095	2631.460825912756	2830.5542354924605	2561.038141277535	2546.7716100906473	2853.6812679436134	2599.5954030360977	2570.69260021072	3512.8696299380154	3043.923602611898	2481.9635859014907	2684.130619394378	2668.9787213046584	2406.590520621415	2525.1327164741383	2606.6507686798377	2584.530842260472
2953.1907813592125	2736.8247961677157	2734.65997602281	2685.9147964161293	2704.844980737293	2619.6718415935566	2600.4025585041013	2921.2823335912362	2509.2383030861456	2578.8897983304196	2820.4898882594935	2503.3505742844004	2768.2575761612575	2805.8511214134037	2631.460825912756	2830.1150655723886	2560.846227261598	2546.0540901885743	2853.671796522635	2599.5954030360977	2570.69260021072	3512.465451086356	3043.923602611898	2481.9635859014907	2683.658793765157	2668.9590210647766	2406.590520621415	2525.1327164741383	2606.635740667656	2583.9381339381944
2950.7811809484465	2736.0367453918243	2734.6049979674995	2685.9147964161293	2704.652632208924	2619.6676893459735	2600.2114462478703	2921.2823335912362	2509.2383030861456	2578.8897983304196	2819.7465859937074	2503.246583586798	2766.533683270275	2802.4726441715416	2631.460825912756	2830.0855168231874	2560.846227261598	2546.0540901885743	2853.671796522635	2599.5954030360977	2570.672340333875	3511.9098126994627	3043.923602611898	2481.5258227669656	2683.0345936121803	2668.9590210647766	2406.590520621415	2525.129482681982	2606.635740667656	2583.9381339381944
2950.7811809484465	2735.744278565178	2734.6049979674995	2685.9147964161293	2704.6478695344576	2619.6657442476953	2600.2114462478703	2921.2686018636005	2509.2383030861456	2578.8897983304196	2819.040959263594	2503.1506860951154	2766.306427678296	2802.4726441715416	2631.460825912756	2830.0855168231874	2560.846227261598	2546.0540901885743	2853.6715721752134	2599.5954030360977	2570.1110597168595	3511.467493738408	3043.923602611898	2481.0618251682445	2683.0345936121803	2668.9590210647766	2405.568582055399	2525.129482681982	2606.6113458465024	2583.9381339381944
2950.487148961543	2735.4251935735065	2734.5903044540223	2685.911688002795	2704.522731111506	2619.6657442476953	2600.2114462478703	2921.1689407964063	2508.818942465829	2578.622804380503	2818.8552412556232	2503.121158112713	2765.515572497959	2802.465276360464	2630.383179192528	2830.0855168231874	2558.821629564334	2546.003671953886	2853.65795595446	2599.5954030360977	2568.1867081561254	3510.6188048981608	3043.923602611898	2480.7669552581983	2682.0903138309045	2668.610398502927	2405.568582055399	2525.129477226281	2605.6014985986353	2583.8815316257123
2950.4011432408497	2735.4251935735065	2734.1871750593873	2685.901750037816	2704.0069536120754	2618.8306131431996	2600.1802433010425	2921.1689407964063	2508.3875914301893	2578.0506103294833	2817.27460824639	2503.11840103638	2763.947139849363	2801.85853749585	2627.940459709909	2830.0855168231874	2558.821629564334	2545.15252855536	2853.613175430914	2599.5954030360977	2568.1867081561254	3510.6188048981608	3043.8906707187766	2480.728031392995	2681.874347825529	2668.569271177541	2405.568582055399	2525.115950165149	2605.6014985986353	2583.6338454833176
2950.043672398292	2735.4251935735065	2734.1871750593873	2685.8601836429757	2704.0069536120754	2618.8306131431996	2600.1748917278283	2920.6661525335217	2508.3875914301893	2577.9859631111844	2816.6947998299174	2503.11840103638	2763.947139849363	2801.85853749585	2627.940459709909	2829.9287355013603	2558.821629564334	2543.5893363634136	2853.613175430914	2599.5954030360977	2568.1867081561254	3510.6188048981608	3043.8906707187766	2479.064629627883	2681.874347825529	2668.5655919816827	2405.474788299729	2525.115950165149	2605.6014985986353	2583.5621183914113
2949.8732652425506	2735.4251935735065	2734.1871750593873	2685.8601836429757	2704.0069536120754	2618.808729750044	2600.1705083830766	2920.6661525335217	2508.3485552100137	2577.8794805449397	2816.1261520283465	2503.099940332926	2763.947139849363	2800.4990082547833	2627.940459709909	2829.820091984111	2558.7505822638095	2543.354646402304	2853.608370232595	2599.5954030360977	2568.1867081561254	3510.614286559541	3043.865488299065	2479.064629627883	2681.678152332252	2668.2925232471475	2405.2669200805058	2525.115950165149	2605.377848677799	2583.457490572689
2948.226049258012	2735.3911991513305	2734.1871750593873	2685.632268276041	2704.0069536120754	2618.808729750044	2600.1705083830766	2919.87188551335	2508.3485552100137	2577.8602703787415	2814.3063310440225	2502.9218649877766	2763.947139849363	2800.497264383908	2627.940459709909	2829.813560961762	2558.7505822638095	2543.331681945894	2853.235841279206	2599.5954030360977	2568.1482630564346	3510.614286559541	3042.936142925591	2479.064629627883	2681.5354478997347	2668.2925232471475	2405.0937149948063	2525.115950165149	2604.939158895563	2583.444216600602
2947.4858099888934	2735.092358381432	2732.7828812384723	2685.183151100884	2704.0069536120754	2618.303991949983	2600.167389793332	2919.870522047501	2508.3485552100137	2577.8602703787415	2814.030913409931	2501.8327832678688	2763.947139849363	2799.523517679566	2627.940459709909	2829.548694954853	2557.435234125608	2543.0253643220644	2853.235841279206	2599.3771829238613	2566.3917583254474	3510.614286559541	3042.936142925591	2479.064629627883	2681.487300566935	2668.2925232471475	2405.078125267659	2525.115950165149	2604.884104811176	2582.6100294522944
2946.762062777148	2735.059073108378	2732.7828812384723	2685.140422566945	2704.0069536120754	2618.303991949983	2600.0241804833845	2919.8618385725695	2508.065754660217	2576.781454823794	2808.9196523268492	2501.8327832678688	2763.947139849363	2791.980278695166	2627.376828473401	2829.548694954853	2557.435234125608	2542.7877739576916	2853.235841279206	2599.341084543017	2566.3917583254474	3510.614286559541	3042.936142925591	2477.155343194644	2680.504321879387	2668.2925232471475	2404.4789151815257	2525.115950165149	2604.5192112451914	2582.6100294522944
2946.749314176728	2734.611397548765	2732.4680423380196	2685.0767729777763	2704.0069536120754	2618.303991949983	2599.9824644429336	2919.8618385725695	2507.839400318604	2576.781454823794	2808.724567057506	2501.7557934408956	2763.8381506326837	2791.980278695166	2627.376828473401	2828.1835853002494	2557.435234125608	2542.7877739576916	2853.071070151765	2599.310997287529	2565.7792429797933	3510.522869154871	3042.52017563933	2477.155343194644	2680.470032268446	2668.038531120301	2404.4789151815257	2525.115950165149	2604.517922798396	2582.4611614840433
2946.05268537239	2734.5132105791604	2732.4680423380196	2685.0607512621914	2704.0069536120754	2618.2571661713378	2599.9824644429336	2919.850595470596	2507.839400318604	2576.781454823794	2804.6885726188007	2500.9273918955278	2763.8381506326837	2791.980278695166	2627.1923000654688	2828.1835853002494	2557.435234125608	2542.4981894413927	2853.026342542219	2599.2923698756686	2565.7792429797933	3510.3579648379	3042.0524317705826	2477.155343194644	2680.470032268446	2667.566648657061	2404.3417883311913	2525.112047317274	2604.4473727560357	2582.4611614840433
2944.7647049845073	2734.4983239047374	2732.4680423380196	2685.05883575414	2703.306741336236	2617.2937690371027	2599.974989898008	2919.850595470596	2507.701864374291	2576.781454823794	2804.6885726188007	2500.8018584880842	2763.388669740152	2791.980278695166	2626.237671720046	2827.453787547188	2557.435234125608	2542.0598097047114	2852.899052573764	2599.2922036889113	2565.073329204335	3510.2329672078017	3041.380382791285	2477.155343194644	2680.4687972952315	2667.15273675736	2404.3417883311913	2525.1088575454087	2604.097755638449	2581.77939000146
2944.7647049845073	2734.491707646838	2732.136234115171	2685.05883575414	2703.306741336236	2617.2937690371027	2599.7060042952285	2918.568425454486	2507.102009182379	2575.3796567717263	2804.6885726188007	2500.376164149293	2763.359685997426	2791.980278695166	2626.237671720046	2827.453787547188	2557.2276828497716	2541.6026566481873	2852.899052573764	2599.2922036889113	2564.1950206374095	3509.983528202183	3041.380382791285	2477.155343194644	2680.4687972952315	2665.35369275848	2403.8281096997925	2525.059815433426	2603.6600546923337	2581.77939000146
2944.658828600642	2734.3129801980117	2731.615277232873	2685.0578708429452	2703.306741336236	2617.2937690371027	2599.7060042952285	2917.997417692969	2507.0678883736864	2575.3796567717263	2804.59891728409	2500.376164149293	2763.307483427487	2791.1126546882233	2626.1975689153214	2827.453787547188	2556.9993898307252	2541.541992900102	2852.899052573764	2599.0192353791454	2564.1950206374095	3509.9182600026897	3041.3207645976368	2476.8483774280126	2680.394102063504	2665.35369275848	2403.557084829873	2524.9797098560366	2603.5900922295	2581.77939000146
2944.604933898016	2733.9436169590317	2731.592591066402	2685.0441946029823	2702.2289268317836	2617.0788451622448	2599.7060042952285	2917.893969535666	2506.3037415974404	2575.3796567717263	2804.4923469751766	2500.3563388421917	2763.108575144967	2791.049053455031	2625.4432285083494	2825.4739049399295	2556.803442235879	2541.3938390662533	2852.899052573764	2599.0192353791454	2564.1950206374095	3509.3993364693297	3040.9611476458954	2476.3853101047343	2680.394102063504	2665.35369275848	2403.473475755205	2524.9797098560366	2603.555140618628	2581.77939000146
2944.323798056723	2733.9199929621236	2731.504936982513	2685.0287947977768	2702.2289268317836	2616.856559361543	2599.653027097312	2917.893969535666	2506.3037415974404	2575.3292832082197	2804.4580791223443	2500.354741158693	2762.243500562993	2790.797369741479	2625.4432285083494	2825.356963279495	2556.153662998593	2541.2645834062723	2852.897697345753	2599.0192353791454	2564.1065419565994	3509.3993364693297	3038.949117225269	2475.7169161123015	2679.8624002245233	2665.3423224376365	2403.3965805801204	2524.9797098560366	2603.5460320844822	2581.756899404923
2944.06561436622	2733.9199929621236	2730.7758681928763	2685.0287947977768	2702.2289268317836	2616.7569377198306	2599.653027097312	2917.888792897009	2506.30361029463	2574.4304808330226	2803.929134544983	2500.354741158693	2762.0468869090073	2789.0562269960783	2625.254013885772	2825.3257347974118	2556.0279065802542	2541.101526127764	2852.897697345753	2599.0192353791454	2564.0594554719423	3509.3993364693297	3038.949117225269	2475.6939603287847	2679.8624002245233	2665.3423224376365	2403.3965805801204	2524.9281407360404	2602.998610166415	2581.64800868794
2943.9655155711857	2733.615498357887	2730.7758681928763	2685.024062026717	2702.0393795874284	2616.356994439512	2599.6423027464784	2917.708812887204	2506.30361029463	2574.4304808330226	2802.065871721789	2500.3436490146464	2762.0468869090073	2788.132518463186	2625.1742389830633	2825.2809603224005	2555.9014844981093	2541.101526127764	2852.897697345753	2599.0175644730366	2562.9252132530737	3509.3993364693297	3038.1218703535615	2474.637017901593	2679.856002197341	2665.3423224376365	2402.6960795502	2524.9229885724217	2602.934469742474	2581.5381138208663
2943.108975824737	2733.615498357887	2730.7758681928763	2685.024062026717	2701.6940047020344	2616.356994439512	2599.563549960066	2917.5675440289197	2506.1939708714685	2574.4007397444857	2802.065871721789	2500.1890805460307	2762.000035247113	2788.132518463186	2625.01412666793	2825.2809603224005	2555.690583004533	2541.0384630678627	2852.897697345753	2599.0173290821317	2562.8516455068243	3509.053788180614	3036.4361714580114	2474.637017901593	2679.0927987731857	2665.0130332163635	2402.6960795502	2524.921813134067	2602.934469742474	2581.50927087629
2943.108975824737	2733.5450710122623	2730.7758681928763	2685.024062026717	2701.6940047020344	2616.356994439512	2599.563549960066	2917.455940717043	2506.1939708714685	2573.9991664178983	2801.7055541572868	2500.036687655439	2761.989716578455	2788.132518463186	2624.4110072388075	2825.2809603224005	2555.690583004533	2541.0123416777024	2852.77573163774	2599.0173290821317	2562.8516455068243	3508.764856029319	3036.2926074232973	2473.024670582764	2679.0927987731857	2665.0130332163635	2401.9631322357973	2524.8834953409823	2602.934469742474	2581.50927087629
2943.108975824737	2733.48254946353	2730.7758681928763	2685.024062026717	2701.6615021828243	2616.356994439512	2599.553264510731	2917.2678650321454	2506.1939708714685	2573.8364656413137	2801.7055541572868	2499.915560860045	2761.947177136278	2785.7076299407504	2624.4110072388075	2825.2809603224005	2555.6334758417497	2541.012281444701	2852.77573163774	2599.017294854267	2562.847687698029	3508.7646522563887	3036.260132483758	2473.024670582764	2679.086672963397	2665.00409433221	2401.9631322357973	2524.8834953409823	2602.117995917936	2581.509226413017
2943.108975824737	2733.2385124739258	2730.7581615922695	2685.024062026717	2701.6615021828243	2616.356994439512	2599.494249791887	2917.1591505376186	2506.16371622363	2572.8076613312232	2799.9286718993944	2499.3191137221543	2761.9236666592524	2785.4674324064154	2623.9403188582824	2825.26395758142	2554.9551235917465	2540.133704209724	2852.7041392418264	2599.0172236848775	2561.916540625398	3508.6176244669964	3035.7305144017328	2473.024670582764	2678.1725366034925	2664.7448969070533	2401.9631322357973	2524.8834953409823	2601.9080423728697	2580.89647545268
2943.108975824737	2733.2351809025486	2730.7581615922695	2685.0087887524414	2701.6615021828243	2616.076692761898	2598.9357586473293	2916.48427372693	2506.16371622363	2572.8076613312232	2799.19344035658	2499.3191137221543	2761.9236666592524	2785.2558303747915	2622.189059983136	2824.856450615945	2554.152336236923	2539.4947335452007	2852.615996914895	2599.0172236848775	2561.5028490097775	3508.364228882896	3035.662937244842	2473.024670582764	2677.8868919815095	2664.7448969070533	2401.0408616985856	2524.8834953409823	2601.413008600119	2580.3359395617267
2942.801706013155	2732.9551794351746	2730.11269850775	2684.947249329385	2701.6615021828243	2615.918846385971	2598.802116528418	2915.937987513045	2506.0224970061063	2572.8076613312232	2799.055396954257	2499.3191137221543	2761.8674095111583	2782.907564092304	2622.189059983136	2824.851869563533	2553.748445773402	2539.406287352909	2852.41380783	2599.0172236848775	2560.525015312578	3508.364228882896	3035.662937244842	2473.024670582764	2677.0918681872317	2664.7448969070533	2401.0408616985856	2524.8834953409823	2601.413008600119	2580.277120996741
2942.484564997484	2732.9551794351746	2730.11269850775	2684.947249329385	2701.6615021828243	2615.9152339577695	2598.802116528418	2914.8556181580952	2505.466480831961	2572.8076613312232	2799.0152445321078	2499.3191137221543	2761.7302388428516	2782.80703062467	2622.189059983136	2824.8255934626445	2553.4388863992203	2539.256227660434	2852.41380783	2598.8718202727205	2560.525015312578	3508.0005515614093	3035.5633295704556	2472.7992586460605	2677.0918681872317	2664.7448969070533	2401.0408616985856	2524.865607847034	2601.1675773311695	2580.277120996741
2942.466670204331	2732.9551794351746	2730.11269850775	2684.947249329385	2701.6351527234237	2615.654984812685	2598.7608977689265	2914.692374414072	2505.466480831961	2572.4348402107157	2798.4385833386305	2499.3191137221543	2761.2214952258405	2782.752572692676	2621.671653825601	2824.7804414348643	2553.4388863992203	2539.1869411228413	2852.41380783	2598.8718202727205	2560.525015312578	3507.997738443103	3035.5633295704556	2472.55386751384	2676.2978714715487	2664.7371674117508	2401.016388429966	2524.865607847034	2601.128130868342	2580.277120996741
2942.466670204331	2732.9551794351746	2729.8820403822356	2684.873805442529	2701.6351527234237	2615.025939908631	2598.5274206339855	2914.3432696046857	2505.466480831961	2572.3264632613677	2798.3306127602705	2499.2507261674596	2761.2214952258405	2781.1976654827777	2621.671653825601	2824.7716399635246	2553.345199714828	2539.0611321523197	2852.228683465979	2598.8718202727205	2559.708055956791	3507.99600536228	3034.4778710413375	2472.516852483807	2676.1743830011264	2664.600433636823	2400.489405922858	2524.865607847034	2601.1269765569864	2580.2764003732736
2941.53625099041	2732.948091102649	2729.859053852818	2684.81566907642	2701.6351527234237	2615.0001496036257	2598.5219096235987	2914.3432696046857	2505.3875825064456	2572.3062480630524	2797.3716728445306	2499.018070404408	2761.2214952258405	2777.7700395548914	2621.671653825601	2824.7716399635246	2552.0968067042813	2538.9232876714727	2852.165405585224	2598.8718202727205	2559.4195760720113	3507.5675650554817	3034.4045938332283	2472.4325725250064	2676.1743830011264	2664.600433636823	2400.489405922858	2524.865607847034	2601.058564144698	2580.2746523910064
2941.53625099041	2732.760564113094	2729.831940065362	2684.81566907642	2701.587738481251	2614.813909950497	2598.5219053872956	2914.3432696046857	2505.321071590401	2572.0840031985686	2797.3716728445306	2499.018070404408	2761.1947780237315	2777.7700395548914	2621.671653825601	2824.7716399635246	2552.0968067042813	2537.9564432287984	2852.165405585224	2598.8718202727205	2557.902604151279	3507.464775315444	3034.2330544242286	2472.0992354414325	2675.75067383812	2664.3309652165935	2400.3298638307583	2524.8622058913525	2601.0564048390734	2580.2287955644897
2941.53625099041	2732.760564113094	2729.8318976126475	2684.814724737999	2701.300462464129	2614.813909950497	2598.5186905312185	2914.301069452838	2505.310509231625	2572.0707584820784	2797.3716728445306	2499.018070404408	2761.191927596363	2777.767444268104	2621.671653825601	2824.7716399635246	2552.0968067042813	2537.9564432287984	2852.1647173360857	2598.8718202727205	2557.853318545137	3507.464775315444	3034.1972778621757	2471.9886556032693	2675.75067383812	2664.3309652165935	2400.2288206982307	2524.8622058913525	2601.0564048390734	2579.4171891615224
2940.635714280923	2732.760564113094	2729.8318976126475	2684.814724737999	2701.300462464129	2614.7973051520967	2598.5186905312185	2914.2993149214235	2505.309151191368	2571.274175620385	2794.5171674423123	2498.8871993328526	2761.184109866902	2777.4853153228487	2621.6533345677653	2824.7716399635246	2551.7687124947756	2537.718544345362	2852.1647173360857	2598.8718202727205	2557.8407707070437	3507.0008431332485	3034.1931373974335	2471.9886556032693	2675.741454376204	2664.3309652165935	2400.2288206982307	2524.8622058913525	2601.0564048390734	2579.3910176560375
2940.151957165443	2732.464075929353	2729.8318976126475	2684.814724737999	2700.622637804342	2614.7855848061045	2598.5186905312185	2914.2993149214235	2504.309139473808	2571.274175620385	2794.5171674423123	2498.8871993328526	2761.184109866902	2777.3290959213214	2621.451504003862	2824.7716399635246	2550.8065885701726	2537.712202889852	2851.9212245404437	2598.8718202727205	2556.154328961974	3507.0008431332485	3033.5778397883337	2471.597099062796	2675.705310464733	2664.3309652165935	2399.5746816679875	2524.8622058913525	2600.5802086551703	2578.161132749087
2940.151957165443	2732.464075929353	2729.759316373389	2684.814374586605	2700.622637804342	2614.7327893825377	2598.5186905312185	2914.292287025292	2504.309139473808	2571.273151133695	2794.127578277747	2498.825536377574	2760.9278458205104	2776.1093931577325	2621.4507210478896	2824.7716399635246	2550.8065885701726	2537.5927965677174	2851.919702397205	2598.8718202727205	2556.154328961974	3507.0008431332485	3033.5778397883337	2471.597099062796	2675.4972946753282	2664.238015514781	2399.4475919553306	2524.7747915339587	2600.4856922030813	2578.1490217682194
2940.1353862175583	2732.4408641616465	2728.722670232341	2684.813826877428	2700.622637804342	2614.618264527422	2598.5186905312185	2914.2868466611535	2504.309139473808	2571.273151133695	2794.051053155972	2498.5765742024046	2760.9278458205104	2776.1093931577325	2620.9874020684183	2824.7716399635246	2536.972811092135	2537.2701505664286	2851.919702397205	2598.863430130272	2556.154328961974	3507.0008431332485	3033.5778397883337	2471.5424348491674	2675.4972946753282	2664.238015514781	2399.411397715676	2524.747338386156	2600.484889192582	2578.1432393930927
2940.12267648078	2732.1496865525346	2728.312607761159	2684.8131138324416	2700.5184277730336	2614.4351298192964	2598.5186905312185	2912.5036587540103	2504.1542838714045	2570.8035875181286	2792.1471482781435	2498.574985447247	2760.9278458205104	2774.6224748659633	2620.8785787400666	2824.7716399635246	2536.972811092135	2537.2274553136244	2851.108839818132	2598.8417223953934	2555.7957042574244	3507.0008431332485	3032.810849332991	2471.4533041802597	2675.4219294477025	2664.0971797375623	2399.39162035159	2524.747338386156	2600.4228346444593	2577.899462875107
2939.8610623256627	2732.114748265649	2728.1345258026995	2684.8131138324416	2700.5184277730336	2614.2748012754364	2598.5186905312185	2912.4508257443285	2503.220987723086	2570.8035875181286	2790.3777202652136	2498.146282843759	2760.5598885897593	2774.6224748659633	2619.491865748904	2824.7716399635246	2536.972811092135	2536.0995915362314	2851.106434654323	2598.8417223953934	2555.6113793625364	3507.0008431332485	3032.810849332991	2471.4533041802597	2674.460039314805	2663.8557825839716	2399.324972246699	2524.747338386156	2600.3954660335053	2577.7307191564287
2939.787646575466	2731.9306413727363	2727.8481155150193	2684.81303362979	2700.5184277730336	2614.265138634923	2598.5186905312185	2912.367931981717	2503.220987723086	2570.8035875181286	2790.0367495366454	2498.1375452843026	2760.2833152006415	2773.2218927719073	2619.491865748904	2824.7716399635246	2536.8703376451836	2536.0530485746913	2851.106434654323	2598.8417223953934	2555.6113793625364	3507.0008431332485	3032.6268233276887	2470.61712593644	2674.460039314805	2663.8557825839716	2399.2873577068176	2524.747338386156	2600.380529186121	2577.71054185595
2939.3452230203	2731.9254855493755	2727.572034785534	2684.81303362979	2700.5184277730336	2614.21929076714	2598.518672179874	2912.1672626158816	2503.220987723086	2570.5889658286364	2789.4450228540354	2498.1372380902926	2760.1430087810013	2773.2218927719073	2619.491865748904	2824.7716399635246	2536.24735455805	2535.6657047592107	2851.106434654323	2598.8417223953934	2555.4187697823813	3507.0008431332485	3032.42610803184	2470.61712593644	2674.460039314805	2663.6859976850833	2399.275797374584	2524.747338386156	2600.2297155693573	2577.698170032107
2938.888705914743	2731.9248675038466	2727.572034785534	2684.81303362979	2700.5184277730336	2614.2190856495818	2598.518672179874	2911.5529719276706	2503.220987723086	2570.5574372985902	2787.921356570645	2498.106892717552	2760.1356925432383	2772.976982591898	2619.322275437508	2824.7716399635246	2536.24735455805	2535.414870466999	2851.106434654323	2598.540527082139	2555.3151943723983	3507.0008431332485	3032.42610803184	2469.7619238038183	2674.460039314805	2663.6859976850833	2399.2741106626336	2524.747338386156	2600.1068622131797	2577.669799094096
2938.861039709248	2731.562979336691	2727.526216162565	2684.81303362979	2700.5184277730336	2614.1935971687244	2598.5186491956943	2911.210626237803	2502.6463347446847	2569.4927538735433	2787.921356570645	2497.8718577719264	2760.007362084653	2771.232672052259	2619.2140766288176	2824.7716399635246	2535.741246050868	2535.221326037529	2851.1060408459716	2598.540527082139	2554.871931506976	3507.0008431332485	3031.766855013029	2469.5693782156072	2674.460039314805	2663.472188321384	2399.224885597119	2524.7473023783414	2600.1068622131797	2577.5131708002023
2937.24887681577	2730.954714315768	2727.526216162565	2684.812881632544	2700.4126557785717	2614.169289210596	2598.5185493485906	2911.209926991436	2502.6463347446847	2569.2969691938633	2787.20381800515	2497.485641714732	2759.781375094329	2770.6545547139854	2619.1794066192806	2824.770263180518	2535.2179504107808	2534.6914171722497	2851.1060408459716	2598.540527082139	2554.817875570997	3507.0008431332485	3031.766855013029	2469.564427566509	2674.460039314805	2663.2166871527647	2398.8325297544807	2524.7472902971945	2600.0586989399008	2577.470813313967
2937.24887681577	2730.922033849928	2727.526216162565	2684.812879579338	2700.4090357388177	2614.157580641049	2598.5185261317984	2911.0264421320953	2502.6463347446847	2569.2792035114394	2786.7044153718007	2497.3741935940257	2759.1575090046117	2769.445598909099	2619.1525871649565	2824.770263180518	2535.1560398599195	2534.6705374884127	2851.105790096553	2598.5400609722833	2554.086851642447	3507.0008431332485	3031.766855013029	2468.8453094352253	2674.460039314805	2663.2032193175774	2398.7018380461395	2524.747239809058	2599.864815101463	2577.436601773122
2935.5162722222817	2730.5223096549844	2727.5167878540396	2684.812879579338	2700.4090357388177	2614.1012022449167	2598.496485608201	2911.0264421320953	2502.6463347446847	2569.2792035114394	2786.207613757225	2496.9954053785114	2758.736465525202	2769.433722598511	2619.1361069721142	2824.770263180518	2534.26946724205	2534.347669033442	2851.069474503641	2598.540054125654	2554.086851642447	3507.0008431332485	3031.762859172718	2468.8453094352253	2674.4597385664442	2663.1934950554974	2398.660041961458	2524.7470760576593	2599.864815101463	2577.434650474915
2935.5162722222817	2730.5048382373307	2726.9365897279536	2684.684478248937	2700.1327310761444	2614.1012022449167	2598.4358039451854	2911.0222918804297	2502.6463347446847	2569.0263461910536	2784.052177351858	2496.8815762578843	2758.7109446820036	2769.4293244064834	2618.8688746707608	2824.4512030455126	2534.26946724205	2534.2909782043776	2851.041922809871	2598.5400484665906	2554.086851642447	3506.860925525106	3031.75902541163	2468.8453094352253	2674.4597385664442	2663.174722814317	2398.637134262235	2524.74706905694	2599.1074209787994	2577.0536156798994
2935.5162722222817	2730.5048382373307	2726.714810932538	2684.684478248937	2700.1327310761444	2614.1012022449167	2598.4351201270288	2911.0222918804297	2502.6463347446847	2569.0263461910536	2783.9110240224813	2496.822381124043	2758.6033665410732	2767.030580187844	2618.7360658629736	2824.3559804681827	2534.029578631641	2534.2433330745266	2851.041922809871	2598.5400484665906	2554.086851642447	3506.8604542354806	3031.7490892492738	2468.661811085933	2674.4597385664442	2663.103979489003	2398.637134262235	2524.7322226344236	2599.070115313914	2576.80706881251
2935.34341674797	2730.5048382373307	2726.627270005773	2684.684478248937	2700.097761248127	2614.1012022449167	2598.298933901954	2907.883171523173	2502.4792290844234	2569.0263461910536	2782.744207597934	2496.543086483447	2758.5917055768286	2766.841504929418	2617.5152534598624	2824.3559804681827	2534.029578631641	2534.086129526776	2851.041922809871	2598.224456483546	2554.086851642447	3506.8604542354806	3031.7490892492738	2468.158677751371	2673.8786889701223	2663.103979489003	2398.637134262235	2524.7320366042927	2599.070115313914	2576.8062746262294
2935.33041638193	2730.419701062735	2726.5363281773134	2684.684478248937	2700.097761248127	2614.0859435010834	2598.298933901954	2907.883171523173	2502.4763649566385	2568.401666701104	2781.1886522730397	2496.5424587114453	2758.540540060572	2766.841504929418	2617.5152534598624	2824.3559804681827	2533.6891876761556	2533.4098266413093	2851.022975013691	2598.2202097794125	2554.086851642447	3506.7296509303073	3031.186251293011	2468.0166977359368	2673.8786889701223	2663.1012336198783	2398.6016983532086	2524.731820630528	2599.0690989077184	2576.8062746262294
2935.216297250436	2730.021387365575	2725.8308637955524	2684.684411411903	2699.7316423413968	2613.980385630149	2598.298933901954	2907.883171523173	2502.4763649566385	2568.3675244706833	2781.022399380454	2496.5408426992394	2758.252246897743	2766.841504929418	2617.5152534598624	2824.3559804681827	2533.486527882086	2533.106189294748	2851.022975013691	2598.211792690976	2553.6348006979697	3506.7296509303073	3031.186251293011	2468.0166977359368	2673.8786889701223	2662.9833184739828	2398.522876303747	2524.731820630528	2599.0690989077184	2576.7733846897668
2934.9939203292306	2729.963012498923	2725.8308637955524	2684.672683887989	2699.7316423413968	2613.9714997019937	2598.298933901954	2907.774582204487	2502.4763649566385	2568.3675244706833	2780.9004321049956	2496.489120291067	2758.252246897743	2764.449398254284	2617.5152534598624	2824.3559804681827	2530.872699158682	2533.106189294748	2851.022975013691	2598.1950024010393	2553.6348006979697	3506.7296509303073	3031.186251293011	2468.0166977359368	2673.847312015897	2662.8397488891956	2398.344386672003	2524.731820630528	2598.615128865277	2576.7733846897668
2934.578051174752	2729.8178079739278	2725.8308637955524	2684.663817771771	2699.7316423413968	2613.9714997019937	2598.298933901954	2907.400252324662	2502.471727088818	2568.3675244706833	2780.27162076538	2496.4324442282946	2758.178466905959	2764.1933127213415	2616.74863489855	2824.3559804681827	2530.8310176931554	2533.106189294748	2851.022975013691	2598.1495379001044	2553.6348006979697	3506.7296509303073	3031.0403504566557	2466.4700017481755	2673.4361230856734	2662.8397488891956	2397.9216361574677	2524.731820630528	2598.615128865277	2576.7733846897668
2934.5603035277136	2729.7115084359903	2725.8308637955524	2684.6633865781987	2699.443880357013	2613.958635138073	2598.298933901954	2907.1500321352273	2502.3316850693263	2568.3152946400614	2780.0919181596973	2496.4324442282946	2757.9835692496194	2764.020155473077	2616.74863489855	2824.3559804681827	2530.6806531602306	2532.940878403974	2851.022975013691	2598.112174067243	2553.6348006979697	3506.7296509303073	3030.466782034435	2466.4700017481755	2673.4361230856734	2662.644699094458	2397.809994305337	2524.731820249842	2598.3799235737188	2576.6696914900713
2934.187792122155	2729.7115084359903	2725.8308637955524	2684.6633865781987	2699.4435010366533	2613.95128786042	2598.298933901954	2907.1500321352273	2502.3316850693263	2568.27495017223	2777.003702492324	2496.2512311396276	2757.660336821202	2762.782539652887	2616.74863489855	2824.3559804681827	2528.1851289769074	2532.940878403974	2851.022975013691	2598.112174067243	2551.7113221817935	3506.7296509303073	3030.4478489617422	2466.43197214023	2673.4361230856734	2662.568031056948	2397.667408429164	2524.730468664086	2598.3491085053997	2575.045806284834
2933.500020634632	2729.6955550470907	2724.975710669904	2684.6613709523317	2699.331753822694	2613.8095072915853	2598.2980952309736	2906.346409926018	2502.3316850693263	2566.7126008852283	2776.9612384147517	2496.250887462324	2757.660336821202	2760.3737607794046	2616.6260277450124	2824.3559804681827	2528.18349632937	2532.8081673904194	2851.0146819596466	2598.112174067243	2551.5418718278397	3506.7296509303073	3028.7075754614034	2466.301486716911	2673.334302149283	2661.887281334131	2396.9346702483863	2524.7302065847753	2598.1593540637678	2575.045806284834
2933.492877505466	2729.073896067656	2724.497328700173	2684.6613709523317	2699.331753822694	2613.5455647053195	2598.2980952309736	2906.253454525722	2502.3316850693263	2566.7126008852283	2776.9612384147517	2496.117485213569	2757.648151795727	2760.3737607794046	2616.6260277450124	2824.1996165696446	2528.18349632937	2532.803866380138	2851.0146819596466	2598.1098479852812	2551.5418718278397	3506.7296509303073	3028.7075754614034	2466.2678202860557	2673.0226376245005	2661.85707714143	2396.9346702483863	2524.7286425202838	2598.1454264023278	2575.045806284834
2932.8626031066256	2729.0650644740062	2724.497328700173	2684.6613709523317	2699.331753822694	2613.509710251896	2598.2980952309736	2906.253454525722	2502.3316850693263	2566.7126008852283	2776.9612384147517	2496.076649459898	2757.5483010684925	2760.3737607794046	2616.6260277450124	2824.135731223698	2527.8484151662865	2532.6532860594366	2851.0146819596466	2598.095075822898	2551.2044191047	3506.7296509303073	3028.6982072233127	2465.5868958116766	2672.734696237462	2661.533222571905	2396.2012763539333	2524.725453364018	2598.093563483448	2575.045806284834
2932.651074580265	2729.0650644740062	2724.4109825098344	2684.6613709523317	2699.331753822694	2613.5008630492994	2598.2119140892396	2906.214404843894	2502.3316850693263	2566.7126008852283	2776.884265417834	2495.9257908305854	2757.208107449517	2750.581973882668	2616.552976624697	2824.135731223698	2527.8484151662865	2532.6532860594366	2850.96286836484	2598.066849402222	2551.1800153686536	3506.7296509303073	3027.599886010476	2465.4606419433276	2672.7327078322805	2661.4150677052703	2396.2012763539333	2524.725453364018	2597.920159041466	2575.045806284834
2932.491736529276	2729.043223099634	2724.4109825098344	2684.6613613167337	2699.331753822694	2613.5008630492994	2598.2119140892396	2906.1858196465428	2502.3316850693263	2566.7126008852283	2776.8840162649767	2495.925048236014	2757.1985346201027	2750.581973882668	2616.5412499104023	2824.135731223698	2527.585976936304	2532.6532860594366	2850.96286836484	2598.066849402222	2551.1800153686536	3506.7296509303073	3027.597245636813	2465.46055944689	2672.7180969581336	2660.865421407768	2396.099074069124	2524.725453364018	2597.828651330493	2574.8109505777675
2932.3434921151566	2728.8142750273996	2724.4109825098344	2684.5316797986084	2699.2981945799174	2613.488746245975	2598.2119140892396	2904.672564130935	2502.231479484257	2566.584927778635	2776.8840162649767	2495.9241717623963	2757.192250413338	2749.5691207734617	2616.5412499104023	2824.135576853458	2523.042912706791	2532.416996923778	2850.96286836484	2598.066849402222	2549.505861960744	3506.7296509303073	3027.469772331612	2465.121584412494	2672.7164004425867	2660.865421407768	2395.6853299261743	2524.7056319860276	2597.7756484025517	2574.361528736162
2931.660583909189	2728.81066422694	2724.040018527032	2684.4197874485753	2699.2549255992844	2613.4425087504665	2598.2119140892396	2904.311936967528	2502.1211826674153	2566.1681084795982	2776.2820617362777	2495.912499533755	2757.1722780371347	2748.5800583960277	2615.6860338823226	2824.135576853458	2523.042912706791	2532.416996923778	2850.934258915388	2598.066849402222	2549.505861960744	3506.6696846204536	3027.469772331612	2464.9455288484105	2672.451284002678	2660.8618556556094	2395.6853299261743	2524.6728872129834	2597.7756484025517	2574.3289205506644
2931.2562699448995	2728.8025253802193	2724.040018527032	2684.418253752826	2699.2549255992844	2613.3602649167246	2598.2119140892396	2904.311936967528	2502.1205316971145	2566.1681084795982	2775.9262301444232	2495.2163364734615	2757.1505620893013	2748.2224199209463	2615.6860338823226	2824.046246453759	2519.888895714867	2532.1777222034466	2850.934258915388	2598.066849402222	2549.505861960744	3506.6696846204536	3027.4563936752747	2464.461524803735	2672.261453520718	2660.8618556556094	2395.6853299261743	2524.6728872129834	2597.7588865485423	2574.3272788106565
2931.173850812285	2728.587328957653	2724.040018527032	2684.416765073155	2699.0759215453536	2613.3602649167246	2598.138463956544	2904.219596568433	2502.1108717272546	2566.1681084795982	2775.876389692628	2495.2163364734615	2757.1505620893013	2747.865790758057	2615.6860338823226	2824.046246453759	2519.888895714867	2532.164390273391	2850.815014020842	2598.066849402222	2549.505861960744	3506.6696846204536	3027.4171517255513	2464.3503462137924	2672.0454739744664	2660.844695605123	2395.6853299261743	2524.6728872129834	2597.732063494338	2574.2518794875323
2931.173850812285	2728.546468731781	2723.89960526289	2684.416765073155	2698.9665192175275	2613.3464626032837	2598.131720733014	2904.029752244682	2501.8249969580065	2566.066010303909	2775.876389692628	2495.2163364734615	2757.125792370755	2747.865790758057	2615.6860338823226	2823.5228017506456	2519.888895714867	2532.1609122686646	2850.6567533218467	2598.0631661710127	2549.485698829998	3506.6696846204536	3027.4171517255513	2464.17533763825	2672.0454739744664	2660.836349466773	2395.577974206964	2524.6728872129834	2597.672564838668	2574.1195047485025
2931.173850812285	2728.482178504069	2723.89960526289	2684.416765073155	2698.9665192175275	2613.3366058500897	2598.131720733014	2904.029752244682	2501.8249969580065	2565.3887489681583	2775.2623667738044	2495.2163364734615	2756.201475980432	2744.7420126594825	2615.10155772532	2823.1756897459736	2515.671137665727	2531.9246835221725	2850.6567533218467	2598.0631661710127	2548.6682303752445	3504.7657474456	3027.4171517255513	2464.1037757743966	2671.6507287268378	2660.836349466773	2394.8448221320004	2524.6728872129834	2597.3123570877333	2573.988464048028
2930.9424280110316	2728.337848332164	2723.89960526289	2684.2455237152135	2698.9665192175275	2613.335916984717	2598.1279388686316	2904.0240040228964	2501.8249969580065	2565.158020784508	2774.6009848271788	2495.2163364734615	2756.201475980432	2744.7420126594825	2615.10155772532	2823.0799939770327	2515.671137665727	2531.9246835221725	2850.265530598281	2598.026512970929	2548.6682303752445	3504.4907738085267	3027.4171517255513	2464.061740785829	2671.6507287268378	2660.8325952052564	2394.8448221320004	2524.6728872129834	2596.809824821906	2573.972326409629
2930.5821627420246	2728.3302430221747	2723.18226111379	2684.027902890112	2698.9665192175275	2613.035936585641	2598.1279388686316	2903.233443527076	2501.8249969580065	2564.935929297183	2773.9730622542106	2495.2163364734615	2756.201475980432	2744.7420126594825	2615.067679432512	2822.9079945153653	2515.671137665727	2531.75851055471	2850.2038899885056	2598.026342142413	2547.6184684558707	3504.4014468964924	3027.416016337197	2463.856333086943	2671.317898471922	2660.8050152682313	2394.7118893003853	2524.6728872129834	2596.809824821906	2572.257218888437
2930.5819480424893	2728.2952082393067	2723.18226111379	2683.9510995407823	2698.9665192175275	2613.035499638061	2598.0858588532374	2903.2239414037635	2501.8249969580065	2564.8617776922524	2773.9730622542106	2495.2163364734615	2756.201475980432	2741.341642329091	2614.604081501797	2822.819428826822	2515.671137665727	2531.731540135911	2850.0723991716254	2597.9808402577914	2547.6184684558707	3503.978086125454	3027.052546232452	2463.843228123722	2671.0952969770506	2660.6256343666923	2394.68495973686	2524.6728872129834	2596.809824821906	2572.257218888437
2930.5819480424893	2728.26527448092	2723.18226111379	2683.9260953511634	2698.9665192175275	2613.03483086458	2598.0858588532374	2903.2239414037635	2501.8249969580065	2564.850957051991	2772.3766265230847	2495.2163364734615	2756.201475980432	2741.09383111035	2614.0860647763852	2820.5027985387046	2515.230688760434	2531.731540135911	2850.0723991716254	2597.9808402577914	2547.6184684558707	3503.978086125454	3026.6770290377126	2463.7241798563555	2670.7803818760294	2660.5885147643835	2394.1635213055024	2524.6728872129834	2596.774752699934	2571.6430421073824
2930.2290173817323	2727.982222348362	2723.178655807629	2683.9260953511634	2698.9665192175275	2612.9192121359683	2598.0858588532374	2903.2239414037635	2501.8249969580065	2564.850957051991	2772.3766265230847	2495.2163364734615	2756.201475980432	2735.18958597605	2614.0860647763852	2820.5027985387046	2514.4171447682343	2531.730923709346	2849.6033399865673	2597.9808402577914	2547.6184684558707	3503.978086125454	3025.8021287810548	2463.5005607016456	2670.7803818760294	2659.9661077519577	2393.8103135769306	2524.6728872129834	2596.628566349776	2571.0386130802844
2929.5960993224576	2727.87970029348	2722.735877113933	2683.9260953511634	2698.9665192175275	2612.8789036439257	2598.0782184822283	2903.0767075362673	2501.7809952516373	2564.7619452855533	2772.3527894657286	2495.2163364734615	2756.201475980432	2735.18958597605	2613.9034249054894	2820.35506291086	2514.408601142579	2531.211154380346	2849.5118762386705	2597.900560796073	2547.593927293966	3503.978086125454	3025.7370808230776	2463.1082376065688	2670.0765319059506	2659.841599725535	2393.4058060255775	2524.653422805601	2596.451007346683	2570.657712004383
2929.5960993224576	2727.6918261281435	2722.735877113933	2683.9006467140366	2698.601820584437	2612.8789036439257	2598.023036859356	2902.0350988364603	2501.778881935503	2564.7222760871464	2772.150502678888	2495.2163364734615	2755.9880233181193	2735.18958597605	2613.892972125268	2819.4854622382672	2514.408601142579	2531.211154380346	2849.4803739471886	2597.900560796073	2547.448367830965	3503.978086125454	3025.6890148793896	2463.1082376065688	2670.0765319059506	2659.458688352367	2393.4058060255775	2524.645252647527	2596.4372523426528	2570.533016951386
2929.4157407054036	2727.540006541449	2722.735877113933	2683.9006467140366	2698.601820584437	2612.77772236171	2598.023036859356	2902.0350988364603	2501.7726702236587	2564.7084762371824	2771.7395853461194	2495.2163364734615	2755.850370985454	2735.18958597605	2613.8528118658837	2819.1990907485506	2514.3836580656384	2531.211154380346	2849.4336228827315	2597.900560796073	2547.31138800356	3503.870346857122	3025.274698554401	2463.1082376065688	2670.048051056076	2659.458688352367	2393.4058060255775	2524.645252647527	2596.386143449196	2570.469997315282
2929.345119494504	2727.489100296726	2722.5616182810204	2683.7674690224294	2698.601820584437	2612.767257112721	2598.0193334151213	2901.958182764666	2501.772284863946	2564.6933870811563	2771.6886876327017	2494.463645689223	2755.837233418425	2733.382603745156	2613.8400813163544	2819.191285793073	2513.853605419235	2531.1787121466296	2849.361499308874	2597.888257424322	2547.302021301583	3503.4713220326894	3025.258671534818	2463.1082376065688	2669.87979905372	2659.45280075323	2393.378685941637	2524.645252647527	2596.3775717657927	2570.364648911491
2929.345119494504	2727.489100296726	2722.5616182810204	2683.7674690224294	2698.351074965082	2612.673425425961	2598.0049474615766	2901.8833532265803	2501.772284863946	2564.6805957464453	2771.610367424569	2494.463645689223	2755.837233418425	2733.143730654488	2613.8400813163544	2818.839725973707	2510.2785367338292	2531.1110552657874	2849.3388135932855	2597.8779971375156	2546.988262370049	3503.4282927085087	3023.665580227966	2463.105963741018	2669.714640633414	2659.45280075323	2393.378685941637	2524.644448431775	2596.348702339318	2569.291198126528
2929.345119494504	2727.489100296726	2722.5616182810204	2683.7674690224294	2698.351074965082	2612.673425425961	2598.0049474615766	2901.8833532265803	2501.772284863946	2564.6805957464453	2771.610367424569	2494.463645689223	2754.864331511053	2730.08812645919	2613.7436445630055	2818.839725973707	2510.1148010058255	2531.10415683983	2849.282129638235	2597.877221775268	2546.988262370049	3503.4282927085087	3023.653318234509	2463.105963741018	2669.714640633414	2659.45280075323	2393.1615994644253	2524.5948924515487	2596.340187778375	2569.0716026358
2929.2591286799766	2727.474882991048	2722.1747905254006	2683.7674690224294	2698.3356464506455	2612.5201066664677	2598.0037951831955	2901.6452535777858	2501.772284863946	2564.6805957464453	2771.610367424569	2494.463645689223	2754.8500556746485	2724.0576699540106	2613.15953111137	2818.839725973707	2510.1148010058255	2531.10415683983	2849.2684264660793	2597.877221775268	2546.988262370049	3503.4282499826186	3023.653318234509	2463.1052246356917	2669.7002456838377	2659.45280075323	2393.1615994644253	2524.5948924515487	2596.2792817700333	2568.7793289088136
2929.1796556899876	2727.4646468932597	2722.1433835616112	2683.7674690224294	2698.3356464506455	2612.5201066664677	2598.0037951831955	2901.628336941555	2501.772284863946	2564.567697479012	2771.5335460455567	2494.463645689223	2754.8500556746485	2719.8880550504773	2612.655568575325	2818.839725973707	2510.1148010058255	2531.091921525049	2849.2684264660793	2597.877221775268	2546.8335347651123	3503.4282499826186	3023.653318234509	2463.047656311337	2669.6713394852814	2659.45280075323	2393.034790179463	2524.590176000384	2596.15259307805	2568.7793289088136
2929.131374862623	2727.4512228428553	2722.088286706927	2683.7674690224294	2698.3356464506455	2612.394578504709	2598.0037951831955	2901.510746047564	2501.772284863946	2564.567697479012	2770.7882386585957	2494.463645689223	2754.8500556746485	2717.4992934224847	2612.655568575325	2818.6892354765414	2510.1148010058255	2531.091921525049	2849.2684264660793	2597.873775954629	2546.8046497070836	3503.4282499826186	3023.1819897457135	2462.9992629267317	2669.312087772682	2659.45280075323	2393.0280898018927	2524.5765149247695	2596.1347242191227	2568.7793289088136
2929.01048194743	2727.244085473239	2722.088286706927	2683.7674690224294	2698.3276438103458	2612.393700634238	2598.0037758937838	2901.510746047564	2501.3957307802602	2564.567697479012	2768.8197126007112	2494.463645689223	2754.8500556746485	2717.4992934224847	2612.650147339008	2818.426182609973	2509.3518606009384	2530.7750690162707	2849.2675214688816	2597.8737748245535	2545.455911192264	3502.5465903471168	3023.1819897457135	2462.685285951609	2669.311838717157	2658.7032274773474	2393.0262043389894	2524.57599631167	2596.0608802006536	2568.7793289088136
2929.01048194743	2727.244085473239	2720.5115825298262	2683.7674690224294	2698.327401607573	2612.321446952884	2598.0037758937838	2901.510746047564	2501.3957307802602	2564.419043814718	2768.735774530588	2494.463645689223	2754.537980172592	2717.4992934224847	2612.0466453202453	2817.8786404950165	2509.3518606009384	2530.7750690162707	2849.1538250104363	2597.8737748245535	2544.7610544823397	3502.3963455042767	3022.5844967897783	2462.685285951609	2669.188829840286	2658.5047175385444	2392.8119122016305	2524.5741265630286	2595.837984743905	2568.241606387917
2928.6641921783157	2727.244085473239	2720.007606574428	2683.7674690224294	2698.24476240752	2612.303721347802	2598.0037752092803	2901.510746047564	2501.3957307802602	2564.419043814718	2768.7055726404096	2494.410288900581	2753.6371898498846	2717.4992934224847	2611.830556531276	2817.8786404950165	2509.0148273195673	2530.7750690162707	2849.122183595371	2597.8737748245535	2544.4826338135535	3502.392955164401	3022.5844967897783	2461.995145254968	2669.134758179903	2658.105623461276	2392.8119122016305	2524.568360262079	2595.7607896257086	2567.771581062916
2928.6290337217797	2727.2105452962987	2719.883528605181	2683.7674690224294	2698.2389515476593	2612.2005513429776	2598.0037737675034	2901.510746047564	2501.0698571179632	2563.689389774542	2766.8952145837675	2494.396971147106	2753.6363369595524	2717.4992934224847	2611.811992174127	2817.804980126905	2509.0026642468233	2530.7750690162707	2848.987008714976	2597.873724998728	2544.166061799369	3502.3908256285276	3022.5844967897783	2461.995145254968	2668.3227856499198	2657.0201943960324	2392.8119122016305	2524.568360262079	2595.6930085155795	2567.722169477744
2928.1911844061024	2727.105614962238	2719.851848771019	2683.7674690224294	2698.2382953415567	2612.0900905021917	2598.0037722034053	2901.510746047564	2501.0698571179632	2563.689389774542	2766.8952145837675	2494.348746123371	2753.6363369595524	2715.759260652374	2611.7623385578318	2817.58905218814	2507.5238079869155	2530.7750690162707	2848.987008714976	2597.8736376475	2543.7710268765095	3502.2828292440504	3021.2435513839664	2461.995145254968	2668.2348526612473	2656.5137249277486	2392.8000740355374	2524.5455206386487	2595.666644337261	2567.596474261779
2928.1911844061024	2727.050037772326	2719.851848771019	2683.7674690224294	2698.217223443374	2612.0336483808132	2598.0037722034053	2901.5093914877493	2501.0698571179632	2563.689389774542	2766.7209385652804	2494.065233099975	2753.4663151463446	2715.759260652374	2611.541653335531	2817.5284775041064	2507.5238079869155	2530.669491342511	2848.9628496419978	2597.8735359694406	2543.7710268765095	3502.2154003842015	3021.2435513839664	2461.738549365768	2668.2348526612473	2656.5137249277486	2392.789384498365	2524.5455206386487	2595.321087934667	2567.58746112864
2928.1735120111302	2727.050037772326	2719.851848771019	2683.7674690224294	2698.18898579748	2612.0336483808132	2598.0037722034053	2901.5093914877493	2500.9870032025137	2563.689389774542	2766.5523682125986	2494.065233099975	2752.9030003933167	2715.6875306538127	2611.445874215769	2817.5284775041064	2507.2196312966216	2530.669491342511	2848.9628496419978	2597.8735359694406	2543.765287196594	3502.2154003842015	3021.2435513839664	2461.738549365768	2668.149248318649	2656.5137249277486	2392.758829463887	2524.5455206386487	2595.318159884676	2567.532096183202
2928.1735120111302	2727.0450777869964	2719.851848771019	2683.7674690224294	2698.18898579748	2611.8901090957092	2598.0037718543176	2901.5093914877493	2500.9870032025137	2563.64007690169	2766.090594825418	2494.065233099975	2752.9030003933167	2715.678851020406	2611.3639175889234	2817.517773519943	2506.561135484634	2530.669491342511	2848.9628496419978	2597.8735359694406	2543.765287196594	3502.121348229654	3021.2435513839664	2461.738549365768	2668.1392067074735	2656.469747105242	2392.758117394432	2524.5455206386487	2595.3029542985364	2567.3530586828715
2928.1722109241164	2726.5372179316123	2719.851848771019	2683.7674690224294	2698.18898579748	2611.8901090957092	2598.0037718543176	2901.5093914877493	2500.9870032025137	2563.5912963752608	2766.090594825418	2494.065233099975	2752.8446487337096	2713.938032098429	2611.3639175889234	2817.5167728447736	2504.9429235680077	2530.6573628367014	2848.9628496419978	2597.842182583123	2543.730631700191	3502.121348229654	3021.2435513839664	2461.243915773665	2668.115010457651	2656.469747105242	2392.758117394432	2524.5233059378315	2595.3029542985364	2567.3530586828715
2928.1722109241164	2726.5372179316123	2719.851848771019	2683.7674690224294	2698.18898579748	2611.8901090957092	2598.0037718543176	2901.5090230271594	2500.9870032025137	2563.5912963752608	2765.2518487797342	2494.065233099975	2752.738195221882	2713.938032098429	2611.1828344744013	2817.2089244020526	2504.7846155658353	2530.571053544358	2848.9628496419978	2597.842182583123	2543.603324828276	3502.121348229654	3021.2279232388255	2461.243915773665	2668.039496586639	2656.4309571813374	2392.2157883543214	2524.5233059378315	2595.3029542985364	2567.3530586828715
2928.1722109241164	2726.5372179316123	2719.851848771019	2683.7674690224294	2698.18898579748	2611.8901090957092	2598.0037718543176	2900.8092570201093	2500.9870032025137	2563.5822373639894	2765.2518487797342	2494.065233099975	2752.41865488474	2713.938032098429	2611.1821500123315	2817.2089244020526	2504.7846155658353	2530.249374696742	2848.9628408230565	2597.842182583123	2542.4155593456053	3502.121348229654	3021.063221204253	2461.243915773665	2668.0347536076038	2656.4309571813374	2392.128156966161	2524.5232548616154	2595.293923026769	2567.348039461241
2928.107410003519	2726.536945430151	2719.851848771019	2683.7674690224294	2698.18898579748	2611.8901090957092	2598.0037718543176	2900.8092570201093	2500.9870032025137	2563.573303227333	2765.153302000927	2493.908737234916	2752.3156502987495	2713.938032098429	2611.1767390117093	2816.7297600184925	2504.7846155658353	2530.23243295156	2848.96280620469	2597.842182583123	2542.4155593456053	3502.121348229654	3020.9992961478097	2460.996105672466	2668.0347536076038	2656.26340050644	2392.128156966161	2524.489147385387	2595.2103268345954	2567.1117913602684
2928.0153950395697	2726.5176139862538	2718.164512888734	2683.7674690224294	2698.1548035085375	2611.7232035715356	2598.0037718543176	2900.8092570201093	2500.9870032025137	2563.569546960523	2765.153302000927	2493.908737234916	2752.3156502987495	2713.2257220651736	2610.9385518892473	2816.638306076931	2503.8245578492056	2529.968278043233	2848.96280620469	2597.842182583123	2542.4155593456053	3502.121348229654	3020.94306092426	2460.996105672466	2667.9545196707463	2656.2476846759955	2392.0811436826634	2524.4686839005076	2594.971285468465	2567.1117913602684
2927.7585243432277	2726.5176139862538	2718.164512888734	2683.7674690224294	2698.1548035085375	2611.6430055973156	2598.003771799236	2900.8092570201093	2500.8927167074658	2563.569546960523	2765.016128322704	2493.908737234916	2752.177471639077	2713.1825180911665	2610.884724115004	2816.5689555873673	2502.5439380992716	2529.968278043233	2848.96280620469	2597.842182583123	2540.515897512732	3502.121348229654	3020.3109164323673	2460.996105672466	2667.8121193432944	2656.2476846759955	2392.0579858512137	2524.4686839005076	2594.835906931283	2566.748940556525
2927.7585243432277	2726.446848065294	2718.164512888734	2683.7674690224294	2698.1548035085375	2611.618364169525	2598.003771799236	2900.38102370613	2500.8927167074658	2563.5634966290386	2765.016128322704	2493.8149948076666	2751.615937522879	2713.17965555546	2610.8411901308264	2816.5689555873673	2502.5439380992716	2529.954134338262	2848.96280620469	2597.834996985794	2540.515897512732	3502.121348229654	3020.2556241708653	2460.996105672466	2667.8121193432944	2656.013830750713	2392.024649513055	2524.4686839005076	2594.650612796251	2566.748940556525
2927.7553788075625	2726.446848065294	2718.164512888734	2683.7674690224294	2698.0798760271923	2611.576713808624	2598.003771799236	2899.9130312350703	2500.769973525234	2563.5634966290386	2765.016128322704	2493.8149948076666	2751.4864090844244	2711.525434927585	2610.6943055893166	2816.5689555873673	2502.5439380992716	2529.7854953695396	2848.96280620469	2597.834996985794	2540.515897512732	3502.121348229654	3019.1004749526132	2460.996105672466	2667.8121193432944	2656.011883791431	2391.980086884664	2524.4686839005076	2594.6505561996005	2566.748940556525
2927.669908558106	2726.377538474194	2718.164512888734	2683.7674690224294	2698.07620639116	2611.5691520199707	2598.003771799236	2899.521355516618	2500.7418866059934	2563.5387709530673	2765.016128322704	2493.8149948076666	2751.4864090844244	2711.064508160345	2610.6566287321975	2816.5689555873673	2500.9849652281746	2529.7854953695396	2848.96280620469	2597.834996985794	2540.515897512732	3502.121348229654	3019.1004749526132	2460.996105672466	2667.8121193432944	2656.009030697458	2391.8829073152287	2524.462352757199	2594.6505561996005	2566.459720783223
2927.663740990746	2726.377538474194	2718.164512888734	2683.7674690224294	2698.07620639116	2611.5691520199707	2598.003771799236	2899.313631633626	2500.7146277344345	2563.5310011091956	2762.3590169709832	2493.8149948076666	2751.015247187948	2711.064508160345	2610.6557223729446	2816.5689555873673	2500.7571405759586	2529.7854953695396	2848.96280620469	2597.834996985794	2540.515897512732	3502.121348229654	3019.1004749526132	2460.749060457902	2667.8121193432944	2656.009030697458	2391.7547729522166	2524.462352757199	2594.6253747280716	2566.4509451330864
2927.5125586459917	2726.377538474194	2718.164512888734	2683.7674690224294	2698.07620639116	2611.5691520199707	2598.003771799236	2898.764129749908	2500.7146277344345	2563.5310011091956	2762.3590169709832	2493.8149948076666	2751.0110227039213	2708.186810596658	2610.6557223729446	2816.5689555873673	2499.359244777356	2529.7854953695396	2848.96280620469	2597.834996985794	2540.515897512732	3502.121348229654	3019.1004749526132	2460.749060457902	2667.8121193432944	2656.008660635031	2391.714117078571	2524.455442544443	2594.6179979716358	2566.1985040790523
2927.4480019983275	2726.3717113504463	2718.164512888734	2683.7674690224294	2698.07620639116	2611.5119257284277	2598.003771799236	2898.2727810740466	2500.7146277344345	2563.5310011091956	2761.8835026001807	2493.8149948076666	2751.0110227039213	2707.994064986352	2610.5636041355406	2816.322309664759	2499.359244777356	2529.778823350731	2848.917811779699	2597.834996985794	2540.481344867304	3502.121348229654	3019.1004749526132	2460.748769013067	2667.651731794638	2656.005978359727	2391.6514003131015	2524.4403156876024	2594.4277031266856	2566.0863332770705
2927.431890870399	2726.364839045083	2718.069912836366	2683.7674690224294	2698.0746008181195	2611.509392207129	2598.003771799236	2898.2727810740466	2500.7146277344345	2563.5310011091956	2760.2087160024957	2493.8149948076666	2751.0110227039213	2705.1629335835237	2610.5632682310384	2816.322309664759	2497.7533465423667	2529.755806146512	2848.917811779699	2597.834996985794	2540.481344867304	3502.121348229654	3019.01572010578	2460.681824907588	2667.621202758294	2656.005978359727	2391.5484979584935	2524.4004592871315	2594.131691508389	2566.0814960506414
2927.3416269350714	2726.364839045083	2718.069912836366	2683.7674690224294	2698.072781591609	2611.5006470296257	2598.003771795772	2897.906290184181	2500.6878764788644	2563.4884855426153	2760.2087160024957	2493.73510998747	2751.0110227039213	2704.805488066437	2610.558160752283	2816.3212737943772	2497.5477395696353	2529.6706720098778	2848.9033921675373	2597.834996985794	2539.9801238059945	3502.121348229654	3018.5824814646603	2460.582418010112	2667.615957520152	2655.959993967144	2391.5484979584935	2524.4003987891106	2594.1203690923403	2565.8178373493392
2927.3123711336684	2726.154689559779	2716.6136113134125	2683.7674690224294	2697.985715057591	2611.4993312837214	2598.003771795772	2897.0606549781473	2500.6878764788644	2563.4884855426153	2760.0915174161437	2493.629577632769	2751.0110227039213	2704.4058538378144	2610.5477448682714	2816.1638979750733	2497.5477395696353	2529.5403265152922	2848.9033921675373	2597.834996985794	2539.9801238059945	3502.121348229654	3018.5824814646603	2460.227668735479	2667.6068511278095	2655.95217746689	2391.155841283951	2524.4002204537787	2594.1203690923403	2565.8178373493392
2927.3123711336684	2726.154689559779	2716.6136113134125	2683.7674690224294	2697.985715057591	2611.499236515714	2598.003771795772	2897.0606549781473	2500.648490677841	2563.4884855426153	2760.0915174161437	2493.629577632769	2751.0110227039213	2702.3369547907905	2610.5451104662043	2816.1638979750733	2497.2563977114014	2529.5229282653845	2848.9033921675373	2597.834996985794	2539.7287418530173	3502.121348229654	3018.564515001905	2460.227668735479	2667.6068511278095	2655.95217746689	2391.155841283951	2524.381261660381	2594.119951639246	2565.8178373493392
2927.3123711336684	2726.141298215603	2716.6136113134125	2683.7674690224294	2697.985715057591	2611.499156048234	2597.989784960383	2896.145460029682	2500.647946201541	2563.024351443191	2759.7884083716076	2493.6294016400825	2750.8814736963323	2702.3369547907905	2610.009454266964	2815.8259701704756	2497.2563977114014	2529.5172545577016	2848.9033921675373	2597.834996985794	2539.3655135012177	3502.121348229654	3018.5643206425484	2460.227668735479	2667.398884148898	2655.95217746689	2390.9091130814113	2524.378930607761	2593.803202215838	2565.8178373493392
2927.22892714555	2726.141298215603	2716.6136113134125	2683.7674690224294	2697.985715057591	2611.498975900327	2597.982587733987	2896.145460029682	2500.6470122810842	2563.024351443191	2759.425886263891	2493.6170252379047	2750.676335169253	2702.3369547907905	2610.009454266964	2815.5399292673665	2496.9503956773947	2529.420736747272	2848.9033921675373	2597.834996985794	2539.3655135012177	3502.121348229654	3018.5643206425484	2459.945066915765	2667.341576335453	2655.952163183647	2390.9091130814113	2524.373734257608	2593.718017911761	2565.7973088029303
2927.22892714555	2726.1393557378024	2716.6136113134125	2683.7674690224294	2697.9576991267268	2611.498975900327	2597.982587733987	2896.145460029682	2500.6470122810842	2563.024351443191	2759.383500102681	2493.308742099205	2750.676335169253	2702.3369547907905	2609.73961429559	2815.5399292673665	2496.9503956773947	2529.420736747272	2848.9033921675373	2597.822889953622	2539.1074229388155	3502.121348229654	3018.5643206425484	2459.384478640558	2666.7478347595306	2655.951825746647	2390.8189634238133	2524.373734257608	2593.6750600043674	2565.7931853298933
2927.228918061546	2726.1140707480554	2716.6136113134125	2683.7491431018543	2697.923210578312	2611.4587075910754	2597.9825247095832	2896.145460029682	2500.64688557047	2563.024351443191	2759.0144002815205	2493.308742099205	2750.676335169253	2698.440650157737	2609.6347393468823	2815.5399292673665	2496.449610087522	2529.420736747272	2848.8540161899246	2597.822889953622	2539.1074229388155	3502.121348229654	3018.3152815299663	2459.384478640558	2666.7286337467185	2655.951825746647	2390.8067403996406	2524.372182295171	2593.6562594515417	2565.7328484629775
2927.1644754680046	2726.1140707480554	2716.6136113134125	2683.7446096494114	2697.923210578312	2611.440851758803	2597.9825247095832	2896.0459692424206	2500.6165757830936	2563.024351443191	2758.5027318803254	2493.308742099205	2750.1657744679633	2697.65998927543	2609.5969914649613	2815.5399292673665	2496.449610087522	2529.420736747272	2848.8381815927064	2597.82217142323	2539.1040098992753	3502.121348229654	3018.178820727397	2459.384478640558	2666.7286337467185	2655.9514164704406	2390.8067403996406	2524.372182295171	2593.6412472901857	2565.7109909321302
2927.1578791328047	2726.1140707480554	2716.6136113134125	2683.742212929079	2697.923210578312	2611.435419603006	2597.982504109385	2896.042268042268	2500.6165757830936	2563.024351443191	2758.5027318803254	2492.856466969656	2749.9351122054145	2696.9805455301616	2609.587234756252	2815.5399292673665	2494.9821516886564	2529.420736747272	2848.8381815927064	2597.82217142323	2538.6489948902913	3502.121348229654	3018.178820727397	2459.384478640558	2665.7207046229687	2655.951379402668	2390.4283102434983	2524.372182295171	2593.6294756043035	2565.2458326947435
2927.1578791328047	2726.104500639083	2716.6136113134125	2683.742212929079	2697.923210578312	2611.176247357218	2597.982504109385	2896.0259191778705	2500.601948842267	2563.024351443191	2758.4986476055815	2492.856466969656	2749.914183484764	2695.419718772068	2608.8888181524535	2815.233205449647	2494.9821516886564	2529.3363946956524	2848.8381815927064	2597.82217142323	2538.541397411332	3502.121348229654	3018.178820727397	2459.3365762417757	2665.7207046229687	2655.951379402668	2390.4283102434983	2524.372182295171	2593.4235802226954	2565.160397577222
2927.1573187040713	2726.0206550137727	2716.6136113134125	2683.742212929079	2697.923210578312	2611.13726498366	2597.982504109385	2896.0132234862667	2500.5837731680513	2563.024351443191	2758.0872044732614	2492.7514151274545	2749.890848094389	2695.1827630202383	2608.8888181524535	2815.214433246313	2494.765269324544	2529.2804208012535	2848.8381815927064	2597.82217142323	2538.54017723522	3502.121348229654	3018.178820727397	2459.3365762417757	2665.7207046229687	2655.951379402668	2390.4283102434983	2524.372182295171	2593.3891825290575	2564.390029643044
2927.1074942866708	2725.9636103223397	2716.6136113134125	2683.7367246091303	2697.9201889636684	2611.122856646039	2597.9825039529246	2895.9724774802253	2500.564026831185	2562.995089629013	2758.0872044732614	2492.7010109855373	2749.8592510553094	2694.4121878986143	2608.8823713567313	2815.1328558498567	2494.7617851989917	2529.2804208012535	2848.7990230120067	2597.8189357116016	2538.534967948231	3502.121348229654	3017.873638651544	2459.0730419706997	2665.7154269290013	2655.951379402668	2390.4282833979346	2524.372182295171	2593.3594789344697	2564.3806178258633
2926.811554081794	2725.9636103223397	2716.6136113134125	2683.7367246091303	2697.774517866888	2610.924896477738	2597.9510397113368	2895.9724774802253	2500.564026831185	2562.995089629013	2756.7195039197654	2492.5008753248494	2749.8513348222655	2692.7107582808962	2608.7440409228266	2815.117701858874	2494.693952003228	2529.1533848107197	2848.7990230120067	2597.8189357116016	2538.069860838842	3502.017968773084	3017.4750580173295	2458.9253419435845	2665.5890496140064	2655.951379402668	2390.1761694899224	2524.3719483736954	2593.228770676836	2564.3806178258633
2926.7197969608296	2725.961121930759	2716.5961536160203	2683.7367246091303	2697.7656639155584	2610.924896477738	2597.9510397113368	2895.9724774802253	2500.5507551743535	2562.988218357561	2756.7195039197654	2492.485105676884	2749.8513348222655	2692.7107582808962	2608.381456419718	2814.979009297819	2494.630670116647	2529.1533848107197	2848.7990230120067	2597.8189357116016	2537.731046838184	3501.6908859239	3017.441045939474	2458.9253419435845	2665.3479877692807	2655.951221563341	2390.0729841034217	2524.367234128075	2593.2178975973197	2564.3596627880293
2926.7122260135147	2725.9561144482495	2716.5961536160203	2683.7367246091303	2697.764658827098	2610.9239333806095	2597.9510397113368	2895.80460263748	2500.5507551743535	2562.9817462156016	2756.5746273256814	2492.224715426895	2749.8513348222655	2692.7107582808962	2608.381456419718	2814.5025596086407	2493.6962085199757	2529.1533848107197	2848.7007053178377	2597.8189357116016	2537.5139149422785	3501.6908859239	3016.6373706659588	2458.9253419435845	2665.247435579041	2655.9511992351745	2389.929172132448	2524.367234128075	2593.1942071946924	2563.8188784181116
2926.7122260135147	2725.911783170255	2716.5961536160203	2683.7367246091303	2697.764658827098	2610.9226931366693	2597.848106702121	2895.7234070202867	2500.5507551743535	2561.725700032338	2756.5085600459042	2492.189484372389	2749.8513348222655	2692.7107582808962	2608.381456419718	2814.5025596086407	2492.4623896099015	2529.0535827240924	2848.6918700723927	2597.8189357116016	2537.5139149422785	3501.6908859239	3016.6373706659588	2458.703673478922	2664.872253644145	2655.9511976096283	2389.929172132448	2524.3595191751406	2593.12430409557	2563.8188784181116
2926.692814169301	2725.9109051736323	2716.5961536160203	2683.7367246091303	2697.764658827098	2610.878399940274	2597.8120846886427	2895.7191351719775	2500.5253195879895	2561.6386146929567	2755.3807327463837	2492.189484372389	2749.8513348222655	2691.9914279110217	2608.287229070258	2814.3183303668357	2491.9867460619794	2529.044797162743	2848.6870888249196	2597.8189357116016	2537.5139149422785	3500.4005794848254	3016.6373706659588	2458.213115324432	2664.4433225157672	2655.9511730088807	2389.929172132448	2524.3595191751406	2593.1157801432805	2563.8188784181116
2926.6464573672874	2725.8563414354603	2715.9140233542767	2683.7367246091303	2697.764658827098	2610.874810172171	2597.754954738147	2894.6914852918057	2500.2365995395726	2561.2908796092147	2753.499749333632	2492.189484372389	2749.504715311461	2691.9914279110217	2608.066911288209	2813.609785582864	2490.118140333429	2528.9610174293625	2848.6870888249196	2597.8189357116016	2536.8591988214507	3500.2694896126904	3016.389464459252	2458.1146436528975	2664.222396093366	2655.9511730088807	2389.87652966913	2524.3566237339114	2592.753183227771	2563.4990781759275
2926.6453381220576	2725.8563414354603	2715.9140233542767	2683.7367246091303	2697.764543843986	2610.862099216335	2597.754954738147	2894.2331247077627	2500.2365995395726	2561.2908796092147	2753.499749333632	2492.189484372389	2749.3636025198502	2689.8271614873856	2608.066911288209	2813.505618617377	2489.85530505531	2528.9610174293625	2848.520475993237	2597.8189357116016	2536.8591988214507	3500.192645428056	3015.7915276603826	2458.0371384929945	2664.1659534160844	2655.9511730088807	2389.8645763427703	2524.3566237339114	2592.753183227771	2563.4990781759275
2926.618271382534	2725.8563414354603	2715.9140233542767	2683.7367246091303	2697.2621432249675	2610.860302771286	2597.7545942518027	2894.2331247077627	2500.2365995395726	2561.2908796092147	2753.4927154661823	2492.0116349567925	2749.3636025198502	2689.8271614873856	2608.066911288209	2813.4682768198954	2489.7196387926606	2528.9610174293625	2848.5083676121994	2597.8189357116016	2536.8591988214507	3500.192645428056	3015.736948081457	2458.0002402875643	2664.1225536902093	2655.9511730088807	2389.8645763427703	2524.3486110492895	2592.753183227771	2563.4990781759275
2926.5932259889714	2725.855294610325	2715.8896660034925	2683.7367246091303	2697.2621432249675	2610.822936306528	2597.7545942518027	2894.2331247077627	2500.2365995395726	2561.2908796092147	2753.1383978850927	2492.0116349567925	2749.3497815145734	2689.4727049608714	2607.820265110159	2813.4682768198954	2488.4375416121807	2528.8182294628477	2848.5083676121994	2597.8189357116016	2536.6980400623784	3500.192645428056	3014.707774971676	2457.966091183658	2663.7674409273145	2655.89468524248	2389.845584512738	2524.3467754471826	2592.7250927460013	2562.9234201478757
2926.5932259889714	2725.8551833960196	2715.722664786308	2683.726279504259	2697.2621432249675	2610.7852082781333	2597.7195352323247	2894.207749663237	2500.2365995395726	2561.2896192948883	2753.1383978850927	2492.0116349567925	2749.3497815145734	2688.908547041301	2607.8004780939627	2813.424616151413	2488.4375416121807	2528.8182294628477	2848.5083676121994	2597.8189357116016	2536.165276055717	3499.987203145347	3014.69568453409	2457.7532713056194	2663.6741986721463	2655.8177450019152	2389.845584512738	2524.3467754471826	2592.7122233996547	2562.9234201478757
2926.4001287385445	2725.8548262043096	2715.722664786308	2683.7259091429896	2697.2621432249675	2610.720184188825	2597.714084070294	2894.207749663237	2500.236439067285	2561.2781035975095	2753.098839335691	2492.0116349567925	2749.3497815145734	2688.856705899117	2607.7103942747362	2813.036603761646	2488.2520843524953	2528.8182294628477	2848.4999695051893	2597.8189357116016	2536.165276055717	3499.841827048349	3014.5231180926808	2457.5107528714366	2663.6643077716512	2655.8177450019152	2389.7477498397234	2524.3464688479385	2592.413463494473	2562.8389685685047
2926.1968378103834	2725.834338044901	2715.722664786308	2683.725662311337	2697.2621432249675	2610.720184188825	2597.714084070294	2894.207749663237	2500.2362691966964	2561.2781035975095	2753.098839335691	2492.0116349567925	2749.3497815145734	2686.0670256308426	2607.6183770109956	2813.036603761646	2488.2520843524953	2528.6407678202227	2848.499325668833	2597.8189357116016	2536.165276055717	3499.8240357734758	3014.522333683964	2457.5107528714366	2663.6629618352504	2655.8177450019152	2389.7477498397234	2524.3464688479385	2592.413463494473	2562.8389685685047
2926.1866786860937	2725.816035156308	2715.722664786308	2683.5566110069603	2697.2621432249675	2610.720184188825	2597.714084070294	2894.1314837400037	2500.233864579855	2561.2781035975095	2752.717040283505	2492.0116349567925	2749.3261379504156	2686.0670256308426	2607.5203440108576	2813.036603761646	2488.2193434841042	2528.6407678202227	2848.4885182719363	2597.8189357116016	2536.165276055717	3499.8240357734758	3013.9623550288447	2457.5107528714366	2663.6629618352504	2655.7047456793002	2389.7477498397234	2524.3446608165946	2592.413417289511	2562.6906060449587
2925.9374083575726	2725.816035156308	2715.722664786308	2683.5566110069603	2697.2621432249675	2610.6307998473008	2597.714084070294	2894.1314837400037	2500.2276554588675	2561.2781035975095	2752.085239728568	2492.0089969443707	2749.3261379504156	2684.857820424561	2607.513001642118	2812.867043883412	2488.1868036268984	2528.6407678202227	2848.487921655836	2597.8189357116016	2535.7022663870284	3499.823198815752	3013.9623550288447	2457.5050254726866	2663.6619478161733	2655.6689142584637	2389.7412044999364	2524.3446412566223	2592.413390808933	2562.6906060449587
2925.9017530404335	2725.7777270040287	2715.722664786308	2683.5566110069603	2697.2621432249675	2610.6307998473008	2597.714084070294	2894.1314837400037	2500.2267387200936	2561.2781035975095	2752.042293352644	2492.008935435387	2749.288966300611	2684.857820424561	2607.513001642118	2812.676431281211	2488.1651226628446	2528.5877475570746	2848.487921655836	2597.8189357116016	2535.6116366245506	3499.822375489123	3013.9623550288447	2457.0217164836604	2663.399652493037	2655.6646480012205	2389.6744476021136	2524.3446412566223	2592.2660763273884	2562.6906060449587
2925.8982759520127	2725.7762457778117	2715.722664786308	2683.555746199851	2697.2621432249675	2610.6304616846523	2597.607939063982	2894.063930185909	2500.1381025464148	2561.278090273664	2751.9130741496783	2491.9674613234556	2748.116006258633	2683.3897772526525	2607.4777091431256	2812.308043053898	2487.2364947157957	2528.520728362476	2848.487921655836	2597.8189357116016	2535.0248345224204	3499.821945739829	3013.962163957307	2456.642606504372	2663.3586031336804	2655.656626280733	2389.6744476021136	2524.3446412566223	2592.091866751171	2562.6452551541142
2925.895926201513	2725.683764861505	2715.491883296739	2683.555746199851	2697.2621432249675	2610.6096925470333	2597.580073831068	2893.959632083139	2500.1366785093087	2561.205410881613	2751.8028004010152	2491.9562968966493	2748.071986899974	2683.3897772526525	2607.223453754997	2811.9229533844414	2487.062698926665	2528.5052158321405	2848.487921655836	2597.8189357116016	2534.8629843821077	3499.8218432021904	3013.962163957307	2456.642606504372	2663.2181929587746	2655.5034487879557	2389.6599726539835	2524.344637195584	2592.0634223565576	2562.4693670492297
2925.5989174001634	2725.589892034036	2715.0355535324397	2683.555746199851	2697.2621432249675	2610.6078789178664	2597.5799161256236	2892.7644082634242	2500.0950337068753	2561.0500635594394	2751.1376965022855	2491.9561223253845	2748.013092342988	2682.5253842047987	2607.223453754997	2811.863324171457	2486.030252753222	2528.4576670479664	2848.487921655836	2597.8189357116016	2534.809840461356	3499.8216672871135	3013.9609239677648	2456.642481416896	2663.1955268507145	2655.4978005912735	2389.591878617063	2524.3245469806184	2592.0011663974274	2562.4619709677954
2925.566975785375	2725.53673079628	2714.8798041229975	2683.555746199851	2697.2621432249675	2610.4954709285007	2597.579797597098	2892.7644082634242	2500.0950337068753	2561.0079950833288	2751.1376965022855	2491.9561017642504	2747.9114996703147	2681.96472755226	2607.223453754997	2811.3172985311653	2485.9269643878843	2528.435133039361	2848.487921655836	2597.8189357116016	2534.809840461356	3499.8216672871135	3013.8735062822307	2456.614221988566	2662.860718407988	2655.4965250442983	2389.5702016566424	2524.3245469806184	2591.9410001113047	2562.460591515111
2925.566975785375	2725.481908385389	2714.5236786281234	2683.5552755915764	2697.2621432249675	2610.4954709285007	2597.579797597098	2892.6858829121866	2500.0950337068753	2560.9952015793256	2750.930493898347	2491.9561017642504	2747.8727085905143	2681.64288727249	2606.986212543555	2811.3172985311653	2485.8363667732474	2528.413909995671	2848.487921655836	2597.8189357116016	2534.594737576697	3499.760535371319	3013.834213947899	2456.230455651655	2662.7169140282567	2655.49124684946	2389.531378445856	2524.3245469806184	2591.9191475777193	2562.383686876998
2925.566975785375	2725.481908385389	2714.306247254946	2683.5374999465907	2697.2621432249675	2610.4954709285007	2597.579488781028	2892.6858829121866	2500.0950337068753	2560.9952015793256	2750.930493898347	2491.9561017642504	2747.8727085905143	2681.4842464135163	2606.9583583960707	2811.3172985311653	2485.618230132367	2528.4032228677324	2848.487921655836	2597.8189357116016	2534.594737576697	3499.760535371319	3013.834213947899	2456.133995488541	2662.7169140282567	2655.479611477599	2389.5089808486887	2524.3245469806184	2591.9091111497187	2562.1771430102413
2925.565630527058	2725.481908385389	2714.306247254946	2683.5265327490574	2696.978085930637	2610.4954709285007	2597.5744275025427	2892.6656578619677	2500.0919133751067	2560.9952015793256	2750.930493898347	2491.956078071825	2747.8239818433285	2681.4842464135163	2606.9583583960707	2810.9546484217553	2485.618230132367	2528.4032228677324	2848.2843101335884	2597.8189357116016	2534.554040753458	3499.760535371319	3013.55585670275	2456.133995488541	2662.5145362677904	2655.479611477599	2389.48624246486	2524.3245469806184	2591.908920792856	2562.1771430102413
2925.5655742228464	2725.476551643882	2714.3062054806687	2683.5265327490574	2696.968562941748	2610.4954709285007	2597.5688253410926	2892.4941634099673	2500.088801300724	2560.7191069402484	2750.883591286542	2491.9347788508926	2747.7941999734367	2681.4821774318953	2606.9583583960707	2810.9536920651935	2485.6181045812364	2528.385853036475	2848.256577747143	2597.8189357116016	2534.5271738180672	3499.760535371319	3013.550873513199	2456.133995488541	2662.5073938291703	2655.4706376356826	2389.4847392357274	2524.315299645481	2591.9087668654306	2562.156621482561
2925.5655742228464	2725.4395670916174	2713.85287892454	2683.52564652552	2696.968562941748	2610.4954709285007	2597.550779517776	2892.150428359204	2500.088801300724	2560.5334940772955	2750.42414429382	2491.930723464958	2747.790365062424	2680.7248581367076	2606.3910770135094	2810.7600936557947	2483.8869278113534	2528.3790989011886	2848.2536405851943	2597.7105828731683	2534.130051569206	3499.760535371319	3013.508959370516	2456.035106954354	2662.487816678473	2655.3883657066744	2389.1999605590113	2524.3025869805037	2591.7263382265037	2562.1524243095423
2925.56545966058	2725.4236601998423	2713.810506841076	2683.52564652552	2696.968562941748	2610.4915862041935	2597.4913361389736	2892.136676251329	2500.014899135684	2560.4732040038843	2750.417115172767	2491.930723464958	2746.7757149408753	2680.7248581367076	2606.1131294082165	2810.7304127696543	2483.8869278113534	2528.3770017638562	2848.251378540238	2597.7105828731683	2534.111341766235	3499.760535371319	3013.486727523946	2455.797032015237	2662.487816678473	2655.3883657066744	2389.1999605590113	2524.3023320158227	2591.7263382265037	2562.1400742269084
2925.4433389048218	2725.3960012457587	2713.0121460159376	2683.519452602021	2696.968562941748	2610.379583649051	2597.4913361389736	2892.136676251329	2500.0115020589665	2560.1023382990784	2750.390384943693	2491.9260910728754	2746.323221048946	2680.6828141260676	2606.053181905425	2810.636600950905	2483.3241195075852	2528.373874981009	2848.2386209404003	2597.5580999773947	2533.557661174554	3499.760535371319	3013.279497427603	2455.6307936016624	2662.2907735089916	2655.3883657066744	2389.1055057280055	2524.3023094450036	2591.6989200656644	2562.0782520352277
2925.4269376524135	2725.3960012457587	2713.0121460159376	2683.519452602021	2696.932638210965	2610.3607132400134	2597.4913361389736	2892.130083140425	2499.994092811467	2560.05255520324	2750.342792231457	2491.9091284926385	2746.3225912713933	2680.615632747479	2605.8654134221924	2810.3087700800243	2483.3241195075852	2528.151743377866	2848.2360492502876	2597.5580999773947	2533.557661174554	3499.7598487836667	3013.279497427603	2455.6307936016624	2662.2907735089916	2655.3883657066744	2389.1055057280055	2524.3022999756095	2591.540137898212	2562.0612059151504
2925.4269376524135	2725.3960012457587	2713.0121460159376	2683.4620486727063	2696.8625574229145	2610.3577882657	2597.4913361389736	2892.130083140425	2499.9929816024373	2560.05255520324	2750.2338118810876	2491.9091284926385	2746.318654825364	2680.615632747479	2605.8654134221924	2810.3087700800243	2482.4128492217774	2528.151743377866	2848.186784168497	2597.5580999773947	2533.557661174554	3499.7598487836667	3013.260710239316	2455.6307936016624	2662.2899223624954	2655.3883657066744	2389.1055057280055	2524.3022999756095	2591.540137898212	2562.0525976319377
2925.426771419308	2725.393959726588	2713.0121460159376	2683.447564221608	2696.7526655347347	2610.357128231642	2597.491271861996	2892.0899065945077	2499.96303398663	2560.0082567511263	2750.1215550249926	2491.881845270208	2746.318654825364	2680.615632747479	2605.7786992183046	2810.3087700800243	2482.4128492217774	2528.151743377866	2848.1832009637988	2597.5580999773947	2533.557661174554	3499.7598487836667	3012.9055159356185	2455.623699812572	2662.289880629858	2655.3883657066744	2389.1055057280055	2524.302293036178	2591.540137898212	2562.0011814994577
2925.426771419308	2725.3936486792004	2713.0121460159376	2683.4468407080813	2696.7526655347347	2610.357081240564	2597.491271861996	2891.955894525705	2499.96303398663	2559.9947252123507	2750.1181997975173	2491.8778766983824	2745.9887231846924	2680.2326294975805	2605.7786992183046	2810.3087700800243	2482.4128492217774	2528.151743377866	2848.1792875212964	2597.5580999773947	2533.1965622128814	3499.7598487836667	3012.7792963445563	2455.619455872168	2662.0835327932405	2655.3883657066744	2389.1055057280055	2524.301286841884	2591.53927048886	2561.7226481875296
2925.426651137171	2725.3935762425763	2712.70587409447	2683.4468407080813	2696.7526655347347	2610.357081240564	2597.491271861996	2891.917415699283	2499.962811583864	2559.85214682857	2750.11649869935	2491.8778766983824	2745.9887231846924	2680.2326294975805	2605.7223342393695	2810.3087700800243	2482.311931962273	2528.151743377866	2848.1786513746033	2597.5580999773947	2532.16885423035	3499.7598487836667	3012.5799201143345	2455.619455872168	2661.7208211834504	2655.3883657066744	2389.1055057280055	2524.2990386662145	2591.53927048886	2561.6387280424024
2925.425207595828	2725.39252135088	2712.70587409447	2683.4468407080813	2696.7526655347347	2610.357081240564	2597.491271861996	2891.8098074152963	2499.962811583864	2559.6565750867853	2750.0565399967054	2491.875184422642	2745.9887231846924	2678.7351629099385	2605.328310101436	2810.3087700800243	2482.300196094477	2528.144817731255	2848.1786513746033	2597.5580999773947	2532.16885423035	3499.7598487836667	3012.307895175395	2455.6186855984643	2661.7208211834504	2655.367747615456	2389.1055057280055	2524.298899861112	2591.5231536119513	2561.5714038343117
2925.425207595828	2725.39252135088	2712.70587409447	2683.4227079962156	2696.7526655347347	2610.3570161130415	2597.491271861996	2891.8098074152963	2499.962811583864	2559.6565750867853	2750.0565399967054	2491.8749178496414	2745.9887231846924	2678.4331610208606	2605.328310101436	2810.3087700800243	2482.216123971482	2528.144817731255	2848.1786513746033	2597.5580999773947	2532.0871176706382	3499.7598487836667	3012.21026339981	2455.6186855984643	2661.6366788269033	2655.1965697163173	2389.1055057280055	2524.2793728650045	2591.4575520447597	2561.445797172274
2925.4024811537834	2725.297480344995	2712.70587409447	2683.4183786646017	2696.7526655347347	2610.3170558549627	2597.4822404171127	2891.6725957912395	2499.9627826601145	2559.630007312993	2750.0565399967054	2491.8743958971127	2745.985056467027	2677.4738868536915	2605.3138917413476	2810.3087700800243	2481.2797038468934	2528.144817731255	2848.1786479792872	2597.5580999773947	2532.0871176706382	3499.7598487836667	3011.601237062281	2455.609390757427	2661.4709347353187	2655.0687302256674	2389.0803756617474	2524.2791482990156	2591.3271072298853	2561.2451645492692
2925.4024811537834	2725.2651825550347	2712.70587409447	2683.407930977692	2696.7526655347347	2610.3170558549627	2597.4822404171127	2891.582855311959	2499.9627826601145	2559.3843142246437	2749.7823529497455	2491.8743958971127	2745.977907240453	2677.4738868536915	2605.298988904315	2810.3087700800243	2481.2797038468934	2528.144817731255	2848.1683715194013	2597.5580999773947	2532.0871176706382	3499.7598487836667	3011.5891691292454	2455.5199546150643	2661.239250166429	2655.0662865483737	2389.056791487771	2524.2779955795377	2591.2851910336	2561.2451645492692
2925.4024811537834	2725.2533474493553	2712.70587409447	2683.3601396302456	2696.7526655347347	2610.3170558549627	2597.4822404171127	2891.573832316797	2499.9627826601145	2559.182694274815	2749.7823529497455	2491.8743958971127	2745.7427964211192	2675.0600067045216	2605.24962468422	2810.3087700800243	2480.6671325505904	2528.144817731255	2848.1683715194013	2597.5580999773947	2532.058533465961	3499.7598487836667	3011.5891691292454	2454.8680442519303	2661.201612845666	2655.0662865483737	2389.0535210655057	2524.2779955795377	2591.2608133398016	2561.243986575252
2925.4024811537834	2725.2526068290485	2712.506077288131	2683.3601396302456	2696.7301714116447	2610.3170558549627	2597.4822404171127	2891.365086604332	2499.949489342982	2559.1739919984275	2749.7728608116413	2491.8637189325545	2745.7427964211192	2675.0600067045216	2605.1612730496595	2808.1727707754776	2480.6671325505904	2528.013261096963	2848.1670008441642	2597.5500679167512	2532.031515594426	3499.7598487836667	3011.5533857746536	2454.8680442519303	2661.1500225215823	2655.0662865483737	2389.038365359403	2524.2779955795377	2591.107282368287	2561.243986575252
2925.2666014848246	2725.2526068290485	2712.506077288131	2683.3601396302456	2696.7301714116447	2610.3170558549627	2597.4822404171127	2890.895563065989	2499.949489342982	2559.164005708026	2749.738897087114	2491.8637189325545	2745.7427964211192	2675.0600067045216	2604.725036005669	2808.1008124900486	2480.6671325505904	2528.013261096963	2848.1665918099616	2597.5500679167512	2531.9747940127554	3499.7598487836667	3011.532321931469	2454.8680442519303	2660.6689988212856	2655.066014523154	2389.038365359403	2524.2779955795377	2591.077320665184	2560.944522650673
2925.2646724144984	2725.237320985095	2712.506077288131	2683.3601396302456	2696.6494429044405	2610.3170558549627	2597.4822404171127	2890.883999284362	2499.6550387933826	2559.164005708026	2749.4123854250997	2491.8103589891703	2745.7427964211192	2675.010918875991	2604.725036005669	2808.1008124900486	2480.5812082490374	2528.013261096963	2848.1665918099616	2597.5500679167512	2531.9421276326807	3498.3174130314255	3011.530659637362	2454.8680442519303	2660.6689988212856	2655.066014523154	2389.024120668121	2524.2300720792073	2591.077320665184	2560.914524464137
2925.2581269533252	2725.237320985095	2712.506077288131	2683.3601396302456	2696.6494429044405	2610.3170558549627	2597.4822404171127	2890.8710120749624	2499.6550387933826	2558.8505643550725	2749.4123854250997	2491.774469219201	2745.3138852304064	2675.010918875991	2604.7247801115973	2808.050033697702	2480.3874383063	2528.013261096963	2848.1664829378765	2597.5500679167512	2531.933666619086	3498.2978329272028	3011.5220629378136	2454.8680442519303	2660.6689988212856	2655.066014523154	2388.987875422148	2524.2177469336734	2590.9898187272643	2560.6771955174213
2925.2581269533252	2725.0242743218323	2712.09996291746	2683.3601396302456	2696.6494429044405	2610.3170558549627	2597.4822404171127	2890.8710120749624	2499.583088150338	2558.837625342295	2748.7815866460505	2491.706373863056	2745.2307992550313	2672.4631744050675	2604.425117031705	2808.050033697702	2479.04769507325	2527.913819033994	2848.1664829378765	2597.5197819568366	2531.439759306573	3498.2978329272028	3011.5220629378136	2453.85120951056	2660.4523229158376	2655.066014523154	2388.920570497631	2524.2177469336734	2590.983404239922	2560.6771955174213
2925.254242420676	2725.0242743218323	2712.091331751255	2683.3601396302456	2696.6494429044405	2610.299383066169	2597.4822404171127	2890.8439095943013	2499.583088150338	2558.7165717473254	2748.7815866460505	2491.6982285916465	2745.192126631927	2672.4631744050675	2604.425117031705	2807.963778495263	2478.4729408526455	2527.9119174091134	2848.0964913011967	2597.501192369894	2531.439759306573	3498.2978329272028	3011.5208777423477	2453.85120951056	2660.4262315057226	2654.9725398547066	2388.92010059602	2524.2177469336734	2590.9563089517087	2560.6771955174213
2925.2433495992673	2724.9308469657585	2712.08416418081	2683.3601396302456	2696.6494429044405	2610.295584138234	2597.4822404171127	2890.8439095943013	2499.481854596354	2558.445972423509	2748.7815866460505	2491.642091457949	2745.1455501029436	2672.4631744050675	2604.425117031705	2807.963778495263	2478.1289664075666	2527.8220162630873	2848.0964913011967	2597.47580061084	2531.1466161207895	3498.2978329272028	3011.5208777423477	2453.589375911467	2660.0267936066693	2654.9725398547066	2388.92010059602	2524.2177155103336	2590.949716434522	2560.6771955174213
2925.242539833214	2724.930270056969	2711.7172834051826	2683.3601396302456	2696.6494429044405	2610.295584138234	2597.418192621136	2890.810390086764	2499.481854596354	2558.4272749442453	2748.7815866460505	2491.6259019125773	2744.7441507442527	2672.4631744050675	2604.2007259009233	2807.808027782308	2478.1289664075666	2527.815655751418	2848.0964913011967	2597.47580061084	2531.1406517152654	3498.2970928463455	3011.5206221479107	2453.374874684212	2659.961535602973	2654.9725398547066	2388.92010059602	2524.2177095156276	2590.9483917432767	2560.6771955174213
2925.1770036840107	2724.930270056969	2711.7051064911284	2683.3601396302456	2696.6494429044405	2610.274170661691	2597.418192621136	2890.7020180955324	2499.417857584511	2558.4019170064103	2748.202188208235	2491.6259019125773	2744.601932214576	2671.203495862084	2604.1902340673064	2807.4025434037962	2477.978763127196	2527.815655751418	2847.965290469595	2597.3623282335857	2531.1406517152654	3498.2970928463455	3011.2295432842484	2453.374874684212	2659.676555302407	2654.8787441047557	2388.885276396438	2524.217255763173	2590.908800781058	2560.614296993262
2925.1770036840107	2724.922565625794	2711.6908113629547	2683.3601396302456	2696.6490338536923	2610.273232580079	2597.418192621136	2890.69821739323	2499.3522498868865	2558.3451700210535	2748.186870946867	2491.6233342081405	2743.6948171665417	2669.49193089427	2604.1902340673064	2807.0094197825224	2477.972255094872	2527.815655751418	2847.965290469595	2597.3623282335857	2531.0359046671283	3498.2970928463455	3011.2295432842484	2453.374874684212	2659.676555302407	2654.8787441047557	2388.6419477359877	2524.217255763173	2590.908800781058	2560.614296993262
2925.1770036840107	2724.922565625794	2711.689060086557	2683.3601396302456	2696.6490338536923	2610.273232580079	2597.3633996507556	2890.69821739323	2499.344626326827	2558.1570389323592	2748.157143879888	2491.6233342081405	2743.6948171665417	2669.49193089427	2604.1902340673064	2805.4136503011514	2477.9642231505404	2527.815655751418	2847.965290469595	2597.3623282335857	2531.0359046671283	3498.2970928463455	3011.2295432842484	2453.374874684212	2659.6066080746896	2654.8787441047557	2388.6419477359877	2524.2172417360284	2590.908800781058	2560.613735639279
2925.151446396254	2724.8782911513963	2711.588523027541	2683.3601396302456	2696.6490338536923	2610.273232580079	2597.3633996507556	2890.69821739323	2499.344626326827	2557.838789619299	2747.7368377952575	2491.6233342081405	2743.6948171665417	2669.49193089427	2603.470065026674	2805.4136503011514	2477.357202692939	2527.815655751418	2847.965290469595	2597.3623282335857	2530.909644136241	3498.2970928463455	3011.2295432842484	2452.999470223611	2659.6066080746896	2654.8787441047557	2388.6419477359877	2524.2172417360284	2590.894072378805	2560.612973639199
2925.1342668159305	2724.8782911513963	2711.3691489269413	2683.3601396302456	2696.6071549111284	2610.273232580079	2597.3633996507556	2890.69821739323	2499.3399445166806	2557.838789619299	2747.6911720242915	2491.6222260799655	2743.6948171665417	2669.0626249313923	2603.470065026674	2805.4136503011514	2476.145258783276	2527.815655751418	2847.964723402808	2597.3133549324693	2530.810042883469	3498.2970928463455	3011.2295432842484	2452.999470223611	2659.4836918883148	2654.878448802734	2388.6419477359877	2524.2172417360284	2590.889530140145	2560.3563416168736
2925.1246907837344	2724.8782911513963	2711.30153398244	2683.3601143712067	2696.6071549111284	2610.273232580079	2597.3633996507556	2890.69821739323	2499.2666687467668	2557.838789619299	2747.6725090796053	2491.6201361166677	2742.875603007602	2669.0626249313923	2603.4474095105597	2805.220830186929	2476.145258783276	2527.815655751418	2847.8860534039973	2597.306321465259	2530.733901719826	3498.295270653672	3011.2295432842484	2452.990597198893	2659.4472627828955	2654.878448802734	2388.6419477359877	2524.193079542585	2590.8367054420546	2560.300523659818
2925.122514001179	2724.8782911513963	2711.269057862372	2683.3601075157003	2696.6071549111284	2610.2730358350927	2597.3633996507556	2890.676240541581	2499.2666687467668	2557.837184239137	2747.582493243417	2491.6201361166677	2742.875603007602	2669.0626249313923	2603.4474095105597	2805.220830186929	2476.145258783276	2527.815655751418	2847.8754428389243	2597.155035768639	2530.714195530859	3498.2745594651296	3011.2295432842484	2452.990597198893	2659.4472627828955	2654.878448802734	2388.6318194389014	2524.193079542585	2590.8294817928117	2560.300523659818
2925.1219252820233	2724.872765129231	2711.269057862372	2683.3601075157003	2696.6071549111284	2610.2700206888103	2597.3633996507556	2890.669066688904	2499.2666687467668	2557.658797580922	2747.569039128095	2491.6079596551176	2742.875603007602	2668.5719460968157	2603.4474095105597	2805.220830186929	2475.9775727615724	2527.815655751418	2847.875190675718	2597.155035768639	2530.0862140155227	3498.273702925181	3011.2295432842484	2452.990597198893	2659.4472627828955	2654.872287008514	2388.6272965578446	2524.193079542585	2590.8294817928117	2560.262601483575
2925.1219252820233	2724.872765129231	2711.120260481435	2683.360105248235	2696.6071549111284	2610.2700206888103	2597.3633996507556	2890.6666723739113	2499.2624132195865	2557.498268410448	2747.569039128095	2491.6079596551176	2742.875603007602	2668.0134867727033	2603.4176495807847	2805.220830186929	2475.48932744411	2527.4385977434135	2847.8700062408584	2597.155035768639	2529.420725937261	3498.2716597056956	3011.2295432842484	2452.990597198893	2659.4472627828955	2654.663087295464	2388.582071970657	2524.193079542585	2590.829376138575	2560.141978522855
2925.116668958152	2724.872688268025	2711.074263396975	2683.3601052183594	2696.6071549111284	2610.2699326883703	2597.3633996507556	2890.6665390358735	2499.262170711062	2557.498268410448	2747.562097565724	2491.6072223493566	2742.8755705194917	2668.0134867727033	2603.4109123000367	2805.220830186929	2475.48932744411	2527.4385977434135	2847.8700062408584	2597.148549947809	2529.420725937261	3498.2714865595635	3011.2295432842484	2452.8205162453983	2659.189484308125	2654.6613536262716	2388.578646534553	2524.193079542585	2590.829313658156	2560.060046158524
2925.1139499659253	2724.872688268025	2710.986178084345	2683.3601052183594	2696.6071549111284	2610.269528931506	2597.3633728799537	2890.618392316	2499.262170711062	2557.4845900760606	2747.562097565724	2491.6072223493566	2742.8755705194917	2668.0134867727033	2603.4109123000367	2805.220830186929	2475.48932744411	2527.4385977434135	2847.8700062408584	2597.148549947809	2529.420725937261	3498.2700658257863	3011.2295432842484	2452.8205162453983	2659.153005108503	2654.6613536262716	2388.578646534553	2524.193079542585	2590.808941899195	2559.9235147600116
2925.113529596299	2724.8726693819044	2710.946375338971	2683.3601052183594	2696.6071549111284	2610.268101562332	2597.353664669831	2890.618392316	2499.262170711062	2557.4845900760606	2747.549641149015	2491.6072223493566	2742.8755705194917	2667.619041526191	2603.4109123000367	2805.220830186929	2475.48932744411	2527.4385977434135	2847.869734014748	2597.148549947809	2529.3790850799924	3498.2700658257863	3011.2295432842484	2452.8205162453983	2659.153005108503	2654.6481193722134	2388.576379010043	2524.193079542585	2590.808543486125	2559.596493212651
2925.099158827504	2724.871785485617	2710.900895641737	2683.3601052183594	2696.6071549111284	2610.255625078269	2597.353664669831	2890.618392316	2499.222997374189	2557.4692733390466	2747.4742848363353	2491.6072223493566	2742.8755705194917	2667.5508409572744	2603.4075655759934	2805.1198746255855	2475.47603067948	2527.4146927592437	2847.8374993377347	2597.148549947809	2529.312287209382	3498.2700658257863	3011.2295432842484	2452.809169388681	2659.081715661286	2654.5955459767083	2388.5721560129123	2524.193079542585	2590.7896196290367	2559.5948682686
2925.099158827504	2724.869977280568	2710.900895641737	2683.3601052183594	2696.6071549111284	2610.255625078269	2597.353664669831	2890.618392316	2499.2128760510095	2557.4692733390466	2747.4742848363353	2491.6072223493566	2742.7524292039166	2667.481832427774	2603.4075655759934	2805.0547494029165	2475.464202779851	2527.4146927592437	2847.8374993377347	2597.148549947809	2529.29731615014	3498.2700658257863	3011.2295432842484	2452.809169388681	2659.081715661286	2654.546664084314	2388.5697780278424	2524.193079542585	2590.7896196290367	2559.5948682686
2925.099158827504	2724.869977280568	2710.87955660138	2683.360104818641	2696.6071549111284	2610.255625078269	2597.353664669831	2890.618392316	2499.2128760510095	2557.4683835264186	2747.4742848363353	2491.6072223493566	2742.7524292039166	2667.481832427774	2603.4075655759934	2805.0547494029165	2475.298520647683	2527.4146927592437	2847.796504170375	2597.148549947809	2528.462890340132	3498.2700658257863	3011.2295432842484	2452.809169388681	2659.081715661286	2654.546664084314	2388.5697780278424	2524.193079542585	2590.7767841430955	2559.5948682686
2925.094371331728	2724.8698602085724	2710.87955660138	2683.3601047903367	2696.6071152090544	2610.255625078269	2597.353664669831	2890.618392316	2499.212833596085	2557.437098321038	2747.4742848363353	2491.6072223493566	2742.7524292039166	2666.490701818638	2603.3380247504033	2805.0547494029165	2474.646989833914	2527.4146927592437	2847.796504170375	2597.1440687729482	2528.462890340132	3498.2685464156784	3011.2295432842484	2452.809169388681	2658.9649885135545	2654.5408858490387	2388.5697780278424	2524.193079542585	2590.7718666382775	2559.5948682686
2925.077075551717	2724.8698528936843	2710.87955660138	2683.3601047903367	2696.6071152090544	2610.255625078269	2597.349819833356	2890.618392316	2499.212833596085	2556.5663754507023	2747.4742848363353	2491.4752787219063	2742.7524292039166	2666.4347285099684	2603.3380247504033	2805.052577839741	2474.226870675307	2527.4146927592437	2847.796504170375	2597.1413743544604	2528.462890340132	3498.2685464156784	3011.2295432842484	2452.809169388681	2658.923142709992	2654.5408858490387	2388.567615396021	2524.193079542585	2590.7718666382775	2559.5948682686
2925.0658093355078	2724.8698525205127	2710.8675833504094	2683.3601047903367	2696.6071152090544	2610.255619831199	2597.348760725766	2890.6172623843554	2499.212724517455	2556.5663754507023	2747.4742848363353	2491.4752787219063	2742.7524292039166	2665.8230349934065	2603.17861588133	2805.052577839741	2473.904871821588	2527.4146927592437	2847.796504170375	2597.087219451616	2528.305526139213	3498.2685464156784	3011.1949821653975	2452.783833508758	2658.3007339883743	2654.5408858490387	2388.567615396021	2524.193079542585	2590.7158162211317	2559.5948682686
2925.0654813481365	2724.8698524644506	2710.6519676086996	2683.2620226955705	2696.6071152090544	2610.2555464597326	2597.3485446709788	2890.6172623843554	2499.2126937358985	2556.2887847620123	2747.4109780168615	2491.4752787219063	2742.7524292039166	2665.8230349934065	2603.178523556413	2804.388256307033	2473.86757179073	2527.4127827073526	2847.76298482342	2597.0846766609034	2528.000737226118	3498.2685464156784	3011.1893637133235	2452.783833508758	2658.258903336816	2654.5408858490387	2388.560129132277	2524.191179452472	2590.6983138317073	2559.5935762325244
2925.065240339107	2724.850806912237	2710.6519676086996	2683.2581131922007	2696.6071152090544	2610.238939172983	2597.347303515585	2890.6172623843554	2499.2126937358985	2556.2887847620123	2747.3980403331707	2491.4415676381086	2742.7345783965743	2665.8230349934065	2603.096752078521	2804.3150593887694	2473.86757179073	2527.4127827073526	2847.76298482342	2597.072546522298	2528.000737226118	3498.2685464156784	3011.189036079403	2452.783833508758	2658.2011335433554	2654.540546926888	2388.5530284458073	2524.1878523558325	2590.693512938045	2559.586708228094
2925.0650251299767	2724.8325470476	2710.6519676086996	2683.1668710828053	2696.6071152090544	2610.238739029429	2597.347301539842	2890.6172623843554	2499.2126937358985	2556.2887847620123	2747.2592959163785	2491.4244036622736	2742.6905717508225	2665.500991269667	2603.096752078521	2804.309963039571	2473.818358740643	2527.4127827073526	2847.76298482342	2597.072546522298	2528.000737226118	3498.2685464156784	3011.189036079403	2452.783833508758	2658.2006160387637	2654.5366866584845	2388.548934694272	2524.186993247493	2590.693512938045	2559.586708228094
2925.0649968965045	2724.8297290930595	2710.6519676086996	2683.1668710828053	2696.6071152090544	2610.2385927880214	2597.346967455712	2890.6172623843554	2499.1382026355027	2556.279483684257	2747.2592959163785	2491.4215951924543	2742.6803929118255	2665.184786475675	2603.05233178716	2804.309963039571	2473.711181859783	2527.4109815462366	2847.76298482342	2597.067622121062	2527.992706121584	3498.2685464156784	3011.1238582204833	2452.725012680575	2658.1935753429925	2654.532926774375	2388.546696927279	2524.186993247493	2590.693512938045	2559.586096492436
2925.0649334880773	2724.829062030759	2710.4040480235076	2683.1668710828053	2696.6071152090544	2610.23857132622	2597.3468851015014	2890.6172623843554	2499.1382026355027	2556.263864774189	2746.4836686402177	2491.3890133645	2742.6744019850794	2664.4720134734553	2603.0038030273085	2804.309963039571	2471.999028996483	2527.4022145397985	2847.76298482342	2597.0668995380856	2527.9603368567746	3498.2685464156784	3010.9874433235377	2452.641132698414	2658.18931298366	2654.532926774375	2388.530313982634	2524.186921153781	2590.546888047472	2559.3583765233184
2925.0649189128126	2724.8290042045337	2710.380263419154	2683.1668710828053	2696.6071152090544	2610.23857132622	2597.3468851015014	2890.6172623843554	2499.1382026355027	2556.263864774189	2746.4836686402177	2491.387469722448	2742.6744019850794	2664.4720134734553	2602.9607131116827	2804.309963039571	2471.999028996483	2527.4022145397985	2847.752969972384	2597.066291079324	2527.9534854025533	3498.2685464156784	3010.9250267970083	2452.593566316315	2657.8589871542326	2654.532926774375	2388.529998818354	2524.186921153781	2590.5354752799067	2559.3583765233184
2925.064912229212	2724.8290042045337	2710.0390908039535	2683.16605887617	2696.6071152090544	2610.23857132622	2597.346841769057	2890.6172623843554	2499.1382026355027	2556.263864774189	2746.408211162017	2491.3872603980676	2742.50524284992	2664.4720134734553	2602.933070034158	2804.309963039571	2471.999028996483	2527.396915364313	2847.748937445181	2597.066291079324	2527.9534854025533	3498.2685464156784	3010.9250267970083	2452.593566316315	2657.8589871542326	2654.493346200985	2388.529998818354	2524.1856219815427	2590.5331319430857	2559.3583765233184
2925.0646085137228	2724.8274554405625	2710.0390908039535	2683.16605887617	2696.6071152090544	2610.183623052533	2597.3467793591253	2890.6172623843554	2499.1231630877255	2556.2604212371098	2746.0165132459815	2491.3872603980676	2742.351602124724	2664.428159375192	2602.816717989027	2803.9584255386244	2471.999028996483	2527.396915364313	2847.748937445181	2597.066291079324	2527.4101918298466	3498.2685464156784	3010.734628663953	2452.5934749703706	2657.072872652856	2654.493346200985	2388.494031026671	2524.1796739170377	2590.519645795792	2558.9921834610927
2925.0568650439873	2724.8274554405625	2710.0390908039535	2683.165431441372	2696.6071152090544	2610.1752491935185	2597.3467793591253	2890.333126867903	2499.1207768304575	2556.2604212371098	2745.962981012843	2491.3236954493204	2742.286329631479	2663.860911811579	2602.741569244626	2803.9584255386244	2471.8932390237437	2527.396915364313	2847.7488660540566	2597.066291079324	2527.4101918298466	3498.029802830057	3010.734628663953	2452.504423773833	2657.072872652856	2654.493346200985	2388.4728317150916	2524.1796739170377	2590.49026769265	2558.983671152781
2925.055527699476	2724.811309193452	2709.9874765184013	2683.1618936716327	2696.6071152090544	2610.1739611663806	2597.3467793591253	2890.333126867903	2499.1207768304575	2556.1788846781683	2745.942159904825	2491.3236954493204	2742.2556179880353	2663.801301135754	2602.7057500772653	2803.9561000194753	2471.6092766881216	2527.394824229553	2847.693327513248	2597.066240868424	2527.4101918298466	3498.0088638039592	3010.734628663953	2452.490386481251	2657.028895673626	2654.493346200985	2388.470842168121	2524.1796739170377	2590.4859739424387	2558.982237244699
2925.0554974235974	2724.811309193452	2709.2757529753217	2683.117422796837	2696.6071152090544	2610.173900938497	2597.3467793591253	2890.333126867903	2499.1207768304575	2556.126140628591	2744.597300080153	2491.2810176380503	2742.2553689861306	2663.0510375375807	2602.7057500772653	2803.9553325371025	2471.3540497364643	2527.394824229553	2847.693327513248	2597.066240868424	2527.4101918298466	3498.0088638039592	3010.734628663953	2452.3944949543716	2657.028179133117	2654.493346200985	2388.4424166624613	2524.179671856831	2590.4859739424387	2558.982237244699
2925.0335497650885	2724.811309193452	2709.2757529753217	2683.113185065383	2696.6071152090544	2610.173900938497	2597.3467793591253	2890.333126867903	2499.106052988076	2556.1202752454597	2744.597300080153	2491.2613732102714	2742.1275877079943	2663.0510375375807	2602.7057500772653	2803.9533577595976	2469.9010296651313	2527.391452253582	2847.693327513248	2597.066240868424	2527.0483830528983	3498.008782707997	3010.7027442106382	2452.3764794728577	2657.028179133117	2654.493346200985	2388.436019445642	2524.1796064653363	2590.4859739424387	2558.982237244699
2925.0312377604923	2724.811309193452	2709.107534030557	2683.113185065383	2696.6071152090544	2610.173836925671	2597.3467793591253	2890.333126867903	2499.098425856427	2556.094402376701	2744.597300080153	2491.214983461069	2741.8537144363418	2663.0510375375807	2602.554612822022	2803.9307785145593	2469.9010296651313	2527.390982506944	2847.693327513248	2597.066240868424	2527.0483830528983	3498.0085503548416	3010.6261024333603	2452.367241590885	2656.972114055652	2654.4843135459023	2388.4290919462096	2524.1795819107147	2590.4859739424387	2558.982237244699
2925.0312377604923	2724.806195495299	2709.107534030557	2683.112842079096	2696.6071152090544	2610.155423244618	2597.3467793591253	2890.333126867903	2498.9992678173912	2556.0700790630226	2744.597300080153	2491.214983461069	2741.8537144363418	2662.93394509649	2602.554612822022	2803.9307785145593	2469.9010296651313	2527.390982506944	2847.693327513248	2597.066240868424	2526.9766681211527	3498.008480796472	3010.6212411781135	2452.241003385297	2656.9587316798743	2654.4378126377483	2388.4218983761093	2524.1778095448744	2590.485570197471	2558.982237244699
2925.0312377604923	2724.804896843666	2709.107534030557	2683.112842079096	2696.6071152090544	2610.155423244618	2597.3467793591253	2890.323354899783	2498.9992678173912	2556.06966596906	2744.5298147966496	2491.1917230121016	2741.8537144363418	2662.3740231932225	2602.554612822022	2803.9044810145942	2469.4795668520946	2527.390982506944	2847.693327513248	2597.066240868424	2526.7672899253275	3498.008480796472	3010.6188371312414	2452.066354803608	2656.24358160551	2654.4378126377483	2388.410994458066	2524.1778095448744	2590.485570197471	2558.982237244699
2925.031196710356	2724.804896843666	2709.086549425165	2683.112842079096	2696.6071152090544	2610.155423244618	2597.3467793591253	2890.2525191808486	2498.9992678173912	2556.0315361817447	2744.2503630460583	2491.1456417894597	2741.700860181085	2662.328285060774	2602.4371864638274	2803.7014864108933	2469.4146203194614	2527.390982506944	2847.693327513248	2596.999012314555	2526.3383978755464	3497.688963605173	3010.6080934433116	2452.066354803608	2656.24358160551	2654.4374511130472	2388.391242556751	2524.1778095448744	2590.4722548509003	2558.982237244699
2925.031196710356	2724.804896843666	2708.723153154062	2683.112842079096	2696.6071152090544	2610.155423244618	2597.345476751529	2890.2525191808486	2498.9992678173912	2555.988273250692	2744.230414555683	2491.1456417894597	2741.700860181085	2662.2931355986593	2602.3958125686486	2803.5177380469017	2469.397800982987	2527.390203610958	2847.693327513248	2596.942020026956	2526.3383978755464	3497.688963605173	3010.6080934433116	2452.066354803608	2656.24358160551	2654.427280067286	2388.391242556751	2524.1731584144027	2590.47096385107	2558.9662973852696
2925.031180755455	2724.803406075772	2708.5704834145854	2683.1120344360343	2696.6071152090544	2610.155423244618	2597.345476751529	2890.2433515226853	2498.999225154694	2555.9431059469102	2744.2295426692704	2491.1456417894597	2741.685635494418	2662.276721502124	2602.388656925662	2803.5177380469017	2469.390457832963	2527.3899470527895	2847.691144964195	2596.9411074968993	2526.3383978755464	3497.6881082876544	3010.6069872500398	2452.066354803608	2656.24358160551	2654.419479240901	2388.391242556751	2524.166661035282	2590.4687295290464	2558.9347777778758
2925.031180755455	2724.8030561589485	2708.551670588463	2683.110660261188	2696.6071152090544	2610.155423244618	2597.345476751529	2890.233801074173	2498.999225154694	2555.923201837033	2744.2131362266914	2491.1192150662164	2741.645511837997	2661.924170984848	2602.37810709135	2803.5177380469017	2469.101837599416	2527.3898503261926	2847.691144964195	2596.8822179766894	2526.3383978755464	3497.6881082876544	3010.420030401061	2452.066354803608	2656.0765487466124	2654.419479240901	2388.391242556751	2524.162982804064	2590.4687295290464	2558.933388481992
2925.031180755455	2724.7979629532383	2708.076337617339	2683.110660261188	2696.6071152090544	2610.155423244618	2597.345476751529	2890.1546246209887	2498.999225154694	2555.923201837033	2743.9969658441833	2491.1027273861655	2741.599193306681	2661.924170984848	2602.3742966918344	2803.5177380469017	2469.101837599416	2527.3898503261926	2847.691144964195	2596.8731480073425	2526.3383978755464	3497.6881082876544	3010.38411166845	2452.066354803608	2655.9827980822397	2654.419479240901	2388.391242556751	2524.150056781579	2590.4655780194535	2558.9254821893524
2925.026873598121	2724.7979629532383	2708.043329174063	2683.110660261188	2696.6071152090544	2610.1518772994536	2597.345476751529	2890.039235148476	2498.999225154694	2555.923201837033	2743.9969658441833	2491.1027273861655	2741.599193306681	2661.6256821683946	2602.3732236100514	2803.5177380469017	2468.818366323103	2527.3898503261926	2847.691144964195	2596.8708830276632	2526.004506657573	3497.68809065843	3010.3799866133186	2451.9977148229946	2655.9827980822397	2654.3760557404153	2388.36967538013	2524.1450500809833	2590.4655780194535	2558.8773188782525
2925.026873598121	2724.7965016127246	2708.043329174063	2683.110660261188	2696.6071152090544	2610.1518743864644	2597.345476751529	2890.0386083605003	2498.989101719816	2555.889148264565	2743.9531298367533	2491.0993310903164	2741.497895757673	2661.188624569934	2602.2017526215823	2803.5177380469017	2467.5170178278822	2527.3898503261926	2847.691144964195	2596.8708830276632	2526.004506657573	3497.6880885316505	3010.379690885358	2451.8528189550498	2655.4875017121835	2654.3760557404153	2388.3696426614492	2524.1450500809833	2590.4644095631365	2558.8773188782525
2925.0060670560915	2724.794206632033	2708.043329174063	2683.110660261188	2696.6071152090544	2610.151806538322	2597.3406287497746	2890.0386083605003	2498.9576251501694	2555.822797259299	2743.743993168624	2491.0426427574353	2741.4891552330396	2660.95538552998	2602.19706129972	2803.4619518436075	2467.5170178278822	2527.3898503261926	2847.691144964195	2596.8708830276632	2526.004506657573	3497.688084800724	3010.345348992405	2451.8528189550498	2655.4875017121835	2654.3760557404153	2388.3685003498395	2524.1450500809833	2590.4644095631365	2558.820753380087
2925.0060670560915	2724.794180748264	2707.8445535004644	2683.110660261188	2696.6071152090544	2610.1458949950197	2597.3406287497746	2890.0386083605003	2498.7943787176855	2555.749725963018	2743.728497729054	2491.0426427574353	2741.4891552330396	2660.567419488061	2602.107127517103	2803.3893682800244	2467.5170178278822	2527.38984967197	2847.691144964195	2596.870873910937	2526.004506657573	3497.653021114471	3010.2987598026493	2451.826040719108	2655.279568021619	2654.3760557404153	2388.3685003498395	2524.1375215057824	2590.4644095631365	2558.4031663582805
2925.0060670560915	2724.7941163612777	2707.8445535004644	2683.110660261188	2696.6071152090544	2610.1458949950197	2597.3406287497746	2890.0386083605003	2498.7943787176855	2555.671017473806	2743.596011174406	2490.897900843799	2741.310797798197	2660.052938821615	2602.085021306345	2803.3816460107805	2467.341425815525	2527.3898248431215	2847.5370278175405	2596.870873910937	2525.859392040023	3497.620244113914	3010.295508724873	2451.654975744149	2655.1122607623392	2654.3755326394107	2388.355836955936	2524.13714805951	2590.4633834550873	2558.40189114291
2925.0060670560915	2724.7941163612777	2707.8445535004644	2683.1106415446616	2696.6071152090544	2610.1458949950197	2597.340420577086	2890.0386083605003	2498.7924115232895	2555.6409604682053	2743.596011174406	2490.897900843799	2741.0740494636866	2660.052938821615	2602.0835502635437	2803.3816460107805	2467.341425815525	2527.389802264137	2847.500228610224	2596.870870467719	2525.79845305137	3497.6085526718857	3010.295508724873	2451.6222179710394	2655.0276288836967	2654.3752212252894	2388.352781799807	2524.13714805951	2590.463247838369	2558.352537309682
2925.0060670560915	2724.7941163612777	2707.8445535004644	2683.1106415446616	2696.6071152090544	2610.1458949950197	2597.340420577086	2889.9235679114445	2498.7924115232895	2555.5860897002244	2743.2637085238694	2490.897900843799	2741.0740494636866	2660.052938821615	2602.0835502635437	2803.3776188473717	2467.3063589427866	2527.389802264137	2847.500228610224	2596.870870467719	2525.79845305137	3497.6085526718857	3010.2916202224123	2451.6222179710394	2655.0276288836967	2654.3752212252894	2388.3490075489585	2524.13714805951	2590.463247838369	2558.30861284639
2925.003015817959	2724.753238160408	2707.824401741436	2683.110395900662	2696.6071152090544	2610.1400930065274	2597.340420577086	2889.7973319283506	2498.7160225668895	2555.5846009684838	2743.2637085238694	2490.8960771246766	2740.6505498862352	2660.0135291820743	2602.0478695373786	2803.3776188473717	2467.2760392369446	2527.389784383005	2847.4852832848837	2596.867827558014	2525.79845305137	3497.607474857532	3010.239119678473	2451.533805836234	2655.0145331552612	2654.3752212252894	2388.3487520694102	2524.13714805951	2590.463247838369	2558.266346144183
2925.003015817959	2724.753238160408	2707.811994956999	2683.1100700438856	2696.6071152090544	2610.1400930065274	2597.340420577086	2889.7973319283506	2498.7160225668895	2555.5846009684838	2743.263090223375	2490.8942043638563	2740.1894015112325	2659.293138527088	2602.0478695373786	2803.37751817935	2466.6659090511666	2527.389784383005	2847.4736634448404	2596.850220535882	2525.674274777004	3497.6070218289206	3010.239119678473	2451.5304951616436	2654.9398679185606	2654.3752212252894	2388.3484414503077	2524.13714805951	2590.453213691663	2558.2028743743
2925.003015817959	2724.753238160408	2707.8093008145524	2683.1100425590726	2696.6071152090544	2610.1400930065274	2597.340420577086	2889.7973319283506	2498.7160225668895	2555.584139676511	2743.262809127464	2490.8770440272956	2740.1279628231487	2658.7988867505906	2602.0478695373786	2803.37751817935	2466.6659090511666	2527.389784383005	2847.467718300084	2596.850220535882	2525.6699949898343	3497.6070218289206	3010.239119678473	2451.528255858146	2654.9267689419694	2654.3752212252894	2388.3484414503077	2524.13646910809	2590.453213691663	2558.180482208773
2925.003015817959	2724.7521972682725	2707.8092702714903	2683.1100196976336	2696.6071152090544	2610.1400930065274	2597.340420577086	2889.7973319283506	2498.7155340297268	2555.583527319869	2743.2627880370837	2490.864186006396	2740.1279628231487	2658.5621747539917	2602.0478695373786	2803.37751817935	2466.3657552540376	2527.389784383005	2847.466415717019	2596.850220535882	2525.6699949898343	3497.6070218289206	3010.239119678473	2451.526715147661	2654.409418094944	2654.3537449599735	2388.346833270227	2524.1363896267585	2590.453213691663	2558.032791965794
2924.9993468707917	2724.7374968671274	2707.741678736256	2683.104025857087	2696.607115207032	2610.138670471859	2597.340420577086	2889.7653463975266	2498.7155340297268	2555.541545440815	2743.184530883584	2490.8555728445917	2740.1279628231487	2658.1884268921744	2602.0478695373786	2803.030909794349	2466.3657552540376	2527.389784383005	2847.463256857834	2596.850220535882	2525.6699949898343	3497.6070218289206	3010.239119678473	2451.526715147661	2654.409418094944	2654.291472406795	2388.3431806328795	2524.1319152766664	2590.4326057270055	2558.032791965794
2924.9993468707917	2724.7359140416793	2707.060328815768	2683.104025857087	2696.607115207032	2610.138670471859	2597.340420577086	2889.7653463975266	2498.7155340297268	2555.541064186188	2743.184530883584	2490.8484052660833	2740.1279628231487	2658.0148287766688	2602.024597977855	2802.937648099357	2466.2906354538804	2527.389784236443	2847.4619794898786	2596.850220535882	2525.6699949898343	3497.6070218289206	3010.239119678473	2451.4091941463794	2654.2631761499674	2654.291040550172	2388.3431782953585	2524.1282061053903	2590.4302357040788	2557.7081819910013
2924.9992176853316	2724.734841812682	2707.060328815768	2683.104025857087	2696.607115207032	2610.1274910381003	2597.340420577086	2889.7653463975266	2498.7152488831057	2555.541064186188	2742.5680046693224	2490.8484052660833	2740.120022107276	2657.78063560509	2601.9999232445157	2802.9226161890942	2466.2776269234823	2527.389784236443	2847.4574361290033	2596.850220535882	2525.610237343837	3497.6070056887093	3010.2263120918346	2451.4091941463794	2654.2631761499674	2654.1798312058154	2388.3431746739657	2524.1282061053903	2590.3976329700527	2557.7081819910013
2924.9986155413717	2724.734316922163	2707.060328815768	2683.104025857087	2696.607115207032	2610.126856949664	2597.340420577086	2889.7653463975266	2498.7152488831057	2555.541064186188	2742.4024799520976	2490.847631397599	2740.1164573587134	2657.78063560509	2601.9974245805715	2802.9181049891317	2465.867871529525	2527.389784236443	2847.4574361290033	2596.850220535882	2525.3925968373906	3497.6069221269386	3010.221137524233	2451.4091941463794	2654.2308490917767	2654.0531620225993	2388.34305961015	2524.1282061053903	2590.390572930578	2557.4448731014436
2924.989413795225	2724.734316922163	2707.060328815768	2683.104025857087	2696.607115207032	2610.123308347914	2597.340420577086	2889.725152828927	2498.702123515521	2555.248152115932	2742.2246219712756	2490.7922272562614	2739.80629475184	2657.4443372669757	2601.8610361725227	2802.9181049891317	2465.532721528638	2527.389784236443	2847.457306441734	2596.842188842767	2525.3925968373906	3497.6069221269386	3010.180295509057	2451.4091941463794	2654.2308490917767	2654.0531620225993	2388.3337476310476	2524.1282061053903	2590.3905570102143	2557.4448731014436
2924.989413795225	2724.734314366755	2707.060328815768	2683.104025857087	2696.607115206648	2610.108279667431	2597.340420577086	2889.725152828927	2498.702123515521	2555.248152115932	2742.206069785751	2490.7900034013037	2739.7723986401497	2657.3381221876502	2601.8610361725227	2802.9162285431967	2465.532721528638	2527.389784236443	2847.457306441734	2596.842188842767	2525.342727513746	3497.6068763705252	3010.180295509057	2451.408599386883	2653.93739457728	2654.043421530133	2388.32664443281	2524.1282061053903	2590.385900899802	2557.3035080009477
2924.9718906357725	2724.7340144960854	2707.060328815768	2683.104025857087	2696.607115206648	2610.103021089871	2597.340420577086	2889.409310460451	2498.6398559007066	2555.1744020550695	2742.1899650961645	2490.7900034013037	2739.5329255598044	2656.6255892634135	2601.8087591441054	2802.9135658136615	2465.4029332959785	2527.389784236443	2847.4573043684713	2596.842188842767	2525.23556337511	3497.6068763705252	3010.180295509057	2451.4085787467593	2653.883151566967	2654.043421530133	2388.307539470961	2524.1282061053903	2590.3833067788273	2557.2639606666617
2924.9718906357725	2724.7279443510215	2707.060328815768	2683.104025857087	2696.607115206648	2610.103021089871	2597.340420577086	2889.409310460451	2498.6398559007066	2555.0713756451205	2742.0442275576734	2490.7122792239547	2738.525795568776	2656.6255892634135	2601.8087591441054	2802.9135658136615	2465.196434870505	2527.389784236443	2847.4573043684713	2596.842188842767	2525.23556337511	3497.6068763705252	3010.180295509057	2451.4009962810187	2653.740757658018	2654.0424228617258	2388.307539470961	2524.1278096215738	2590.3833067788273	2557.187555731216
2924.9718906357725	2724.727054347572	2707.0182564437673	2683.104025857087	2696.607115206648	2610.102868542968	2597.340420577086	2889.409310460451	2498.6398559007066	2555.0713756451205	2741.9551153451976	2490.7122792239547	2738.525795568776	2656.204561882528	2601.795805376254	2802.9135658136615	2465.1570378930505	2527.389784236443	2847.4572446041584	2596.8413448754936	2525.231481626442	3497.606867882293	3010.122703671921	2451.4009962810187	2653.709166171028	2654.036917862115	2388.3066330500155	2524.1133564680963	2590.3833067788273	2557.187555731216
2924.9717913953878	2724.7269198243657	2707.0179758593936	2683.104025857087	2696.607115206648	2610.102868542968	2597.340420577086	2889.409310460451	2498.6398559007066	2555.0713756451205	2741.925222500721	2490.7122792239547	2738.525795568776	2656.204561882528	2601.7886495808416	2802.9135658136615	2464.610589618533	2527.389784236443	2847.4572446041584	2596.824826684111	2525.231481626442	3497.606867882293	3010.122703671921	2451.3979895600737	2653.5706449161767	2654.033203662339	2388.3042387091646	2524.1005868762823	2590.3731039764084	2557.187555731216
2924.9717913953878	2724.723960152245	2707.0179758593936	2683.0806403815805	2696.607115206648	2610.102868542968	2597.340420577086	2889.170730113508	2498.6398559007066	2555.0713756451205	2741.925222500721	2490.7122792239547	2737.9514045227806	2656.204561882528	2601.7886495808416	2802.8700547761	2464.610589618533	2527.389784236443	2847.4572446041584	2596.824826684111	2525.178545943828	3497.606867882293	3010.122703671921	2451.31731888543	2653.4644464636544	2654.033203662339	2388.3041539812984	2524.0987928069403	2590.3574599419844	2557.187555731216
2924.957644617386	2724.7219402715955	2706.954532675121	2683.0806403815805	2696.607115206648	2610.102868542968	2597.340420577086	2888.9307638177147	2498.608832149082	2554.8801919248735	2741.7315102554567	2490.7122792239547	2737.4709305302135	2656.1932126762476	2601.7368092165834	2802.8005114617445	2464.610589618533	2527.389784236443	2847.4572446041584	2596.824826684111	2525.108432538894	3497.606867882293	3010.105491988904	2451.31731888543	2652.533259736351	2654.033203662339	2388.297544796957	2524.0987928069403	2590.35656174016	2557.0992828524522
2924.953805127465	2724.717258085737	2706.541340026317	2683.0806403815805	2696.607115206648	2610.102868542968	2597.340420577086	2888.9307638177147	2498.608832149082	2554.8801919248735	2741.5521179187604	2490.7122792239547	2737.4709305302135	2655.0361546318645	2601.7368092165834	2802.8005114617445	2464.0206584473576	2527.389784236443	2847.4572446041584	2596.824826684111	2525.108432538894	3497.606867882293	3010.105491988904	2451.31731888543	2652.533259736351	2654.0101265722774	2388.297544796957	2524.0987928069403	2590.35656174016	2557.0992828524522
2924.947562133946	2724.714369184334	2706.541340026317	2683.0806403815805	2696.607115206648	2610.095652217707	2597.340420577086	2888.8892717391764	2498.608832149082	2554.7947271672742	2741.5521179187604	2490.626161951269	2737.3170683258004	2655.0361546318645	2601.7368092165834	2802.7933276341105	2464.0206584473576	2527.3897842261495	2847.4572446041584	2596.824826684111	2525.1036762146678	3497.606867882293	3010.105491988904	2451.31731888543	2652.4982324923576	2653.9766765941717	2388.2972268473272	2524.0987928069403	2590.3564124561844	2557.0992828524522
2924.9364600657714	2724.713655220189	2706.541340026317	2683.0806403815805	2696.607115206648	2610.080892714264	2597.3404203265763	2888.790844271297	2498.608146606707	2554.7947271672742	2741.4526313907404	2490.626161951269	2736.8401727308274	2654.5946693700344	2601.7000315213063	2802.760230221357	2462.9584152911607	2527.3897842261495	2847.4572446041584	2596.824826684111	2525.0894127625634	3497.6068674160206	3010.105491988904	2451.31731888543	2652.362919727927	2653.960547130341	2388.295254310336	2524.0987928069403	2590.345148623335	2556.868522430328
2924.9324897986085	2724.713027681398	2705.660471191133	2683.0806403815805	2696.607115206648	2610.080892714264	2597.340382854182	2888.7898573370676	2498.608146606707	2554.7947271672742	2741.0762143369852	2490.6180057753672	2736.3716991533292	2653.383972271594	2601.655133507626	2802.760230221357	2462.452926251897	2527.3897842261495	2847.457204389394	2596.824826684111	2525.0827529153316	3497.606775759905	3010.105491988904	2451.31731888543	2652.2977812313347	2653.896516139232	2388.295254310336	2524.0985366091236	2590.3441343792065	2556.868522430328
2924.9324289644596	2724.6914359768066	2705.660471191133	2683.0806403815805	2696.607115206648	2610.079752188595	2597.340382854182	2888.7898573370676	2498.607220457196	2554.320474351812	2741.0762143369852	2490.604624170304	2736.342370453984	2653.383972271594	2601.654889841867	2802.760230221357	2462.102994614782	2527.3897842261495	2847.3696080856616	2596.824826684111	2525.066816751073	3497.6067618783304	3010.105491988904	2451.31731888543	2652.2013983335714	2653.863930121893	2388.2950401414764	2524.0985366091236	2590.3429971950054	2556.868522430328
2924.9324091662784	2724.6910104874096	2705.660471191133	2683.0806403815805	2696.607115206648	2610.079752188595	2597.340382854182	2888.7898573370676	2498.607220457196	2554.320474351812	2741.0762143369852	2490.593070245282	2736.3076504226224	2652.991096181714	2601.654582465456	2802.760230221357	2462.102994614782	2527.3897842261495	2847.3696080856616	2596.82239438217	2524.999491798053	3497.606688326021	3010.105491988904	2451.31731888543	2651.5373419275898	2653.8608691755076	2388.2950401414764	2524.098515611695	2590.333437046196	2556.840189506266
2924.9324091662784	2724.6906522209474	2705.660471191133	2683.0806403815805	2696.607115206648	2610.0739399557356	2597.3403575043108	2888.787728599993	2498.607220457196	2554.320474351812	2741.0762143369852	2490.525630569649	2736.0114065049993	2652.991096181714	2601.6505518233	2802.760230221357	2462.102994614782	2527.3897842261495	2847.3696080856616	2596.82239438217	2524.936256444156	3497.606688326021	3010.105491988904	2451.2475232367856	2651.5373419275898	2653.8608691755076	2388.2950401414764	2524.098515611695	2590.2862674853704	2556.70459941556
2924.9324091662784	2724.6906522209474	2705.0051417851355	2683.0806403815805	2696.607115206648	2610.0739399557356	2597.3403575043108	2888.787728599993	2498.607220457196	2554.320474351812	2741.0762143369852	2490.5039097648614	2735.911541446132	2652.991096181714	2601.650374931001	2802.760230221357	2462.102994614782	2527.3897842261495	2847.3696080856616	2596.82239438217	2524.6141828625678	3497.606688326021	3010.105491988904	2451.2475232367856	2651.3323723951544	2653.858414284508	2388.2950401414764	2524.098515611695	2590.285373190124	2556.68725929136
2924.9324091662784	2724.6877038204757	2703.8671772117423	2683.0806403815805	2696.607115206648	2610.0739399557356	2597.3403575043108	2888.787728599993	2498.60570975278	2554.320474351812	2741.0762143369852	2490.5039097648614	2735.911541446132	2652.6109521339336	2601.630181823557	2802.760230221357	2462.102994614782	2527.3897842261495	2847.3696080856616	2596.82239438217	2524.598510955365	3497.603265607371	3010.105491988904	2451.2468684121786	2651.285232105967	2653.858414284508	2388.2897340646205	2524.098515611695	2590.285373190124	2556.68725929136
2924.9324091662784	2724.685394014433	2703.8671772117423	2683.0709529562714	2696.607115206648	2610.0739399557356	2597.3403575043108	2888.1314165441845	2498.60570975278	2554.173622473516	2741.0762143369852	2490.5039097648614	2735.835240253631	2652.6109521339336	2601.6234862639612	2802.760230221357	2461.879459115578	2527.3897842261495	2847.3696080856616	2596.82239438217	2524.5361224278568	3497.5962617825917	3010.105491988904	2451.2468684121786	2651.285232105967	2653.858414284508	2388.2897340646205	2524.098515611695	2590.285373190124	2556.68725929136
2924.9323707627577	2724.6850203429726	2702.38526200888	2683.0166066762768	2696.607115206648	2610.0738821986884	2597.325296612555	2888.1314165441845	2498.604698060758	2553.8966254151787	2741.0753036391025	2490.5038017060074	2735.6634101953578	2652.6109521339336	2601.62252164549	2802.760230221357	2461.879459115578	2527.3897842261495	2847.3696080856616	2596.82239438217	2524.5242357173647	3497.5948481129153	3010.105491988904	2451.246556726574	2651.2144649224415	2653.8579930568408	2388.2897340646205	2524.098515611695	2590.2842267514666	2556.672840242718
2924.9323707627577	2724.6848477833933	2702.38526200888	2683.0165019846436	2696.607115206648	2610.0738821986884	2597.325296612555	2888.1314165441845	2498.604681254398	2553.8966254151787	2741.0753036391025	2490.503798660211	2735.6501073275103	2652.1399364433614	2601.62252164549	2802.747954104515	2461.5016854227856	2527.346520218572	2847.348328461065	2596.82239438217	2524.5242357173647	3497.5933525680307	3010.105491988904	2451.1983037528116	2651.203320011898	2653.77652360357	2388.2897340646205	2524.098515611695	2590.284218046861	2556.663981178224
2924.9323707627577	2724.668774776884	2702.1832852869484	2683.014000901428	2696.607115206648	2610.0738821986884	2597.325296612555	2888.1314165441845	2498.6046811167125	2553.7798514929545	2741.0753036391025	2490.4550835114055	2734.671952408514	2652.1399364433614	2601.62252164549	2802.747954104515	2461.5016854227856	2527.343519997624	2847.181331914191	2596.82239438217	2524.4894447528004	3497.434456230329	3010.105491988904	2451.1983037528116	2651.170338000831	2653.77629959923	2388.2884633385406	2524.098515611695	2590.284218046861	2556.660249247707
2924.9323707627577	2724.662473182635	2701.726019028063	2683.014000901428	2696.607115206648	2610.0599117254496	2597.325296612555	2887.909654572464	2498.4720838187814	2553.5931750960012	2740.8103018194884	2490.4550835114055	2734.643939459275	2651.8962830498353	2601.508192038543	2802.747954104515	2460.9897342818203	2527.205027306033	2847.181331914191	2596.82239438217	2524.4659586271605	3497.144158852224	3009.739926993055	2451.0747440639598	2651.170338000831	2653.7735487809246	2388.28412336809	2524.098515611695	2590.284218046861	2556.660249247707
2924.9323707627577	2724.662473182635	2701.7002048756112	2683.014000901428	2696.607115206648	2610.0544348642898	2597.325296612555	2887.909654572464	2498.4720838187814	2553.5931750960012	2740.8103018194884	2490.4550835114055	2734.6334633147158	2651.8946317864547	2601.508192038543	2802.747954104515	2460.9897342818203	2527.205027306033	2847.181331914191	2596.82239438217	2524.394542124164	3497.144158852224	3009.739926993055	2451.0747440639598	2651.056649892518	2653.768301328517	2388.2827056797814	2524.0982177949613	2590.284218046861	2556.659308861419
2924.9323707627577	2724.662473182635	2701.7002048756112	2683.014000901428	2696.607115206648	2610.0544348642898	2597.325296612555	2887.909654572464	2498.4720838187814	2553.5931750960012	2740.8103018194884	2490.4550835114055	2734.6334633147158	2650.8534383059828	2601.508192038543	2802.747954104515	2460.9897342818203	2527.205027306033	2847.1715248384216	2596.82239438217	2524.378003096041	3497.144158852224	3009.739926993055	2451.0747440639598	2650.686119030427	2653.6467290740584	2388.2673858436183	2524.098100799913	2590.2841908138034	2556.659308861419
2924.9323707627577	2724.662445300295	2701.1525463724624	2683.0137919393874	2696.607115206648	2610.0544348642898	2597.325296612555	2887.907962326335	2498.4720838187814	2553.5931750960012	2740.8103018194884	2490.452016424898	2734.6334633147158	2650.8534383059828	2601.508192038543	2802.742993056336	2459.626233214829	2527.205027306033	2847.1417800997224	2596.7932707243162	2524.378003096041	3497.144158852224	3009.739926993055	2451.0747440639598	2650.686119030427	2653.646233988712	2388.2670805970474	2524.0979921298576	2590.2841526944567	2556.6589939417877
2924.9323707627577	2724.6624281765016	2701.137082762126	2683.0137255330283	2696.607115206648	2610.0544348642898	2597.325296612555	2887.6696570965787	2498.4677700282077	2553.495449794487	2740.8103018194884	2490.4448197159595	2734.6334633147158	2650.8534383059828	2601.4997722905646	2802.742993056336	2459.626233214829	2527.2042680874006	2847.1417800997224	2596.7932707243162	2524.378003096041	3497.1159605043367	3009.739926993055	2451.027896313184	2650.686119030427	2653.646233988712	2388.262490763449	2524.0979881469607	2590.2841526944567	2556.6565313014994
2924.9323707627577	2724.650647025525	2701.137082762126	2683.0137255330283	2696.607115206648	2610.0540906975475	2597.325296612555	2887.6475298307487	2498.4677700282077	2553.495449794487	2740.7810821445432	2490.4448197159595	2734.6334633147158	2650.8534383059828	2601.4997722905646	2802.742993056336	2459.626233214829	2527.2042680874006	2847.1417800997224	2596.7932707243162	2524.261373138655	3496.7240550586084	3009.739926993055	2451.027896313184	2650.686119030427	2653.646052122289	2388.262490763449	2524.0979881469607	2590.283933442344	2556.6565313014994
2924.9323707627577	2724.6447490180517	2701.0702851152882	2683.013713974715	2696.607115206648	2610.0539167187817	2597.325296612555	2887.6080743145158	2498.466173856325	2553.4818772433737	2740.7810821445432	2490.4442773282826	2734.575237753596	2650.8534383059828	2601.4997722905646	2802.742993056336	2459.626233214829	2527.1912795403277	2847.1409772537945	2596.7932707243162	2524.259036896294	3496.6609261375124	3009.739926993055	2451.019325833585	2650.577408102804	2653.645398132431	2388.262490763449	2524.097988139989	2590.283688372667	2556.6565313014994
2924.918864864354	2724.6445411043596	2701.0702851152882	2683.0136056705906	2696.607115206648	2610.053907191435	2597.325296612555	2887.5853383249387	2498.466173856325	2553.455689241664	2740.6902665334997	2490.4442773282826	2734.566840060847	2650.3206841352917	2601.4997722905646	2802.742993056336	2458.9149135860234	2527.190440155333	2846.9193281691514	2596.79295885802	2524.259036896294	3496.6600212584613	3009.739926993055	2451.00569741014	2650.164475437955	2653.6450209489863	2388.244514079724	2524.097988130813	2590.283512453329	2556.6565313014994
2924.918864864354	2724.624995062972	2700.9149770850963	2683.0136056705906	2696.607115206648	2610.050614457352	2597.325296612555	2887.5496281072164	2498.4388837632428	2553.4521283839053	2740.6902665334997	2490.4442773282826	2734.495211964892	2650.0106268413056	2601.4997722905646	2802.7283500873186	2458.9149135860234	2527.190440155333	2846.9193281691514	2596.7515613727937	2524.218980934378	3496.6600212584613	3009.739926993055	2450.995410048865	2650.164475437955	2653.501047915028	2388.235191508231	2524.097725331886	2590.283512453329	2556.6563732256836
2924.918690098922	2724.6241170482126	2700.266937150982	2682.8917643823434	2696.607115206648	2610.050577127644	2597.297624008358	2887.4957049952654	2498.4388837632428	2553.4020925652526	2740.685699561687	2490.4442659412352	2734.286473131364	2649.5136223945774	2601.4997722905646	2802.6980939482564	2458.9149135860234	2527.190440155333	2846.91650862834	2596.741523232909	2524.2167675934274	3496.6499470245326	3009.6072698310377	2450.9687495340536	2649.940099768003	2653.501047915028	2388.235191508231	2524.0973699076353	2590.2565348215085	2556.444070177944
2924.8987209177585	2724.6241170482126	2700.266937150982	2682.8917643823434	2696.607115206648	2610.041835347099	2597.297624008358	2887.4957049952654	2498.4388837632428	2553.3855564164232	2740.5994174391353	2490.444251422746	2733.8243834953846	2649.3541502151666	2601.4973364933676	2802.5665930729824	2458.9074468299877	2527.190440155333	2846.91650862834	2596.736634523456	2524.150028109639	3496.6499470245326	3009.5274522737673	2450.9681499348562	2649.8673196589843	2653.501047915028	2388.235191508231	2524.0973699076353	2590.2560695457	2556.444070177944
2924.892106053898	2724.62404224913	2700.22456157201	2682.8917643823434	2696.607115206648	2610.036120995679	2597.297624008358	2887.4957049952654	2498.4388837632428	2553.375858080918	2740.5994174391353	2490.4208782533883	2733.540898116602	2649.3541502151666	2601.492274286649	2802.5665930729824	2458.6142718734495	2527.190440155333	2846.9155595789957	2596.736634523456	2524.0839372045193	3496.6499470245326	3009.4628656080467	2450.966497740103	2649.755319458981	2653.4952181653966	2388.2284962420454	2524.0933424053433	2590.2560695457	2556.444070177944
2924.892106053898	2724.623791470717	2700.0806024376866	2682.8917643823434	2696.607115206648	2610.036120995679	2597.297624008358	2887.4957049952654	2498.4388837632428	2552.819337891157	2740.5994174391353	2490.3804862872253	2733.424026077747	2648.8392264066692	2601.4916545599863	2802.367179498251	2458.6142718734495	2527.190440155333	2846.9155595789957	2596.736634523456	2523.9706824023215	3496.6499470245326	3009.408213369102	2450.9039938116166	2649.66853374161	2653.35278702545	2388.2284962420454	2524.0913904512536	2590.2560695457	2556.347112132429
2924.891819646659	2724.623791470717	2699.8824134328224	2682.8917643823434	2696.607115206648	2610.034892695159	2597.297624008358	2887.4835271569773	2498.4388837632428	2552.819337891157	2740.5994174391353	2490.3804444465995	2733.423766214265	2648.205233593791	2601.4873595409185	2802.367179498251	2457.3180401596537	2527.190440155333	2846.9155595789957	2596.7045864477186	2523.951043392747	3496.6478692887686	3009.3767758436215	2450.9039938116166	2649.6208749912635	2653.35278702545	2388.222171497397	2524.091305057943	2590.2560695457	2556.3406661609215
2924.891819646659	2724.6222289505286	2699.8824134328224	2682.8917643823434	2696.607115206648	2610.0340181365314	2597.297624008358	2887.4829633615946	2498.4388837632428	2552.819337891157	2740.5994174391353	2490.376716100849	2733.423766214265	2648.205233593791	2601.44358494776	2802.367179498251	2457.3180401596537	2527.1890121860993	2846.9155595789957	2596.694116096692	2523.951043392747	3496.6478692887686	3009.251470756989	2450.9039938116166	2649.6075152923067	2653.35278702545	2388.222171497397	2524.091305057943	2590.2560683395914	2556.3406661609215
2924.891819646659	2724.613518925749	2698.5638617431027	2682.8917643823434	2696.607115206648	2610.0338943198826	2597.297624008358	2887.4755597539697	2498.4388837632428	2552.7831867853974	2740.5994174391353	2490.376716100849	2733.423766214265	2648.205233593791	2601.4421568737584	2802.367179498251	2457.3180401596537	2527.1890121860993	2846.8302782596857	2596.694116096692	2523.8514370012635	3496.647823113736	3009.2382348899496	2450.7928286790143	2649.401717062422	2653.35278702545	2388.222171497397	2524.091305057943	2590.256068252872	2556.3406661609215
2924.891819646659	2724.613507308789	2698.5638617431027	2682.8917643823434	2696.607115206648	2610.033894307675	2597.297624008358	2887.4755597539697	2498.4388837632428	2552.7831867853974	2740.5994174391353	2490.054663549983	2733.256898241877	2646.987801642743	2601.4421568737584	2802.367179498251	2456.7214749902196	2527.1890121860993	2846.8302782596857	2596.694116096692	2523.8514370012635	3496.647823113736	3009.236943322582	2450.7928286790143	2649.3989470811657	2653.35278702545	2388.222171497397	2524.091298700969	2590.256068252872	2556.268679269755
2924.891819646659	2724.613464039058	2698.5638617431027	2682.8917643823434	2696.607115206648	2610.03385540362	2597.297624008358	2887.4755597539697	2498.433876372793	2552.7831867853974	2740.5994174391353	2490.054663549983	2732.9039304367107	2646.987801642743	2601.4417798774457	2802.367179498251	2456.7214749902196	2527.1890121860993	2846.8302782596857	2596.694116096692	2523.8513177007085	3496.6478223229014	3009.2367969444485	2450.7900711516195	2649.3980519960896	2653.35278702545	2388.2212417178453	2524.0912037557355	2590.256068252872	2556.231549920876
2924.891819646659	2724.6134558622052	2697.2241373308616	2682.885521666757	2696.607115206648	2610.03385540362	2597.297624008358	2887.4755597539697	2498.433876372793	2552.3798628189556	2740.0535298678715	2490.0481068489476	2732.781429484956	2646.8005688785797	2601.417282141798	2802.367179498251	2456.7214749902196	2527.1890121860993	2846.8302782596857	2596.69409736839	2523.8272218223383	3496.6478223229014	3009.2342342098427	2450.7200436409403	2648.991837357661	2653.318550643714	2388.2212417178453	2524.0911267643164	2590.256068252872	2556.231549920876
2924.891819646659	2724.6134410667632	2697.2241373308616	2682.8482914045126	2696.607115206648	2610.03385540362	2597.297624008358	2887.4755597539697	2498.433876372793	2552.2184660594394	2740.0535298678715	2490.0481068489476	2732.781429484956	2646.678532357571	2601.392889118795	2802.367179498251	2455.994113372898	2527.1864572259974	2846.8302782596857	2596.69409736839	2523.62019681675	3496.6478223229014	3009.2334066908356	2450.6524633383865	2648.9900607522327	2653.2866022187595	2388.2212417178453	2524.091118335048	2590.256068252872	2556.2298786327588
2924.8917851492324	2724.613290754461	2696.3995534039495	2682.8482914045126	2696.60519473885	2610.03385540362	2597.297624008358	2887.4752127388433	2498.433876372793	2552.2184660594394	2740.0535298678715	2490.0481068489476	2732.781429484956	2645.7001348257713	2601.379737141266	2802.367179498251	2455.994113372898	2527.1863054193273	2846.8302782596857	2596.643202185558	2523.62019681675	3496.6478223229014	3009.2334066908356	2450.574085175862	2648.841039435763	2653.234934248241	2388.186617605521	2524.091116117799	2590.256068252872	2556.2063228665224
2924.8906132359953	2724.6132755213775	2696.3995534039495	2682.8478210352514	2696.60519473885	2610.0243995454584	2597.293529373129	2887.4752127388433	2498.4183920315013	2552.1773424900675	2740.0482265675855	2490.0481068489476	2732.704051885709	2645.7001348257713	2601.3726832983098	2802.367179498251	2455.994113372898	2527.1863054193273	2846.7997843337466	2596.641114521885	2523.486759823166	3496.6478223229014	3009.23308672692	2450.5646994452986	2648.8367825187015	2653.2302904311687	2388.186617605521	2524.091116117799	2590.2438531472453	2556.177585580145
2924.8897242142375	2724.6132755213775	2696.366469848107	2682.8478210352514	2696.60519473885	2610.0144008585266	2597.293529373129	2887.4752127388433	2498.4183920315013	2552.160525332891	2740.0208431353203	2490.0481068489476	2732.6346291057557	2644.03557217893	2601.3726832983098	2802.201030600279	2455.4628868273535	2527.186297037446	2846.7997843337466	2596.637090654701	2523.486759823166	3496.644336060136	3009.23308672692	2450.5646994452986	2648.4592523572865	2653.223864928007	2388.186617605521	2524.0844208271783	2590.2355673332054	2556.1071932283794
2924.889721916277	2724.6055868865524	2696.366469848107	2682.8478210352514	2696.60519473885	2610.0144008585266	2597.293529373129	2887.4751157545975	2498.4183920315013	2552.160525332891	2740.0208431353203	2490.04629762731	2732.6134914242502	2644.03557217893	2601.3726832983098	2802.201030600279	2455.4628868273535	2527.186295821756	2846.7996915067747	2596.637090654701	2523.486759823166	3496.6442777511284	3009.23308672692	2450.5646994452986	2648.419449001114	2653.223864928007	2388.186617605521	2524.084413940917	2590.2355673332054	2555.979876756882
2924.884919840897	2724.59278210433	2696.366469848107	2682.8478210352514	2696.60519473885	2610.0144008585266	2597.293529373129	2887.469041212149	2498.416105168553	2552.124695022318	2739.9610097191803	2490.046252469028	2732.6134914242502	2644.03557217893	2601.3726832983098	2802.201030600279	2455.4628868273535	2527.186295821756	2846.7996915067747	2596.6346180087544	2523.48608347366	3496.6442777511284	3009.233079453471	2450.556002814294	2648.4119027555857	2653.223864928007	2388.186617605521	2524.08320309515	2590.2355673332054	2555.979876756882
2924.884919840897	2724.59278210433	2696.366469848107	2682.8478210352514	2696.60519473885	2610.0144008585266	2597.293529373129	2887.4685630761246	2498.416105168553	2552.124695022318	2739.9610097191803	2490.045821596676	2732.6134914242502	2644.03557217893	2601.3726832983098	2802.201030600279	2455.3828858266984	2527.1862872269908	2846.7798729357646	2596.6346180087544	2523.485626059667	3496.6442777511284	3009.233079453471	2450.527582079788	2648.408959823537	2653.1632361955235	2388.186617605521	2524.082525552938	2590.2355673332054	2555.979876756882
2924.884919840897	2724.5920528331662	2696.3157602706083	2682.8450887384924	2696.2772331605383	2610.0144008585266	2597.293529373129	2887.3654036588387	2498.416105168553	2552.124695022318	2739.8600180933363	2489.901671911268	2732.6134914242502	2643.9177266258653	2601.3726832983098	2802.1948155226323	2455.3828858266984	2527.1862872269908	2846.7498535481345	2596.6346180087544	2523.3908327483164	3496.338437967999	3009.112722332954	2450.4923169106555	2648.2410974871823	2653.1632361955235	2388.185965874226	2524.082525552938	2590.2355673332054	2555.9790282539443
2924.884919840897	2724.5864956408186	2696.297063693941	2682.8448445224863	2696.2772331605383	2610.0139823043223	2597.293529373129	2887.3490166882502	2498.415963058946	2552.124695022318	2739.8405081942396	2489.901671911268	2732.611821467396	2642.9550992678446	2601.341014250518	2802.1598256121097	2454.8843598842523	2527.1862872269908	2846.7422289160563	2596.6346180087544	2523.3765261511076	3496.338437967999	3009.112722332954	2450.4878425128286	2648.2376397040407	2653.158397478444	2388.185965874226	2524.074593335593	2590.2355673332054	2555.9790282539443
2924.8818911573367	2724.5859179497797	2696.295034113917	2682.8448445224863	2696.2772331605383	2610.0139823043223	2597.293529373129	2887.344049483363	2498.415963058946	2552.124190115504	2739.840098160361	2489.88901562714	2732.116070542301	2642.9550992678446	2601.341014250518	2802.156395359779	2454.8843598842523	2527.1862872269908	2846.742069848916	2596.609618758313	2523.3710811010264	3496.338437967999	3009.0895466756474	2450.3036849821633	2647.8800038044023	2653.153391139632	2388.185965874226	2524.074593335593	2590.2355672067233	2555.9579022915786
2924.8818911573367	2724.585849583974	2696.2181995544493	2682.8448445224863	2696.2772331605383	2610.0139823043223	2597.293529373129	2887.344049483363	2498.415963058946	2552.0479137642196	2739.83774742002	2489.88901562714	2732.1149986039954	2642.436628308101	2601.341014250518	2802.156395359779	2454.8843598842523	2527.1862228836267	2846.7416931123876	2596.609618758313	2523.3709036106193	3495.8807299959617	3009.0895466756474	2450.3036849821633	2647.689719390741	2653.144309345677	2388.185965874226	2524.074593335593	2590.235567118586	2555.9579022915786
2924.8818911573367	2724.585849583974	2696.21671356083	2682.8448445224863	2696.2772331605383	2610.0139823043223	2597.293529373129	2887.344049483363	2498.415963058946	2552.0470804991896	2739.83774742002	2489.88901562714	2732.114888543084	2642.436628308101	2601.341014250518	2802.156395359779	2454.566695842853	2527.1862228836267	2846.7416931123876	2596.609618758313	2523.3709036106193	3495.825260591122	3009.0042023295036	2450.3036849821633	2647.2883678399353	2653.144309345677	2388.185965874226	2524.074593335593	2590.235567118586	2555.9497487210115
2924.8818911573367	2724.585018820819	2696.21671356083	2682.8448445224863	2696.2772331605383	2610.0139823043223	2597.293529373129	2887.344049483363	2498.415963058946	2552.0470804991896	2739.83774742002	2489.88901562714	2732.1134294064814	2642.1895472250753	2601.341014250518	2802.156395359779	2454.566695842853	2527.1862228836267	2846.7416931123876	2596.5995290788433	2523.3709036106193	3495.825260591122	3008.994017628733	2450.3036849821633	2647.2669616715802	2653.144309345677	2388.178673070586	2524.0726712114256	2590.235567118586	2555.9497487210115
2924.864932723292	2724.585018820819	2695.8285082694965	2682.8448445224863	2696.2772331605383	2610.0139823043223	2597.293529373129	2887.3248444757487	2498.3272084007435	2551.9409127713016	2739.83774742002	2489.88901562714	2731.5680089819994	2642.1895472250753	2601.34100838603	2802.156395359779	2454.2610035679936	2526.9163413678098	2846.7416931123876	2596.5995290788433	2523.312568963558	3495.825260591122	3008.994017628733	2450.3036849821633	2647.2669616715802	2653.144309345677	2388.178673070586	2524.0724859515726	2590.2352434436784	2555.9350045466804
2924.8626555963706	2724.585018820819	2695.8285082694965	2682.8448445224863	2696.2772331605383	2610.0139823043223	2597.293529373129	2887.3133945687778	2498.321256296326	2551.914235204676	2739.8165424879876	2489.88901562714	2731.5680089819994	2642.1596628896696	2601.34100838603	2802.156395359779	2454.2610035679936	2526.9163413678098	2846.7416931123876	2596.5995290788433	2523.312568963558	3495.825260591122	3008.994017628733	2450.2849948329426	2646.8978492767983	2653.144309345677	2388.178673070586	2524.0724859515726	2590.233166349956	2555.9350045466804
2924.8626555963706	2724.585018820819	2695.8285082694965	2682.8448445224863	2696.2772331605383	2610.01397668169	2597.293529373129	2887.3133945687778	2498.321256296326	2551.8714676124573	2739.8165424879876	2489.88901562714	2731.5680089819994	2642.1596628896696	2601.3194389481405	2802.156395359779	2454.2610035679936	2526.9163413678098	2846.7416931123876	2596.5995290788433	2523.312568963558	3495.8251498565473	3008.994017628733	2450.2054082142567	2646.820690782746	2653.144309345677	2388.178673070586	2524.072302479922	2590.233166349956	2555.9350045466804
2924.8626555963706	2724.585018820819	2695.4707935504853	2682.8448445224863	2696.2772331605383	2610.01397668169	2597.143327184568	2887.3133945687778	2498.321256296326	2551.8708056570476	2739.8165424879876	2489.88901562714	2731.5680089819994	2641.816762726812	2601.3194389481405	2802.156395359779	2454.2610035679936	2526.9163413678098	2846.7377830241567	2596.5995290788433	2523.312568963558	3495.8251498565473	3008.994017628733	2450.1941012890065	2646.546878464914	2653.144309345677	2388.178673070586	2524.072302479922	2590.233166349956	2555.9350045466804
2924.8593779948583	2724.583254527715	2695.4707935504853	2682.840000364927	2696.2772331605383	2610.0124305256722	2597.143327184568	2887.257010625606	2498.2715292119606	2551.866351512802	2739.8165424879876	2489.88901562714	2731.5680089819994	2641.816762726812	2601.3194389481405	2802.1563636913183	2454.082306705924	2526.9163413678098	2846.7375208592084	2596.5995290788433	2523.308350723152	3495.8251442871133	3008.955376379622	2450.039447399523	2646.359162531625	2653.144309345677	2388.178673070586	2524.072302479922	2590.2322001854077	2555.9350045466804
2924.8582132734095	2724.583254527715	2695.4707935504853	2682.8398152558384	2696.266305002819	2610.0124305256722	2597.139197183609	2887.2411530353993	2498.2715292119606	2551.865331112195	2739.8165424879876	2489.88901562714	2731.528858823163	2641.816762726812	2601.3194389481405	2802.1563636913183	2453.874487875979	2526.9163413678098	2846.7375208592084	2596.5950862129557	2523.275815891892	3495.77566495267	3008.924851939667	2450.039447399523	2646.2979249006603	2653.144309345677	2388.178673070586	2524.072302142786	2590.2322001854077	2555.9210416969677
2924.8582132734095	2724.583254527715	2695.4707935504853	2682.8397349748743	2696.266305002819	2610.0124305256722	2597.139197183609	2887.2397619885537	2498.2715292119606	2551.865331112195	2739.8165424879876	2489.88901562714	2731.445505228055	2641.816762726812	2601.3047930836437	2802.1563636913183	2453.874487875979	2526.9163413678098	2846.653045639777	2596.550981153383	2523.1840794511777	3495.775519247131	3008.924851939667	2450.035214655652	2646.2979249006603	2653.126417905283	2388.178673070586	2524.071955887954	2590.2322001854077	2555.8048412051717
2924.8582132734095	2724.583199524174	2695.4707935504853	2682.8397349748743	2696.266305002819	2610.0124305256722	2597.139197183609	2887.2397619885537	2498.2715292119606	2551.54408593437	2739.8165424879876	2489.88901562714	2730.7430866755303	2641.172107122637	2601.264579106848	2802.1563636913183	2453.6717271677426	2526.8954068802454	2846.653045639777	2596.550981153383	2523.1840794511777	3495.775519247131	3008.924851939667	2450.035214655652	2645.9103378286845	2653.1231750871666	2388.178673070586	2524.071955887954	2590.222831485482	2555.7232311608814
2924.8581925560516	2724.5773897768786	2695.4307659089477	2682.8397349748743	2696.266305002819	2610.0124305256722	2597.139197183609	2887.2397619885537	2498.2602150097314	2551.54408593437	2739.8081454622816	2489.88901562714	2730.6020822219757	2641.046797980896	2601.239388543456	2802.1563636913183	2453.3955737903825	2526.8954068802454	2846.653045639777	2596.550981153383	2523.1840794511777	3495.775519247131	3008.9212731667585	2450.0274909555856	2645.883336900631	2653.1226076152516	2388.1775234462943	2524.0708310632363	2590.222831485482	2555.714547626126
2924.8581881737305	2724.5773897768786	2695.400606131208	2682.8396257076065	2696.266305002819	2610.0124305256722	2597.139197183609	2887.2397619885537	2498.2602150097314	2551.54408593437	2739.8081454622816	2489.88901562714	2730.571198708193	2639.9562765666115	2601.2371040773814	2802.1563636913183	2453.3955737903825	2526.8954068802454	2846.653045639777	2596.550981153383	2523.1840794511777	3495.775332283598	3008.919890338623	2450.0234637222343	2645.4225833406617	2653.1226076152516	2388.1775234462943	2524.0708310632363	2590.22182492238	2555.664012929183
2924.8581877528486	2724.5773897768786	2695.385974789828	2682.8395901178374	2695.948508827109	2610.0124305256722	2597.139197183609	2887.2397619885537	2498.251936681123	2551.54408593437	2739.8081454622816	2489.88901562714	2729.9492929164835	2639.9562765666115	2601.2370230442057	2802.1355550989224	2453.3955737903825	2526.869697604946	2846.653045639777	2596.550981153383	2523.0036464789787	3495.7634050944207	3008.9193114947952	2450.0207081520157	2644.984540903173	2653.1225796315944	2388.1775234462943	2524.0708310632363	2590.2096595835146	2555.664012929183
2924.8581870244125	2724.5773897768786	2695.2609650920394	2682.8395901178374	2695.948508827109	2610.0124305256722	2597.139197183609	2887.2397619885537	2498.251936681123	2551.54408593437	2739.8081454622816	2489.88901562714	2729.9492929164835	2639.811335625389	2601.2370230442057	2802.085065374902	2452.9751517579098	2526.869697604946	2846.653045639777	2596.550981153383	2523.003624203272	3495.7394428368043	3008.9193114947952	2450.018870655965	2644.984540903173	2653.069309036811	2388.1749287112693	2524.0708310632363	2590.2062077885303	2555.661386799919
2924.8579432026086	2724.5773897768786	2694.870413157932	2682.8395518052353	2695.948508827109	2610.0124305256722	2597.139197183609	2887.2396523181133	2498.1910253110746	2551.408565370894	2739.8081454622816	2489.8889648151658	2729.5111564023946	2639.811335625389	2601.2370230442057	2802.084128872489	2452.9751517579098	2526.795330845752	2846.637339557522	2596.550981153383	2522.856669266204	3495.735715757497	3008.9193114947952	2449.9952654958984	2644.977227415738	2653.069309036811	2388.1742986150493	2524.0708310632363	2590.2062077885303	2555.6600056606994
2924.8577690138404	2724.5773897768786	2694.116018365781	2682.839537432243	2695.948508827109	2610.0124305256722	2597.139197183609	2887.2396523181133	2498.1910253110746	2551.408565370894	2739.8081454622816	2489.871350951563	2729.258186392588	2639.811335625389	2601.2058455910164	2802.084128872489	2452.9751517579098	2526.7919259645305	2846.637339557522	2596.550981153383	2522.856669266204	3495.735715757497	3008.9193114947952	2449.9937469950723	2644.977227415738	2653.069309036811	2388.1742986150493	2524.0708310632363	2590.2062077885303	2555.6598974104495
2924.8577690138404	2724.5773897768786	2694.116018365781	2682.839537432243	2695.948508827109	2610.0124305256722	2597.139197183609	2887.2396523181133	2498.178328818381	2551.3505835200704	2739.8081454622816	2489.871350951563	2729.258186392588	2638.601023629051	2601.2058455910164	2802.084128872489	2452.4742858832574	2526.7919259645305	2846.637339557522	2596.550981153383	2522.5935242278624	3495.729151144061	3008.9193114947952	2449.9937469950723	2644.6373588748875	2653.069309036811	2388.1742986150493	2524.0708310632363	2590.2062077885303	2555.6598974104495
2924.8541252068567	2724.5773897768786	2694.116018365781	2682.839537432243	2695.948508827109	2610.004020655602	2597.139197183609	2887.2396523181133	2498.178328818381	2551.182196545069	2739.8081454622816	2489.871350951563	2729.258186392588	2638.601023629051	2601.2058455910164	2802.084127807808	2452.4742858832574	2526.790962767888	2846.637339557522	2596.550981153383	2522.5834681794486	3495.7241140694505	3008.919180465886	2449.9937469950723	2644.4481200212795	2653.069309036811	2388.170959864421	2524.070667430895	2590.2062051470357	2555.6464947470718
2924.8541252068567	2724.5773897768786	2694.067257028393	2682.839537432243	2695.948508827109	2610.0006275695973	2597.139197183609	2887.2396523181133	2498.1262716494607	2551.05118848215	2739.8081454622816	2489.871350951563	2729.16562516509	2638.5033600658217	2601.204152917717	2802.084127807808	2452.345573218542	2526.7513281123865	2846.637339557522	2596.550981153383	2522.518227982134	3495.7087129282854	3008.9191703888946	2449.7449917410877	2644.164455614213	2653.069309036811	2388.170295505648	2524.067581273567	2590.2055623045626	2555.6462374058224
2924.8541252068567	2724.5770284952523	2694.04609576818	2682.839537432243	2695.9332687669407	2610.000513125222	2597.139197183609	2887.2396499173565	2498.1262716494607	2551.011134235896	2739.8081454622816	2489.8666963107744	2729.102401807445	2638.5033600658217	2601.203450330012	2802.0797871253017	2451.9749077811884	2526.7513281123865	2846.637339557522	2596.550981153383	2522.518227982134	3495.706874352927	3008.9191703888946	2449.7449917410877	2644.164455614213	2653.0565538813744	2388.170295505648	2524.0675666257735	2590.2039530411935	2555.6462374058224
2924.8541252068567	2724.576497139581	2694.04609576818	2682.8395373478907	2695.9332687669407	2609.98945893403	2597.139197183609	2887.189039547994	2498.1262716494607	2551.0097182636505	2739.8050916267657	2489.860760716475	2728.6159996924634	2638.490829688326	2601.203450330012	2802.063918642764	2451.9749077811884	2526.7513281123865	2846.629842954917	2596.550981153383	2522.4297006587353	3495.706874352927	3008.9191703888946	2449.626154277589	2643.984444030207	2653.0565538813744	2388.164193778104	2524.067478478359	2590.203926358038	2555.6462374058224
2924.8541252068567	2724.576497139581	2694.04609576818	2682.8395373478907	2695.9332687669407	2609.9892920746893	2597.139197183609	2887.189039547994	2498.1262716494607	2551.0097182636505	2739.8050916267657	2489.860760716475	2728.6159996924634	2638.490829688326	2601.181475193873	2801.9422670835766	2451.728201393735	2526.7513281123865	2846.628007575371	2596.534329078792	2522.4297006587353	3495.7063528125336	3008.9191667338705	2449.626154277589	2643.984444030207	2653.0565538813744	2388.164193778104	2524.0673993894757	2590.2032628656975	2555.6462374058224
