# Supplementary material for: An improved FOX optimization algorithm using adaptive exploration and exploitation for global optimization
Source: PLoS One. 2025 Sep 18;20(9):e0331965. doi: 10.1371/journal.pone.0331965 (PMC12445531; doi:10.1371/journal.pone.0331965)
Supplement: S2 File — This compressed file contains all the results of the conducted experiments. Each main directory within the archive includes three subdirectories: Analysis, best_fit, and convergence. The best_fit and convergence folders contain the raw experimental data obtained from 30 independent runs. The Analysis folder includes tables and figures derived from these raw results. These files can be used to reproduce and further analyze the results presented in the manuscript. (ZIP) [file pone.0331965.s002.zip › cec2017/convergence/HO/C17F8.csv]

trial_1	trial_2	trial_3	trial_4	trial_5	trial_6	trial_7	trial_8	trial_9	trial_10	trial_11	trial_12	trial_13	trial_14	trial_15	trial_16	trial_17	trial_18	trial_19	trial_20	trial_21	trial_22	trial_23	trial_24	trial_25	trial_26	trial_27	trial_28	trial_29	trial_30
848.7908575041394	847.6204279638105	848.8081591530342	849.8577927780999	848.9553288163399	856.575567482907	856.9312562226279	847.7208387033183	862.5373400345618	849.4693565897201	861.6723440418101	839.0517950363743	847.0975969894764	850.4384662752614	845.8984939280743	837.8432995259078	842.0263053827059	849.9689823203032	857.2287847788006	849.812756426068	849.5757965339836	849.7770453159403	840.3138624924384	840.9601576577338	843.2807911321848	844.8961815395727	847.7959176606817	858.3617923138412	857.2949907442751	849.758810619199
848.7908575041394	840.3452271445968	847.1371358270983	846.9525026184998	844.6025718707227	848.2462435906095	834.8530504610001	843.5872610129265	843.567536409663	849.4693565897201	843.5850605349285	839.0517950363743	833.2947470504654	840.4789315707052	840.5028057512809	837.7810340236608	834.6441901690599	847.3054795822621	833.3091245996027	848.2576130699933	830.0239160153592	849.7770453159403	838.4281279129407	839.2667813380855	840.7633867755777	843.6179979814664	845.2145383946729	853.4976208280633	840.8735903185712	833.3412541292347
842.715775667738	834.0692909523219	837.832829576233	842.1548739039375	837.3865463131813	840.7449867772805	832.7511312715167	843.2035793136397	843.1842324963341	842.3797862438128	843.201332695843	833.8891737389775	832.290412211118	833.4651594447342	834.1894153770609	837.7810340236608	834.3892198047113	845.6302077144453	833.3091245996027	845.9512604722843	827.1498932773595	849.6280631085548	835.378788489768	827.9584201513871	827.6434033252871	842.160939952386	839.298977284139	847.2331869949975	827.9982994716762	833.3412541292347
833.6110876415707	834.0692909523219	827.2431905896756	835.3859062038288	834.6833657812081	839.3323046417781	832.7511312715167	842.8230930711723	838.8163181392598	837.00001381167	841.0731273995827	830.8289012765741	827.9879773233115	832.4969946332219	828.9739955274152	837.7810340236608	832.541817477008	837.4186886343527	832.912476517028	834.4285618217924	827.1498932773595	835.4670555384338	832.9854726586042	826.7043683645226	825.5635593465274	838.1400243158392	838.1728616364056	838.5585552904671	827.9982994716762	829.8181965263577
832.0855363115187	826.4665854272199	823.6628169006611	832.1628280512164	831.8557531848346	831.0781204374346	825.4027486541788	841.7219337408704	837.0093298423415	832.3287491515556	839.7008712141583	828.171799322991	825.8351910755562	830.9093630269962	823.6475161039264	837.3124666148332	824.5187653307457	837.4186886343527	829.2858558253583	821.5528709916937	827.069132922693	833.976969161777	832.9854726586042	822.0737775011644	823.9724385737612	836.0098211236075	831.7364108506686	838.0119123702761	820.3324719674922	825.6966139092676
831.0188575107131	825.9143030094523	823.6628169006611	822.9473749366808	827.1063116064611	830.3747315658072	821.6115971084248	840.2284345220721	837.0093298423415	828.3729562044454	839.563289422094	824.4824972720633	823.5812525929401	830.7273723878944	821.354060475504	837.3124666148332	820.4875857353088	836.2828509715912	826.8815806770776	821.5528709916937	824.9823758370421	832.0979448543235	828.116339368486	822.0737775011644	822.4377163783453	831.6673169015166	824.8894399727862	835.7189980826778	820.1814043005317	824.1894678265605
828.9331303904056	821.9249867272969	823.3364228057492	822.8391670184639	822.4709394727138	827.8800841799858	821.1015505191656	840.1949496809628	837.0093298423415	824.5962265423215	837.2565957429671	821.6106879326283	822.9152220125313	830.4285715989913	820.375340617999	837.0265398352424	815.9845525845633	832.5659980502197	825.0860162223148	820.7043261687329	822.8086782204622	827.5857878728971	828.116339368486	822.0737775011644	821.6484326732036	830.5150588852678	820.0057765036648	835.7189980826778	816.3702497440788	822.4249262735774
827.2225608560765	819.4778695551353	821.6226675906812	821.2421964551953	820.9475436011417	820.9663595786687	820.7353678073814	839.5025980126832	837.0093298423415	823.9996061648123	836.0233298305644	821.0304588273104	821.9753244226473	829.9571736296951	817.2052366386168	836.6082789309888	815.0979437699546	831.7620616236292	822.2447773265175	820.1979569046367	822.7834147982182	827.5857878728971	827.8547240924718	817.9631473604359	819.369979664421	829.0356739323887	819.3450565199356	830.6775143841381	815.2600514392639	822.4249262735774
825.058488150445	818.9337928060177	821.0177368964979	819.3128106093043	820.5344548610656	820.5997329155501	819.2791225537784	838.4935461345123	834.4123647042645	823.9996061648123	834.4208816301154	819.562699998107	821.9644247463015	829.1123472677291	813.5099282310227	834.0249750247625	811.7769191879242	830.8791054170825	820.5097054644583	817.8996611999909	822.4127470217857	827.5857878728971	824.2002395054303	817.8744742277437	819.2546595217061	828.2652816097166	817.8146060601679	829.4298927743686	815.04920396675	821.7265676820109
824.7357114950033	818.3967414748686	820.3782848695773	817.782929351452	820.5036615826164	820.5997329155501	819.0432104613496	837.3295937860556	834.4123647042645	823.9865726571655	833.7508378259307	817.8899895766374	818.0539325700263	826.219499472305	813.5099282310227	831.352011999454	810.9784634705396	828.8482799404516	820.5097054644583	817.5191632540148	821.8259023725739	827.0681108593299	822.8702311465476	817.8427358989543	819.0169798477953	825.9907060614202	817.8146060601679	828.8132067526831	814.7839319540667	820.781005023108
824.5317778889951	817.8358426173779	820.212417044923	816.3332435907456	819.477874763679	820.524390142586	818.5586647887095	836.6192273546335	834.4123647042645	823.8078149488645	833.1568139783212	817.2122267518387	817.239918664147	819.463501076003	813.5099282310227	831.2902450937776	810.9784634705396	828.0063436425421	820.5097054644583	817.4891169805255	821.7890970237114	826.2568072064614	821.5701466785303	817.8153388060625	817.9723267090152	824.0797206089561	815.8456621172231	827.5260755126152	814.6984595436206	819.7549144606352
824.5317778889951	816.6682276677583	820.1157912376005	815.3061655597717	818.4086131075286	820.1642310357919	818.4222951836223	835.4947525795176	834.26843003768	823.7018982329737	832.8171719673907	815.5197831338343	817.239918664147	819.4464289015767	813.1571216247644	822.4307002602181	810.9784634705396	828.0063436425421	820.5097054644583	817.3794035498715	821.5146385268346	825.3532100350526	821.5064815297147	817.0195215481333	817.683620301721	823.9934639810507	815.4157285692276	827.5260755126152	814.3263094210746	819.5988188559484
823.9018538881907	815.4805524336003	820.0893516402465	815.3061655597717	818.4086131075286	820.1642310357919	817.943463442108	834.1543314325852	834.0014287888553	823.5346295080209	832.744989013553	814.2372963416191	816.9487984685168	819.2596631824453	813.1254458588376	822.3623892244483	810.7836861710148	827.129977938734	820.5097054644583	816.6167664347255	821.4826860786783	824.2665407691363	821.5064815297147	816.5477142232485	817.5593045018185	823.6283810232524	815.4157285692276	826.7284569372355	814.2811108734029	818.9037514002769
823.9009341226861	815.4805524336003	820.0445236397604	815.131809601873	817.9721595066103	820.0867431213018	817.6674554713279	834.1148619154746	831.8865022311883	823.4218416477262	831.8466595429811	813.7999158459457	816.9444541109478	819.0749130801701	812.7304246926014	822.3609105522519	810.7656986352306	824.2439842214524	820.2878408794563	816.2492617901192	821.2516090667216	824.1577320246497	821.5064815297147	816.0509301475257	817.0127373181233	823.5651220323698	815.3588548367559	826.7284569372355	813.981333106286	818.2519376018657
823.9009341226861	815.365633317549	819.7924135509744	814.0562425835391	816.8459504597424	818.7822443573262	816.5757527723237	832.5743604609477	831.8865022311883	823.4018172801576	829.6770741427363	813.7697932612131	816.3651106458753	818.7954587471255	812.7304246926014	821.0644161661115	810.7656986352306	824.2439842214524	820.1902894405282	816.2492617901192	820.5257883974361	823.1574236507731	821.4554132051552	816.0509301475257	817.0127373181233	823.3821242410436	814.4129926029887	826.7284569372355	813.1606341921332	818.0991578774439
823.9009341226861	815.365633317549	819.3093057674974	813.8701542341792	816.8459504597424	816.4337134957198	816.5757527723237	828.0956864124843	830.7417491789787	823.1390725631438	829.6679229632963	813.7103501909388	816.3651106458753	817.7241821875289	812.4944837730981	820.9496928363617	810.7592592785481	824.2392601103982	819.2009195886358	815.9595887072092	820.5257883974361	823.1574236507731	821.1887539217726	816.0509301475257	817.0127373181233	823.1489849535953	814.3902560435488	824.9473741550827	812.6326809590679	817.3719103625472
823.0397628059178	815.1285047649011	818.5401502789821	813.8701542341792	816.4661335133163	816.414721119207	816.5664503826575	828.0956864124843	828.9832553830901	822.9482571878947	827.8343252783034	813.4333889148759	816.3651106458753	817.4930540936807	812.1970571154956	820.8960282362461	810.6611164370781	824.2392601103982	819.1039366616423	815.9127198768016	820.5257883974361	823.1574236507731	821.1887539217726	815.8903443706032	816.5804417530791	821.9229205151775	814.2078741136783	824.6672490967069	812.2845380762095	817.3578548814697
823.0397628059178	814.8298208873406	818.5401502789821	813.7524606109015	815.8396203641552	816.2970583027442	816.5664503826575	828.0734180669918	828.9286451068224	822.6893079384107	827.8343252783034	813.2976802701448	815.3074256988361	817.4367979881316	812.0806411224085	820.7102519090995	810.3218777157282	823.8331550092772	818.269170568311	815.8989366542863	820.3483973917588	823.0119695463111	820.5995121785469	814.5542070576987	816.4809701012915	820.1153445006541	814.2027444465248	824.5486561748544	812.2845380762095	817.203758062827
823.0397628059178	814.6398601227177	818.5401502789821	813.4519252490901	815.5829005111291	816.1004779580144	816.0095551848442	826.6981051676133	828.4068854928037	822.6893079384107	827.0877079407392	812.9552080104922	815.3074256988361	817.2973177436584	812.0044012447532	820.6070104981814	809.8433753044183	822.4150391757828	817.6782990128997	815.8943660868647	820.2325478447617	821.4431185396132	820.1315360633503	814.4440055746092	815.8663878843192	819.2451509232862	813.8372992922033	822.514627212378	811.728577964027	816.0872689955182
822.9481646712885	812.1294594307291	818.0646973512852	812.6016898685235	815.4292371877324	816.1004779580144	816.0095551848442	825.8498589154236	828.4068854928037	822.6893079384107	826.4380903680856	812.6147909695148	815.1133504791742	817.2973177436584	811.9705207325178	820.0681575105189	809.7487643704193	822.3442509995998	817.0211087364319	815.4434587832353	820.1111698354772	821.4431185396132	820.1315360633503	814.4440055746092	815.7163478773159	818.8365922987743	813.823490563562	822.514627212378	811.2445791429922	816.0720676784091
822.689417421502	811.7124146196261	818.0646973512852	812.5643001320113	815.3786501129578	816.0765521445713	815.9949108730211	825.7002212753766	826.7473991249778	822.4960774114164	824.3838001361378	812.1034668184849	814.8479407136762	816.4170533783508	811.962968533813	820.0313348031164	809.7487643704193	822.3442509995998	817.0211087364319	814.8391849699537	820.054457266755	821.4431185396132	819.9911230082962	814.4265829513877	815.6818216520664	818.7430879358997	813.7758691769913	822.514627212378	811.2292867135742	815.993673162679
822.6039802046511	811.2514857527958	817.8120708799366	812.1937597641075	814.7555413504513	815.242384792444	815.1500781591687	825.2658909617516	826.421478040953	822.4534975760184	824.2373982356032	812.0667013015145	814.8372419914266	815.8535953317156	811.8940926942986	819.8989137521214	809.7060591182935	822.1524954035922	817.0211087364319	814.1723240581573	819.3796579322485	821.4431185396132	819.9911230082962	814.3179433779866	815.5815899843341	818.4044751152458	813.4304493591613	822.3621673027765	811.2292867135742	815.9859936871246
821.6995846594855	811.2282561394396	817.4701531805975	812.1282015873896	814.7400150544072	815.1273471064634	815.0104886382475	825.1685341507874	825.8047388319362	822.2859048292611	823.2733480777777	812.0667013015145	814.7828411883386	815.7947392477197	811.5137735358759	819.6817610003983	809.7024029818158	821.0408443798391	816.9828205525898	814.0547994679564	818.788488700772	821.3119287784293	819.9827439385033	814.2967845492549	815.5061001311146	818.4044751152458	813.4304493591613	821.3806341910033	811.1120282428441	815.871438226952
821.6995846594855	810.8141379105964	817.1955796539073	811.6271703443393	814.6476473535632	814.9585258504458	814.9473317827767	824.2033680502155	825.2911365975073	821.9593303944162	823.0753588950275	812.0667013015145	814.6450657804248	815.6946659604835	811.3593913594138	818.9566095968603	809.6271308891008	820.84114207109	816.7006058708627	813.8155478832888	818.6691737869083	820.8407983780577	819.6123823924886	814.1543887023017	815.1914566835218	818.0868397915206	813.1532670721658	821.344920993956	810.770399714248	815.6640458541175
821.6995846594855	810.743439218512	817.1530388327228	811.6271703443393	814.6476473535632	814.5640312320761	814.7033751362284	824.2033680502155	825.2911365975073	821.8378853213385	821.5586292642673	812.0667013015145	814.1901139000562	815.6946659604835	811.1075918949866	818.5025857674783	809.457728649883	820.7918746134516	816.6135871049502	813.7514041212577	818.641918827719	820.3725567571648	819.5926413558008	813.9406371838451	815.1914566835218	817.7976987472613	813.082842766374	821.2966613037996	810.770399714248	815.5957014792311
821.0417131109967	810.5985604432822	816.9641071255387	811.1487267377464	814.3825858341423	814.2937235611271	814.6644673365477	823.1184262086498	825.2050083927697	821.2897189087662	821.5320651421723	812.0667013015145	814.1901139000562	815.6191726107195	811.1075918949866	818.3791630795554	809.457728649883	819.2786438637988	815.8773989445816	813.6833205462036	818.5445541313534	820.3725567571648	819.5926413558008	813.8293194394271	814.9088237501898	817.7976987472613	812.9485633937268	821.2966613037996	810.4577064998451	815.2255079033052
820.2629537886471	810.5624050217149	816.9543725324608	811.1487267377464	813.6618900429121	814.2738514091349	814.6644673365477	823.1184262086498	824.9799635539725	821.2167612026836	821.5320651421723	811.9244248241829	814.1896701503338	815.4903123572159	811.1075918949866	818.1633998134449	809.4526143397103	819.2786438637988	815.8773989445816	813.5692200557731	818.5445541313534	820.0299138469749	819.5783796031344	813.6166138543056	814.7101596231985	817.760462639597	812.9485633937268	821.2115359470325	810.4577064998451	815.2238092368634
820.0980766458123	810.0305918884915	816.5800685357731	810.4856977725817	813.4909044130652	814.2522311240687	814.6103012950849	822.129311177235	823.4773842378477	821.0873272317148	821.5320651421723	811.8602204308081	814.0439961333605	815.433212696262	810.9616049381523	817.6572236425482	809.4510509754791	818.7519928254992	815.8697648816799	813.4758051142619	818.5445541313534	820.0299138469749	819.5738126513079	813.6166138543056	814.7101596231985	817.5379353022353	812.8905914053277	821.1802046547232	810.4022829982018	814.4923940448717
819.9182911976485	810.0305918884915	816.5318920903838	810.4856977725817	813.478876292354	814.2522311240687	814.3893737122922	822.0851051222273	823.4773842378477	820.8612177873314	820.5270182631147	811.7636528542896	813.4455671757449	815.433212696262	810.9416501404793	817.6526445989582	809.3822576098897	817.9350716963686	815.8093427573269	813.4758051142619	818.1414230374193	819.8891384596141	819.3057538262397	813.6066268231033	814.6932776705243	817.1272343696478	812.850205341325	820.6917030036329	810.3779525106333	814.4692686802198
819.6990397396874	809.7831938228791	816.3838033738654	810.4856977725817	813.478876292354	814.229215355781	814.3308511943366	821.8781667075559	823.4773842378477	820.6880314535435	820.5270182631147	811.7636528542896	813.2862214374796	815.0161139955899	810.7150418369056	817.6526445989582	809.2964888963949	817.4001356190174	815.5365440477515	813.3161803228239	818.0877857662349	819.1330986728026	819.1920493207582	813.6066268231033	814.6170255059944	817.0147399504235	812.8425652063211	820.271774434864	810.1675197939878	814.4613270616052
819.5006519094123	809.7501746620559	816.2321390219033	810.4193499249161	813.3547651115272	814.0528913794677	814.3215477744093	821.4228788531668	822.6397570092939	820.6880314535435	820.4816260227286	811.7636528542896	812.5785694289833	814.8659132627489	810.5914528171248	817.243877504595	809.2964888963949	817.3663419002025	815.3683412507659	813.3161803228239	817.8593413652976	819.1330986728026	819.1097235043202	813.5944566768903	814.4759179733038	816.886789624538	812.5599613246886	820.271774434864	810.0135118715947	814.1449867561511
819.3915019826566	809.6324463149441	816.2135710693374	810.3939822277938	813.3438175467611	814.0467032416678	814.2400050407646	821.4228788531668	822.5496009406422	820.6003619689662	820.396948651181	811.7636528542896	812.5733806921031	814.8606542152187	810.5914528171248	817.243877504595	809.2899531105984	817.3663419002025	815.3683412507659	813.3157783576678	817.8581607482068	819.1330986728026	819.1097235043202	813.4800261226591	814.4403786417447	816.5636022361874	812.5599613246886	820.0201568572179	810.0135118715947	814.1449867561511
819.0508044973494	809.4661410497349	816.034889294324	810.3939822277938	813.208123622436	813.9913251424457	814.1487092083349	821.4024409961515	822.5298822677769	820.1562851106015	820.0754677196844	811.4917692274349	812.5733806921031	814.7756158890002	810.5914528171248	817.243877504595	809.2598337257244	817.3409173202166	815.3639618423487	813.239854608217	817.8013537586561	819.1330986728026	819.0944323116182	813.2676001948013	814.4322748777394	816.5548202401559	812.5599613246886	820.0201568572179	810.0066375413231	814.1449867561511
819.0487023076807	809.3387528365228	815.5012797982058	809.9660797609158	813.1131961327162	813.9599705616911	814.0405222412014	820.7777688317009	822.40841281232	820.1562851106015	819.3592530811837	811.4687603938373	812.5393657631924	814.5839415996618	810.5277436718554	817.1407256534424	809.2598337257244	817.0997039465328	815.0317132149764	813.239854608217	817.7961543477364	819.0251830133825	818.8409825849953	813.2391938872719	814.2439847384389	816.3971112572748	812.5589836886043	819.9635265755721	809.7729558161933	814.0924150211421
818.845211438736	809.2248550235859	815.5012797982058	809.9660797609158	812.6727849883652	813.8434921618551	814.0405222412014	820.7777688317009	822.189737682325	819.9895628191381	819.3592530811837	811.4559668626898	812.5374904758663	814.4918089823885	810.4107753914762	817.1093015304361	809.1995582220209	817.0106822623682	815.0317132149764	812.8610748716061	817.7961543477364	818.9077785599554	818.8409825849953	813.162766717921	814.1439379595296	816.3422899151809	812.3330824387486	819.7331925783519	809.4607938741137	813.9275787633464
818.845211438736	809.0745409672738	815.5012797982058	809.3287756905157	812.6727849883652	813.799400938496	814.0379706462952	820.7777688317009	822.1373415327562	819.8292417790118	819.3564652192283	811.3701127114515	812.1663329143961	814.32798355062	810.1562309579928	817.1093015304361	809.1700665503962	816.9965125267028	815.0317132149764	812.7261362950945	817.7961543477364	818.8268503156211	818.8409825849953	813.1158681813783	813.8772353905883	816.3422899151809	812.2104713181307	819.4261876859764	809.4607938741137	813.9132242352077
818.8127280739118	809.0402280803581	815.2046809305641	809.3287756905157	812.5815618686828	813.6310112650299	814.0339721071969	820.7777688317009	822.0607092969618	819.8292417790118	818.9712371435578	811.3447457930687	812.1663329143961	814.238656657154	810.0227543440081	816.9638068438394	809.1668950562627	816.1459377459653	815.0080094490418	812.7054412856479	817.5320918624792	818.8268503156211	818.7791803842815	813.1158681813783	813.8772353905883	816.3422899151809	812.2104713181307	818.6787698099512	809.4607938741137	813.9105877382563
818.7030798093883	809.0402280803581	815.2046809305641	809.3287756905157	812.5522704553299	813.6005735505644	814.0339721071969	820.7777688317009	821.5393778101134	819.7691082200702	818.9712371435578	811.3235316156733	811.969552300523	814.238656657154	810.0227543440081	816.9017957936624	809.1527887167925	816.1459377459653	814.7370162203584	812.70377421875	817.5320918624792	818.7792502193846	818.7791803842815	812.7001271370557	812.8965439964695	816.2316889754934	812.094794491492	818.6787698099512	809.3366377694779	813.5606755951113
818.6984411023975	809.0392809688485	814.9582167238519	809.3287756905157	812.227918650611	813.5734492551549	814.0301780163851	820.7644939781773	821.1120921947721	819.6770963948544	818.9137407653768	811.3153012517047	811.9230576266207	814.1218080049248	810.0227543440081	816.7906633685516	809.1460365657736	816.1459377459653	814.4217407951236	812.70377421875	817.4641099883702	818.764209691051	818.6409361300312	812.7001271370557	812.8312452456013	816.1980661312538	812.094794491492	818.416767793645	808.8206360891401	813.5530100276179
818.6891955087742	808.9555323100781	814.9582167238519	809.3287756905157	812.227918650611	813.4959609084124	813.7424286773346	820.4996371905453	821.1120921947721	819.6492922856346	818.860821105294	811.3153012517047	811.9230576266207	814.0840483579983	810.0227543440081	816.7642627185447	809.1013476181469	816.1459377459653	814.4217407951236	812.4380264552175	817.3937083684689	818.3655163325756	818.6408794491522	812.55416406805	812.5034388014884	816.1980661312538	812.0231719418	818.416767793645	808.8206360891401	813.4817383716435
818.5321256935206	808.9068863902407	814.7937412923003	809.3264309934764	812.1935199800128	813.4808233344022	813.7423110284493	820.4996371905453	821.1120921947721	819.2916936420027	818.860821105294	811.2289385295999	811.9163153625009	814.0840483579983	810.0227543440081	816.6804106193593	809.1013476181469	816.0746077112269	814.4217407951236	812.4372755420721	817.3577489986366	818.3655163325756	816.8054183185495	812.55416406805	812.3690894525272	816.1318379521736	811.9246249845736	818.4027167246971	808.8206360891401	813.4817383716435
818.4743807479545	808.8815397880044	814.7769772265746	809.2001831786905	812.1871109217551	813.4542584115756	813.6763267985032	820.4983616612458	821.0019959182025	818.7377199569592	818.8505461381972	811.1507328451813	811.6417694523119	813.9733806998311	809.9165889765346	816.4900659056085	809.0928619047883	815.668367493385	814.217816554489	812.4372755420721	817.3326957397352	818.3643067079965	816.8054183185495	812.5495302590451	812.3690894525272	816.0604139429395	811.8639844343735	818.2492213337867	808.8206360891401	813.3929505016729
818.378249323916	808.715978610586	814.6925825183483	808.8893075745657	811.9950225263708	813.4542584115756	813.6132655657176	820.4449675571025	821.0019959182025	818.6755504816339	818.6097418509029	811.1260912732156	811.6417694523119	813.7199990327337	809.7931712507208	816.3610910613392	809.0928619047883	815.5325825397912	814.2017159638094	812.3949425936173	816.9778360788936	818.3643067079965	815.8091217284015	812.4944229004412	812.2836496467064	815.9384904285978	811.8504009416803	818.247501148327	808.8015856510907	813.3929505016729
818.063913962892	808.715978610586	814.6925825183483	808.8893075745657	811.9950225263708	813.4542584115756	813.6132655657176	819.9959887878617	820.7836575753056	818.6345780746543	818.6072672209307	811.0611630048237	811.6352090203357	813.7199990327337	809.7931712507208	816.3610910613392	809.0928619047883	815.5285638683192	814.2017159638094	812.3889777912461	816.8888456790132	817.8471514364581	815.7553542626763	812.4049839844147	811.7624271302091	815.9384904285978	811.8366060134554	818.121593908613	808.7804661695407	813.3929505016729
818.063913962892	808.715978610586	814.6347584391656	808.8893075745657	811.9502054821052	813.4507137797859	813.599368431184	819.9959887878617	820.7683838139735	818.4153859154243	818.5208711451419	811.003158371753	811.5691328299251	813.707990623916	809.7931712507208	816.1863796240058	809.0684103349744	815.24543322912	814.1557308600952	812.2828663276231	816.6530466300226	817.8471514364581	815.7553542626763	812.3632997739468	811.7600329447301	815.8960120229677	811.8299813665296	817.6135757690605	808.7496339075219	813.3929505016729
818.0257613181502	808.6150346512676	814.4919146145024	808.8802807018999	811.6268681925985	813.3505223384736	813.377283305419	819.9959887878617	820.3459265228594	818.4100002258087	818.4668146556539	810.9404130972565	811.0325671869318	813.6556280323913	809.791540027135	816.0394538519369	808.8914378040141	815.2393673213611	814.1557308600952	812.2549949895567	816.120730843195	817.8471514364581	815.5840765496192	812.2061915766344	811.7359970230677	815.8354058415226	811.7555461113627	817.4788431828222	808.4955470192714	813.1794979056656
818.0188183499142	808.5486641804694	814.4787250728183	808.8612776138772	811.6261587249289	813.2706121534875	813.377283305419	819.9666441353494	820.3392265599281	818.365089910357	818.4480957239764	810.9385070472854	811.0325671869318	813.6476559501156	809.786341451078	816.0394538519369	808.8914378040141	815.1458544680912	814.1474147471055	812.2549949895567	816.120730843195	817.8471514364581	814.7804503841714	812.2046244756093	811.3334601171174	815.6987132457976	811.7532308315182	817.1017671173821	808.4826822119848	813.1794979056656
817.9612829663907	808.5486641804694	814.3246709042803	808.7992478552223	811.6261587249289	813.260342730557	813.377283305419	819.9666441353494	820.2178013979128	818.1950316075865	818.365121926853	810.8380387540034	811.0325671869318	813.6071960323152	809.7733501539582	815.9651995660054	808.8914378040141	815.0806336843132	814.1474147471055	812.2533737577215	816.120730843195	817.7557046809706	814.7804258322932	812.2046244756093	811.3334601171174	815.6987132457976	811.3582703292245	816.7497055953066	808.4826822119848	812.8864011950694
817.8448576392252	808.5486641804694	814.2560981349901	808.7990404484087	811.1728997182037	813.260342730557	813.3306598936587	819.8624132362044	820.1300900985194	818.0764198683494	818.3008254303538	810.8005243013514	810.9713447345041	813.4467518090728	809.743917326591	815.9651995660054	808.8914378040141	815.0335657457882	813.9726495659344	812.0999894974675	816.1060094756352	817.7065710022603	814.6004604501611	812.1610487822667	811.2623364609886	815.6806209612342	811.3582703292245	816.6934034711308	808.4305491424557	812.8864011950694
817.8448576392252	808.4985979934053	814.2560981349901	808.7990404484087	811.1728997182037	813.2318203992091	813.3306598936587	819.6638547253962	819.5781226515763	818.0492182149671	818.0013772435589	810.7730478483771	810.9713447345041	813.3976307041409	809.736853319811	815.7222549861895	808.7993622257776	815.0077216207787	813.9726495659344	812.0999894974675	815.9439770843259	817.7065710022603	814.525903005199	812.1504889776904	811.2369170971931	815.6667602989467	811.2572558442638	816.5779347697371	808.293264883035	812.8864011950694
817.8448576392252	808.2610398321481	814.1818544588322	808.6000562543752	811.1728997182037	813.2201858014483	813.2722555120927	819.4611576851385	819.5781226515763	818.0492182149671	817.8934474481257	810.755662181662	810.9549915024689	813.3371499553382	809.6162772583892	815.7222549861895	808.7301055539647	814.9995490000266	813.7062386945004	812.07370210371	815.9438953219385	817.6868270923675	814.4734756613167	812.1385518805974	811.2239243257052	815.6093605013044	811.2572558442638	816.5637760397689	808.2407025401852	812.8676670406547
817.8448576392252	808.0805614674999	814.127767543778	808.6000562543752	811.1137319618756	813.1804890410378	813.2524327110013	819.4611576851385	819.5781226515763	818.0182007127199	817.5396282398746	810.6907204507243	810.9473840571197	813.290711588259	809.6142396372809	815.7222549861895	808.7301055539647	814.9994018121218	813.688471745907	812.0205323096196	815.8246528177374	817.6868270923675	814.4560834022905	812.1100245528081	811.1677680665053	815.5348087790269	811.0912110101094	816.5370575337867	808.2257955652228	812.688390988829
817.8150458904615	807.8779745756093	814.1189164570513	808.5927122715964	811.04396492001	813.1804890410378	813.2515065127031	819.3909370098381	819.4297690222998	817.5375484210438	817.500798874316	810.6186716585274	810.9462652068835	813.290711588259	809.5261517619715	815.7222549861895	808.7301055539647	814.7987258421599	813.688471745907	812.0123189949626	815.8246528177374	817.6868270923675	814.4560834022905	812.1100245528081	810.814089323369	815.5348087790269	811.0892585858719	816.4801029642286	808.221017786675	812.6799937965078
817.7561876887136	807.8166192181424	814.1171334882396	808.4912688059685	811.04396492001	813.169942775889	813.2148083618721	819.3909370098381	819.4297690222998	817.4214829161456	817.500798874316	810.5493328918014	810.9462652068835	813.2342468934398	809.3207454471318	815.4707257414582	808.7284237398934	814.7128493398152	813.6390369382614	811.9404963601795	815.7172211429139	817.6689803199221	814.3659962806531	811.9822996586668	810.814089323369	815.477223779792	811.0868532576434	816.4196406704253	808.210588733097	812.603320466176
817.7311704182358	807.7947209948456	813.8245566304614	808.4912688059685	811.04396492001	813.1397291159656	813.2148083618721	819.381249274218	819.4060683048415	817.4214829161456	817.3930343814742	810.5296535288701	810.9349862687102	813.2342468934398	809.1453244119555	815.4208509311303	808.7197849238214	814.608508588376	813.5697669939304	811.9404950467732	815.7172211429139	817.6102968566614	814.3233596425782	811.9822996586668	810.814089323369	815.4543504340087	811.0700583780196	815.3497017988368	808.1903416581413	812.6033183452009
817.7095576567084	807.7511756817484	813.6629996181666	808.4730959184395	811.0354489893987	812.9969664442528	813.1643695653544	819.3785350253758	819.3223293363923	817.3738193963386	817.3063212239578	810.4646517586663	810.9024904976086	813.2150419412098	809.1181730660504	815.376187007442	808.6966023671318	814.0264718962594	813.1364739607033	811.9404950467732	815.7172211429139	817.6102968566614	814.3233596425782	811.9822996586668	810.109286082901	815.4543504340087	811.0666744424548	815.3497017988368	808.111150786352	812.5941413365852
817.5891816596899	807.7511756817484	813.5753392641549	808.2754517376567	811.0340594748418	812.9969664442528	813.1478959010029	819.3533580919443	819.2233955963192	817.3738193963386	817.2845214008438	810.3976206389399	810.8930548642487	813.1857943803172	809.0861029614872	815.376187007442	808.6931101031963	813.9202437457449	813.0762710896814	811.9328815242923	815.7085324280913	817.5060464184854	814.310077004545	811.8005874025605	810.005690552427	815.4458142988044	811.0624725855246	815.3497017988368	808.0606200313671	812.5941413365852
817.5858132374724	807.7441312652984	813.4416033200956	808.1929038953559	811.0333014947199	812.9942530378544	813.1427625609983	819.3533580919443	819.1377840687828	817.3448823593892	817.2037083154249	810.3704436573215	810.8924293311226	813.1340406516449	809.0749869964643	815.3698937217168	808.6483775285619	813.9202437457449	813.0762710896814	811.8451732631172	815.7085324280913	817.4481183023555	814.310077004545	811.8005874025605	810.005690552427	815.3983284847969	811.0624725855246	815.3497017988368	808.0537214742561	812.5193958338654
817.5841535802496	807.7436047801701	813.4112206637299	808.1419060655232	811.0333014947199	812.9896035197163	813.1096857389043	819.3533580919443	819.1377840687828	817.3295289512715	817.1665182903149	810.3704436573215	810.883470412254	812.9893589634765	808.9521145132754	815.3496474748189	808.6421853319005	813.701061522872	813.0094758557543	811.8451732631172	815.6386829661064	817.4192341234494	814.0914914886558	811.5541761450468	810.005690552427	815.3676442289682	811.057368846812	815.0057470861547	808.0264584304635	812.3491540390462
817.5363156262016	807.6853282433487	813.3630139050666	807.9243560430459	810.8527740962727	812.9124058457701	813.0356625124712	819.2951474389926	818.9290044763198	817.1795081786876	817.0714180641789	810.3704436573215	810.7367465741006	812.9656895569377	808.9013050214613	815.2365263632875	808.601995929499	813.6268355466722	812.9956641490704	811.8451732631172	815.4717500834086	817.4192341234494	813.9907438720597	811.5541761450468	810.005690552427	815.3671560360787	811.0189040473633	814.8259566354837	807.9525512811406	812.2332044294518
817.3833146012481	807.623527432803	813.3391311569169	807.9243560430459	810.8527740962727	812.8169542674415	813.0356625124712	819.2166804601683	818.9281320629442	817.0814672623013	816.9844888025176	810.3469813850373	810.7367465741006	812.9656895569377	808.856932266896	815.2365263632875	808.5856730422277	813.5304422426414	812.8815739866883	811.7807448740472	815.3428658412496	817.4121530095058	813.9826341063626	811.4934923089995	809.8064201104954	815.3671560360787	811.0077866503015	814.8259566354837	807.8160725986776	812.2270924497014
817.3833146012481	807.6176211284621	813.229996987036	807.9243560430459	810.8395503067497	812.8169542674415	813.0356625124712	819.1187171603494	818.9129822136268	816.9165775104548	816.9758275044845	810.3307352986179	810.7367465741006	812.9589046986488	808.8083143238981	815.2365263632875	808.5680198547799	813.3530865586846	812.8815739866883	811.7807448740472	815.3428658412496	817.4121530095058	813.9826341063626	811.4100747330217	809.7758811924684	815.3340235786782	811.0077866503015	814.7409684064154	807.6589972743119	812.2270924497014
817.380522208683	807.6078288854893	813.229996987036	807.9140018810091	810.8213929857353	812.8169542674415	812.8278035545737	819.1187171603494	818.8963826475451	816.8339630821166	816.9379955304944	810.3307352986179	810.7364328854488	812.8444174456203	808.8083143238981	815.2365263632875	808.4751581232696	813.1893192299459	812.8772195547708	811.7698067763308	815.3428658412496	817.4086694317258	813.959978082906	811.3741602821372	809.7354284619388	815.2974970055727	810.9785635924048	814.7409684064154	807.6589972743119	812.2270924497014
817.3783740133392	807.5942585093918	813.1762595916543	807.7699862782277	810.7705779975099	812.7883990133922	812.7890176125452	819.0414719455027	818.683907536968	816.8339630821166	816.9087080938463	810.3255668166219	810.6332866039531	812.8240012221823	808.7738709980279	815.2109900121287	808.4435536961194	813.176602433053	812.8617870694677	811.6880734375299	815.079857820281	817.2537915519182	813.944043165719	811.2698287814532	809.7038857820107	815.2847832231926	810.9353620489362	814.000936029323	807.6334432498718	812.2068478304637
817.0935723707794	807.5651014887007	813.0357653605533	807.7699862782277	810.7705779975099	812.7356738534841	812.767217281214	819.0414719455027	818.683907536968	816.8142718594491	816.7670632902372	810.2871726738172	810.4605209512296	812.8068818774246	808.7737999167551	815.1886162820001	808.4013062804829	813.0730694759214	812.8233828732232	811.6744367922802	815.079857820281	817.2537915519182	813.9385253100063	811.210730030782	809.6639644838547	815.2754639195165	810.9206703397448	813.7896071474594	807.5170003758536	812.2068478304637
817.0873121624128	807.4886834738007	813.0003153391146	807.7159007749509	810.7193170760208	812.7342671704046	812.767217281214	819.0414719455027	818.683907536968	816.7777120875453	816.7670632902372	810.2435053522247	810.4605209512296	812.6901546926916	808.5907638048265	815.1205474500919	808.4013062804829	813.0698097021485	812.8233828732232	811.6655506497128	814.9593129426885	817.2537915519182	813.9225883577011	811.0858239392719	809.6334052748311	815.1791397680433	810.8979240469395	813.7885347954119	807.2116282359185	812.2068478304637
817.0808799158777	807.4346059974159	812.8117233862497	807.7159007749509	810.6972574298882	812.729205769431	812.7265305225088	818.9532306219885	818.6062005738924	816.7212157596296	816.413551770877	810.2139220773311	810.4605209512296	812.6901546926916	808.5907638048265	815.1205474500919	808.4013062804829	813.0218939835104	812.760141515151	811.6623506771458	814.7162289866825	817.0895243044916	813.7526004213262	811.0858239392719	809.5679109000818	815.1757465345624	810.8452077352467	813.7094188315318	807.2116282359185	812.1817687107399
816.9921392277192	807.3912734586418	812.8117233862497	807.6508111512875	810.6130010806525	812.675577213342	812.7224298949277	818.6436874854699	818.5888067830776	816.6808248868268	816.3776705271887	810.2139220773311	810.362280231433	812.6312255594949	808.5187850949513	815.0802185230876	808.3502578895723	812.9281066742291	812.6562431147386	811.5677734842618	814.6747722212831	817.0839986418376	813.7124211512654	811.0709773921307	809.5219370716198	815.1539434525462	810.7281391970125	813.6838712710066	806.8729440345767	812.1561909434489
816.9755149955517	807.3877474198833	812.8117233862497	807.6489294164846	810.5877125566968	812.5247545371226	812.7088671956923	818.6432247881392	818.5888067830776	816.610402068361	816.3776705271887	810.2103782473401	810.300873354293	812.5766749937662	808.5187850949513	815.0717096492198	808.3458812771748	812.8141596123481	812.6562431147386	811.5677734842618	814.6604155857318	817.0814871101157	813.7118163319541	811.0664790764455	809.5219370716198	815.1464743163584	810.7281391970125	813.5096358683485	806.7401824292484	812.1220992001112
816.7569354936278	807.2631057748697	812.6521095551102	807.5472133025023	810.5566433360017	812.5215157284484	812.6147612831394	818.6095308996729	818.3182323256009	816.5837271041501	815.9530451550658	810.0697272041385	810.2144876512009	812.5437543327705	808.5133698226832	815.0308307075288	808.307665737441	812.7334631012643	812.6562431147386	811.5677734842618	814.545445412031	817.0702570377158	813.6441545641495	810.9464794978	809.4167481850118	815.1460911326722	810.7281391970125	813.5096358683485	806.7401824292484	812.0608499063502
816.4602544450979	807.1284485427124	812.6521095551102	807.5345656736969	810.5385149045993	812.5153034060139	812.6147612831394	818.5900967915283	817.9734817895912	816.5767081728227	815.5448718922254	810.0697272041385	810.2144876512009	812.5194632618817	808.4510512421415	814.9979187844476	808.301285252247	812.5890665866925	812.6531847796	811.5494408744773	814.545445412031	817.0226803419519	813.1287702295137	810.9464794978	809.4167481850118	815.1364630196442	810.7031878491136	813.5096358683485	806.7401824292484	812.0550101041898
816.4602544450979	807.1180313364317	812.6451825197089	807.5020100647205	810.5231918539241	812.4921116718551	812.6147612831394	818.4514032157346	817.9734817895912	816.5551348425383	815.5093155623509	810.0326475922086	810.21435853413	812.5194632618817	808.4510512421415	814.9917519604229	808.301285252247	812.5890665866925	812.6104483734076	811.5260735778717	814.5239614428315	817.0202742501092	813.1253426503029	810.9464794978	809.4167481850118	815.1358439971777	810.7004850772458	813.4626214687987	806.7401824292484	812.0339426227383
816.4602544450979	806.9876503119812	812.6363347002255	807.5020100647205	810.4125652043001	812.4795048537069	812.6134485105471	818.4020600141705	817.9734817895912	816.5524575776933	815.467179459376	810.0204927929269	810.213240401027	812.4732798945777	808.4510512421415	814.9238994291381	808.2879191458986	812.5737921008085	812.6046860338724	811.5068415468016	814.3651792044462	816.9830862802751	813.0950397392112	810.944910741552	809.4087896605155	815.1346185845488	810.6847781594016	813.2259429396127	806.6871100995739	812.0339426227383
816.3250064149305	806.9876503119812	812.630445450898	807.406564256277	810.4125652043001	812.4767143280071	812.5551252386825	818.3608942729767	817.9734817895912	816.4399189845765	815.4456539294089	809.9934134937766	810.2091431313391	812.3815605015449	808.4510512421415	814.9199166405072	808.2655557670815	812.4467447654871	812.5996854930987	811.5038040881858	814.3386333121152	816.9053799151637	813.0470247188177	810.8914367097829	809.3958692909217	815.1123394278519	810.6533436563309	813.1270102125742	806.62457006999	812.030021562075
816.298107267349	806.9748902892297	812.533586972037	807.406564256277	810.411387895706	812.4650342660242	812.5551252386825	818.333088978148	817.9734817895912	816.4392313884749	815.3471558077428	809.9414690175496	810.1887572362731	812.3502207520493	808.3479445687409	814.9089786869318	808.2250459339343	812.3842045729693	812.5439179700793	811.5028448842284	814.2500902149968	816.8133884999397	813.0368156236095	810.866540060105	809.3573042419245	815.1093627415676	810.6176801882729	813.1137843936287	806.6242752895065	812.0293402905862
816.2836269706847	806.9423383955622	812.533586972037	807.4021744054902	810.3497710598966	812.3802859087486	812.4978467559644	818.3036109494413	817.9734817895912	816.3094026630429	815.3401507300057	809.8967919769867	810.1648050413107	812.311994346707	808.3479445687409	814.9089786869318	808.2241421052593	812.3450322870988	812.5402766448759	811.4826655096991	814.229002428576	816.7607854308613	813.0210016924917	810.8134000863481	809.2703237547166	815.0001851317664	810.6062447502189	813.1137843936287	806.6201566091389	812.0293402905862
816.2827422379278	806.8808591129539	812.349352118003	807.323422489569	810.3272669088467	812.3762875007835	812.4931696999791	818.2964186855596	817.9734817895912	816.3094026630429	815.2978800164865	809.889990352422	810.1457837215609	812.3051805736638	808.2962673846995	814.8244858636333	808.1973654256027	812.0761472011014	812.5402766448759	811.4767321669011	814.229002428576	816.7607854308613	812.9940139197893	810.8094800005746	809.253294119643	815.0001851317664	810.4540229076498	812.2783240546843	806.6200803033215	812.0292160513338
816.27488152483	806.8808591129539	812.2891557277595	807.289048588538	810.2844756801062	812.3762875007835	812.4592200428896	818.2560908224095	817.8396107460305	816.3094026630429	815.1215607641261	809.889990352422	810.0389081542764	812.0909758024344	808.2655974044078	814.8244413622981	808.1878081005802	811.9111491908218	812.4079324537411	811.4654439514472	814.2288258239104	816.7381706970009	812.9940139197893	810.781131225686	809.1410606046467	814.999059712236	810.4540229076498	812.2783240546843	806.5553317564778	811.9529884341782
816.2610534400941	806.8779084476214	812.2891557277595	807.1638660815224	810.272715121453	812.3186421119416	812.4069682885656	818.0492910263639	817.8396107460305	816.3094026630429	815.0269951694861	809.889990352422	809.9797177973313	812.0909758024344	808.2655974044078	814.7737659759525	808.1835164588681	811.6100723590074	812.3894571674139	811.4031974477587	814.189165906797	816.7179135940414	812.934656851815	810.6574857398791	809.1410606046467	814.999059712236	810.4352245744083	812.2546697852576	806.4847111255539	811.9529884341782
816.2431275950785	806.8697947577954	812.2842151962849	807.1638660815224	810.2635374053045	812.2891117818122	812.3908932656035	818.0492910263639	817.7722503185352	816.3044581110856	815.0268598115075	809.8572227165215	809.9481680356257	812.0909758024344	808.2458531570462	814.6251895070652	808.1389165090727	811.5679070995926	812.3669818607952	811.4025899373268	814.06262636168	816.6826852775874	812.9304068487999	810.4562812244628	809.1137962116619	814.950285362334	810.4001165950633	812.2455310870246	806.4745099027717	811.9529884341782
816.2431275950785	806.8634965737441	812.2842151962849	807.1638660815224	810.2635374053045	812.2764380285946	812.384710029637	818.0492910263639	817.7395690998668	816.3044581110856	815.0215839457668	809.8055248229466	809.9380560646471	812.0909758024344	808.241003945571	814.6251895070652	808.1389165090727	811.5339836369528	812.3239231931631	811.3787876421479	814.06262636168	816.6826852775874	812.9304068487999	810.4562812244628	809.1137962116619	814.950285362334	810.4001165950633	812.2249502364116	806.4683492263066	811.9529884341782
816.2293707185993	806.8585436964117	812.2840281244377	807.1638660815224	810.073582331688	812.274824551651	812.3290596780929	818.0091653933415	817.678996543283	816.3044581110856	814.9352313104687	809.7865571010246	809.7451428916345	812.0909758024344	808.1970246425756	814.6251895070652	808.0995977088406	811.5339836369528	812.3239231931631	811.370434903451	813.9419673705492	816.6826852775874	812.9304068487999	810.4562812244628	808.9872616642795	814.950285362334	810.4001165950633	812.2147143395596	806.4587454133016	811.9529884341782
816.2166049435854	806.8223555428433	812.2182853576242	807.0100540067403	809.858152473389	812.2061374545968	812.3290596780929	818.0087561513006	817.678996543283	816.2752546158309	814.9295657576749	809.7578827539743	809.7150456555108	812.0049691320969	808.1550579366109	814.5970283724647	808.0995977088406	811.5063866094495	812.3218262899796	811.3675137732325	813.9419673705492	816.6750584544559	812.9146534119272	810.4175048202898	808.9791894238449	814.9501252941772	810.357173838449	812.1947949225473	806.4393099198628	811.9083835821955
816.1969428336371	806.8223555428433	812.2182853576242	807.0100540067403	809.7701131033887	812.1877233920375	812.3217836502853	818.0072895270688	817.6633852567569	816.2752546158309	814.9127522893344	809.7540692591864	809.7150456555108	812.0049691320969	808.1424196887438	814.5879963561113	808.0995977088406	811.4698337006865	812.3218262899796	811.3623935372755	813.9384439464	816.6472670856115	812.8842534129317	810.3676779410932	808.9598262797477	814.8974036146489	810.3562813054567	812.1612860743742	806.4325488854116	811.9083835821955
816.1331445605075	806.7327442972263	812.0981743060906	807.0100540067403	809.7406920713687	812.1651816858825	812.2915797763405	817.9994257092096	817.6448700124434	816.2400521124317	814.909478816684	809.7304634180472	809.7082355841113	812.0049691320969	808.1356631613342	814.5879963561113	808.0582319295008	811.4527662911064	812.2732742319148	811.3554660958398	813.9384439464	816.5007535691756	812.8842534129317	810.3479148440719	808.9324037330957	814.8974036146489	810.3562813054567	812.0605616286989	806.4325488854116	811.9083835821955
816.1331445605075	806.7327442972263	812.0981743060906	807.0035840994792	809.7406899850662	812.114055748451	812.2428013994526	817.9994257092096	817.6395763054809	816.2178852420669	814.7730143571285	809.7129567294504	809.6701781985136	812.0001332196724	808.1192069318953	814.5831824471932	808.0479681158068	811.4474152962928	812.2526173559536	811.3395078675558	813.8540410968212	816.5007535691756	812.7369424114289	810.3479148440719	808.9041986715097	814.884536858309	810.3404879647717	812.0605616286989	806.4183380409065	811.9083835821955
815.9944785596306	806.7160953028731	811.9358144341579	807.0035840994792	809.7406899850662	812.1087033348643	812.232954581901	817.9841894081312	817.5542105491564	816.1962489020841	814.7730143571285	809.6994422796902	809.6701781985136	811.9837840393224	808.1192069318953	814.5430348150066	808.0403623154624	811.4185155475823	812.2225714988808	811.2766480476665	813.8540410968212	816.4283702615103	812.7369424114289	810.3336886928802	808.8936893471379	814.8754771531552	810.3362924804732	812.0299648789993	806.3936467361326	811.9083835821955
815.9944785596306	806.7014987842612	811.3469365247722	806.9076312038987	809.7236209903664	812.1087033348643	812.2196988009978	817.9610354175195	817.5542105491564	816.1773502895436	814.7730143571285	809.6994422796902	809.664429289237	811.9837840393224	808.0944249513695	814.5368620153419	808.0399789514331	811.2965791805402	812.2188064210208	811.2766480476665	813.8540410968212	816.4283702615103	812.7369365522287	810.321270059594	808.8905016544438	814.855918999683	810.2411593211061	812.0240184730541	806.3456059860413	811.9083835821955
815.9147475979418	806.697195338528	811.2386002295027	806.9076312038987	809.7173470078665	812.1087033348643	812.2196988009978	817.9486455289253	817.5380593156051	816.1005485145339	814.7670853368271	809.6932330533236	809.6621666354449	811.9661542697522	808.0944249513695	814.4884072144831	808.0381058893444	811.2945091789985	812.2113986771562	811.2747516434745	813.8434147395908	816.3804961404804	812.7064011905269	810.2657856866897	808.8767331059154	814.8411569710945	810.241132262129	812.0239262672055	806.2940603167239	811.8913176883074
815.907616603474	806.697195338528	810.7181302886204	806.8727989729662	809.7117505808384	812.0431743372794	812.2159064131845	817.9471850670486	817.5374092834178	816.0903519689396	814.6690860771203	809.6932330533236	809.6206292137534	811.9661542697522	808.018180017761	814.4884072144831	808.036049296128	811.2546268172696	812.1961250513468	811.2747516434745	813.8364059938972	816.3795094725513	812.7048959803064	810.2657856866897	808.8279023032782	814.8298775436028	810.1930640102476	812.0204610586692	806.2865477499809	811.8905639189054
815.8885053199124	806.6889891730148	810.7181302886204	806.8566094183959	809.7047139988193	811.95932117263	812.196291768338	817.9471850670486	817.5373313929417	816.0716899398674	814.6672494586905	809.684446461093	809.6197899601264	811.8662761839116	807.99697703454	814.4822199376878	808.025459633592	811.0726683168659	812.1961250513468	811.2654166864036	813.8287547642964	816.3676958638583	812.6549793021437	810.2309672558968	808.8279023032782	814.7999498998777	810.192778077278	812.0025028841677	806.2757269032201	811.8905607251596
815.8502207845618	806.6716841514742	810.5382494826669	806.8121341911034	809.627673109277	811.943669360192	812.1719724250132	817.9471850670486	817.4727665058136	815.999098823292	814.6658486226277	809.6431051591867	809.6111338571294	811.8576905222933	807.9821798727091	814.4822199376878	808.0068818895537	811.0726683168659	812.1512811219246	811.2447628520669	813.7974081609264	816.2828277885059	812.6493288538212	810.2254775243147	808.8163766583294	814.7932059286644	810.1836847109874	811.9198264200816	806.2142037675577	811.856846587634
815.79716991754	806.647551356063	810.4133157552999	806.7451847526174	809.620931059549	811.9284046303965	812.1719724250132	817.8439078635059	817.4727665058136	815.8144737473518	814.6614891349564	809.6397286955248	809.5818590352334	811.8163616465001	807.9322447809836	814.4100616957653	807.9696067711882	811.0726683168659	812.1407777339163	811.2428319294197	813.756858744371	816.2828277885059	812.648602602454	810.2205831703749	808.7992198769172	814.7724100984432	810.1669341898707	811.9198264200816	806.2074340043569	811.856846587634
815.79716991754	806.6223937517476	810.4133157552999	806.7293244753215	809.5966763811888	811.9082388588073	812.1612295450874	817.8439078635059	817.4727665058136	815.8078965515751	814.6275320932504	809.6394369484648	809.5738356766361	811.7651536921569	807.9316192652408	814.4043737115369	807.9677513239304	811.0567053568659	812.1407777339163	811.2201543030369	813.7465646087747	816.2828277885059	812.6372289577963	810.2204244853436	808.7807618293876	814.7420301754217	810.1606977416819	811.9198264200816	806.2067364752812	811.8195227078172
815.7729942292596	806.5962816603405	810.4133157552999	806.7293244753215	809.5927742189302	811.8920890586633	812.1504893371834	817.8289444341834	817.4092831945816	815.7855726368928	814.62594999771	809.6359598459327	809.5656961722444	811.7651536921569	807.9158273124812	814.4032248575027	807.9496648059103	811.0567053568659	812.0963743131795	811.1979009282418	813.7464155546234	816.2828277885059	812.6372289577963	810.2102110958858	808.7424138088762	814.7420301754217	810.1411286825285	811.9198264200816	806.1989589062008	811.8190696974283
815.6974617936056	806.5962816603405	810.3179791278955	806.7293244753215	809.5861852980264	811.7897113836839	812.1346654737948	817.8289444341834	817.3060760348454	815.7855726368928	814.5767474922529	809.6272336584918	809.534984452019	811.6302698671578	807.8311990212476	814.3433964473796	807.9366582562727	811.0308854486221	812.073557336537	811.1979009282418	813.7464155546234	816.2828277885059	812.6279404071319	810.1262255941432	808.7424138088762	814.7307257573382	810.0633848918653	811.8984956699118	806.1532350708002	811.7889012219264
815.6974617936056	806.5722804414985	810.3179791278955	806.691808982381	809.5235042539833	811.7897113836839	812.127930299258	817.8172413394508	817.3060760348454	815.7094230354812	814.5752777033194	809.6149270912331	809.4552520566542	811.6302698671578	807.8311990212476	814.3100280995476	807.9135027385902	811.0208735760804	812.044376766466	811.1967892871322	813.7454262534283	816.2644089467623	812.6234734292946	810.1262255941432	808.6533282028776	814.7024325273456	810.0633848918653	811.8887414676454	806.1532350708002	811.7801138653297
815.6972293277868	806.5405717330422	810.3137498731359	806.6734390315412	809.495107731916	811.7882013274245	812.094933130645	817.8096349584309	817.3060760348454	815.6870353221669	814.5319504706661	809.5666586512044	809.4552520566542	811.475222008369	807.8259972766626	814.3073309043635	807.9053411010036	811.0208735760804	812.0241738961287	811.1962966699423	813.6236559657472	816.2304102431006	812.6023250281304	810.0958405567851	808.6158133820174	814.7024325273456	809.9914946532449	811.8553091809225	806.1340422856855	811.7801138653297
815.681591581406	806.5289300459049	810.3117471049773	806.6717566183336	809.4927245627971	811.7812128089244	812.0945239129452	817.8082693956937	816.9150021980645	815.6870353221669	814.5319504706661	809.55071873142	809.450751582513	811.475222008369	807.8229864574135	814.3002700736884	807.9053359869026	811.0144163195565	812.0122799992986	811.0883674971375	813.6095735318195	816.2258664795297	812.5729615290049	810.0669248114856	808.607342288514	814.6928370536019	809.990757731784	811.8511716634728	806.1263760983951	811.7768961468613
815.6764941213028	806.5119961087746	810.1587175195937	806.6716509154116	809.452483182958	811.7679819930113	812.0508630149117	817.7754569947319	816.9090798000472	815.6520697860943	814.4545556979226	809.55071873142	809.4024787492349	811.3999703943698	807.8026976135681	814.2589589396628	807.8516179671561	810.988289258843	812.0084767830468	811.0883674971375	813.551631382542	816.1834486801279	812.5628896855272	810.0131998703332	808.5726207681446	814.6928370536019	809.9576124111871	811.8358508030547	806.1066948695913	811.7527305119846
815.6354425059659	806.5093644446772	810.0530918769053	806.6198075702033	809.3858706179407	811.7463734389042	812.0508630149117	817.6621429785142	816.8948441132155	815.6500755451526	814.4545556979226	809.5415004419965	809.3764303453465	811.3999703943698	807.8026976135681	814.1882076057384	807.8516179671561	810.9744866940194	811.9329757954233	811.0883674971375	813.537484519737	816.1831870379476	812.5175185767656	809.9750286033877	808.5067504038922	814.5663342639948	809.9576124111871	811.7722357801064	806.0303241848642	811.7527305119846
815.6289253021308	806.5041417038377	810.0530918769053	806.6144090175013	809.3782682285167	811.7405035032458	812.0508630149117	817.6300356577635	816.8439262709846	815.6374454580406	814.4467192907686	809.5057319905975	809.2833801676267	811.3999703943698	807.7764790393098	814.1882076057384	807.8516179671561	810.9603537730991	811.9329757954233	811.0883674971375	813.4896668100554	816.1265041046489	812.512548258195	809.909403017047	808.5067504038922	814.5663342639948	809.9576124111871	811.6864167522	806.0303241848642	811.7330096834634
815.539988870845	806.4565971601168	810.0530918769053	806.613438481346	809.3732472331428	811.7167769994155	812.0129143113833	817.4918680373829	816.6547257070766	815.6313795192232	814.4467192907686	809.5052048410364	809.2833801676267	811.3966187690354	807.7764790393098	814.1712889572866	807.8442587082686	810.9109630087346	811.9222906359525	811.0883674971375	813.4150793174714	816.1265041046489	812.4533467155692	809.8983259902192	808.5067504038922	814.5663342639948	809.9332415668396	811.6434711640387	806.0303241848642	811.7330096834634
815.52911026873	806.4452692931177	810.0104911059045	806.6091051063405	809.3567842118889	811.6925157389908	812.0035447674369	817.4879311520981	816.6432142614929	815.6297342673021	814.415839072764	809.5049469354727	809.2526839493767	811.3966187690354	807.7731070690803	814.16508464098	807.8301287736695	810.9031515807826	811.9190205891579	811.0741305025841	813.3959201488116	816.1079810629567	812.4421264350333	809.8847977743367	808.4929081928407	814.5594218509915	809.9224902881562	811.6434711640387	806.0291946553673	811.7326901823471
815.52911026873	806.4433571729184	810.0104911059045	806.5876883428582	809.331342095589	811.6759586105093	812.0035447674369	817.4879311520981	816.5410997450447	815.5864196795294	814.415839072764	809.5048668244043	809.2526839493767	811.3966187690354	807.6101389446817	814.1586205140518	807.8301287736695	810.9031515807826	811.9074517375293	811.0706865419836	813.3959201488116	816.040178666319	812.4349781931443	809.801243885954	808.4310937880705	814.5594218509915	809.9201345800374	811.6196263670518	806.0291946553673	811.7312600021919
815.4499239505857	806.4429286723689	810.0104911059045	806.5468425310668	809.331342095589	811.6759586105093	812.0035447674369	817.4600696898639	816.5410997450447	815.5416512974795	814.3700995837997	809.5048668244043	809.2526839493767	811.3742182580801	807.5251320691548	814.1581437136362	807.8225417132205	810.8523388774674	811.8929148333368	811.0706865419836	813.3959201488116	816.040178666319	812.4158963590071	809.801243885954	808.4288512784792	814.5594218509915	809.9201345800374	811.5855890891676	806.0290389064842	811.679847327212
815.4359922409019	806.4345609043582	809.9861067223611	806.5464674493061	809.3296147359858	811.6352774377483	812.0035447674369	817.4593425623777	816.4913686004702	815.5413903968733	814.3700995837997	809.5048668244043	809.2098208103707	811.3702694415846	807.5251320691548	814.1450794820457	807.8223970618434	810.8523388774674	811.8808325605045	811.0675867661894	813.3825265761726	816.035437697147	812.4158963590071	809.801243885954	808.4288512784792	814.5499286948411	809.8443075668395	811.5805052532469	806.0200421367435	811.650108608129
815.4359922409019	806.4336974048907	809.9861067223611	806.5426649241733	809.3296147359858	811.6328792213516	812.0007555877966	817.4564938073411	816.4879512702023	815.5396617167761	814.331262885155	809.4848240306007	809.2096126253322	811.1539614304351	807.5251036426436	814.1372416036911	807.8208666511657	810.8411572560873	811.8775713011456	811.0672726679792	813.3825265761726	816.035437697147	812.4123566858038	809.7655657452931	808.4288512784792	814.5457323019076	809.8443075668395	811.5360926303506	806.0200421367435	811.650108608129
815.4263948192649	806.4328127150708	809.973873029523	806.5125237718086	809.3142893943665	811.5623836998274	811.9934712702775	817.4120348479671	816.3978509337483	815.539576791577	814.331262885155	809.4848240306007	809.2039105069695	811.1410877615943	807.5251036426436	814.1079102513702	807.8085489885768	810.7891307170621	811.858469585641	811.0045822100892	813.2929793867642	815.9692995317556	812.4070460593274	809.7655657452931	808.3560918592318	814.5432803424974	809.8443075668395	811.5318150894843	806.0179134220771	811.6459450611625
815.3773183383155	806.3935817769997	809.9488993281204	806.5064999539378	809.2977987127587	811.56191144057	811.9812633343183	817.4120348479671	816.3978509337483	815.4910445705278	814.3247909006279	809.4599349238003	809.1147173921144	811.1302080073235	807.4440704029186	814.083798962728	807.8014811703923	810.7338327467618	811.858469585641	811.0045822100892	813.2929793867642	815.9569905582468	812.3398806884285	809.7561951424311	808.3560918592318	814.526225947147	809.8098661460002	811.5318150894843	805.987105881209	811.6459450611625
815.2765820951973	806.3935817769997	809.9335115741889	806.4389731129799	809.2863008286619	811.5573104744421	811.9804546783004	817.3849923891296	816.2593057410066	815.4126525143748	814.3156517127724	809.4479080579512	809.1094374289798	811.1302080073235	807.427596094647	814.0737842888939	807.7953229121143	810.6910210844935	811.7789112510258	811.0039710938637	813.2481544727539	815.9453577592068	812.2986233902416	809.7450338336395	808.2879225149675	814.523733563524	809.8098661460002	811.4875912665698	805.987105881209	811.6142125057476
815.2765820951973	806.393436142463	809.9335115741889	806.4389731129799	809.2863008286619	811.5565759564196	811.9804546783004	817.3849923891296	816.2593057410066	815.4126525143748	814.3144705626488	809.4196714514146	809.1037952594493	811.1301875389422	807.427596094647	813.9707251471976	807.7805390283437	810.6910210844935	811.775329052115	811.0034489443975	813.2437208867653	815.9453577592068	812.2986233902416	809.741854086	808.2879225149675	814.523733563524	809.8082337698936	811.4583274028072	805.987105881209	811.610652740122
815.1257783588833	806.3662460751233	809.9327965606782	806.4338213331218	809.2863008286619	811.5346422698411	811.9634031219256	817.3849923891296	816.2573851855011	815.3989154589675	814.3130823169416	809.37627404265	809.0462505047251	811.1091836202319	807.426968915627	813.9707251471976	807.766384163729	810.5429410880666	811.7548802218898	810.9996004501018	813.2387791436453	815.9443026098173	812.2960437433096	809.7389284863384	808.2878964245328	814.5219786484324	809.79995189662	811.4583274028072	805.9843490374323	811.610652740122
815.1257783588833	806.3662460751233	809.9327965606782	806.4226912341377	809.2863008286619	811.5310508245498	811.9634031219256	817.3829832496886	816.2563639354644	815.3890069030689	814.3004042347701	809.3585663072212	808.917893658243	811.1091836202319	807.4146380151992	813.9697565602888	807.7619880601959	810.5429410880666	811.7061242399868	810.990275926942	813.1971191876796	815.9163275962401	812.2960437433096	809.6702613808197	808.2878964245328	814.5091844608078	809.7814562143948	811.4410497543029	805.9600710755806	811.5927755914643
815.1257783588833	806.3608152571359	809.8727112905748	806.4198345520375	809.2822673318392	811.5309600693638	811.958669865644	817.3392140191646	816.2167900537801	815.3667461321205	814.2782729950792	809.3487497888141	808.9103118767459	811.1091836202319	807.4064935361696	813.9697565602888	807.7464980743792	810.5429410880666	811.6780122164354	810.9800767613011	813.1549828911534	815.9069508025334	812.2888091039958	809.658974415253	808.2777049731675	814.496588565569	809.7737904622996	811.4378714598262	805.9472895640338	811.5864258295715
815.1257783588833	806.3608152571359	809.8721997972303	806.4173350371315	809.2818677415713	811.4943633691944	811.8890081766118	817.3365669901036	816.2167900537801	815.3667461321205	814.2698509831969	809.3359782872662	808.905479992075	811.0971661768924	807.4047680864194	813.9612212261404	807.7464980743792	810.5429410880666	811.6780122164354	810.9800767613011	813.1516410360721	815.8758701311496	812.2888091039958	809.658974415253	808.219043424017	814.4934866736158	809.7737904622996	811.371988225108	805.9419278358068	811.5799116840913
815.1248441550997	806.3606791592476	809.8694309550566	806.4118829221138	809.250421592846	811.4177700245413	811.8809877950016	817.3358963588897	816.205551410803	815.36090258816	814.2698509831969	809.3359782872662	808.8440418890002	811.05966234936	807.3995253139411	813.9612212261404	807.740475962734	810.5377798098717	811.6780122164354	810.9557994086077	813.1403757297628	815.8667300731013	812.2884242879014	809.6365666547068	808.1506490533308	814.489390713538	809.7737904622996	811.371988225108	805.9415203017021	811.5799116840913
815.1012756279431	806.3605425760918	809.8539325408802	806.3921480257151	809.250421592846	811.4177700245413	811.8720107841377	817.3292234519243	816.1651002140727	815.3538977519648	814.2604849875238	809.3325457378336	808.8440418890002	811.0477171132383	807.3995253139411	813.9580626827968	807.739884105927	810.5377798098717	811.6780122164354	810.9544290110698	813.1403548811139	815.8598303228822	812.2562593633318	809.626042248827	808.1506490533308	814.4679634602417	809.7737904622996	811.3683691905846	805.9331431839859	811.5799116840913
815.0623428533703	806.3605425760918	809.8539325408802	806.3763123727186	809.2405223333071	811.412838891026	811.8720024195876	817.3292228902677	816.1498165111918	815.313615097057	814.2604849875238	809.3313183106628	808.8440400229842	811.0477138133534	807.3995252851356	813.9268933368134	807.707145228389	810.4613829364728	811.6637634789511	810.9394700660854	813.1403548811139	815.8513621688389	812.2562593633318	809.6154125322107	808.113692372602	814.4629867168197	809.7737904622996	811.3683691905846	805.930858112792	811.5799116840913
815.057490654609	806.3251741306218	809.8079198661882	806.3744644459281	809.1797621376978	811.3757606673959	811.8661718654004	817.2685423389262	816.1498165111918	815.3127954047352	814.2604849875238	809.3254830875469	808.8430168105557	811.0148233797477	807.3752252740692	813.9268933368134	807.707145228389	810.4613829364728	811.6637634789511	810.9250456542894	813.1403548811139	815.7015474247244	812.2562593633318	809.6154125322107	808.1076540895108	814.4629867168197	809.7669231369583	811.3683691905846	805.9263957197378	811.5694493784583
815.0393987619491	806.3120750235109	809.7881880332509	806.3727355924392	809.1797621376978	811.3010157834402	811.8078119211978	817.2153321431398	816.1247396070917	815.3111564578581	814.2548537985733	809.3076998953999	808.8214022921834	811.0148233797477	807.3618204222403	813.9017948307949	807.7048661411131	810.3975069176956	811.6394836415994	810.9250456542894	813.1179780645355	815.6742961983207	812.2261706131083	809.5594033032489	808.0979926754655	814.4629867168197	809.7659917921752	811.2995000763402	805.8999477343826	811.5628456384583
815.0261993017838	806.3039851304334	809.7609906189589	806.3695167704515	809.1572938719644	811.3010157834402	811.7804709637695	817.2123098699739	816.0994483483995	815.310744612324	814.2548537985733	809.3034908935923	808.7678305463312	811.0005034801572	807.358349396432	813.9017948307949	807.7003716711662	810.3716523032604	811.6385442950907	810.9166868221491	813.1100596346803	815.6742961983207	812.1235434317024	809.5594033032489	808.0963272901682	814.4551006202632	809.7565427866986	811.2995000763402	805.875348101345	811.5628456384583
815.02424395269	806.295632732931	809.7412921446971	806.3216567907385	809.1572938719644	811.1987990251754	811.7793612699519	817.1921065321603	816.0639107349764	815.310744612324	814.2548537985733	809.30259375889	808.7251838827149	810.9557185435739	807.3575283839667	813.8776382396667	807.6913967933897	810.3716523032604	811.6337410896484	810.9131659163642	813.1098191306886	815.6733064035277	811.9300144959251	809.5594033032489	808.0673344782551	814.4551006202632	809.7565427866986	811.2995000763402	805.8430290557501	811.5597363569623
815.0202390136639	806.2839782527245	809.5664070692368	806.316116963413	809.1150392357681	811.1987990251754	811.7340931634075	817.1518493893261	816.0417002678375	815.3006973960179	814.2423968603364	809.2892289836818	808.6653616506327	810.9476381379649	807.338229777118	813.8349516135372	807.6696546861127	810.3714654551865	811.6002708908845	810.9033258908886	813.0783838068464	815.5755340036835	811.9291199953549	809.5307785225306	808.0437600458117	814.421240018293	809.7317779729711	811.1906100102844	805.8424534993246	811.5555400577293
814.9797493499989	806.2756540438809	809.5141695837523	806.2718554289727	809.0644792145608	811.1987990251754	811.7340931634075	817.144084590934	816.0332410218997	815.2900590534417	814.2423968603364	809.2599406272399	808.6653616506327	810.9400999942371	807.3310662972115	813.8341161373551	807.6652249357642	810.366929151687	811.5996947863028	810.896759917471	813.0530459160827	815.5755340036835	811.91619966027	809.5307785225306	808.0035657650309	814.4134376273278	809.7230843714227	811.1906100102844	805.8424534993246	811.5553576309995
814.9765177715767	806.2756540438809	809.3507329339719	806.2655388071576	809.0644792145608	811.1885300537108	811.7340931634075	817.1324165446772	816.0332410218997	815.2890541153844	814.2381585636654	809.2599406272399	808.6653616506327	810.8947081601823	807.3046101764443	813.802649294084	807.6652249357642	810.350751239287	811.59875580568	810.8943287338219	813.0530459160827	815.5517989425056	811.909575328995	809.5307785225306	808.0035657650309	814.389780235276	809.7150331988198	811.1850874005775	805.8399208641886	811.5444362578521
814.9765177715767	806.2716549173401	809.3507329339719	806.2552171086156	809.0644792145608	811.1885300537108	811.7340931634075	817.1040533204865	816.026802968867	815.2734316194076	814.193464549739	809.259127108267	808.6653616506327	810.8947081601823	807.3018240026378	813.7494785972979	807.6652249357642	810.3469060778514	811.5551975057862	810.8563735916258	813.031045400956	815.521602847076	811.9090060916078	809.5307785225306	808.0035197364583	814.389780235276	809.7098888804409	811.1616309558295	805.7473052337629	811.5416477482551
814.9627989949507	806.2716549173401	809.3507329339719	806.2529006209129	809.0580068545153	811.1885300537108	811.7203743716994	817.0961081934906	816.0092469859693	815.2553665867123	814.193464549739	809.2558149199285	808.6653616506327	810.824793419555	807.2867962351856	813.7300377252039	807.64054902035	810.33845345459	811.5459077065266	810.8563735916258	813.031045400956	815.521602847076	811.8902430158262	809.5239473423873	808.0000995505494	814.389780235276	809.6973543328482	811.1616309558295	805.7473052337629	811.5045896631069
814.9347125827389	806.2478472812492	809.3097819541131	806.2284428098376	809.0333820326374	811.1768952872477	811.7203743716994	817.0935303052416	816.0092469859693	815.2257797134353	814.193464549739	809.24307504499	808.6300818464392	810.824793419555	807.2839824702331	813.7300377252039	807.64054902035	810.3261146690763	811.5428802071685	810.8563735916258	813.031045400956	815.5213874846414	811.8861074719385	809.4944369538744	807.9962596784851	814.3589795477682	809.6924430902596	811.146426146502	805.7473052337629	811.5045896631069
814.9347125827389	806.2478472812492	809.3097819541131	806.2215928638586	809.0333820326374	811.1768952872477	811.646917610974	817.0576147363886	816.0092469859693	815.2253450172184	814.193464549739	809.24307504499	808.6098078857761	810.824793419555	807.275669265058	813.6296336467258	807.6251789398211	810.3261146690763	811.5421819990241	810.8563735916258	813.0286763800023	815.5209219617334	811.8830794297654	809.4706365584333	807.9938227439583	814.3589795477682	809.6827704687536	811.146426146502	805.7307511401658	811.5045896631069
814.9236936258208	806.2478472812492	809.3033536978209	806.2215928638586	809.0138301366294	811.1768952872477	811.5708427430554	817.0566467724021	816.0002663863252	815.2175737578523	814.1836868921492	809.24307504499	808.6098078857761	810.8113391437277	807.275669265058	813.625990115256	807.6249620879457	810.3261146690763	811.5395294332453	810.8332894060719	813.0159837538291	815.5183029501466	811.876747951729	809.4643397695929	807.9873613434524	814.3589795477682	809.6823382163154	811.146426146502	805.7307511401658	811.5045896631069
814.9180819605385	806.1955819604597	809.2985418178921	806.1952844123783	809.0138301366294	811.12068823933	811.5708427430554	817.0182112585621	815.992124910011	815.2105141721801	814.1836868921492	809.2233276601582	808.5965829159031	810.7296801280926	807.258956239881	813.556002586951	807.6221766901224	810.3261146690763	811.5153151944168	810.8332894060719	813.0117563848456	815.5122295444237	811.876747951729	809.4638176630117	807.9489882155945	814.3377242335017	809.6315152488334	811.1292563531287	805.7225383909563	811.4676736584507
814.9022359096912	806.1955819604597	809.2945031911095	806.1815543008274	809.0137493083389	811.12068823933	811.5707307986149	817.0175099820436	815.9535975654168	815.204896024018	814.1506211828	809.2233276601582	808.5965829159031	810.7296801280926	807.2567964784685	813.5474096376333	807.6212997518215	810.3260643180759	811.5141184015588	810.833255275261	813.0014343472168	815.487161332078	811.8490098073636	809.4498808448599	807.9489882155945	814.3351380021459	809.6315152488334	811.1292563531287	805.7197686956549	811.4676736584507
814.8761463852052	806.1955819604597	809.2787432534903	806.1700937466344	809.0053484316674	811.112130122405	811.5593400277612	816.9892132503211	815.9490102780516	815.1738570679266	814.1447244946474	809.2233276601582	808.590950767257	810.719737765916	807.240796522636	813.5260436721825	807.617227077854	810.2956095639177	811.5108778451083	810.8090154938309	812.9860585208096	815.487161332078	811.8315711311195	809.4367448521934	807.9450554221492	814.3141566078331	809.6133977964002	811.1043945364219	805.717460768625	811.4605823393143
814.8671046577306	806.1955819604597	809.2273411454408	806.1480882730575	809.0053484316674	811.0941084894366	811.5272541019572	816.9892132503211	815.9307498003318	815.1184179055946	814.1437541691038	809.2226033581762	808.5654473212999	810.7184210534983	807.2403642259349	813.5252358817943	807.6036894542968	810.2956095639177	811.4928013141312	810.8090154938309	812.9471619678393	815.487161332078	811.8284457550327	809.3799273326151	807.930200539244	814.3141566078331	809.6133977964002	811.0787729515255	805.717460768625	811.4579934548834
814.7674605564739	806.1955819604597	809.2273411454408	806.1480882730575	808.9875939806088	811.060665917738	811.5272541019572	816.9892132503211	815.9307495108555	815.1184179055946	814.1149158000678	809.1994996408866	808.5635789999554	810.7184210534983	807.230465090095	813.508682354076	807.6030658847991	810.2906528721895	811.4928013141312	810.8090154938309	812.9471619678393	815.4172305263724	811.8203716993096	809.3799273326151	807.9187978759702	814.312039857515	809.6073620698307	811.0787729515255	805.7089557292285	811.4501052863992
814.6575559099969	806.1955814013364	809.2258095344953	806.1459810186786	808.9875799668374	810.9541582405013	811.5272541019572	816.9682706133268	815.9307495108555	815.0996110292486	813.9273503050878	809.1994996408866	808.5374524506898	810.661663993845	807.230465090095	813.5060033851723	807.5845856870114	810.2700694727564	811.4911347001881	810.7746992920795	812.9471619678393	815.4172305263724	811.7920234818474	809.3799273326151	807.9169609716284	814.2809782782791	809.606692284098	811.0295421490994	805.6956625186318	811.4501052863992
814.603620086193	806.1528015001311	809.224697586448	806.145449671287	808.9868896512303	810.9541582405013	811.4860385034259	816.9576685501875	815.9306556774046	815.0996110292486	813.8875502486931	809.1994996408866	808.5374524506898	810.661663993845	807.230465090095	813.4989808928707	807.5789351185242	810.2700694727564	811.4911347001881	810.7726351840406	812.9471619678393	815.4100936913217	811.7862445070092	809.3797439069434	807.9169609716284	814.2809782782791	809.5239265009048	811.0295421490994	805.6956625186318	811.4500900581282
814.5741580886911	806.1522129138322	809.2011925242069	806.1061793947576	808.9586967269178	810.9541582405013	811.479433908903	816.9342861131543	815.9124838628421	815.0996110292486	813.8789108212281	809.183793344446	808.5317548780814	810.661663993845	807.1951839597443	813.4630235310984	807.5741361641241	810.2690465290118	811.4649256602318	810.759032833544	812.9387222386082	815.3920319630304	811.7671685800392	809.3772075737916	807.907188624106	814.2711392114779	809.5239265009048	810.9867929513692	805.6943844724483	811.4460942202039
814.5467564238484	806.1502889429353	809.1646909360302	806.1061793947576	808.9573340989394	810.9289411414177	811.4626746857928	816.9259019860759	815.9098158035065	815.0574835278471	813.8674470580617	809.183793344446	808.5149510401443	810.6090402106724	807.1924896789592	813.4630235310984	807.5658258524762	810.2686625266316	811.4649256602318	810.7421524957572	812.9325669244247	815.29238247584	811.7642757967791	809.3767589308136	807.8939554225573	814.2664907867683	809.5092337816135	810.982735386932	805.6933117669537	811.423685465581
814.5467564238484	806.1408689355288	809.0900880193756	806.1061793947576	808.9572484203994	810.9289411414177	811.4626746857928	816.8862270963949	815.8749965024987	815.0574835278471	813.8605189449398	809.1837154686034	808.499686712462	810.6090402106724	807.1505199723447	813.4370882452938	807.562009731304	810.2355957005847	811.3597207437232	810.7421524957572	812.9305207974886	815.29238247584	811.7421007188324	809.3758988025047	807.8746718313336	814.260451783055	809.4988414359011	810.982735386932	805.6834904506989	811.423685465581
814.5467564238484	806.1343477139625	809.0900880193756	806.0901182795917	808.9499638009493	810.9281619703138	811.4378230240761	816.8862270963949	815.8460882472348	815.0056184333984	813.8506116348011	809.1782787649538	808.4862400950537	810.6013729953546	807.1381528114829	813.4370882452938	807.5529639667251	810.2355957005847	811.3567461264561	810.7327442472414	812.9237840453038	815.29238247584	811.7421007188324	809.3746342536803	807.8664698339792	814.260451783055	809.4852464505709	810.9637337835595	805.6817467324884	811.423685465581
814.5467564238484	806.1302069689305	809.0880173659682	806.0901182795917	808.9371661426984	810.9281619703138	811.4378230240761	816.8862270963949	815.8364263595093	814.9837774031583	813.8453512453124	809.1682761311757	808.4849526016828	810.6007184796279	807.1381528114829	813.4270473341932	807.5427255884035	810.2140311065322	811.3502531601324	810.7327442472414	812.9031086463353	815.29238247584	811.7396439129946	809.3231425632771	807.8664698339792	814.2479055710854	809.483051649979	810.9628646670981	805.6685370506254	811.423685465581
814.5261592580656	806.1302069689305	809.0880173659682	806.0901182795917	808.9300241971388	810.9207401639892	811.4378230240761	816.878129308308	815.8327563373174	814.9725987808298	813.7417323076653	809.1601493698938	808.4849526016828	810.5987467493459	807.1381528114829	813.420130165809	807.5208768282333	810.2140311065322	811.3502531601324	810.7275141378456	812.883568639695	815.29238247584	811.7131070667806	809.3104024473986	807.8604532126894	814.2359945575116	809.4827978223004	810.9570635610188	805.6661814755706	811.423685465581
814.5151438950445	806.1024120278278	809.0783555657532	806.0778249550972	808.9291030688686	810.9187758366212	811.4193597463345	816.8467306289656	815.7993996200369	814.9704375020574	813.7385080798073	809.1601493698938	808.4628082986844	810.5423519177502	807.1062202738331	813.3702378076166	807.5192497231169	810.2140311065322	811.2829962565504	810.7085812910792	812.8522651015429	815.2826881517183	811.7131070667806	809.2762694163602	807.8604532126894	814.2076053098792	809.4618663454592	810.9570635610188	805.6402476819677	811.4025918059693
814.5151438950445	806.097760947632	809.0083493326923	806.0778249550972	808.9070539145213	810.9187758366212	811.3866098733192	816.815256930482	815.7993996200369	814.9560204137754	813.7119023162203	809.1601493698938	808.4451150520027	810.5423519177502	807.1062202738331	813.3702378076166	807.5188754024938	810.2102193995746	811.2829962565504	810.6948558707464	812.8522651015429	815.2665149208499	811.7131070667806	809.2747057930719	807.8604532126894	814.2076053098792	809.4618663454592	810.9502066534891	805.6399728661446	811.4013639449915
814.476481402208	806.0976958702294	808.9909835147033	806.0656493864765	808.9070539145213	810.9123055637438	811.3866098733192	816.815256930482	815.7878886758393	814.8925894187112	813.6895174227518	809.1545072663546	808.4441816824458	810.5423519177502	807.1062202738331	813.3702378076166	807.5188754024938	810.1742315833523	811.2829962565504	810.6948558707464	812.8522651015429	815.2565913057458	811.7037148581285	809.2747057930719	807.8604532126894	814.2076053098792	809.4568309879162	810.9405255604267	805.6334147432044	811.3889348432253
814.4403505102752	806.0859569227546	808.9882378604469	806.0644577149618	808.8845795052606	810.9111661241026	811.3862072479029	816.770624212916	815.7878886758393	814.8854134262207	813.6740560987196	809.1526884639042	808.4309906333024	810.5418523528242	807.1044924367545	813.3684869025917	807.5166464410817	810.1741006700005	811.2785854341492	810.6456721666498	812.8506319909604	815.2539738496209	811.7027228589747	809.2746462029659	807.852949995016	814.1818149099901	809.4568309879162	810.8965260022129	805.5885850085407	811.3847220698713
814.4242219096475	806.0646625382548	808.9696996197622	806.0295340927572	808.8830967141322	810.9110092161656	811.382974301516	816.770624212916	815.7653912343039	814.8217440767393	813.6736186972403	809.1372925921121	808.4186186395782	810.5312474163438	807.0882567788291	813.3374007751507	807.5053203070812	810.1741006700005	811.2230263600904	810.6442477488764	812.8331895691348	815.2268462268945	811.6974443097569	809.2643151617448	807.852949995016	814.1818149099901	809.4540468245715	810.8965260022129	805.5885850085407	811.3734976451856
814.4142723421301	806.0646625382548	808.9570253636651	806.0233284015047	808.8830967141322	810.9085922007159	811.3816495191451	816.770624212916	815.7653912343039	814.8205381864275	813.6626404902278	809.1343703750525	808.4151350329889	810.5312474163438	807.0882567788291	813.3374007751507	807.5050647653275	810.1668923127511	811.2230263600904	810.6380432462153	812.8268930162	815.211715245766	811.6963989614595	809.2584050154136	807.8502914708387	814.1802682090438	809.4396608668974	810.8965260022129	805.5885850085407	811.3734976451856
814.3627561768842	806.056750412077	808.9570253636651	806.006966043257	808.8731725001487	810.8952619520746	811.3816495191451	816.7533199513172	815.7513653684018	814.8205381864275	813.6615086528909	809.1343703750525	808.4151350329889	810.5199572476005	807.0882567788291	813.3089659801398	807.5050647653275	810.1668923127511	811.2216467514168	810.6343119290983	812.8253025241188	815.2026253058723	811.6840314699305	809.2447634885126	807.8395207799688	814.137551439823	809.3986273434547	810.8898190269765	805.5880787371663	811.3700026243058
814.3627561768842	806.056750412077	808.9191581062537	806.006966043257	808.8369098496269	810.8480223802619	811.3506647090102	816.7215716370241	815.7497001939289	814.7879297454624	813.6437796029263	809.1260425788465	808.3936523196619	810.491409976893	807.0876026970104	813.2358588116225	807.5010344412204	810.1492977165475	811.2126475418643	810.6322597592878	812.8056289010135	815.1789402689459	811.6763872773636	809.2434082383908	807.8097486398549	814.137551439823	809.3986273434547	810.8548083207179	805.5592730203862	811.3682899917283
814.3560610823355	806.056750412077	808.9181602827879	806.006966043257	808.8369098496269	810.8417577097795	811.3443745792487	816.7215716370241	815.6197334777753	814.7879297454624	813.6437796029263	809.1260425788465	808.3910794239623	810.4675412756204	807.0876026970104	813.2307908061033	807.5005156897058	810.1492977165475	811.1934681998168	810.6313357072377	812.8047189334814	815.1681711266938	811.6720120809381	809.2430893692588	807.8097486398549	814.1365211852592	809.3986273434547	810.8548083207179	805.5592730203862	811.3682899917283
814.3346470778273	806.0453295409559	808.9181602827879	805.9960304366749	808.8361484568535	810.8400343174444	811.3420607436981	816.7215716370241	815.6197334777753	814.7879297454624	813.6437796029263	809.1260425788465	808.3901425747254	810.4652821430657	807.0876026970104	813.2252095126033	807.4982349288117	810.1173136032302	811.1934681998168	810.6313357072377	812.8023401556801	815.1657493571907	811.663352504456	809.2375205433771	807.8097486398549	814.1183323280725	809.3986273434547	810.8367136264344	805.5255800589061	811.3682899917283
814.3346470778273	806.0453295409559	808.9181602827879	805.9960304366749	808.8355005238742	810.831769884611	811.3321888684497	816.6777400779997	815.4919462363229	814.7879297454624	813.6184247626521	809.1255950596841	808.3884072805664	810.4619821490348	807.0836110364834	813.2200696595631	807.4952742879993	810.1172861894728	811.150158145183	810.6099702602727	812.7985144057576	815.1648921288928	811.6606558556821	809.2375205433771	807.8097486398549	814.1183323280725	809.3986273434547	810.8361674365163	805.5124962291932	811.3587003455427
814.2987100210489	806.0453295409559	808.9042521929948	805.9960304366749	808.8275473618964	810.829911509966	811.3291343816682	816.6777400779997	815.4919462363229	814.7725774121695	813.6184247626521	809.1249193345546	808.386239631401	810.4602020760555	807.0836110364834	813.2095056651818	807.4951692372671	810.088377365962	811.150158145183	810.6099702602727	812.7955829339012	815.1583109684153	811.6494750473304	809.2250004668098	807.8002330287229	814.1113725110827	809.3986273434547	810.8361674365163	805.5099153398858	811.3587003455427
814.2377055454407	806.0453295409559	808.9023085402459	805.9935579124837	808.7940312758117	810.8215469413365	811.3255396190964	816.5675048380122	815.448799485463	814.7554872173257	813.6151122516761	809.1238244190517	808.378921248416	810.4328406993468	807.0814523708494	813.2089137657368	807.4877679020018	810.088377365962	811.1435979275107	810.6089848347632	812.7467610134711	815.1548522766619	811.6378790875838	809.2144005402665	807.8002330287229	814.1113725110827	809.3986273434547	810.8361674365163	805.5021551443475	811.3514558455906
814.2377055454407	806.0305445397709	808.8867407257729	805.9926078739439	808.7940312758117	810.8143688921799	811.3254932695414	816.5548737918593	815.4416066579942	814.7519187898002	813.61435872874	809.1197810178262	808.378763449527	810.4208748540678	807.0660840205583	813.1819973378117	807.4877334744307	810.088377365962	811.1435979275107	810.6067098618033	812.744914879593	815.1421201492963	811.6378790875838	809.2115373583414	807.8000455440224	814.0861005878562	809.3950690675265	810.8313909985993	805.5020306406209	811.3514558455906
814.2316939544621	806.0235781570872	808.8846706354974	805.9838994796355	808.7578304445838	810.8143688921799	811.3092674346188	816.5488508772521	815.4416066579942	814.7217812007343	813.6090764140108	809.1197650948325	808.3524067010893	810.3863482524521	807.044364349179	813.1819973378117	807.4810340813635	810.064762729118	811.1366144263374	810.590931121753	812.744914879593	815.1421201492963	811.6337920775204	809.2092827194442	807.789687254965	814.0841804697161	809.3769917746765	810.8313909985993	805.492973212888	811.3454888153498
814.1953570760213	806.0199651851659	808.8801832766623	805.9748248739954	808.6645329534263	810.8009456394979	811.3059945219276	816.5339319345826	815.4160528439005	814.7052085942005	813.5987961039067	809.1179351066421	808.3395824431323	810.3863482524521	807.044364349179	813.1819973378117	807.4810340813635	810.064762729118	811.095507255212	810.590931121753	812.7321576642655	815.1338268019355	811.6337920775204	809.1526909065778	807.7791634681264	814.0841804697161	809.3769917746765	810.8184053275559	805.4686686792717	811.3384748762213
814.1953570760213	806.0199057813687	808.8565532186232	805.974589486103	808.6635651513616	810.7990314831991	811.3047298084592	816.4921699841645	815.4158391870502	814.7052085942005	813.5764286205361	809.1153889697733	808.3311814231189	810.3288064494219	807.044364349179	813.1365251148953	807.4495013072753	810.064762729118	811.0884201716589	810.5646366889099	812.7143590471976	815.1325891997654	811.6247743205288	809.1526909065778	807.775995166585	814.0694634377741	809.3753523831483	810.8008814841902	805.4686686792717	811.3346683333415
814.181237528847	806.0175796053423	808.8480360454414	805.9697384320591	808.6586912132612	810.7962422233072	811.3047298084592	816.4688068909317	815.3985698362729	814.7052085942005	813.5607634677324	809.1149343945497	808.3311814231189	810.3288064494219	807.044364349179	813.1365251148953	807.4495013072753	810.0413704533494	811.087657520134	810.5646366889099	812.6851104060729	815.1252900014189	811.5840126120238	809.1526909065778	807.7759079113218	814.0523020362842	809.3753523831483	810.8008814841902	805.4639302896292	811.3306058025908
814.1571321568252	806.0163525948567	808.8468320685862	805.9686576165515	808.6502409753654	810.7928583013553	811.3033474304248	816.4079657225799	815.389702436553	814.7052085942005	813.5560083029591	809.1146716953652	808.3259442345345	810.3149858738678	807.0437181924658	813.105588902702	807.4495013072753	810.0054186210513	811.0827947018613	810.5646366889099	812.6851104060729	815.1165836689213	811.5840126120238	809.1519378008953	807.7711558215728	814.039493275816	809.3753411243199	810.8005315707645	805.4607979494166	811.3246391025785
814.1227734323356	806.0144465599881	808.8468320685862	805.9619109531191	808.6161677495227	810.7920515918255	811.2716465203632	816.4050618033846	815.3286521550586	814.6802117896085	813.551449941427	809.1146536412242	808.3257077783152	810.3131910293619	807.0243637792654	813.0801611431795	807.4495013072753	810.004528376778	811.0617299271879	810.5634051345185	812.685036553327	815.1043388552418	811.5813818654492	809.1519361498922	807.7580558620008	814.0366415349647	809.3750317131813	810.7877172175056	805.4418502781283	811.3202409358657
814.1227734323356	806.006623304957	808.8449934641664	805.9424808743765	808.591709418974	810.7667698117016	811.2715969572868	816.3402188946785	815.3286521550586	814.6802117896085	813.4944206648764	809.1134293150335	808.3257077783152	810.2774015305206	807.0243637792654	813.0801611431795	807.4380755498387	809.9820534577724	811.0617299271879	810.5598619691892	812.6581784223922	815.1043388552418	811.5678758114761	809.1122032334692	807.7372402500631	814.0317535287934	809.3736941954762	810.7877172175056	805.4418502781283	811.3032133532149
814.1217975815838	806.0049254114656	808.8371960686876	805.9424808743765	808.5851859395261	810.7640014605441	811.2714926429732	816.3336845429338	815.3266309697397	814.6802117896085	813.4944206648764	809.1060903585897	808.3257077783152	810.2727914294327	807.0243637792654	813.0675932348885	807.4358043472658	809.9820534577724	811.0613772120092	810.5563899304213	812.6521412773234	815.0826152632402	811.5675795572384	809.1122032334692	807.7367990989168	814.0317535287934	809.3653587801606	810.7826986422043	805.436339849475	811.3030990312973
814.1055359252929	806.0040273773669	808.8366962963605	805.9402689432411	808.5807476291121	810.763640183602	811.2714926429732	816.3331525658903	815.3087268569244	814.6802117896085	813.4944206648764	809.1060903585897	808.3183395925975	810.2685738566136	807.0243637792654	813.0669061163572	807.4265104896989	809.9820534577724	811.0603965586934	810.5563899304213	812.6483649634563	815.0826152632402	811.5674355059854	809.1023991024072	807.7310401995192	814.0309025030166	809.3588851910158	810.7826986422043	805.4225937401782	811.3030990312973
814.1055359252929	806.0039673370616	808.8364637112647	805.9322418375509	808.5693021657156	810.763640183602	811.2655963639843	816.3317808137631	815.2448472700382	814.658720635398	813.4871343698148	809.0951505147208	808.3183395925975	810.2603704824543	806.9790969419975	813.0661206438735	807.423185593455	809.9820534577724	811.046412939375	810.5545655481839	812.6445427683557	815.08161223067	811.530466500933	809.1011288849674	807.7184880100476	814.0309025030166	809.3588851910158	810.7583149095723	805.4064110586584	811.3030990312973
814.0995694604363	806.003173712412	808.7848555332155	805.9112910443037	808.5693021657156	810.7596277922163	811.2606135531943	816.3020750487548	815.2448472700382	814.6561341938543	813.4871343698148	809.0951505147208	808.2539508196415	810.2559259614227	806.9790969419975	813.042171911634	807.389620494448	809.9717773531676	811.0187701761639	810.5478535462751	812.619304528382	815.0393892305581	811.530466500933	809.0514444643826	807.70926581332	814.0309025030166	809.3458180785562	810.7583149095723	805.3853628624333	811.2823678441379
814.0971291954346	805.9894555949211	808.7844813285366	805.9112910443037	808.5640378521867	810.7578078713758	811.2521292921689	816.2888978063539	815.2435656137109	814.596082855568	813.4844341407543	809.0951505147208	808.2539508196415	810.2377606292971	806.9764546362934	813.0395903991483	807.3886607382052	809.9717773531676	811.0139280926971	810.5439129217419	812.619304528382	815.0393892305581	811.526838355955	809.0511981077053	807.7088208913702	814.0309025030166	809.3436394130772	810.7583149095723	805.3852391573936	811.2823678441379
814.0959179425181	805.9894555949211	808.7844813285366	805.8830103993529	808.5512727319596	810.6972113226132	811.2329498569406	816.2751116858999	815.1955762644277	814.596082855568	813.4691064837693	809.0888829835764	808.2539508196415	810.2180610768625	806.9562449120388	813.0034649767017	807.3865256778968	809.9582326364055	810.9773798532478	810.5239706868666	812.607080314057	815.0393892305581	811.5228114430121	809.0378324468021	807.6985379914519	814.0209340845508	809.3436394130772	810.7512426147327	805.3539587545125	811.2823678441379
814.0959179425181	805.9648828616471	808.773776527169	805.8830103993529	808.5512727319596	810.6972113226132	811.2317396110959	816.2589280497	815.1937349406651	814.596082855568	813.4691064837693	809.0888829835764	808.2489873307595	810.2172537696714	806.9562449120388	813.0032782395385	807.3865256778968	809.9566924550536	810.9773798532478	810.5230844640955	812.5804652887253	815.0270154523911	811.5228114430121	808.9351505073441	807.6968409539706	814.0209340845508	809.3434265443639	810.7512426147327	805.2807273255553	811.281594138074
814.087672119512	805.9598447779009	808.7520212333814	805.8830103993529	808.5512727319596	810.6948463625362	811.2315290365663	816.229249866059	815.05224467113	814.5870402993191	813.4503334294872	809.0888829835764	808.2300843546698	810.209227538999	806.9463913442238	812.9419309892429	807.3796908456412	809.9565668409771	810.9211461357147	810.4872729146264	812.5804652887253	815.0270154523911	811.5223490467757	808.9351505073441	807.6496108718766	814.0171208934806	809.3432290937247	810.7410119562842	805.2807273255553	811.2809471016509
814.0544286837069	805.9544569147921	808.7459775452405	805.882141513282	808.5512727319596	810.6742550879845	811.2282101728816	816.229249866059	815.0355662064503	814.5870402993191	813.433525589225	809.0888829835764	808.229423526088	810.2036084413837	806.9463778167403	812.9419309892429	807.3737330887596	809.5109047328077	810.9211461357147	810.4811175931522	812.5595305359764	815.0270154523911	811.4851159715444	808.9344390632721	807.6496108718766	814.0171208934806	809.3428996079897	810.2770758822631	805.2768485592582	811.268980377792
813.9868034852359	805.9544569147921	808.7459775452405	805.8817171743976	808.5512727319596	810.6253535407379	811.2282101728816	816.2250260513688	815.0248241819102	814.5870402993191	813.4254949033179	809.08805623722	808.2280270930072	810.2034951814727	806.9463643128518	812.9048964087433	807.3715858279364	809.5094663934642	810.9211461357147	810.4811175931522	812.5595305359764	815.0236821383661	811.3747990850896	808.9344390632721	807.6496108718766	814.0157438232893	809.3417335318603	810.2758410678598	805.2768485592582	811.2683336982386
813.9815726872869	805.943912129877	808.7459775452405	805.8671283026064	808.5271451942649	810.6188326269867	811.2211829775458	816.2250260513688	814.9482287288286	814.5868489878268	813.4254949033179	809.0852959024406	808.2208489967488	810.2034951814727	806.946324824756	812.9048964087433	807.3715858279364	809.5094663934642	810.9211461357147	810.4811175931522	812.5595305359764	815.0101982505049	811.3739386789484	808.9344390632721	807.6496108718766	814.0154198695975	809.3416457837205	810.2758410678598	805.2768012091063	811.2683336982386
813.9702761075696	805.943912129877	808.7379721068446	805.8671283026064	808.5271451942649	810.6161116798262	811.2141185526723	816.218407205946	814.9393745275282	814.5675552158306	813.4252890310355	809.0848886381928	808.21872850326	810.1735822565709	806.9437925305419	812.8330980235543	807.3676109813953	809.5094663934642	810.8673152752505	810.4797985604387	812.5490303953179	815.0021324343141	811.3726544954537	808.9256737653405	807.6487637071618	814.015132262214	809.3390283884336	810.2758410678598	805.2704459281746	811.2618776007091
813.9361713605347	805.9438318311468	808.7284088626604	805.8509089797776	808.5098466226735	810.6161116798262	811.2019092423232	816.1875037787788	814.8914689484772	814.5450292764458	813.4002880225371	809.0755852968498	808.2163711239193	810.1735822565709	806.9394215889348	812.8330980235543	807.3660749127625	809.4920450298628	810.8673152752505	810.4658434066178	812.5224093742873	814.9306746371675	811.3726544954537	808.9113562949732	807.6474129403009	814.015132262214	809.3196497807687	810.2379239826896	805.2684880600862	811.2314663259287
813.8968228608567	805.8861781617575	808.7284088626604	805.8503494855812	808.5098466226735	810.6148502327177	811.2019092423232	816.1832202028305	814.8914689484772	814.5450292764458	813.4002880225371	809.0755852968498	808.2117667823513	810.1630456476164	806.9298596870036	812.8321772866196	807.3660749127625	809.4920450298628	810.8673152752505	810.4651511597947	812.5224093742873	814.9301586955928	811.2618599812907	808.9113562949732	807.6474129403009	814.0147811289614	809.3196497807687	810.2379239826896	805.2673567911147	811.2314663259287
813.8906620053967	805.8861781617575	808.7079400316541	805.8306644268572	808.5022664995297	810.6077095710759	811.2019092423232	816.1758546204298	814.8795626423416	814.544912631629	813.3923678428348	809.0667627196327	808.1911571985809	810.1614146208595	806.9298596870036	812.8177744714692	807.357102223773	809.4920450298628	810.8520486790476	810.4651511597947	812.5095676486562	814.9301586955928	811.2618599812907	808.886203803671	807.6450329074595	813.99606541523	809.3084409892043	810.2379239826896	805.2450854553524	811.2168950368886
813.8633028524827	805.8861781617575	808.6987255589347	805.8306644268572	808.4950461514385	810.6072647653641	811.1696274749777	816.1755631278821	814.8400068654923	814.5424170353313	813.3911204927001	809.0655100264557	808.1911571985809	810.1549659345445	806.9261932026656	812.8177744714692	807.347224539067	809.4920450298628	810.8520486790476	810.4646012847551	812.5095676486562	814.8518335167449	811.2618599812907	808.8820430791492	807.6214236717763	813.9940872124512	809.3084409892043	810.2379239826896	805.2450854553524	811.2168950368886
813.8281850774752	805.8814571628516	808.6612829092212	805.8249222135594	808.479202091618	810.6072647653641	811.1696274749777	816.0630471614268	814.8254591087746	814.4851289197837	813.3667903287776	809.05703986502	808.1911571985809	810.139105538225	806.9125214267655	812.8177744714692	807.3285261585984	809.4779765413426	810.824972200891	810.4602737543779	812.4695073070086	814.8514613299245	811.2572190787055	808.8818922186496	807.6206545583934	813.9809749551351	809.3084409892043	810.2187439574851	805.2269099142294	811.2168950368886
813.8096590800122	805.8814571628516	808.6612829092212	805.8215297316102	808.4667191962346	810.5846073639683	811.167052343471	816.0630471614268	814.8112761362776	814.4851289197837	813.3667903287776	809.0564007726996	808.1702094973863	810.139105538225	806.9125214267655	812.7962836662698	807.3285261585984	809.4779765413426	810.824972200891	810.4424214018136	812.4695073070086	814.8514613299245	811.2572190787055	808.8726565809961	807.6071838508022	813.9731210156276	809.3030850400096	810.2187439574851	805.2201872644729	811.2168950368886
813.8096590800122	805.8772109233423	808.6612829092212	805.8215297316102	808.4667191962346	810.5839408041601	811.167052343471	816.0630471614268	814.8112761362776	814.4851289197837	813.3644113272671	809.0564007726996	808.1702094973863	810.1387484689562	806.9125214267655	812.7962836662698	807.3284065586801	809.4779765413426	810.8236645170523	810.4424214018136	812.4672908292192	814.8487421593142	811.2572190787055	808.8696489542527	807.6038922429126	813.9731210156276	809.3030850400096	810.2133105551168	805.2183661077577	811.2168882901044
813.7465329150373	805.8772017481936	808.6612829092212	805.8094407506537	808.4667191962346	810.5839408041601	811.1668526014497	816.0630471614268	814.8112761362776	814.4651585705418	813.3636227546398	809.0564007726996	808.1702094973863	810.1387484689562	806.9118694364723	812.7847468103104	807.328384949058	809.4610846335839	810.8232633619756	810.4424214018136	812.4656001504511	814.8063864482964	811.2309655030143	808.8696489542527	807.6038922429126	813.9646063751521	809.291984054032	810.2103853917605	805.1407990632684	811.2168882901044
813.7199206526726	805.8715282217617	808.6384958724873	805.782160182713	808.4633121536268	810.5820855991841	811.1668526014497	816.0117412631913	814.8034511619915	814.4622157512727	813.3440103602861	809.0540575866618	808.165821702353	810.1041650315757	806.8858831040457	812.7755943587323	807.3256339986972	809.434412136781	810.8215845102972	810.4283688942085	812.465554948698	814.7926390562463	811.2172895184087	808.847502446729	807.6038922429126	813.9420047532046	809.2885809360477	810.1820576973537	804.998055635896	811.2052591832299
813.7199206526726	805.8588840158716	808.6323401666787	805.782160182713	808.4539365088274	810.5719730708698	811.1597897160932	816.0117412631913	814.7933201845476	814.459691301136	813.3440103602861	809.0530725734474	808.1419748244283	810.1001045847268	806.8858831040457	812.7755943587323	807.2943801118411	809.434412136781	810.8141964373998	810.4283688942085	812.4549282739172	814.7887529609606	811.2167735762715	808.847502446729	807.6038922429126	813.9420047532046	809.2721854564309	810.1789749829035	804.987882898427	811.2052591832299
813.7135546605857	805.8587086137486	808.6323401666787	805.782160182713	808.4537254674059	810.5595727130811	811.1597897160932	816.0117412631913	814.7911247880206	814.4425186638039	813.3440103602861	809.0496813879693	808.1419748244283	810.0950688001799	806.8858831040457	812.7755943587323	807.2943801118411	809.4283903413252	810.8141964373998	810.4283688942085	812.4548926411959	814.7795879167596	811.1980363262044	808.847502446729	807.602764213674	813.9388204228792	809.2721854564309	810.1625843309142	804.9875165046086	811.2052591832299
813.7065868029307	805.8577018996307	808.6260064938708	805.782160182713	808.4398732824728	810.5595680235817	811.1597897160932	816.0117412631913	814.7736349425342	814.4172247168775	813.3440103602861	809.0456606105089	808.1335856380076	810.0694951584198	806.8858831040457	812.7755943587323	807.2943801118411	809.410286078658	810.8141964373998	810.4283688942085	812.4501805419155	814.7699657876102	811.1927162783924	808.847502446729	807.5904649980478	813.9177879000154	809.2721854564309	810.1625843309142	804.9875165046086	811.2052591832299
813.6801405878291	805.8524848479113	808.6082090511189	805.7658453497423	808.4376459227622	810.5559761786134	811.1526049957705	816.0117412631913	814.7649973265277	814.4172247168775	813.3432542595822	809.0445212156194	808.1324400673986	810.0694951584198	806.883703685999	812.7172458645002	807.2791468013392	809.410286078658	810.7844955083025	810.4087652462836	812.438959570471	814.7699657876102	811.1874248064689	808.802895598303	807.5799762415977	813.9177879000154	809.2482580830597	810.1625843309142	804.9778586268254	811.1817845767808
813.6757370501313	805.850234744547	808.6048213734895	805.7658453497423	808.4282658129273	810.5559599410883	811.1514628616966	815.9974579939599	814.7553223715129	814.4029953398002	813.3295283811756	809.0428685212651	808.1242078727827	810.0694951584198	806.883703685999	812.7172458645002	807.2785655956623	809.410286078658	810.7601213699139	810.4085454988502	812.4324903181645	814.7621188300188	811.1766583089204	808.802895598303	807.5764777125227	813.9158914670111	809.2482580830597	810.1383801170165	804.9412877929371	811.1817845767808
813.6662366696039	805.850234744547	808.6025088305289	805.7658453497423	808.4282658129273	810.5559599410883	811.1506241293538	815.9574888109594	814.7541185660374	814.3967310867054	813.3263009063155	809.0428512939405	808.121679951678	810.0206007934551	806.8510903370694	812.7172458645002	807.2783155460113	809.4091213574753	810.7541544477268	810.3986415748537	812.4231971473632	814.7271461351215	811.1751940014963	808.7953984706072	807.56581872233	813.9158744638137	809.2482580830597	810.1310417086127	804.9373639886604	811.1817845767808
813.5455193246323	805.8436968128834	808.6000372716143	805.7658453497423	808.4134659860059	810.5558657807854	811.134536184034	815.9574888109594	814.7409087945742	814.3967310867054	813.322175772256	809.0424611991642	808.1135000580811	810.0206007934551	806.8510903370694	812.7170347421992	807.2703527286427	809.3978964590327	810.7443596317107	810.3969729112904	812.421942318332	814.7271461351215	811.157653682216	808.7927381094592	807.56581872233	813.9153450597317	809.2482580830597	810.1259023553199	804.9364644484407	811.1781816116938
813.5455193246323	805.8436968128834	808.5864518384426	805.7617155800433	808.4134659860059	810.5339623232045	811.134536184034	815.956403429105	814.7408724453092	814.3943949807326	813.3089360682569	809.0364630843973	808.0994528333463	810.0206007934551	806.8510903370694	812.6782284126244	807.2662784981442	809.3940897455565	810.7217041442683	810.3857484036581	812.4103491016618	814.6948626654033	811.1557701232007	808.784473712904	807.5510943665823	813.9043432167219	809.2482580830597	810.0852399318163	804.9364644484407	811.1781816116938
813.5455193246323	805.8436968128834	808.5864518384426	805.7490881883441	808.4109570346609	810.5339623232045	811.132397971735	815.956403429105	814.7362629826652	814.3896064717907	813.2870609276464	809.0354667644376	808.0835034547243	810.0158710666461	806.8496992732187	812.6782284126244	807.2598686288893	809.3872635138664	810.7217041442683	810.3855118520546	812.4103491016618	814.6948626654033	811.1505724203664	808.784473712904	807.5510943665823	813.9043432167219	809.2474335165066	810.0852399318163	804.9364644484407	811.1746985311985
813.5148064573276	805.8436968128834	808.5864518384426	805.749014539077	808.3985349996258	810.5339623232045	811.132397971735	815.956403429105	814.734709887565	814.3497548830386	813.2870609276464	809.0272961212291	808.0835034547243	810.0158710666461	806.8371900140776	812.6496557268351	807.2503464886114	809.3808249487897	810.7090981358194	810.3855118520546	812.4103491016618	814.6657170668809	811.1389383011633	808.784473712904	807.5510943665823	813.9043432167219	809.2474335165066	810.0851503883019	804.9364532347666	811.1746985311985
813.5148064573276	805.8423652573016	808.5694991297175	805.7488382768322	808.3985349996258	810.5290457189409	811.1278970344185	815.9204581113473	814.7303739118588	814.3497548830386	813.2870609276464	809.0272961212291	808.0835034547243	810.0054108051227	806.8153479348067	812.6496557268351	807.2291437745484	809.3734960500609	810.708879847366	810.356934569422	812.4103044752045	814.6657170668809	811.1389383011633	808.7628808957536	807.5266452346211	813.9043432167219	809.2474303906388	810.0851503883019	804.9170473155613	811.1691940658308
813.5085838409748	805.8322336458359	808.5545981635199	805.7459183477704	808.3938524880646	810.516849259884	811.1257385311033	815.9204581113473	814.7294710849445	814.3497548830386	813.2850482054098	809.0272961212291	808.0628333433492	810.0054108051227	806.8067083851773	812.6119328451838	807.2291437745484	809.3734960500609	810.7070298843154	810.3388479226215	812.3895424478737	814.6657170668809	811.1389383011633	808.7628808957536	807.5266452346211	813.9043432167219	809.2425555288023	810.0632866571837	804.9097143233421	811.1615799552781
813.5042442615513	805.8322336458359	808.5446728458074	805.7459183477704	808.3916477819987	810.5123630388546	811.1203592603172	815.8990486262198	814.7041650364113	814.349106798407	813.2556367638671	809.0272961212291	808.0628333433492	809.9944034689397	806.8065436381983	812.6119328451838	807.227289776177	809.358680908468	810.6965082195856	810.33759056864	812.3629733279265	814.6343218446983	811.1051931340737	808.7393473994608	807.5259806188124	813.8836364959907	809.234798717265	810.0625557550461	804.9058368873307	811.1486791144063
813.4995444863266	805.8236614557658	808.5446728458074	805.7445305878772	808.3884889866848	810.5113275700786	811.1174676828543	815.8840711252627	814.6968172190051	814.3465992329777	813.2331608669971	809.0272961212291	808.0566870299637	809.9758427917418	806.8065436381983	812.6102521367172	807.2260648960827	809.358680908468	810.6949451487325	810.33759056864	812.3629733279265	814.6323066484696	811.1051931340737	808.7365250285712	807.5259806188124	813.8836364959907	809.2335890388363	810.0625557550461	804.905768663452	811.1477338036573
813.4924026044437	805.8234696021192	808.5446728458074	805.7431519070219	808.3572099785758	810.5087944061808	811.0935422342151	815.8840711252627	814.694140432135	814.3143158243363	813.233042799171	809.0272961212291	808.0562624058462	809.957521713178	806.7999163246249	812.6102521367172	807.2252573971008	809.358680908468	810.6947997946285	810.33759056864	812.3629733279265	814.6305292555893	811.0954296577538	808.7353762385211	807.5259806188124	813.8836364959907	809.2325820455205	810.0585010262051	804.8883925936491	811.1445701494425
813.486125358851	805.8211128723877	808.5443595748161	805.7431519070219	808.3572099785758	810.5084420095973	811.0935422342151	815.8813655491483	814.6887742400838	814.3143158243363	813.233042799171	809.0272961212291	808.0562283885484	809.9512121921257	806.7909555383419	812.6000391241905	807.223936504042	809.3586380497817	810.6662726092677	810.3323584204317	812.3543032044696	814.6222615277502	811.0915405895819	808.7294418502136	807.5249720190938	813.8836364959907	809.2237990719467	810.0506385339907	804.8883925936491	811.1407599145401
813.4832515925735	805.8211128723877	808.5442845014842	805.734508047349	808.3528450744426	810.5079019183512	811.0935422342151	815.8752066714408	814.6798202867265	814.3143158243363	813.233042799171	809.0272961212291	808.0562283885484	809.9391288908994	806.7875888604168	812.6000391241905	807.2221889492248	809.3068008467143	810.6662726092677	810.3323584204317	812.3543032044696	814.6126667855507	811.0915405895819	808.7294418502136	807.5247047507651	813.8822564607914	809.2227941795442	810.0294964168556	804.8883925936491	811.1407599145401
813.4147766285288	805.8178344390506	808.5409660990863	805.7120619877069	808.3528450744426	810.5008445154069	811.0935422342151	815.8441749450777	814.6798202867265	814.3143158243363	813.233042799171	809.0257354619911	808.0514358286088	809.9391288908994	806.7872853737978	812.589878859645	807.2087438582395	809.3068008467143	810.654961798622	810.3319750407012	812.3233608698239	814.6126667855507	811.0736998637173	808.7251637439924	807.516649611641	813.8822564607914	809.2227941795442	809.9735980797524	804.8810005035218	811.1376954352463
813.3879371355184	805.8019920802078	808.5341017561024	805.7120619877069	808.3528101301556	810.5008445154069	811.0674812902292	815.8441749450777	814.6667736578185	814.3126230382622	813.220939626344	809.023047998634	808.0214236942736	809.9273355399458	806.7605042836745	812.5881454062389	807.206165605635	809.2987646369497	810.6263353715658	810.3096356601679	812.3133732236347	814.6086743442893	811.0673628180527	808.6763440214783	807.5120461018087	813.8807243747107	809.2165435674916	809.9676702634442	804.8810005035218	811.1314523639502
813.382963294531	805.7948861616835	808.5249247857435	805.7013091204512	808.3456407200506	810.5008445154069	811.0674812902292	815.8441749450777	814.6065483869174	814.3126230382622	813.2188200825261	809.0229329052515	808.0214236942736	809.9209370259847	806.7562152244514	812.5579473198322	807.18201953755	809.2975868846282	810.6263353715658	810.3096356601679	812.2978616804485	814.6002796653086	811.0650538017745	808.6257543446283	807.5098876919409	813.8639899526066	809.2131343782792	809.950441563425	804.8700009794151	811.1221299043764
813.3405599597644	805.7948756181602	808.5235215672426	805.700531302868	808.3438060414583	810.5005865909324	811.0652251316272	815.8441749450777	814.6052987878905	814.3126230382622	813.2188200825261	809.0218089301022	808.0210603655734	809.9178796405836	806.7452621545792	812.5556277647572	807.18201953755	809.2975868846282	810.624253455793	810.3082638304112	812.2807621697547	814.5850486464649	811.0650061722863	808.6257543446283	807.5072473735702	813.8639899526066	809.2126942217741	809.9250845114063	804.8700009794151	811.1193496146116
813.3376717692158	805.7926481277622	808.5005995456933	805.6917167180051	808.3304604361737	810.4993561423681	811.0564531789832	815.8225949452182	814.5933063420341	814.3112406362242	813.1958913658804	809.0202544849974	808.0076446382554	809.8879734759681	806.7257320554871	812.5408325876595	807.18201953755	809.2856243559272	810.6171410902305	810.30039220251	812.232388253244	814.561488438951	811.0523645147084	808.6060969774404	807.5070911139163	813.8344449145994	809.1965359489403	809.9137453648061	804.8607897391913	811.1000583355094
813.3376717692158	805.7826022792161	808.4920728623717	805.690899801997	808.3304604361737	810.4773708426036	811.0556898695897	815.8191256136162	814.5874348440905	814.3098533920554	813.1958913658804	809.0183017159195	808.0027080899317	809.8879734759681	806.7251573912753	812.5406009857867	807.1818234386	809.2856243559272	810.5946387252608	810.2894471231248	812.232388253244	814.5549749685639	811.0523645147084	808.6060969774404	807.4874354090956	813.8344449145994	809.1965359489403	809.9132588840297	804.8403434555754	811.1000583355094
813.332108006536	805.7824671710199	808.4908918757415	805.6774002717508	808.330263446207	810.4773708426036	811.0527345182985	815.818918551464	814.5874348440905	814.2903641930347	813.1697630228892	809.0119641067574	808.0019603514625	809.8696148449083	806.7251058798629	812.5193409386313	807.1779443028563	809.2646310024064	810.5946387252608	810.2890752511395	812.2315296682557	814.5296380447126	810.995751645893	808.5745097008647	807.4869283562634	813.8344449145994	809.1887314454624	809.9057696482931	804.8403434555754	811.1000583355094
813.3308816351579	805.7755564177243	808.4885069692727	805.6774002717508	808.330263446207	810.4773708426036	811.0516821259582	815.818918551464	814.5364127261743	814.2903641930347	813.1697630228892	809.0088631351305	808.0009373073591	809.8264444073782	806.7099363994413	812.5193409386313	807.1717843395674	809.2646310024064	810.5946387252608	810.2890752511395	812.2310792681017	814.5282675099992	810.995751645893	808.5745097008647	807.4695100222586	813.8344449145994	809.188071397691	809.8860654350125	804.8403434555754	811.1000583355094
813.2801035471431	805.7754534655364	808.4596042991327	805.6766560676634	808.3283204640804	810.4655885744635	811.0449760181381	815.8069397453754	814.5132252471337	814.2262129788969	813.1388256859324	809.0088631351305	807.9910783501166	809.8194147858941	806.7099363994413	812.5193409386313	807.1490939466188	809.25566454846	810.5753024989427	810.2791802978769	812.2209519992089	814.5115241664829	810.9915920096644	808.5611685378933	807.4621850695484	813.8344449145994	809.1839779350006	809.8860654350125	804.8163096537095	811.0929617038648
813.2801035471431	805.7748916250018	808.4596042991327	805.6766560676634	808.3193899439592	810.4655885744635	811.0237879481441	815.8069397453754	814.4697096595534	814.2262129788969	813.1388256859324	809.0088631351305	807.9708186172157	809.7934581795904	806.7099363994413	812.5156076343733	807.1490939466188	809.25566454846	810.5132151600936	810.2760280308935	812.2209519992089	814.5103193121178	810.9915920096644	808.5611685378933	807.4546990800355	813.8339830348845	809.1806826727922	809.8776918319435	804.8153173875706	811.0886609601719
813.2801035471431	805.767980411753	808.4577141979105	805.6430286388559	808.3193899439592	810.4642559143776	811.0237879481441	815.7823978466595	814.4697096595534	814.2262129788969	813.1368720915978	809.0036228697015	807.9706333136834	809.785626815207	806.6904755066812	812.5029431607734	807.1490939466188	809.2381124179122	810.5003504021062	810.2690886661572	812.2180012172851	814.5074754444045	810.9900594073649	808.5350252236142	807.4546990800355	813.8273510576474	809.1743929961235	809.8738579033321	804.8153173875706	811.0861404510389
813.279248268647	805.7600503392677	808.447488343883	805.6414382966436	808.3153960044692	810.4636934347591	811.0220107191134	815.7654984125943	814.4697096595534	814.2095808329517	813.1217562946687	809.0036228697015	807.9706333136834	809.7821916389888	806.6842167850426	812.5029431607734	807.1490939466188	809.2381124179122	810.5003504021062	810.2686090685121	812.1999057709271	814.4775461326586	810.9900594073649	808.5350252236142	807.4546990800355	813.8273510576474	809.1726105334571	809.8723243305456	804.7961332029445	811.0587421111578
813.279248268647	805.7378091267631	808.4364665503306	805.6412260240126	808.298496280946	810.4545862825673	811.018520591953	815.7648154310549	814.4691812418674	814.2095808329517	813.1035290500382	809.0030063733122	807.9451312099511	809.7821358827821	806.6842167850426	812.5025121673195	807.1269767228423	809.2381124179122	810.5003309081753	810.2657807970413	812.1969514587375	814.4775461326586	810.985350883679	808.5350252236142	807.4361523819756	813.8273510576474	809.1613155106165	809.8705381022963	804.7961332029445	811.0587421111578
813.2663385915259	805.7378091267631	808.4265906243434	805.6157645852032	808.2983388668308	810.4545862825673	811.0166107816573	815.6954959227733	814.4127254899204	814.207719126732	813.1035290500382	809.0009160811024	807.9451312099511	809.7741463921642	806.679276486355	812.5025121673195	807.1269767228423	809.233918757875	810.4784819828762	810.258670671657	812.1678502373891	814.4775461326586	810.985350883679	808.5010832392161	807.4361523819756	813.8243067390076	809.1613155106165	809.8666256453121	804.7729134840829	811.0587421111578
813.2649406080981	805.7322302067752	808.3816701797464	805.6086412365091	808.2711226067048	810.4545862825673	810.985383641958	815.5557919289694	814.3331017145024	814.2074770236131	813.0617051759739	809.0009160811024	807.9451312099511	809.768694526389	806.6777031431668	812.4831116151519	807.1269767228423	809.233918757875	810.37938616585	810.2519611990801	812.1086417816157	814.4775461326586	810.9517630757152	808.4562770297449	807.4361523819756	813.811482421732	809.1557835818796	809.8514226665782	804.7017482973838	811.0587421111578
813.2630879924326	805.7274011072392	808.3816701797464	805.6048568235915	808.2615633874962	810.4309823146294	810.985383641958	815.5557919289694	814.3331017145024	814.1525659783647	813.0617051759739	808.9962972826268	807.9442157818384	809.7646180394718	806.6773401688023	812.4831116151519	807.1147324998009	809.217911346051	810.37938616585	810.2429791125548	812.1075769267762	814.4555374024039	810.9517630757152	808.454487873023	807.4361523819756	813.811482421732	809.1557835818796	809.850040649212	804.7017482973838	811.0554298403655
813.2613919813924	805.7273773196828	808.3785259575226	805.6048568235915	808.2615633874962	810.4309823146294	810.985383641958	815.5557919289694	814.3219000343895	814.1525659783647	813.0573054039522	808.9960570136767	807.9442157818384	809.729352391656	806.6773401688023	812.4648943518049	807.1147324998009	809.2087553707591	810.3789941168623	810.2422731837322	812.1031818767668	814.4429972737867	810.9388703146741	808.4538369534733	807.4330351125761	813.811482421732	809.1454604545532	809.8454336301181	804.7017482973838	811.0554298403655
813.2603545533286	805.7273773196828	808.3785259575226	805.6048568235915	808.2508724520698	810.4309823146294	810.9843478630246	815.5557919289694	814.3219000343895	814.1525659783647	813.0573054039522	808.9960570136767	807.9430660693484	809.717490294557	806.6700741400379	812.4648943518049	807.1147324998009	809.2034451403508	810.3786404849737	810.241600551085	812.0253168071112	814.4280035726912	810.9233917012716	808.451896906181	807.4304437484873	813.8008600738341	809.1454604545532	809.8159549742186	804.7017482973838	811.0554298403655
813.2421011610735	805.7273447819604	808.3785259575226	805.6048568235915	808.2508724520698	810.4309823146294	810.9843478630246	815.5557919289694	814.3110688104376	814.1525659783647	813.055817264274	808.9959184870575	807.9340111537279	809.717490294557	806.6700741400379	812.4648943518049	807.1147324998009	809.2034451403508	810.3786404849737	810.239999909445	812.0253168071112	814.418504441052	810.9233917012716	808.4517067043361	807.4304230175374	813.8008600738341	809.1454604545532	809.7171237378642	804.7017482973838	811.0539281421104
813.2421011610735	805.7273447819604	808.3785259575226	805.6048568235915	808.2507686954632	810.4309823146294	810.9806577622828	815.5557919289694	814.3110688104376	814.1240553613255	813.055817264274	808.9950542079073	807.9333912044574	809.7127566274257	806.6691031429677	812.4648943518049	807.1147324998009	809.1913418186982	810.3771402114369	810.239999909445	812.0253168071112	814.4018964682258	810.9233917012716	808.4498310621414	807.4254326218132	813.8008600738341	809.1454604545532	809.6832474390077	804.7017482973838	811.0519625752146
813.2350031149267	805.7233943691333	808.3564608425099	805.5728828092426	808.245855347445	810.42837647198	810.9755512612209	815.5200011145707	814.302714537904	814.1240553613255	813.0172839673528	808.9950542079073	807.9302149546828	809.6787471329227	806.6393696563842	812.4643225188039	807.1081840541447	809.1913418186982	810.3338697586602	810.2113742253264	812.021556833116	814.4018964682258	810.9231377942891	808.4237062821895	807.4111756144282	813.7814906941143	809.1368220408071	809.6832474390077	804.7000011009513	811.0513959863262
813.2350031149267	805.7181506930623	808.3539455451786	805.5728828092426	808.2430831108079	810.4252564903303	810.943345478417	815.5172134289039	814.2839036130196	813.981025218349	813.0172839673528	808.9950542079073	807.9094720954988	809.6561614883825	806.6393696563842	812.4579176596068	807.1048315655711	809.1727138267419	810.3338697586602	810.200862869356	812.0115661788305	814.4018964682258	810.9230599740492	808.4237062821895	807.4099940053977	813.7661751341419	809.1368220408071	809.6832474390077	804.691280573107	811.0459193233742
813.2085933189026	805.7131759849018	808.3539258031466	805.5718322119973	808.2430831108079	810.4199358915031	810.942052682823	815.4814128288016	814.2839036130196	813.8633225209517	813.0172839673528	808.9949428351694	807.9087813803307	809.6561614883825	806.6393696563842	812.4547530316415	807.1048315655711	809.1694988163549	810.3095081444477	810.200862869356	811.9955351037032	814.3905859691163	810.9213412344039	808.4237062821895	807.4094410977061	813.7661687301273	809.1367554404128	809.6828689450434	804.6907773469792	811.0459193233742
813.2085933189026	805.7130776857585	808.349472585208	805.5717173078476	808.2264511316608	810.4199358915031	810.9419241942509	815.4791298929902	814.2839036130196	813.8632140630517	812.9936824871784	808.9935434987301	807.8872364815642	809.6345693322853	806.6393696563842	812.4302731650153	807.0849868016015	809.1694988163549	810.3060274227897	810.1972322234593	811.9939006304618	814.3794421222846	810.9213412344039	808.4127779232566	807.3904403512454	813.7661687301273	809.1367554404128	809.6828509064461	804.670293764915	811.0419621274795
813.1998286504357	805.7118542426796	808.3492005376404	805.5717173078476	808.2264511316608	810.4084832240092	810.9418754099287	815.4754271920735	814.2541911612731	813.8628911049411	812.9743602527875	808.9894083246337	807.8872364815642	809.6345693322853	806.632422590491	812.4302731650153	807.0677640142103	809.1675799926022	810.2526321838466	810.1893232091982	811.9738875028333	814.3657521495209	810.9069935487231	808.4050463561498	807.3904403512454	813.7592440749115	809.1360681850541	809.649109612491	804.6632521951772	811.0383105138527
813.1803613406015	805.711775656876	808.3488872421135	805.5569111814858	808.2232552095688	810.4084832240092	810.9417420690422	815.4626692424886	814.2541911612731	813.8244929806863	812.9651992959622	808.989405425852	807.8768914679484	809.6332909761758	806.6199174218655	812.4302731650153	807.0584203692373	809.1609842405587	810.2526321838466	810.1893232091982	811.9738875028333	814.3637760851956	810.9069935487231	808.4006703287147	807.3884210086253	813.7580137269247	809.1360681850541	809.649109612491	804.6625831554179	811.0324314314245
813.1199394865826	805.7053736217606	808.3486423803101	805.5567499792758	808.2228173848259	810.4084832240092	810.938390320645	815.4622062469658	814.2541911612731	813.8244929806863	812.9649553280487	808.9883324407137	807.8768914679484	809.6332909761758	806.6199174218655	812.419516661514	807.0584203692373	809.1199071900794	810.248485762514	810.1893232091982	811.9703270738365	814.356730195762	810.8992642695102	808.4005699886707	807.3884210086253	813.7477347130908	809.1290982506235	809.6392173860474	804.6580094909972	811.0305512951898
813.1056263227081	805.7017972819494	808.328966465777	805.5391684903136	808.2157500967951	810.4084832240092	810.9309082085148	815.4240050316753	814.2461255921307	813.7837163912022	812.9458495877927	808.9782179004036	807.8701591511434	809.6180554476073	806.6199174218655	812.4165582020992	807.0536693021141	809.1199071900794	810.248485762514	810.1787188624746	811.9425206320257	814.3558187878314	810.8992642695102	808.3848526671915	807.3671014086655	813.7477347130908	809.1290982506235	809.6247097279334	804.6466031633362	811.0287592656449
813.1056263227081	805.7017972819494	808.328966465777	805.5391684903136	808.2118945359025	810.3862177198813	810.9255009790343	815.4240050316753	814.2461255921307	813.7817023800661	812.9455277396623	808.9782179004036	807.8688610475361	809.6180554476073	806.6129617727304	812.4120002586099	807.0531315848078	809.1199071900794	810.248485762514	810.1787188624746	811.9425206320257	814.3558187878314	810.8967674229491	808.3815595877621	807.3671014086655	813.7402612239881	809.1290982506235	809.6247097279334	804.6466031633362	811.0287592656449
813.1056263227081	805.6987465184176	808.328966465777	805.5391684903136	808.2118945359025	810.3862177198813	810.9220082427397	815.4240050316753	814.2452435882548	813.7740179481748	812.9442343017512	808.9782179004036	807.8654705610203	809.6180554476073	806.6129617727304	812.4119182817019	807.0522818439975	809.1199071900794	810.2475092544177	810.1786805288226	811.9425206320257	814.350677032923	810.8775843890085	808.3773677293381	807.3671014086655	813.7402612239881	809.1290982506235	809.6129879374087	804.6466031633362	811.0250049091181
813.1035961372947	805.6941335374872	808.328966465777	805.5277571425531	808.2047662137509	810.3773108447263	810.9220082427397	815.402249383075	814.2422785417463	813.773944953036	812.9428220678221	808.9782179004036	807.8460250322878	809.6008113202829	806.599180491751	812.3960356296058	807.0455065774952	809.1187233485612	810.2276742291201	810.1786805288226	811.9389787057212	814.3490092381394	810.8645103701377	808.3732379498356	807.3609337266724	813.7389383868785	809.1254995435038	809.6129879374087	804.6158492574671	811.0080821333187
813.0846382956753	805.6941335374872	808.3283874372589	805.5277571425531	808.2004006599899	810.3730751175999	810.9220082427397	815.402249383075	814.2211315104022	813.7421712092524	812.9413660625153	808.9729104852806	807.8460250322878	809.5916862193609	806.599139249107	812.3960356296058	807.0455065774952	809.1187233485612	810.2259305508696	810.1786805288226	811.9384655576623	814.329309055716	810.8614028600877	808.3720788540776	807.3609337266724	813.7274152472363	809.1254995435038	809.6129879374087	804.6158492574671	811.0027387490127
813.0846382956753	805.6941335374872	808.3283874372589	805.5256038867483	808.179339397297	810.3730751175999	810.9190145465873	815.402249383075	814.2211315104022	813.729912867409	812.9408428678714	808.9729104852806	807.8460250322878	809.5916862193609	806.5968081949837	812.3960356296058	807.0399795760659	809.1156760791971	810.2253901266612	810.1786805288226	811.9384227330246	814.328257850487	810.8518562973435	808.3656909958394	807.3609337266724	813.7224029932037	809.1254995435038	809.602733212901	804.6158492574671	811.0027387490127
813.0835170171465	805.6886349478903	808.3256557545458	805.523488257184	808.179339397297	810.3687107502145	810.9153444385096	815.402249383075	814.2127902833563	813.7291147437522	812.9408428678714	808.9729104852806	807.8460250322878	809.57122752988	806.5917140387933	812.3780341170067	807.0365393968963	809.108864499768	810.2139317436911	810.1743360189244	811.9243526296154	814.3246903029282	810.8481638663671	808.3656909958394	807.3484516483596	813.7224029932037	809.1227616457325	809.6026198499792	804.6079290603581	810.9948380337871
813.0420979353711	805.6886349478903	808.3256557545458	805.5234448006839	808.1793198403453	810.3687107502145	810.9153214746553	815.3928082028428	814.2127902833563	813.7015134803704	812.9404404624511	808.9717091603632	807.8460250322878	809.57122752988	806.5917140387933	812.3780341170067	807.0365393968963	809.1001645076747	810.2139317436911	810.1743360189244	811.9243526296154	814.3156976420754	810.8315510639073	808.3656909958394	807.3484516483596	813.7201470557764	809.1203011452346	809.5977047354281	804.6066077852023	810.99252080146
813.0420979353711	805.6863994065416	808.3254589260343	805.5194981056953	808.1793045548884	810.3655050287397	810.9152683161286	815.3921116703209	814.2113943967197	813.6860724624681	812.9353914826276	808.9675716388513	807.8425000471077	809.5698793348755	806.5867770998225	812.3780341170067	807.0336709604463	809.0883783881065	810.2106272029964	810.1731646047307	811.9177775203099	814.3109576766374	810.8130219960068	808.3602882508305	807.3484516483596	813.7045816346754	809.1203011452346	809.5776397740987	804.6061284343533	810.9839327813778
813.0387292780058	805.670336369657	808.3136679198456	805.5194981056953	808.1789015171164	810.3624510448337	810.9013080975195	815.3695571569529	814.1792793626539	813.6855184840595	812.9169730398005	808.9675716388513	807.8306542517697	809.5391996266752	806.5639834609096	812.3620941611099	807.0272124627335	809.0883783881065	810.2101637079746	810.166730631398	811.9177775203099	814.3081684213463	810.8130219960068	808.3582749258104	807.3361300545099	813.689616190825	809.1203011452346	809.5776397740987	804.6061284343533	810.983310181997
813.0387292780058	805.6641785884295	808.3136679198456	805.5036202647159	808.1624669270147	810.3382503695984	810.9013080975195	815.3695571569529	814.1792793626539	813.6836380691481	812.9125489240867	808.9661840663734	807.8306542517697	809.5391996266752	806.559476149589	812.3567213989094	807.0164528355218	809.0883783881065	810.1902256893715	810.1666660168669	811.9120629548263	814.3074473438108	810.8130219960068	808.3395876515898	807.3342146240094	813.6891342739632	809.1172795897676	809.5776397740987	804.5880351571728	810.9802693982642
813.0364348609746	805.6630296637718	808.3115123539277	805.4955863779521	808.1572172776941	810.3328271095586	810.9013080975195	815.3660633460229	814.176586486688	813.6719912407339	812.9099658098824	808.9656420615881	807.828782237571	809.5372785539038	806.559476149589	812.3539530774833	807.013703126225	809.0883783881065	810.1778924458789	810.1502920384503	811.8992986918988	814.2882835893271	810.8130219960068	808.3239383102641	807.3203598153322	813.6853223229114	809.110962014112	809.5734348154829	804.5816878187086	810.972061193901
813.030311553898	805.6590032258179	808.308443451336	805.4875801310551	808.1505642390385	810.3328271095586	810.9013080975195	815.3578118092349	814.1703783653854	813.6714514054044	812.903378723704	808.9655495088393	807.8207848750696	809.5372785539038	806.5548246603332	812.3511094671512	807.0101819380047	809.0865868414478	810.1534119429737	810.1502920384503	811.8992986918988	814.2536213390802	810.8130219960068	808.3239383102641	807.3203598153322	813.6772783179583	809.1100421871695	809.5734348154829	804.5816878187086	810.972061193901
813.0285125830228	805.6491879745873	808.2880626929137	805.4842634203342	808.1464635351431	810.3247567828506	810.8943404328143	815.34684804631	814.0857611219585	813.6714514054044	812.8842802097702	808.9631400452347	807.8097284916275	809.509132218628	806.5440928890914	812.3503839443267	807.0038258428832	809.083534970427	810.1520533595726	810.143559008131	811.8988496692972	814.2533501877886	810.8090486951494	808.3230186387458	807.3168929938727	813.6686380692744	809.1100421871695	809.5725143925256	804.5629518717965	810.972061193901
813.0005580099252	805.6487901504112	808.2873971502194	805.4842634203342	808.1450834823322	810.3247567828506	810.8943404328143	815.3455671215349	814.0857611219585	813.6600149637304	812.8842802097702	808.9631400452347	807.8086005848091	809.4828692418012	806.5440928890914	812.349554317609	807.0031237331856	809.0808869042813	810.1481715377706	810.1366643055559	811.8983499661213	814.2529419652802	810.807258597612	808.3063840741773	807.3146470372021	813.6686380692744	809.1078974734678	809.5725143925256	804.5516173302983	810.972061193901
813.0005042079579	805.6448488428321	808.2728519360875	805.4724678100204	808.1434833967328	810.3247567828506	810.8943404328143	815.3318082542826	814.0857611219585	813.6600149637304	812.8754219342931	808.9631400452347	807.8086005848091	809.4828692418012	806.5365278965375	812.3449182919647	807.0031237331856	809.0808869042813	810.1329821478212	810.130091689498	811.887653778377	814.2420696179485	810.8047685914113	808.3063840741773	807.311065325204	813.6686380692744	809.1040166646186	809.570321234091	804.5516173302983	810.96571806378
812.9753218867137	805.6422001408606	808.2728519360875	805.470323541975	808.1434833967328	810.322347201339	810.8930192499288	815.3318082542826	814.0857611219585	813.6319394215911	812.8618494473708	808.9617426344571	807.8086005848091	809.481477908727	806.5349485858671	812.3446266556592	807.0020082587407	809.0613298440283	810.1329821478212	810.1297599260915	811.8870613823607	814.2384606521496	810.7994966745134	808.3063840741773	807.3108546609493	813.6558828521604	809.0945555140167	809.5517865135555	804.5516173302983	810.9623588405777
812.9608639356419	805.6404864206236	808.2639051911	805.470323541975	808.1326375281797	810.3208026037846	810.8904379047134	815.3085179564691	814.0779808599272	813.6319394215911	812.8618494473708	808.9616939656589	807.7927110037008	809.4789925934705	806.5342943112337	812.3347024250158	806.9896359125892	809.0613298440283	810.1006592442911	810.1247567633119	811.8870613823607	814.2378275998561	810.7989915396994	808.3063840741773	807.2969470385692	813.6558828521604	809.0945555140167	809.5517865135555	804.551580000351	810.9618753523793
812.9605176459362	805.6379962931201	808.2488951240849	805.4610436805309	808.1244908746982	810.3088557899127	810.8897888538596	815.3085179564691	814.0779808599272	813.629359895888	812.8563882267933	808.9591293642292	807.7922126091834	809.4786397010512	806.534226800882	812.3152042378757	806.9874203136357	809.0613298440283	810.0899457700011	810.1087323984101	811.8742393523715	814.2165122220987	810.7853563079518	808.2789936232143	807.2859017856165	813.6508684610678	809.088618450937	809.5508573804776	804.5504941094191	810.9383103054118
812.9426516176555	805.6330127458845	808.2488951240849	805.4610436805309	808.1244908746982	810.3088557899127	810.8846594571323	815.3084618729249	814.0767854974163	813.6261564029393	812.8482171113199	808.9567422431822	807.785895729866	809.4773987626654	806.5329335282966	812.3142945498515	806.9874203136357	809.0522267210928	810.0899457700011	810.1087323984101	811.8729553045089	814.2165122220987	810.7853563079518	808.2789936232143	807.2859017856165	813.6447736796471	809.0857469048415	809.5356732058843	804.5504186817037	810.9383103054118
812.9426516176555	805.6330127458845	808.2488951240849	805.4573185728939	808.1244908746982	810.3081574622296	810.8846594571323	815.3028676492519	814.0707099777421	813.6080149791235	812.8474957547087	808.9567422431822	807.785895729866	809.4723587433645	806.5173033532247	812.2988796569155	806.9837953010364	809.0522267210928	810.0899457700011	810.1087323984101	811.8708640751761	814.1774873874862	810.7853563079518	808.2789936232143	807.2819025175294	813.6389542040441	809.0857469048415	809.5271041647185	804.5405966129205	810.9356720568752
812.9426516176555	805.6311129492711	808.2488951240849	805.4561291829154	808.1149603731601	810.3054837033599	810.8837179644868	815.3028676492519	814.0307960575647	813.6080149791235	812.8415918751573	808.9567408205555	807.7857745600606	809.4706231855754	806.51540822303	812.2988796569155	806.9680610674187	809.0522267210928	810.0808232458706	810.1044996335551	811.8531551238278	814.1774873874862	810.7679099872943	808.2623487468069	807.2711043625571	813.6346892145716	809.0857156225372	809.5271041647185	804.5405966129205	810.9262527021001
812.9376125758621	805.6286652174034	808.2468874227476	805.4446246711614	808.1064979878545	810.305316364067	810.8831608668227	815.2895014987992	814.0307960575647	813.6011565772902	812.8402437293075	808.9551609133368	807.7857745600606	809.4652413174584	806.5102824320184	812.2981144546997	806.9680610674187	809.0516265404206	810.0797407616853	810.1029160102236	811.8530419498809	814.1774873874862	810.7679099872943	808.2617852828992	807.2711043625571	813.6346892145716	809.0828138557056	809.5271041647185	804.5405966129205	810.9262527021001
812.9373208769862	805.6259123530795	808.2239368322344	805.4424159516893	808.0972646098995	810.305316364067	810.8697497123692	815.2895014987992	814.0307960575647	813.6011565772902	812.8395127452966	808.9547003122651	807.7675116752746	809.4652413174584	806.5094517780594	812.297317914746	806.9680610674187	809.050409534845	810.0797407616853	810.0909254371052	811.848298534082	814.1661449453859	810.7679099872943	808.259933607719	807.265587121372	813.6300408461002	809.075805213538	809.5231596033221	804.5388277938276	810.9182284130844
812.9356873397629	805.6217247835654	808.2161487147199	805.4424159516893	808.0972646098995	810.2940376583	810.8697497123692	815.2727090383063	814.0242604379674	813.5876213578531	812.8395127452966	808.9535765677474	807.7675116752746	809.423451368765	806.4773160454771	812.2870105438944	806.9630075191874	809.0469578164673	810.0768835007391	810.0875555681499	811.8456003537854	814.1606302037158	810.7679099872943	808.23769959464	807.265587121372	813.6274969672504	809.0721438744614	809.5174780201509	804.5381851237394	810.9139190686537
812.9278640943328	805.6203077327501	808.2161487147199	805.4387746075273	808.0932527449143	810.2905227187757	810.8665220573392	815.2727090383063	814.0228964726078	813.5614495449406	812.8346223166571	808.9505610902911	807.764332901326	809.423451368765	806.4773160454771	812.2844728476064	806.960308559365	809.0396176717514	810.0720206176819	810.0875555681499	811.8335763978184	814.1606302037158	810.7635330103797	808.23769959464	807.2607856442208	813.6274969672504	809.0716319933593	809.5174780201509	804.5309132185139	810.9132606664914
812.9278640943328	805.6202857844269	808.2161487147199	805.4372205511543	808.0916450477131	810.2802643944457	810.8651604315885	815.2347085002333	814.0189077972485	813.5614495449406	812.8346223166571	808.9501749140086	807.7589268203689	809.3874994547377	806.4729165173006	812.2844728476064	806.9504182607628	809.0379456236823	810.0702252721369	810.0801022535445	811.8335763978184	814.1606302037158	810.7632749271736	808.2372924451385	807.2588765088706	813.6271954148782	809.0715798019446	809.5114671167908	804.5308940426221	810.9126578352825
812.9175875006192	805.6163030575174	808.2161487147199	805.4368148596457	808.086110857068	810.2761350629211	810.8651604315885	815.2347085002333	814.0159116307935	813.5614495449406	812.8307912557938	808.9477794713841	807.7589268203689	809.3874994547377	806.4726942201136	812.2786252759726	806.9490806927862	809.0374329493392	810.0577739367624	810.0801022535445	811.8326491184008	814.1583766879312	810.7622718236146	808.2372924451385	807.2536031962924	813.6271954148782	809.070271248037	809.4988170601836	804.5292076566427	810.9010953008834
812.9109185996807	805.6163030575174	808.2022982015749	805.4307412110925	808.085612158902	810.2744131096978	810.861871716391	815.2315894133949	814.0156696762657	813.5589903070575	812.8305831529583	808.9424001262107	807.7545168469276	809.3621370636471	806.4726942201136	812.264371728447	806.9440422687406	809.0344033824744	810.0475494640328	810.077814716434	811.8164331412728	814.1488235153038	810.7594639911521	808.2345122952163	807.2536009888281	813.6251929886986	809.0685107667447	809.4858803433502	804.5180384766104	810.890517062408
812.9014355047865	805.6154067106285	808.1852151204484	805.4296052197474	808.0705098069473	810.2632198718967	810.861871716391	815.222287859326	813.9952253069547	813.5362579551191	812.8201845436411	808.941001135617	807.7437890142984	809.3613438044528	806.4658140686938	812.2593132272378	806.9404978316578	809.0329657502828	810.0464033247174	810.0738908110411	811.8164331412728	814.1223930746664	810.7547352171017	808.2292193049262	807.2479591038052	813.6241601867235	809.0676301338037	809.4793524031248	804.5180384766104	810.890517062408
812.9004568726341	805.6104343338131	808.1795399268484	805.4296052197474	808.0563667557763	810.2632198718967	810.861871716391	815.2157657645257	813.9827222633066	813.5344961065222	812.8176865801208	808.941001135617	807.7398293949203	809.3602874939418	806.4658140686938	812.2505087152521	806.9275562439129	809.0158649599462	810.0430960950654	810.0714475006231	811.8164331412728	814.1191147147983	810.7547352171017	808.2279516870802	807.2479591038052	813.6068596174487	809.0676301338037	809.4775723779503	804.5180384766104	810.890517062408
812.9004568726341	805.6103967447638	808.1758031723537	805.429324738708	808.0445872572942	810.2507065771955	810.861871716391	815.2068157074846	813.9640484624631	813.5344961065222	812.8055706300216	808.941001135617	807.7331786427474	809.3592332259851	806.4637885157556	812.2467380900653	806.9266993202745	809.0150534849961	810.0411764798049	810.0704606839679	811.8101234900603	814.1190923795255	810.7546842272143	808.2255496646261	807.242333448846	813.6068596174487	809.0618540242338	809.4775723779503	804.5074026872875	810.8875404639983
812.9004568726341	805.607670994107	808.1725812829085	805.4291640979437	808.0441152709798	810.2507065771955	810.8605985671298	815.2068157074846	813.9640484624631	813.5344961065222	812.8004653235002	808.9356399935225	807.7308059504602	809.3563844178174	806.4565046632875	812.2244279575788	806.9266993202745	809.0150534849961	810.0361623158817	810.0674431091018	811.7911308112713	814.1190681243753	810.7527171709223	808.2161507449671	807.2418424410583	813.6068596174487	809.0609027782745	809.4747213912016	804.5064282033204	810.885622193158
812.8875402242761	805.6063017679172	808.1722513076982	805.4291640979437	808.0371028931431	810.2507065771955	810.85985395422	815.2064426324698	813.9640484624631	813.5344961065222	812.7999670005266	808.9350847811478	807.7304741546791	809.3514417949967	806.4561701025164	812.2239353582258	806.9183472845206	809.0093548928317	810.0361623158817	810.0673955820148	811.7911308112713	814.1076827079611	810.7451404306521	808.1877988407771	807.2418424410583	813.6050017322025	809.0609027782745	809.4637682795851	804.5061145351913	810.8748097757267
812.8713119010945	805.6022698452141	808.1631517135693	805.4215918456874	808.0371028931431	810.2507065771955	810.8592489506572	815.2038573692664	813.9619311669288	813.5344961065222	812.798504796476	808.9349807875277	807.7280687342306	809.3504944996565	806.4531651929661	812.2239353582258	806.9150645761144	809.0092337639796	810.029119784473	810.0672685227951	811.788565166748	814.1058090321113	810.7451404306521	808.1877988407771	807.2418349404096	813.5973950887587	809.0603329817798	809.4637682795851	804.5060939404997	810.873458542715
812.8713119010945	805.6022698452141	808.1631517135693	805.4215918456874	808.0371028931431	810.2507065771955	810.8591211681656	815.1390764278141	813.9161698486594	813.5237403521112	812.7984308492686	808.9305810018734	807.7280100003525	809.3416837082428	806.4475298781044	812.2199500087636	806.909271342769	809.0070437760457	810.0228545663709	810.0669806478297	811.788565166748	814.1051922696273	810.7397329205655	808.1877988407771	807.2395954220276	813.5973950887587	809.0569307693117	809.4637111194743	804.4993936068025	810.8713758398204
812.8697189399572	805.6004174184143	808.1528984076294	805.419829454693	808.0303976798543	810.2441246510134	810.8591211681656	815.1390764278141	813.9160317989678	813.5148822699213	812.7982016650933	808.9305764946189	807.7253941006206	809.3409782160007	806.4471537948187	812.2151424765491	806.9058531784908	808.991963427326	810.0000748687071	810.0620138390607	811.784868680861	814.1027462219266	810.7394546993479	808.1864414778938	807.2339964513145	813.5929659503824	809.0569307693117	809.4314793947121	804.499106308454	810.8684007002685
812.868614826658	805.6001849684626	808.1528984076294	805.4184626565069	808.0303976798543	810.2441246510134	810.8589791185198	815.1390764278141	813.9160317989678	813.5134717838075	812.7978918719175	808.9288520062862	807.7253941006206	809.339406966698	806.4469827520411	812.2147662336033	806.9041467346092	808.991963427326	810.0000748687071	810.0619456710402	811.7807094617276	814.0677329570312	810.7330343951872	808.1824936821475	807.2322579726275	813.5909855815303	809.0562371272515	809.4314793947121	804.4947379000512	810.8666467057573
812.868614826658	805.6001849684626	808.1528984076294	805.4176484771095	808.0269880414232	810.2441246510134	810.8589791185198	815.1390764278141	813.9160317989678	813.5091980532685	812.791130778878	808.9288520062862	807.7176246007691	809.3101626138713	806.4411863580605	812.1976441066364	806.901244952139	808.991963427326	809.9691209794628	810.0619272656626	811.7671316167325	814.058328911842	810.7330343951872	808.1755284459524	807.2258941292869	813.5909564835172	809.0558738269498	809.4314793947121	804.4883189030307	810.8658611302112
812.8675090367467	805.6001849684626	808.1433901164729	805.4176484771095	808.0263465943843	810.2441080617125	810.8536580920703	815.1390764278141	813.9159983967709	813.5091980532685	812.785112773817	808.9288520062862	807.7153686615625	809.2883750394844	806.435251241661	812.1976441066364	806.8937286885823	808.9904709679977	809.9688501579275	810.0576180817642	811.7671316167325	814.058328911842	810.7260689203847	808.1755284459524	807.2250464333288	813.5854322827086	809.0509911799757	809.4291430490018	804.4883189030307	810.8496533281347
812.8621844849246	805.5963463111419	808.1433901164729	805.4168388821076	808.0198329609354	810.2426637210281	810.8536580920703	815.1390764278141	813.9110753061282	813.504557896425	812.785112773817	808.9286729677067	807.7130946500681	809.2879822971087	806.435251241661	812.1976441066364	806.8922780421559	808.989796450046	809.9603090517406	810.0576180817642	811.7671316167325	814.0348935175151	810.7260689203847	808.1755284459524	807.2250464333288	813.5829519712697	809.0509911799757	809.4273760579707	804.4883189030307	810.8476650402979
812.8519914321497	805.5963463111419	808.1430820439318	805.4151851990864	808.0198329609354	810.2407200036907	810.8535199561899	815.130705263203	813.9110753061282	813.4819658182885	812.7847296532892	808.9264455109151	807.7130946500681	809.2842201457482	806.435251241661	812.196333626358	806.8919423498695	808.989796450046	809.9603090517406	810.0565800049711	811.7669635720532	814.0348935175151	810.721221902967	808.173995940918	807.2244242809753	813.576065563787	809.0506217443572	809.425382262527	804.4879773916458	810.8431320487462
812.8512074058284	805.5963463111419	808.142709290428	805.4078277780341	808.007250086071	810.2387764929008	810.8534747570914	815.1280444574353	813.8950898381676	813.4819658182885	812.7719461873105	808.9259890349917	807.705858681072	809.2755765334744	806.4284765378287	812.1955398012636	806.888375581574	808.9762015334145	809.9425774310178	810.0565277209463	811.7621591846206	814.0348935175151	810.7211098819329	808.1731208365076	807.219975104653	813.5747524582179	809.0505808216657	809.4216791989695	804.4695492391895	810.8425768761716
812.8459567884894	805.5952157090168	808.1295952872337	805.4056780211733	808.0070809267966	810.2308234973378	810.8509297315364	815.1221092480286	813.8831434669172	813.4784209010571	812.7706674194366	808.9256642670189	807.705858681072	809.2725762996325	806.427183035345	812.1895073192777	806.8871923909546	808.9762015334145	809.9425774310178	810.0514990316935	811.7612571064192	814.0162957655946	810.7177318475714	808.1695082717941	807.2195632554564	813.5675487239993	809.0477132870807	809.4195613061476	804.4695492391895	810.840089865806
812.8459567884894	805.591728301016	808.1295952872337	805.4056780211733	808.0069295454603	810.2308234973378	810.8482232669161	815.1207128172618	813.8831434669172	813.4780003047854	812.7677280552181	808.9241348956803	807.7022612637728	809.2725762996325	806.4031144870188	812.1872422461063	806.877218323536	808.9688138734318	809.9275769186662	810.0514990316935	811.7604506678279	814.0162957655946	810.7177318475714	808.1695082717941	807.2164376963239	813.5675487239993	809.043396254223	809.4173565448866	804.467146744604	810.8259144595788
812.8371115852901	805.591728301016	808.1125522590545	805.4056780211733	808.006633568241	810.2235498026763	810.8481351005964	815.0937609752934	813.8664707372641	813.4767727923073	812.7652533754339	808.921343262346	807.6915821412167	809.2690206305044	806.3916120603348	812.1866442974792	806.877218323536	808.9688138734318	809.9275769186662	810.0460059882885	811.753742032608	813.9959880520748	810.7160567205132	808.1618343120883	807.2158163649113	813.5675487239993	809.0416641323852	809.4173565448866	804.467146744604	810.8259144595788
812.8371092650119	805.5908053945687	808.1125522590545	805.4056572406204	807.9963227474957	810.2226480299615	810.8481351005964	815.0937609752934	813.8664707372641	813.4764528127097	812.7555581040436	808.9181526028644	807.6915821412167	809.2690206305044	806.3916120603348	812.1857895322016	806.877218323536	808.9682049518684	809.925662912571	810.0444686743622	811.753742032608	813.9959880520748	810.7150283916886	808.1605397820433	807.2147897594912	813.5675487239993	809.0416641323852	809.4100493964572	804.467146744604	810.8255666066754
812.8371092650119	805.5861477201288	808.1125522590545	805.3998700070305	807.9734403259364	810.2213986807818	810.8386977467128	815.0848009429958	813.8662597898042	813.4577089332392	812.755435655725	808.9180900282146	807.6776717199479	809.26216388659	806.3846974709488	812.1835223933176	806.874904619809	808.966658323455	809.8980557113194	810.0300601209669	811.7505075306674	813.9959880520748	810.7150283916886	808.1491737343484	807.2013090609129	813.5668752278336	809.0396919576458	809.4099227539148	804.4641880158983	810.8223751043146
812.8235675838488	805.5851735081205	808.1125522590545	805.3990830930215	807.9734403259364	810.2203861246475	810.8381449391284	815.0848009429958	813.8518535689453	813.4577089332392	812.7520576117705	808.9180853403799	807.6766727362073	809.2593182619776	806.3846974709488	812.1754405250218	806.861217632363	808.9568359167217	809.8974399995977	810.0293938154997	811.7505075306674	813.9959880520748	810.6997929129172	808.1491737343484	807.2013090609129	813.5645596360314	809.0389784281201	809.4042935946811	804.4640872554625	810.8223751043146
812.8165264357252	805.5851735081205	808.1076178380998	805.3957149762883	807.9734403259364	810.2186778956354	810.8381449391284	815.0848009429958	813.8518535689453	813.4564378318337	812.7461744206315	808.9180853403799	807.6761432656317	809.2580130111284	806.3846974709488	812.1744192177489	806.8561044187635	808.9568359167217	809.8860755697053	810.0293938154997	811.7490796096134	813.995846627304	810.6997929129172	808.1491737343484	807.2013090609129	813.5645596360314	809.0300507137582	809.4026126129061	804.4640872554625	810.8218277967075
812.8165264357252	805.5849938052082	808.1076178380998	805.3956930244078	807.9734403259364	810.2186778956354	810.8381449391284	815.0746392231629	813.8518535689453	813.4548905078166	812.7461744206315	808.9180261249888	807.6761432656317	809.2527093726703	806.3815347122971	812.1744192177489	806.8561044187635	808.9568359167217	809.8860755697053	810.0293938154997	811.7490796096134	813.9954253761944	810.6997929129172	808.1491737343484	807.2013090609129	813.5564986998376	809.0300507137582	809.3918289416835	804.4540645548254	810.8166972858288
812.8164969077435	805.584400508943	808.1075621736752	805.3942966493014	807.9658469398009	810.210710821334	810.8381449391284	815.0746392231629	813.8508900780363	813.4537287468979	812.7436660793616	808.9177009638697	807.6744456739323	809.2302598812248	806.3815225296682	812.1709272551188	806.8557494758979	808.9568359167217	809.8849214329626	810.0293938154997	811.7437985601888	813.9941898572821	810.6995452916658	808.146813937751	807.1949915283915	813.5564986998376	809.0300507137582	809.3918289416835	804.4540371829347	810.8166972858288
812.792462826929	805.5826480366173	808.1075621736752	805.3882837912988	807.9658469398009	810.2063428736284	810.8380333484216	815.071679936665	813.8278038062265	813.4273385170989	812.7232475481281	808.9142216666418	807.6610461793625	809.2276139764795	806.3747014558994	812.1607849000341	806.8552624870764	808.94455848549	809.8784686708642	810.0290716970585	811.7437985601888	813.9861572789695	810.6849733809007	808.146813937751	807.1941657692375	813.5503866862721	809.0300507137582	809.3918289416835	804.4540371829347	810.7862499908997
812.791546645134	805.582466159118	808.1070459983715	805.3875154118116	807.9642401855731	810.2026742541384	810.8342768647219	815.0680661902297	813.824330946016	813.4273385170989	812.7214010854551	808.9142216666418	807.6610461793625	809.2181300994483	806.3745477640261	812.1561282971687	806.8519841730189	808.94455848549	809.871532824335	810.0290716970585	811.7418380988555	813.9803474574913	810.6849733809007	808.1404500603013	807.194083319314	813.5500253691445	809.0296250308686	809.3900516952768	804.4497294249263	810.7862499908997
812.7384335437126	805.5824473099393	808.096112486344	805.3875154118116	807.9591685302655	810.2026742541384	810.8342768647219	815.0445058180449	813.820359878992	813.4263329732721	812.6921230914741	808.9137554946846	807.6610461793625	809.2124612667122	806.3722369388969	812.1505853389473	806.8511767396097	808.94455848549	809.857963177047	810.0249940098225	811.7393413427407	813.9751944110069	810.6816058141499	808.1404500603013	807.1927191872954	813.548626848032	809.0271988007845	809.3688702428703	804.4495352658454	810.7862499908997
812.7384335437126	805.5805395736742	808.096112486344	805.3856865480349	807.9577147063869	810.2026742541384	810.8341136656546	815.0445058180449	813.820345960753	813.4263329732721	812.6918462595927	808.9071018346873	807.6592035938867	809.206983780137	806.371674835561	812.150546377252	806.8449985232356	808.9437856750476	809.855683306703	810.0249940098225	811.7353229303436	813.9646069855577	810.6816058141499	808.1348026251968	807.19080887958	813.5475437030528	809.0271988007845	809.3688702428703	804.448232216288	810.7858118860099
812.7384335437126	805.5791568308503	808.0876035755739	805.379304651189	807.9546468796761	810.2000332646506	810.8319959798845	815.0445058180449	813.8091571884743	813.42606002454	812.6887176315647	808.9065423722611	807.6579696441817	809.1934830565325	806.3618817333689	812.150546377252	806.8449985232356	808.9437726625238	809.850823189951	810.0249940098225	811.7335158987813	813.9646069855577	810.6816058141499	808.1348026251968	807.1884548681844	813.5450526215205	809.0238298217117	809.3688702428703	804.4433117186762	810.7849798253588
812.7254668407004	805.5791568308503	808.0876035755739	805.377774732845	807.949291252745	810.1901319752191	810.8311743112039	815.0364035880156	813.8091571884743	813.42606002454	812.6887176315647	808.9047178133841	807.6462787391442	809.1934830565325	806.3618817333689	812.142230126748	806.8425893458871	808.94277310452	809.8269181118144	810.0180340340452	811.7335158987813	813.9446710858899	810.6738172319194	808.1239200991033	807.1853156041722	813.5434272624698	809.0238298217117	809.3662763993254	804.4406803574747	810.7846458102067
812.7254668407004	805.5711278145332	808.0824087780725	805.377297341144	807.9474900944873	810.1901319752191	810.8225946684141	815.0364035880156	813.8054439502216	813.423675100117	812.6832060899029	808.9047178133841	807.6462787391442	809.1734880990784	806.3582645198896	812.142230126748	806.8425893458871	808.937216777059	809.8269181118144	810.016371926591	811.7283580684756	813.9446710858899	810.6690509970776	808.1239200991033	807.1852643392264	813.5408848441024	809.0210748680682	809.3608389002554	804.4358281457264	810.774026146001
812.7251364673639	805.5711278145332	808.0820769922898	805.3749604439341	807.9453030314581	810.1901319752191	810.8225946684141	815.0341988814343	813.7926079457054	813.4192127239596	812.6702929496017	808.9039913086161	807.6462787391442	809.1734880990784	806.3559710515763	812.140606543614	806.8389288413813	808.937216777059	809.8269181118144	810.0158667454216	811.725526996783	813.9446710858899	810.6690509970776	808.1224851499122	807.1834975949329	813.5366760347522	809.0208558145283	809.3550165357917	804.4339887321576	810.774026146001
812.7218387751644	805.5711278145332	808.0737434023802	805.3746384114509	807.9444587152632	810.1898696334175	810.8184522229537	815.0167477782201	813.7910110303447	813.4177713866427	812.6702929496017	808.9021985600104	807.6385623041914	809.1612043299775	806.3503419112894	812.140606543614	806.8354375511881	808.9353258732149	809.8202400200585	810.0158667454216	811.725526996783	813.942181897572	810.6690509970776	808.1138673364653	807.1799175387084	813.5296399608359	809.0208558145283	809.3530480136045	804.4324375840348	810.774026146001
812.7218387751644	805.5698478860036	808.0737434023802	805.3737792902165	807.9295227118206	810.1894761488259	810.8184522229537	814.999646120573	813.7901832816505	813.4165921519798	812.6702929496017	808.9021413431628	807.6385623041914	809.1462122459063	806.3503419112894	812.1170014005794	806.8334992055381	808.9344209437612	809.8165624603648	810.0125688657216	811.7199758162475	813.9418333708893	810.6690509970776	808.1138673364653	807.1793547783678	813.5288735497912	809.0208558145283	809.3530480136045	804.4316144650477	810.7722428590182
812.708449054296	805.5657927160024	808.0737434023802	805.3733281665836	807.9295227118206	810.1893187270513	810.8166482294066	814.9978677733931	813.7901832816505	813.4165921519798	812.6699287202334	808.9021376455598	807.6385623041914	809.1331654905805	806.3439635138459	812.116452265517	806.8334992055381	808.9340790383937	809.8165624603648	810.0125688657216	811.7199758162475	813.9381420837914	810.6651986971045	808.1138673364653	807.1793547783678	813.5288735497912	809.0169686892493	809.3527880613033	804.4316144650477	810.7585587952397
812.7084411844482	805.5657927160024	808.0737434023802	805.3628350317047	807.9228684686417	810.1871597504584	810.8166482294066	814.9801306051547	813.7901832816505	813.4165921519798	812.667635192921	808.9020451288512	807.6338233137093	809.1331654905805	806.3439635138459	812.1140207252473	806.8334992055381	808.93228400932	809.8165624603648	810.0125688657216	811.6923784135237	813.9332321313699	810.6651866582584	808.1115602156967	807.1793547783678	813.5287815900581	809.0169686892493	809.3527880613033	804.4316144650477	810.7585587952397
812.7084411844482	805.5657927160024	808.0713181451295	805.3628350317047	807.9228684686417	810.1822364943257	810.8154324601134	814.9784003565509	813.7901832816505	813.4165921519798	812.6611750251623	808.9004050918121	807.6217743231903	809.1307507872107	806.3439635138459	812.1135605602936	806.8312598215712	808.9190317711299	809.8021811659468	810.0043544355915	811.673500763025	813.9323866429834	810.6596603618158	808.1042284965008	807.1758399602115	813.5272610131105	809.0147586518093	809.3526959138834	804.424708040807	810.7585587952397
812.6997565689154	805.5640153702997	808.0702863066315	805.3532051848402	807.9205250239048	810.1724301707204	810.8154324601134	814.929177879392	813.782840545775	813.4165921519798	812.6610126859507	808.8998647431116	807.6217743231903	809.1248014181174	806.3354283563882	812.1095527361489	806.8305284144269	808.9190317711299	809.8021811659468	810.0043544355915	811.6734412902069	813.9286752364177	810.6596603618158	808.1016756214404	807.171797657956	813.5267375967202	809.0147586518093	809.3526914334193	804.424708040807	810.7585587952397
812.6982252244884	805.5628356617198	808.060103521785	805.3532051848402	807.9176003354023	810.1721423742828	810.8148249036589	814.929177879392	813.7789413644209	813.4048255557287	812.6492183919462	808.8987057154282	807.6217743231903	809.1223267567977	806.3286516341885	812.0953310914024	806.8239430233339	808.9190317711299	809.7740687208359	809.9955348798555	811.6565809373609	813.9286752364177	810.6596349434197	808.1004605796913	807.1607645103893	813.526572730938	809.0105766494705	809.3500475893862	804.4245887768307	810.7481424990972
812.6814188810091	805.5623183347359	808.0553378979018	805.3532051848402	807.9176003354023	810.1707387660606	810.813112723064	814.929177879392	813.7744388013385	813.4041878975324	812.6456562774091	808.8945858538093	807.6217743231903	809.1171235500877	806.3286516341885	812.0953310914024	806.8065324216434	808.9189319797877	809.7731444434414	809.9938615716037	811.6549326816446	813.9095465088061	810.6546135593154	808.0995748192171	807.1588741573785	813.5209172362772	809.0068726245056	809.3401380916173	804.4236776921869	810.7481424990972
812.6799835526161	805.5622866966944	808.0553378979018	805.3532051848402	807.9172269847401	810.1697272767739	810.812766818349	814.929177879392	813.7680959038465	813.4038995638683	812.6451965590934	808.8945858538093	807.6217743231903	809.1107202076873	806.3286516341885	812.0953310914024	806.8065324216434	808.9145369764633	809.7698691846022	809.9935445092166	811.6549326816446	813.9095465088061	810.6546135593154	808.0995748192171	807.1588741573785	813.5209172362772	809.0065167738281	809.3357680332718	804.4231014996149	810.7481424990972
812.6799499830857	805.5559180037309	808.0507154156862	805.3468896464105	807.9126230330326	810.1638046341386	810.8126158209283	814.9112763848979	813.7680043650319	813.4038769026599	812.6451965590934	808.8924260489989	807.6057152791294	809.1041179319984	806.3272632646222	812.0948019734865	806.8009459395867	808.9129418410724	809.7330642854321	809.9881456302247	811.6546230364434	813.9095465088061	810.6546135593154	808.0865813386008	807.1489491785558	813.5209172362772	809.0065167738281	809.3322908301869	804.4129189910059	810.7481424990972
812.6676240751119	805.5559180037309	808.0348597436973	805.3468896464105	807.9098891947701	810.1638046341386	810.8117204328953	814.905963316172	813.7511473712559	813.3772199013753	812.6451965590934	808.8895181140728	807.6040847604037	809.0989704413433	806.3272382077165	812.0765186213586	806.8008562800072	808.9097310664081	809.7330642854321	809.9861903342573	811.6487899725576	813.8917080928735	810.6488671826492	808.0865813386008	807.1489491785558	813.513021226713	808.9990828159293	809.3308187708653	804.4122764515978	810.7429805624207
812.6676240751119	805.5554191124819	808.0348597436973	805.3468896464105	807.9084401627111	810.1638046341386	810.8105478735422	814.9057468497855	813.7509819304679	813.3772199013753	812.6451315116975	808.8895181140728	807.6033449364893	809.0809546201111	806.3116605891761	812.0765186213586	806.8006116643355	808.9055501752155	809.7330642854321	809.9856226185741	811.6486918481794	813.8865364775093	810.6420660026913	808.0812504279093	807.1489491785558	813.513021226713	808.9974082702221	809.326853326738	804.4095722803111	810.7400839758851
812.6662194928651	805.5512955137167	808.0147249874495	805.3279530305784	807.8907298211674	810.1616147919802	810.8105478735422	814.8829137554961	813.7242661432637	813.3768662302799	812.6275598061701	808.8895009241744	807.5845589872945	809.0627621199535	806.3116605891761	812.06571261134	806.781686212903	808.9055501752155	809.7330642854321	809.9856226185741	811.6463776375585	813.8810789889042	810.611376164635	808.0807486044167	807.1364148430542	813.4962569639744	808.9949864420397	809.3169529793943	804.40623457559	810.735597711779
812.6662194928651	805.5506114952864	808.0147249874495	805.3279530305784	807.8907298211674	810.160414013624	810.8105005735663	814.8829137554961	813.7242661432637	813.3645105166014	812.6275598061701	808.8872333792465	807.5845589872945	809.0627621199535	806.3116605891761	812.06571261134	806.781686212903	808.9055105029682	809.7296250510462	809.9856226185741	811.6388520373013	813.8810789889042	810.611376164635	808.0782192364021	807.1364148430542	813.4936447396439	808.9945158185399	809.3169529793943	804.4061186614853	810.7311184394731
812.6662008442429	805.5505702698263	808.0136092368541	805.3279530305784	807.8874366444167	810.1556399166686	810.8068274754552	814.8829137554961	813.7242661432637	813.3643591623787	812.6260753207099	808.8872333792465	807.5845589872945	809.0627621199535	806.2591668970313	812.06571261134	806.781686212903	808.9055025985879	809.7296250510462	809.9856226185741	811.6388520373013	813.8810789889042	810.6096504021699	808.0541471500139	807.1364148430542	813.4921746299647	808.9936576749736	809.3169529793943	804.4037611490122	810.7311184394731
812.6606530545084	805.5487788755844	808.0054879664201	805.3279530305784	807.8801059039924	810.1401434401524	810.8061035957811	814.8829137554961	813.7171548568695	813.3593824717531	812.6244991656266	808.8836022648027	807.5803365660614	809.0547045367357	806.2591668970313	812.06571261134	806.7777015608026	808.9055025985879	809.7231205472268	809.9856226185741	811.6379434236063	813.8609095478216	810.606279128088	808.0541387698896	807.1364148430542	813.4921746299647	808.993413278166	809.3163931283053	804.4035581184371	810.729193414137
812.645443797273	805.5483612284052	808.0054879664201	805.3279530305784	807.8796018622666	810.1401434401524	810.8047905046318	814.8829137554961	813.7004960455553	813.3593824717531	812.6208887657422	808.8836022648027	807.5803365660614	809.0547045367357	806.2591668970313	812.0537666811069	806.7765337639008	808.8968200546377	809.7142378500157	809.9776447053563	811.6317419666449	813.8609095478216	810.6061030719734	808.0541387698896	807.1359509696395	813.4764803661104	808.9932453392481	809.3163325940131	804.3842276216038	810.729193414137
812.645443797273	805.5472436263357	808.0052364625161	805.3279530305784	807.8788030368385	810.1389168467443	810.8041413137042	814.8829137554961	813.7004960455553	813.3548277860256	812.6202553722007	808.8834820798013	807.5803365660614	809.0538000695614	806.2576131971248	812.0526294479675	806.7764899898045	808.8968200546377	809.7134129777911	809.9679011329224	811.6307752701462	813.8604456067145	810.6061030719734	808.052357731286	807.1324570428785	813.4763194808424	808.9905645284101	809.3163325940131	804.3827933227572	810.7250738257811
812.6447982590919	805.5470600320882	808.0052364625161	805.3277767768113	807.8787368677263	810.1357414915861	810.8038243686116	814.8801074191416	813.7004960455553	813.3548277860256	812.6195490169312	808.8821106819784	807.5788622185396	809.0532658290889	806.2576131971248	812.0465255344299	806.7722198874261	808.894340195975	809.7000019609936	809.9679011329224	811.6305206600917	813.8491070526692	810.5998159290779	808.0516006810196	807.1322633645223	813.474475086141	808.9897252957376	809.3135838229332	804.3826711149034	810.7250507950545
812.6406990008712	805.5470600320882	808.0021458388142	805.3266729737411	807.8767423655312	810.1078678304993	810.8027402322031	814.8670924729545	813.7004960455553	813.3545334230647	812.6130064136729	808.8809740084293	807.5744184269361	809.0489106166057	806.2574317166483	812.0427176127926	806.7722198874261	808.8856435200572	809.6964513195582	809.9679011329224	811.6295661713825	813.8489025908976	810.5989824832191	808.0469773559229	807.1307148151574	813.4558113058991	808.9897252957376	809.3087636030702	804.3826711149034	810.7239286686469
812.6375974392455	805.5458737951133	808.0007497597886	805.3241834361977	807.8723385042198	810.107636217017	810.8018816836109	814.8636384484142	813.6950842629414	813.3545334230647	812.6125546477886	808.8776289060734	807.5706842141561	809.0484691859256	806.2567574944035	812.0422595077766	806.7501638511317	808.8837243972298	809.6964513195582	809.9671578941364	811.6275856293192	813.8351031213701	810.5989824832191	808.0447324512294	807.1218907394114	813.4558113058991	808.9822747219712	809.3051118689124	804.3805544062893	810.7175756029942
812.6375974392455	805.5413308179182	807.9976064209116	805.322962575004	807.8641966883699	810.0985710107121	810.801880958572	814.8315117895168	813.6821661454576	813.3544050384512	812.6098775941904	808.8773983619757	807.5706842141561	809.0326883428104	806.2560997074249	812.0406651581085	806.7501638511317	808.8825049448618	809.6876890841667	809.9585305622413	811.6183951842745	813.835061432651	810.5989824832191	808.0311631268428	807.1218907394114	813.4558113058991	808.9822747219712	809.2983698409528	804.3805544062893	810.7027514678228
812.6255536621253	805.5412684944002	807.9870292659448	805.320991305699	807.8640554568523	810.0983817480562	810.8018422088256	814.8315117895168	813.6692997851454	813.3379165060605	812.6087265075934	808.8771109646093	807.5561139727769	809.0139715903516	806.251787573306	812.0377551443873	806.7493259871046	808.8825049448618	809.6792797390992	809.9528812768094	811.618264721463	813.835061432651	810.5931671517012	808.0299926361878	807.1077720687382	813.4558113058991	808.9822747219712	809.2983686667608	804.3746793238852	810.7027514678228
812.6218411471978	805.5369502091253	807.9863259013816	805.3146952543259	807.8543034499186	810.0938930756514	810.7942093654135	814.8294399997037	813.6692997851454	813.3295925295109	812.6010195636921	808.8768103970774	807.5536900873628	809.010662988328	806.2472919794878	812.0342284585827	806.7468948162856	808.8808767999932	809.6767401628139	809.9528812768094	811.6151521557059	813.8272996202649	810.5864015545443	808.0260794209169	807.101320845222	813.4550284639996	808.9822747219712	809.2983686667608	804.3688594658915	810.701459652258
812.6218411471978	805.5369502091253	807.9843116776922	805.3141129718833	807.8543034499186	810.0937749589434	810.7939165434527	814.8294399997037	813.6664817904875	813.3295925295109	812.5988403781961	808.8764658410454	807.5536900873628	809.010662988328	806.2472919794878	812.0333547397781	806.7465847754313	808.8808767999932	809.6682051919089	809.952349011151	811.6151521557059	813.8222451105917	810.5864015545443	808.0260794209169	807.0964145336777	813.4539622213073	808.9820077325965	809.2799788723133	804.3687017415381	810.7013030760172
812.6054955831801	805.5353794520406	807.9843083166895	805.3139712758341	807.8517176110554	810.0811394558756	810.7934103747438	814.8284215251325	813.6664817904875	813.3086724379076	812.5973154798581	808.8693950159857	807.5530084402499	808.9960641289593	806.2394208602042	812.0327498444502	806.7402476348481	808.8736228204594	809.6682051919089	809.9468700015539	811.6134728134108	813.7775940909157	810.5697619003441	808.0203037787304	807.0934465565188	813.4511206424818	808.9798415223407	809.2799788723133	804.3665182297096	810.6827918498926
812.6054955831801	805.5332672938952	807.9805335824217	805.3133711830664	807.8413241574073	810.0811394558756	810.7931681159884	814.8166327760354	813.6664817904875	813.3086724379076	812.5973154798581	808.8693950159857	807.5529982867635	808.9840156333132	806.2248801064687	812.0122739808404	806.7395373908352	808.8725023641824	809.648236352648	809.9468700015539	811.6128358208803	813.7775940909157	810.5697619003441	808.0165462223093	807.0906334671256	813.450329080019	808.9786676963718	809.2788884752581	804.3664988915189	810.6816405617336
812.6053994105976	805.533128081067	807.9802257561473	805.3130766600927	807.8409949833455	810.0811394558756	810.7923820898286	814.8166327760354	813.6636421298238	813.295607532371	812.5900386437498	808.8693950159857	807.5514971785076	808.9743138474263	806.2248801064687	812.0122739808404	806.7389373131819	808.8673865377676	809.648236352648	809.9468700015539	811.6096800806979	813.7775940909157	810.5670313892723	808.0165462223093	807.0906334671256	813.4501814596696	808.9785455635957	809.2717716193063	804.3663729182377	810.6816405617336
812.6037303993537	805.5296021156702	807.9769748123289	805.3113666637987	807.8269507851237	810.0782750878589	810.7921887558826	814.8113410241402	813.6636421298238	813.295607532371	812.5900386437498	808.8671760705083	807.546952907523	808.9743138474263	806.2205806048628	812.0109306662201	806.7389364418472	808.8673865377676	809.6370835037992	809.9410867193938	811.6087843663868	813.7775940909157	810.560786055035	808.0122917919068	807.0858713506793	813.448193758198	808.9785455635957	809.2705171259425	804.3663729182377	810.6790770218394
812.5898863947774	805.5296021156702	807.9769748123289	805.3113666637987	807.8164807161793	810.0782750878589	810.7920899230952	814.8113410241402	813.6530391983407	813.2928940968418	812.5900386437498	808.8671760705083	807.546952907523	808.9743138474263	806.2205806048628	812.0081194232968	806.7389324743789	808.8673865377676	809.6370835037992	809.9410867193938	811.606963237799	813.7605622011635	810.5579041469545	808.0122917919068	807.0858713506793	813.4470185185733	808.9784814708171	809.2705171259425	804.3662508735597	810.6788042297921
812.5898863947774	805.5287570376256	807.9641680792383	805.3079995964798	807.81218937313	810.0782750878589	810.7906044683251	814.8058294763969	813.6524106338409	813.2922823415711	812.5882401018906	808.8671017124436	807.546952907523	808.966830151563	806.2205806048628	812.0080663421048	806.7384338524034	808.8673865377676	809.6370835037992	809.9410512420686	811.6021460467827	813.7605622011635	810.5577466382642	808.0100260121086	807.0852095703722	813.4376395556487	808.9749242965224	809.2698826543557	804.3633285685231	810.6679435215932
812.5883279332321	805.5283005480646	807.9641680792383	805.3048913554899	807.81218937313	810.0782750878589	810.7906044683251	814.8043374454099	813.6524106338409	813.2825750235969	812.5853463560543	808.8656570975932	807.5453694421456	808.9613143621824	806.2100548887897	812.0046595834517	806.735719677321	808.8637445042526	809.632120303392	809.9409348891046	811.5981544786199	813.7605622011635	810.5574100549546	808.0100260121086	807.0848409974967	813.4376395556487	808.9690522674889	809.2549360558738	804.3583341357231	810.6679435215932
812.5883279332321	805.5256972599484	807.9641680792383	805.3048913554899	807.81218937313	810.0759643864108	810.7892237551428	814.8043374454099	813.6425253778879	813.2791920194823	812.5745170783122	808.8651800904047	807.5453404091595	808.9570135437077	806.2007192708198	812.0046595834517	806.7285501202991	808.8637445042526	809.6049796633268	809.938947084747	811.5981544786199	813.7605320249045	810.5479723899471	808.0032193856267	807.0821896157119	813.4375790342875	808.9675122632751	809.2549360558738	804.3569562542203	810.6679435215932
812.5663101800698	805.5256972599484	807.9641680792383	805.3048913554899	807.8106726577543	810.0743724977015	810.7885512053489	814.800871292904	813.6423240082374	813.26524649026	812.5740241167534	808.8651800904047	807.5268327932843	808.9551697467864	806.1998882775313	812.0031169299506	806.7271972661362	808.8439298830745	809.5882411310225	809.9387040593343	811.5981544786199	813.7377599974303	810.5439847526413	808.0032193856267	807.0804547347343	813.4280940126433	808.9671135317279	809.2392153918651	804.3560441183871	810.6676122295958
812.5663101800698	805.519164440137	807.954841409622	805.3006489760762	807.8008806317126	810.068789709979	810.7885512053489	814.7965202014219	813.6407584524965	813.26524649026	812.5738886069082	808.8643222406191	807.5268327932843	808.9517539627017	806.1998882775313	812.0002844155281	806.7264801074283	808.8439298830745	809.5882411310225	809.9226870724334	811.5948161115975	813.7370608709041	810.5428058559481	807.9922996474291	807.0722291245623	813.426824186942	808.9636368014789	809.2392153918651	804.3560441183871	810.6654522785894
812.5663101800698	805.519164440137	807.9458632024415	805.2998646325583	807.8008806317126	810.068789709979	810.7847903363795	814.7808509995527	813.6300463289009	813.2610613767395	812.5552206390256	808.863921394462	807.5145997104315	808.9361118258305	806.1890259343037	811.9965469274335	806.7227012678943	808.8439298830745	809.5796517144322	809.9226870724334	811.5948161115975	813.7359944467456	810.5397738493497	807.9922996474291	807.0683541682357	813.4212633208278	808.9635453383479	809.2392153918651	804.3533538317571	810.6517737401622
812.5663101800698	805.519164440137	807.9458632024415	805.2994902326031	807.8008806317126	810.067463420138	810.7847903363795	814.7808509995527	813.6298772950139	813.2536991253412	812.5552206390256	808.8639063511811	807.5145997104315	808.9331802857149	806.1890259343037	811.9965469274335	806.7227012678943	808.8439298830745	809.5796517144322	809.9156610660607	811.5948161115975	813.7353236280884	810.5327593971025	807.9877632944762	807.0683541682357	813.4173963772083	808.9628703678086	809.2327704868153	804.3533538317571	810.6517737401622
812.5631132920173	805.519164440137	807.9444611059037	805.2988899924725	807.7963459298519	810.0652717834812	810.7844775670706	814.7808333578541	813.6294149613809	813.2536991253412	812.5523123309772	808.8608117966261	807.5130592625198	808.927332662629	806.1890259343037	811.9809840258854	806.7142992435139	808.8439298830745	809.5780502716709	809.9156610660607	811.5919548968699	813.7353236280884	810.5316432042689	807.9859429509437	807.0538025474244	813.4163580555099	808.960168379686	809.2327704868153	804.3533538317571	810.6517737401622
812.5621433438811	805.5184419227411	807.9444611059037	805.2941055132286	807.7868964441942	810.0621055215709	810.7835591986494	814.7808333578541	813.6232302560794	813.252853999408	812.547783486097	808.8603866148007	807.5130592625198	808.9167724846967	806.1807763432386	811.9778028041967	806.7088243281107	808.8436035712004	809.5611924872588	809.9156610660607	811.5821614614006	813.7323861122636	810.5300085165305	807.9668884038641	807.0437907279498	813.4152964054904	808.960168379686	809.2322928660643	804.3533538317571	810.6483248592078
812.5599638231588	805.5133341117275	807.940811354668	805.2920399511476	807.7868964441942	810.0593097325649	810.783357901108	814.7795384290566	813.607905622427	813.2423387561018	812.5472442851824	808.8586670926101	807.5130592625198	808.9113903205421	806.1729819781873	811.9778028041967	806.7071684185985	808.8407906580665	809.5610562773379	809.9156610660607	811.5762653380825	813.728043002012	810.5196779212685	807.9652786308004	807.0416270085776	813.4035496865447	808.960168379686	809.2312187501739	804.3509678797559	810.6483248592078
812.5462553491593	805.509491454365	807.935666982868	805.2908221045259	807.784695961314	810.0584492739389	810.7819684039819	814.7568466581054	813.5998349430209	813.240141301849	812.5470487138217	808.8575271059285	807.5048333688322	808.9068033909334	806.170230887435	811.9738813334668	806.7071390991247	808.8353481872141	809.5532651460492	809.9116753347167	811.5762653380825	813.728043002012	810.5196779212685	807.9601780915564	807.0416270085776	813.4035496865447	808.960168379686	809.2212064050651	804.3509678797559	810.639105565532
812.5462332163056	805.507456185953	807.935666982868	805.2908221045259	807.7823179915603	810.054278569923	810.781425569946	814.7568466581054	813.5907873452129	813.2288248025011	812.527827356754	808.8563852885993	807.5048333688322	808.9029286377004	806.170230887435	811.9578070393537	806.703392002373	808.8353481872141	809.5525271522537	809.9116753347167	811.5762653380825	813.7250575651254	810.5191183812127	807.9600672066949	807.0416270085776	813.4032473186357	808.960168379686	809.2198608571517	804.3509678797559	810.639105565532
812.5453398335051	805.5072176743344	807.935666982868	805.2898734460863	807.7821029172258	810.054278569923	810.781425569946	814.7568466581054	813.5904149055193	813.2285224614559	812.527827356754	808.8563852885993	807.5033811873113	808.9029286377004	806.170230887435	811.9578070393537	806.7015987861856	808.8353481872141	809.5499000904063	809.906136651143	811.5730828110101	813.7154514627047	810.5185576608161	807.9593865030934	807.03828337514	813.3985710741731	808.9599963677565	809.2042329647693	804.3509678797559	810.639105565532
812.5239243007895	805.507204995928	807.9275507886742	805.2835606628003	807.7810091318863	810.054278569923	810.7808451648983	814.7547160572555	813.5904149055193	813.2285205834719	812.5248936803209	808.8527820916804	807.4888201979397	808.9009019131734	806.1691547085833	811.9578070393537	806.7013408707434	808.8297120794574	809.5282108549758	809.906136651143	811.5730828110101	813.6913505860026	810.5053939541788	807.9502383323438	807.0381467166338	813.3921067112857	808.9594605307756	809.2022687746571	804.350485473109	810.639105565532
812.5239243007895	805.5025545945766	807.9275507886742	805.2797612777197	807.7795682424893	810.0528328127289	810.7786236487142	814.7507470798402	813.5791187742236	813.2259640082507	812.5175620578589	808.8521305134077	807.4878732106937	808.8956588124374	806.1679774848913	811.9578070393537	806.6929643340651	808.8297120794574	809.5282108549758	809.9029811433921	811.5730828110101	813.6913505860026	810.5053939541788	807.9502383323438	807.0307292100937	813.3841832689684	808.9543164381581	809.1993807663722	804.347618373013	810.6371748379268
812.5239243007895	805.5025545945766	807.9106688305694	805.2797612777197	807.7792817955205	810.0507177152475	810.7785400980741	814.7326023875362	813.5791187742236	813.2253210681848	812.5143251192569	808.85186184092	807.4759686555109	808.888347833249	806.1599827409816	811.9540919228764	806.6929643340651	808.8295124146962	809.5149444331753	809.9029811433921	811.5712216056075	813.6913505860026	810.4976760859023	807.9377522824374	807.0307292100937	813.3841405577132	808.9538163112969	809.1993807663722	804.3422383528392	810.6324608715263
812.5130680996284	805.4997463104819	807.9097796936868	805.2797612777197	807.7757510883654	810.0507177152475	810.7776373584335	814.7326023875362	813.5787477014204	813.2252063230922	812.5143251192569	808.8492374764536	807.4759686555109	808.8882627729422	806.1599827409816	811.9513659227196	806.6929621779739	808.8295124146962	809.5125737013643	809.9027406860648	811.5702341742661	813.6838070620088	810.4930689029279	807.9377522824374	807.0287616269842	813.3841405577132	808.9537874661349	809.1993807663722	804.3421300764193	810.627815061716
812.5130680996284	805.4997463104819	807.8968766848407	805.2762280796817	807.7601668993242	810.0421096110404	810.7713183590371	814.7099643382472	813.5695926601766	813.2229464823596	812.5118718308792	808.8488404492807	807.4558715392458	808.8577981753098	806.1599827409816	811.9467335662408	806.6929388962951	808.82688531549	809.5074893193033	809.89474584668	811.5621775982834	813.6838070620088	810.4930689029279	807.9377522824374	807.0287616269842	813.3841405577132	808.9524247319264	809.1975887596788	804.3394511860754	810.627815061716
812.5007144505836	805.4959343980431	807.8968766848407	805.2762280796817	807.7601668993242	810.0421096110404	810.7713183590371	814.702281372593	813.5695926601766	813.220418222316	812.5100795011045	808.848430078286	807.4508750491624	808.8577981753098	806.1427892869417	811.9467335662408	806.6884493823305	808.8221305662294	809.4866751226921	809.89474584668	811.5621775982834	813.6831596500889	810.4930689029279	807.9221971413091	807.0287616269842	813.3783260820223	808.9523833731361	809.1923255338811	804.3354662535944	810.627815061716
812.5007144505836	805.4959240738589	807.8968766848407	805.2748864871973	807.7601668993242	810.0421096110404	810.7713183590371	814.702281372593	813.5693971623047	813.2202843818031	812.5098540614615	808.8468279290224	807.4508750491624	808.8577981753098	806.1381035028467	811.9400497183652	806.6884493823305	808.8207325279567	809.4866751226921	809.89474584668	811.5611500215665	813.6683354920887	810.4930689029279	807.9221971413091	807.0287616269842	813.3779490671634	808.9486497502073	809.1923255338811	804.3344245041401	810.627815061716
812.499756173487	805.4951527989721	807.8915618142431	805.2741242634129	807.7458200004381	810.0421096110404	810.7713183590371	814.6842269972154	813.567217506649	813.2023199264058	812.5098540614615	808.8468279290224	807.4508750491624	808.850723280332	806.1341322036022	811.9295194712319	806.6884493823305	808.8207325279567	809.4866751226921	809.89474584668	811.5608821165424	813.6683354920887	810.4777411649085	807.9191790043644	807.0287616269842	813.3779490671634	808.9480282046183	809.1923255338811	804.3344245041401	810.6251838767573
812.4915385401107	805.4946968121362	807.8915618142431	805.2736803604167	807.7456406624254	810.0421096110404	810.7709907783958	814.6841108944143	813.567217506649	813.2023199264058	812.5085344074012	808.8423073149795	807.4508750491624	808.8503332192341	806.1341322036022	811.9277198562701	806.6884493823305	808.8202810538478	809.4866751226921	809.8946017927806	811.5553728508826	813.659280923594	810.4777411649085	807.9191790043644	807.0287616269842	813.3765784067324	808.9480282046183	809.1923255338811	804.3342560333122	810.6251838767573
812.4915385401107	805.4946968121362	807.8904478572372	805.2736426491409	807.7441667768344	810.0418651508305	810.7689108476496	814.6833830174389	813.5633990857536	813.2023199264058	812.4984303741855	808.8404935476359	807.4508750491624	808.8430646726331	806.1319574902757	811.922481068795	806.6884493823305	808.8199857265049	809.4866751226921	809.8946017927806	811.5546894496184	813.6472590754912	810.4777411649085	807.9191790043644	807.0287616269842	813.3757509964241	808.9449956857902	809.1913091236173	804.333679602213	810.6193942282804
812.4822199631842	805.4933881713243	807.8904478572372	805.2734428817324	807.7441667768344	810.0413389066636	810.7689108476496	814.6829881266601	813.5633990857536	813.1914606503884	812.4980371819277	808.8371279293447	807.4508750491624	808.8430646726331	806.1319574902757	811.9211318127959	806.6884493823305	808.8196619318851	809.4866751226921	809.8946017927806	811.5546338370374	813.6436433770876	810.4777188527133	807.9191713236957	807.0287616269842	813.3708982720818	808.9449956857902	809.1863965325841	804.3333139546031	810.6193942282804
812.4767074381626	805.4933881713243	807.8904478572372	805.2734428817324	807.7441667768344	810.0413389066636	810.7682833741726	814.6764677115532	813.5578947928086	813.1914355029189	812.4980371819277	808.836914559179	807.4508750491624	808.8409635652297	806.1297995022405	811.8947535389169	806.6884493823305	808.8190547994868	809.4866751226921	809.8916110815342	811.5546338370374	813.6396212747818	810.4735161760685	807.918302078126	807.0281952946756	813.3708982720818	808.9449956857902	809.1863965325841	804.3312335155605	810.6193942282804
812.4681218453443	805.4933881713243	807.8901827342956	805.2714317869047	807.7424850323251	810.0374778697949	810.7682223175321	814.6694431094714	813.5505225488583	813.1876574655431	812.4961846037489	808.8342838047774	807.450670167131	808.8397306574881	806.1250350499905	811.8947535389169	806.6858180435863	808.8125848155458	809.4866751226921	809.8885409546887	811.5523731241157	813.6297835726393	810.4735161760685	807.9160053665769	807.02301170577	813.3646548598372	808.9440192320452	809.1835249083704	804.3307775850784	810.6036562914654
812.4681218453443	805.4931073516594	807.889660923495	805.2708561926744	807.7422992979012	810.0373338334136	810.7682223175321	814.6694431094714	813.5505225488583	813.1766170997472	812.4961007686461	808.8342838047774	807.450670167131	808.8389697407298	806.1250350499905	811.8947535389169	806.6847476177219	808.8125848155458	809.4840437733927	809.8885409546887	811.5521813971849	813.6297835726393	810.4719025723492	807.9160053665769	807.0213557297913	813.3646548598372	808.9431541356104	809.1835249083704	804.3307775850784	810.603353196623
812.4567834959886	805.492492055081	807.8839798398521	805.2707444180763	807.7412849617056	810.0373338334136	810.7682132569599	814.6694431094714	813.5505225488583	813.1704208546498	812.4915058474369	808.8335543186002	807.4497179354673	808.8232116496486	806.124361449665	811.8934281974819	806.6842612506164	808.8067637697548	809.4840437733927	809.8885163829796	811.5388581077827	813.6177499751369	810.468312121836	807.9150239723417	807.0192032966376	813.3577655975782	808.9426109399815	809.1817667640668	804.3292083837658	810.5968693953959
812.4526484311482	805.4893558600317	807.8823002582661	805.2660547197896	807.7325768285732	810.0300945497532	810.768206646461	814.6546405548246	813.5425896975958	813.1701360594748	812.4897957089945	808.833514291233	807.445867230194	808.8232116496486	806.1187592844393	811.8910689317802	806.6773001316925	808.8067637697548	809.4712377277599	809.8821436756921	811.533491437019	813.59746933034	810.4679302955772	807.9081949258932	807.0122361946287	813.3577655975782	808.9396344841388	809.1812935440589	804.3289638359141	810.5963173131561
812.4520534001933	805.4875974945301	807.881921320019	805.263892507946	807.7325768285732	810.0282085505185	810.7675695393476	814.6546405548246	813.5415571848126	813.168160987665	812.4831991418632	808.8332921456815	807.4453906883026	808.8197680123571	806.1154572656478	811.8895220238953	806.6772606568032	808.8053739118287	809.4706623308091	809.8821436756921	811.533491437019	813.59746933034	810.4647282593465	807.9069352996186	807.0122361946287	813.3571670007846	808.9396344841388	809.1766873752766	804.3287801797234	810.5927654253525
812.4512508155339	805.4875974945301	807.8809883400246	805.263892507946	807.731737054996	810.0282085505185	810.7675695393476	814.6539709116056	813.5415571848126	813.168160987665	812.4825340232769	808.8332921456815	807.4448223273956	808.8197680123571	806.1153634804475	811.8895220238953	806.6771830312441	808.8053739118287	809.4704463224258	809.881100878632	811.5317485022019	813.595613517148	810.4647282593465	807.9069352996186	807.0121883521394	813.3571670007846	808.9392702463093	809.1766873752766	804.328625250809	810.5905465475715
812.4507354596961	805.4848199826463	807.8806351434694	805.2604891630551	807.7275855080795	810.0282085505185	810.7675695393476	814.6532056890735	813.5413577816558	813.168160987665	812.4792917317471	808.8332921456815	807.4448223273956	808.8179490860795	806.1103019832566	811.882935439334	806.6758901327727	808.8053074524363	809.4605419624966	809.881100878632	811.5317485022019	813.595613517148	810.4647282593465	807.9069352996186	807.0121707823671	813.3553567333337	808.9388492516374	809.1766873752766	804.3249075374091	810.5872811832322
812.4263283884461	805.4848199826463	807.8719307123231	805.2604891630551	807.7275855080795	810.0282085505185	810.7670850436057	814.642625773211	813.5368990811677	813.1651740624183	812.4792917317471	808.832995483109	807.4448223273956	808.7986577100294	806.109035755368	811.8829303212624	806.6754151199812	808.8021833115558	809.4600133177822	809.8809976321603	811.5314761239332	813.5937627776623	810.4643096099313	807.9069352996186	807.0119424092037	813.3534122210866	808.9371728157166	809.1766873752766	804.3249075374091	810.587175095078
812.4261849205648	805.4824920154717	807.8699095361701	805.2599970865026	807.7224917746744	810.0253876065123	810.7667550607824	814.642625773211	813.5206249882857	813.1595626223465	812.4698387826793	808.8315126407995	807.4436814500468	808.7837126964914	806.1024805398501	811.880664797007	806.6754151199812	808.8001100775235	809.4577274671249	809.875986438117	811.5303091412763	813.5848332040582	810.4598741994399	807.9066509653984	807.0049722696893	813.3495476569551	808.9371728157166	809.1752797777688	804.3200428081954	810.5792763367259
812.4221119343565	805.4824920154717	807.8697350688736	805.2575664023587	807.7217606630207	810.0155455810547	810.7667532491081	814.641273668439	813.5206249882857	813.1578282590433	812.4698387826793	808.8295154140352	807.433007984883	808.7837126964914	806.1024805398501	811.8623743147583	806.6754151199812	808.8001100775235	809.4534040645955	809.8694721846178	811.5292070924518	813.583908727215	810.4598741994399	807.9046630815737	806.9919023597912	813.3495476569551	808.9371728157166	809.1739939646422	804.3200428081954	810.5784780025201
812.4123741007035	805.4824920154717	807.8687526967385	805.2562860460714	807.7217606630207	810.0155455810547	810.7667519703639	814.641273668439	813.5206249882857	813.14842121228	812.4688970664773	808.8289530188376	807.433007984883	808.7837126964914	806.1009802437022	811.8623743147583	806.6751451166286	808.7912680316434	809.4502687101277	809.8687646812275	811.5272813922091	813.5621327619119	810.4458203288107	807.9034533355205	806.9919023597912	813.3424197408697	808.9356022834259	809.1691709263572	804.3200428081954	810.5774918714936
812.4123741007035	805.4801703692174	807.8610664660466	805.2549790853553	807.7151840933358	810.010840031376	810.7663797641716	814.6291217449989	813.5196721436419	813.14842121228	812.4592482568962	808.8289530188376	807.4311719266507	808.7756291324068	806.1001999039421	811.8508246878621	806.6751451166286	808.7912680316434	809.4471855683001	809.862230869968	811.5196398332246	813.5621327619119	810.4458203288107	807.9032624185256	806.9900037379053	813.3424197408697	808.933070964251	809.1691709263572	804.3176707708124	810.5773095925067
812.4123741007035	805.4801703692174	807.8573003277058	805.2548851272447	807.7139080549147	810.010840031376	810.7657352720729	814.6291217449989	813.519649080029	813.14842121228	812.4592482568962	808.8289530188376	807.4311719266507	808.7756291324068	806.1001719659987	811.8508246878621	806.6751223160322	808.7879380612576	809.4471855683001	809.862230869968	811.5191034948692	813.5621327619119	810.4458203288107	807.9030854808786	806.9900037379053	813.3357154223678	808.933070964251	809.1691709263572	804.3176707708124	810.5773095925067
812.4123741007035	805.4801703692174	807.8573003277058	805.2524840516262	807.7083161031998	810.010783957469	810.7657352720729	814.6291217449989	813.5181832063583	813.1480963987793	812.4559677561472	808.8257574247177	807.43024389833	808.7756291324068	806.0990422041201	811.8508246878621	806.6732644530335	808.7879380612576	809.4347826975295	809.862230869968	811.5168969425357	813.5621327619119	810.4458203288107	807.8965047448431	806.9899993391874	813.3357154223678	808.933070964251	809.163715880853	804.3176620107695	810.577309485939
812.409556025543	805.4798171380194	807.8573003277058	805.2517829822227	807.7067562317468	810.010783957469	810.7657352720729	814.6259548153976	813.5076631594175	813.1469017261029	812.4558440961071	808.8257574247177	807.4178413082385	808.7756291324068	806.0968159140258	811.8508246878621	806.669143239355	808.7869595209077	809.4347826975295	809.862230869968	811.5160951010332	813.5621327619119	810.4458203288107	807.8964628135647	806.9899993391874	813.3357154223678	808.933070964251	809.1635034641222	804.3174419114359	810.5772636665996
812.4090541092642	805.4795477795868	807.8530095406246	805.2485416762113	807.6968271605896	810.010523312272	810.7653587836388	814.6099144407686	813.5076631594175	813.1469017261029	812.4554176167229	808.8233449815523	807.4178413082385	808.770923641317	806.0948444578352	811.8470030769417	806.669143239355	808.7869595209077	809.410354341704	809.8551852393849	811.5136718279472	813.5621327619119	810.4458203288107	807.8897148493623	806.9898696431263	813.3357154223678	808.932730195564	809.1635034641222	804.3137411949266	810.5765208289225
812.4066214342203	805.4794709129484	807.8530095406246	805.2485416762113	807.6968271605896	810.010523312272	810.7645335265272	814.6099144407686	813.5076631594175	813.1468728371655	812.4457260348106	808.8221998135033	807.4178413082385	808.770923641317	806.0927626850624	811.8466621236565	806.6688354639141	808.7869595209077	809.410354341704	809.8551852393849	811.5113178159553	813.5531178418456	810.4458203288107	807.88850658639	806.9890603169973	813.3357154223678	808.9323017610511	809.1633714394173	804.3137411949266	810.576288712445
812.4066214342203	805.4794709129484	807.8513893231955	805.2484374015405	807.6968271605896	810.010523312272	810.7625318398384	814.6099144407686	813.5076631594175	813.146007940689	812.4380778538352	808.8215426898402	807.417223804552	808.7631559495155	806.0864708891569	811.8466621236565	806.665578866251	808.7844641762197	809.410354341704	809.8551852393849	811.5113178159553	813.5476966073211	810.4370264881809	807.8872140640129	806.9881496193776	813.3261592647478	808.929670632243	809.1633714394173	804.3137411949266	810.5760192102687
812.3835611499939	805.4788563938655	807.8513553365524	805.2477565380354	807.6968271605896	810.010523312272	810.7625318398384	814.6099144407686	813.5076087394938	813.1231966192406	812.4380778538352	808.8175582444106	807.417223804552	808.7631559495155	806.0864708891569	811.842637644127	806.6654031896846	808.7826091018561	809.410354341704	809.852252454466	811.5112617331728	813.5276952045629	810.433600945948	807.8872140640129	806.9875628618175	813.3236502760085	808.929670632243	809.1628947059327	804.3137411949266	810.5741365238702
812.3835611499939	805.4781905295315	807.8513553365524	805.2466914722137	807.6936921480404	810.0052347418612	810.7625318398384	814.6099144407686	813.4984421255915	813.1231966192406	812.4314071041152	808.8174487970762	807.4171899263288	808.753668833912	806.0864708891569	811.8388420087415	806.6634335508871	808.7812047966423	809.3975386998192	809.8521885869329	811.5112183569619	813.5276450409048	810.4329713243537	807.8855915322736	806.9852000044987	813.3234210456532	808.929670632243	809.1605117599954	804.3137411949266	810.5672015865325
812.3835611499939	805.4764327524897	807.8466922797871	805.2466559514348	807.6936921480404	809.9957172295678	810.7625318398384	814.596266858196	813.497530188343	813.1231966192406	812.430641994815	808.816366013349	807.4090439479064	808.7535639127923	806.0824637251457	811.8362477619253	806.6634335508871	808.7792489402565	809.3975386998192	809.8521885869329	811.5110014477274	813.5203754761059	810.4326840826	807.8789145997579	806.9801806996321	813.3179135485093	808.929094364476	809.1575403691735	804.3122234801344	810.5672015865325
812.3835611499939	805.4759955746615	807.8335027538047	805.2459205690402	807.6890346242284	809.9943162894971	810.7619488388553	814.5718699136065	813.4855546099346	813.1231966192406	812.4075016715277	808.8130762653848	807.4078264348473	808.7180569962251	806.0817743969432	811.8346641860456	806.6473017359731	808.7784590585663	809.3920276082381	809.8337318287836	811.5059047865485	813.5203754761059	810.4326507950661	807.8726033693206	806.9801806996321	813.3176290246813	808.9285502892984	809.1523382380444	804.3120463540953	810.5657197301485
812.3835611499939	805.4729985894816	807.8331941327558	805.2453450138809	807.6878858540434	809.9892729379469	810.7619488388553	814.5711576571667	813.4835297270203	813.1201246513826	812.4075016715277	808.8072511360801	807.4068252964872	808.7180569962251	806.0772479248927	811.8332639724013	806.6472307676493	808.7784590585663	809.3885952048537	809.8336612276153	811.5059047865485	813.5197093989826	810.4298167000995	807.8713539945993	806.9801508192025	813.3147255886046	808.9284542952014	809.1451538642791	804.3115882124124	810.5657197301485
812.366962029189	805.4729985894816	807.8331941327558	805.243455835593	807.6878816711965	809.9863281175532	810.7619488388553	814.5711576571667	813.4824823551364	813.1200531263205	812.4037843938856	808.8072511360801	807.4055042195922	808.7175870175341	806.074783765206	811.8322352406806	806.6429398787186	808.7765995135999	809.3763120706104	809.8334837877359	811.5040619879262	813.5184289262801	810.4298167000995	807.8676631685889	806.9771026089982	813.3147195734258	808.9283165522663	809.1451538642791	804.3114712048701	810.5655830814693
812.3616686429651	805.4729985894816	807.8286886302436	805.2420498597503	807.6637456071787	809.9813123721974	810.7566737838825	814.5625820352747	813.4323736546601	813.1182784043382	812.4007260001358	808.8060359952885	807.3902609335076	808.7172295990985	806.0660830850076	811.8251464505806	806.6398512678097	808.7761014220575	809.3397779698817	809.8320365659114	811.5011481815801	813.5123504532012	810.4294902059476	807.8642216273219	806.9670626823533	813.3128714341635	808.9213364690489	809.1451538642791	804.3037398291585	810.5589542466809
812.3486753142844	805.4720374445851	807.8247582896242	805.2391296109753	807.6637456071787	809.9810717024344	810.756635455908	814.5609247354128	813.4323736546601	813.1147467970111	812.3972683670775	808.8058182780342	807.3902609335076	808.7092939711476	806.0660830850076	811.8221116162891	806.6397965961476	808.7760719115962	809.3397779698817	809.8320365659114	811.5008329727752	813.4939589995322	810.4294871726489	807.8625577886313	806.9670626823533	813.3121755823427	808.9213364690489	809.1435012132183	804.3037398291585	810.5584485516484
812.3240786646935	805.4692611711843	807.8240735576935	805.2391296109753	807.6637456071787	809.9802277487831	810.7552960928776	814.5601083191224	813.4323736546601	813.098707600834	812.3923289518095	808.8049138454775	807.3902609335076	808.7054372117782	806.0646265647822	811.8221116162891	806.6377747877743	808.768713345817	809.3397779698817	809.8311548042602	811.5008329727752	813.490181634228	810.4144293819296	807.8611238209963	806.9670626823533	813.3113017573278	808.9213364690489	809.1433529408968	804.3023146203907	810.5529394005111
812.3240786646935	805.4692557053468	807.8238203223016	805.2391296109753	807.6637456071787	809.9790895744982	810.7552960928776	814.5595053608064	813.4323736546601	813.098707600834	812.3922624060201	808.8007946394135	807.3898443443168	808.7050191827205	806.0640533204474	811.8221116162891	806.6372747895208	808.768713345817	809.3397779698817	809.8307893067216	811.4965994548478	813.4766715948723	810.4144293819296	807.8606562127738	806.9670626823533	813.3099106413746	808.9212997809875	809.1424024584778	804.3018470079854	810.5528382485271
812.3136467624263	805.4692557053468	807.8238203223016	805.2391296109753	807.6637456071787	809.9767870388519	810.7552960928776	814.5394843023429	813.4323736546601	813.0982376631155	812.3807763297555	808.8007946394135	807.3875355899269	808.6910356903586	806.0619242821512	811.8181878057541	806.6328960851646	808.7614772548459	809.3397779698817	809.8307893067216	811.4941413817614	813.4717199711955	810.4068502004666	807.8566685732607	806.9670626823533	813.299695530376	808.9212997809875	809.1397347739575	804.3018470079854	810.5528382485271
812.3136467624263	805.4692557053468	807.823656850311	805.2382254402022	807.6637456071787	809.9762705532021	810.7552960928776	814.5394843023429	813.4323736546601	813.0982376631155	812.379445492733	808.8004113122071	807.3855535716561	808.6897913092951	806.0592993945074	811.8172736197141	806.6328960851646	808.7614772548459	809.3394266439833	809.8277523344409	811.4840424105664	813.4717199711955	810.4068502004666	807.8559805365611	806.9667734263621	813.299695530376	808.9185870928068	809.1397347739575	804.3010201854609	810.5440219944693
812.3132307258489	805.4688488368382	807.823656850311	805.2380790496228	807.6597946375183	809.9706016769542	810.7551782188444	814.5385447124206	813.4232696290649	813.097843606328	812.377825891005	808.79971124601	807.3854873692253	808.6881666107737	806.053477494013	811.8172736197141	806.6325646922758	808.7607116745646	809.3370992164166	809.826184077552	811.4840424105664	813.4717199711955	810.4068502004666	807.8501757801204	806.9520667472403	813.299695530376	808.9185870928068	809.1395016200022	804.3004375568108	810.5432432933711
812.304609885117	805.4678006410194	807.823656850311	805.2380790496228	807.6595395585595	809.9705798067495	810.7544886127913	814.5385447124206	813.4232696290649	813.0978377232043	812.3755291021915	808.7990014156991	807.3854873692253	808.6877686216241	806.053477494013	811.8172625830565	806.6283690201936	808.7605973690393	809.3356103136867	809.8241189111897	811.4840424105664	813.4717199711955	810.4068502004666	807.8501757801204	806.9520667472403	813.2989795774686	808.9185870928068	809.1359144031185	804.3004352498235	810.5424279044262
812.304609885117	805.4676418557286	807.823656850311	805.2370527694246	807.6595012613462	809.9699815782653	810.7543711389407	814.5383915857913	813.4186505328479	813.0948315121037	812.3732247203034	808.7989010224608	807.3823624986328	808.6849741312863	806.0500910910191	811.8125996306234	806.6283690201936	808.7593856421543	809.3022022249739	809.8241189111897	811.4798470061355	813.4651164112935	810.4057433919086	807.845230498484	806.9438728593734	813.2981904365004	808.9182104271343	809.1331352242272	804.3002773096446	810.5422013149749
812.2859135010303	805.467632169255	807.816997248546	805.2324622924207	807.6562075632294	809.9671942492641	810.7536184137961	814.532459221935	813.4143250827259	813.0893779516942	812.3688900202542	808.7977142534978	807.380647615125	808.6837098649457	806.0482954098036	811.8125996306234	806.6276077506507	808.7590509577365	809.3022022249739	809.8213940679917	811.4752310392944	813.4644751277211	810.4024772135825	807.845230498484	806.9438728593734	813.2975119109888	808.9180345762395	809.1275173111745	804.3002773096446	810.5422013149749
812.2859135010303	805.4671282008775	807.810994416712	805.2314081491643	807.6518591147801	809.9637683507116	810.7520990867665	814.532459221935	813.4128418453522	813.0893779516942	812.368284041999	808.7973833363004	807.3792393063407	808.6793083292904	806.0468988808753	811.810527291075	806.6252688844197	808.7575419982957	809.2953811278866	809.8213940679917	811.4752310392944	813.4587626455482	810.4010547534833	807.8415354074432	806.9390750686814	813.2972944068209	808.9174600828961	809.1275173111745	804.298408542745	810.5355397453067
812.2859135010303	805.4661186334016	807.8108135528523	805.2314081491643	807.6512924948054	809.9625431103988	810.751280704525	814.532459221935	813.4073105948264	813.0885971488551	812.3571808465738	808.7973833363004	807.3782573991156	808.6793083292904	806.0468988808753	811.8083941584897	806.6248842392683	808.7574756282377	809.2953811278866	809.8213940679917	811.4702495067489	813.4432120709374	810.3992140505082	807.8411484340887	806.9390750686814	813.2923587372724	808.9147378252538	809.1275173111745	804.2976632479687	810.5355397453067
812.2859135010303	805.4655229993866	807.8093601265826	805.2314081491643	807.6512924948054	809.9625431103988	810.7512658840025	814.5286452480027	813.4073105948264	813.087329924025	812.3571808465738	808.7973601555979	807.3760158380941	808.6733069435169	806.0447280415623	811.808141680261	806.6248842392683	808.7574681412686	809.2953811278866	809.8203282234056	811.4702495067489	813.4426274767023	810.3992140505082	807.8397095126247	806.938944240543	813.2923587372724	808.9140793457307	809.1275173111745	804.2960589946682	810.5355397453067
812.2778244663627	805.4636257455877	807.8033363448599	805.231407346549	807.6512914800439	809.9622940513486	810.7505194248317	814.5269876582926	813.395529483278	813.0766419521502	812.3571808465738	808.7969321275606	807.37495114588	808.6722519837791	806.0398428691619	811.8063678764769	806.6230246157152	808.7513795788124	809.2953811278866	809.8149921749371	811.4702495067489	813.4426274767023	810.3940883176126	807.8396361195967	806.938944240543	813.2888656985099	808.9110790523173	809.1272776893271	804.2960583986388	810.535396236431
812.2778244663627	805.4633651967073	807.7996458762058	805.228641395342	807.6432377188274	809.9543469394484	810.7495490371435	814.5133071600495	813.3919668416861	813.0766419521502	812.3470807312056	808.7968757592059	807.3684871282646	808.6605151231981	806.0398068493591	811.8056879349839	806.6215384076316	808.7513795788124	809.2867947964485	809.8147018356037	811.4640506620005	813.4426274767023	810.3940883176126	807.8391896421134	806.9338588352912	813.2888656985099	808.9107558846287	809.1270229731309	804.2958506780549	810.5346805198185
812.2778244663627	805.4633651967073	807.7996458762058	805.228641395342	807.6432377188274	809.9513704226337	810.7472058453822	814.5133071600495	813.387689951003	813.0766419521502	812.3470807312056	808.7961708947529	807.3684871282646	808.6594660363879	806.0398068493591	811.8009643839268	806.6212557939749	808.7513795788124	809.2753338337699	809.809454550844	811.4640506620005	813.4379378881225	810.3940883176126	807.8371806507922	806.9338588352912	813.2888656985099	808.9107558846287	809.1270229731309	804.2914075122865	810.5322023951449
812.2625085199965	805.4609668076962	807.7996113672688	805.2286053774458	807.6379759681616	809.9513704226337	810.7462965391682	814.5133071600495	813.387689951003	813.0757347789907	812.3470807312056	808.796163068486	807.3667155833779	808.6594660363879	806.038131111755	811.8006180133914	806.6209799482001	808.7490743653761	809.2753338337699	809.809454550844	811.4640506620005	813.4340508217216	810.3923466992298	807.8345682648861	806.9335316607952	813.2842633743354	808.9092326589835	809.1235982439542	804.2914075122865	810.5280776673927
812.2625085199965	805.4609668076962	807.7996113672688	805.2286053774458	807.6379759681616	809.9513704226337	810.7462965391682	814.5133071600495	813.3818732594647	813.0745567581264	812.3470807312056	808.795597481164	807.3667155833779	808.658672528243	806.037200916665	811.7962994192625	806.6203206956241	808.7490141116057	809.2753338337699	809.809454550844	811.4621699237784	813.4340508217216	810.3918543180255	807.8345682648861	806.9301033393803	813.2842633743354	808.9092326589835	809.1235982439542	804.2912193884619	810.5280776673927
812.2625085199965	805.4608763306602	807.7996113672688	805.2280726418174	807.6365314903014	809.9502292260462	810.7462529803298	814.5133071600495	813.3818732594647	813.0732409425495	812.3470807312056	808.7954675610724	807.3659827743593	808.6582020375253	806.0368165420928	811.7956303643068	806.6203180859752	808.7488636160717	809.2753338337699	809.809454550844	811.4606737094766	813.4277158957935	810.3917400438534	807.8342252870393	806.9301033393803	813.2828999085771	808.9066340585985	809.1229556727293	804.2912012663462	810.5280776673927
812.2625085199965	805.4607627341716	807.7962658822511	805.2280726418174	807.6365314903014	809.9467175263193	810.745741655719	814.5081013394706	813.3818732594647	813.0626563816163	812.3436844915259	808.7946279634366	807.3642541952877	808.6540049873173	806.0284689815537	811.7896474027837	806.6203173608112	808.7488288604898	809.2729127064042	809.8086899466241	811.4555005449711	813.4273041970445	810.3917400438534	807.8311260412645	806.930003917689	813.2828999085771	808.9066340585985	809.1173651063849	804.2905823329103	810.5201304532745
812.2603781666401	805.4594977968545	807.7899959330965	805.2194791410886	807.6360655396622	809.9467175263193	810.7451788141798	814.4851686312816	813.3814284439433	813.0619984419819	812.3432021969512	808.7945674472478	807.3632094886024	808.6540049873173	806.0247361406588	811.7876050000566	806.6203173608112	808.7488288604898	809.2705838457796	809.8053273363611	811.4555005449711	813.4219159095726	810.3917073391275	807.828615139476	806.9269387062008	813.2811827540926	808.906522011072	809.1173651063849	804.2896979540569	810.5201304532745
812.2547179246761	805.4578497650605	807.7899959330965	805.2194791410886	807.6353077245933	809.9453317929941	810.7449127626758	814.4845137914854	813.3668441839562	813.0539103164981	812.3387251056388	808.7930687733565	807.3631174484024	808.651849992783	806.0247361406588	811.786749609439	806.6195554968133	808.7452288786047	809.2698461527402	809.8052311773032	811.453746239798	813.4157450451552	810.3886824582896	807.8229418297859	806.9263358154416	813.2784582459611	808.9062482480872	809.1130991525314	804.2896979540569	810.5201304532745
812.2545805568285	805.4578497650605	807.7898916332388	805.2194791410886	807.6353077245933	809.9453317929941	810.7448336834973	814.4845137914854	813.3668441839562	813.0537089896907	812.3384507886663	808.7929376031348	807.3631174484024	808.6517372593955	806.0247361406588	811.7866041794365	806.6194141898952	808.7452288786047	809.2696759208093	809.8051776524294	811.453626302117	813.4157450451552	810.3886824582896	807.8229418297859	806.9263358154416	813.2779006310492	808.9045635528869	809.1113643298107	804.2896979540569	810.5201304532745
812.2428572368027	805.4570345886982	807.7811848702407	805.2194791410886	807.6206290617347	809.9363604449263	810.7448336834973	814.4671162247917	813.3592298764846	813.0520922499776	812.3301078331539	808.7928951256193	807.3565711393107	808.6369964105523	806.0213503369898	811.7809064820785	806.6194141898952	808.7446211074782	809.2666938061467	809.7991475145753	811.453626302117	813.4075665515212	810.3850580110259	807.8107132497503	806.9162285899968	813.26677864671	808.9045635528869	809.1079843616668	804.2896979540569	810.5140855390042
812.2343485637441	805.4565705110185	807.7811848702407	805.2194791410886	807.6206290617347	809.9363604449263	810.7448336834973	814.4671162247917	813.3592298764846	813.0518521035023	812.3301078331539	808.7913532522682	807.3565711393107	808.6369964105523	806.0213503369898	811.7809064820785	806.6194141898952	808.7445786299738	809.2666938061467	809.7991475145753	811.4529430119876	813.3995190670411	810.3850580110259	807.8107132497503	806.9162285899968	813.2660339800308	808.9035329207062	809.1072355575458	804.2887044061287	810.5140855390042
812.2343485637441	805.4563969704427	807.7811848702407	805.2194791410886	807.6206290617347	809.9363604449263	810.7448336834973	814.4671162247917	813.3592298764846	813.0361098213701	812.3301078331539	808.7895510634202	807.3565711393107	808.6369964105523	806.0213503369898	811.7712204351413	806.6194141898952	808.7439226431322	809.2570736335813	809.7991475145753	811.4529430119876	813.3995190670411	810.3850580110259	807.8107132497503	806.9162285899968	813.2658111966987	808.9035329207062	809.1072355575458	804.2885691698916	810.5140855390042
812.2343485637441	805.4562488419798	807.7811848702407	805.2178615738874	807.6206290617347	809.9339331894494	810.7447296199524	814.4670740545445	813.3592298764846	813.0361007118612	812.3261373857742	808.7892472899242	807.3565711393107	808.6369964105523	806.0186003027693	811.7712204351413	806.6189781560004	808.7438667366288	809.2570736335813	809.7991475145753	811.4462138069447	813.3995190670411	810.3850580110259	807.8098218718568	806.9162285899968	813.2655702275365	808.9024184349335	809.1072355575458	804.288076602868	810.5132505144113
812.2302355281334	805.455512427713	807.7768972285131	805.2178336716189	807.6198113047141	809.9327778262549	810.7443434150879	814.4631740597295	813.3584387300104	813.0299420309249	812.3261373857742	808.7846986232415	807.355493558567	808.6338784183941	806.0145721940617	811.7712204351413	806.6182755917287	808.7406686878312	809.2570736335813	809.7986672060082	811.4462138069447	813.388506214315	810.3814682032857	807.8098218718568	806.9162285899968	813.25064419638	808.9023973057515	809.1000599590958	804.2877951499183	810.5131898416275
812.2194692697225	805.4536007745338	807.7765114214138	805.2165575877535	807.6198113047141	809.9327778262549	810.7434869782226	814.4540818189205	813.3584387300104	813.0299420309249	812.3250813135863	808.7846986232415	807.3530535328875	808.630137191251	806.0145721940617	811.7623570956342	806.6182755917287	808.7400990349726	809.2499170948624	809.797187369684	811.4462138069447	813.3864242042979	810.3804542323978	807.8066819774763	806.916160421443	813.25064419638	808.901881315969	809.1000599590958	804.2842235602834	810.5119218577391
812.2189166662839	805.4536007745338	807.7759555287847	805.2162541439994	807.6198113047141	809.9324521709599	810.7433892825218	814.4540818189205	813.3577837395414	813.0211928957193	812.3246776949795	808.7846986232415	807.3530535328875	808.630137191251	806.0145721940617	811.7623570956342	806.6171248639789	808.7388060419619	809.2499170948624	809.7960024941159	811.4457798860892	813.3864242042979	810.3774321466778	807.8066819774763	806.9153851164991	813.2476172730408	808.9010241744082	809.0970819916328	804.2836977754158	810.5106775414104
812.2174693112136	805.4522438903728	807.7751030301654	805.2150462381816	807.6196195104183	809.9324521709599	810.7433892825218	814.4540818189205	813.3520334572565	813.010239671835	812.320042222598	808.7840907490427	807.3527586608778	808.6192357745564	806.011610535618	811.7623570956342	806.6114705961681	808.7366901864168	809.2481626187933	809.7960024941159	811.4434898523642	813.3830844519274	810.3774321466778	807.8014959214619	806.9144450331261	813.2476172730408	808.8997204653983	809.0970819916328	804.2808892870216	810.5092843999926
812.2070411659055	805.4519313012928	807.7679883387729	805.2086852787097	807.6196020478243	809.9324521709599	810.7433892825218	814.4540696937233	813.3520334572565	813.010239671835	812.316944861855	808.7840907490427	807.34293971046	808.6192357745564	806.011610535618	811.7542833495846	806.6114705961681	808.7366901864168	809.2481626187933	809.795941182807	811.4408653260216	813.3830844519274	810.3706083510075	807.8014959214619	806.9144450331261	813.2476172730408	808.8996255222431	809.0970819916328	804.2808892870216	810.5087657373076
812.2014551931591	805.4519313012928	807.7679883387729	805.2086852787097	807.6196020478243	809.9324521709599	810.7433755166461	814.4500146696157	813.3520334572565	813.010239671835	812.3167101717925	808.7840789490724	807.34293971046	808.6192357745564	806.011610535618	811.7542833495846	806.610286793621	808.7366901864168	809.2479723168838	809.7959210006151	811.44062811149	813.3830844519274	810.3706083510075	807.8014959214619	806.9135858133659	813.2476024430082	808.8995792075511	809.0969933550207	804.2808892870216	810.5087657373076
812.2014551931591	805.4494779731689	807.7679883387729	805.2086852787097	807.6178604432613	809.929853343327	810.7433581210129	814.4417188048294	813.3489348755961	813.010239671835	812.3160251505607	808.7812958955877	807.34293971046	808.6151051258936	806.0091812288734	811.749440496023	806.6100450933209	808.7366901864168	809.2422675242591	809.7927079081894	811.4329557747255	813.3704094655285	810.3706083510075	807.8011655624313	806.9135858133659	813.2476024430082	808.899443518683	809.0968117058476	804.2807260771276	810.5051271787881
812.2014551931591	805.4494779731689	807.7679035396345	805.2086852787097	807.6178604432613	809.9287396671921	810.7433581210129	814.4399364757599	813.3387589591164	813.010239671835	812.2967161224657	808.7812958955877	807.34293971046	808.614856119104	806.0091787668073	811.749440496023	806.6095856098524	808.7354253032757	809.2326643985217	809.7920051524904	811.4329557747255	813.3704094655285	810.3706083510075	807.7943516879607	806.9117463465084	813.2403962418509	808.8989707743002	809.0924939182937	804.2791737335016	810.5051168097424
812.1991028614794	805.4494779731689	807.7676302513055	805.2086818487765	807.6178604432613	809.9287396671921	810.7428129792258	814.4399364757599	813.3366637164289	813.0055099502213	812.2967161224657	808.7812889271931	807.3423145267471	808.6147598893449	806.0089603678153	811.7493862544334	806.6077420216722	808.7314390751797	809.2313910064196	809.7920051524904	811.4329557747255	813.3704094655285	810.3696705288701	807.7943516879607	806.9114484396308	813.2402441128492	808.8989707743002	809.0924939182937	804.2788701183084	810.5048980703988
812.1760014828207	805.4492751756198	807.7608407222714	805.2057101106776	807.6155517983408	809.9261844547143	810.7427079329182	814.4316081816642	813.3361900463269	813.0055099502213	812.2926618594018	808.7806201057938	807.3417888073195	808.6134547601793	806.0080296545011	811.7464945684347	806.6077420216722	808.7314390751797	809.2308962317053	809.7857660354031	811.4329557747255	813.3702983029401	810.3696705288701	807.7936988137862	806.9094571238932	813.2393062103558	808.8934595102744	809.0924939182937	804.2769457109905	810.4999380708638
812.1760014828207	805.4492751756198	807.7608407222714	805.2057101106776	807.6144678033479	809.9261844547143	810.7427065270919	814.4316081816642	813.322034663056	813.0055099502213	812.2926618594018	808.7806201057938	807.3400479996205	808.6008828989909	806.0066896363209	811.7464945684347	806.6043334892378	808.7311007960577	809.2279372491664	809.7857660354031	811.4329557747255	813.3702938931812	810.3678688024787	807.791844512738	806.908235641882	813.239102867201	808.8934595102744	809.0920014716293	804.2731809305016	810.4928817615648
812.1760014828207	805.4491234788908	807.7608407222714	805.1990413348232	807.6139962019804	809.9252109341231	810.7427065270919	814.4316081816642	813.322034663056	813.0052300270565	812.2898189523908	808.7801782700917	807.3400479996205	808.6008828989909	806.0058682457988	811.7464945684347	806.6043334892378	808.7298556345133	809.2212553499336	809.7857660354031	811.4217978690979	813.3702471341495	810.3678688024787	807.791844512738	806.908235641882	813.239102867201	808.8908714977456	809.0881969486375	804.2731809305016	810.4928817615648
812.1760014828207	805.4488839266788	807.7561615584573	805.1988113810805	807.6015839039346	809.9252109341231	810.7423362196736	814.4197483747942	813.3132853176016	812.9937449941616	812.2898189523908	808.7801782700917	807.3400479996205	808.5952102251482	806.0015431300903	811.7403606969298	806.6042810139143	808.7270864314866	809.2120895664243	809.782954195177	811.4193821943452	813.3702364607846	810.367011134373	807.7908159804668	806.908226138596	813.2342821147463	808.8899215846751	809.0876600891264	804.2731809305016	810.4891738783938
812.1759987771234	805.4475811359707	807.7542022986753	805.1953935083515	807.5989917991627	809.9204245092375	810.7402123660365	814.4197483747942	813.3132853176016	812.9937449941616	812.2874460611048	808.7801782700917	807.3309159726164	808.5952102251482	806.0015431300903	811.7382760673488	806.6033039152769	808.7270864314866	809.2113996619502	809.781425340376	811.4149091070033	813.3692683697557	810.3667681758883	807.7897210634122	806.9066461473449	813.2342821147463	808.8878774806791	809.087134569144	804.2725134148016	810.4862854741283
812.1710612296545	805.4453735356512	807.7542022986753	805.1953935083515	807.5914029422182	809.9202046707369	810.7402123660365	814.40460328847	813.3132853176016	812.993384511449	812.2865468656148	808.7780591097345	807.3302182515359	808.5939262913992	806.0012457508274	811.7382760673488	806.6027980552121	808.726227373732	809.2111882970743	809.7812126361629	811.4147090214221	813.3608551110893	810.365139230568	807.7894434538266	806.9062575145025	813.2342821147463	808.8874896628354	809.0869621958733	804.2724274351044	810.4862854741283
812.1710612296545	805.4436776873684	807.7514763024061	805.1953935083515	807.5865846013564	809.918158989942	810.7402123660365	814.4002352679144	813.3127111231161	812.9932815416938	812.2796094355534	808.7769618876798	807.3247164613156	808.5836620013544	806.0012457508274	811.7267608622723	806.5987630420169	808.724865767407	809.2083030910901	809.7782980844569	811.4133858226562	813.3591011830473	810.365139230568	807.7838277932005	806.9002916445394	813.2342821147463	808.8874896628354	809.0825156295889	804.2724145991897	810.486213811422
812.1674174403906	805.443647924072	807.7514763024061	805.1953935083515	807.5865846013564	809.918158989942	810.7402123660365	814.4002352679144	813.3127111231161	812.9889459961358	812.2796094355534	808.7769618876798	807.3247164613156	808.5836620013544	806.0012457508274	811.7267608622723	806.5987630420169	808.7201559686273	809.2038400192537	809.7782980844569	811.4133858226562	813.3591011830473	810.365139230568	807.7838277932005	806.9002916445394	813.2274670414174	808.8872797158743	809.0702713837898	804.2724145991897	810.4859886753768
812.1601721021359	805.4424043545903	807.7477673283227	805.1953935083515	807.5864121650657	809.9163703019398	810.7402123660365	814.3925410846215	813.3127111231161	812.980598422952	812.2766815869495	808.772339194141	807.3247164613156	808.5836620013544	805.9997004037127	811.7267608622723	806.5987630420169	808.7197261620479	809.2038400192537	809.7782980844569	811.413299530158	813.3591011830473	810.3597039235085	807.7838277932005	806.9002916445394	813.2274670414174	808.8872797158743	809.0702713837898	804.272323722435	810.4859886753768
812.1601721021359	805.4423861633043	807.7477673283227	805.1943119513752	807.5816227660132	809.9163703019398	810.7402123660365	814.3925410846215	813.3127111231161	812.980598422952	812.2740660852047	808.772339194141	807.3247164613156	808.5834745455139	805.9975326569054	811.7267608622723	806.5987630420169	808.7181369255736	809.2038400192537	809.7759269885562	811.410425520647	813.3574419065478	810.3589041403436	807.7803223016925	806.9002916445394	813.2274670414174	808.8867571126443	809.0702713837898	804.2720059502013	810.4859886753768
812.1601458693791	805.4420297361088	807.7462856453923	805.1937801420518	807.5801272669038	809.9132334071443	810.7397023805639	814.3685418247399	813.3100320328115	812.9754829387822	812.2740660852047	808.772339194141	807.3184173373819	808.5817825325148	805.9930232179394	811.7252963735651	806.5985501015009	808.7168353906643	809.1997588759808	809.7717199331807	811.410425520647	813.3565855082846	810.3589041403436	807.7767386769234	806.8937499367316	813.2246947017345	808.8857250273205	809.0693805677188	804.2710144811837	810.4859827016509
812.146317395715	805.4387900554718	807.7411622216755	805.1926294256274	807.5792633148835	809.912123193711	810.7390869733671	814.3523595453828	813.3063071268447	812.9753632130918	812.2727123329867	808.7699830687956	807.3180823270959	808.5720252475602	805.9930232179394	811.7251819587649	806.5974477720531	808.7163502138959	809.197424078944	809.7717199331807	811.4045260732798	813.3347280843852	810.3589041403436	807.7767386769234	806.8937499367316	813.2246947017345	808.8852826604092	809.068457354482	804.2689248088043	810.4801958591855
812.1451264984838	805.4387900554718	807.7411622216755	805.1920520684729	807.5792633148835	809.9080368232143	810.7390869733671	814.3467810317152	813.3058914428037	812.9753632130918	812.2708361409757	808.7699830687956	807.3155601580455	808.5720252475602	805.9930232179394	811.7161051648004	806.5947531941658	808.7162311102898	809.1827389717166	809.7712326977214	811.4045260732798	813.3347280843852	810.3589041403436	807.7767386769234	806.8937075305565	813.223144917122	808.8826927869516	809.0683710102127	804.2686256275033	810.4791779550866
812.140761073912	805.4387532735436	807.7411622216755	805.1907942483708	807.5770406255926	809.9080368232143	810.7389515768247	814.3467810317152	813.3045603170835	812.9753632130918	812.2636668639625	808.7699830687956	807.3152170394472	808.5706888120708	805.9893308376928	811.7148572640647	806.5925877834068	808.7162311102898	809.181328970343	809.7711151179589	811.4045260732798	813.3347280843852	810.3589041403436	807.7722545168709	806.8915717883299	813.223144917122	808.8826927869516	809.0683710102127	804.2681494082432	810.4791779550866
812.139389134475	805.4387532735436	807.7411622216755	805.1863337342901	807.5760941992419	809.9072038971526	810.7387500446589	814.3467810317152	813.3020031968565	812.969646430677	812.260686621301	808.7697661143997	807.3134620028147	808.5702952929405	805.9893308376928	811.7109425101605	806.5916318291851	808.7150624261227	809.1769913313766	809.7710789398061	811.4043890513213	813.3347280843852	810.3567149867416	807.7722545168709	806.8915717883299	813.2195335453403	808.879262277921	809.0669493086272	804.2675884003709	810.4776766707273
812.1193348017974	805.4385331197797	807.7404821425928	805.1863299236975	807.5731075895388	809.9071261240498	810.7384890910771	814.335938981355	813.2979339896209	812.969646430677	812.2590009914385	808.7697661143997	807.3134583892737	808.562473002864	805.9893308376928	811.7090977720186	806.5893970235702	808.7150624261227	809.1727884216315	809.7710789398061	811.4043890513213	813.3321870611703	810.3567149867416	807.7722545168709	806.8915717883299	813.2195335453403	808.879262277921	809.0649174966686	804.2675884003709	810.4776766707273
812.1193348017974	805.4383051418146	807.7403993537797	805.1863299236975	807.5731075895388	809.8997896682521	810.7384066137032	814.3251737540357	813.2972701470812	812.969646430677	812.2492067626503	808.7697661143997	807.3134583892737	808.562473002864	805.9893308376928	811.7081355356486	806.5893970235702	808.7150112488674	809.1719207409451	809.7693000007718	811.4042764619242	813.3321870611703	810.3559319281454	807.7722545168709	806.8915717883299	813.2195335453403	808.879262277921	809.0639027531003	804.2666319359374	810.4763061808638
812.1193348017974	805.438284315254	807.7403668450241	805.1862857217691	807.5731075895388	809.897271066175	810.7383822720401	814.3142083102063	813.2952009756629	812.969646430677	812.2485462838705	808.7697661143997	807.3093983776077	808.5621483548477	805.9893308376928	811.7074268708808	806.5893970235702	808.7147340928443	809.1661513174715	809.7679859277424	811.4026550152937	813.332185823006	810.355771347455	807.7716795632333	806.888809608213	813.2195335453403	808.879262277921	809.0629083552429	804.2663968414508	810.4709830410841
812.1193348017974	805.438284315254	807.740264887874	805.1860774923906	807.573068990941	809.897271066175	810.738382005898	814.3142083102063	813.2943692560269	812.969646430677	812.2483141473866	808.7694536895983	807.3093983776077	808.561305481891	805.988523958031	811.7073832766284	806.5892237363344	808.7106816590987	809.1661196611236	809.7679859277424	811.4026550152937	813.3286743963336	810.351394979236	807.7716795632333	806.888809608213	813.2136944145033	808.8786601833449	809.061928934089	804.2661179251974	810.4671659333391
812.1181469619216	805.4367196266862	807.7362067979735	805.1857506629223	807.5712417751748	809.897271066175	810.738380087247	814.3142083102063	813.2880731249645	812.9649685171257	812.2482560927147	808.7682743070438	807.3093983776077	808.5602073584276	805.9859346891735	811.7073832766284	806.5892045792632	808.7097879644836	809.1661196542402	809.762824159515	811.4026550152937	813.3174846152	810.3513816291287	807.7679926131578	806.888809608213	813.2127146916679	808.8786601833449	809.0587779955437	804.2653547922268	810.4671659333391
812.1144278118537	805.4367196266862	807.7362067979735	805.1848973436879	807.5700608393789	809.8967756533093	810.7381403926561	814.3115525324863	813.2878911353446	812.9639170742512	812.248056203037	808.7680336651805	807.3092021849774	808.5582322753854	805.9859346891735	811.7073772035993	806.5890767042589	808.7079166589613	809.1635888330059	809.762824159515	811.4013887107609	813.3152808022742	810.3486663620298	807.7679926131578	806.888809608213	813.2118090599397	808.8781559882739	809.0587779955437	804.2646580270015	810.4657373304077
812.1144278118537	805.4365570570867	807.7362067979735	805.1842065353125	807.5697242011179	809.8960275129858	810.738109192064	814.3115525324863	813.2827625918457	812.9639170742512	812.2391452533822	808.7675713769635	807.3081315861455	808.5351740867346	805.9842959096007	811.7073772035993	806.5889129676046	808.707888382765	809.1635888330059	809.762824159515	811.400725655275	813.3152808022742	810.3472339031067	807.7628656713027	806.8884410456557	813.211399536288	808.8781403971002	809.0578938776185	804.263257724854	810.4652937433539
812.1083793583178	805.4360782997877	807.733226416114	805.1841173685901	807.5676577689986	809.8960275129858	810.7377029875705	814.3087515061126	813.2819875534708	812.9479499452574	812.2391452533822	808.7659227482504	807.3081220812003	808.5351740867346	805.9842959096007	811.7071962316302	806.5871421139922	808.7054285534965	809.1621335847549	809.7615800172332	811.3934619079554	813.3093128545725	810.3472339031067	807.7617023264947	806.8879974913053	813.2087146509406	808.8781400645752	809.0565292676658	804.2626256894572	810.4626775109773
812.1083793583178	805.4359039118694	807.7304382363593	805.1825892104627	807.5645649261864	809.8919802308204	810.7377029875705	814.3057595969719	813.2814298682283	812.9465159799893	812.2391452533822	808.7659227482504	807.3030418330841	808.5351740867346	805.9831057496053	811.7044376081203	806.5871421139922	808.7052851956892	809.1588678868766	809.7615800172332	811.3934619079554	813.3093128545725	810.3471778447862	807.7614123709287	806.8879974913053	813.2056700151678	808.8781400645752	809.0565266224838	804.2626256894572	810.4626775109773
812.1083020712156	805.4358797830329	807.7304382363593	805.1825892104627	807.5645649261864	809.8919802308204	810.7372849125354	814.3056547192132	813.2814044156735	812.9465159799893	812.2369636312228	808.7659227482504	807.3030418330841	808.5308850141989	805.9831057496053	811.7042741391422	806.5871421139922	808.7030410535679	809.1510405293872	809.76099568275	811.3917970254369	813.3077452289363	810.343583189662	807.7614080264641	806.887913176458	813.2042900913767	808.8781321486778	809.0553555072235	804.2623821853679	810.4626775109773
812.0967620849923	805.4309147185683	807.7151984778438	805.1815236094192	807.5517024568647	809.8876359246685	810.7366406228716	814.3056547192132	813.2647878475149	812.9465159799893	812.2369636312228	808.7656167738832	807.2914928171139	808.5237239908082	805.9820540864166	811.6954626053412	806.5798454825286	808.6983465787539	809.1387599747941	809.7533220213403	811.3912243944761	813.3020668891069	810.3418045355281	807.7552692466976	806.8810754848173	813.2042900913767	808.8746980880521	809.0519248502858	804.2592242709666	810.4531867201657
812.0967620849923	805.4305716641447	807.7106419869443	805.1814916169446	807.5469186026662	809.8852037713943	810.7355980060496	814.2966102758149	813.2558213278269	812.9382330766691	812.2341539622676	808.765377008602	807.2865860136515	808.5166403103103	805.9820540864166	811.6954626053412	806.5798454825286	808.6983465787539	809.1387599747941	809.7497140070108	811.3752515990041	813.2965075764064	810.3418045355281	807.7494583193742	806.8795485920477	813.2007283186914	808.8746980880521	809.0514440391992	804.2587814996871	810.4531867201657
812.0913998825273	805.4305716641447	807.7106419869443	805.1806717275316	807.5469186026662	809.8852037713943	810.7343033060989	814.2769488610367	813.2558213278269	812.9382330766691	812.2275868821375	808.7641639058068	807.2865860136515	808.5166403103103	805.9820341451598	811.6933608015546	806.5798454825286	808.6983465787539	809.1276908586964	809.7495910145451	811.3752515990041	813.2965075764064	810.3418045355281	807.7483027407926	806.8795485920477	813.2007283186914	808.8714590499123	809.048625152351	804.2587814996871	810.4512527679823
812.0900164449372	805.4305716641447	807.709833938654	805.1796354262858	807.5451226823806	809.8843645240519	810.7342962240441	814.2769488610367	813.2558213278269	812.9270569494383	812.2248425639053	808.7625527539446	807.2864232881469	808.5166403103103	805.9808739271517	811.6933608015546	806.5798454825286	808.6961592263182	809.1245442963902	809.7495910145451	811.3744466247175	813.2866070137661	810.3411584111402	807.747162090561	806.8795485920477	813.1994519160165	808.8714590499123	809.048625152351	804.2574602493436	810.4512527679823
812.0849636344066	805.4305716641447	807.7064384511505	805.1775205132432	807.5398324651685	809.8843645240519	810.7342962240441	814.274695130762	813.2558213278269	812.9243950095928	812.2248425639053	808.7625527539446	807.2864232881469	808.5083959575895	805.9808739271517	811.6853736039108	806.5797075861262	808.6954273992746	809.1245442963902	809.7466236415247	811.3744466247175	813.2778535297222	810.3409433235184	807.7417245302311	806.8795485920477	813.1969126356306	808.8714590499123	809.0448628580789	804.255938086695	810.4509636851261
812.0759046656958	805.4297081334256	807.7064384511505	805.1768638030069	807.5398324651685	809.8834616370958	810.7342844952592	814.274695130762	813.2550493511566	812.9243950095928	812.2248425639053	808.7625527539446	807.2856291426875	808.5083959575895	805.9770212377308	811.6853736039108	806.5780657649937	808.6954273992746	809.1245442963902	809.7466236415247	811.3744466247175	813.2778535297222	810.3399491050501	807.7417245302311	806.8781958155405	813.1969126356306	808.8681385473362	809.0448628580789	804.255938086695	810.4509636851261
812.0759046656958	805.4297081334256	807.7060809266243	805.1766882512056	807.5374121956813	809.8834616370958	810.7342840029739	814.263319356555	813.2501492234833	812.9243950095928	812.2248425639053	808.7625527539446	807.282819347833	808.5083959575895	805.9770212377308	811.6851755040196	806.5755894563466	808.6953393218467	809.1221220782853	809.7431028062116	811.3742768369518	813.2778535297222	810.3399491050501	807.7417245302311	806.878014368391	813.1969126356306	808.8681385473362	809.0448628580789	804.2556240481533	810.4504759633468
812.0759046656958	805.4294013220317	807.7035718174274	805.1765386792688	807.5368570254391	809.8763825250711	810.7342840029739	814.263319356555	813.2501492234833	812.9243950095928	812.2243004609637	808.7605969179955	807.2799794863377	808.4854879006609	805.9770212377308	811.6803861906761	806.5652974989979	808.6943533353285	809.121694417054	809.7375445383351	811.3688419573899	813.2769952440718	810.3353888970964	807.7407749231221	806.8694630134602	813.1965522646444	808.8681385473362	809.0448628580789	804.255526434808	810.4432036980509
812.0716793992988	805.4294000160211	807.7030571604955	805.1725265766548	807.5361515622585	809.8763825250711	810.7342838724063	814.2624528239784	813.2432546897481	812.9225887276014	812.2242448997847	808.7605607835121	807.2799794863377	808.4854879006609	805.9751080594186	811.6777258748702	806.5641960795085	808.6925425362477	809.1112276345885	809.7375445383351	811.3688419573899	813.2730410297504	810.3353888970964	807.7405183367026	806.8694630134602	813.194637321999	808.8681385473362	809.0448628580789	804.2549389538135	810.4376291008441
812.0716793992988	805.4290003658566	807.7029700565544	805.1725265766548	807.5343713638665	809.8763825250711	810.7333212846204	814.2624528239784	813.2432546897481	812.9215622770636	812.2242448997847	808.759875299455	807.2799794863377	808.4842097893081	805.9751080594186	811.6754995382478	806.5640005322476	808.692524384494	809.1112276345885	809.7375445383351	811.3684141641239	813.2727305481002	810.3350502551814	807.740078105413	806.8694630134602	813.1945269378285	808.8681385473362	809.0409527032441	804.2509831801492	810.4376291008441
812.0716793992988	805.4286816165802	807.7006921717294	805.1699724936145	807.5262520125663	809.8750579445457	810.7315753482337	814.2617908624075	813.2395031606592	812.9178223162249	812.2193538939458	808.7596455569658	807.2721322560874	808.4842097893081	805.9748593850569	811.6752379675235	806.5634918254154	808.692524384494	809.1076723290483	809.7306748318784	811.362761374302	813.2725976682939	810.3350502551814	807.7289829005758	806.8667837551366	813.1942229600877	808.8681385473362	809.0409527032441	804.2509831801492	810.4356697983585
812.0716793992988	805.4285010031094	807.6996954960698	805.1699724936145	807.5262520125663	809.8747500461508	810.731282255105	814.2600572391948	813.2395031606592	812.9178223162249	812.2193538939458	808.7596455569658	807.2721322560874	808.482415560279	805.9741589293774	811.6747212022902	806.5630364876789	808.6922561067219	809.1076723290483	809.7305816864626	811.362761374302	813.2633735607926	810.3344056223152	807.7289829005758	806.8667837551366	813.193222503471	808.8645295978953	809.0384542293903	804.2508926041858	810.4334304981545
812.0716793992988	805.4271045779057	807.6907672247233	805.1690538847029	807.5244625137999	809.8641953750448	810.7310780415144	814.2430936839044	813.2307530948208	812.9152808679161	812.2164456744263	808.7596455569658	807.2614938510216	808.482415560279	805.9734597104612	811.6731245802034	806.5574038846752	808.6922561067219	809.0856905048889	809.7231905943146	811.3609975738485	813.2621262363679	810.3334666723484	807.7253283915804	806.8614092643506	813.1932212946012	808.8645295978953	809.0384542293903	804.2494030126883	810.4333537897139
812.0703962064542	805.4270158348638	807.6907672247233	805.1690091793408	807.5244625137999	809.8639172903396	810.7309904922153	814.2404366174661	813.2307530948208	812.9145015370682	812.2160832381691	808.7593636178373	807.2611436997751	808.4663897701879	805.9729268729967	811.6701955726603	806.5574038846752	808.69209027355	809.0856905048889	809.7231089619643	811.3596608606414	813.2621262363679	810.3333920148115	807.7249928305181	806.8606647163319	813.1931740277612	808.8645295978953	809.0384542293903	804.2459101626428	810.431804183625
812.0655710972603	805.4258243860394	807.6891095816733	805.1683214167825	807.5244625137999	809.8639172903396	810.730974797045	814.1943307777669	813.2307530948208	812.9145015370682	812.2144967523275	808.7587796780319	807.2596884332432	808.4663897701879	805.9721417650749	811.6701955726603	806.5574038846752	808.6916110654903	809.0794477312915	809.7199856687922	811.3596379337813	813.2531395083284	810.3327740321638	807.7249928305181	806.8605949961396	813.1931740277612	808.8645295978953	809.0384542293903	804.2459101626428	810.4314596707379
812.0655710972603	805.4256930097065	807.6891095816733	805.1683098853298	807.5244625137999	809.8617156378219	810.730974797045	814.1943307777669	813.2307530948208	812.9135449182475	812.2144967523275	808.758193184901	807.2596884332432	808.4663897701879	805.9719214281589	811.6662764835805	806.5574038846752	808.6912038454464	809.0794477312915	809.7183096079189	811.357097511931	813.2420594871129	810.3305716726815	807.7249928305181	806.8600116735498	813.1913405126053	808.8645295978953	809.0384542293903	804.2458542256344	810.4311589286394
812.0631404342964	805.4256930097065	807.6890574408183	805.1683098853298	807.5244625137999	809.8617156378219	810.730974797045	814.1926574493059	813.2282111746738	812.9122750532147	812.2133068623594	808.7575164383461	807.2596884332432	808.4661133942735	805.9707757362189	811.6656859721489	806.5574038846752	808.6909067421699	809.0794477312915	809.7181168178149	811.3565382213349	813.2420594871129	810.3305716726815	807.7249928305181	806.8600116735498	813.191224369394	808.8636236682064	809.036230282719	804.2457729384795	810.4299768354539
812.0599327113322	805.4256930097065	807.6890574408183	805.1683098853298	807.5230277870625	809.8617156378219	810.7296074320647	814.1926574493059	813.2277367481074	812.911157320858	812.2123392273592	808.7572963071387	807.2589761278838	808.4641620550684	805.9704598470582	811.6634059483976	806.5567934952127	808.6900630743557	809.0794477312915	809.7181168178149	811.3529345812823	813.2394580813648	810.3303528339044	807.7249496758886	806.8600116735498	813.1889630317008	808.8636236682064	809.0358799140288	804.2454331662004	810.4217215615921
812.058205118944	805.4253435141261	807.6890574408183	805.1667567917076	807.5230277870625	809.8617156378219	810.7290526383077	814.1861701155317	813.2273796068682	812.9079940576879	812.2108207384183	808.7566956293645	807.2567774138399	808.4622907191572	805.9695427448588	811.6620583591434	806.5535465164752	808.6879541656645	809.0702907559828	809.7181168178149	811.350303832114	813.231611485699	810.3288215565096	807.7222756758354	806.8591864328606	813.1789848612397	808.8636236682064	809.0304394682254	804.2440649558954	810.4217215615921
812.0493941037662	805.4253019779209	807.6872922557786	805.1626453228246	807.5216016796325	809.8617156378219	810.7289513629764	814.1836882351156	813.2208432238845	812.9079940576879	812.2049515787693	808.7562068871287	807.2567774138399	808.4620932497209	805.9695427448588	811.6602675487009	806.5530006530447	808.6879541656645	809.0601993886324	809.7168635502047	811.3501090422692	813.231611485699	810.3287226975833	807.7222756758354	806.8591857326977	813.1789848612397	808.8636236682064	809.0304394682254	804.2439606818745	810.4217215615921
812.0481904760912	805.4241605497965	807.6872922557786	805.1626453228246	807.5216016796325	809.8604752523746	810.7281087771125	814.1777814887348	813.2208432238845	812.9005969694591	812.2049515787693	808.7552261597348	807.2567774138399	808.4447980325419	805.966062189219	811.6561320640216	806.5521058577663	808.6872550574153	809.0601993886324	809.7168635502047	811.3500481724477	813.2290560905742	810.3269067538073	807.7187233105516	806.8591857326977	813.1789848612397	808.8609488959044	809.0304394682254	804.2407748027762	810.4178233861116
812.0411392265173	805.4238862014779	807.6840253752728	805.1624380533729	807.5140141642431	809.8577699053469	810.7271402662701	814.1777814887348	813.2115041291606	812.8982850644944	812.1981751348754	808.7552261597348	807.2497934871752	808.4447980325419	805.9645050510941	811.6540888178903	806.5495236938068	808.6839155969207	809.0485981883942	809.7168635502047	811.3437225664942	813.2270272017648	810.3269067538073	807.7187233105516	806.8538878178975	813.1777372341115	808.8609488959044	809.0304394682254	804.2407748027762	810.4174170279646
812.0411392265173	805.4237236148693	807.6840253752728	805.1619401674125	807.5129194025343	809.8520733337931	810.7271402662701	814.1776764452834	813.2105379208845	812.8980887148304	812.1981751348754	808.7551605792012	807.2494704257205	808.4438535370953	805.963777146794	811.6540438155782	806.5495236938068	808.6839155969207	809.0485981883942	809.7161863171085	811.3437225664942	813.2270272017648	810.3269067538073	807.7187233105516	806.8538878178975	813.1776254325728	808.8609488959044	809.0304394682254	804.2407748027762	810.4173052712554
812.0411392265173	805.422051048854	807.6840253752728	805.1619401674125	807.5129194025343	809.8520733337931	810.7271402662701	814.1604804363952	813.2105379208845	812.8980887148304	812.1981751348754	808.7544872112989	807.2494704257205	808.4438535370953	805.963777146794	811.6540438155782	806.5495236938068	808.6839155969207	809.0396639594426	809.7160410555553	811.3437225664942	813.2157816915977	810.3224391422733	807.7171266755711	806.8538878178975	813.1763853678718	808.8609488959044	809.0304394682254	804.2403524719529	810.4173052712554
812.0390547007146	805.422051048854	807.6840253752728	805.1619401674125	807.5123921001805	809.8519753916802	810.7271087431908	814.1599219246973	813.2019851150443	812.897860016893	812.1981751348754	808.7541179200715	807.2494704257205	808.4438535370953	805.963777146794	811.6488977268573	806.5495236938068	808.6839155969207	809.0015364915839	809.71301921359	811.3437225664942	813.2157816915977	810.3220168037494	807.7171266755711	806.8538878178975	813.1759709350781	808.8601870983215	809.0292755955397	804.2403524719529	810.4158758905234
812.0377439487119	805.422051048854	807.677923259251	805.1599887810854	807.5123739044733	809.8519753916802	810.7271078364187	814.1511696024952	813.2019851150443	812.8971625728229	812.1978872522321	808.7539473475153	807.2394943584069	808.4438535370953	805.9621161146238	811.6471360879517	806.5442869300601	808.6800173817961	809.0015364915839	809.7119046436142	811.3419838864761	813.2157816915977	810.3211456088296	807.7157640689583	806.8516565500983	813.1663366661257	808.8601870983215	809.0266357488791	804.2403524719529	810.415849781989
812.0340555027014	805.4217097434829	807.6772690783595	805.1599887810854	807.5042186752972	809.8495151927604	810.7271078364187	814.1458014330275	813.1954824204186	812.8928072843844	812.1978872522321	808.7539473475153	807.2379441237473	808.4432515357546	805.9611158015601	811.6471360879517	806.5439563769527	808.6800173817961	808.9955884296987	809.7119046436142	811.3419838864761	813.2139717198629	810.3199173798052	807.7144339156068	806.8516565500983	813.1663366661257	808.860099018531	809.0266357488791	804.23833516308	810.4156360859002
812.0176375374359	805.4217097434829	807.6710418678157	805.1590641575864	807.5042186752972	809.8471331270823	810.7270862293545	814.1343640985056	813.1954824204186	812.8927964264192	812.197885155196	808.7539473475153	807.2351097186432	808.4412214684362	805.9611158015601	811.6468741788905	806.5439563769527	808.6800120738687	808.9949337568667	809.70608135016	811.3419838864761	813.2135361219284	810.3193216397271	807.7144339156068	806.8516565500983	813.1609477253356	808.8599933883546	809.0266357488791	804.2383067869779	810.4154733038704
812.016350455238	805.4214439006939	807.6710418678157	805.1589990616053	807.5029176365161	809.8442128859166	810.7270862293545	814.1343640985056	813.1954824204186	812.8886599861122	812.1964004248214	808.7519557795727	807.2347959847826	808.4412214684362	805.960498317897	811.6454749763126	806.5439563769527	808.6799873026212	808.9949337568667	809.70608135016	811.3419838864761	813.2094800709812	810.3189360623184	807.7144339156068	806.85164313046	813.1609477253356	808.8598509607846	809.0264772635414	804.238233234394	810.4154733038704
812.016350455238	805.4208983293297	807.6709994316444	805.1572335348537	807.5024143515358	809.8442128859166	810.7269896650685	814.1343640985056	813.1954824204186	812.8886599861122	812.1963595819104	808.7519557795727	807.2347959847826	808.4367474385765	805.9586685669926	811.643927646661	806.542475211855	808.6799873026212	808.9949337568667	809.70608135016	811.3412791538716	813.1947704030927	810.3189360623184	807.7115864024341	806.8500628257708	813.1609477253356	808.8597516304675	809.0250823925546	804.2372453448924	810.4133026762155
812.016350455238	805.4208758252864	807.6682658080016	805.1546033814916	807.5015420282906	809.8430391858651	810.7262682635243	814.1163706936117	813.195398854009	812.8868047354267	812.1935644002216	808.7510400863107	807.2280914383471	808.435641064393	805.9586685669926	811.6377489666672	806.5422582289187	808.6793321865566	808.9949337568667	809.702917697029	811.340538281515	813.1896914616091	810.3176350124708	807.7115864024341	806.8479890982455	813.1570534073012	808.8582788401884	809.0246965786292	804.2372153584994	810.4111651280633
812.0085270597405	805.4193205461852	807.6660631875445	805.1546033814916	807.5008690791121	809.8406788209155	810.7262682635243	814.1163706936117	813.1906995506989	812.8863397669467	812.1893905206952	808.7510400863107	807.2280600302653	808.4281558439268	805.9564260317773	811.630651512483	806.5351200142703	808.6773112974312	808.992831691199	809.6981302121736	811.3318434089374	813.1857226741203	810.3158968124877	807.7063178529988	806.8475225913894	813.156451057152	808.858234678219	809.0232986262412	804.233311313243	810.4102654313747
812.005530708346	805.4182478033987	807.6660631875445	805.1532044474174	807.5008690791121	809.8392568105409	810.7262682635243	814.1163706936117	813.1881781198878	812.8757920898892	812.1845613936343	808.7492919589813	807.2263789459741	808.4273372968312	805.9550695258098	811.630651512483	806.5351200142703	808.6771339052386	808.992831691199	809.6981302121736	811.3142387671824	813.1857226741203	810.3158968124877	807.7063178529988	806.8456250709	813.1564294247532	808.858234678219	809.0208105917386	804.233311313243	810.4034251795244
812.0053351723341	805.4176166121676	807.6660631875445	805.1532044474174	807.5006218977721	809.83691053868	810.7262588656313	814.1090701748242	813.1881781198878	812.8753181946179	812.1845613936343	808.7491683953688	807.2240579324484	808.4273372968312	805.9550695258098	811.630651512483	806.5351200142703	808.6764501895931	808.973747951741	809.6957487277367	811.3142387671824	813.1844652455763	810.3155379395884	807.7049903929594	806.841424335465	813.1553110043146	808.8559644288114	809.0204342418259	804.2326666382024	810.4025990706839
812.0014664180566	805.4176014812036	807.6630322397161	805.15142119908	807.4993390076588	809.8357893666754	810.7262100086467	814.1043868772402	813.1861289597849	812.8753181946179	812.184268425194	808.7459764843765	807.2239475111065	808.4178195610397	805.9548693540586	811.630651512483	806.534641953883	808.6764501895931	808.973747951741	809.6951787185487	811.3118815570572	813.1844652455763	810.315512082807	807.7004733221316	806.8414172959638	813.1553110043146	808.8559644288114	809.0204342418259	804.2290575014014	810.4005080952049
811.9910961749925	805.4176014812036	807.6617266556736	805.15142119908	807.499227722142	809.8343699168316	810.7262100086467	814.1043868772402	813.1861289597849	812.8753181946179	812.184268425194	808.7459764843765	807.2231582755475	808.4178195610397	805.9548693540586	811.630651512483	806.534641953883	808.6739490069369	808.9725889269462	809.6951787185487	811.3118815570572	813.1631879173874	810.3153951846562	807.7004733221316	806.8412120196266	813.1494900484898	808.8559644288114	809.0204336078352	804.2290575014014	810.4005080952049
811.9910961749925	805.417532283988	807.6611789631863	805.15142119908	807.4988052688914	809.8332749830678	810.7258499830715	814.1043868772402	813.1855568267085	812.8733795785106	812.1815591865629	808.7443518271982	807.221370011768	808.4178195610397	805.9541679108524	811.6304545342172	806.5335241708353	808.6734178297188	808.954270017158	809.6938942550954	811.3118790458799	813.1631879173874	810.3140606834222	807.7004733221316	806.8398809836914	813.14848641787	808.8555119508371	809.0176909225082	804.2286436649109	810.3966126263625
811.9894439644563	805.417532283988	807.6611789631863	805.15142119908	807.4982810788466	809.8328856490089	810.7258499830715	814.1043868772402	813.1744790731999	812.8593100897687	812.1713808998302	808.7419179290908	807.221370011768	808.4178195610397	805.9541679108524	811.6304331903622	806.5309615477553	808.6732596931432	808.954270017158	809.6938942550954	811.3118790458799	813.1618380617492	810.3138346242835	807.7004733221316	806.8391520183317	813.1464596758399	808.8553707720573	809.0124252220265	804.2286429793786	810.3966126263625
811.9860360410188	805.4170833168306	807.6563866081293	805.1502782318232	807.4951357288711	809.8328174336893	810.7258499830715	814.1043857972256	813.1744790731999	812.8558569813613	812.1713808998302	808.7413184120866	807.2198085519134	808.4062895686535	805.952144563619	811.6240659262292	806.5309384983942	808.6718278147613	808.9485988480984	809.6905732638588	811.3111680714138	813.1618188836544	810.3123995745611	807.697082157846	806.8351439079643	813.1464537369781	808.8553707720573	809.0116446327834	804.2270130153591	810.3920075348514
811.9860360410188	805.4162942548301	807.6563866081293	805.1475138287153	807.4911287292172	809.8315129618264	810.7255256023246	814.097854739219	813.1717087502388	812.8558569813613	812.1704298853168	808.7411889061545	807.2179361403938	808.3956390349963	805.952144563619	811.6240659262292	806.5295402612436	808.6716514763084	808.9485988480984	809.6905294350174	811.3106525075599	813.1615623524598	810.3123995745611	807.697082157846	806.8351439079643	813.1462164466884	808.8519886546794	809.0116446327834	804.2220611039553	810.3855296892365
811.9771172592033	805.4161761845552	807.6559768033461	805.1475138287153	807.4909544975447	809.8259702051679	810.7244340495427	814.097854739219	813.1717087502388	812.8558569813613	812.1704298853168	808.7404447125933	807.2179361403938	808.3956390349963	805.9510402242092	811.6111111995991	806.527228391287	808.6694938883059	808.9396230794304	809.6878072721654	811.3093025695023	813.1615623524598	810.3117534862677	807.6934934659967	806.8351439079643	813.143791605272	808.8519886546794	809.0116446327834	804.2218890096085	810.3855296892365
811.9771172592033	805.4161761845552	807.6546157592578	805.1475138287153	807.4909544975447	809.8259702051679	810.7243081191242	814.0781641890148	813.1717087502388	812.8529626497841	812.1687276775544	808.7404447125933	807.2131948600534	808.3956390349963	805.9509993080269	811.6111111995991	806.527157896757	808.6694938883059	808.9387467530235	809.6854966482382	811.3061507599901	813.1613815608791	810.3117077345242	807.6934934659967	806.834586231213	813.143791605272	808.8519886546794	809.0116446327834	804.2214268316492	810.3855296892365
811.9771172592033	805.4161761845552	807.6546157592578	805.1444003120217	807.4909536429587	809.8259702051679	810.7240607669191	814.0781641890148	813.1717087502388	812.8527622842747	812.1644396518766	808.7404447125933	807.2127386058944	808.3956390349963	805.950401308931	811.6111111995991	806.5271190030157	808.6692619003685	808.9387467530235	809.6854966482382	811.3059673582076	813.157189106733	810.311695998164	807.6934934659967	806.8342171690452	813.1434563334468	808.8518805887974	809.0111501751123	804.2208172822877	810.3855296892365
811.9771172592033	805.4159797204546	807.6511057234575	805.1444003120217	807.4890120093692	809.8194800354948	810.7236917288575	814.0710822706284	813.1702062896485	812.8449671802229	812.163553853521	808.7402304206041	807.2069608357497	808.3956390349963	805.9458442631919	811.6111111995991	806.5266684405278	808.6690688039429	808.9387467530235	809.6771143708607	811.3043979711429	813.1568587191047	810.311695998164	807.6916162721127	806.8282864619171	813.1434563334468	808.8515122409309	809.0111501751123	804.2208149954274	810.3854902755885
811.9771172592033	805.4158097576437	807.6511057234575	805.1425821730076	807.4862780964804	809.8185710804198	810.7236917288575	814.0710822706284	813.1682680887727	812.8449671802229	812.1616061943405	808.7401815032717	807.2069608357497	808.390914983723	805.9458442631919	811.6111111995991	806.5266487521832	808.6688533583081	808.937971410794	809.6771143708607	811.3043979711429	813.1556172200844	810.3100364158142	807.6916162721127	806.8282864619171	813.1415795265307	808.8512433765193	809.0111314168468	804.2207974865211	810.3831425894552
811.9666757835842	805.4157409225049	807.6461545248922	805.1425821730076	807.4784119078881	809.8174784208296	810.723632715932	814.0618853330723	813.1665494956605	812.8372616348549	812.1614053687546	808.738505543575	807.2024096433636	808.3869846562602	805.9455873865419	811.6111111995991	806.5266485703406	808.6683316597597	808.9331075629188	809.6755194292783	811.3037649713416	813.1507277978951	810.3098595066524	807.6913702286414	806.8267175856081	813.1392568415258	808.8501867850723	809.011090793683	804.2202046104858	810.3831425894552
811.9568846066252	805.4156217901332	807.6460404535729	805.1425821730076	807.4783150477938	809.8167514983553	810.7233788065607	814.0618853330723	813.1661104498885	812.8295787823881	812.1606417008129	808.738505543575	807.2024096433636	808.3869846562602	805.9455873865419	811.6056186232361	806.5252491869459	808.6623974293968	808.9331075629188	809.6751103181293	811.3031543012501	813.1498084855222	810.3098202234473	807.6905555327124	806.8267175856081	813.1392568415258	808.8501624583953	809.0049932676811	804.219944702186	810.3813669034536
811.9518869302942	805.4154093988074	807.6457791095387	805.1400419100819	807.4768398150032	809.8139946696298	810.7231217891572	814.0543382378099	813.1625467351071	812.8295787823881	812.1602377855348	808.7371591647999	807.2020122986706	808.3869846562602	805.9455873865419	811.6056186232361	806.5250519142066	808.6623974293968	808.9331075629188	809.6721070117881	811.3022726099739	813.144423605163	810.3077378477473	807.6876918051818	806.822711953621	813.1361030079588	808.8501037003768	809.0049887916261	804.2199074670551	810.3813669034536
811.9518869302942	805.4153666392858	807.6457791095387	805.1400419100819	807.4768398150032	809.8139946696298	810.7231217891572	814.0543382378099	813.1624759507154	812.8220139860081	812.1602377855348	808.7371339544765	807.2020122986706	808.3869846562602	805.9455873865419	811.6056186232361	806.5249005120946	808.6588908079641	808.9330820359846	809.6721070117881	811.302191264556	813.1442664348474	810.3040028789853	807.6876918051818	806.822711953621	813.1360759933136	808.8501037003768	809.0049122408841	804.2199074670551	810.3813669034536
811.948525784345	805.4146460707792	807.6448230875449	805.1400419100819	807.4764931729678	809.8139946696298	810.7230147799921	814.041218949549	813.162415830577	812.8211591966586	812.1575230497751	808.7371339544765	807.1983689920046	808.3835704708508	805.9433651807394	811.6048613578632	806.5249005120946	808.6588908079641	808.9238575894492	809.6709260260081	811.3001652051888	813.1442664348474	810.3040028789853	807.6863953311744	806.822711953621	813.1310489082516	808.8500669921083	809.0044139012527	804.2171003577967	810.3771044856576
811.948525784345	805.4146318264492	807.6431148807236	805.1389914975225	807.476405409418	809.8107080476885	810.7226978256283	814.041218949549	813.1599081041162	812.8184467761835	812.1564569480532	808.7371048963472	807.1957211807409	808.3778050221207	805.9428191897211	811.6046711701567	806.5242528123481	808.6588908079641	808.9169278926296	809.6693913103138	811.299731875603	813.1408519201402	810.3040028789853	807.6850095580916	806.8199702040152	813.1309743234941	808.8488383475212	809.0044139012527	804.2171003577967	810.3771044856576
811.9479067249096	805.4142755398212	807.6431148807236	805.1388097285239	807.476405409418	809.8107080476885	810.7226978256283	814.041218949549	813.155133904845	812.8178694636815	812.1559364465245	808.7366533152282	807.1957211807409	808.3748718044501	805.9428191897211	811.6046711701567	806.5242398179283	808.6588908079641	808.9169278926296	809.6693913103138	811.2995117299934	813.1385575102071	810.3040028789853	807.6848751378101	806.8199702040152	813.1309743234941	808.8488383475212	809.0029414238454	804.2171003577967	810.3771044856576
811.9455065203873	805.414086499766	807.6423045552228	805.1383563634815	807.4763411600223	809.8107080476885	810.7226003011759	814.0378957466656	813.1534085041659	812.8178694636815	812.152187387592	808.735246131752	807.1957211807409	808.373212670963	805.9423877554542	811.6014958384201	806.5213233103985	808.6554920941427	808.9169278926296	809.6689875955446	811.2986304831658	813.12867877534	810.3040028789853	807.6841193501381	806.8199702040152	813.1309693308425	808.8488383475212	809.0017513765563	804.2171003577967	810.3743434612638
811.9405234260539	805.4140152863044	807.6419074921156	805.1376410086789	807.4651177950494	809.805221174923	810.7226002688831	814.0378957466656	813.1464232553681	812.8116404172849	812.1519251635232	808.735246131752	807.1942667803492	808.3705310754682	805.9423737554636	811.60065170008	806.5213233103985	808.6554920941427	808.9146367210222	809.6624586194849	811.2941915053351	813.12867877534	810.3040028789853	807.6806520636256	806.816632646462	813.1261239334428	808.8475333310903	809.001158462019	804.2149540526876	810.3739589518547
811.9405234260539	805.4139498122389	807.6419074921156	805.1376410086789	807.4651177950494	809.805221174923	810.7225416252386	814.0378957466656	813.144815574336	812.8111028688644	812.1512629214438	808.735246131752	807.1942667803492	808.3705310754682	805.9423082677757	811.6005231184234	806.5210032028352	808.6553884607537	808.9146367210222	809.6624586194849	811.2941550895514	813.1270712702739	810.3035965009276	807.6806520636256	806.816632646462	813.1258244357552	808.8475333310903	809.0006948445259	804.2149540526876	810.3729796683969
811.9387186382847	805.4138550770281	807.6405524854513	805.1375148431148	807.4651177950494	809.8025476407255	810.7219708126636	814.0282969639965	813.1425574610712	812.8094721599662	812.1403054969735	808.735246131752	807.191968903865	808.3661877761847	805.9423082677757	811.6002132042324	806.5208985193334	808.6548238237192	808.9062929978585	809.6624586194849	811.29077330845	813.1249460726837	810.3024457810457	807.6806520636256	806.8158171001533	813.1252631620171	808.846935487645	809.0001202077905	804.2149540526876	810.371430513864
811.9359876437427	805.4138550770281	807.6403599954881	805.136704939897	807.4651177950494	809.8021241438472	810.7218695214654	814.0279189670593	813.1425574610712	812.8059156221275	812.1402858984757	808.735246131752	807.1914221979123	808.3661495232932	805.9419916040326	811.6002113166332	806.5208424948459	808.65443167257	808.9032410665961	809.6571142078944	811.2899177003986	813.1249460726837	810.3007351707708	807.6806520636256	806.815093335341	813.1249937718205	808.8449217836734	809.0001182244824	804.2148930464114	810.3714188499999
811.9359876437427	805.413735609005	807.6381108926765	805.1363475089321	807.4643577373707	809.8021241438472	810.7218297838847	814.0256945651281	813.1425574610712	812.8033209469368	812.1392004072856	808.7344417586115	807.1914221979123	808.3478996212189	805.9419863950307	811.5926669535982	806.5192892788981	808.6527440615358	808.9032410665961	809.6550928599275	811.2883750021493	813.1228650922781	810.3002439919732	807.6806520636256	806.815093335341	813.12487090932	808.8447790936215	808.9996579915264	804.2147000606652	810.359825397445
811.9328079809977	805.413735609005	807.6375864976014	805.1359281182025	807.4643577373707	809.7996210992342	810.721692135364	814.0228125553219	813.1399362741579	812.8024689645932	812.1373335071208	808.7344417586115	807.1882202424804	808.3478996212189	805.9399410062802	811.591637479845	806.5179377199198	808.6525603906891	808.9032410665961	809.651613188137	811.2882231422477	813.1228650922781	810.3000230981029	807.6786737467269	806.8141113004514	813.1240462713353	808.8447357231134	808.9990533590226	804.2122761056169	810.3580049734558
811.9328079809977	805.4136391331471	807.6375864976014	805.1359281182025	807.4643577373707	809.7996210992342	810.7216876393685	814.0215463864919	813.1390682049314	812.8024689645932	812.134687763228	808.7344417586115	807.1882202424804	808.3478996212189	805.9399410062802	811.591637479845	806.5168948192493	808.6525603906891	808.8996541752153	809.651613188137	811.2882231422477	813.1202156451391	810.2986774011225	807.6786737467269	806.8141081658191	813.1227702032014	808.8446778154236	808.9990533590226	804.2119285923094	810.3580049734558
811.9223738912631	805.4133183631793	807.6375864976014	805.1355082143301	807.4643577373707	809.7922395270734	810.7215287158521	814.0214919828175	813.1388582370537	812.7923552534425	812.134687763228	808.7341344811192	807.1814098040473	808.3478996212189	805.9396467832061	811.5914589803645	806.5148912727991	808.6512734812816	808.8715234326268	809.6508473664715	811.2845702474189	813.1107263686101	810.297332663123	807.6766296522325	806.812160877342	813.1207367155243	808.8446778154236	808.9989212975316	804.2119120159878	810.3580049734558
811.9150677050225	805.4132792916229	807.637572825912	805.1355082143301	807.4642728678001	809.7922143425955	810.7198582776699	814.0211329685594	813.138195282372	812.7923552534425	812.134085688875	808.7333307587958	807.1814098040473	808.3464155130446	805.9396467832061	811.5907484168268	806.5147770688571	808.6483673156021	808.8715234326268	809.6498982795696	811.2845375855851	813.1107263686101	810.2971408516423	807.6750649647116	806.8121535407938	813.11835487811	808.8446778154236	808.9970818724589	804.2113451247238	810.3555423851118
811.9108090984582	805.4126167176322	807.637524336109	805.1340693080213	807.4620585779729	809.792180379289	810.7198582776699	814.0208653045207	813.1380606214935	812.7881385128015	812.134085688875	808.7327545743584	807.1814098040473	808.3459792202337	805.9381398826303	811.5876645848216	806.5135477212045	808.6483673156021	808.8610068444634	809.6498982795696	811.283835794391	813.1064475214077	810.2961129949424	807.6750649647116	806.8115192155664	813.1178325341442	808.843273171477	808.9969245463066	804.2109675636038	810.3552145970849
811.9108090984582	805.4124962513478	807.6358595217811	805.1340693080213	807.4620585779729	809.792180379289	810.7198582776699	814.0098408337176	813.1287253357182	812.7866357969831	812.134085688875	808.7325037451754	807.1814098040473	808.3459792202337	805.9376648924078	811.5836597545532	806.5134429247756	808.6479774612808	808.8610068444634	809.6498982795696	811.283835794391	813.1057930708872	810.2961129949424	807.6750649647116	806.8115192155664	813.1177078857764	808.843273171477	808.9969245463066	804.2109675636038	810.3552145970849
811.9108090984582	805.4124811147307	807.6346922065557	805.1318022577603	807.4586924093866	809.7886911559965	810.7198582776699	814.0057631265073	813.1287022399014	812.7866357969831	812.134085688875	808.7325037451754	807.179953125391	808.3459792202337	805.9373370950843	811.5831868487992	806.5130640879445	808.6462312165085	808.8532062662948	809.647154105489	811.2831010980185	813.1057930708872	810.2961129949424	807.6720077600801	806.8098548965479	813.1100523930982	808.8425402866606	808.996310864853	804.2106440166929	810.3552145970849
811.9108090984582	805.4120502761276	807.6346922065557	805.1318022577603	807.4586924093866	809.787808118287	810.7196660351528	814.0057631265073	813.1286574557894	812.7866357969831	812.1337671742451	808.732062118914	807.179953125391	808.3410707007434	805.9369920574936	811.5831868487992	806.5129398201464	808.6462086281402	808.8532062662948	809.647154105489	811.2767145120524	813.101188312304	810.2961125598277	807.6720077600801	806.8081468744555	813.1099706145887	808.8425402866606	808.9962921429426	804.2105454554054	810.353394186926
811.9038974846084	805.4119672441968	807.6346843758347	805.1309040193601	807.4578148138737	809.787808118287	810.7193046142228	814.0057631265073	813.1284654189398	812.7811052551309	812.1282256905802	808.7318813041136	807.179953125391	808.3410707007434	805.9367623136379	811.5808817759961	806.5099850092723	808.6433425704801	808.8532062662948	809.6468763437357	811.2767145120524	813.0986069629918	810.2949506150692	807.6720077600801	806.8081468744555	813.1039391412652	808.8419511599936	808.992321896984	804.2102802642	810.353394186926
811.9038974846084	805.4119672441968	807.6346722424153	805.1305148594197	807.4578148138737	809.7838453470516	810.7192567063852	813.9872307861207	813.1284654189398	812.7811052551309	812.126605524924	808.7316874143714	807.1772507217436	808.33757040061	805.9362668638684	811.577489681091	806.5099850092723	808.6432001768222	808.8532062662948	809.6440692689671	811.2752220731429	813.0985341584193	810.2948609364666	807.6674001743186	806.806361786147	813.1039391412652	808.841902935588	808.992321896984	804.208282060639	810.3507272149832
811.9038974846084	805.4111493206252	807.6319333553613	805.1304005809353	807.4569621496303	809.7838453470516	810.7190505566927	813.9872307861207	813.1268874388988	812.77813556269	812.1264691197911	808.7312761914152	807.1755935246308	808.3358764808487	805.9350797462671	811.5752963650334	806.5099850092723	808.6423272285222	808.8527016204154	809.6420123259368	811.2751710371939	813.0843929813032	810.2931861947591	807.6659163760427	806.8057722823489	813.1022804460704	808.8406843787056	808.992321896984	804.2073847929311	810.3507272149832
811.9020430845841	805.4106348922317	807.6300537162248	805.1300276719348	807.4569621496303	809.7836372649462	810.7189325463968	813.9872307861207	813.1266346688454	812.7779217379973	812.1255715001225	808.7312534866184	807.1755393559575	808.3358764808487	805.9348362883326	811.5752129092803	806.5087066977813	808.6416171986333	808.8486030677876	809.6420123259368	811.2711637337027	813.0843929813032	810.2931861947591	807.6659163760427	806.8057722823489	813.1022804460704	808.839276694953	808.9917976183183	804.207285624755	810.3485871965865
