# Supplementary material for: An improved FOX optimization algorithm using adaptive exploration and exploitation for global optimization
Source: PLoS One. 2025 Sep 18;20(9):e0331965. doi: 10.1371/journal.pone.0331965 (PMC12445531; doi:10.1371/journal.pone.0331965)
Supplement: S2 File — This compressed file contains all the results of the conducted experiments. Each main directory within the archive includes three subdirectories: Analysis, best_fit, and convergence. The best_fit and convergence folders contain the raw experimental data obtained from 30 independent runs. The Analysis folder includes tables and figures derived from these raw results. These files can be used to reproduce and further analyze the results presented in the manuscript. (ZIP) [file pone.0331965.s002.zip › cec2017/convergence/HO/C17F20.csv]

trial_1	trial_2	trial_3	trial_4	trial_5	trial_6	trial_7	trial_8	trial_9	trial_10	trial_11	trial_12	trial_13	trial_14	trial_15	trial_16	trial_17	trial_18	trial_19	trial_20	trial_21	trial_22	trial_23	trial_24	trial_25	trial_26	trial_27	trial_28	trial_29	trial_30
56975.178864376394	57857.99288199725	50172.0233725838	66458.6404374954	63575.35516636344	65839.0610788482	68183.57357525168	65947.27662812428	65823.30090446901	63883.97317901142	65567.91867364699	63744.01278774618	65906.17574840883	64224.74842945902	62891.59279341781	57206.202342407385	56510.21773043739	68798.30198758963	61808.58496378071	65901.30866746765	17024.421936902887	68859.9693888875	65865.09513223969	65507.96688440755	65966.96288659892	44518.23806155834	63444.7368102096	65813.97700031521	63906.089230524536	65857.25483687413
43378.66091841158	53448.39128989608	49367.756354181394	59297.92295183694	50123.24660106343	60302.78460837663	61098.428575467275	60910.88166200827	64197.811604079696	60756.18388160888	60858.63529120042	62572.46509736921	63782.29717364664	61033.60360434059	59131.5529547952	56566.52480653543	56510.21773043739	67116.15605691232	59084.63543696691	57392.94180459355	17024.421936902887	59774.28755437935	52952.78106923816	59917.50588098168	62843.901009995665	40558.26904707674	59960.56306127649	62320.64054793967	57182.217494061326	61102.20846722366
29352.148275221818	52205.41373269475	43931.46627324174	53986.03788875421	41650.39182312491	53678.0301645762	57759.26491225215	60699.949293943944	59256.18590605258	56670.64065253395	55924.921931369616	55021.23741012957	63401.34998809363	54447.33595368921	53971.98289841853	48189.91681174401	52975.62652447323	66163.38332910088	59084.63543696691	53301.56545676409	16706.095073949073	53381.05435948144	45625.35163050415	54896.35945166602	56108.082075466176	37060.883117477555	59014.404840373565	58173.69487624803	57151.60522630752	56137.51293160872
27534.710392157944	46320.95040057538	43114.070875947604	53340.30500807222	39301.26742083435	50182.21417412462	57556.04582947065	60650.72841135077	58656.313449570705	55232.97056282486	52730.602886030036	53474.0114251201	59107.089672626236	50621.576911535485	52564.258305717274	48189.91681174401	51237.411150177664	64170.78077215694	57001.34049334805	52582.05499786599	15237.626323470042	51356.75233164433	41861.638944681225	54069.615956549256	52413.17783453147	34831.968777350245	58081.15601242814	57759.1454901217	54881.23656371721	55094.750437671195
26552.06866646329	45210.85107459105	32420.20146005493	48751.68496913774	35692.04990434294	49200.42540874578	51058.381050460586	58169.00788233738	54658.0895307974	52847.42540657508	44039.540865057956	49083.70143660405	57915.2475809624	47414.965418036685	49731.34044946199	48189.91681174401	45519.40924728421	58168.99895380875	55206.635499676464	49425.88422849787	15237.626323470042	47420.896595201884	38050.235104619016	52474.2780142718	41117.92169052737	30888.607590905474	55970.56239080611	56588.74603845153	49245.15325703082	51057.14051440353
22036.37211816044	43582.37669828069	31623.438001347607	48741.48227025327	31472.538564216444	43499.31999496214	46177.59986409779	49962.63785667011	52543.40966760087	49583.77763516362	41198.41160355062	46086.58107971452	56715.90120316433	44843.018307395614	46914.88193144438	44473.29298423914	43266.96124231383	57022.23471247587	53071.310558563666	49395.55992476216	15237.626323470042	45630.972595149404	36625.16436608577	50948.55777008218	41117.92169052737	25220.720267843655	55729.154434826356	52934.438347182026	48650.52942959316	48832.35372867109
16840.974007073917	41888.31993569882	30410.957995309553	47506.364694935	29931.18480356185	37499.66659467053	41696.784091161695	48968.09169319792	50611.019773066364	49147.099527817234	40241.69920226803	42316.02882562149	54307.233062155276	41292.202768599804	43495.647969168414	43785.946418829015	42795.86455944341	55692.06145077091	50937.66958754931	46694.19825281161	14822.314800375281	45380.36988331638	35145.97871939391	47922.53902972684	39694.68795050857	21003.10984223769	53997.85574861551	52649.3427359464	46615.02021922596	43121.22509154112
14317.934265288945	36580.850801777335	29476.97720233927	46100.12403817289	26751.965578458003	34487.723319136574	36171.18811384954	48654.30536846527	46896.05499495706	45753.18219446328	34078.79067816754	39672.64766511854	49975.20720485749	40232.25656915932	42132.34157658609	41334.71358992373	41121.38621924527	54299.47808631908	48734.97923671775	44128.80887642821	14822.314800375281	43040.72614259887	34071.42875916115	45602.88409928557	34902.04812748525	18198.843168022584	52019.64343437215	47414.27865085938	45887.354730220686	39277.27888126669
13040.152563368998	31717.602893082123	29476.97720233927	45621.729867986876	26126.765296384285	32722.808439003544	36148.71861295518	47013.803283538306	46123.445234994586	45408.15845403396	34078.79067816754	37712.1040018803	40586.223332863614	36575.49570010827	41617.14167452288	40948.78887566803	39793.653623791084	53140.520782166524	47279.78829023954	43755.53831221028	14309.547547828204	41726.03239730786	33214.02599923691	44889.65436080721	34238.726438156824	17709.26969585484	51638.9640954511	35736.180559856395	44133.309053122	35971.063114165336
12315.661501107905	26317.18932671849	26020.42287005407	45080.945363834646	26126.765296384285	32722.808439003544	34381.47187606437	46761.4929611825	45092.34659997703	43539.66656928375	32375.448580283308	34715.92150021396	40586.223332863614	34118.20580412001	40035.23318712101	38993.63010124286	38422.242973161534	53134.62784865316	46363.79864043894	43591.482866373895	14120.112948748436	41283.484886648075	28888.712656904572	43327.06879447109	31580.35697997468	17698.474928995252	50890.27062257463	25310.39666163168	43310.10899137131	35592.08273559182
11704.973948059776	24122.98892936938	25024.710042191542	44711.06598286051	25183.199876882973	32265.298076310206	34217.265039763166	42132.60792823365	44306.32954858078	42094.23256731491	31031.61154000994	34453.61011822884	38728.189012543204	33973.23151657595	39783.664917475646	35680.34536714498	35309.51841373662	53006.8841441701	43240.53491548364	43591.482866373895	13688.607297085604	41225.5936943707	26536.916071535547	43327.06879447109	31430.09493021755	17304.561303765666	48832.950644681885	21740.942037631427	43310.10899137131	34147.99706605014
11251.946620165374	23305.588679182845	24984.63953555822	44184.70131798435	24152.90911400143	30964.456805441736	32718.699678364643	39640.90715237077	43043.91879278273	38513.14332380606	29814.954757281073	33745.11942773391	35236.00785672005	33849.72281978122	36448.40164827988	35680.34536714498	34000.38088523774	52653.27923562783	40439.67813527237	43343.59815649991	12987.309157897902	40876.95199414778	24289.70797806046	42712.05190627343	30546.818784616567	17291.299278849845	46794.86615481998	19727.147329311134	43046.2692820739	33766.25429265703
10875.792443518041	22672.20049690762	24150.31324926697	43732.775759951895	24094.539550711197	24377.05803716824	32459.664901917444	36581.47169265558	42731.270235721364	36725.65114896602	29199.70807255718	33105.15840588652	34365.092930930376	32922.30234603745	35379.55313536394	35511.10491603873	33728.18936486175	50329.06958942068	40096.463412947	40195.07216880305	12300.834510647019	40246.77832122816	23209.042167389467	42460.79739110022	30138.837613704283	16781.140108805623	46577.793885754276	18985.012939601238	42835.68998373737	33052.44198877449
10755.279819535775	22669.759903584505	24150.31324926697	42969.32638795405	23606.48247431344	24125.562432083658	29119.097081372496	36550.653473799066	41258.82110986751	35054.95099909755	29063.79474293139	32698.64353849569	31446.99039671848	32395.5911890523	35379.55313536394	34834.764781263526	33559.480722881715	50086.49930094123	37706.884374044224	40151.95262848765	11890.682695566818	38853.13910328384	22480.30943464075	40878.44796853597	29544.02854750056	14827.093544747844	46433.77566241453	17664.490870002	42349.87052782732	31482.44261900143
10714.429589516816	22275.60166318537	24027.187701850587	42461.976464756175	22036.462193050902	23651.036678712288	27243.40565363639	34292.2100919187	41031.86397389912	33525.17855381277	28327.3125427229	32690.55345323953	30574.26088102948	31569.955129226826	33963.78277651665	34207.61635769112	31307.073672206898	49122.02308484721	35715.15348982262	40118.98149623669	11745.59850692952	38682.61315262141	21213.63969346218	39346.94395434218	26579.90147449865	14759.924712992559	46154.92322999969	15881.572621045385	42232.59137619254	28375.097181247475
10456.546965762334	21641.145061973693	24002.575555365427	41721.56085071108	20149.615534786277	22983.941088019772	26194.85480365722	33039.65987706109	40341.87458988604	33525.17855381277	27922.631117570214	32610.26611340628	27399.538097511417	30065.793030027176	33713.965858329975	34166.92082107945	30084.327308706248	45162.663480838564	31005.70545448203	38972.00369921991	11536.720382718218	37073.868884151736	20576.05522531458	38564.23762750256	26546.550878769132	13293.186550316914	44513.22053615625	15574.166130912687	40966.60351760637	28375.097181247475
10011.90139671903	20972.755176548802	22508.939390035925	41144.61404625995	18901.77777348149	19881.545403035292	25163.65455748217	32030.055589056712	39383.97750346756	31644.878742500412	27069.416346128426	31091.24085119495	27399.538097511417	29514.314199344375	33626.44794267112	32850.057452109264	26209.407652287922	44712.61988481239	31005.70545448203	38345.40575354565	10999.89702333005	36885.38092620923	20330.966162045843	38089.56886126821	25301.74046609399	13254.489663701232	42112.35117096429	14340.477538795632	40416.08531868118	27721.386121587413
9984.132933750629	20972.755176548802	22447.69446385599	40648.74562112879	18816.012798829182	18669.70053523666	24404.804191767114	31855.03158375199	38693.627873407386	29670.96108220912	26976.59198683098	30900.617209120293	26935.961549954238	28990.189257125472	31907.11087673383	32051.93910896625	25238.38168826036	42189.455129309485	31005.70545448203	38245.47353365119	10853.481153186656	36766.76499173106	20196.17828375555	37432.783819961114	25169.663922740736	13199.84088247073	41421.70245850865	14124.615720428297	39934.77389253684	27454.87767737432
9879.1082421233	18966.542553171475	22337.010887454224	39760.20609546685	18342.35990404588	17326.554127633317	24303.75337126793	30204.7235251671	36893.6727256369	29252.125650510345	26129.708873027444	30644.164820039954	24805.418159286335	28102.422936042345	26045.991754939416	31527.468340998	25149.111430396977	40502.16750882064	30670.650429145233	37280.712242932736	10553.566310617522	35073.91947984755	19261.572866430986	35292.0769474923	23329.763602815496	13101.353875343591	40499.230474556745	13145.840105413146	38743.908416680424	26925.888180014856
9698.477369588787	18728.661835975134	22106.38130825691	37627.89533491321	18049.023354891437	17237.285108961223	24290.498299897896	28439.057495767174	34800.26603877469	26851.72430351917	24782.420390883755	28989.391234528015	23729.98385502209	27341.108450991273	26045.991754939416	30206.20706929326	24103.585652195026	39729.09378934949	29816.73666164895	34525.189327053544	10270.462431299698	34985.82183512003	18937.59960428076	32068.504295983235	22717.360964509207	12681.30490818935	39419.61354879959	11531.420878170115	36514.82529520109	25178.375751659045
9566.03134247319	18443.2402720326	21893.71268492683	36969.7575029653	16381.128663442734	16985.137661713743	24148.586599505743	27510.348910023386	34620.02839218451	26700.488043351546	24182.47447367025	28956.225654272326	22885.6813349471	26109.77562368392	26045.991754939416	30122.645374482407	24103.585652195026	39093.16045675272	26720.36269373077	34525.189327053544	9820.097321976391	33110.75480123675	18786.559200590676	29837.36862613961	22244.1372518647	11373.197044554245	38660.88717924094	11149.445776529605	36444.01136224244	25157.31867529842
7419.151410655383	17735.210889189933	21227.07918402414	36858.6398474157	15045.106382592512	15880.43946761221	23904.662826802152	26496.391850878113	34620.02839218451	26700.488043351546	23857.281217341813	28431.85096560551	21913.99110447788	21241.143922597093	24480.720824919532	29937.792851454797	23362.478817584837	39051.567218434524	26644.913389305922	34525.189327053544	9596.711272611064	33110.75480123675	17433.728258631272	27889.67004444523	22244.1372518647	11202.624660695967	38312.18351478252	10638.941705011079	35497.471478836436	24279.093946730613
7419.151410655383	17072.747608392176	19601.13866765917	35825.56754519017	14684.723150685086	15753.008409582744	22113.8662029762	26256.005521231204	32650.829028917637	24961.48074494356	23857.281217341813	28399.42485165255	21485.266457775127	20428.624353810872	23547.97371469716	29703.26438493272	22863.20094474295	37381.05947905441	26552.818463898322	34009.64093377243	9424.361040478394	32307.501141662782	17433.728258631272	27753.043046956085	22222.35157067633	11152.579314315644	37466.85433842378	10569.647831446617	35113.53761810242	21576.24098115543
7419.151410655383	16727.425565885438	19190.661408579526	34809.95813725587	14025.039362282918	15196.911613880427	22092.575111677284	24991.04338049509	32650.829028917637	24725.702153743034	23259.308517238715	28105.298633460407	19724.040406261913	20428.624353810872	23547.97371469716	29183.337472116807	21682.826166869305	37381.05947905441	26014.051271683024	31456.428875549467	9159.685359045921	32021.803492873758	16719.136706334546	26982.21084301323	20874.09232622467	11067.742099722227	36781.27523191063	10493.387165182496	34319.44126931145	19606.655147956102
7419.151410655383	14532.341918338438	18459.093083814343	34781.06457251363	13960.246853565026	13433.46576042045	20962.468594923816	24965.447979004428	32202.518657155273	24040.594136374006	22370.14755065525	26198.686517528047	18970.20828531282	20428.624353810872	23192.203560279027	29171.467044133962	20558.648967077625	36121.519863663816	25775.497041011284	31194.40865118059	8996.73899699566	28566.173852042666	16719.136706334546	25020.155888499154	20476.689796417057	11067.742099722227	34862.4783362649	10396.365097731226	34177.0657866402	19606.655147956102
7399.683722822437	14033.536348265508	17271.55612189571	34600.13926438535	13729.794056688466	13277.83878941732	20923.766321289986	24461.556887468778	28664.52928767845	22777.652190081764	22370.14755065525	25726.818260009582	18238.590836061765	20354.61983037435	23168.46414238706	27081.008769128326	20398.43530048995	31503.31680028981	24963.5841120547	30669.056077556157	8996.73899699566	28566.173852042666	16366.381800868332	25020.155888499154	19451.25949974766	11049.836064216875	34820.92146150331	9734.56447504545	33798.783729521645	18410.712978149593
7399.683722822437	13979.604176869414	16749.522099158225	32358.090597870123	13694.050234950222	13277.83878941732	19775.928048804046	24049.230289885923	27878.812066102568	22275.28977037791	21928.338754363907	24574.593192810276	17745.084438931153	19018.947055380773	23075.600414742512	26888.912076976365	20311.548875373763	31256.691380295546	24844.202916772414	30321.317600514507	8908.280110470567	24290.600045418738	16304.534709536401	24988.861607264804	19122.429714702	11017.740055251264	31952.55023551346	9734.56447504545	32603.893827080425	18410.712978149593
7168.811271039534	13942.34021763638	16749.522099158225	32358.090597870123	13255.478516472325	13166.769463642422	19264.79199633448	22957.35815740198	27878.812066102568	21700.68795087657	21539.795701463645	24209.199993249367	17654.596509095427	19018.947055380773	22754.920180743913	25792.918977113677	19164.027941902696	31256.691380295546	24807.33017698734	29964.641680535562	8311.042952738837	24290.600045418738	16266.350663452282	23970.948143015434	18391.06023965122	11017.740055251264	31683.819521546964	9728.258458185019	31157.594048438295	18410.712978149593
7129.535031670717	13586.968124906954	15847.55594248866	31902.506467848834	12024.237129786236	13155.661746526735	19145.874317481663	22052.04666384339	27522.062612111786	21245.249515576543	21529.986645133	23972.06225901667	17016.678792860235	18978.431512827996	22728.621407254475	25698.232144420628	19164.027941902696	30152.42977935979	24588.455260673734	28932.291602596768	8311.042952738837	23913.732315963825	15840.303679076957	23578.12103927575	18077.845903003225	10633.58460454829	31536.075453953938	9658.486387463463	30850.72387401804	18124.597198515505
7073.6373116171135	13289.143972530757	15332.069162862408	30402.94023819236	11993.630980295025	12929.642329034954	18984.73504292669	21695.81288434895	27522.062612111786	21049.591414743663	20556.05864944903	23749.67190202784	16737.773942048087	18445.065860581515	22623.13623044723	25646.037727241008	18692.010748622204	30125.252376073197	24530.045796653878	28508.723030680405	8310.264169874568	23913.732315963825	15522.058342272752	23312.206014108346	17983.850415169145	10633.58460454829	31536.075453953938	9658.486387463463	30850.72387401804	17530.381333985373
7037.327659238642	13101.098631851813	15332.069162862408	25852.985348001042	11940.058017137291	12884.389221834139	18364.09609068407	21379.143945593663	27079.311472697427	21035.96100490842	20002.852501303394	23335.13699669209	14631.67717053613	18205.442825380174	21922.061349973428	25364.242312658513	18692.010748622204	29836.938970945528	23976.286341152703	28508.723030680405	8146.350110193378	23736.66759374044	15395.270561565365	23208.70923994706	17983.850415169145	10517.861912471073	31355.728862145308	9581.8214746374	30504.442922432696	16998.758089971758
6905.760988496403	13023.964263999731	15332.069162862408	25711.297637156684	11843.669465888786	12627.61023590419	18364.09609068407	21259.383713177536	27054.451367470454	20581.008197206036	19608.433340645093	22670.29290547653	14631.67717053613	18205.442825380174	21919.08205960896	25364.242312658513	18692.010748622204	28013.976588725505	23654.10562593872	27947.28359300976	8146.350110193378	23724.59392840842	14946.90856541755	21538.463298345145	17983.850415169145	10318.681267660815	30649.826868701748	9363.531906266955	30269.714260473644	16850.536104508996
6837.886731718389	13001.604299832203	15252.192908268735	25029.037339983846	11704.303277777422	12598.362089942526	18311.037314687965	21259.383713177536	26805.41623026801	20053.007151021644	19201.4067967935	22285.891506284235	14631.67717053613	18157.247964717986	21853.682661046216	23735.804201499985	18692.010748622204	27986.469659457074	23483.929326631787	27872.666924853584	8121.4473896719	23532.861362651627	14004.289946127978	21028.87658863631	17683.16906032995	10258.426072838249	29934.807597204122	9132.721500421732	30257.41823795754	16810.644413728955
6791.514531143267	12955.907149518549	14656.783204729913	24261.93543453412	11390.08020228339	12550.33289712526	18302.64212846833	20708.02540142366	25945.13484701942	19949.46075305801	19175.707780203196	22155.03742510982	14582.586789422028	18099.67534543674	21175.819992266344	23718.090476570134	18664.889808776545	26222.463327913913	23183.3001925049	27222.183711745496	7593.137079138857	22384.306165022383	13363.997902953892	20120.023651532203	17638.93819168165	10258.426072838249	28547.660130439723	8740.229846253691	29270.273053459798	15793.94283963693
6791.514531143267	12915.437799336836	14656.783204729913	23727.33836467972	11161.048530687387	12478.915319810896	17820.30281004602	20116.545007499113	25945.13484701942	19717.861809096194	18845.022685285476	22018.646899361822	14576.210678758765	17835.053909765353	21175.819992266344	22464.13061885804	17939.24144888179	26082.735208562783	21352.15225944425	26687.695343671974	7593.137079138857	22384.306165022383	13316.145866573457	20120.023651532203	17432.165439048975	9822.761928612039	28547.660130439723	8740.229846253691	29018.356845987473	15648.987141187199
6051.786036250997	12388.405197831262	14635.1997694661	23531.73735837726	10833.77303683209	12336.020536515747	17447.458383875484	20062.33564750619	25839.070574056477	19671.509386333146	18839.39794752507	21390.485123530725	14279.73351646757	16501.691230153185	19918.83922201905	21905.899435544547	17939.24144888179	25803.191269653973	21352.15225944425	26626.887697052265	7582.46268948531	22384.306165022383	13169.134272336816	19289.43558372077	17432.165439048975	9772.955397412587	25279.889441360574	8632.606658016226	27319.4700351347	15101.284391637135
6039.101256068752	12247.464552991405	13873.040671730649	23491.405008309932	10833.77303683209	11755.981032382108	17227.266955746534	19737.351169095746	25289.147551259146	19671.509386333146	18660.71762264874	21390.485123530725	13867.355944712392	16427.538580739623	19394.707961849053	19946.970460037166	17434.852046947635	25192.09625169424	21352.15225944425	26626.887697052265	7528.409961618751	22384.306165022383	12519.526348919333	18483.12713262954	17432.057655812052	9694.268366556518	25279.889441360574	8153.729822040811	27284.663783824926	15101.284391637135
5903.272383317679	12215.715390817037	13833.016240326222	22317.553590401767	8949.183968865767	11298.130847910857	17012.50199945624	19326.679946998847	24680.686040754903	17438.157349327314	18371.766343868247	21390.485123530725	13382.131054550195	15386.831432431669	18823.502827263834	18466.389444582055	16649.907047664143	24132.36640726819	21224.57678182533	26127.085250732078	7279.242966677818	21917.72518088709	12519.526348919333	18483.12713262954	17213.97830249992	8481.715957694447	25022.48757758948	8152.531691224404	26574.83304992921	14834.656673178279
5901.548352406438	11970.680542327846	13821.012010440742	21743.966327097965	8949.183968865767	11158.147626423832	16873.469270339614	19224.24726558521	24525.23188827762	17120.05908416555	18178.638180784616	21246.620756889628	13162.63387057045	15386.831432431669	18609.68769032513	18136.347303006856	16058.454471786781	23944.6979940446	20961.499918266738	26118.408244261518	7263.112007343915	21813.679375963893	12390.7650712657	18192.67419666979	17105.329088856917	8438.905202349124	24544.343378495272	8144.330712418558	25660.373145396607	14681.617527492823
5776.045458546634	11818.07207824446	13805.273036074464	21698.24403206699	8707.481848193249	10809.536631489636	16743.117453273313	19224.24726558521	24511.72967319856	16712.742154097647	18158.987971018534	21246.620756889628	13030.93962737114	15386.831432431669	18554.23476357174	17292.519766105495	15908.809087342002	21640.827518648166	19633.372695517482	22246.86532022146	7242.169971366888	20892.777121413987	11556.48822952882	15896.491366355682	17105.329088856917	8102.705472594604	20939.011109386003	8144.330712418558	23747.851313769614	14596.648386966972
5433.860465656537	11553.907787836179	13490.967271336382	21483.22375905356	8428.532190983551	9998.419887916416	16637.51381574774	19224.24726558521	23324.195442159496	16572.225756986918	17362.122400882832	21246.620756889628	12903.349986433914	15040.78384642364	18231.533103386937	16863.59983280037	15281.809082343787	20570.272080267194	18188.890422704462	21787.958216929987	7241.5417905054965	19940.676746525358	11406.917754348553	15719.552085726355	16678.85360195743	8062.952438427613	20793.899856317657	8059.955032713878	22024.237423891722	14562.01211720919
5408.1651859740905	11532.080216640048	13490.967271336382	21034.367839203853	8334.462635006132	9417.361487944829	15864.350436586907	18535.895844323317	23234.86693321285	15810.695089202378	17145.556119971534	20798.851249440115	12082.44887646325	14850.143862736786	18187.225782365676	16135.809258134786	15281.809082343787	20118.38469849542	18188.890422704462	21412.64888208777	6757.133136117634	19146.683213315217	11355.288612301036	15426.114135838967	16422.612592184974	7970.427724322731	20279.52530677304	7811.086267083712	20548.146771199594	14329.222378828421
5352.097063757143	11519.9565322296	13403.51831612884	20711.415212178574	8334.462635006132	9401.04255053787	15666.097199254384	18498.201144019815	22955.343712709895	15720.616766229725	17061.169704542037	20798.851249440115	11761.249459584686	14174.89109568418	17824.82572385195	15665.935127601313	14634.740544939259	19975.70237246285	18044.2749192801	20990.373328696398	6757.133136117634	19129.37800065765	11009.962866817841	15426.114135838967	16253.45414045346	7970.427724322731	20279.52530677304	7671.860360622278	20220.878363854878	14329.222378828421
5352.097063757143	11385.365674407689	13403.51831612884	20084.435129183392	7901.903080843616	8510.536688250131	15666.097199254384	18054.881130575024	22938.808031094024	15720.616766229725	16353.709868530024	20735.99162110497	11524.253172068082	13691.487728555461	17824.82572385195	15539.404386907125	14634.740544939259	19975.70237246285	17141.321347509504	20788.87628167062	6679.284864546812	19100.324419486617	10816.166044754284	15262.173053709725	16166.363437169746	7718.886884332451	20048.96750130688	7529.0441183648045	20220.878363854878	14148.79047192343
5345.106531397724	11336.597117177089	13403.51831612884	19934.119798636184	7896.211127377957	8495.525723934681	15666.097199254384	18054.881130575024	22834.14947943293	15671.253162817751	16238.248905883645	19543.974608914174	11395.153231610531	13691.487728555461	17805.485080815528	15539.404386907125	14543.021782492997	19960.24679750372	16552.535922945826	20788.87628167062	6601.927596408416	19064.493869133454	10749.53381734584	15171.455323675558	16154.200705460029	7703.18720873324	20048.96750130688	7529.0441183648045	20015.93040547328	13200.324153321022
5344.63732350948	11326.387250411226	13401.863565692138	19923.68821547366	7895.526898611514	8495.525723934681	13571.619600509563	17917.809490321742	22269.11516925083	13981.108161355638	16238.248905883645	19500.390212240054	11246.363281989405	13638.653636491072	16503.212833977486	15380.758101486264	14404.159161459387	18980.897169350934	16142.32727988283	19752.915209126884	6594.887594228896	18919.83911009916	10747.67225492252	14884.623959432549	16092.800114130718	7702.326452038507	19886.826972353618	7527.6486494057	19996.809031743654	13061.309916220147
5341.5314714576725	11155.398425801952	13099.680921601985	19862.53358965477	7738.18567858604	8493.918427316577	13571.619600509563	17917.809490321742	22269.11516925083	13787.535609484554	15947.614348259702	19488.4130412947	11187.686511484591	13617.075455877492	16330.52965899187	15283.195578506868	14182.193231761836	18650.94181405839	15029.69750423096	19628.806000160486	6494.292219758143	18404.7380094101	10428.397918366876	14884.623959432549	16010.92665018853	7117.667590596038	19875.613887749958	7442.7729379504235	19322.690455496544	13056.454913249661
5331.826208079519	11072.726451433464	12827.48121434249	18793.144028336257	7738.18567858604	8420.51351501825	13239.101775313507	17882.043588351276	22072.39977499151	13081.734913302205	15838.41125025711	19102.679203004416	11109.103692431414	13599.278637581445	16015.928112529691	15071.056293427111	14115.511060053143	18592.427820694727	15017.631789548745	19262.49110275206	6494.292219758143	18381.262952624224	10428.397918366876	14622.058394240463	15970.312353523392	7058.950172011379	19875.613887749958	6981.826721205804	19187.06258907215	12967.500020493788
5317.66665887638	11036.574970557738	12827.48121434249	18747.648678277867	7712.479345831024	8411.722554965547	13082.39396561192	17379.946806170457	21721.46755974899	13081.734913302205	15835.07243331672	19102.679203004416	10969.34330094327	12877.695578937939	16015.928112529691	14964.09432721478	14115.511060053143	18172.651329385866	14983.468935558567	18801.645568524546	6489.283372729069	18354.315798912146	10428.397918366876	14529.159378526456	15933.566945289158	7058.9368273412165	19358.494367060488	6981.826721205804	19069.830278699414	12773.942987879009
5307.367022563203	10885.467530541775	12766.942037867182	18436.966966598524	7688.270722818309	8313.557699451776	13082.39396561192	17379.946806170457	21721.46755974899	12992.00544155475	15481.492683082035	19102.679203004416	10809.383396151363	12638.840063185728	15952.407898063057	14964.09432721478	14006.995433474614	18172.651329385866	14891.10351812969	18801.645568524546	6489.283372729069	18303.653434189182	10425.066847687318	14179.696514790006	15748.40295818606	6944.10222803023	19358.494367060488	6981.826721205804	19013.319465465327	12773.942987879009
5235.103029673794	10773.32149160365	12766.942037867182	18436.966966598524	7304.512543384505	8144.817594044219	12703.235713980079	17302.088504919586	21604.665136320727	12623.729383448288	15407.99123506381	19102.679203004416	10445.054192728103	12638.840063185728	15459.000462503898	14775.252737459556	13905.062101258498	18134.34689210484	14484.604606027773	18727.71833525499	6480.253045323279	18290.0033236761	10403.255367170163	13819.887931565554	15748.40295818606	6944.10222803023	19140.739990792703	6706.403677905218	18756.89444744562	12773.942987879009
5087.979571916125	10773.32149160365	12635.980725744837	18385.696635239176	7006.269125056596	8083.4912435092865	12658.106713672507	17181.007108820937	21202.597297991946	12435.771687507398	15407.99123506381	19102.679203004416	10229.86111789858	11232.363793705013	13967.835873994067	14775.252737459556	13905.062101258498	18096.208085227925	12510.040193987625	18020.894265852556	6464.5278540185645	17433.93206245752	10345.913182306416	13412.075809812062	15748.40295818606	6913.236179508143	18822.740572794224	6484.426350508603	18756.89444744562	12708.548510673449
5069.0262992376265	10585.831447195122	12628.818195959571	18328.01062543141	7006.269125056596	7768.974022585669	12658.106713672507	17148.51703825473	21168.88905569893	12435.771687507398	15279.351456043312	19045.065531817967	9844.433605745498	11232.363793705013	13967.835873994067	14772.609137406585	13877.746853665618	18096.208085227925	12178.750086403385	18020.894265852556	6448.577672923207	17433.93206245752	10219.236669246136	13294.225297594732	15720.79947346367	6684.609745905695	18749.046357818002	6484.426350508603	18746.431965219002	12537.260017562696
5039.21754998574	10381.11609489284	12612.503504573146	17795.02201906112	6992.941126172729	7766.455897158592	12656.643447486606	15908.440161889483	19784.89137542225	12121.567524101087	14805.734051600251	18656.013005557776	9523.973658923507	11232.363793705013	13577.69695100595	14772.609137406585	13797.425769659187	16994.303913326752	12153.256890382761	17006.922270926414	6425.6020371633695	17427.634690217164	10207.309811050354	13255.918623401709	15495.53787919528	6684.609745905695	17477.002814215477	6484.426350508603	16107.791731676207	12185.53375700319
5027.796058020416	10150.177424783256	12551.610803628013	17718.898967668338	6701.8457540358695	7752.404242459171	12595.153244029147	15698.926343355488	19784.89137542225	12084.583969179557	14705.234941899687	18227.602330244226	9477.529715639193	11098.196289936579	13080.421112691987	14365.974199985358	13153.64153256241	16664.944211317947	12108.753078595022	17006.922270926414	6215.055135020129	17355.538995250754	9726.450434453913	13255.915462908797	15335.214292346338	6660.934355588146	17477.002814215477	6484.426350508603	16107.791731676207	12143.182539807085
5010.007542492106	10150.177424783256	12319.44168182309	17703.79737623658	6684.893790931491	7692.662766320519	12508.183066792351	14966.411606756583	19343.23382925659	11995.381634034758	14705.234941899687	18220.589683763053	9071.214660990441	11098.196289936579	12635.272864394186	14365.974199985358	12960.72364386342	16664.944211317947	11878.627026003904	16578.09725751113	6027.076036676206	17355.538995250754	9726.450434453913	13134.011803230496	15223.043520694306	6168.953511777447	17477.002814215477	6359.98708674427	16107.791731676207	11991.797813046835
4930.973536180372	10148.166756731796	12319.44168182309	17613.35206096073	6585.977434000546	7586.779217715756	12508.183066792351	14801.459986720096	19343.23382925659	11835.478821459856	14321.552398078267	17693.651508577685	8166.7560431797465	11059.126905487195	12635.272864394186	14264.520245776186	12861.884400691886	16664.944211317947	11744.378994803805	16578.09725751113	5977.712251405619	17338.88937808289	9726.450434453913	12870.760280280427	14949.016000148094	6106.164618598375	17410.92027406833	6333.175970971617	15790.61539563727	11956.375552350371
4930.973536180372	10122.287207038678	11666.229655643698	17460.109317561677	6569.851871716171	7571.558569415552	12508.183066792351	14700.686224087474	19298.927700871613	11752.502349605731	14147.967415089124	17693.651508577685	8083.609893512803	10780.966360147993	12470.61729173018	12448.614776411989	11591.55706689049	16396.214349252485	11649.791655956467	16355.026525435624	5961.13140626417	17224.574863506925	9726.450434453913	12366.711763715008	14702.446868992667	6031.536165648448	17104.263258649233	6235.6711742966945	15708.93992870243	11650.105651285267
4905.570173951332	9837.909962074911	11269.062835390567	17076.22531207082	6564.22352529773	7494.161130304607	12508.183066792351	14629.226031627302	19231.121056264245	11728.841026161996	14115.883424671054	15958.116275563423	7989.983679679372	10072.452596357094	12470.61729173018	12252.631159098893	11456.49110313043	16347.933554361463	11399.984911436037	16355.026525435624	5961.13140626417	17176.001289443826	9726.450434453913	12366.711763715008	14260.225415708952	6021.320710482467	17104.263258649233	6199.445977326373	15659.845993820776	11543.667116051067
4868.408845130933	9678.210289664785	11102.519274560134	16940.828303673574	6499.948566957064	7345.296020282041	12508.183066792351	14254.40519054104	18949.48268843062	11701.9243038809	14112.270432584819	15915.79793956196	7989.983679679372	9981.218306490311	12100.477300389166	12245.46512665757	11446.318977691271	16116.938395169687	10915.25213822193	16245.651513561894	5832.852891530989	17099.20932024849	9593.760671760052	11690.691665200755	14187.708700304878	5877.469833925022	15755.617862280857	6195.399600605642	15571.810852026088	11134.6256043391
4844.383907168161	9635.235381839018	10730.594090829198	16754.669575507603	6487.140160449026	7102.351248718616	12284.817446602943	14136.043079616686	18873.946075140586	11497.28711831183	13816.243998282218	15773.397996983504	7929.68363768388	9765.612693521656	12092.39299305333	12244.302390893701	11141.135735760185	16088.811462772212	10671.982877525772	15986.360909246348	5826.583943272461	17071.010676623562	9197.08402211525	11630.737751108614	14093.29539016516	5870.934320270513	15338.60593413443	6176.119363477764	15431.224399694587	11113.987014556282
4807.763048659441	9616.526317583774	10721.886428428119	16677.20559439101	6377.735039960112	7059.40602152173	12071.85027319155	13452.892658729284	18667.776973520904	11469.215441962468	13730.161302619832	15429.389661048926	7903.088639712501	9765.612693521656	11609.585880149085	11627.298293676246	11005.917139841145	15769.857417782365	10664.210872743555	15564.31380124344	5757.892489271128	16860.12862703249	9147.553199518652	11486.6198327534	13683.26974045663	5865.287857519652	15061.98605714771	6173.2538472600345	15423.248612201432	10770.052112617479
4807.763048659441	9589.583504652219	10679.056545439196	16660.618796312072	6377.735039960112	6986.50156428744	12071.85027319155	13445.817471623472	18517.940945959446	11278.430775685027	13676.807469491612	15429.389661048926	7903.088639712501	9693.210052510538	11609.585880149085	11428.71473928041	10923.46689974145	15715.170670544725	9453.753124102712	15274.341642582049	5757.892489271128	16471.647865538616	8744.928552607867	11486.6198327534	13683.26974045663	5817.079496591904	15061.98605714771	6111.583376442868	15098.245365885394	10770.052112617479
4802.908290638074	9589.583504652219	10679.056545439196	15379.07654331666	6353.140200157917	6827.4282515241775	12071.85027319155	12633.123239265124	18229.44822611862	11278.430775685027	13612.373738553673	14564.119712945132	7787.344040678542	9652.549140348896	11510.36059823676	10624.290219456536	10638.370557295999	15509.049450829323	8978.199823369188	15274.341642582049	5752.074817867984	16392.31510773999	8729.25014479751	9591.82463669479	13609.361558346161	5815.755885141829	14960.324518802056	6070.985388068759	14780.57525318876	10770.052112617479
4781.366358767988	9100.69027722727	10679.056545439196	15016.005210951615	6347.267622784652	6662.0561316568665	11978.584743961566	12196.316701592548	17997.598258181482	11177.331833379598	13521.168494814983	14564.119712945132	7725.5372479889975	9580.70326606707	11260.845718711762	10423.421275769317	10638.370557295999	15381.67737308843	8978.199823369188	15093.82890863012	5752.074817867984	16215.099255838304	8708.252745779668	9591.82463669479	13480.3741248824	5811.588408303857	14894.319692266414	6030.8996884647595	14620.697713259226	10680.291141800353
4761.201882961639	9003.565966495476	10391.581713194812	14901.05492607316	6185.103576325207	6567.705093061847	11570.365220885898	12028.619071306199	17861.019084092608	10890.427847505385	13475.322484368393	14450.478277919201	7520.054902526015	9378.160955645453	11260.845718711762	10150.268810384552	10613.283759096612	15381.67737308843	8337.606670319947	14068.966549629378	5401.346569218402	16215.099255838304	8639.948049972174	9581.124570889559	13422.459141433685	5727.637168270778	14840.979633129637	6030.8996884647595	14620.697713259226	10470.399228920642
4761.201882961639	8980.216786384653	10212.027482292642	14685.53861590445	6181.434938060052	6560.352249161039	11395.081150248972	11932.412081336222	17839.762028545723	10631.52181908835	13402.501105834499	14059.814531141401	7520.054902526015	9297.038684784968	11194.388033979723	9973.107833758131	10531.059445494067	15320.848355787448	8337.606670319947	14001.510604721167	5401.346569218402	16203.802881272062	8639.948049972174	9414.950104944699	12475.730691704888	5705.12320732957	14718.230979635066	5993.25447227729	14590.954277321183	10470.399228920642
4761.037349774175	8958.871130254143	10050.005907918165	14521.346453076098	6180.432274631828	6530.409762848873	11226.814143838772	11756.566223310518	17674.02458285592	10519.663746304626	13252.764156969924	13478.005187853942	7442.7326347884	9275.919809146517	11139.867310380576	9973.107833758131	10099.713529510438	15320.848355787448	7789.660815233462	13777.227486252545	5398.649401272105	16165.935913163887	8614.547060568178	9414.950104944699	12475.730691704888	5702.2262404176545	14715.067064221112	5984.864829364838	14190.974760142864	10089.328517729113
4751.442100827699	8958.730614970476	9869.720612922687	13548.656985817292	6178.4402459343655	6515.774033791201	11174.292206413333	11531.217260800891	17674.02458285592	10359.658312523301	13187.129925845345	13406.278225347842	7360.075641685884	8981.315950998116	11075.715441182554	9930.941266011021	10099.713529510438	15079.453301250738	7789.660815233462	12938.14165990165	5379.909053363744	16149.166153676677	8562.735216797733	9408.25707966424	12301.187590082918	5685.291661820069	14441.25941497054	5983.817846253434	13827.561599619756	9967.25073129304
4749.358512957184	8297.576915843485	9850.69614811067	13527.8099217802	6173.907793757708	6475.693079644968	11103.763649702069	10634.378520181166	17621.891576350266	10053.708708573282	12775.314722635087	13252.822890035834	7032.080768648297	8975.688685822395	11061.466367322684	9902.712212221024	10093.002379461115	15055.016956226502	7788.3362394967335	12606.025361993132	5379.909053363744	16144.567356615553	8546.952539731137	9408.25707966424	12285.392085319305	5645.69940742837	14438.047254589856	5952.36608212348	13593.63696107124	9927.796626545589
4749.358512957184	8273.246082732616	9827.245668677553	13499.326358102828	6166.216012983007	6467.197897382316	11070.957738714	10560.529698204075	17497.287447776263	10045.681945737284	12665.246560978389	12886.536569352582	7001.236289074549	8975.688685822395	11057.291473987389	9826.729353928156	9909.492631542846	15049.234873269035	7662.462286774956	12575.516302709044	5379.909053363744	16042.360796646642	8491.557664532784	9389.2284174573	12282.277198179643	5645.69940742837	13960.05061292171	5952.36608212348	13344.465204203487	9727.895425377976
4716.1936737185115	8064.003300846551	9825.062805248472	13499.326358102828	6114.14283175054	6466.945156776012	11059.91990903729	10486.957304124136	17448.039901834127	9895.864927720264	12265.334717927739	11754.75029045235	6484.998889381143	8928.79055988525	11036.146023653977	9763.010120705025	9827.352849706203	15019.915981573291	7096.570605720132	12241.537682948534	5374.831281055944	16042.360796646642	8491.557664532784	9389.2284174573	12191.181001956831	5645.69940742837	13463.037617968645	5864.017907938734	13268.915993134015	9578.689820864518
4716.1936737185115	7958.336410224044	9800.919337778349	13366.26688528697	5949.513628057117	6456.645902683832	11004.764004781611	10465.623655156605	17396.91897661627	9674.344581474976	12257.264803382985	11634.520725659784	6399.927481269283	8695.833892318507	10589.762355069972	9515.660478514117	9788.928188144422	14900.050577962566	7095.144166357411	12233.65140500442	5359.368030738252	16034.4164251225	8491.557664532784	9109.382977700725	12083.229934066469	5640.1641885416775	13443.184496337763	5863.8251345458975	13268.915993134015	9565.777203547772
4701.050142154581	7662.198487327363	9728.839526294176	13331.789259390986	5916.168916244664	6332.661895123903	10620.301446021742	10400.249268833933	17354.02431658886	9568.27501918637	12104.75598885507	11598.950317342735	6250.802888837153	8695.833892318507	10589.762355069972	8923.419567257693	9762.144761971365	14866.651731854132	6936.176095451126	12233.65140500442	5354.169072337412	16033.737383277206	8051.279148653354	9109.382977700725	12083.229934066469	5433.084969182153	12985.849819553529	5789.681003468795	13242.675133334329	9522.984395695306
4700.356193980173	7560.905395089982	9658.461792569165	13322.09283444926	5916.168916244664	6318.232587981116	10479.183009744933	10360.38441147417	17209.45326523418	9426.965411106066	11976.290072134621	11561.504263996325	6231.52257220862	8603.630584778908	10369.532921998014	8919.786496824672	9745.76820056052	14859.11903694958	6936.176095451126	11977.495667245408	5354.169072337412	16031.853113227591	8051.279148653354	9109.382977700725	12083.229934066469	5433.084969182153	12890.415030888007	5789.681003468795	13045.276735427817	9437.738805834513
4639.827951430991	7274.414354220351	9642.086871642197	13154.084691186821	5839.036717305988	6245.508627025826	10478.03749958382	10326.609158389892	17145.731709998676	9390.021870204386	11976.290072134621	11561.504263996325	5561.724586927436	8603.630584778908	9886.379862562377	8919.786496824672	9686.110259650686	14845.038958339454	6918.256947775066	11977.495667245408	5348.79070889479	15999.83665419007	8047.775346559405	9109.382977700725	12060.213797538432	5421.109201505878	12852.018811653852	5789.681003468795	13045.276735427817	9422.223945905786
4609.13324802467	7149.295371932694	9593.360045526175	12921.877350970362	5819.2664846949365	6181.043725641236	10476.385988540207	10326.609158389892	16781.253490070434	9339.808086244355	11947.257150927706	11224.951311886714	5561.724586927436	8595.360033008688	9787.589892891658	8910.508758308613	9686.110259650686	14629.78335105725	6848.03295453256	11919.439296095448	5347.927571420896	15919.186482520949	8017.4383781884135	8996.26515137498	12056.128856371639	5392.86235665581	12809.696858345314	5761.431804765391	12962.696699467879	9373.168256843735
4609.008208242206	7082.673157450351	9577.658191868752	12921.877350970362	5817.367431849601	6181.043725641236	10403.208157950445	10326.609158389892	16781.253490070434	9339.808086244355	11947.257150927706	10373.852943475378	5496.5542203565365	8595.360033008688	9765.876691428348	8878.822390023346	9682.6052211809	14629.78335105725	6848.03295453256	11906.106497312569	5344.776193625696	15919.186482520949	7978.483628785343	8996.26515137498	11908.01086829112	5392.86235665581	12809.696858345314	5639.400964925668	12962.696699467879	9346.760241013602
4597.8285427783285	7082.673157450351	9553.100535732216	12751.587462330312	5815.0231433871	6172.009244761826	10305.55831320373	9922.789682643019	16681.343628045684	9339.808086244355	11902.911199857235	10135.717479433051	5496.5542203565365	8523.233248748564	9654.741473633954	8878.822390023346	9682.6052211809	14629.78335105725	6839.118490160441	11841.869419470553	5343.087335305729	15812.92622290445	7878.024360151072	8996.26515137498	11847.514037276296	5321.499246394667	12543.656545396601	5637.228863441797	12863.906668609505	9336.075194790268
4587.987332736165	7059.547246970365	9498.252630002564	12588.56062722473	5797.77628481246	6144.099696871952	10282.642498782126	9922.789682643019	16517.81981445955	9262.351689105442	11861.19030426062	10054.392242388762	5496.5542203565365	8482.937365055866	9595.591570240094	8791.965146244303	9656.398433367265	14571.004138907567	6763.789675793144	11639.101353639868	5311.682997854664	15812.92622290445	7878.024360151072	8952.34833889933	11802.064774921417	5291.518942074761	12521.837606635243	5626.490532596803	12838.927663466025	9329.071044629247
4578.971071363163	7040.985117945623	9432.924546831759	12588.56062722473	5740.458671945738	6142.442256632603	10281.480104822049	9911.976661636374	16512.755827113346	9228.530180227111	11857.874056672497	10043.941189682551	5466.3197284776215	8480.891803218525	9595.591570240094	8791.965146244303	9656.398433367265	14571.004138907567	6694.077232233581	11602.8623178805	5311.682997854664	15783.728039807733	7808.073528072477	8952.34833889933	11802.064774921417	5290.37749491845	12518.799236520688	5616.956928380452	12786.080434012765	9318.352277100064
4559.361810220818	6929.311000363862	9432.924546831759	12583.660809240046	5729.623378200324	6111.517762481965	10276.336079086901	9911.976661636374	16159.602277098078	9228.530180227111	11569.940298582402	10043.941189682551	5466.3197284776215	8480.891803218525	9234.015056737448	8791.965146244303	9646.789287571391	14513.265673353038	6650.608630929978	11602.8623178805	5300.910864960961	15783.728039807733	7808.073528072477	8952.34833889933	11802.064774921417	5290.37749491845	12515.548350702571	5589.905176057183	12786.080434012765	9199.920669724952
4558.515518033418	6929.311000363862	9431.721750101857	12433.228409944524	5723.344440365041	6091.362629237759	10242.114873631077	9908.032320604114	16081.627857081852	9228.530180227111	11569.940298582402	9937.748323006508	5466.3197284776215	8451.603129431835	9031.32370020461	8710.785731537526	9585.392701082588	14435.213585161684	6650.608630929978	11501.530775362928	5297.933251231589	15530.972618221702	7741.676072801476	8908.927312416414	11796.896171388375	5261.65143002206	12375.35541761081	5544.920138347707	12321.014052715193	9152.663297863437
4557.0519084292855	6739.812626535565	9327.261641384786	12433.228409944524	5717.462393620354	6091.362629237759	10234.208476662305	9901.312503309775	16003.676280192376	9183.65187403373	11569.940298582402	9354.112264403615	5434.494026078608	8451.603129431835	8965.289299294836	8642.20936598782	9574.638507079822	14348.791362107555	6643.829190815241	11252.904843572453	5293.763500922354	15530.972618221702	7741.676072801476	8903.004192529783	11796.896171388375	5261.65143002206	12375.35541761081	5544.920138347707	12321.014052715193	9152.663297863437
4541.508189212709	6679.791881878859	9327.261641384786	12433.228409944524	5702.463405514375	6091.362629237759	10124.820489539998	9900.903927668409	15872.876290971095	9104.233305514044	11559.589062866042	9213.831094495514	5428.693641161275	8451.603129431835	8965.289299294836	8642.20936598782	9574.638507079822	14229.321433622546	6641.967947990094	10986.858217317918	5282.018389054996	14998.295898590603	7741.676072801476	8839.193003316685	11794.629334679932	5261.65143002206	12368.387411904376	5511.410499467746	12313.552147868968	9148.470852642153
4531.798696317845	6256.734988204699	9327.261641384786	12432.81789189055	5700.078694560261	6088.7098583588295	9968.215517276421	9845.796267410478	15373.984677524197	9084.524993639621	11555.829852073372	8661.164203295539	5426.147181262611	8446.084058591838	8939.4549525875	8636.144945293867	9551.79014594162	13789.879784056047	6639.645172251142	10665.408715072723	5280.20271885629	14870.300826253611	7731.960338857579	8839.193003316685	11770.166360446852	5258.199925480867	12368.387411904376	5511.410499467746	12313.552147868968	9148.470852642153
4529.986421373703	6256.734988204699	9327.261641384786	12432.81789189055	5677.142640685011	5878.002364555205	9968.215517276421	9761.804334505781	15062.734242439245	9063.535322834461	11488.095568878995	8341.404996681838	5380.773085154873	8435.33736958596	8898.328694414375	8451.14732356038	9410.417712922263	13401.842202686214	6635.274451214557	10665.408715072723	5280.20271885629	14870.300826253611	7731.960338857579	8810.015418902347	11742.504319920341	5248.167081584189	12368.387411904376	5504.219303990078	12313.552147868968	9114.217861173842
4525.263892683495	6256.734988204699	8952.98532485643	12430.94810856496	5677.142640685011	5809.12386054657	9909.051355979253	9761.711362511467	14624.961934462945	9063.535322834461	11194.695687173196	8053.030015309861	5380.773085154873	8319.057953800542	8859.689116824422	8451.14732356038	9410.417712922263	13164.42381477989	6622.482356499446	10592.399349283774	5268.868472150009	14870.300826253611	7644.1979669775055	8810.015418902347	11628.205461125868	5248.167081584189	12368.387411904376	5504.219303990078	12265.55238032178	9104.31907633828
4525.263892683495	6256.734988204699	8581.221242454198	12329.068679027285	5676.6522093885615	5790.690947129426	9909.051355979253	9716.649391754883	14517.773171191608	9038.17288687485	10894.074369709957	8030.731169368762	5376.32048173044	8319.057953800542	8840.654799140453	8451.14732356038	9410.417712922263	12660.800011580252	6619.903212294168	10506.616019531326	5267.926250676963	14870.300826253611	7596.798354979893	8805.967505431452	11628.205461125868	5243.552680705452	12355.064374830323	5504.051640098473	12243.022655083743	9057.198862135849
4521.5074411057785	6147.330547212039	8581.221242454198	12292.53340167519	5668.159411849631	5751.639246462084	9874.84326737967	9700.429956490909	14517.773171191608	9005.275165809559	10894.074369709957	7919.021726536568	5260.213904203341	8256.160871478034	8698.13987822639	8451.14732356038	9410.417712922263	12508.458090874157	6615.049890681405	10395.996833729767	5262.8303778659265	14870.300826253611	7530.460116585587	8805.44737217205	11628.205461125868	5232.88089377514	12342.725192431184	5448.2631093752825	12227.902551937144	8962.768498375954
4341.913627362033	6147.330547212039	8578.414930437659	12292.53340167519	5654.622677273105	5577.528553994263	9859.231788798286	9664.771948616768	14224.122966239915	9005.275165809559	10723.419976529685	7770.308218377743	5260.213904203341	8256.160871478034	8413.16518794729	8239.544310885289	9168.084107092325	12445.152914672517	6390.3112940329565	10387.715149594622	5180.630781199381	14564.94467426079	7206.907252944174	8805.44737217205	11615.525535923958	5117.530033271104	12047.530787847025	5243.069658437102	11597.0165498467	8642.047739391091
4341.913627362033	6147.330547212039	8558.604864044199	12253.512527339233	5637.230966960868	5577.528553994263	9859.231788798286	9627.146062657892	14128.518880550217	8928.05201252695	10723.265186766976	7700.6795685124325	5260.213904203341	8203.00926853784	8310.88603246758	8239.544310885289	9101.530789587763	12359.900610675666	6390.3112940329565	10374.790165230093	5180.630781199381	14564.94467426079	7206.907252944174	8803.65322767432	11461.231289928912	5117.530033271104	12047.530787847025	5243.069658437102	11597.0165498467	8598.844021569912
4341.913627362033	6110.54669666938	7669.685050864026	12154.848705023105	5637.230966960868	5577.528553994263	9744.212133877048	9579.743342809397	13948.565645559764	8928.05201252695	10687.372481201803	7267.606105570494	5260.213904203341	8188.1384844777185	8278.374953537434	8011.977793936487	9072.821215518747	12332.144243019597	6390.3112940329565	10204.971218652312	5180.630781199381	13485.054470669773	7206.907252944174	8797.29251131582	11294.703347711677	5117.530033271104	11595.156712200804	5243.069658437102	11597.0165498467	8598.844021569912
4341.913627362033	6104.167924924939	7669.685050864026	12109.796263313527	5637.230966960868	5567.170639483253	9744.212133877048	9443.217943267917	13948.565645559764	8924.712377813892	10687.372481201803	7267.606105570494	5248.177918426416	8149.255337611262	8268.933534853906	8011.977793936487	9018.934145837466	12332.144243019597	6390.3112940329565	10204.971218652312	5180.630781199381	13389.8054374061	7152.186276070186	8797.29251131582	11285.275788939125	5117.530033271104	11371.897515784665	5229.714666063595	11567.989136037151	8509.135061997065
4341.913627362033	6075.652262991658	7537.939683545045	11988.887809947522	5632.481852696625	5515.242370367128	9667.312550322571	9312.38019715634	13922.156145469306	8895.747225401457	10687.372481201803	7267.606105570494	5248.177918426416	8149.255337611262	8187.922097614395	7957.610363982989	9018.934145837466	12322.277888481533	6276.145048415436	10136.98779733434	5180.630781199381	13362.559195300912	6817.598655903468	8797.29251131582	11186.98265171814	5094.63681378774	11364.36299145189	5183.320788520094	11474.673396931608	8450.72580936426
4317.00040910385	6056.518619125548	7496.404746125376	11970.004964565214	5598.147690168676	5501.938038614786	9479.57678824025	9312.38019715634	13889.991269276767	8895.747225401457	10653.15359238601	7109.220886024259	5202.01129264083	8096.853279663704	8179.245286952822	7955.950284146791	8917.860608658488	12126.18606264449	6221.126369273016	10136.98779733434	5147.599908636916	13326.748925594069	6619.6404091378645	8773.765768414978	11163.58854473521	5091.282856623069	11339.976071685289	5098.946513379692	11474.673396931608	8350.83023009274
4317.00040910385	6040.5018674676285	7489.043168788074	11839.750181806334	5596.356337593399	5493.984078472411	9362.178270252449	9259.005530564395	13826.813569005577	8568.626491961591	10551.79985633761	7066.433090257948	5200.761048522405	8096.853279663704	8169.259835204777	7907.97974779625	8907.163934206834	12126.18606264449	6204.588043924003	10065.605860426225	5140.835732893079	13215.32748501788	6613.696366328057	8766.387830360167	11163.58854473521	5082.318536763932	11322.412960442987	5049.931360754539	10349.762780310566	8331.627270926925
4307.552318818835	5860.3101675608195	7489.043168788074	11586.979355428952	5578.992526816745	5437.162773322891	9254.568910291757	9249.36470159411	13826.813569005577	8492.36617253289	10531.042169388884	7022.930230815204	5182.01416867865	8096.853279663704	8169.259835204777	7904.753875915454	8907.163934206834	12126.18606264449	6128.593501392257	10065.605860426225	5137.069694020334	12624.58382041028	6568.402566892303	8603.330400063705	10801.657953185022	5058.924010893188	10753.901033075132	5030.578690352448	10349.762780310566	8331.627270926925
4284.095927125369	5860.3101675608195	7450.712581340674	11586.979355428952	5507.070393797958	5397.362422054486	8901.792102973137	8936.558095895458	13752.173842155551	8481.627916859601	10491.008264815817	6999.406565619116	5182.01416867865	8090.635142635656	8007.782071339705	7904.63588901242	8874.227345666335	12123.601057663043	6128.593501392257	10014.980390326593	5113.6153518270385	12518.622547114028	6552.737442579607	8519.274455449053	10748.262882399074	5056.540575656174	10609.492192546653	5029.689827225162	10285.389854422383	8254.311226995309
4284.095927125369	5845.0645875974315	7406.365992246108	11495.556388333775	5454.190076629598	5387.251097162538	8806.515654233976	8886.887796842118	13371.429276962692	8481.627916859601	10445.949527793231	6981.01349920916	5181.068022756719	8071.374493137055	7880.632045846316	7888.40475436	8825.688079985266	11945.12549461728	6128.593501392257	9867.40383584274	5035.672685157218	12482.354112088102	6423.367689910965	8006.702237561379	10715.225489900908	5038.395595008712	10524.52183712803	5013.129060051093	10280.988230280424	7964.437255601804
4269.204587353061	5829.910997242385	7320.191386303421	11495.556388333775	5454.190076629598	5353.476577855863	8772.985871090144	8871.950391671333	13371.429276962692	8388.566923147573	10013.138977439105	6923.752288089295	5134.973410720435	8071.374493137055	7625.862008530982	7537.05044407272	8789.335674449307	11792.420222558203	5932.143054418666	9792.806164078582	5035.3120412035605	12478.279826943113	6364.920649124086	7806.0982682495105	10288.867375544525	5012.374016252893	10524.52183712803	4961.423178972664	10041.107105496147	7930.832327289077
4269.204587353061	5541.9269009658765	7320.191386303421	11495.556388333775	5453.52423590603	5353.476577855863	8768.305110213614	8837.528257336693	13034.829419416194	8340.9998285379	9967.266859877971	6854.94221919223	5082.404921220052	8037.281244436173	7466.383310607471	7537.05044407272	8665.704992013634	11792.420222558203	5814.440723002494	9782.116047556156	5030.119957792955	12478.279826943113	6292.052510868585	7695.5239800831705	10288.867375544525	5012.374016252893	10524.52183712803	4959.6454308858465	9704.384065840466	7905.444718567551
4269.204587353061	5525.338111924591	7250.381363581726	11361.270221575098	5453.52423590603	5353.476577855863	8765.045278414207	8780.555165616826	12150.277739925934	8321.692974127158	9967.266859877971	6847.607228475294	5030.179976267612	8037.281244436173	7466.383310607471	7517.5762202676	8632.748215549716	11714.515131911216	5814.003346441519	9760.762689022431	5027.7405246805	12418.49417563281	6292.052510868585	7695.5239800831705	10288.867375544525	5012.374016252893	10470.71606460313	4958.853410247582	9619.117937450173	7886.308570406233
4269.204587353061	5525.338111924591	7224.546913114249	11240.275702883862	5438.176171233994	5337.503182329542	8763.155480710913	8780.555165616826	11798.786905064397	8321.692974127158	9967.266859877971	6840.205845895979	5023.814851484495	8033.706063776453	6976.7895262042275	7511.3226815919	8621.950076730773	11704.22798977134	5803.82732373607	9442.49572668167	5024.396563359226	12401.451648356327	6280.534387822671	7693.807359391865	10286.181545741229	5007.9640022754065	10462.864175384875	4926.459415954781	9619.117937450173	7860.023362689992
4251.087438919189	5515.107119666121	7221.677502981838	11068.2486443928	5284.291440536368	5318.0370420533345	8575.198787236983	8763.207778892858	11100.828717049315	8010.295012798169	9867.536450286128	6826.031326072521	5009.42215649195	8023.880121651261	6976.7895262042275	7511.3226815919	8619.248811323203	11590.640082750679	5796.824716879213	9413.271244434443	4900.428483732989	12308.500080299245	6275.579516656043	7681.145274971819	10284.079682191094	5007.9640022754065	10335.142629521748	4926.459415954781	9618.65116787577	7827.731460464675
4250.64927586035	5500.864656025047	7221.677502981838	11064.309390673048	5154.001187332127	5318.0370420533345	8575.198787236983	8736.21167000923	11035.064041392228	7935.192900736258	9755.091032053604	6826.031326072521	5007.0036591412945	7981.911387485619	6904.664040510528	7511.3226815919	8619.248811323203	11590.640082750679	5676.419715408661	9376.103994364235	4815.63136613899	12296.787482484655	6275.579516656043	7666.222935736739	10261.408089785451	4998.49091392887	10335.142629521748	4926.459415954781	9612.182119957846	7827.731460464675
4246.827217979784	5450.059561472465	7219.367794014309	10960.346863435772	5144.491227485535	5143.186716606866	8383.640369163331	8645.620051850763	10918.23269990485	7915.683368979357	9755.091032053604	6817.0694520803645	4739.6399259602695	7943.555890350704	6902.182853499967	7511.3226815919	8581.018482821448	11564.904138835389	5576.294805951683	9376.103994364235	4809.849897050423	12152.808670771243	6249.710524580299	7654.699747529543	10109.110682907645	4991.486167825011	9951.340898662977	4920.452810163978	9587.095416039214	7364.82653175736
4235.565643909415	5394.909627026574	7219.2509497419915	10672.601618076287	5144.491227485535	5055.294492454814	8196.619437555175	8638.827090289466	10670.699226449282	7906.131158613915	9745.495222802729	6817.0694520803645	4739.316420051375	7943.555890350704	6768.6470048024585	7505.60853646046	8544.513736268098	11494.942221261868	5571.858269066283	9376.103994364235	4809.849897050423	11978.172923764168	6016.629507351756	7512.553817831736	10077.935900628221	4986.116096761434	9853.547836450332	4920.452810163978	9556.71646060545	7281.178516267252
4234.863606572395	5364.084848968172	7193.623511615818	10601.345201893437	5140.610480999161	5052.368030156044	8196.619437555175	8637.604955831754	10435.827826051585	7816.210821269842	9736.741531051946	6817.0694520803645	4705.7903042787675	7858.264634907797	6732.390338475905	7505.60853646046	8448.099448333469	11268.391951537153	5562.667541303294	9376.103994364235	4806.650948914162	11960.80755915901	6000.003524296637	7506.381958516266	10068.357574017466	4970.305419546368	9853.547836450332	4911.531513856717	9556.71646060545	7182.963743468589
4234.794877268803	5363.3516872449345	7190.188410496858	10389.140806448368	5115.816470130858	4954.577033782021	8023.566766721854	8622.17630104958	9751.589800445534	7816.210821269842	9682.71553377886	6814.568832120611	4705.7903042787675	7858.264634907797	6668.877247834155	7504.766616423392	8413.206717340654	10773.550628899473	5505.628086347713	9370.238073335342	4798.252808434107	11957.911679611245	5996.74645764715	7402.505515586514	9978.39033306637	4910.82609935268	9823.486920614254	4911.487707146536	9485.71884461545	7163.089408877147
4230.6738520679355	5272.98400027788	7190.188410496858	10383.044850810198	5115.816470130858	4923.979631604512	7971.0391496377515	8563.26492617284	9659.588064450614	7816.210821269842	9682.71553377886	6764.501311656322	4705.7903042787675	7858.264634907797	6537.161760181913	7500.345361039683	8413.206717340654	10572.08551244041	5470.64475656217	9275.10573606991	4789.242955936457	11899.029973886985	5991.441658639085	7402.505515586514	9938.503269949062	4904.407878967866	9805.56659418286	4891.045900614145	9485.71884461545	7108.361009470071
4229.12493738426	5216.049249489254	7190.188410496858	10275.381196345585	5115.816470130858	4919.869174890895	7971.0391496377515	8552.426451998315	9591.574674104035	7814.938343808977	9674.827602993068	6764.501311656322	4701.207816507775	7791.326659237122	6537.161760181913	7500.345361039683	8399.980532873586	10446.505012031634	5469.820165931253	9260.859952258945	4788.487460537621	11877.019763182876	5976.344058355589	7392.442722140997	9936.765358913683	4903.453182755258	9803.933221534277	4891.045900614145	9485.71884461545	7106.742263906056
4229.054963636097	5216.049249489254	7070.831928522873	10275.381196345585	5094.179606892221	4913.525992137111	7586.848707027271	7708.752586401851	9591.461585026427	7533.99109331576	9515.444407320007	6764.501311656322	4692.302140368011	7757.445849876552	6509.577854899012	7495.451411811535	8358.524633761357	10446.505012031634	5262.169061624378	9224.50561800559	4786.805285597779	11877.019763182876	5832.754582585316	7167.151794259903	9839.717557191088	4898.065613198306	9721.953789559357	4838.2172008183325	9485.71884461545	7019.8727162004225
4218.540577655976	5213.132015089212	7070.831928522873	10258.88768945896	4875.752886227332	4908.858004149246	7370.027187510419	7663.847063051382	9591.45093486097	7328.861077680076	9515.444407320007	6737.843466423678	4679.437005600261	7757.445849876552	6509.577854899012	7495.451411811535	8358.524633761357	10399.758871560525	5262.169061624378	9164.672948184789	4786.318003387303	11877.019763182876	5832.754582585316	6468.526089207928	9839.717557191088	4872.365767282555	9721.93838918595	4825.32878503742	9485.71884461545	7019.8727162004225
4218.540577655976	5208.389394911943	7049.622533918833	10210.307275118974	4875.023429968968	4898.339065056269	7016.762591272935	7601.679873378588	9586.169007800763	7328.861077680076	9473.158688863285	6733.339277102754	4678.66265299887	7754.745610014555	6509.577854899012	7495.443024466544	8332.916638689603	9150.679265792802	5262.169061624378	9162.44405073961	4783.51514613819	11877.019763182876	5824.259433427764	6406.9011394279	9793.565458609624	4850.714615194142	9715.003751838287	4825.32878503742	9485.71884461545	6950.942327635942
4218.5327596212055	5205.706392458015	7049.622533918833	10210.307275118974	4874.79569150329	4865.0391539064185	6666.618354954553	7536.220179400076	9586.169007800763	7327.029232353435	9291.043842009625	6727.5859173793715	4678.66265299887	7754.745610014555	6509.577854899012	7493.559018347784	8332.916638689603	9150.679265792802	5242.616878903162	9154.167314626698	4783.51514613819	11864.050234005546	5823.254920703361	6406.9011394279	9765.81848270319	4850.714615194142	9637.304917727633	4824.306541910375	9470.197255314979	6950.942327635942
4218.53100262582	5198.244380625489	6964.694326647055	10086.73675766329	4867.701344226327	4860.270719298718	6595.469771259065	7522.373348549045	9584.851024274685	7324.4837690323275	8959.814145519955	6727.5859173793715	4671.246430746492	7753.283558856348	6394.451266418792	7485.380110641949	8256.757884791903	9150.499980772825	5240.764083065338	9130.181982181335	4778.369298511088	11860.084405564226	5810.522434605431	6363.193602935057	9713.58998880555	4846.906211248277	9611.97083037152	4824.306541910375	9470.197255314979	6941.112743459466
4218.53100262582	5194.601584730428	6964.694326647055	9384.320240519359	4867.701344226327	4855.714788402	6560.1722725006375	7434.64637988465	9512.167176730589	7276.267417684111	8936.11713284862	6725.629176929583	4671.246430746492	7751.450613136227	6394.451266418792	7474.752033455089	8256.757884791903	9150.499980772825	5188.722329253213	8851.825054593177	4646.234841062471	11750.50895609664	5810.522434605431	6363.193602935057	9713.58998880555	4846.906211248277	9199.096537957634	4740.784609968771	9461.281903110641	6877.968513274529
4218.53100262582	5187.447821954246	6964.694326647055	9323.355364939993	4867.701344226327	4849.4029890263355	6516.316599538354	7380.364429943905	9471.439460711443	7242.1821660612	8936.11713284862	6682.791318037134	4657.284063986029	7726.014224776696	6394.451266418792	7474.752033455089	8256.757884791903	9150.499980772825	5083.830189119062	8725.162862912259	4646.21067973853	11750.50895609664	5810.522434605431	6363.193602935057	9673.408857689155	4834.655047412699	9176.33121231671	4740.784609968771	9331.91161818966	6877.968513274529
4200.851471801367	5174.285961127199	6964.694326647055	9282.917864000054	4866.9814112396	4812.689930057182	6516.316599538354	7321.634608971312	9471.439460711443	7143.999452332063	8936.11713284862	6682.791318037134	4631.505379525625	7726.014224776696	6375.586370192928	7389.310831313215	8256.757884791903	9079.166634916386	5083.830189119062	8725.162862912259	4630.026473840987	11629.507591949097	5802.244119222392	6363.193602935057	9670.214114098395	4825.04302933281	9170.612825743414	4740.784609968771	9331.91161818966	6660.021214457063
4200.2844061043	5174.285961127199	6964.694326647055	9282.917864000054	4843.510703777105	4808.37755443408	6504.0904910854915	7321.634608971312	9245.56369969884	7143.999452332063	8541.613637905415	6682.791318037134	4631.505379525625	7726.014224776696	6375.586370192928	7287.124280970586	8193.22798510156	9079.166634916386	5081.497963989668	8657.806413015162	4627.580204198467	11629.507591949097	5681.887370528026	6363.193602935057	9591.53815968379	4825.04302933281	9118.391249533877	4740.784609968771	9260.616905987912	6551.055832605788
4194.980875132816	5174.285961127199	6964.694326647055	9282.917864000054	4843.510703777105	4769.472169121117	6478.355863751018	7321.634608971312	8729.67489105718	7143.999452332063	8541.613637905415	6639.084050987822	4631.505379525625	7191.460726396991	6373.377423553054	7280.917510419022	8186.725045945638	9058.3674860905	5079.431363591556	8462.54522057471	4613.696353079549	11559.19547221643	5681.887370528026	6360.836817062037	9591.53815968379	4825.04302933281	8643.688469517889	4736.3037541262565	9234.348108537299	6551.055832605788
4194.3073059793805	5173.716560030468	6964.694326647055	9255.229726648155	4828.474109882909	4767.994770222525	6308.8395637808835	7236.932178707648	8607.40404821627	7143.999452332063	8527.133163501434	6632.151036101861	4629.098275415077	7191.460726396991	6371.760683013008	7277.153797106574	8165.08091156358	9058.3674860905	4965.5727441523795	8370.664777874154	4603.586587700275	11559.19547221643	5681.887370528026	6330.367746934029	9589.50258504705	4777.088152977845	8643.688469517889	4703.170208819343	9232.167596755575	6551.055832605788
4185.344539044871	5148.931820090223	6964.694326647055	9211.667876470245	4828.474109882909	4761.447010238921	6292.288412318956	7233.210791651355	8504.79930909946	7089.4510381977425	8510.532219014098	6632.151036101861	4620.471429629933	7191.460726396991	6371.760683013008	7277.153797106574	8164.892733252083	8962.247213410483	4905.470282167537	8370.137924267416	4583.866388439448	11559.19547221643	5661.7173512243335	6330.367746934029	9482.832524264628	4715.905571282554	8527.309599131537	4576.079536046349	9232.039319506772	6551.055832605788
4184.786496411486	5148.931820090223	6960.128451251882	9165.502032200813	4828.474109882909	4758.0182973349665	6278.4380019975115	7218.59274308922	8494.23115689788	7079.386394392839	8483.047943435997	6632.151036101861	4615.651423524502	7191.460726396991	6318.723238151693	7245.923390556475	8111.297016004043	8938.637212751191	4884.28972415139	8363.836705070298	4583.866388439448	11557.97510796321	5661.7173512243335	6300.641476370596	9470.589997763003	4715.724794785012	8527.309599131537	4562.485012274204	9230.181583931475	6535.433307445239
4176.852483149698	5125.605853816342	6950.884971008943	9165.502032200813	4828.474109882909	4743.852892501576	6254.239896165851	7110.172055132236	8460.674978615103	7078.7982563543355	8440.473731224258	6585.172218068131	4548.939787084231	7190.723455744195	6318.723238151693	7245.923390556475	8091.261691950392	8938.637212751191	4884.28972415139	8333.907874947292	4583.271069142639	11498.133425378976	5649.566896433004	6259.042748400737	9470.589997763003	4697.8765920380865	8462.735720262575	4554.42979255506	9230.181583931475	6529.882861179348
4176.852483149698	5125.605853816342	6950.884971008943	9162.681356734407	4815.797580487835	4741.774244347307	6249.476123195603	7110.172055132236	8436.431997888943	7078.7982563543355	7937.815797040942	6569.544472585902	4548.939787084231	7187.390414675954	6306.412747970104	7245.923390556475	8091.261691950392	8870.095241141928	4848.378011360549	8333.907874947292	4580.34753717591	11498.133425378976	5649.566896433004	6259.042748400737	9447.630177263185	4690.088560040299	8462.735720262575	4554.42979255506	9220.87390847232	6523.496110563321
4176.852483149698	5109.619874299029	6930.097697510272	9162.681356734407	4815.797580487835	4740.668985930029	6245.789030325802	7110.172055132236	8436.431997888943	7050.422516745435	7934.003337068598	6564.3083107045395	4548.939787084231	7187.390414675954	6298.15009012765	7002.179339480372	8021.090754116947	8870.095241141928	4847.241307579392	8309.96254699172	4580.34753717591	11498.133425378976	5627.739797268932	6259.042748400737	9130.73506459151	4688.089351659757	8439.247837699433	4544.67915661744	9205.240364588979	6512.33733034268
4171.252126269951	5104.411060450535	6926.795428028169	9162.681356734407	4809.34808610663	4726.878014304892	6231.81512076761	7060.098789064724	8436.431997888943	7050.422516745435	7538.837948699077	6528.144890682781	4534.578610476949	7185.13132514222	6230.64438936164	6855.83723046242	7685.659444261338	8848.350484473796	4839.910661403603	8271.894573981286	4576.857207603259	11498.133425378976	5616.6799451057295	6228.457199406686	8984.019758265229	4666.841393876729	8438.251420601948	4543.350456590273	9205.240364588979	6512.33733034268
4171.252126269951	5104.411060450535	6926.795428028169	9149.433144872157	4809.34808610663	4726.878014304892	6192.568578117216	6710.930504657734	8431.493764397917	7037.890431447827	7538.32754045639	6528.144890682781	4534.578610476949	7185.13132514222	6230.64438936164	6855.83723046242	7576.397572910308	8847.452924635123	4837.429414064757	8245.217371583354	4554.515460745624	11498.048672921594	5616.6799451057295	6215.845880953374	8967.181346406607	4666.841393876729	8369.682036638205	4534.86381805794	9126.816747327173	6512.33733034268
4170.983594455443	5104.310281133146	6926.773789990852	9111.380427569442	4808.76708022038	4725.235752310711	6192.568578117216	6481.121750814969	8430.150025306099	7035.817029715041	7500.7902631862935	6527.720694609699	4534.578610476949	7147.404040909808	6219.938675629736	6841.452380590293	7016.6316450306695	8847.295804661644	4837.277029533312	8229.483738936984	4457.973856708599	11485.430836383503	5616.6799451057295	6215.025253273306	8958.091050428931	4585.6763046264805	8369.028951316803	4521.600409019869	8938.841999961096	6504.729243831977
4166.122653278178	5096.456403151632	6926.773789990852	9083.776801322343	4800.291722003003	4721.945941845834	6192.568578117216	6357.417226059744	8430.150025306099	7035.817029715041	7088.035974234238	6527.720694609699	4521.139998156386	7141.050231091348	6214.9881021102365	6834.014478721425	7004.489704594355	8847.295804661644	4836.93905332056	8210.648754124399	4457.973856708599	11467.83964210136	5592.602832916485	6211.95523263384	8958.091050428931	4585.6763046264805	8287.603396141545	4512.47260824317	8933.005384702952	6500.324339485173
4166.122653278178	5094.089750705627	6926.15170305848	9056.70774900306	4800.184433335858	4718.058740017714	6192.568578117216	6357.417226059744	8429.621211414085	7035.817029715041	7088.035974234238	6527.720694609699	4521.139998156386	7141.050231091348	6214.5531799791	6834.014478721425	6952.324199453142	8831.66601297801	4813.568969075225	8210.648754124399	4457.973856708599	11465.409343763247	5592.578512952845	6210.491178119842	8827.52579017152	4584.661145945464	8257.421694717801	4511.846944670087	8923.055550530404	6490.258358546962
4144.186527704591	5079.301418997521	6925.52072107814	9056.59497052952	4798.260529330344	4700.687520969086	6154.1187322843525	6268.101758886374	8402.390352961296	7034.517857087456	7070.5218757509965	6527.720694609699	4518.804420616047	7140.844318008419	6205.418454514682	6825.904516370706	6928.556472724025	8824.713347993165	4812.152008413312	8086.477245119134	4456.106304508014	11451.781633430137	5579.030495169327	6210.363403546553	8817.554700259057	4566.006654280633	8235.615264817068	4505.21167282478	8913.529409735469	6485.498012155045
4144.186527704591	5079.301418997521	6925.52072107814	9056.59497052952	4770.039570591881	4700.687520969086	6154.1187322843525	6268.101758886374	8280.42105828392	6980.97345433344	7070.5218757509965	6527.720694609699	4515.994428934788	7140.640848813581	6205.418454514682	6818.374941544392	6918.726771055222	8824.713347993165	4809.181064141933	8086.477245119134	4442.69530892412	11451.781633430137	5571.6818774824515	6209.460392054058	8781.006519881346	4566.006654280633	8235.277294689091	4482.524665975659	8905.75859982362	6485.498012155045
4144.186527704591	5069.339397701573	6925.52072107814	9056.59497052952	4767.123461068075	4697.390744653813	6154.1187322843525	6261.83279275757	8280.42105828392	6980.97345433344	7048.042750051525	6527.720694609699	4512.4283864437475	6859.0977133967135	6163.046174947987	6712.008957745712	6912.951521274102	8772.611054020617	4809.181064141933	8086.477245119134	4442.69530892412	11353.936628438545	5358.621416638611	6204.658586325549	8781.006519881346	4516.725013292691	8235.277294689091	4482.524665975659	8741.023408012745	6485.498012155045
4142.172453698998	5066.311741072554	6925.52072107814	9056.332916694724	4767.123461068075	4686.187804375026	6154.1187322843525	6122.694672813655	8280.42105828392	6963.289805404272	6972.554072874741	6513.749516954171	4506.328043730738	6674.126128009237	6130.0922760805315	6697.387763103253	6896.138550916704	8772.611054020617	4798.304932134442	8086.477245119134	4442.679356364935	11282.891918388728	5221.333195056115	6204.4222371384085	8772.506660868637	4502.060667863045	8235.277294689091	4482.524665975659	8471.785823246639	6485.498012155045
4142.172453698998	5066.311741072554	6925.52072107814	9056.332916694724	4767.123461068075	4686.187804375026	6154.1187322843525	6114.0079331225215	8280.42105828392	6887.236865474797	6961.853271806511	6512.0534706907865	4506.328043730738	6674.126128009237	6130.0922760805315	6657.377052300667	6896.138550916704	8772.611054020617	4576.898212021219	8086.477245119134	4442.485411479487	11271.48521572706	5221.333195056115	6204.4222371384085	8717.166625136333	4502.060667863045	8235.277294689091	4482.524665975659	8471.785823246639	6485.498012155045
4142.172453698998	5066.311741072554	6925.52072107814	9056.33090294016	4732.457289328305	4669.186057771899	6143.767925721612	6112.957523078281	8263.043461953293	6855.991116914615	6834.2778789311615	6487.20859486374	4503.679822559973	6674.126128009237	6130.0922760805315	6536.58993327627	6859.1026722074785	8772.611054020617	4564.525580759314	8086.477245119134	4439.702800119596	11262.69603150439	5218.009232866421	6179.3083867467085	8579.785476544228	4464.691334510962	8201.224277904039	4482.508074879067	8471.785823246639	6480.459431717636
4140.2866962124235	4851.045623490083	6920.166242411808	9056.327275298881	4732.457289328305	4668.141656103065	6142.750254190115	6102.786348129129	8230.837826744382	6855.991116914615	6817.03170185364	5968.090378017061	4500.203032030419	6575.007206355833	6106.642129648983	6536.58993327627	6805.650895433197	8741.729905809838	4559.346160378698	8086.477245119134	4439.702800119596	11189.179873338999	5205.600302793038	6167.489236214784	8579.785476544228	4459.138477683426	8201.224277904039	4475.6514465600085	8437.562638141095	6478.028967141468
4127.94912573392	4851.045623490083	6912.575237178699	9022.292735296123	4732.457289328305	4668.141656103065	6088.941170272203	6058.469067477934	8103.819827507529	6818.605369871156	6702.649139174813	5968.090378017061	4500.203032030419	6575.007206355833	6073.64597320732	6536.58993327627	6805.650895433197	8674.763021493862	4558.183347052761	8030.150765819907	4439.702800119596	11106.950860399891	5122.014776390668	6167.489236214784	8579.785476544228	4459.138477683426	8201.224277904039	4472.622894786713	8302.897747446219	6424.101638848306
4121.879844498215	4790.8518449012445	6910.7050772367265	9018.00185975751	4721.413964853171	4639.328627410823	6088.941170272203	6039.09860651171	8085.911083762871	6784.306667738749	6702.649139174813	5920.726822655026	4499.632631630968	6573.089257627276	6005.792743949867	6504.855725258018	6792.9497360168	8645.377248138286	4558.103808113081	7841.666487048117	4437.363304012199	10988.834183385985	5102.572672925566	6155.657526958922	8458.398490948635	4449.39461593454	8172.250877955825	4462.281534556756	8254.699614738758	6361.388146533957
4121.879844498215	4787.64511842629	6909.909441180427	8952.525426789834	4623.216343904338	4639.328627410823	6088.941170272203	6039.09860651171	8075.685896458141	6633.138004458551	6695.620684383197	5920.726822655026	4494.982972962149	6573.089257627276	5966.573415412113	6494.078560917165	6769.023509635771	8598.233141743407	4558.103808113081	7841.666487048117	4437.363304012199	10645.166762707839	5096.200563461823	6155.657526958922	8444.66370818953	4449.39461593454	8172.250877955825	4461.811851189222	8246.23160234236	6330.608290785137
4121.231006178133	4775.610024452343	6909.856031531268	8952.525426789834	4606.886439807977	4637.087584533885	6088.941170272203	6039.09860651171	8075.685896458141	6633.138004458551	6666.20833784351	5760.248104566268	4494.787611963522	6572.548941537871	5942.509420272674	6494.078560917165	6769.023509635771	8598.233141743407	4556.089344906763	7840.062967654721	4436.546913376574	10588.10616420485	5079.345910326066	6155.657526958922	8444.66370818953	4449.39461593454	8172.250877955825	4461.811851189222	8172.475288445001	6330.608290785137
4112.602217157345	4775.610024452343	6909.856031531268	8893.226187517008	4606.075802104713	4621.973684948826	6088.919315043833	5945.367239149524	8004.806693151181	6603.275778945787	6666.20833784351	5760.248104566268	4493.0053965023635	6570.852650881525	5942.509420272674	6494.078560917165	6726.070487535105	8598.233141743407	4533.275820953029	7832.956781331983	4429.352027566323	10588.10616420485	5079.345910326066	6155.657526958922	8444.66370818953	4429.609713675605	8172.250877955825	4444.241953222943	8172.475288445001	6259.027735940577
4111.438370393868	4774.593307368408	6907.10791770324	8893.226187517008	4599.516926210433	4612.228475699547	6088.919315043833	5945.367239149524	7975.738908144736	6554.041288152236	6513.767076312219	5755.59961117344	4492.441517529822	6568.686834335536	5916.070449984052	6490.5763800699	6726.070487535105	8466.811154035473	4533.275820953029	7826.884811569502	4429.352027566323	10508.67184771044	5066.355265346974	6155.657526958922	8209.500568091047	4378.747313283502	8164.5511005772405	4443.769586425696	8151.109144320898	6259.027735940577
4111.046978538432	4774.275966841886	6903.273803566408	8859.415217697713	4599.516926210433	4612.228475699547	6088.919315043833	5945.367239149524	7975.738908144736	6516.989795060209	6359.535704743942	5755.091412796404	4473.27740959601	6565.693989018732	5916.070449984052	6490.5763800699	6710.785429651413	8321.149170247123	4533.275820953029	7826.884811569502	4428.428656064443	10478.155943408628	5066.355265346974	6132.400273503773	8209.500568091047	4370.719110344544	8149.245952888301	4443.769586425696	8151.109144320898	6252.734825792104
4110.929193514163	4773.448659727559	6900.806658789288	8859.415217697713	4599.427252382608	4604.607310521072	6088.919315043833	5919.143999180524	7963.31497166553	6511.877205279503	6331.933199880667	5708.9017829798695	4473.27740959601	6565.106826918438	5916.070449984052	6490.399346200032	6710.785429651413	8321.149170247123	4533.182187393886	7776.939933956685	4428.428656064443	10476.890245424178	5065.956057572182	6132.400273503773	8120.76593542762	4370.660423816076	8090.281505421315	4441.862919348261	8126.293896049342	6223.466335748106
4108.673706357104	4754.970547757299	6897.419742061408	8859.415217697713	4595.158076699912	4604.607310521072	6088.8127533563875	5905.868198025858	7963.31497166553	6507.1468577940295	6313.852556409788	5685.154038838028	4472.147900699891	6565.106826918438	5909.748709094751	6490.399346200032	6710.785429651413	8309.269511172755	4526.875141084707	7631.860623085017	4420.686838728934	10476.890245424178	5058.420074074138	6130.556416572026	8065.917967867483	4365.497683684266	8089.593473135976	4437.442114024938	8120.502162433219	6223.466335748106
4108.673706357104	4748.342910809351	6897.419742061408	8859.415217697713	4594.65759916467	4604.460115027431	6074.036450764309	5905.868198025858	7957.258701476737	6439.420871124443	6307.5974395474295	5674.525082056458	4468.407549583717	6099.1547637851545	5862.51446190072	6489.031273252421	6707.518186436419	8309.269511172755	4526.875141084707	7631.860623085017	4420.686838728934	10474.461701141143	5058.420074074138	6085.509685059014	8043.939804518166	4360.775206834233	8089.593473135976	4437.442114024938	8043.306636402323	6215.964052930976
4101.515762755504	4748.342910809351	6895.161407395052	8829.105401774757	4594.65759916467	4589.191926373887	6074.036450764309	5905.868198025858	7863.805459487992	6439.420871124443	6307.5974395474295	5674.525082056458	4468.183316459927	6049.327460641025	5847.621363537826	6462.674708032101	6707.518186436419	8309.269511172755	4523.366073373865	7616.360731606236	4415.976774114377	10474.461701141143	5055.9089202380155	6085.509685059014	8043.939804518166	4352.630769257817	8088.005831759027	4425.444345080608	8043.306636402323	6215.964052930976
4100.898122896382	4732.795457043696	6890.915215720313	8829.105401774757	4592.808577493661	4589.191926373887	6072.325293973025	5896.3412633340995	7840.996737540645	6439.420871124443	6222.867958300556	5650.173879488651	4461.985101676891	6029.357635036335	5818.837172838024	6415.931233110221	6626.269050929786	8247.786106703086	4518.2046866608025	7609.081229026262	4415.954328362521	10450.596520519606	5055.9089202380155	6059.704509646972	8020.020144776193	4352.630769257817	8059.8953365554635	4420.602758865878	8028.122251767247	6215.860733368449
4100.155837007633	4732.795457043696	6417.523157505389	8750.356039295444	4574.914433562337	4548.200579772669	6067.384017452536	5857.959271338825	7809.65368607086	6439.420871124443	6212.867934292366	5650.173879488651	4461.985101676891	6021.564847421793	5811.072891819389	6415.931233110221	6626.269050929786	8211.495692287503	4510.472863849924	7601.151842369582	4404.432616659646	10425.745052232181	5043.193327835099	6059.704509646972	7972.118901869679	4352.630769257817	8032.870095430025	4397.925843024208	7995.340013065015	6108.614689848387
4099.404727817412	4731.978460589678	6232.697674519496	8750.356039295444	4567.469627891125	4545.055211460964	6067.384017452536	5857.959271338825	7796.059119543988	6439.420871124443	6212.867934292366	5628.449009769745	4461.777767379808	6021.564847421793	5793.905134362152	6411.8628868100095	6592.207093642393	8206.857667521354	4510.472863849924	7598.76765340808	4401.928689136646	10425.745052232181	5023.636968967062	6059.704509646972	7955.73157201816	4350.866040617122	8027.909749900269	4378.777300360716	7980.356153327889	6108.614689848387
4099.404727817412	4731.978460589678	6222.809880304865	8750.356039295444	4567.469627891125	4543.9416610020535	6067.384017452536	5857.959271338825	7768.686653145569	6439.420871124443	6212.867934292366	5628.449009769745	4461.434476905824	5966.465097658737	5741.722799605741	6410.5436374358005	6548.3405783737935	8206.857667521354	4510.472863849924	7550.013411913983	4401.232595004455	10420.65825821455	4985.8336647701435	6021.008962397591	7949.655140964357	4349.493880353013	8022.557477465319	4375.055810864662	7924.202882679277	6108.538183038184
4099.404727817412	4709.944959310897	5996.956078469257	8750.356039295444	4460.324139237779	4539.381678696851	6067.384017452536	5857.959271338825	7764.261363673105	6439.420871124443	5987.329821087252	5471.921844970075	4444.388674083977	5966.465097658737	5741.722799605741	6228.944553677568	6548.3405783737935	8181.9997197897155	4510.472863849924	7550.013411913983	4401.232595004455	10396.129923263534	4971.861795230953	6020.421528575705	7940.458080195807	4312.15611427505	8016.403467731839	4369.317322241166	7924.202882679277	6108.538183038184
4096.363395610815	4709.944959310897	5988.330030378995	8750.356039295444	4430.737887741494	4538.446791113556	6067.384017452536	5817.468324950511	7709.379406837117	6439.420871124443	5986.66965678688	5471.921844970075	4444.388674083977	5920.898277177297	5733.430593398334	6228.944553677568	6544.648798710645	8132.30495514961	4501.867982443562	7478.636966164385	4397.142470277695	10269.971899271542	4886.598520485535	6015.505062043343	7940.458080195807	4225.744491341778	7978.323929606967	4332.801222114482	7910.589014338354	6108.538183038184
4093.451262463307	4707.364406434176	5984.526311777025	8748.798457705436	4424.616260010618	4537.48397208178	6067.239440199031	5815.220087770769	7709.379406837117	6438.5169336599065	5986.49890149432	5471.921844970075	4444.388674083977	5920.898277177297	5733.430593398334	6228.944553677568	6544.648798710645	8123.269624179241	4501.867982443562	7476.8630521569785	4396.271142922574	10266.35896979174	4886.598520485535	6015.505062043343	7925.9428818021715	4179.0460068427055	7944.901839122115	4332.801222114482	7910.589014338354	6108.538183038184
4090.0025283349432	4706.415017516817	5984.526311777025	8712.129607417388	4424.616260010618	4537.48397208178	6057.961775214097	5790.689318871815	7708.681821780506	6437.100681477223	5978.270951096159	5471.921844970075	4443.9723787751445	5892.773088311001	5724.264736132128	6162.107619020162	6544.648798710645	8082.491316229608	4499.903961346336	7475.28615478558	4374.365179604694	10258.10295486854	4886.575804811748	6010.403164431204	7915.40942049117	4179.0460068427055	7944.901839122115	4332.801222114482	7858.1386247129485	6098.361334488727
4089.479098431893	4689.65707605183	5972.8463188876285	8640.515016388039	4424.085827294455	4462.046461841019	6044.487964675091	5789.284272852272	7657.794607152227	6418.166524880651	5960.070290798636	5467.427180808426	4442.5429363612	5830.4178835326875	5672.985005844404	6162.107619020162	6539.096661959478	8013.291778332967	4498.388750215579	7475.28615478558	4374.365179604694	10258.10295486854	4886.575804811748	6010.403164431204	7890.641132436314	4170.5986396725	7934.688911495719	4330.455192902449	7847.00525927739	6098.361334488727
3995.7454547800867	4637.771660887727	5950.570476274735	8640.515016388039	4421.732380799758	4462.046461841019	6044.408137239609	5784.278769825073	7657.794607152227	6209.370971721217	5950.053334362588	5456.664947033782	4439.903877238982	5828.631247056272	5672.985005844404	6162.107619020162	6539.096661959478	8013.291778332967	4487.907224214137	7475.28615478558	4270.461369755778	10124.84852156748	4885.08934392463	5973.894056392481	7883.269062750158	4050.0390296538853	7934.688911495719	4262.89803722162	7846.545222935958	6062.787405195202
3994.987358589421	4608.377113684563	5950.360229704333	8640.515016388039	4417.159314665546	4462.046461841019	6044.362983642453	5784.278769825073	7520.368757794609	6139.301087511263	5945.88320348969	5452.590370067881	4439.26842479394	5816.177193474817	5672.985005844404	6162.107619020162	6538.053664879229	8008.080852375261	4487.907224214137	7475.28615478558	4255.153832461732	10003.608577656893	4884.900191044241	5973.894056392481	7871.194931207406	4050.0390296538853	7891.024425024311	4244.883292195417	7846.545222935958	6062.614668443617
3956.477249046615	4608.194608929094	5741.314987975242	8280.25876573339	4417.159314665546	4423.752950566894	6044.129273254883	5720.199931214716	7520.368757794609	6129.852549704827	5945.88320348969	5449.731753078084	4428.601765835223	5809.995169750233	5668.376225829205	6124.840618072807	6538.053664879229	8006.3483019567175	4486.398147329179	7418.175346663083	4236.413558178795	9663.901359547392	4869.68706484641	5973.743417621139	7871.194931207406	4050.0390296538853	7592.503497409137	4229.543485330612	7846.178880241117	6039.823940678781
3954.2909235777415	4607.323028633983	5731.190359374893	8280.25876573339	4417.159314665546	4418.585751225564	6044.129273254883	5720.199931214716	7520.368757794609	6129.852549704827	5913.379452446896	5449.731753078084	4428.601765835223	5809.995169750233	5668.376225829205	6080.047226236541	6523.170038455258	8006.3483019567175	4472.563659622625	7406.38793475688	4236.413558178795	9609.56015753059	4869.68706484641	5968.725511675186	7859.991824618211	4048.579063272835	7452.198504199016	4217.87453207273	7844.274634404937	6029.829903949201
3953.2159730227027	4603.886376619447	5731.190359374893	8147.457784184472	4409.819350863992	4418.585751225564	6036.182948102833	5720.199931214716	7520.368757794609	6126.277302435838	5913.379452446896	5448.403311503553	4428.601765835223	5807.518508841788	5648.70067821442	6076.676302268141	6479.541408375505	7925.130574551895	4472.563659622625	7391.620319653271	4230.586887771108	9583.375467986036	4858.516114966789	5948.867286700137	7821.718359416039	4048.579063272835	7411.3641357413535	4217.87453207273	7839.18399176131	6029.829903949201
3953.159035719209	4597.809916108051	5731.190359374893	8147.457784184472	4409.819350863992	4407.877107485042	6033.391796585662	5664.916101680044	7520.368757794609	6116.552670308312	5859.744063404662	5432.606484149677	4428.601765835223	5747.759422574223	5648.70067821442	6073.203760667213	6458.334575010099	7841.894388654927	4467.2012826185855	7352.984181292201	4230.586887771108	9568.648488243705	4858.516114966789	5948.867286700137	7771.334027016971	4048.579063272835	7406.821360464966	4217.87453207273	7836.935893981252	6024.75495985369
3952.8162788776017	4597.809916108051	5731.190359374893	8019.133498904924	4358.045650053604	4403.360762177141	6033.391796585662	5664.916101680044	7520.368757794609	6107.480094611222	5850.436045018093	5432.606484149677	4427.987944832164	5541.0861521438255	5646.06212071705	6072.864080004603	6433.5831589353165	7841.101294138326	4465.535383093016	7345.485606730144	4229.694751112649	9524.611246559001	4821.396581749075	5928.741323585646	7771.334027016971	4041.8081362418934	7224.442275909603	4209.9231481995885	7688.211235058538	5942.319308531056
3949.7598060836126	4588.752648856487	5731.190359374893	8019.133498904924	4355.448911971427	4401.646268980376	6031.652305745403	5663.551972409225	7486.822081099992	6106.396765215884	5848.708008724838	5432.606484149677	4425.494826040942	5488.832870318889	5635.524181666218	6071.144065358922	6421.002628516973	7827.743551268359	4463.994978623829	7340.244819662912	4207.926071865009	9470.66375272061	4819.232767323563	5912.217725838118	7725.760345235051	4037.660524231679	7201.445353285828	4209.499369235893	7664.043910802264	5940.1136024844545
3949.0607902579713	4588.325336801507	5730.7202734948205	7915.230816275542	4348.011976867896	4391.473887301101	6031.652305745403	5629.542782077127	7483.337467433013	6037.594355322479	5822.808827448249	5432.480743674708	4425.494826040942	5467.869348661225	5630.0460279732015	6043.8938607517375	6375.697228675657	7825.082771895483	4454.809171416373	7338.815569435055	4136.504253812838	9463.165827589135	4802.881033610815	5912.217725838118	7725.760345235051	4034.3438825561852	7162.706315836842	4208.173335864973	7643.868490336657	5911.373827920521
3949.0607902579713	4588.325336801507	5711.011214506835	7914.878788496603	4348.010719679971	4391.411029608902	6031.652305745403	5597.396464212884	7434.833231259551	6037.594355322479	5786.989482697029	5432.480743674708	4417.1473622005005	5432.715463845593	5622.460603653977	6016.945261425826	6259.6301857119915	7825.082771895483	4454.756018569849	7319.5913262721915	4134.0162187189	9458.744350639798	4802.810874594479	5912.147596683937	7725.760345235051	4034.0637147257758	7161.976252787113	4207.821509252188	7643.71232459515	5906.152496511968
3941.9497160498995	4585.86143750116	5711.011214506835	7889.155368331497	4344.72047170363	4391.411029608902	6031.111497500761	5597.396464212884	7431.296873306112	5995.385119170722	5742.051981574621	5430.781999415121	4410.854844655972	5432.715463845593	5618.566583234711	6013.573936996302	6259.6301857119915	7820.866625077605	4451.8129701696025	7082.43202115708	4134.0162187189	9448.755781751473	4802.810874594479	5908.60069232844	7669.073045063875	4026.3037336268226	7160.843316095876	4203.731704589981	7642.001013863876	5855.683754110472
3941.925959836547	4585.86143750116	5641.202236156836	7860.632876760539	4344.72047170363	4391.411029608902	6014.143481386159	5597.396464212884	7431.296873306112	5995.385119170722	5719.341739692773	5425.761076929984	4407.984865387698	5432.715463845593	5617.754757458678	6013.573936996302	6257.620342726286	7820.475939934537	4448.138209707882	7068.256970148124	4132.377820286053	9438.098998369838	4776.296144123237	5898.715079883359	7669.073045063875	4024.3214777824414	7102.335501773051	4203.731704589981	7634.053445155381	5855.683754110472
3939.246597790641	4585.86143750116	5641.202236156836	7860.632876760539	4340.549842331979	4391.411029608902	6012.591588780617	5597.396464212884	7431.296873306112	5984.058899286493	5719.341739692773	5425.761076929984	4407.984865387698	5367.986299807444	5614.717637142092	6013.573936996302	6253.861415982469	7814.488812404364	4445.056621202321	7068.146557321021	4131.280723759718	9438.098998369838	4776.296144123237	5860.775592646736	7669.073045063875	4024.3214777824414	7102.335501773051	4199.139255608212	7615.2674214689005	5855.683754110472
3938.689641203873	4530.591722366742	5641.202236156836	7856.634866680086	4340.549842331979	4386.462250385841	6012.582374975134	5597.396464212884	7423.990212288441	5929.330655601749	5715.7912251607195	5425.761076929984	4393.583345934858	5366.800583160292	5614.255940001164	6013.573936996302	6253.861415982469	7813.084583987543	4445.056621202321	7055.75167909518	4130.589355908934	9438.098998369838	4776.102317731433	5853.193692382528	7642.947998468638	4023.5525247232918	7102.335501773051	4197.927818478955	7601.272255525556	5849.559341820044
3938.6832605295567	4530.591722366742	5641.202236156836	7855.9107489181915	4336.210550141141	4386.462250385841	6012.559097294501	5592.259732041912	7408.739167564061	5901.233012139444	5715.7912251607195	5420.593314755769	4393.583345934858	5366.722259128943	5614.186176709198	6013.573936996302	6253.861415982469	7812.649717184285	4442.245327844987	7037.086106259332	4127.540962477193	9423.130400404858	4775.171251843127	5848.533672987781	7642.947998468638	4023.5525247232918	7091.070603101743	4197.432027451154	7571.955818697772	5702.767669239527
3936.573812927968	4528.002801566265	5641.202236156836	7855.323024856746	4335.655441582956	4386.462250385841	6012.559097294501	5589.060446317897	7408.739167564061	5901.233012139444	5715.7912251607195	5420.593314755769	4393.583345934858	5344.165022402278	5614.186176709198	6013.573936996302	6243.9551015605575	7808.539144642777	4442.245327844987	7037.086106259332	4105.566230897697	9393.147813914267	4775.171251843127	5848.533672987781	7639.653401019726	4023.5525247232918	7071.175475347627	4182.056590211063	7571.0333966884655	5702.767669239527
3936.573812927968	4524.351906000538	5641.202236156836	7855.308319271795	4331.334107554141	4384.675099565546	6011.466358969306	5580.861653766668	7408.125273250197	5901.233012139444	5715.7912251607195	5420.593314755769	4391.02529694585	5344.165022402278	5608.455134018068	6008.553903760159	6036.909250570576	7795.1401452176615	4442.220744584445	7007.101336543802	4105.566230897697	9393.147813914267	4775.171251843127	5848.533672987781	7633.2118193039605	4018.842420140665	7070.792524592359	4182.056590211063	7565.872543104306	5702.767669239527
3936.549070905079	4520.28608239346	5635.531343161811	7844.728745831357	4331.334107554141	4382.561747542889	6010.89175667696	5580.861653766668	7407.924509277763	5898.602168865432	5644.566641844744	5420.593314755769	4390.025932038669	5344.165022402278	5601.524939811014	6008.553903760159	5957.561122126077	7788.013987331875	4439.608322770386	6975.875709338809	4105.566230897697	9387.217400857851	4775.171251843127	5848.533672987781	7633.2118193039605	4018.842420140665	7070.792524592359	4182.056590211063	7524.448227857985	5702.767669239527
3931.9121408637393	4520.28608239346	5635.531343161811	7844.728745831357	4331.334107554141	4374.396418691271	6010.855242782751	5548.817576257052	7371.507958549344	5885.157906239472	5644.566641844744	5408.46434933374	4390.025932038669	5344.0185598287235	5601.524939811014	5987.09389725014	5929.199501242003	7788.013987331875	4439.608322770386	6975.875709338809	4102.508412680412	9331.822757751484	4775.171251843127	5848.533672987781	7545.109488600246	4011.6580672462496	7037.255901347806	4180.872975630206	7514.177587765308	5702.767669239527
3929.6998923330148	4515.3138371929035	5630.850993909769	7801.936318279244	4331.334107554141	4362.566415868365	6010.835815263286	5548.817576257052	7349.727840026932	5885.157906239472	5626.741262383195	5407.939004931006	4270.285834738998	5344.0185598287235	5601.524939811014	5981.150006180467	5925.880457073499	7788.013987331875	4435.071540369299	6975.875709338809	4102.508412680412	9331.822757751484	4768.552442830503	5848.533672987781	7545.109488600246	4007.7604668397744	7029.855530207609	4176.104165421653	7504.93110039358	5702.767669239527
3923.189093945968	4465.656958752436	5617.582563193957	7786.73090751963	4322.7867844687735	4362.566415868365	6007.947517940733	5510.115397535509	7338.105783737133	5865.506414794518	5626.260943123548	5407.846548183599	4252.186178450458	5344.0185598287235	5601.524939811014	5981.150006180467	5915.7330691174775	7770.107281391975	4435.071540369299	6975.875709338809	4094.0605933887964	8949.526643908523	4757.895877799519	5838.07886432871	7545.109488600246	3998.962685021616	7029.855530207609	4171.177662041205	7496.636365625326	5684.808324152347
3922.655704715866	4465.656958752436	5617.582563193957	7786.309117934284	4320.855827560057	4356.60767153706	6004.872647149807	5510.115397535509	7313.134278602683	5865.506414794518	5626.260943123548	5407.846548183599	4246.914438079128	5344.0185598287235	5601.524939811014	5981.150006180467	5915.7330691174775	7770.107281391975	4432.178930398553	6944.1859794473385	4094.0605933887964	8878.407074899855	4757.895877799519	5807.25385741328	7389.044764729917	3998.962685021616	7029.855530207609	4171.060397940995	7473.274920696636	5684.808324152347
3921.5700352547265	4420.743264427409	5617.582563193957	7786.309117934284	4319.509988724467	4352.967930787987	6002.327877371288	5510.115397535509	7188.600436838076	5865.506414794518	5626.260943123548	5407.6383033672855	4236.258005162144	5337.954431813812	5591.255904224663	5981.150006180467	5915.376997834159	7767.465618403777	4430.170123366135	6943.329483261853	4093.720788807975	8844.182630858368	4754.316205037476	5807.25385741328	7389.044764729917	3998.962685021616	7029.855530207609	4169.955469214441	7473.274920696636	5682.2477504598355
3920.450713530093	4395.635059961073	5617.582563193957	7786.134847511973	4319.460793051869	4351.015232235205	6002.327877371288	5510.115397535509	7188.600436838076	5840.49129440265	5626.260943123548	5407.246409492001	4230.350991788408	5337.954431813812	5590.809680849266	5980.652718187266	5913.448525499962	7751.294218825337	4430.170123366135	6939.1373303397695	4091.8842760835	8836.917670365474	4754.316205037476	5807.25385741328	7389.044764729917	3998.962685021616	7029.124587465825	4169.18170957344	7454.795955215595	5682.2477504598355
3920.450713530093	4378.36502458264	5616.467090916027	7786.134847511973	4319.460793051869	4351.015232235205	6002.327877371288	5510.115397535509	7188.600436838076	5836.521618972945	5625.342642546018	5406.614052129705	4230.350991788408	5337.954431813812	5590.809680849266	5979.921596114065	5910.797463135179	7742.406527069952	4289.30168220895	6917.235877041274	4091.8842760835	8774.721624610449	4754.316205037476	5807.25385741328	7388.793798874554	3998.962685021616	7029.119273029341	4169.18170957344	7454.795955215595	5679.002795177323
3913.9083744652917	4377.507971056804	5577.7090837433825	7784.499127838897	4318.122529368979	4350.033643690027	6000.462074850719	5417.391540148468	7188.600436838076	5836.521618972945	5624.992840718187	5402.524079917981	4224.609340050922	5337.954431813812	5584.574319796928	5949.3411016424325	5871.153316670399	7742.406527069952	4274.9795983157155	6917.235877041274	4090.639620793801	8767.867286522687	4737.735878550222	5806.743796393851	7177.518574503888	3997.90574256942	7029.0645848885915	4166.929884072022	7444.356022199374	5642.939700809273
3913.9083744652917	4377.507971056804	5577.7090837433825	7768.8168169671735	4316.908336904267	4350.033643690027	6000.462074850719	5417.391540148468	7179.511665369005	5786.398353005985	5620.205919425931	5402.524079917981	4212.680170007139	5337.954431813812	5581.121798456552	5942.533275191324	5807.998496935617	7742.406527069952	4274.9795983157155	6916.70517728716	4090.639620793801	8754.380536677574	4737.735878550222	5805.637317459871	6909.78016206191	3997.90574256942	7029.0645848885915	4166.929884072022	7435.87719227203	5642.939700809273
3913.6876839318884	4369.5661345029475	5577.7090837433825	7752.729375915106	4313.520193398837	4350.033643690027	6000.462074850719	5417.391540148468	7176.371397901433	5786.398353005985	5618.617972504375	5401.459666370374	4162.971509016891	5337.954431813812	5581.121798456552	5941.344654944688	5807.293810542702	7742.406527069952	4274.487139096428	6915.563816604232	4090.639620793801	8734.921468332368	4737.735878550222	5805.626403574511	6831.983249501388	3995.698491702192	7021.823647779473	4166.929884072022	7434.970965441003	5642.939700809273
3906.7410134554466	4369.5661345029475	5577.7090837433825	7752.34651267592	4313.520193398837	4350.033643690027	6000.365420218837	5375.315428345236	7176.371397901433	5786.398353005985	5616.721301933456	5401.459666370374	4086.4310983962237	5337.954431813812	5581.121798456552	5941.344654944688	5807.293810542702	7742.406527069952	4269.9208431397	6913.142903457192	4089.225268062158	8731.428888572926	4737.735878550222	5805.617905890731	6831.983249501388	3994.8078487927787	7021.823647779473	4165.0544341615205	7433.914840652409	5642.939700809273
3906.7410134554466	4357.348723304877	5554.282222208326	7752.024221332967	4311.330755970722	4345.113627268514	6000.313698411021	5375.315428345236	7168.306546390766	5777.731520472289	5616.721301933456	5401.459666370374	4085.514232599384	5337.954431813812	5581.121798456552	5941.344654944688	5807.293810542702	7725.522913307879	4267.081972241764	6909.335011071439	4031.3636431658097	8731.428888572926	4715.961628234783	5805.221863199797	6720.336796701524	3994.8078487927787	6967.146835323395	4159.888055755382	7411.984355855174	5639.583355375352
3905.9820210189096	4261.387004684015	5501.658080654198	7752.024221332967	4310.6338648830915	4344.895733775387	6000.050990216743	5375.315428345236	7168.306546390766	5777.731520472289	5612.972498710264	5401.459666370374	4083.3381372285435	5337.954431813812	5581.121798456552	5941.344654944688	5806.643740323614	7725.522913307879	4267.081972241764	6906.805948826954	4029.7702933794762	8731.428888572926	4715.961628234783	5805.221863199797	6695.966561638242	3984.202897523357	6967.146835323395	4159.888055755382	7411.984355855174	5634.2589662528935
3904.2419065797126	4225.368948325828	5501.658080654198	7737.688651620392	4293.199240168881	4343.712410966953	5992.455639311482	5375.315428345236	7164.471926834533	5758.924602943183	5600.623125864951	5401.459666370374	4077.9791467962605	5337.954431813812	5581.121798456552	5941.344654944688	5801.22208131481	7725.522913307879	4266.034728950179	6898.813274465885	4027.824913365839	8717.2641760967	4697.170399121484	5805.188581698897	6667.232009423241	3984.202897523357	6967.146835323395	4159.448236598	7410.6846165498855	5633.079523222655
3903.5664189844097	4225.368948325828	5500.060904621043	7737.688651620392	4292.462547455603	4340.75212609283	5992.455639311482	5375.315428345236	7153.912144836596	5750.1584264486255	5598.419559043792	5400.280429305323	4075.859476990291	5337.954431813812	5581.121798456552	5941.30155996282	5792.28501372892	7725.522913307879	4262.440673259835	6870.976429222852	4024.406102230306	8717.2641760967	4697.170399121484	5799.502561606577	6660.763079087482	3983.654840946792	6964.877236861219	4158.419675262721	7410.6846165498855	5633.079523222655
3898.3688431653454	4214.7020990333185	5500.060904621043	7731.0796946786095	4292.462547455603	4336.938774494737	5992.455639311482	5375.315428345236	7145.573282076149	5750.1584264486255	5598.419559043792	5396.7191195138585	4070.5369935217054	5337.954431813812	5581.121798456552	5941.170840615702	5786.701014051101	7700.114294134352	4262.440673259835	6853.290988344199	4024.141748233337	8663.749313284578	4697.170399121484	5799.502561606577	6658.57182333165	3982.3686993581287	6964.626594919057	4154.753818782945	7401.1446327746135	5633.017725881357
3898.3688431653454	4209.573606713744	5500.060904621043	7731.0796946786095	4292.462547455603	4333.701166261029	5992.455639311482	5372.485039252117	7145.573282076149	5750.1584264486255	5596.271893985909	5396.675126800919	4067.6905043695037	5337.954431813812	5581.121798456552	5940.833921117412	5786.701014051101	7700.114294134352	4262.382420914902	6852.231999606664	4024.141748233337	8663.749313284578	4582.657801065261	5799.502561606577	6633.035979823703	3982.3686993581287	6964.626594919057	4115.361546429454	7398.7566961260045	5633.017725881357
3898.3688431653454	4206.127518056897	5499.871893248632	7714.7857445483205	4292.462547455603	4333.701166261029	5992.455639311482	5219.450248997484	7069.266738481518	5750.1584264486255	5595.186974154212	5396.66149899381	4061.569238188577	5322.81322126753	5494.881589891723	5940.645931376352	5772.063750340919	7699.14689527106	4255.876812763547	6641.01713782719	4021.486612876739	8663.749313284578	4559.282108368556	5799.502561606577	6616.276153433197	3982.3686993581287	6944.486665703237	4046.2277155547963	7381.478717503491	5618.9827607731
3892.30159025782	4206.127518056897	5499.871893248632	7714.7857445483205	4291.595684610638	4333.6100337810585	5991.367206448884	5128.379035099788	7015.98825425536	5749.1036857363615	5595.186974154212	5396.66149899381	4061.569238188577	5217.501406366529	5395.724273034844	5940.645931376352	5768.629809163944	7698.821781793666	4253.8350708612015	6641.01713782719	4021.486612876739	8663.749313284578	4464.898184388436	5779.908381254097	6616.276153433197	3978.7247007880296	6944.486665703237	4044.7088620997483	7368.710670297646	5613.36737919372
3892.30159025782	4183.632113900959	5462.910855339765	7714.7857445483205	4290.335902289627	4324.020012434732	5991.256832738894	5128.379035099788	7015.98825425536	5747.586189368694	5585.608548788823	5395.8816594684085	4061.569238188577	5186.319617407577	5395.724273034844	5940.6413309416685	5768.629809163944	7698.821781793666	4250.973576903114	6619.113814179037	4019.752651632399	8639.335388817452	4464.898184388436	5779.908381254097	6616.276153433197	3976.693423196906	6927.07106080502	4044.0528133915745	7358.379493587966	5609.555338127093
3890.6565627558057	4183.632113900959	5462.910855339765	7699.996992867296	4290.335902289627	4324.020012434732	5991.249524506172	5076.002131574669	7000.78749482111	5747.300977772189	5585.608548788823	5395.443348500539	4058.9984696052957	5186.319617407577	5395.724273034844	5924.025767889424	5752.359542254979	7698.457967778397	4246.741764290152	6524.040600648292	4016.0629527736296	8638.396060020603	4464.898184388436	5779.908381254097	6602.280091856046	3976.693423196906	6726.9666533649515	4040.472724015214	7358.379493587966	5605.7687572408195
3889.2031128279473	4145.968738646361	5460.259446591572	7699.996992867296	4290.335902289627	4324.020012434732	5982.411815154124	5076.002131574669	6937.584659025994	5747.300977772189	5585.608548788823	5395.414983920349	4058.7485662336862	5157.179411608995	5394.835554966248	5902.17659434736	5741.606652587311	7698.457967778397	4246.741764290152	6524.040600648292	4016.0629527736296	8622.813705023716	4464.898184388436	5779.908381254097	6602.280091856046	3976.330082543967	6716.476622282039	4039.644632956814	7357.728709601715	5600.081807528003
3881.8672593866704	4087.9984226738993	5457.691353217536	7675.880143311491	4290.335902289627	4319.841735987275	5981.664081960418	5054.780329994939	6937.584659025994	5747.300977772189	5585.608548788823	5394.744932467656	4058.702530324296	5148.005612648042	5390.360735964315	5900.505278979988	5729.69809230045	7696.9448949848165	4243.28570454765	6524.040600648292	4013.684561726635	8622.813705023716	4464.898184388436	5763.341263208737	6596.287892179237	3972.6160599745717	6709.912618064786	4035.19765636769	7357.571337697041	5599.141777177825
3881.8672593866704	4087.9984226738993	5457.691353217536	7659.562225205984	4287.241953666917	4319.841735987275	5981.570408182331	5054.780329994939	6937.584659025994	5747.300245448684	5585.037328340171	5394.744932467656	4058.3977146328907	5139.765096057554	5341.56335695889	5900.505278979988	5729.070825107663	7694.925775753754	4243.28570454765	6521.025847644221	4013.251101110166	8610.341190908533	4460.4264851289845	5743.786167206791	6593.253189476937	3971.8124202101835	6694.46373002545	4013.2347213107264	7357.571337697041	5599.141777177825
3881.8672593866704	4087.9984226738993	5457.268848720065	7659.562225205984	4287.241953666917	4315.792939527872	5981.570408182331	5027.134577475719	6895.150416470985	5747.300245448684	5583.6207201896905	5393.9629781468275	4052.6544534490213	5139.765096057554	5341.56335695889	5899.089192599156	5727.943472666988	7692.36871555989	4239.307897830315	6507.726452412584	4012.468212156001	8607.712781783977	4455.31484436633	5743.786167206791	6593.253189476937	3969.4630072533996	6688.750271758918	3971.560307599656	7357.511856296617	5593.970678993124
3878.126640195258	4087.9984226738993	5457.268848720065	7659.562225205984	4279.025631226642	4305.495356762088	5981.506458021474	5023.570393856284	6892.9340875945645	5745.587460951365	5576.448064609568	5393.9629781468275	4052.6544534490213	5127.229164839622	5341.56335695889	5899.089192599156	5727.943472666988	7691.892921264719	4232.924967448711	6478.196365940527	4009.6272557609877	8506.68379275938	4439.918319159977	5734.2981014793695	6576.4140933074095	3969.4630072533996	6688.750271758918	3970.417147562898	7357.511856296617	5593.970678993124
3878.126640195258	4086.660666742107	5456.535795793014	7653.569403123839	4279.025631226642	4305.495356762088	5981.506361451588	4996.426485094303	6840.931415049796	5738.353622779528	5574.330659484255	5392.7075038630655	4043.2148141407533	5119.911047118111	5340.311991581002	5899.089192599156	5722.694683598762	7691.870029161612	4232.924967448711	6478.196365940527	4005.1594975242697	8489.141949175952	4436.767999008638	5727.95035894735	6567.815853164368	3966.003294658083	6688.340701997234	3968.675040164694	7350.705269087718	5593.291203464154
3870.573321910091	4084.929169138963	5454.373738573297	7595.494763909263	4276.710588049635	4300.436761696174	5981.469069990193	4984.223054605445	6836.154343566161	5732.207884688291	5573.219793949234	5390.952261668051	4043.2148141407533	5071.005108581423	5340.311991581002	5889.31238804686	5718.561747888722	7691.712431273645	4223.469756863128	6478.196365940527	4004.4143621183157	8480.104888214222	4434.402835888586	5722.597125258946	6558.374503094881	3957.9882441277705	6674.7193138004095	3965.147613220355	7319.274580375028	5553.753633374616
3870.573321910091	4081.3565387800077	5454.373738573297	7592.886952548344	4274.041029188098	4300.436761696174	5981.376147041657	4984.223054605445	6823.430161551624	5732.169855762021	5572.99340471625	5390.550725992818	4036.841761441693	5069.999053476497	5340.311991581002	5889.31238804686	5718.561747888722	7677.445979621692	4223.469756863128	6474.145476091901	3999.8635584695603	8480.104888214222	4428.802724064559	5722.597125258946	6533.208036595468	3957.9882441277705	6673.522050063195	3963.7503842821698	7314.6196558419215	5553.753633374616
3869.4371820250553	4081.1877738802655	5453.984910715713	7569.095293050782	4270.015986942031	4292.4374501959755	5981.376147041657	4983.897830156366	6724.878343562218	5732.149620756959	5572.99340471625	5388.796698666753	4036.7827971152883	5068.415185631347	5331.220482273589	5889.31238804686	5718.561747888722	7677.445979621692	4217.628752055958	6466.312818053247	3992.9149636184156	8432.19094066538	4423.380368473292	5722.416494188285	6533.208036595468	3956.778189035169	6671.833727320176	3955.5764656830306	7295.2620307328825	5553.744211982399
3869.4371820250553	4081.1877738802655	5453.5782590235285	7569.095293050782	4269.537494426055	4289.053413870264	5981.376147041657	4983.797708328228	6553.399435534604	5712.6832090857	5572.99340471625	5387.322052945443	4036.7827971152883	5043.545525977611	5322.025636964721	5889.31238804686	5715.111989932319	7665.6107638449175	4216.25375858394	6408.10919565726	3992.9149636184156	8432.19094066538	4419.1428987736235	5722.416494188285	6533.134062108283	3954.0362405260285	6670.494722483156	3952.828694997823	7294.6903834301875	5547.617790572576
3869.4371820250553	4081.0169555880602	5453.5782590235285	7569.095293050782	4267.87756754461	4289.053413870264	5981.376147041657	4983.636693076318	6533.757112104287	5712.6832090857	5572.99340471625	5387.322052945443	4035.6946273943468	5043.545525977611	5316.849600665833	5889.31238804686	5715.111989932319	7665.6107638449175	4215.260400644507	6363.74250527132	3992.9149636184156	8432.19094066538	4409.441365929653	5722.416494188285	6505.3786838198375	3954.0362405260285	6670.494722483156	3951.872485028478	7294.6903834301875	5541.094013856009
3864.346722184153	4080.308102928461	5453.5782590235285	7567.539383411175	4259.586844711459	4285.286890041605	5981.376147041657	4983.28391338409	6501.087466895685	5712.6832090857	5572.981228380879	5386.986093077056	4031.886870228201	5043.545525977611	5316.849600665833	5889.31238804686	5715.111989932319	7665.6107638449175	4200.707055830123	6363.74250527132	3952.7066996299272	8405.844184388141	4355.300136638608	5722.38789500533	6503.267435305091	3928.5669146432365	6670.377528031857	3914.258722999587	7294.6903834301875	5540.436441782216
3828.210657953052	4080.308102928461	5453.5782590235285	7565.660894829591	4259.586844711459	4285.286890041605	5981.376147041657	4983.049917501881	6447.498545606223	5712.311335721917	5572.9764713708755	5386.901195894992	4031.4697139146797	5037.258260575554	5314.118489507003	5889.223629332502	5715.111989932319	7665.579657349915	4200.244492168031	6354.174615795964	3937.3660661298495	8367.787379907324	4346.976992697412	5722.38789500533	6496.148476176608	3928.5669146432365	6670.210964152672	3896.5068060976478	7294.499089045988	5389.1773166272915
3828.210657953052	4080.308102928461	5452.215986871814	7565.660894829591	4259.4189281621075	4285.286890041605	5981.376147041657	4983.049917501881	6447.498545606223	5711.986963646479	5572.9764713708755	5386.901195894992	4027.7346086765347	4983.23771444177	5305.86437386368	5889.223629332502	5715.111989932319	7665.579657349915	4200.244492168031	6354.174615795964	3937.3660661298495	8354.217728955287	4344.155841209527	5715.293947947843	6495.306210729067	3928.5669146432365	6670.210964152672	3885.5306140391212	7294.499089045988	5389.1773166272915
3828.210657953052	4078.745242354923	5447.895103863721	7526.10379638368	4259.4189281621075	4284.125091327098	5981.376147041657	4983.0428369316	6423.2056198618275	5711.986963646479	5569.6290455301005	5386.861957756273	4027.7346086765347	4983.23771444177	5291.912422325799	5887.285767155488	5714.744499410109	7665.579657349915	4199.6275125904	6354.174615795964	3937.3660661298495	8342.950938694743	4344.155841209527	5697.451578864586	6487.325903844553	3928.5669146432365	6670.210964152672	3880.066842960191	7285.092383591776	5357.6209498316575
3828.210657953052	4076.115243846001	5447.895103863721	7526.10379638368	4259.373420268457	4252.242100167442	5981.376147041657	4983.0428369316	6423.2056198618275	5711.986963646479	5569.6290455301005	5386.861957756273	4025.774942555639	4932.118486265605	5291.912422325799	5887.031515519129	5714.744499410109	7665.579657349915	4199.6275125904	6354.174615795964	3937.1804684790195	8340.496050920981	4342.552824531005	5696.448388208259	6484.154422354837	3928.5669146432365	6670.138692664172	3875.6699564634546	7273.402737117708	5357.6209498316575
3827.9150752641663	4076.115243846001	5447.89007103121	7442.922202749982	4257.270303737021	4252.242100167442	5981.376147041657	4983.041592317064	6422.783769938168	5711.977226642191	5569.6290455301005	5382.18908105879	4025.774942555639	4931.527121425019	5288.824835836377	5887.029675257957	5714.744499410109	7657.225770171635	4198.045845991877	6348.66264187744	3936.1110989732742	8314.631868162076	4342.038050203958	5696.2400419156775	6484.154422354837	3928.5669146432365	6661.095566939883	3875.5944113725577	7272.987531556727	5356.89023151611
3810.5665023226356	4076.115243846001	5442.8180695913525	7442.922202749982	4242.69144619611	4243.162184344206	5981.376147041657	4983.039934615829	6400.5837856798735	5711.977226642191	5569.6290455301005	5374.463988199553	4024.9246151652123	4931.288401982144	5266.34195127016	5881.7995341638225	5714.744499410109	7642.795558797427	4193.987342874222	6347.684142579404	3926.0244306902414	8314.283150962372	4329.618219021756	5696.2400419156775	6483.417331148398	3921.3704734032463	6638.342125408267	3860.368047175703	7272.987531556727	5356.89023151611
3809.8031978790245	4062.7142597625116	5439.972757070576	7359.520069842248	4218.374999032747	4242.811048357769	5981.366741922782	4983.039934615829	6398.236174698141	5711.977226642191	5511.181617816892	5373.7521689037585	4010.475875353141	4930.158158232768	5225.107323532769	5881.7995341638225	5714.744499410109	7510.205829031607	4110.953660553334	6347.684142579404	3922.078450118669	8237.274374523971	4307.025458969803	5696.2400419156775	6482.387515789265	3896.3157108840987	6638.190097564713	3860.368047175703	7270.002728502187	5344.760352899721
3808.790189489113	4062.7142597625116	5418.027422546209	7327.674373360115	4218.374999032747	4242.811048357769	5981.366741922782	4983.039934615829	6397.494261480298	5711.977226642191	5319.214130973467	5373.700318735593	4010.475875353141	4930.145045613041	5214.000508144585	5881.7995341638225	5710.380624826776	7510.205829031607	4110.953660553334	6347.684142579404	3921.9593339421654	8204.856564823216	4295.878705481935	5694.527081941928	6478.176125165665	3896.3157108840987	6637.763829172292	3860.368047175703	7268.975635463403	5303.012525985287
3807.7018313475646	4062.7142597625116	5418.027422546209	7327.674373360115	4218.374999032747	4235.868890731359	5981.366741922782	4979.784702513117	6378.406044486301	5711.97319986044	5298.784094018942	5373.64923368761	4010.475875353141	4930.145045613041	5200.6196575238355	5881.7995341638225	5710.380624826776	7466.241659649312	4110.953660553334	6342.946994280012	3921.2213074651945	8204.856564823216	4227.664836774227	5694.527081941928	6478.1412789534415	3896.3157108840987	6635.265458074135	3857.3667992893147	7268.975635463403	5302.717829881676
3807.7018313475646	4062.7142597625116	5417.616168166768	7321.712160147616	4218.374999032747	4232.058962116869	5981.239016328995	4979.650185311585	6377.6322461046975	5709.431982315188	5285.589419827082	5373.64923368761	4010.475875353141	4925.9812327298405	5196.009228095723	5692.253170352418	5710.380624826776	7432.678532005135	4110.953660553334	6342.946994280012	3920.442725147884	8204.856564823216	4201.029316244816	5690.672509705248	6478.1412789534415	3896.3157108840987	6632.987713747592	3856.525646504157	7265.31846572892	5297.011629855811
3807.7018313475646	4062.7142597625116	5417.616168166768	7321.712160147616	4218.374999032747	4232.058962116869	5981.239016328995	4979.650185311585	6377.285126569326	5709.431982315188	5263.697233084411	5373.64923368761	4010.475875353141	4923.205239282573	5196.009228095723	5647.62586343539	5710.380624826776	7416.548701619524	4107.572092732349	6342.823912387764	3920.254408141311	8202.992224038035	4196.817715893398	5690.12955929438	6478.1412789534415	3896.3157108840987	6623.82616748137	3855.4869436639046	7263.447757698761	5297.011629855811
3807.7018313475646	4060.952130588856	5413.406943932172	7321.712160147616	4215.2225839937555	4232.058962116869	5981.239016328995	4966.890600397441	6377.083960893818	5705.7590874748585	5242.192420855403	5373.64923368761	4009.7150447384483	4919.14638578747	5195.958046386706	5603.963592811302	5707.847564006623	7385.423048130831	4107.572092732349	6337.501646127935	3920.1478494905787	8200.062836008456	4196.376372941204	5685.280265111507	6478.092149629342	3896.3157108840987	6623.82616748137	3853.5774683765994	7261.429899555405	5295.312747119018
3807.7018313475646	4056.403159371251	5411.445482767214	7321.708053462187	4215.2225839937555	4232.058962116869	5981.239016328995	4966.890600397441	6376.687201596462	5705.7590874748585	5242.192420855403	5373.649177128192	4006.9098675937835	4914.481674798741	5195.323702334068	5556.668317790348	5683.598138681764	6876.397232680163	4102.3394959011985	6337.501646127935	3919.0068683176623	8199.176721837352	4194.292351566594	5684.043464858498	6477.951708051376	3896.3157108840987	6623.82616748137	3850.5747351669443	7261.414320590619	5290.95188112028
3802.6762597967904	4043.0414869752226	5411.445482767214	7303.922291456014	4215.2225839937555	4227.388557994691	5981.239016328995	4966.890600397441	6371.338683253422	5705.7590874748585	5219.279379205085	5373.649177128192	3994.989218951736	4911.579956562453	5195.323702334068	5520.665273979519	5683.598138681764	6836.638191579271	4096.862351747068	6337.495528561952	3918.449021291987	8179.964502607912	4191.888069806063	5683.896723240132	6477.951708051376	3887.9273683289657	6623.82616748137	3844.376009366686	7251.6054751776255	5282.894494633803
3802.6762597967904	4043.0414869752226	5389.434289579694	7303.922291456014	4214.51881348279	4227.388557994691	5981.185123597239	4966.890600397441	6369.141939715635	5697.242616222431	5219.279379205085	5373.649149481072	3994.989218951736	4911.579956562453	5192.13827710345	5447.2654390170355	5663.532858317096	6776.112437199274	4096.862351747068	6328.364392484889	3918.386603990323	8170.086778571436	4186.512961466326	5683.717462848771	6474.51573061562	3887.9273683289657	6623.340853238653	3844.376009366686	7249.397643929896	5282.894494633803
3802.6762597967904	4043.0414869752226	5388.873085058458	7303.922291456014	4211.54789148782	4225.114448916138	5978.334774100076	4941.426044838952	6368.913643574724	5697.242616222431	5187.035537629676	5373.649149481072	3993.8541659913158	4911.534013650529	5191.844725041024	5371.180789061849	5662.053616780618	6748.603751118195	4096.862351747068	6328.364392484889	3917.126535987348	8170.086778571436	4186.512961466326	5683.717462848771	6474.51035904695	3887.9273683289657	6613.54138102125	3839.5211577428904	7249.3591670323385	5281.286596626143
3802.2952725634404	4043.0414869752226	5380.748091975313	7292.490789840688	4203.091141779799	4225.114448916138	5975.976228269709	4935.979828568947	6333.925562597981	5697.242616222431	5186.630895988695	5373.549957663951	3993.8541659913158	4910.569115919917	5189.042545724559	5371.179334493519	5635.967963656518	6748.603751118195	4096.000793038467	6324.352903892019	3914.3261622405303	8166.758436164748	4175.5909219438945	5683.717462848771	6467.2801433897785	3886.5073785327363	6610.780296233565	3837.6915159135297	7249.322386733581	5280.253833023644
3800.1924107550813	4041.776556944601	5376.820055328493	7292.490789840688	4203.091141779799	4224.296898361723	5975.976228269709	4935.979828568947	6330.837533661432	5697.242616222431	5183.156329021485	5363.582671255444	3988.489465135871	4907.207789522417	5186.950903864404	5369.64199596946	5634.4082949285785	6746.557191955914	4094.539259503303	6323.256984649922	3913.466243630307	8157.358720289958	4175.0406923751425	5682.15132625056	6456.405390553186	3883.897671521904	6610.780296233565	3837.6915159135297	7233.536687059064	5280.196991977658
3800.1924107550813	4040.3157209308065	5376.820055328493	7291.830440604079	4202.176609575691	4223.352660222346	5975.975671261898	4935.979828568947	6330.837533661432	5697.242616222431	5165.60545938825	5363.5513325244265	3987.6029119852556	4905.975740160142	5174.429360850441	5369.0875895601275	5632.302068297373	6746.557191955914	4094.539259503303	6322.790306914178	3905.986907911464	8139.833633004137	4175.0406923751425	5682.039526573267	6454.723202122598	3883.4817602858648	6585.24467747932	3837.6915159135297	7223.610515436837	5280.01838915726
3798.354816858957	4040.035823188555	5376.820055328493	7239.761526553979	4199.6509232483	4222.216934040218	5975.975671261898	4935.6934818873415	6330.837533661432	5697.242616222431	5151.576154041638	5362.9985311272885	3987.1799283366468	4905.891962872435	5166.275151836402	5367.309874738794	5629.1744973969	6746.557191955914	4092.966588369682	6322.790306914178	3905.986907911464	8139.833633004137	4173.189303266514	5682.039526573267	6447.432052775009	3879.5025815117524	6585.24467747932	3833.3726075581044	7223.610515436837	5245.531275350955
3798.354816858957	4040.035823188555	5374.348284793701	7239.761526553979	4199.6509232483	4217.735472232014	5975.975671261898	4935.6934818873415	6330.837533661432	5694.938143720152	5150.811728613503	5362.642271267425	3984.3534870835883	4905.891962872435	5166.275151836402	5366.363280508206	5619.830147474271	6742.958110280311	4090.6083021758386	6322.790306914178	3904.168323455221	8139.7872623304	4173.189303266514	5682.039526573267	6446.786776802681	3879.5025815117524	6585.24467747932	3833.3726075581044	7223.610515436837	5227.836223729353
3798.0837289923807	4038.411448988917	5374.348284793701	7239.761526553979	4199.6509232483	4217.398644957835	5965.848326805726	4923.512677509253	6330.837533661432	5692.424167270024	5141.674693729831	5362.467106952103	3984.3534870835883	4902.602364280747	5164.219607703404	5124.574341076994	5619.100818346415	6730.846757839801	4089.862392305818	6322.790306914178	3904.168323455221	8139.300524229274	4173.189303266514	5677.3558949740345	6446.786776802681	3879.5025815117524	6585.24467747932	3833.3726075581044	7218.087983452603	5210.791786978732
3796.1752428772634	4038.411448988917	5374.348284793701	7216.00310576604	4199.6509232483	4213.45179791925	5965.848326805726	4923.512677509253	6298.911367060024	5692.424167270024	5141.674693729831	5362.467106952103	3984.3534870835883	4897.158642303362	5158.4414081867235	4854.447571941479	5616.427458981974	6721.259640918135	4088.463362267624	6322.790306914178	3900.911029194651	8138.666649201762	4172.4766095010455	5676.73423664294	6443.507699281233	3874.4752473576327	6583.249648022161	3831.1287896242493	7218.087983452603	5210.791786978732
3794.468551896181	4037.152569500232	5374.348284793701	7208.234500234063	4195.916670049578	4213.45179791925	5965.848326805726	4920.943956617042	6297.88202666668	5683.213479797989	5134.295372829312	5362.467106952103	3982.7266015110818	4896.994691673838	5157.889877586838	4853.745675491662	5604.427204788132	6721.259640918135	4088.463362267624	6319.580540936187	3900.911029194651	8122.617478556035	4166.120598077961	5675.785071062139	6440.988193965343	3874.4752473576327	6583.249648022161	3831.1287896242493	7203.933453088482	5208.918147843911
3794.468551896181	4035.4479564715066	5371.996986438993	6740.912802013291	4193.362507510474	4213.45179791925	5965.848326805726	4920.6255608373685	6297.88202666668	5683.213479797989	5118.0942692665385	5360.206890822973	3982.7266015110818	4894.157253651575	5157.519051876141	4822.681796767291	5599.653139339021	6691.021410847743	4088.3434828215113	6318.814265986519	3898.097466745991	8113.771152342821	4166.120598077961	5673.874618809512	6438.700195892967	3874.4752473576327	6582.888224499441	3826.569571171395	7203.933453088482	5208.868041889593
3793.085159160344	4035.4479564715066	5370.953012768316	6704.571867517605	4190.137677847719	4211.710774982444	5961.540836592196	4912.177734014873	6297.88202666668	5683.213479797989	5114.584297045038	5359.264667997311	3980.9261405039997	4888.3059250207025	5157.519051876141	4822.479547274266	5599.653139339021	6680.407090340475	4084.2611036435405	6318.814265986519	3898.097466745991	8113.771152342821	4165.405744160629	5673.874618809512	6437.797918658735	3871.978151276602	6582.888224499441	3826.569571171395	7193.641727316906	5208.868041889593
3793.085159160344	4031.278982175665	5370.953012768316	6704.571867517605	4179.912085970009	4211.710774982444	5961.49101071591	4909.439196806739	6297.88202666668	5683.213479797989	5094.922752385881	5358.854634899721	3980.0888589476717	4888.3059250207025	5157.433339771084	4822.39617482319	5598.926780214275	6680.407090340475	4084.2611036435405	6318.7609937979505	3895.037068556513	8113.771152342821	4151.330115635261	5673.874618809512	6437.435228307934	3871.978151276602	6582.888224499441	3826.569571171395	7190.825189649493	5208.833052712237
3764.2399362545093	4025.1197554337873	5370.953012768316	6704.571867517605	4179.912085970009	4211.666013434113	5961.49101071591	4902.765866965527	6297.88202666668	5678.80590101469	5089.180692757496	5355.316676025787	3977.9638149557386	4885.117218387128	5152.26502381227	4818.0195064671	5591.209414059268	6678.47801011474	4083.645144748048	6318.749513485929	3894.9435643473375	8096.829894819851	4151.330115635261	5671.653964587806	6428.883125276896	3871.2607427619714	6582.888224499441	3826.5272098579044	7181.6727921602405	5201.466113159051
3749.2188899851367	4025.1197554337873	5370.953012768316	6655.199683781826	4177.160468829501	4206.352100558715	5961.49101071591	4901.3676441686275	6297.88202666668	5678.7916787509075	5077.249360987809	5355.316676025787	3977.9638149557386	4884.306668816287	5150.55379984945	4807.558359096632	5565.32885259156	6678.47801011474	4076.9720895482887	6318.749513485929	3894.868175631291	8096.829894819851	4149.935644573546	5671.484649619886	6427.3035686170415	3865.8669706971887	6582.888224499441	3820.7186319718403	7181.355716200757	5201.466113159051
3749.2188899851367	4025.1197554337873	5370.953012768316	6655.199683781826	4177.160468829501	4205.1337515293435	5961.49101071591	4881.884670872254	6297.88202666668	5678.7916787509075	5071.543283221852	5355.315734717641	3977.9638149557386	4884.306668816287	5150.55379984945	4806.01865486773	5559.019296264811	6676.79755680108	4076.6998672441387	6318.749513485929	3891.8283667694877	8096.829894819851	4138.92847044539	5671.484649619886	6427.3035686170415	3865.8669706971887	6580.769036331965	3820.7186319718403	7181.355716200757	5201.466113159051
3746.7579526047552	4021.6570429077483	5369.442799302384	6629.211725327946	4175.5181715976005	4199.6811703769745	5960.286580556007	4881.884670872254	6294.249332681421	5676.710163625473	5068.303242731207	5355.315734717641	3976.6864341962837	4884.292627577966	5150.55379984945	4798.5999164842015	5536.034878427733	6676.79755680108	4072.226581702082	6314.5025951849775	3886.955595631193	8093.198266575573	4138.92847044539	5671.484649619886	6427.3035686170415	3862.910152448539	6580.769036331965	3813.75957870571	7181.355716200757	5201.466113159051
3745.6528944227284	4016.238887056724	5369.442799302384	6616.813977153283	4175.221509738811	4199.6811703769745	5957.558301747247	4881.884670872254	6293.552329546686	5674.418959740939	5068.303242731207	5349.135343623064	3974.9336720723704	4883.763343063023	5150.55379984945	4798.5999164842015	5528.159720885269	6676.79755680108	4071.727336531619	6314.5025951849775	3886.955595631193	8093.198266575573	4138.92847044539	5670.402548063847	6427.189487382519	3862.910152448539	6547.17137380975	3813.75957870571	7141.751394645748	5201.466113159051
3738.7991890034737	4014.82346198305	5369.442799302384	6609.111287920685	4170.173461307593	4194.815762460908	5957.482075344849	4877.6917242693125	6289.966648394227	5674.3703550945265	5067.769271506073	5346.286788055511	3973.002576867845	4881.38094213116	5150.406044619642	4780.610905879481	5528.00320024213	6676.79755680108	4060.1783260810794	6314.5025951849775	3886.6739677023234	8091.199964269411	4135.789687021579	5665.2516316765905	6427.189487382519	3853.8346941365944	6541.760686738975	3807.190392855837	7134.626238445974	5201.4348269318825
3736.607435290847	4014.82346198305	5366.237665281047	6605.066216686046	4170.173461307593	4192.080413263062	5954.6962525931285	4874.856075856125	6289.416948131968	5672.396022532317	5065.860901388205	5346.286788055511	3972.611953325003	4881.38094213116	5148.337601564386	4780.610905879481	5527.137095714994	6671.969760144328	4060.1783260810794	6313.663383774534	3885.9957563306925	8090.253557170725	4131.046291027636	5665.2516316765905	6426.825541248269	3853.8346941365944	6541.760686738975	3804.52195765694	7134.626238445974	5201.4348269318825
3735.142490718198	4011.6773879307634	5363.813814667003	6571.039776911147	4169.117050542123	4192.080413263062	5954.6962525931285	4872.7432833066705	6287.864053380118	5672.396022532317	5048.700154170821	5342.029590042517	3967.778663410255	4879.3915308645755	5148.337601564386	4780.610905879481	5527.0183823099	6667.609941132987	4060.1783260810794	6312.601867310196	3884.42804463387	8090.253557170725	4131.046291027636	5665.2516316765905	6426.825541248269	3852.8450078848937	6541.760686738975	3804.52195765694	7134.626238445974	5191.790653416147
3735.142490718198	4011.6773879307634	5363.198242209946	6563.958319542236	4169.117050542123	4192.080413263062	5954.6962525931285	4838.914460270415	6284.182923219354	5672.396022532317	5048.700154170821	5342.029590042517	3967.778663410255	4878.778246270414	5148.337601564386	4778.286599843625	5527.0183823099	6667.580206434683	4060.1783260810794	6312.601867310196	3884.42804463387	8090.12205068594	4131.046291027636	5665.2516316765905	6426.810834127345	3851.079663034871	6541.760686738975	3804.52195765694	7133.832949813574	5191.790653416147
3733.490536862391	4011.6773879307634	5361.806772042772	6563.945040174003	4167.927151122958	4192.080413263062	5954.6962525931285	4832.228362525186	6284.05183115026	5672.396022532317	5048.700154170821	5342.029590042517	3967.7469650734365	4878.778246270414	5148.337601564386	4778.286599843625	5520.138459334353	6667.580206434683	4058.2884399524723	6312.601867310196	3884.42804463387	8090.12205068594	4127.835440712093	5665.2516316765905	6121.421170158188	3851.079663034871	6541.760686738975	3804.0165236637913	7130.249047554795	5191.790653416147
3733.490536862391	4010.739282084098	5355.109154713244	6555.210689567608	4167.927151122958	4188.872404421265	5954.164931244157	4832.228362525186	6284.05183115026	5672.044209387857	5048.700154170821	5336.954709964232	3966.911427195253	4878.778246270414	5148.281838810772	4764.979342206794	5519.347818958957	6667.580206434683	4057.257971939288	6312.572835027117	3879.491261813467	8089.360487721577	4127.835440712093	5665.2516316765905	6049.356071942333	3847.221337600496	6541.760686738975	3803.485103181332	7127.111248962725	5191.147449299931
3733.490536862391	4010.739282084098	5355.107081821078	6555.210689567608	4164.2061856056625	4187.850438373378	5954.164931244157	4832.228362525186	6283.303259528008	5672.044209387857	5031.960597032079	5334.25968177246	3964.277145718638	4873.001649930071	5148.281838810772	4764.979342206794	5519.347818958957	6657.934760387128	4053.2218706403555	6312.572835027117	3875.426548915784	8081.2535641654085	4127.4557739311695	5665.2516316765905	6030.348061564084	3847.221337600496	6541.760686738975	3803.485103181332	7127.111248962725	5170.977418244027
3733.490536862391	3969.344510759329	5345.733624939241	6530.592116058595	4164.2061856056625	4187.850438373378	5954.164931244157	4832.228362525186	6283.303259528008	5672.044209387857	5031.960597032079	5334.246976526158	3964.277145718638	4873.001649930071	5148.281838810772	4759.2331038975335	5519.347818958957	6648.001074047139	4053.2218706403555	6301.863644517341	3873.9657224985367	8076.999500651551	4127.303689978608	5665.2516316765905	6030.348061564084	3847.221337600496	6541.760686738975	3802.947451293302	7126.196886103878	5170.977418244027
3730.2015799936953	3932.6385347981113	5345.733624939241	6530.592116058595	4162.096563004623	4187.850438373378	5954.164931244157	4828.635871689226	6283.262013871298	5672.044209387857	5031.960597032079	5328.930972731419	3905.2102352978227	4873.001649930071	5147.24142136479	4758.178178687239	5518.102513428774	6647.970373923048	4053.2218706403555	6301.0072177595675	3873.9657224985367	8076.308258006338	4117.929424332797	5664.815098346714	5976.923888204927	3845.807583020839	6541.760686738975	3792.1204508391684	7126.180519307218	5170.977418244027
3730.071562396079	3932.6356193490055	5345.733624939241	6530.592116058595	4159.346611921773	4187.647413505352	5954.164931244157	4828.437831461362	6281.062018536777	5672.044209387857	5031.960597032079	5328.836589821703	3892.257764679126	4866.893910400868	5146.975273352218	4754.523373177573	5505.924189179159	6647.970373923048	4053.2218706403555	6299.308276220601	3869.850079329888	8069.966770071934	4117.929424332797	5663.211043543113	5975.451816564568	3845.807583020839	6541.760686738975	3792.117356116288	7126.180519307218	5170.977418244027
3728.7241717569195	3929.5894347893063	5345.684430910531	6515.278182933364	4159.346611921773	4182.7934015389255	5954.164931244157	4828.384494102633	6280.204031795489	5672.044209387857	5003.818808167063	5328.836589821703	3892.257764679126	4866.893910400868	5146.969658024554	4754.523373177573	5503.228424124658	6647.93897424707	4053.214309963914	6296.863990800565	3869.850079329888	8066.9660522889735	4117.929424332797	5663.173749842908	5975.451816564568	3845.807583020839	6541.760686738975	3792.117356116288	7126.025207387507	5163.067274324528
3725.734575439027	3929.5894347893063	5344.177688859259	6515.278182933364	4158.498588873739	4180.031621497783	5954.164931244157	4828.344179998917	6280.204031795489	5671.387375052428	5003.818808167063	5328.602305381942	3891.806518287962	4858.9789802716705	5146.951470761529	4754.523373177573	5502.729335600931	6647.93897424707	4048.535210735193	6296.067078793226	3868.138978603377	8066.9660522889735	4114.328560370378	5662.545451311706	5904.608729475156	3838.537588736466	6541.760686738975	3789.1285752458152	7126.025207387507	5163.067274324528
3725.734575439027	3929.5894347893063	5344.177688859259	6509.877193714798	4158.200748242252	4177.141549296494	5953.961165376359	4828.344179998917	6280.204031795489	5667.320721879112	5003.818808167063	5328.338009845378	3877.714119447287	4855.240888067787	5146.951470761529	4754.4524466099065	5502.729335600931	6643.613583707277	4048.0742158076714	6295.585791413168	3863.373462007051	8066.9660522889735	4114.328560370378	5662.490863894198	5904.608729475156	3837.5521856604996	6541.760686738975	3786.584264851672	7126.025207387507	5163.067274324528
3723.3281676484376	3927.0645659128295	5344.177688859259	6509.278483274723	4154.8666564062905	4169.11133453136	5951.686474845849	4827.440361315599	6277.648533127184	5667.2893698421685	4992.469689939891	5328.314152640623	3877.714119447287	4855.240888067787	5146.9510159274905	4754.4524466099065	5502.246258606348	6639.849785736415	4045.748684829356	6294.031302032468	3857.907880413437	8066.9660522889735	4100.868346695777	5660.095362854495	5904.608729475156	3836.685828102879	6541.760686738975	3783.5102364136997	7120.577319410601	5163.067274324528
3723.3281676484376	3924.876459956599	5342.313051730589	6501.195073025374	4154.8666564062905	4169.11133453136	5951.686474845849	4827.440361315599	6277.471222314833	5667.233658841851	4991.30416650414	5327.851677317563	3877.714119447287	4855.240888067787	5146.9510159274905	4742.44448226239	5502.118556022622	6639.849785736415	4045.748684829356	6294.031302032468	3857.907880413437	8066.720188957664	4100.868346695777	5660.095362854495	5904.608729475156	3835.6419133440227	6541.760686738975	3783.5102364136997	7120.577319410601	5163.067274324528
3722.8804348949598	3924.086197686509	5341.016776422768	6484.995928183711	4153.433019567146	4167.366721757175	5951.67192597229	4818.67003830822	6273.702053889721	5662.817097933426	4991.30416650414	5327.851677317563	3877.714119447287	4855.240888067787	5144.196483411331	4742.44448226239	5458.335535906	6639.604742056889	4044.345556122399	6286.558680138575	3857.0473216172613	8065.41312094125	4095.109291460431	5660.05278667978	5903.827926252445	3834.9162662976255	6541.760686738975	3779.613243195936	7117.963942929811	5163.067274324528
3719.24025362571	3915.8622329827003	5341.016776422768	6484.995928183711	4153.433019567146	4164.376297062461	5951.67192597229	4818.67003830822	6273.702053889721	5661.98933259411	4982.248368180924	5327.817456438623	3874.2975601843327	4855.240888067787	5144.196483411331	4742.44448226239	5453.0093246155775	6638.003132135061	4042.578810702442	6272.081998139151	3857.0473216172613	8065.41312094125	4095.109291460431	5660.05278667978	5887.346986166203	3831.8844756066815	6541.760686738975	3779.613243195936	7117.963942929811	5163.067274324528
3719.24025362571	3915.8622329827003	5333.984357392899	6484.995928183711	4153.433019567146	4163.12023959941	5951.6571367120305	4818.67003830822	6273.702053889721	5661.98933259411	4982.248368180924	5326.688005776879	3874.2975601843327	4855.240888067787	5144.196483411331	4742.44448226239	5452.992143933662	6638.003132135061	4042.578810702442	6266.671183030343	3856.8754651189433	8065.298639967208	4095.109291460431	5660.004266304707	5884.137187909591	3831.8844756066815	6541.760686738975	3779.613243195936	7117.963942929811	5163.067274324528
3719.24025362571	3914.9703303101896	5326.338636950499	6484.995928183711	4152.178586071428	4163.12023959941	5951.65543963175	4818.67003830822	6273.702053889721	5661.36937496513	4982.248368180924	5326.0865278013225	3873.3976130312767	4855.240888067787	5144.1914058950315	4742.44448226239	5448.9628486657975	6638.003132135061	4040.125227600045	6266.5851122480235	3855.222739865727	8065.298639967208	4095.109291460431	5660.000479246606	5884.137187909591	3831.8844756066815	6541.760686738975	3779.613243195936	7117.73405241235	5163.067274324528
3717.3198882774755	3914.9703303101896	5325.374902754655	6484.995928183711	4152.178586071428	4163.12023959941	5951.653457161612	4818.67003830822	6273.628356481445	5661.2889000828345	4982.248368180924	5326.018553005651	3868.9236540711745	4855.240888067787	5142.711044698412	4742.44448226239	5446.006322953624	6638.003132135061	4031.2296751697913	6265.940574459683	3855.222739865727	8054.470417152963	4095.109291460431	5659.998123097121	5884.016989454323	3828.100814105336	6538.818334571457	3778.358727379831	7115.679640040219	5163.067274324528
3716.8043159074773	3914.9703303101896	5324.592650669643	6484.995928183711	4151.016474752066	4159.296207288848	5951.652071101348	4818.67003830822	6273.628356481445	5661.26849368582	4981.75821510017	5321.884135076305	3862.2578770262307	4855.240888067787	5142.690583855884	4742.44448226239	5446.006322953624	6637.269596215984	4031.2296751697913	6265.940574459683	3853.6594927158403	8054.470417152963	4095.109291460431	5659.998123097121	5874.6905392576355	3828.100814105336	6538.679557366937	3777.1261833624085	7115.679640040219	5162.371096679178
3716.8043159074773	3914.5902277572814	5324.592650669643	6484.995928183711	4150.861999891685	4159.296207288848	5951.652071101348	4801.896833496445	6273.628356481445	5652.160092490488	4974.536540313227	5321.421596181192	3817.569861768022	4855.22813188174	5142.690583855884	4742.44448226239	5446.006322953624	6629.507837076705	4031.2296751697913	6265.940574459683	3853.6594927158403	8054.470417152963	4095.109291460431	5659.448872930709	5866.941853720757	3828.100814105336	6538.650510517355	3777.1261833624085	7114.860641932915	5162.371096679178
3714.0696618738175	3912.516448747403	5323.889384446717	6477.300622637132	4144.437175810124	4159.296207288848	5951.647693141964	4794.989866980528	6273.352333692876	5649.131430749947	4974.536540313227	5321.421596181192	3815.697104956596	4855.1256288940995	5142.600588741178	4742.44448226239	5446.006322953624	6629.507837076705	4031.2296751697913	6265.225374748802	3849.15324554423	8052.327379622012	4091.645013970813	5658.452390566135	5861.042736919651	3826.779422076279	6537.18139588608	3777.1261833624085	7112.579821420234	5162.371096679178
3713.9284053247093	3912.516448747403	5323.889384446717	6473.731112597353	4144.437175810124	4159.296207288848	5951.647693141964	4764.037482732888	6273.042190960142	5649.131430749947	4973.611900035785	5321.421596181192	3815.6546285678364	4854.740669617985	5142.545390791131	4742.381307133868	5446.006322953624	6629.507837076705	4031.2296751697913	6265.225374748802	3849.15324554423	8052.327379622012	4091.645013970813	5658.432135227454	5860.555010498576	3822.2542021361332	6537.18139588608	3774.7339577408084	7112.579821420234	5162.371096679178
3713.817031457494	3906.587395250307	5323.889384446717	6473.731112597353	4144.437175810124	4159.250163283814	5951.647693141964	4753.513408636465	6266.026942128494	5649.131430749947	4973.611900035785	5321.421596181192	3814.424122195883	4854.021308874322	5142.532453977553	4742.381307133868	5446.006322953624	6624.464028076592	4031.2296751697913	6265.225374748802	3849.15324554423	8051.9615158265515	4091.645013970813	5655.138716348527	5835.018628971524	3822.2542021361332	6535.826645996432	3774.7339577408084	7112.579821420234	5162.371096679178
3711.3664394180732	3906.587395250307	5323.889384446717	6473.731112597353	4142.806890949155	4159.250163283814	5951.647693141964	4752.851365035203	6265.831901944894	5648.898040715894	4973.611900035785	5321.114181837482	3814.4123498820236	4853.988107108302	5142.532453977553	4742.112891121085	5446.006322953624	6620.233015370108	4031.2296751697913	6265.225374748802	3848.9155083792184	8051.782815424915	4089.165212667574	5655.138716348527	5835.018628971524	3820.956610281484	6529.767922346625	3774.6797155351314	7112.579821420234	5162.268614105578
3711.3664394180732	3906.587395250307	5323.889384446717	6464.922596284328	4142.806890949155	4156.059609704018	5951.645191964414	4749.491088212424	6265.831901944894	5647.615098259134	4961.924470374286	5320.406650616947	3813.4829402826354	4853.988107108302	5142.531195413198	4742.036299584826	5443.025713966299	6620.233015370108	4027.5946082918736	6264.846048281553	3848.9155083792184	8051.782815424915	4089.165212667574	5651.49866647763	5834.84286394682	3820.956610281484	6529.767922346625	3774.5344891198083	7111.855150615544	5154.9290104412485
3711.3664394180732	3906.587395250307	5323.889384446717	6463.3034546405715	4142.208632094317	4156.059609704018	5951.644873751588	4748.590846609585	6265.764872259231	5637.1806820086695	4955.303895328561	5320.200351595404	3811.5107650511845	4853.98791210787	5133.1275426883985	4741.996566142569	5441.63578978294	6603.743520487037	4027.5946082918736	6264.846048281553	3846.8464866244876	8047.525011832039	4089.025955857746	5646.387562537281	5834.84286394682	3820.420741517419	6527.006071808411	3773.2330011256236	7100.5628416136	5154.9290104412485
3711.3664394180732	3903.3462209203753	5323.889384446717	6462.038680423009	4142.183704311949	4155.435118868537	5950.042621287104	4748.476702826209	6264.625955765335	5635.4210516311505	4955.303895328561	5320.200351595404	3808.2097531622812	4853.023947032938	5133.108351942026	4741.996566142569	5441.472629720272	6601.401280532279	4027.5946082918736	6262.517543966846	3846.8464866244876	7808.458312645515	4087.091276277293	5646.387562537281	5834.84286394682	3820.420741517419	6223.3422404221365	3773.2330011256236	6793.298750085251	5154.9290104412485
3703.6152430400634	3903.3462209203753	5323.881214832816	6461.92971246993	4141.19650876736	4151.885142133705	5950.042621287104	4748.476702826209	6263.4045977357455	5635.4210516311505	4945.866655994389	5316.831218943054	3806.938590441553	4853.023947032938	5133.108351942026	4728.864689150769	5441.408258623825	6600.944134819119	4020.170864177509	6262.460837742553	3838.107090176299	7754.858222844805	4086.114985007815	5646.387562537281	5825.828071905193	3820.420741517419	6223.3422404221365	3762.5535298560117	6793.298750085251	5154.9290104412485
3703.6152430400634	3902.3577987529666	5323.881214832816	6461.921879122217	4137.254116418401	4151.885142133705	5950.042621287104	4748.476702826209	6259.070369941321	5630.582803989582	4945.866655994389	5304.854892546811	3806.938590441553	4852.91987324169	5133.003846650598	4728.864689150769	5440.404842375515	6599.777724636627	4020.170864177509	6262.460837742553	3838.107090176299	7746.105600915435	4082.0929221160495	5646.387562537281	5821.834259448769	3819.511044980376	6219.94621526899	3762.5535298560117	6790.93177819661	5150.485902470395
3703.6152430400634	3901.104601691226	5323.881214832816	6461.700669715437	4137.254116418401	4151.885142133705	5950.042621287104	4740.95617835258	6258.936551157156	5630.582803989582	4945.866655994389	5304.854892546811	3806.8085965542787	4852.9109119732875	5133.003846650598	4724.6685335320035	5434.816995939151	6599.777724636627	4020.170864177509	6262.460837742553	3838.107090176299	7734.844914790431	4082.0929221160495	5646.387562537281	5814.228476116095	3819.511044980376	6197.606503297311	3762.5535298560117	6790.645626175572	5146.8504058043645
3702.6077700935575	3901.104601691226	5323.515118930212	6457.198324836638	4137.091652637562	4149.1792179884105	5950.042621287104	4740.6600849063325	6258.936551157156	5630.582803989582	4911.545448104184	5304.626299545425	3806.458224878642	4852.9109119732875	5133.003846650598	4724.593060564012	5434.816995939151	6599.777724636627	4017.27179459132	6262.460837742553	3838.107090176299	7261.931620597952	4082.0929221160495	5646.387562537281	5814.228476116095	3818.5844973077296	6162.631679053313	3762.5535298560117	6767.255374661147	5144.438652782149
3700.425853110628	3901.104601691226	5323.3868195134655	6457.198324836638	4136.804076287301	4144.964949187429	5945.559816883123	4740.6600849063325	6258.9350064493165	5630.582803989582	4903.7729265145335	5304.626299545425	3806.458224878642	4846.08215748041	5133.003846650598	4724.518844666247	5434.816995939151	6596.26113736566	4014.7349632998103	6262.460837742553	3837.876106660673	7113.80349930145	4081.524618110187	5644.073898682693	5814.228476116095	3816.734773606451	6162.631679053313	3760.701229309286	6765.55392692234	5144.438652782149
3695.9275594906658	3901.104601691226	5323.386377204584	6453.595764160076	4132.418178996399	4144.790513106189	5945.559816883123	4740.494891298493	6258.9350064493165	5630.582803989582	4902.199786616789	5300.668981657123	3806.458224878642	4846.08215748041	5132.576295377061	4724.518844666247	5434.812291582065	6592.989987411167	4008.9956540688204	6262.460837742553	3829.618518540926	7076.921615153318	4078.6030674221347	5642.9507151690805	5812.302554096607	3813.323451990852	6162.631679053313	3755.2381580903425	6765.55392692234	5144.438652782149
3695.818119584317	3899.5200735339754	5323.386377204584	6445.603772770898	4132.418178996399	4144.339706569053	5945.559816883123	4735.903488390769	6256.259501834928	5630.582803989582	4902.13126638084	5300.668981657123	3799.144114525823	4846.08215748041	5130.800820998754	4724.518844666247	5434.812291582065	6592.989987411167	4008.985479234485	6261.334612729604	3829.618518540926	7045.236557568146	4078.276174753568	5642.322240296653	5812.302554096607	3813.323451990852	6158.970080290777	3755.2381580903425	6762.24946046009	5143.222994652111
3695.7839752301234	3899.2106829300437	5323.385640694662	6437.533142385817	4132.418178996399	4144.1310346596065	5945.559816883123	4727.012771107871	6256.259501834928	5630.582803989582	4902.111093405776	5300.668981657123	3799.144114525823	4846.08215748041	5130.018971395797	4724.518844666247	5429.561490586711	6592.989987411167	4008.985479234485	6261.334612729604	3829.618518540926	7045.236557568146	4077.2059282679807	5642.151527102929	5812.302554096607	3813.323451990852	6143.847371273724	3753.867170041005	6762.24946046009	5143.222994652111
3695.7839752301234	3898.1971995750773	5323.384040750995	6435.926958344569	4130.661193494085	4142.857241119715	5945.559816883123	4722.7763809527205	6256.259501834928	5630.582726116998	4901.980910112641	5300.668981657123	3799.144114525823	4845.30658323573	5129.559338980363	4724.518844666247	5429.561490586711	6592.989987411167	4008.985479234485	6261.334612729604	3829.618518540926	7045.236557568146	4068.8757507379637	5642.151527102929	5812.302554096607	3799.759077578484	6143.847371273724	3753.867170041005	6762.24946046009	5143.222994652111
3695.7839752301234	3898.0655147235916	5315.828037914487	6435.796838620185	4130.461694757572	4142.420549536955	5945.559816883123	4719.207993296586	6255.423444637906	5630.581290987504	4900.485619997149	5300.279813315436	3799.144114525823	4845.30658323573	5128.945208070782	4724.518844666247	5429.053227609877	6592.775313603605	4008.985479234485	6259.302863266654	3829.618518540926	7045.236557568146	4068.8757507379637	5642.151527102929	5808.795593656911	3799.759077578484	6139.711288733347	3753.867170041005	6762.24946046009	5142.958833486407
3693.8112619140056	3896.7722933236173	5315.828037914487	6432.709369518342	4127.928887061933	4136.541931307881	5944.627799773015	4710.95826408864	6255.423444637906	5630.581290987504	4900.485619997149	5300.279813315436	3796.3883442087185	4845.30658323573	5128.945208070782	4724.518844666247	5428.978189240108	6591.272381799057	4002.002923556678	6259.302863266654	3825.880890662683	7045.236557568146	4068.8757507379637	5642.151527102929	5808.795593656911	3799.759077578484	6139.027594062254	3753.867170041005	6762.24946046009	5142.958833486407
3692.8631043120286	3895.921022132642	5315.828037914487	6429.64540570768	4127.928887061933	4136.541931307881	5944.033865174744	4709.662024136671	6255.423444637906	5629.649076919007	4900.3904895518735	5298.103824139879	3795.60832809779	4845.248782605755	5128.945208070782	4724.518844666247	5428.978189240108	6589.159362322764	4002.002923556678	6259.302863266654	3825.880890662683	7045.236557568146	4068.3333382364794	5642.151527102929	5792.5917281914135	3799.3927347144436	6102.009119961816	3753.867170041005	6757.87860113219	5142.268751069463
3692.8631043120286	3893.389868038934	5315.802794811239	6429.64540570768	4127.75166000313	4136.541931307881	5944.033865174744	4704.766439385505	6255.423444637906	5629.649076919007	4894.3032565066205	5296.742034088517	3794.5825373082807	4845.2372946167525	5128.830884101233	4724.510186106776	5427.782312063557	6589.157202142351	4001.1043429529172	6259.302863266654	3825.880890662683	7045.236557568146	4068.20993477972	5642.151527102929	5767.378061458471	3799.3927347144436	6081.4097536966965	3753.7430995016202	6757.87860113219	5142.268751069463
3691.7275408845226	3893.0513275762005	5313.553743215408	6429.64540570768	4127.7482553434465	4136.541931307881	5944.01875778975	4691.80365881217	6253.960887301785	5629.649076919007	4893.764334404637	5296.547959075946	3794.476201081925	4845.2372946167525	5128.829597537313	4723.161965582296	5425.125314914339	6589.115499585325	4001.1043429529172	6251.4652024601055	3825.880890662683	7045.236557568146	4068.196492809034	5642.151527102929	5765.61368004639	3799.3927347144436	6078.370453790064	3753.7430995016202	6753.352652810783	5135.650868978884
3691.5847841639834	3892.784945090747	5313.553743215408	6426.3092217230815	4126.195178313363	4136.541931307881	5944.01875778975	4690.167048657489	6253.061986747769	5629.649076919007	4893.684119710109	5296.061031144982	3793.549272500472	4841.239582372578	5128.816140061608	4723.161965582296	5424.973383694638	6582.801720675946	4001.1043429529172	6249.718617446509	3825.420968356995	7040.935881151732	4066.3895889400137	5642.151527102929	5764.798130499854	3797.703751731926	6078.370453790064	3752.536369934515	6726.354742756909	5135.433466996243
3691.5675924437437	3889.1663651071285	5312.621502743807	6426.3092217230815	4126.195178313363	4136.288226967668	5943.981658448144	4685.340449398017	6251.017887943315	5627.996205189075	4893.3915373491045	5296.061031144982	3791.7280343939547	4841.207346888406	5128.816140061608	4718.2730030684725	5424.973383694638	6582.801720675946	3997.264928093221	6247.479427139264	3825.420968356995	7002.953471256553	4062.464126585768	5642.151527102929	5764.798130499854	3797.703751731926	6066.487745667568	3750.822370341873	6726.354742756909	5135.433466996243
3691.4281983229894	3889.1663651071285	5312.621502743807	6426.3092217230815	4126.195178313363	4135.965909939016	5943.501562073288	4683.674316836446	6245.498819804922	5627.996205189075	4893.3915373491045	5296.061031144982	3790.047325495774	4841.207346888406	5128.804791044871	4716.4371804765	5424.971142632747	6582.801720675946	3997.264928093221	6247.479427139264	3824.934307936108	6977.280476941606	4061.2120298905133	5642.151527102929	5764.563501267014	3797.703751731926	6066.487745667568	3748.961179071329	6726.354742756909	5135.433466996243
3688.691389027379	3889.062148151197	5311.529761547854	6409.412943476712	4123.521512106877	4135.070737350704	5942.971002212127	4667.191885117752	6245.498819804922	5627.988685697748	4887.460078717899	5293.578447954811	3787.1520408127453	4841.207346888406	5126.747657824082	4716.129476047755	5424.967313109899	6582.801720675946	3997.264928093221	6247.2021276828455	3821.404091342997	6977.280476941606	4061.2120298905133	5642.151527102929	5763.942563466862	3788.9324764268517	6066.487745667568	3748.961179071329	6726.126546066099	5135.433466996243
3688.5301725215268	3887.9847948572424	5304.95284348978	6409.412943476712	4122.8169882390885	4132.359679773124	5942.935306137688	4663.443019547358	6245.498819804922	5627.988685697748	4878.279553445576	5293.578447954811	3787.1520408127453	4841.207346888406	5123.6080788076315	4716.129476047755	5424.858922648369	6582.801720675946	3994.6387944493918	6247.2021276828455	3821.404091342997	6977.280476941606	4061.2120298905133	5642.151527102929	5761.272853533354	3788.9324764268517	6066.487745667568	3748.445167319619	6724.631811966919	5134.9187346396775
3687.0213629169407	3887.9847948572424	5304.694677070844	6409.1154465359805	4117.451400360848	4132.357894222712	5942.935306137688	4663.443019547358	6245.117125922165	5627.988685697748	4877.79108740616	5293.578447954811	3787.1520408127453	4841.207346888406	5123.6080788076315	4716.067493906089	5424.289981380967	6582.801720675946	3992.2324532113253	5926.929858262927	3820.462010165159	6977.280476941606	4058.7372244651215	5633.656239413598	5754.206264256131	3788.9324764268517	6058.770915662836	3743.5513538323075	6722.098194308393	5134.9187346396775
3686.1513924789947	3886.671493759148	5304.504090570301	6409.1154465359805	4071.878402369911	4131.740090092182	5942.935306137688	4663.443019547358	6245.117125922165	5627.988685697748	4877.79108740616	5292.860300416591	3785.005114495473	4835.501488180121	5123.6080788076315	4715.833307946795	5424.261734569483	6570.758704443453	3992.2324532113253	5874.358639440759	3820.462010165159	6977.280476941606	3944.6135089287586	5633.656239413598	5749.023904197111	3788.9324764268517	6036.9170419932525	3743.5513538323075	6721.850623204368	5134.9187346396775
3685.2381539703442	3886.671493759148	5303.943053431423	6409.1154465359805	4071.878402369911	4129.163507390545	5942.004107673103	4663.443019547358	6245.117125922165	5627.988685697748	4877.79108740616	5291.86627811928	3785.005114495473	4835.501488180121	5120.763860204892	4715.833307946795	5424.120477236638	6570.758704443453	3991.004551842666	5874.358639440759	3817.4300808793696	6977.280476941606	3938.082289007467	5633.656239413598	5742.158605909311	3787.037636747383	6029.74018667354	3739.1387567585266	6703.495111173879	5134.583756978729
3685.2381539703442	3886.671493759148	5303.796798068088	6409.072594432146	4070.9003599433213	4129.163507390545	5941.163274014656	4659.618019203033	6244.805027073873	5625.398445086126	4877.79108740616	5291.846371156992	3785.005114495473	4835.501488180121	5120.499522860222	4715.833307946795	5422.759960892781	6570.758704443453	3991.004551842666	5858.057714643837	3817.4300808793696	6977.119631346271	3938.082289007467	5633.44282197523	5742.026462270369	3787.037636747383	6029.74018667354	3739.1387567585266	6696.969932567656	5124.648818978007
3684.518382382538	3883.518861628825	5303.796798068088	6409.072594432146	4070.361966432253	4128.852219544052	5941.1434173645575	4658.532795460369	6242.732743587723	5620.759310005965	4877.79108740616	5291.846371156992	3781.922704804518	4835.493295045957	5111.375797723809	4715.833307946795	5422.575917832271	6569.073259280316	3990.350434300397	5788.906300662886	3816.4214791666377	6974.040633707079	3934.5381040952934	5633.408426128026	5742.026462270369	3786.65826421989	6024.236034446429	3737.9940217344383	6696.699208854988	5122.37909039055
3683.319763289008	3883.518861628825	5302.745582427163	6409.065727490127	4069.4676746850632	4126.188757551292	5940.888732006371	4657.797579616493	6242.015521904728	5620.717920455627	4877.79108740616	5291.844975244812	3781.288441652756	4835.488556760469	5111.375797723809	4703.272299454569	5421.526928255208	6567.5261180013285	3990.350434300397	5766.158242071607	3814.887745584673	6973.900860883062	3932.2994576676874	5633.408426128026	5740.94454284798	3786.65826421989	6017.641190625881	3735.7308103718024	6696.699208854988	5122.37909039055
3683.319763289008	3882.035690843819	5302.663788586545	6406.362132343189	4069.4676746850632	4126.188757551292	5940.888732006371	4656.379257349934	6241.910117932985	5620.709446433908	4875.784700037768	5291.809434226836	3772.2392550415148	4835.478655677133	5111.375797723809	4693.456355870723	5421.526928255208	6567.5261180013285	3989.5179528555163	5766.158242071607	3814.887745584673	6958.504387839346	3931.823540003542	5633.408426128026	5737.4929247144555	3786.6438886453498	6017.641190625881	3735.7308103718024	6688.424943427244	5122.367341987151
3681.1040506207733	3880.7314723625163	5295.58202630013	6405.366326279312	4069.450618516749	4126.188757551292	5940.888732006371	4654.957499905106	6241.9074379130425	5620.707210495813	4868.90283217387	5291.805604038131	3771.788974510536	4835.472128441701	5111.375797723809	4690.772595575867	5421.526928255208	6567.112573857183	3989.413138085317	5754.746820586112	3814.815834289525	6941.570865833787	3931.7389578032717	5633.402471866151	5732.738281202841	3786.6438886453498	6016.75657057932	3735.7308103718024	6687.040676183658	5122.3640767958495
3680.9624773914825	3880.7314723625163	5293.980946358621	6390.768319069864	4066.426467406157	4124.8773489133755	5940.864989275928	4654.957499905106	6241.896519843134	5620.707121169194	4868.799939441656	5291.674218025485	3771.788974510536	4835.472128441701	5110.360020681658	4690.766852597614	5421.526928255208	6567.112573857183	3988.005707475492	5723.196806863527	3813.758394067313	6941.570865833787	3931.023357666684	5633.402471866151	5732.227155373461	3785.8590353388836	5993.7120351651665	3734.750749345225	6677.398292242424	5122.3640767958495
3678.1177675207637	3875.5012239040307	5293.844957041598	6388.576084467414	4063.6754471161116	4124.8773489133755	5940.855840554461	4648.137299453478	6241.896519843134	5620.707121169194	4868.74847760557	5291.674218025485	3770.448415157307	4835.472128441701	5109.055411744444	4690.766852597614	5421.526928255208	6567.112573857183	3988.005707475492	5723.196806863527	3812.8057259882394	6939.315300483106	3930.8896376750245	5633.402471866151	5731.207919567969	3785.4754122719078	5988.090911919802	3734.750749345225	6669.276284351807	5122.363999575267
3678.1177675207637	3875.5012239040307	5293.844957041598	6388.521950387753	4063.6754471161116	4124.519589976792	5937.15905467393	4646.070100436052	6241.875367291482	5620.370522498377	4867.22353603452	5291.674218025485	3770.4128058455144	4834.938192456015	5108.952885034087	4688.273335368176	5420.742400316256	6564.166457812358	3984.236995440126	5723.196806863527	3812.681004577379	6936.7705801731945	3929.4942809809295	5633.402471866151	5729.781904880246	3780.558956578783	5987.782154770866	3734.750749345225	6664.885780739591	5119.602996791255
3676.277482691523	3875.5012239040307	5293.844957041598	6388.521950387753	4063.6754471161116	4119.931437551426	5937.15905467393	4645.903585913074	6241.875367291482	5620.284800429008	4867.22353603452	5291.674218025485	3768.4206446048756	4834.9154596975495	5105.623255886669	4687.273129788248	5420.525817333399	6564.166457812358	3983.1335409914	5717.937359679271	3808.9266101964913	6936.472386296642	3929.493410453061	5633.402471866151	5728.4711452613155	3780.4192059962215	5987.782154770866	3729.859950681227	6663.397069603348	5119.602996791255
3676.277482691523	3875.5012239040307	5293.844957041598	6388.521950387753	4063.6754471161116	4119.931437551426	5937.15905467393	4645.903585913074	6241.875367291482	5620.196089176137	4864.456934108823	5289.708744762953	3768.4206446048756	4834.9154596975495	5105.444399224927	4687.273129788248	5420.525817333399	6564.166457812358	3983.1335409914	5717.665140075174	3808.9266101964913	6936.472386296642	3929.1884022107038	5633.402471866151	5726.461891425781	3780.4192059962215	5987.782154770866	3729.859950681227	6663.397069603348	5119.602996791255
3676.277482691523	3875.5012239040307	5293.560594496494	6388.521950387753	4063.6754471161116	4118.42755147576	5937.15905467393	4645.903585913074	6241.875367291482	5620.121821097826	4864.434410455649	5289.24737975402	3768.1773798280074	4834.2264210097965	5104.954467984233	4687.2253009708165	5420.525817333399	6564.166457812358	3983.1335409914	5717.457997018522	3800.6467441233417	6936.472386296642	3929.098218909403	5632.9119070619245	5725.82815982707	3780.4192059962215	5987.283988283754	3728.1431951249733	6663.397069603348	5119.602996791255
3675.6756623419897	3870.5918357374803	5293.560594496494	6384.52174123264	4061.177379434711	4118.42755147576	5937.15905467393	4645.893808276918	6241.875367291482	5619.257883313387	4864.434410455649	5289.24737975402	3765.6900478906964	4834.2264210097965	5101.5041676069295	4687.2253009708165	5420.525817333399	6564.166457812358	3983.1335409914	5702.506091692213	3792.6828381051673	6936.462490647544	3925.4801675001795	5632.9119070619245	5725.82815982707	3780.4192059962215	5987.132708735193	3728.1431951249733	6661.826733892672	5119.602996791255
3675.2465247476484	3870.5918357374803	5293.560594496494	6384.255212008548	4060.7298694100873	4118.42755147576	5937.15905467393	4645.89310421357	6241.875367291482	5619.257883313387	4864.375701401827	5289.222986785155	3764.5820400232806	4828.924552288308	5099.8354539523225	4687.2253009708165	5420.456321428318	6564.166457812358	3983.125746197276	5702.506091692213	3792.6828381051673	6936.462490647544	3925.4801675001795	5632.165783140728	5725.631683948024	3779.2856494811194	5983.718263541203	3728.1431951249733	6657.756314460201	5119.602996791255
3672.51872540935	3870.5918357374803	5293.560210451353	6384.255212008548	4060.7298694100873	4117.0701431156285	5937.15905467393	4645.892447408622	6238.109558908727	5619.257883313387	4864.375701401827	5289.219211391679	3764.555574215826	4828.824285847036	5099.724173424937	4687.2253009708165	5420.456321428318	6564.166457812358	3980.914614792625	5686.400737578591	3790.7268070848804	6933.35957937617	3925.4801675001795	5630.70009397815	5725.6143434603755	3778.4234510979513	5978.40245705374	3726.234375004475	6657.752835261909	5119.602996791255
3672.51872540935	3870.5918357374803	5293.560210451353	6384.226723429687	4060.1206312448207	4117.0701431156285	5937.15905467393	4643.259122800363	6238.099868966858	5619.257883313387	4862.293747461204	5289.219211391679	3764.555574215826	4826.985211584847	5098.320593760864	4687.2253009708165	5420.456321428318	6563.15533220438	3980.914614792625	5684.456415661822	3790.7268070848804	6921.036455553479	3925.3306915623525	5630.673782080179	5725.6143434603755	3778.4234510979513	5978.392844925933	3726.234375004475	6654.896453895525	5119.015343271727
3672.51872540935	3869.89441567394	5292.280750684751	6384.226723429687	4059.620203005614	4116.539867239383	5937.15905467393	4643.259122800363	6238.099868966858	5619.257883313387	4859.8538681691625	5289.2157591815885	3762.4491445702097	4826.436848442808	5098.320593760864	4687.2253009708165	5420.456321428318	6562.328104700913	3977.683117552174	5684.456415661822	3790.650140219651	6921.036455553479	3925.3306915623525	5630.673782080179	5725.431569435243	3778.4234510979513	5978.392844925933	3725.8974640097376	6654.896453895525	5118.6644401280155
3671.9533418642604	3869.89441567394	5292.280750684751	6366.714519317066	4058.583844666562	4115.831192676511	5937.15905467393	4643.259122800363	6238.099868966858	5619.257883313387	4859.739223036151	5289.2157591815885	3760.1857619079665	4826.38233875607	5098.288083667179	4686.832863610703	5420.456321428318	6562.277237713179	3977.683117552174	5684.078177331663	3789.923942880985	6919.23451118852	3924.4770519847034	5630.67353184206	5725.322095196377	3777.557974982697	5978.392844925933	3725.033876498428	6648.282887393714	5118.642769250728
3667.496175201757	3869.8730179732274	5290.860085505533	6365.055896079123	4058.132377310749	4105.317457824546	5935.570756046998	4643.250751268934	6238.089979352913	5619.257883313387	4858.748536433221	5288.837448779919	3760.1857619079665	4826.380963525593	5095.8564839397	4686.832863610703	5420.456321428318	6562.269680041418	3967.5717535826575	5684.078177331663	3787.288247838682	6918.87589227812	3924.386192055892	5629.4301986396595	5724.4583915465455	3772.209773972695	5969.6762597436045	3715.75927065294	6644.928531116741	5118.642769250728
3664.802710426525	3869.3203952819113	5290.0141669168615	6364.84301971867	4052.0187253619265	4105.2478966937	5935.454555090291	4643.250751268934	6238.089979352913	5619.257883313387	4858.538528466799	5288.837448779919	3757.506330098245	4826.380963525593	5094.9387224002785	4686.832863610703	5420.456321428318	6562.257446904376	3966.305037569411	5684.078177331663	3787.288247838682	6900.377388506522	3920.4332097890556	5629.292560110336	5724.446748512615	3769.3068542508295	5969.6762597436045	3715.75927065294	6644.686466387944	5118.642769250728
3664.802710426525	3868.266187109408	5285.318346780339	6364.497940523794	4052.0187253619265	4105.2478966937	5935.454555090291	4642.887350947987	6238.089979352913	5619.257883313387	4858.459818174551	5288.836474704092	3757.506330098245	4822.396951062212	5094.9387224002785	4686.832863610703	5420.456321428318	6560.724472856618	3966.305037569411	5683.65261780459	3786.576287485218	6885.974932755662	3920.4332097890556	5626.6993276045005	5720.70223868033	3769.3068542508295	5969.6762597436045	3715.2290051198233	6644.686466387944	5118.642769250728
3664.802710426525	3867.111300465891	5285.318346780339	6364.497940523794	4052.0187253619265	4105.221593419621	5935.454555090291	4641.069300604042	6238.089979352913	5619.257883313387	4854.378789775063	5288.836474704092	3756.037597427693	4821.0292606007115	5094.9387224002785	4686.832863610703	5420.456321428318	6558.55632818833	3966.305037569411	5679.032088477199	3786.576287485218	6885.974932755662	3920.4278671685097	5624.525694813441	5720.70223868033	3769.3068542508295	5969.6762597436045	3715.2290051198233	6638.802098149678	5118.625447330979
3664.0836147866885	3862.7299239253784	5285.318346780339	6358.265388949569	4050.1789686618404	4104.090718199655	5933.437324142988	4640.439232757461	6238.089979352913	5617.932991846896	4854.109331142937	5288.8330457401125	3751.2668651957933	4820.7194847766705	5093.597887068085	4686.832863610703	5420.456321428318	6557.828125813573	3964.550065507382	5677.5993500066925	3785.91234254282	6885.724107094904	3918.995634460892	5624.418425679141	5720.70223868033	3767.0685527656256	5967.350311020622	3715.2290051198233	6638.802098149678	5116.918730636497
3662.3197055123724	3862.7267291081707	5285.318346780339	6358.265388949569	4050.1789686618404	4102.29251388577	5933.13164949116	4638.716368119968	6238.089979352913	5617.440771262562	4853.426947654698	5288.832868001427	3751.2668651957933	4816.708421046869	5093.597887068085	4685.98211427224	5420.456321428318	6555.876872457076	3964.550065507382	5669.740806898319	3782.436276949651	6883.5713433841465	3916.6202230949802	5624.416493515786	5720.2462246454415	3766.990737630439	5959.711465994434	3713.8682487055858	6637.016593604678	5116.820199106478
3662.3197055123724	3862.7267291081707	5283.376693334761	6358.265388949569	4050.1789686618404	4102.29251388577	5933.13164949116	4638.368985219624	6238.089979352913	5617.43346919209	4853.169170040377	5288.832868001427	3751.2668651957933	4816.708421046869	5093.597887068085	4685.798205814261	5418.558829426398	6555.500255810715	3964.550065507382	5650.754101030482	3782.436276949651	6880.834004593465	3916.6202230949802	5623.472747007765	5720.160893293882	3766.990737630439	5959.711465994434	3713.8682487055858	6634.980935869508	5116.820199106478
3661.951713827678	3861.7612981962784	5282.960725669761	6355.149057898831	4048.2365111973436	4102.008074639569	5933.13164949116	4638.277957621738	6235.931957132523	5617.431957980495	4852.682662038978	5288.288910353814	3750.695949837803	4816.708421046869	5093.597887068085	4684.248262591958	5418.062833969079	6555.431262288936	3964.5493138199818	5644.387747723537	3782.436276949651	6879.948520458093	3915.3695685495395	5621.312533870988	5720.158784268648	3766.4063086306887	5952.586757439338	3712.7099681765585	6629.302896094256	5116.819426536291
3661.951713827678	3861.7612981962784	5282.960725669761	6355.149057898831	4048.2365111973436	4102.008074639569	5933.13164949116	4638.189267157619	6235.931957132523	5617.431957980495	4852.374126215726	5288.288910353814	3748.4383998723824	4816.708421046869	5093.597887068085	4684.248262591958	5417.691886269037	6555.431262288936	3964.5493138199818	5644.387747723537	3782.436276949651	6879.565673461867	3915.3695685495395	5621.305320926553	5720.1417527662215	3766.4063086306887	5952.586757439338	3712.7099681765585	6628.548972073684	5116.817283734889
3661.7020713642914	3861.7612981962784	5282.941780816884	6355.149057898831	4048.0669535196957	4101.266882078518	5933.122261698041	4638.189267157619	6235.931957132523	5617.076897855137	4852.374126215726	5288.288910353814	3748.4383998723824	4816.708421046869	5093.597887068085	4684.248262591958	5417.673655481472	6555.376634477558	3960.1413667986913	5639.711169317916	3782.1729703965093	6879.565673461867	3914.3961920625943	5621.289695483889	5719.964482536316	3766.300210348786	5952.586757439338	3712.4119736999864	6628.548972073684	5116.817283734889
3660.8207155452656	3859.842456272341	5282.937281329232	6355.149057898831	4046.5351706483393	4101.266882078518	5932.050899738331	4638.040759365587	6235.036992726182	5617.076897855137	4852.374126215726	5288.288910353814	3747.6760200009803	4816.70532842697	5093.597887068085	4684.200444832697	5417.6408160626925	6555.376634477558	3960.1413667986913	5630.759229941181	3781.3658557545623	6879.518212776931	3914.115810812485	5621.281829802165	5719.959383069703	3766.300210348786	5952.586757439338	3711.97432866259	6628.548972073684	5116.222468965076
3658.628790655185	3856.1465716153393	5282.937281329232	6355.1304579021	4046.5351706483393	4100.292457970243	5932.050899738331	4638.040759365587	6234.97248400537	5617.076897855137	4852.374126215726	5288.288910353814	3747.6760200009803	4816.474407947713	5093.597887068085	4684.200444832697	5417.6408160626925	6555.30173239385	3960.1413667986913	5623.430845547258	3780.0602336413303	6879.501097119543	3908.098262926198	5620.601251037955	5719.9357740905925	3764.0434756917775	5952.586757439338	3708.859825214406	6628.494950284612	5116.15790944272
3656.9459656197914	3856.1465716153393	5282.782021414561	6349.692680394873	4043.6758892482176	4099.826465054608	5932.050899738331	4638.032080040077	6232.972352814008	5615.923037738315	4852.374126215726	5288.185475042015	3744.1748874714785	4813.93414823955	5093.597887068085	4684.200444832697	5417.607284559106	6554.121180359743	3960.1413667986913	5618.888205673105	3778.4553640693684	6879.496950216812	3908.098262926198	5619.999424357322	5719.9357740905925	3763.6300353620254	5947.615799406482	3707.471785885141	6628.494950284612	5116.15790944272
3656.9459656197914	3856.1465716153393	5282.782021414561	6347.915303889423	4043.6461537030546	4097.452942983986	5931.471494246587	4638.011810175993	6232.843505151701	5615.917250683333	4852.374126215726	5288.185475042015	3744.1748874714785	4813.93414823955	5093.597887068085	4681.679748084814	5417.606472689518	6553.1515352736615	3954.4002229649423	5613.147790531955	3778.4553640693684	6871.723371099623	3903.9217976645796	5619.931774816892	5705.91586670385	3761.4038909308338	5946.9725412744065	3707.2590064736164	6615.100369008848	5116.154632183101
3655.0662086082884	3856.1465716153393	5282.782021414561	6347.915303889423	4039.168378932537	4097.452942983986	5931.471494246587	4638.011810175993	6232.765823008813	5615.916723124399	4851.984728498771	5287.56730929468	3740.9267501131662	4813.93414823955	5093.597887068085	4681.419162446764	5417.584599938124	6553.1515352736615	3954.4002229649423	5613.147790531955	3776.925763814561	6871.723371099623	3903.522675509601	5619.931774816892	5704.18564103515	3760.8585418570956	5946.907781930165	3706.723640668035	6615.100369008848	5116.100902611494
3655.0662086082884	3855.352342574889	5282.782021414561	6347.915303889423	4039.168378932537	4097.452942983986	5931.454075332083	4637.2100685194055	6232.221464276115	5615.915922110651	4851.984728498771	5287.56730929468	3740.546951211757	4813.93414823955	5090.723300656629	4681.419162446764	5417.172052349878	6552.887105779672	3954.4002229649423	5612.440531024646	3776.925763814561	6870.649886792776	3903.522675509601	5619.856148356406	5704.139547715531	3760.8585418570956	5946.607598619501	3706.723640668035	6614.627271732702	5116.090460330771
3653.9214900829734	3854.5130314084536	5282.782021414561	6343.595303958078	4039.168378932537	4095.471837590902	5931.454075332083	4625.382423814008	6232.18187444681	5615.915922110651	4851.984728498771	5287.56730929468	3738.302804416364	4813.93414823955	5090.723300656629	4681.380203011194	5417.172052349878	6552.807285396584	3954.3457462436854	5608.6648970674105	3776.604004493658	6870.435852970077	3900.814484327514	5619.832211188295	5704.139547715531	3760.741068213695	5943.253054898564	3700.7540050559855	6614.612927926896	5116.090460330771
3652.9526282913375	3852.801674575596	5281.609390986321	6343.595303958078	4036.8557544607174	4093.216151080924	5930.011313364486	4623.753717654599	6232.18187444681	5615.915922110651	4851.239400607825	5287.264650224206	3734.4518927954255	4813.93414823955	5090.723300656629	4681.380203011194	5417.170867610321	6552.807285396584	3951.5764279330397	5602.80262994602	3775.289289028713	6870.159338669346	3898.849560827697	5619.829372771126	5704.139547715531	3759.0196742220965	5942.791959691062	3699.139473945257	6613.326582995655	5116.090228429957
3647.014749662044	3852.5410431448627	5281.6085158334945	6343.595303958078	4036.0024303748633	4091.3320843556976	5929.906838804074	4623.753717654599	6232.18187444681	5615.907198113042	4851.205818280965	5287.07102700384	3734.4518927954255	4813.93414823955	5089.140254648473	4681.380203011194	5415.760754437518	6552.807285396584	3951.5764279330397	5602.774173300408	3772.3601648894214	6869.160561225366	3896.6062735808846	5619.829372771126	5701.896332195365	3756.7486876375206	5937.415296399391	3698.7237329780937	6610.619453230634	5114.893204493861
3647.014749662044	3851.0473665182935	5281.607539694811	6343.595303958078	4035.715940637074	4087.7504429706432	5929.806233016064	4623.753431037609	6232.181362288099	5608.771663240654	4851.199095696627	5287.07102700384	3733.549540581465	4813.93414823955	5083.034883421408	4681.380203011194	5415.760754437518	6539.656214883535	3947.317618552738	5595.774101775584	3772.3601648894214	6869.0896423693985	3894.4114110376627	5619.829367608316	5701.766351062468	3751.53125857956	5935.248141110313	3698.7237329780937	6606.505378587452	5114.893204493861
3647.014749662044	3850.3231877257786	5281.607539694811	6343.595303958078	4035.715940637074	4086.278837504615	5929.806233016064	4623.753431037609	6232.176315220685	5607.215727694872	4851.199095696627	5287.070045181112	3732.12895398388	4813.93414823955	5083.034883421408	4681.380203011194	5415.760754437518	6539.656214883535	3946.0259738755035	5594.385601527102	3772.3601648894214	6869.0896423693985	3894.4114110376627	5619.829129802101	5700.452791481943	3750.642921528117	5934.665999710609	3698.7194439572236	6604.609404153267	5114.893204493861
3645.6123809380115	3850.3231877257786	5281.607532424564	6343.595303958078	4035.715940637074	4086.278837504615	5929.640329023204	4623.753431037609	6229.880161942642	5607.2105689128875	4851.199095696627	5287.0636800438215	3732.12895398388	4813.93414823955	5083.034883421408	4681.380203011194	5415.760754437518	6539.48793805082	3946.0259738755035	5594.385601527102	3772.3601648894214	6869.0896423693985	3894.4114110376627	5619.829129802101	5700.452698036884	3750.642921528117	5934.624131844894	3698.506620172333	6604.381823236699	5114.893204493861
3645.583997498446	3848.0733605264863	5281.607532424564	6338.0537620140385	4035.0788420356675	4086.15863710708	5929.623505312242	4621.927455370764	6228.644383220199	5604.660329023284	4851.199095696627	5287.0636800438215	3727.438014048763	4813.93414823955	5083.034883421408	4681.380203011194	5415.760754437518	6537.472675986953	3946.0259738755035	5591.932240291739	3771.577041547538	6866.792644067024	3893.6001008777284	5618.039222076094	5700.452698036884	3750.574421367946	5929.314697848243	3698.3587205673257	6604.381823236699	5114.893204493861
3644.185433436547	3848.0733605264863	5281.596936638773	6338.0537620140385	4033.9232605356597	4085.360209207343	5929.623505312242	4621.058217011673	6227.778949492339	5603.83073201713	4851.199095696627	5286.911894142961	3727.438014048763	4808.167659543047	5083.034883421408	4681.380203011194	5414.774204365498	6536.761745099849	3944.4961901554684	5578.255493521159	3771.577041547538	6866.300596655551	3893.0839734816855	5618.039222076094	5695.584519777732	3747.9872490366715	5928.836731126035	3697.0055438538348	6599.031525565154	5114.893204493861
3644.185433436547	3839.6018102056764	5281.596936638773	6338.034382283164	4033.516267369874	4085.360209207343	5929.623505312242	4620.950368249078	6227.514405037029	5603.83073201713	4850.841357056461	5286.911894142961	3727.438014048763	4808.167659543047	5083.034883421408	4681.380203011194	5413.408453858312	6536.761745099849	3944.4961901554684	5575.302366240912	3770.767871673672	6866.300596655551	3893.0839734816855	5617.66119629057	5695.215226464468	3747.9872490366715	5928.836731126035	3696.7613040009483	6599.031525565154	5114.893204493861
3642.9876921515915	3839.6018102056764	5280.071383244989	6338.014428362887	4033.206633592913	4083.881373337579	5929.588135269862	4620.950368249078	6227.514405037029	5603.824571399529	4848.581960735031	5286.911894142961	3719.819222867288	4808.167659543047	5083.034883421408	4681.380203011194	5413.404304792259	6532.625211599555	3943.5463634288762	5565.392908391332	3770.767871673672	6865.785984835131	3892.8825022245915	5617.66119629057	5695.215226464468	3746.166349056991	5923.493795456754	3695.5937841925092	6599.031525565154	5114.893204493861
3642.9876921515915	3838.343250168775	5275.9716200762305	6337.994748880092	4032.355340972848	4082.6557304651037	5929.547172534174	4620.836676270224	6227.514405037029	5603.824571399529	4848.558981650464	5286.911894142961	3719.819222867288	4806.218253030436	5083.034883421408	4681.380203011194	5413.400385194544	6531.5421276328525	3941.9754648982953	5564.7070326887815	3768.6990759574405	6862.901933459349	3892.4600949372307	5617.643396018646	5695.215226464468	3746.166349056991	5923.493795456754	3695.2935514610485	6594.242520482002	5112.891508452729
3640.0857458260607	3838.343250168775	5274.256053761679	6337.842325853728	4027.0162421697887	4075.835933739098	5929.547172534174	4620.836676270224	6227.514405037029	5603.8232683916285	4848.545088404733	5286.824775666995	3719.7698716839204	4805.49556206092	5082.412380082378	4681.380010938181	5412.173186985777	6531.417304998523	3931.5006454811864	5564.7070326887815	3761.6215748769173	6862.664845090024	3886.75551145939	5617.643396018646	5690.805375796573	3742.823190944049	5923.493677178697	3691.3544084206787	6594.088443755911	5110.5653491363155
3640.0857458260607	3811.372014139079	5274.256053761679	6337.842325853728	4027.0162421697887	4075.835933739098	5929.547068537484	4620.836676270224	6227.514405037029	5603.822734425635	4848.545088404733	5286.668122951731	3673.0847266799246	4805.49556206092	5082.062326721143	4681.181642207304	5410.652266374984	6531.394914845314	3931.5006454811864	5564.7070326887815	3761.6215748769173	6862.411311642836	3886.75551145939	5617.642630586513	5690.805375796573	3742.823190944049	5923.4936082865515	3691.3544084206787	6594.029166979854	5110.5653491363155
3640.0857458260607	3810.48566436087	5273.868749725512	6337.84037909603	4027.0162421697887	4074.159198571821	5929.547068537484	4620.836676270224	6227.514405037029	5603.822734425635	4848.545088404733	5286.668122951731	3672.7400185767656	4805.49556206092	5081.937469796712	4680.742630165699	5410.652266374984	6531.394914845314	3931.5006454811864	5564.5291854886655	3761.233185339682	6862.29407807308	3885.6757573746354	5617.642492481826	5690.805375796573	3742.823190944049	5923.4936082865515	3687.0391330688217	6594.029166979854	5110.5653491363155
3640.0857458260607	3810.48566436087	5273.868749725512	6337.84037909603	4027.0162421697887	4074.159198571821	5929.547068537484	4620.836676270224	6227.514405037029	5603.822734425635	4848.545088404733	5286.668122951731	3672.5353998941905	4805.479763166516	5081.922846701918	4678.685139174553	5410.652266374984	6531.393495697897	3930.6792431886724	5560.719902792146	3760.443603349094	6862.2817798636015	3885.6757573746354	5617.642446593458	5690.805375796573	3742.280767781354	5923.4936082865515	3687.0391330688217	6594.029166979854	5110.564637733438
3640.0857458260607	3810.327464278522	5273.868749725512	6337.839958256794	4027.0162421697887	4073.9823438717112	5929.547068537484	4620.836676270224	6227.514405037029	5603.41464167075	4848.545079727402	5286.668122951731	3672.5353998941905	4805.479352245138	5081.921541412087	4678.347606670239	5408.228977747431	6531.333313736023	3930.6792431886724	5560.161135992	3760.443603349094	6862.280963736688	3885.6757573746354	5617.642404710232	5686.243535940507	3742.280767781354	5923.49332388473	3687.0391330688217	6594.015036673611	5110.564074250938
3640.0857458260607	3807.344505058956	5273.6794950972835	6337.694898262465	4027.0162421697887	4073.9823438717112	5929.28963097996	4620.836676270224	6225.529424607398	5603.395992480506	4848.545041122802	5286.668122951731	3669.7589560144215	4805.479352245138	5081.917946861086	4678.236150248089	5408.228977747431	6531.309600658916	3929.273146851442	5559.869693882803	3760.443603349094	6862.280963736688	3885.6757573746354	5617.642401933704	5686.243535940507	3742.280767781354	5923.49332388473	3687.0391330688217	6594.015036673611	5110.564074250938
3639.663901002192	3806.4584442179967	5273.453490612099	6337.694898262465	4026.308983995089	4071.6870214969913	5929.28963097996	4620.836676270224	6225.061258235451	5603.395992480506	4848.541221691401	5286.668122951731	3669.756557809749	4805.479352245138	5081.915207655412	4678.082645318623	5408.228977747431	6531.309600658916	3928.0064553329066	5559.869693882803	3760.2135495798984	6862.280963736688	3885.0304297474795	5617.64240127015	5686.243535940507	3740.3222934465853	5923.49332388473	3686.047784231486	6594.015036673611	5110.564073424939
3639.663901002192	3802.007099369376	5273.4481649223	6337.694898262465	4026.308983995089	4068.923747771749	5929.28963097996	4620.836676270224	6225.059787425314	5603.395992480506	4848.540936133111	5285.993830026325	3653.312086414589	4805.479352245138	5081.914861414234	4678.076949789076	5408.228977747431	6531.309600658916	3925.693809272683	5555.348894787185	3760.0526408006094	6861.571497616034	3882.8199772169305	5617.64240127015	5686.243535940507	3737.3905418932472	5923.49332388473	3684.557969338067	6594.015036673611	5110.564073424939
3639.663901002192	3801.4961568285926	5273.4481649223	6334.2776785922	4026.308983995089	4068.923747771749	5929.28963097996	4620.836676270224	6224.148004874355	5603.395992480506	4848.528817741083	5285.993830026325	3653.312086414589	4805.479352245138	5081.914861414234	4678.076949789076	5408.228977747431	6531.309600658916	3925.693809272683	5555.348783303378	3759.493081946399	6858.860102346587	3882.8199772169305	5617.64240127015	5686.243535940507	3737.358723263269	5923.49332388473	3684.557969338067	6592.75327888945	5110.5640729531415
3638.09219317353	3798.3346395864382	5273.4481649223	6333.814952759266	4025.1443537823293	4068.923747771749	5929.28963097996	4620.836676270224	6223.1711974678	5603.395992480506	4848.525671494227	5285.956345893534	3652.303744474318	4805.448079189956	5081.914861414234	4677.924785182317	5408.228977747431	6531.309600658916	3925.693809272683	5555.348783303378	3757.925449031798	6858.728245728809	3882.3877821342376	5617.64240127015	5686.14878599154	3737.208107120894	5921.548254101154	3684.557969338067	6591.960383718569	5110.563979825509
3638.09219317353	3798.3346395864382	5273.445563670799	6333.00382687083	4024.2991787627498	4068.646039671416	5929.28963097996	4620.836676270224	6222.576077482465	5603.395992480506	4848.525671494227	5285.214118469291	3652.0409703018586	4804.619299761887	5081.822939661284	4677.227825543623	5402.424279311384	6530.149927750191	3924.673599792215	5555.22694524079	3757.925449031798	6858.728245728809	3881.880981948099	5617.64240127015	5686.14878599154	3736.8302746198397	5915.400821288267	3681.9603778764076	6591.241727463925	5110.311722656169
3637.9289657678173	3797.495891782008	5273.442856927704	6332.965610218287	4023.66066439133	4068.646039671416	5929.28963097996	4619.6190958200905	6222.54500297631	5602.6397309842005	4848.525606016829	5285.212616752433	3650.8573898456734	4804.619299761887	5080.9826834341475	4674.338640315107	5402.424279311384	6530.149927750191	3924.673599792215	5555.22694524079	3757.925449031798	6858.728245728809	3881.4438946842947	5617.64240127015	5685.977747590372	3736.8302746198397	5912.865375887465	3681.9603778764076	6591.207405338894	5109.369657756281
3637.9289657678173	3797.495891782008	5272.280396144513	6332.685871398247	4023.66066439133	4068.2665922186497	5929.28963097996	4619.489950409648	6221.86103699905	5601.421451271883	4848.525606016829	5285.204873528361	3650.8573898456734	4802.568508911542	5080.9826834341475	4674.231598820223	5402.424279311384	6529.0742118116505	3924.673599792215	5549.354313361609	3757.925449031798	6858.728245728809	3881.4438946842947	5617.160210330356	5685.977747590372	3736.464291317695	5912.041549915834	3681.9603778764076	6591.149350879317	5108.742398745565
3636.426977597692	3797.495891782008	5272.280396144513	6332.685871398247	4021.2381750464806	4066.0666438323437	5929.28963097996	4619.489950409648	6221.418584060847	5600.647337724347	4844.460874815315	5284.3699814095635	3646.3888276245275	4802.256252448521	5080.9826834341475	4674.231598820223	5402.424279311384	6529.0742118116505	3924.0793447509996	5549.354313361609	3756.14591276622	6858.728245728809	3880.638857878015	5617.160210330356	5684.326099739399	3734.096315046057	5912.041549915834	3681.3205436707412	6591.149350879317	5108.742398745565
3636.426037791358	3797.3457927474783	5270.0226853819	6332.579917068258	4018.159884781796	4066.0666438323437	5929.010217366519	4619.023483190669	6221.264452400863	5600.345511757683	4843.507604358104	5284.014738615915	3646.3888276245275	4801.445811630388	5080.9826834341475	4674.231598820223	5402.424279311384	6529.0742118116505	3921.6685851328766	5549.354313361609	3755.4806610562223	6858.465694951509	3877.3536792029427	5615.659033881407	5683.29945264869	3734.096315046057	5912.041549915834	3679.7813103833296	6590.229678485274	5108.6831337351305
3636.426037791358	3795.6391053502293	5269.4065430188075	6332.579917068258	4018.159884781796	4063.2587621521693	5928.958119703919	4618.993361482235	6221.1528579511405	5600.035823834456	4843.507604358104	5284.014738615915	3646.3888276245275	4799.9539752508135	5080.981516492959	4674.231598820223	5401.654971585109	6529.0742118116505	3918.9411883694156	5549.354313361609	3754.826907612877	6858.414484648727	3877.3536792029427	5615.659033881407	5683.209770108961	3733.1024649842425	5910.626497484614	3676.631949544215	6590.229678485274	5108.675421588594
3635.3552148683166	3795.1283035772444	5268.644215551216	6332.579917068258	4018.159884781796	4062.8195245012594	5928.958119703919	4617.804365499238	6221.1528579511405	5600.035823834456	4843.007015774778	5283.705888131433	3644.4779610231744	4799.2689431080125	5080.545083989669	4674.231598820223	5399.38412867067	6529.0742118116505	3918.8601965998578	5549.354313361609	3753.1908999899174	6858.381770033698	3877.3536792029427	5615.659033881407	5683.199538881168	3729.377055500072	5910.626497484614	3676.631949544215	6590.229678485274	5108.6129822887015
3633.757413977837	3795.0485658676453	5268.489590133508	6332.343743768668	4018.159884781796	4062.8195245012594	5928.958119703919	4617.804365499238	6221.126293214358	5600.034596710588	4842.824315999819	5282.972704594497	3644.4779610231744	4799.076892057403	5080.27074561082	4674.231598820223	5399.32734074258	6528.807310711382	3918.693061588222	5549.354313361609	3753.1908999899174	6858.226507313324	3877.3536792029427	5615.659033881407	5683.1887897708875	3729.377055500072	5910.176485501186	3676.631949544215	6585.048780554787	5108.273684032407
3633.757413977837	3794.052546116835	5268.489590133508	6332.343743768668	4017.430513207696	4062.0134784622624	5928.958119703919	4617.804365499238	6220.886366857039	5600.03405378155	4842.806145340246	5282.967139750008	3644.4779610231744	4799.075204123152	5080.2304538209555	4674.011326630463	5399.32734074258	6528.807310711382	3917.3820172653714	5549.142902854121	3751.8528791874437	6858.190132486178	3874.9301229189614	5615.659033881407	5682.250002324544	3728.8065426901035	5910.151447399635	3675.2382852751193	6584.597817608179	5108.201739598948
3633.757413977837	3793.7577639129167	5268.489590133508	6332.343743768668	4017.2523722491796	4060.5504546241245	5928.958119703919	4617.804365499238	6220.886366857039	5600.0316743727935	4842.689173154497	5282.859739373438	3643.564989914053	4799.072767289837	5080.2304538209555	4674.010976017761	5399.32734074258	6528.807310711382	3917.3820172653714	5542.130375867369	3750.901872822774	6858.190132486178	3874.9301229189614	5615.659033881407	5682.250002324544	3728.7414237039116	5910.151447399635	3674.320886845741	6584.597817608179	5108.20128399033
3632.708453359717	3790.8772940327985	5268.482172701453	6332.343743768668	4014.7980610726877	4060.5504546241245	5928.649064501233	4617.804365499238	6220.886366857039	5598.9399003148255	4842.576731770136	5282.703872652139	3639.1312462337473	4798.800592871721	5080.229471176301	4673.9460253336065	5394.794422224018	6528.807310711382	3917.1954792174092	5538.620919551229	3750.901872822774	6858.189785027447	3874.9301229189614	5615.659033881407	5682.147752424845	3728.3516595940237	5910.095815384459	3674.320886845741	6584.052330116693	5108.190004650511
3632.1696107067387	3790.8772940327985	5268.482172701453	6327.9591730481825	4014.7980610726877	4060.5504546241245	5927.7807858025735	4617.804365499238	6220.886366857039	5598.337454875499	4842.576731770136	5282.568494631754	3639.1312462337473	4798.774007379318	5080.226967762468	4673.9460253336065	5394.76741333033	6528.807310711382	3917.1954792174092	5531.4286030991725	3750.901872822774	6858.187947855501	3874.9301229189614	5615.659033881407	5682.147752424845	3728.3516595940237	5909.663364297083	3674.320886845741	6583.948662447954	5108.183885825505
3631.5346878937066	3790.8772940327985	5268.482172701453	6327.148597175951	4011.1961022318883	4060.5504546241245	5925.870498594706	4617.101873223688	6220.886366857039	5595.701546281085	4842.576731770136	5282.568494631754	3639.1312462337473	4797.657647076492	5080.226485498226	4673.9460253336065	5394.76741333033	6528.807310711382	3917.1954792174092	5531.417409698889	3750.453859664198	6856.961683483539	3873.139754755899	5615.659033881407	5682.147752424845	3728.34630165871	5904.639725345913	3672.6784632879953	6580.8736583318805	5107.544506014423
3631.5346878937066	3790.0082425934306	5268.478165355204	6314.062600157612	4011.1961022318883	4060.2847600988453	5925.870498594706	4615.173528975676	6220.079553064011	5595.701546281085	4842.573872864429	5282.510831013473	3637.5425397553163	4797.540720200495	5080.218051391604	4673.728608612892	5394.7587880833	6528.807310711382	3917.1824855988784	5530.900442115026	3749.9912279401133	6856.905114906221	3873.139754755899	5615.659033881407	5682.112505739045	3728.1507784574133	5904.416126265395	3672.6784632879953	6579.086038917667	5107.527857789233
3631.5346878937066	3787.380024662714	5268.477933737493	6314.062600157612	4011.1961022318883	4060.2847600988453	5925.862759356013	4615.173528975676	6220.079553064011	5595.701546281085	4842.573872864429	5282.510831013473	3636.6605757456355	4797.267670723211	5080.203160705328	4673.728608612892	5394.7587880833	6528.807310711382	3915.8640149522644	5530.900442115026	3749.9912279401133	6856.905114906221	3873.139754755899	5615.22505497272	5682.112505739045	3727.8027069154323	5904.272933628485	3672.6784632879953	6579.086038917667	5107.223537616469
3631.357549010339	3784.427619305363	5264.1469909370535	6312.545072941082	4011.1961022318883	4060.2847600988453	5925.862759356013	4615.173528975676	6220.079553064011	5595.701546281085	4841.998533270954	5282.510831013473	3634.1101452163407	4797.267670723211	5080.200682414792	4673.728608612892	5394.7587880833	6528.807310711382	3915.739042798982	5530.614457424363	3749.9912279401133	6856.905114906221	3871.3192627890976	5615.1646589756965	5682.005405123484	3727.4791286408945	5902.097076655891	3671.5474897595855	6579.0856725385065	5106.983959519668
3630.934707689118	3784.427619305363	5264.1469909370535	6312.545072941082	4011.074864981484	4059.9650461882634	5925.862759356013	4615.173528975676	6220.079553064011	5595.701546281085	4841.770169060257	5282.510831013473	3634.1101452163407	4797.267670723211	5079.918873328019	4673.728608612892	5394.726876189565	6528.625142014699	3915.0467637249076	5530.576744763519	3749.8717393293964	6856.905114906221	3871.3192627890976	5615.113934701792	5682.005405123484	3726.0344344567166	5897.2525045990915	3670.3088599998528	6579.0856725385065	5106.768011947999
3630.198838564883	3784.427619305363	5264.1469909370535	6312.545072941082	4011.074864981484	4058.907435455544	5925.831563606849	4615.173528975676	6220.079553064011	5595.684907286179	4841.697971162506	5282.510831013473	3634.1101452163407	4797.267670723211	5079.918873328019	4673.728608612892	5394.657195214331	6528.625142014699	3912.242756893576	5530.509715709697	3749.393736244925	6856.795833047408	3871.3192627890976	5615.096015355257	5682.005405123484	3725.459876363003	5897.2525045990915	3668.99974072864	6579.0856725385065	5106.768011947999
3629.523599657511	3784.427619305363	5264.1469909370535	6308.923110590332	4010.566597179575	4058.7325265509116	5925.831563606849	4611.632961849859	6220.079553064011	5595.086480283981	4840.5383241395575	5282.5107060571	3634.1101452163407	4797.267670723211	5075.909159078852	4673.2617080620075	5394.657195214331	6528.625142014699	3912.0740023294156	5528.0978327356825	3748.0784260938854	6850.076822273987	3870.387711833311	5615.092546454822	5681.981433077977	3725.459876363003	5897.2525045990915	3665.3771433069965	6573.7057075742	5106.768011947999
3628.371995864518	3783.077217376818	5264.1469909370535	6308.923110590332	4007.130205982272	4058.1750557841992	5925.831563606849	4611.632961849859	6220.079553064011	5594.400690463148	4840.5054694066075	5282.5107060571	3632.851544636963	4797.267670723211	5075.909159078852	4673.2617080620075	5394.657195214331	6528.625142014699	3912.0740023294156	5528.0430983362985	3746.197725700107	6850.076822273987	3867.5688361363177	5615.092546454822	5681.789086478293	3725.1442439822054	5897.220318341102	3665.3771433069965	6572.695736178496	5106.768011947999
3628.371995864518	3782.444614661204	5264.1469909370535	6308.923110590332	4007.130205982272	4058.1750557841992	5925.738012820126	4611.632961849859	6219.97479503288	5594.400150679193	4839.916160758416	5281.196316354228	3632.168871482557	4796.985897389245	5075.909159078852	4672.972612393261	5394.657002113698	6528.185249488787	3912.0456654630802	5527.938964034353	3746.197725700107	6850.076822273987	3867.548871238928	5614.8581603682505	5678.108767553498	3724.7645355670466	5895.772843048781	3664.237305522375	6572.595612211911	5106.768011947999
3626.981153999597	3782.444614661204	5264.1469909370535	6300.761828626936	4005.1423454028836	4054.386420907214	5925.738012820126	4608.090938637373	6219.97479503288	5594.399076199716	4838.697334064702	5281.196316354228	3632.168871482557	4796.985897389245	5075.909159078852	4672.970876493412	5391.121887977721	6528.185249488787	3905.2444947143417	5522.70165505441	3744.1516752567745	6850.076822273987	3866.7872871698555	5613.849080507262	5677.602294334096	3721.531793976604	5895.772843048781	3661.185432085208	6572.595612211911	5106.768011947999
3626.7285882788674	3778.8573980843685	5264.1469909370535	6297.705871904176	4005.1423454028836	4054.386420907214	5924.205432125724	4608.090938637373	6219.5326757694365	5594.158152055073	4838.085459964081	5281.196316354228	3629.150394654715	4795.524729419669	5075.909159078852	4672.251852713336	5390.774680646244	6528.185249488787	3905.2444947143417	5522.70165505441	3744.1516752567745	6848.826555352553	3866.4407984085874	5612.974188453168	5677.365942674396	3721.531793976604	5895.740398224318	3661.185432085208	6572.595612211911	5106.764096621023
3626.7285882788674	3776.877936761721	5264.1469909370535	6297.473456343427	4005.1423454028836	4054.386420907214	5924.13447058774	4608.021001244479	6219.5326757694365	5593.516795761981	4837.944000084947	5281.196316354228	3629.150394654715	4795.524729419669	5075.909159078852	4672.251852713336	5390.774680646244	6527.484783380887	3905.2444947143417	5522.672543497285	3744.1516752567745	6848.826555352553	3866.3204358643616	5612.95851067737	5676.682422988842	3721.531793976604	5895.740398224318	3661.0854386046876	6572.594560621478	5106.648807629901
3626.69165717149	3776.877936761721	5264.1469909370535	6297.473456343427	4005.1423454028836	4053.092826866958	5924.13447058774	4607.711432876549	6219.5326757694365	5593.516795761981	4837.944000084947	5280.504051155753	3629.150394654715	4795.524729419669	5075.909159078852	4671.43941476512	5390.774680646244	6527.484783380887	3905.2444947143417	5522.672543497285	3744.1516752567745	6848.826555352553	3865.8883233864403	5612.943643993732	5674.30324747336	3721.531793976604	5895.740370243473	3661.006817341973	6571.9168505034795	5106.648807629901
3624.393065036853	3776.877936761721	5263.655243041543	6297.473456343427	4002.566046815722	4051.3841384450425	5924.13447058774	4607.711432876549	6219.5326757694365	5593.516795761981	4836.920696778927	5280.392449155826	3627.043322437923	4795.524729419669	5075.909159078852	4671.425146978425	5389.81801751326	6527.484783380887	3902.464159584806	5522.659298431216	3741.8620607242847	6848.787350497255	3862.31346776157	5612.93853459721	5674.30324747336	3719.2423561937508	5895.7363994270545	3655.7276105093615	6571.9168505034795	5100.3427695274895
3623.6460496257696	3769.5634034969326	5263.655243041543	6297.473456343427	4002.566046815722	4051.3841384450425	5924.097897315824	4607.288666628549	6219.532641799808	5593.516795761981	4835.767147541793	5280.196640704471	3627.043322437923	4794.77473657351	5075.909159078852	4671.425146978425	5389.81801751326	6527.484783380887	3902.464159584806	5522.659298431216	3741.8620607242847	6848.787350497255	3862.31346776157	5612.621340517011	5672.114538995321	3718.726553396885	5895.7363994270545	3655.7276105093615	6571.916014283487	5098.152153912399
3623.6460496257696	3769.5634034969326	5263.655243041543	6297.473456343427	4002.5005296621366	4051.3841384450425	5924.070233365453	4607.002283486459	6219.466813737711	5593.516795761981	4833.045048195034	5279.001833461376	3625.9915973443003	4794.77473657351	5075.909159078852	4670.763363696475	5389.81801751326	6527.114424141553	3901.6054911264796	5521.972506257627	3741.8620607242847	6848.787350497255	3860.3990771111667	5612.451234008575	5671.896280906049	3718.726553396885	5895.689744930985	3655.70673003056	6571.913836317995	5098.152153912399
3622.1178947495537	3769.5147660838893	5263.655243041543	6293.934587126598	4002.270475914612	4049.7117612378665	5923.705627845176	4607.002283486459	6219.466666746867	5593.491040940295	4833.045048195034	5279.001833461376	3625.9915973443003	4794.77473657351	5075.909159078852	4670.74180019055	5389.743732269379	6527.114424141553	3901.6054911264796	5521.972506257627	3739.7063407447067	6848.78536688676	3860.3990771111667	5612.451234008575	5671.896280906049	3717.423670175149	5895.689744930985	3655.70673003056	6571.913836317995	5098.107733134682
3622.1178947495537	3766.883083939277	5263.655243041543	6293.934587126598	3998.8229166022866	4049.7117612378665	5923.3476707741975	4607.002283486459	6219.466666746867	5593.491040940295	4832.895387170227	5279.001833461376	3624.0619744889136	4794.77473657351	5075.909159078852	4670.727647930708	5389.743732269379	6527.114424141553	3901.4617614525914	5521.972506257627	3739.7063407447067	6848.78536688676	3856.931692862977	5612.451234008575	5671.87740431014	3717.423670175149	5895.688325159006	3655.70673003056	6571.910593508852	5098.107733134682
3620.3501675113525	3766.883083939277	5263.655243041543	6293.934587126598	3998.8229166022866	4049.286610857221	5923.3476707741975	4607.002283486459	6219.465148339704	5593.491040940295	4832.669512396366	5279.001811848691	3622.752193622434	4794.3686536470395	5075.909159078852	4670.720299222504	5389.743732269379	6527.065250127971	3900.8463236722255	5521.972506257627	3739.7063407447067	6848.785322394927	3856.931692862977	5612.451234008575	5671.792691599658	3716.7295770916708	5889.234114183892	3655.442847367378	6569.452718119027	5098.098458909002
3620.244720973171	3765.1405646211897	5263.655243041543	6293.934587126598	3998.8229166022866	4049.286610857221	5923.3476707741975	4607.002283486459	6219.464546730511	5593.491040940295	4832.669512396366	5278.970871428395	3622.639323202259	4794.34571495726	5075.909159078852	4670.717298886022	5389.521947831176	6526.9890586562415	3898.8851331205906	5521.972506257627	3739.2085512153853	6848.785322394927	3856.8589412208835	5611.4610277674055	5671.792691599658	3716.2590722350496	5889.234114183892	3655.442847367378	6569.452718119027	5098.098458909002
3619.2704889911065	3764.811540989701	5263.64438045562	6293.848798276842	3998.8229166022866	4045.2265952546513	5923.329000499243	4607.002283486459	6219.464497376616	5593.490136894084	4832.669512396366	5278.867414656395	3621.7933422006627	4794.34571495726	5075.909159078852	4670.712962330217	5389.428182680488	6526.930425717869	3895.0111012019033	5521.972506257627	3736.2999572379968	6848.785322394927	3856.8589412208835	5610.025672686644	5671.792691599658	3711.361678906547	5889.234114183892	3650.810898616204	6569.452718119027	5098.098458909002
3618.993472600413	3764.811540989701	5263.352701953397	6293.620629155805	3998.8229166022866	4043.373016844897	5923.329000499243	4607.002283486459	6219.464447116636	5593.489108041773	4832.491365207233	5278.50055130303	3621.7933422006627	4794.302577329053	5075.761636437596	4670.182178163006	5389.006427655471	6526.930425717869	3895.0111012019033	5515.932610808168	3736.2999572379968	6848.770629033027	3856.5100115399064	5609.845591785101	5670.830920803251	3711.361678906547	5889.234114183892	3650.721814553217	6569.452718119027	5097.879956894691
3617.9821682270394	3764.811540989701	5263.352701953397	6292.20373811082	3998.8229166022866	4043.373016844897	5923.328971535692	4607.002283486459	6219.464446180134	5593.489108041773	4832.491365207233	5278.489003806619	3620.8880582585625	4794.302577329053	5075.761636437596	4670.105642919749	5389.006427655471	6526.930354507159	3893.6235947706055	5513.2481338347625	3736.2999572379968	6848.770627434032	3855.676273920784	5609.845591785101	5670.758854114763	3711.361678906547	5888.865501037855	3650.714558575646	6569.452718119027	5097.879956894691
3615.8989692835858	3761.7732472801918	5262.905280292315	6291.80193271147	3998.245938681329	4041.6750451011585	5923.328852013838	4607.002283486459	6219.464328157658	5593.489108041773	4832.491365207233	5278.470083806897	3620.861242617205	4794.301975968043	5075.761636437596	4670.105642919749	5388.856353354963	6526.9303320595245	3893.6235947706055	5513.244197981798	3735.3559206306204	6848.770544277187	3855.635286879834	5609.845591785101	5670.755301746079	3709.6485022994843	5888.865501037855	3649.648578539633	6569.452718119027	5097.879956894691
3614.273669648718	3761.7732472801918	5262.905280292315	6288.767434738897	3997.2970207324465	4040.9483948866036	5923.328852013838	4607.002283486459	6218.648903525629	5593.489108041773	4832.491365207233	5278.4127770480045	3620.509761615459	4793.5132096900525	5075.761636437596	4670.105642919749	5388.856353354963	6526.9303320595245	3893.619281000274	5513.244197981798	3735.0851356460607	6848.770544277187	3852.6963574431547	5609.845591785101	5670.664792690457	3709.451071961509	5886.797991540148	3649.4477592707594	6569.452718119027	5097.381250272104
3613.476711204433	3760.4373209963733	5262.905280292315	6288.061709141056	3997.250500953225	4040.8980813785856	5923.15438510716	4607.002283486459	6218.60456141034	5593.488619489509	4832.491365207233	5278.409133861859	3618.563047796848	4791.297088115169	5074.881445065141	4670.105642919749	5388.220671451781	6526.930302795583	3893.4864254148233	5511.379784900077	3734.7887086307373	6848.2512630570245	3852.6963574431547	5609.845591785101	5670.659607109805	3709.350045668074	5885.550366011259	3649.1712431376845	6568.605470198912	5097.206163680728
3613.476711204433	3760.4373209963733	5261.541188469848	6288.061709141056	3997.200369388091	4040.8980813785856	5923.139447815043	4607.002283486459	6218.60456141034	5593.48845542739	4831.731747769747	5278.409133861859	3618.450024274067	4791.089259909013	5074.431479298583	4670.105642919749	5388.220671451781	6526.930302795583	3893.4864254148233	5511.379784900077	3734.7887086307373	6848.2512630570245	3852.6963574431547	5609.845591785101	5669.49977810885	3709.350045668074	5885.550366011259	3649.1712431376845	6568.605470198912	5097.206163680728
3613.476711204433	3760.4373209963733	5261.541188469848	6288.034278564215	3997.200369388091	4040.8980813785856	5923.131282207121	4603.706105989821	6218.593825121454	5590.339347058814	4831.731747769747	5276.42971560478	3618.450024274067	4791.024471480156	5074.143775047214	4668.320778637082	5387.650268820933	6526.915880334395	3893.4864254148233	5511.379784900077	3734.661103262487	6846.06670234236	3851.8404723531335	5609.845591785101	5669.49977810885	3709.350045668074	5885.002306557569	3648.9636253028766	6568.16461179684	5096.399415879499
3613.476711204433	3760.0105279896034	5261.541188469848	6287.821525607191	3996.0111872216926	4040.54018237333	5923.131282207121	4603.706105989821	6218.593825121454	5590.339347058814	4831.731747769747	5276.42971560478	3618.1274578458297	4791.0154992137395	5074.143775047214	4667.37299941524	5386.906676248349	6526.900057056318	3891.972683263175	5511.379784900077	3734.636601804299	6846.06670234236	3851.583892984463	5609.845591785101	5669.49977810885	3709.2804867861505	5877.887246133057	3648.143471823366	6568.16461179684	5096.196603767226
3613.476711204433	3758.993578383341	5261.541188469848	6286.382214383859	3995.391367097591	4040.521217853555	5923.131282207121	4603.706105989821	6216.571222922147	5590.339347058814	4831.731747769747	5276.42971560478	3615.040632243512	4791.004064950412	5073.957783890079	4667.37299941524	5386.895647187726	6526.81533435349	3891.708421664909	5511.379784900077	3734.5344501258824	6846.06670234236	3850.6127923879612	5609.845591785101	5669.49977810885	3709.014279899301	5877.887246133057	3646.391336245847	6568.16461179684	5096.109496849529
3612.5118567833724	3757.651806388668	5260.963376687856	6286.152553484931	3993.9324577825264	4039.2780963190908	5922.163270487685	4598.897182752435	6216.463433720683	5590.339347058814	4831.388179855973	5276.425790100656	3615.040632243512	4791.004064950412	5073.955654256973	4667.371100378512	5386.892975157958	6526.121212029229	3891.5351151300392	5511.379784900077	3733.5134691091394	6846.06670234236	3843.2777825135763	5608.982786468474	5669.49977810885	3708.0388280850902	5875.580984245235	3646.391336245847	6568.16461179684	5096.109496849529
3612.5118567833724	3757.651806388668	5260.963376687856	6286.106828823286	3993.9324577825264	4039.23183515172	5921.8488862314525	4598.897182752435	6214.726576762457	5590.339347058814	4831.388179855973	5276.416008130802	3614.5995188984616	4790.589154956806	5073.955654256973	4667.362020574191	5386.892975157958	6526.112642503423	3891.5351151300392	5511.103698717724	3733.5134691091394	6846.06670234236	3843.2777825135763	5608.630758586853	5667.841875563254	3708.0388280850902	5875.580984245235	3646.391336245847	6568.16461179684	5096.109496849529
3611.7551158351303	3757.647168928587	5260.963376687856	6281.703150263152	3991.4418327259045	4036.451234547152	5921.717526233846	4598.897182752435	6214.726576762457	5590.339347058814	4831.388179855973	5276.416008130802	3614.5995188984616	4790.589154956806	5073.955654256973	4667.327022949025	5386.885882472465	6525.946308236359	3887.673321109058	5511.103698717724	3731.4241383038398	6846.06670234236	3840.3565577640056	5608.179757789916	5667.661726807584	3706.7688602559856	5875.531703683529	3645.238734720061	6568.16461179684	5096.107519865178
3611.7551158351303	3755.3433740469345	5260.963376687856	6281.703150263152	3991.4418327259045	4036.451234547152	5921.717526233846	4598.897182752435	6214.726576762457	5590.339347058814	4831.388179855973	5276.416008130802	3614.5995188984616	4790.589154956806	5071.87073671271	4667.327022949025	5386.88519823896	6525.946308236359	3887.673321109058	5511.103698717724	3731.4241383038398	6846.06670234236	3840.3565577640056	5608.179757789916	5667.293071955389	3706.7688602559856	5875.5314786581475	3645.238734720061	6565.979806137984	5096.106294156154
3611.7551158351303	3755.3433740469345	5260.963376687856	6281.703150263152	3991.4418327259045	4036.451234547152	5921.717526233846	4598.472657924913	6214.726576762457	5590.339347058814	4831.388179855973	5276.415906026671	3610.990276024917	4790.589154956806	5071.87073671271	4667.326553728838	5382.12880318796	6525.946308236359	3887.673321109058	5511.103698717724	3731.4241383038398	6846.06670234236	3840.3565577640056	5608.179757789916	5667.280133568469	3706.7688602559856	5875.5314786581475	3643.54105120538	6565.979806137984	5096.1016507142485
3609.916678682058	3755.3292730630756	5258.96578772151	6281.703150263152	3989.600645087531	4035.9040780011865	5921.717526233846	4598.472657924913	6214.726576762457	5590.339347058814	4830.467845316307	5276.415906026671	3610.513739342399	4790.589154956806	5071.87073671271	4667.326553728838	5381.997682727657	6525.946308236359	3887.673321109058	5511.103698717724	3731.4241383038398	6846.06670234236	3839.436809541072	5608.179757789916	5666.779351772782	3704.9335898193276	5875.5314786581475	3643.54105120538	6565.979806137984	5096.1016507142485
3609.714759233101	3753.3021476132935	5258.452391179248	6281.703150263152	3989.600645087531	4035.1476699021955	5921.712185143802	4598.472540380843	6214.726576762457	5588.715297117944	4830.467845316307	5276.373741450367	3608.7266420753117	4790.589154956806	5071.87073671271	4667.326553728838	5381.997682727657	6525.946308236359	3885.9950503630616	5511.103698717724	3729.62435182881	6846.06670234236	3839.436809541072	5606.787027562848	5666.714551585728	3704.9335898193276	5875.5314786581475	3642.4833255616277	6565.979806137984	5096.1016507142485
3608.9560439912257	3753.3021476132935	5258.448691870604	6281.703150263152	3988.924725903249	4035.1476699021955	5921.712185143802	4598.472540380843	6214.726576762457	5588.677115151748	4830.467845316307	5276.3250006865055	3608.7266420753117	4790.589154956806	5071.87073671271	4667.326553728838	5381.997623407895	6525.890471604295	3885.9950503630616	5511.103698717724	3729.62435182881	6846.06670234236	3837.369676917976	5606.765445460351	5666.706561307767	3703.252818591136	5875.483304535761	3641.121047778799	6565.979806137984	5096.099857075042
3608.9560439912257	3753.3021476132935	5258.448691870604	6280.726632376666	3988.924725903249	4033.941768515804	5921.289697501414	4598.472540380843	6214.726576762457	5588.677115151748	4830.467845316307	5276.317508517731	3608.7266420753117	4790.589154956806	5071.87073671271	4667.315793622159	5381.994258776011	6525.890471604295	3885.573952803396	5508.991260561161	3729.606835339484	6846.06670234236	3837.369676917976	5606.666977136894	5666.223361185254	3703.252818591136	5875.444437089328	3641.121047778799	6565.097554007254	5096.099857075042
3607.804888675734	3752.7638928038295	5258.448691870604	6279.005142554247	3987.2689658606614	4033.9227348817158	5921.051484703036	4598.472540380843	6214.726576762457	5588.677115151748	4826.704097494647	5276.317507178503	3607.470369376345	4790.589154956806	5071.87073671271	4667.15200438791	5381.994076626084	6525.887029962326	3884.7522722102185	5508.654965034712	3729.3099559961165	6843.663125695511	3837.0013804205396	5606.666977136894	5666.215913142549	3702.603888757628	5875.444437089328	3640.0204234832654	6565.032598411966	5096.099857075042
3605.6876979813933	3751.4541023166967	5258.448691870604	6278.644697134913	3987.2689658606614	4033.9227348817158	5921.051484703036	4598.181637242929	6214.68572189401	5588.613792709237	4825.934433827996	5276.31750585659	3607.079243179689	4790.522963055961	5071.87073671271	4667.142575226442	5381.994076626084	6525.353628995793	3884.721526542481	5508.337941831156	3729.3099559961165	6843.654627960246	3836.625186848729	5606.464821222379	5666.214765998048	3702.603888757628	5874.538770400668	3640.0204234832654	6565.032598411966	5095.796882839237
3605.6876979813933	3751.4541023166967	5258.448691870604	6278.07446168784	3983.785295947744	4033.9227348817158	5921.045577055582	4598.181637242929	6214.68572189401	5588.603969991037	4825.349074412634	5276.317014719045	3607.079243179689	4790.522963055961	5071.87073671271	4667.142575226442	5381.993752208951	6525.353628995793	3884.721526542481	5508.243363792636	3729.30633566354	6843.654627960246	3825.198500576673	5606.464821222379	5666.214765998048	3702.603888757628	5874.538770400668	3640.0204234832654	6565.032598411966	5095.796882839237
3605.6876979813933	3749.760635905891	5258.448691870604	6276.849138589899	3983.785295947744	4032.3629830903546	5921.045189617476	4598.181637242929	6214.68572189401	5588.601051962089	4825.349074412634	5276.009617605397	3604.758592312529	4790.522963055961	5071.87073671271	4667.142575226442	5381.993752208951	6525.353628995793	3883.2812167320753	5507.99060666942	3728.8840500390634	6843.654568955098	3825.198500576673	5606.464821222379	5666.214765998048	3701.9600936254933	5874.538770400668	3638.3332453970925	6565.032598411966	5095.796882839237
3604.816944970988	3749.760635905891	5258.44774431498	6276.849138589899	3983.785295947744	4031.023825223274	5921.044251946532	4598.181023965835	6214.68572189401	5588.600726696746	4825.256104212813	5276.009617605397	3601.510947260984	4788.510956845985	5071.657631531871	4667.142575226442	5381.993752208951	6525.353628995793	3883.2812167320753	5507.99060666942	3728.8840500390634	6841.920405771041	3825.198500576673	5606.464821222379	5666.214765998048	3701.333770553644	5874.538770400668	3638.3332453970925	6562.742734338299	5095.796882839237
3604.816944970988	3749.760635905891	5258.447592492332	6276.746731073288	3983.785295947744	4031.023825223274	5921.04421395528	4598.181023965835	6214.68572189401	5587.851577433017	4825.2319930048825	5276.009617605397	3601.510947260984	4788.472135408134	5071.088114814729	4667.142575226442	5381.993752208951	6525.353628995793	3883.2812167320753	5507.845990357866	3728.8840500390634	6841.649132389001	3825.198500576673	5606.464821222379	5666.213522677857	3701.333770553644	5874.538770400668	3638.3332453970925	6562.738409254207	5094.951126203663
3604.094776833742	3749.760635905891	5258.447592492332	6037.988620270473	3982.6756732496383	4030.6720264148607	5919.0113335590995	4598.149060551845	6214.315166868273	5587.694820714823	4825.2319930048825	5276.009617605397	3601.510947260984	4788.472135408134	5071.054234148509	4667.142575226442	5381.987176938746	6523.775006832512	3882.5852817607547	5506.876562459878	3727.404034951979	6841.598022644426	3823.566154927982	5606.202881542694	5666.213522677857	3700.603983562763	5874.114027172922	3637.5416991121037	6562.735672363511	5094.8137662051995
3603.8960447308655	3749.760635905891	5258.447592492332	5943.288184528261	3982.6756732496383	4028.1570199177	5918.995801307985	4596.970788211693	6213.071920922519	5587.690411017042	4824.759296204678	5276.009617605397	3601.510947260984	4788.053998728961	5070.722653384386	4666.647740353996	5381.981828712229	6523.7327457196125	3882.0840712472955	5506.370013089943	3727.404034951979	6840.488158629537	3823.566154927982	5605.799926752574	5666.213522677857	3700.15255393588	5872.464928284658	3637.1897305351667	6561.788107268819	5094.343655203723
3603.5894617808913	3745.826446264453	5258.447592492332	5936.339911537388	3979.9158888722864	4028.1570199177	5918.995801307985	4595.411147656872	6213.071920922519	5587.690411017042	4824.648375065205	5276.009617605397	3599.0166002678907	4787.976034303149	5070.653002144541	4666.638081683105	5381.981828712229	6523.715883923159	3882.0840712472955	5506.02312003012	3725.571888482542	6840.488158629537	3820.564329654467	5605.7551032421925	5666.212905423283	3700.15255393588	5872.464928284658	3637.1897305351667	6560.63624423348	5094.343655203723
3603.408702387855	3745.826446264453	5258.447592492332	5933.22674539311	3979.435610122078	4028.1570199177	5918.995801307985	4595.410882726339	6212.773088292975	5587.690323150457	4824.648375065205	5275.969229104454	3599.0166002678907	4787.9600755224865	5070.389360929472	4666.634617089507	5381.3765783536	6523.715537092793	3880.5412476769907	5506.02312003012	3725.342988908227	6840.348565819523	3820.564329654467	5605.7509288949905	5666.131236032288	3697.7849567787675	5872.464928284658	3635.062633681163	6560.464343584669	5094.343655203723
3601.890199605947	3745.826446264453	5255.859054990736	5912.00167307693	3978.9098526661764	4025.462020097267	5918.995801307985	4595.410882726339	6212.310305666353	5587.480041805493	4824.648375065205	5275.969229104454	3599.0166002678907	4786.183389117781	5070.381414226707	4666.612648647451	5381.345210714163	6522.296330117027	3867.057544156227	5506.02312003012	3724.7886381363232	6840.2327325671295	3819.40901832507	5605.735556119858	5666.131236032288	3697.7849567787675	5872.464928284658	3634.6962266840264	6560.350904483759	5093.48492524219
3601.890199605947	3745.826446264453	5255.859054990736	5912.00167307693	3978.9098526661764	4021.3456379084155	5918.740644701298	4593.469100652199	6212.310305666353	5587.16563028483	4824.648375065205	5275.969229104454	3599.0166002678907	4786.183389117781	5070.262837776741	4666.612648647451	5381.345210714163	6522.179738488432	3867.057544156227	5506.02312003012	3724.7886381363232	6840.206208745925	3819.40901832507	5605.627126781967	5666.131236032288	3697.7849567787675	5871.523100839684	3634.4786831969955	6560.350904483759	5093.282936823714
3601.890199605947	3745.5405251477414	5255.859054990736	5912.00167307693	3978.9098526661764	4021.3456379084155	5918.734573601445	4593.469100652199	6212.310305666353	5587.147593987336	4824.641417882706	5275.969229104454	3598.554669380264	4786.183389117781	5070.262837776741	4666.612648647451	5381.278197180769	6522.179738488432	3867.057544156227	5506.02312003012	3724.2084807408937	6840.149535868076	3819.40901832507	5605.506789524071	5666.131236032288	3697.4058656177685	5871.523100839684	3634.3089715053375	6560.350904483759	5093.084151208088
3601.890199605947	3743.44820724329	5255.859054990736	5900.0718026246495	3977.2726885879256	4021.3456379084155	5917.575206764473	4593.469100652199	6210.160109723494	5587.147593987336	4824.50646875881	5275.969229104454	3597.453957373512	4786.169089995032	5070.262837776741	4666.612648647451	5379.924525189057	6522.144986162054	3867.057544156227	5506.02312003012	3724.1345825675553	6838.562768705731	3819.40901832507	5605.506263102685	5665.326473983085	3697.4058656177685	5871.485705112915	3634.1402631318524	6558.429103822082	5092.787616819875
3601.890199605947	3742.7461108218704	5255.859054990736	5898.104337073858	3977.2726885879256	4021.3169681884206	5917.563563576243	4593.469100652199	6210.160109723494	5587.147593987336	4824.434882423092	5275.969229104454	3597.453957373512	4786.169089995032	5070.2376983539125	4666.612648647451	5379.921091413433	6522.144986162054	3867.057544156227	5506.02312003012	3723.9997302060074	6838.562768705731	3819.40901832507	5605.495855578623	5665.326473983085	3696.006735492275	5871.478808002321	3633.6308990704074	6558.429103822082	5092.787616819875
3601.4253029885294	3741.838658338593	5255.859054990736	5892.188975370022	3975.0174532720357	4020.7032320527765	5917.543443976614	4593.469100652199	6210.160109723494	5585.608844971723	4823.78058949413	5275.430195466127	3595.1013874888786	4786.164945301325	5069.878991656429	4666.612648647451	5379.55520739673	6521.051574416212	3863.6114035454157	5506.02312003012	3723.870129076519	6838.562768705731	3815.7927839067343	5605.365006943695	5665.326473983085	3696.006735492275	5870.8957511095705	3633.6308990704074	6558.429103822082	5092.759834513431
3599.7800548549876	3741.838658338593	5255.859054990736	5892.188975370022	3975.0174532720357	4018.443010942664	5917.1237981240865	4593.469100652199	6210.160109723494	5585.54715444238	4823.700423610134	5274.73755041062	3595.1013874888786	4786.164945301325	5069.878991656429	4666.612648647451	5377.712783222001	6521.051574416212	3863.6114035454157	5506.02312003012	3721.113403689913	6838.562768705731	3800.730675879133	5605.365006943695	5665.326473983085	3694.84679193224	5870.8957511095705	3631.113804217238	6558.429103822082	5092.759834513431
3598.448162690268	3739.0836817924037	5255.859054990736	5888.974653442703	3974.732948608943	4014.9522510333054	5915.877368222859	4593.469100652199	6210.157378634448	5585.54715444238	4823.487511711569	5274.73755041062	3592.4155466478096	4786.164945301325	5069.878991656429	4666.612648647451	5377.404025448943	6520.917009775862	3862.8214516075145	5506.022256769447	3718.862309270359	6838.551481981109	3790.0749566619133	5605.348102969103	5665.131999738705	3694.0333756207174	5870.891389205412	3629.6041435332727	6558.429103822082	5092.759209436893
3598.448162690268	3737.657933795249	5255.859054990736	5879.151199396469	3973.4843783420592	4014.9522510333054	5915.877368222859	4593.469100652199	6210.157378634448	5585.54715444238	4823.487511711569	5274.73755041062	3592.4155466478096	4786.164945301325	5069.878991656429	4666.597335677789	5377.357823560476	6520.89313729272	3861.7159295337888	5506.022256769447	3718.862309270359	6838.551481981109	3790.0749566619133	5605.119545547412	5665.131999738705	3692.4645207163985	5870.879383336922	3628.9969643637587	6558.429103822082	5092.759209436893
3597.9280179850157	3737.657933795249	5255.859054990736	5878.445595953529	3973.4843783420592	4014.9522510333054	5915.877368222859	4593.469100652199	6210.157378634448	5585.54715444238	4823.487511711569	5274.700942150725	3592.4155466478096	4786.164945301325	5069.878991656429	4666.597335677789	5377.144699119404	6520.891770804731	3861.7159295337888	5506.022256769447	3718.862309270359	6837.912883942533	3790.0749566619133	5605.108171452286	5665.131999738705	3692.4645207163985	5870.879383336922	3628.9969643637587	6558.429103822082	5092.759209436893
3597.9280179850157	3737.657933795249	5255.7466935564125	5878.294287773238	3973.4843783420592	4014.9522510333054	5915.2496927482025	4593.469100652199	6210.155694129835	5585.503399157503	4823.477351647542	5273.995019913022	3592.4155466478096	4785.875905481547	5069.836052994362	4665.983909589147	5376.846923418826	6520.644901807252	3861.7159295337888	5505.991378630004	3718.862309270359	6837.10060704069	3772.1156859180755	5605.104500780155	5663.679007487981	3692.4645207163985	5870.519529239105	3628.4278379882267	6558.429003825169	5092.759209436893
3596.562778232528	3736.2846882965923	5255.7466935564125	5878.188568081039	3972.4880723645174	4014.0305115006404	5915.2496927482025	4593.4657777181255	6210.131987998495	5585.503399157503	4823.477351647542	5273.995019913022	3591.9343636603026	4785.875905481547	5069.836052994362	4665.366687415109	5376.413184782608	6520.644901807252	3861.3253588836565	5505.991378630004	3718.4509691994454	6837.0886999106815	3772.1156859180755	5605.104500780155	5663.557556970429	3692.4645207163985	5870.519529239105	3625.7462598215798	6558.421372017003	5092.759209436893
3596.562778232528	3729.395732291426	5255.67943638682	5871.843991911675	3972.4880723645174	4014.0305115006404	5915.2496927482025	4593.4657777181255	6210.128198142728	5585.503399157503	4821.7524882399	5273.995019913022	3585.2784236189746	4785.875905481547	5069.836052994362	4665.366648170811	5376.3411004308755	6520.644901807252	3861.3253588836565	5505.991378630004	3718.4509691994454	6837.026967029171	3772.1156859180755	5605.104500780155	5663.557556970429	3692.4645207163985	5870.044147586806	3625.7462598215798	6558.406679574512	5092.759209436893
3595.2642802268656	3729.395732291426	5255.67943638682	5871.843991911675	3972.4880723645174	4012.8668351316696	5915.2496927482025	4593.456496606883	6210.125350563517	5585.503399157503	4821.7524882399	5273.995019913022	3585.122395991213	4785.875905481547	5069.836052994362	4665.366648170811	5376.338657734622	6520.644901807252	3860.740223139045	5505.790389283559	3717.802189985375	6837.021101824641	3772.1156859180755	5605.0735352515585	5663.557145189813	3691.9190821711127	5869.989492105353	3623.8647337050334	6558.21366420238	5092.707568857919
3595.195543094025	3729.0471067484896	5255.67943638682	5867.1668698354115	3972.4777284512643	4012.866460342958	5915.2496927482025	4593.455659357313	6209.76838855607	5585.503399157503	4821.7524882399	5273.995019913022	3584.9964057414672	4785.489963872513	5069.836052994362	4665.366648170811	5376.286680143026	6520.401589612957	3860.2487600572495	5505.790389283559	3717.802189985375	6837.021101824641	3772.1156859180755	5604.641719897792	5663.557145189813	3691.4612498916895	5869.989492105353	3623.8647337050334	6557.894216236575	5092.175787458234
3591.4370640482166	3726.4365911195255	5255.67943638682	5864.717056955844	3971.6963724838497	4012.756957014384	5915.213001882728	4592.273932988122	6209.76838855607	5585.478151348225	4821.7524882399	5273.995019913022	3582.491282099296	4785.489963872513	5069.770404803164	4665.366644513799	5376.268236312422	6520.3884493227715	3859.246419155341	5505.65821943823	3717.802189985375	6836.915397041422	3771.036982326175	5604.641391378248	5663.557145189813	3691.0031355339743	5869.989492105353	3623.8647337050334	6557.866756492469	5092.084735439558
3591.4370640482166	3726.4365911195255	5255.67943638682	5862.346840036477	3971.312966755847	4012.756957014384	5915.213001882728	4592.273932988122	6209.768384369265	5585.478151348225	4821.7524882399	5273.995019913022	3582.491282099296	4785.489952949996	5069.770404803164	4665.366644513799	5376.157133623408	6520.3884493227715	3859.246419155341	5505.0759981942865	3717.802189985375	6836.853886637202	3771.036982326175	5604.641391378248	5663.553426460137	3691.0031355339743	5869.989492105353	3623.8647337050334	6557.866756492469	5092.084735439558
3590.9808981549622	3726.4365911195255	5255.67943638682	5860.5500729871455	3970.3933384734764	4010.444307627626	5915.213001882728	4591.757765239003	6209.768384369265	5585.478151348225	4821.7524882399	5273.995019913022	3582.491282099296	4783.845997961456	5069.6651752955495	4665.366644513799	5376.157133623408	6518.931002682027	3858.757878321838	5505.0759981942865	3716.834147395414	6836.809305682598	3768.4946723107105	5604.641391378248	5663.553426460137	3690.3035204034168	5869.989492105353	3621.3966914580155	6557.866756492469	5092.084735439558
3590.7468493695446	3723.772044753907	5254.941723026512	5860.035927404864	3969.9568366801977	4010.444307627626	5915.213001882728	4591.757765239003	6208.987795409526	5584.755411583042	4818.93359376883	5273.697158407688	3579.906646191257	4783.845997961456	5069.541990417448	4665.366644513799	5376.080779660626	6518.931002682027	3858.6009605752174	5505.0759981942865	3716.6457208473585	6836.7721666010175	3768.2527693856478	5604.47343183044	5663.553426460137	3689.066219309969	5869.989065667331	3621.3966914580155	6557.761225047635	5092.084735439558
3589.7662778229887	3723.772044753907	5254.752822625322	5857.84081807527	3967.6069361472046	4010.444307627626	5915.213001882728	4591.757765239003	6208.987795409526	5584.755411583042	4818.93359376883	5273.697158407688	3579.906646191257	4783.845997961456	5069.537270479284	4665.361717876271	5376.066731711331	6518.931002682027	3858.6009605752174	5505.075113098594	3716.005250688725	6835.569052541182	3767.2491414567694	5604.47343183044	5663.553386925083	3689.066219309969	5866.907641417956	3620.2794518754818	6557.719434014535	5092.084735439558
3589.1233182671594	3723.3902159469635	5254.752822625322	5857.84081807527	3967.479773366119	4010.2977847609473	5915.213001882728	4591.757765239003	6208.638214135618	5584.755411583042	4818.909122387639	5273.697158407688	3579.6889631173212	4783.845997961456	5069.256344419931	4665.3084892576735	5375.000339257602	6518.931002682027	3858.5570810022023	5504.326639317835	3716.005250688725	6834.817082800605	3767.0971883660304	5604.47343183044	5663.553386925083	3689.066219309969	5866.907641417956	3620.06944712276	6557.719434014535	5092.084735439558
3589.1233182671594	3722.887866334603	5253.784206244609	5857.0972944405	3967.479773366119	4010.2977847609473	5915.213001882728	4591.757765239003	6208.638214135618	5584.755411583042	4818.346048786375	5273.425374284866	3578.3650030402223	4783.845997961456	5069.243624460575	4665.264949616849	5373.496585794121	6518.926826939137	3858.48129324166	5504.109866063762	3715.4996303625367	6834.817082800605	3765.849367354519	5604.317570690165	5663.553386925083	3689.066219309969	5866.907641417956	3620.06944712276	6557.691279616236	5091.793698548446
3588.639779865269	3722.7626116802066	5253.784206244609	5851.304355670141	3966.4839615950773	4008.5962283853555	5914.769799301463	4591.757765239003	6208.638214135618	5584.604324214514	4818.3385082517	5273.337437906793	3578.3650030402223	4783.845997961456	5069.243624460575	4665.258919070879	5373.4013003811615	6518.926826939137	3857.382343127878	5503.328625486766	3714.467094290657	6834.814792887034	3764.3968652434814	5604.317570690165	5663.553386925083	3687.92118517212	5866.0607972661055	3620.06944712276	6557.645863437467	5091.6945381013065
3588.639779865269	3722.7626116802066	5253.776289300249	5851.304355670141	3966.4839615950773	4008.5962283853555	5914.769799301463	4591.757765239003	6208.429261593013	5584.445101547993	4818.2837363131675	5273.294594045408	3578.354874709891	4783.845997961456	5069.243624460575	4665.256288205081	5372.231742732802	6518.880493216077	3857.382343127878	5503.298213761514	3714.425894194821	6834.809474952168	3764.3968652434814	5604.317570690165	5663.237362920765	3687.92118517212	5866.0607972661055	3619.05908673155	6557.63216338194	5091.686336941322
3587.4079543132757	3722.544604863766	5253.776289300249	5848.01603656995	3966.4839615950773	4008.5962283853555	5914.769799301463	4591.700667754905	6208.429261593013	5584.440061979338	4818.2837363131675	5273.294594045408	3578.138348406076	4783.845997961456	5069.243427920719	4665.256288205081	5372.231742732802	6518.880493216077	3856.5018213562807	5503.256608506846	3714.425894194821	6834.804499847332	3764.3968652434814	5604.317570690165	5663.237362920765	3687.78386861517	5866.0607972661055	3618.808121818355	6557.522146946803	5091.6847354618285
3585.4937462475973	3722.544604863766	5253.776289300249	5847.689929431585	3966.4839615950773	4006.3357249935084	5914.769799301463	4589.818608914535	6208.429261593013	5584.434076044142	4818.066449021837	5273.294594045408	3577.939141762814	4783.5783922136325	5069.191707508393	4664.989081311005	5372.231742732802	6517.790117063819	3854.6405038117896	5503.2098166014885	3712.2371887814015	6834.589118335794	3763.940571608152	5604.297456858881	5663.17453211823	3685.3906043045854	5865.977889127043	3616.410560507061	6556.301218253419	5091.68013769296
3585.4937462475973	3722.382728306187	5253.360821373208	5837.145010732503	3964.5328277745693	4006.3357249935084	5914.769799301463	4589.818608914535	6208.429261593013	5584.434076044142	4818.066449021837	5273.294594045408	3577.939141762814	4783.5783922136325	5069.191707508393	4664.989081311005	5372.231742732802	6517.790117063819	3853.8020720524623	5503.2098166014885	3711.4509057450364	6834.528285682734	3760.4946712327373	5604.297456858881	5663.17453211823	3685.353312964221	5865.9719679938735	3616.410560507061	6556.301218253419	5091.68013769296
3584.541739703075	3722.0735162885535	5252.895249551866	5827.736491284781	3961.408697652744	4006.3353664394426	5914.769799301463	4589.818608914535	6208.429261593013	5584.433964459375	4813.843425773003	5272.695922668425	3576.943322877398	4783.5783922136325	5069.191589889333	4664.989081311005	5372.231742732802	6517.790117063819	3853.8020720524623	5503.2098166014885	3711.4509057450364	6834.521960908785	3754.641517995976	5604.297456858881	5663.144856863342	3685.353312964221	5865.9719679938735	3615.8517061840785	6556.301218253419	5091.68013769296
3584.541739703075	3721.166135289819	5252.887346793992	5826.425860104484	3961.2396901116817	4006.3353664394426	5914.345948589061	4589.818608914535	6208.3367114207695	5584.433964459375	4813.843425773003	5272.354926989668	3576.563879817813	4783.395354682223	5068.757972432299	4664.989081311005	5372.231742732802	6517.790117063819	3853.8020720524623	5503.139984070552	3711.4509057450364	6834.502884763103	3754.641517995976	5604.106013760635	5663.144856863342	3685.353312964221	5864.900605741704	3615.8059501783673	6556.300051719131	5091.68013769296
3584.383352705415	3720.8679206521288	5252.718431408641	5826.397119970963	3961.2396901116817	4003.4095795314506	5914.345948589061	4589.818608914535	6208.336406304106	5584.433964459375	4813.843425773003	5272.354926989668	3573.942006313269	4783.37740134477	5068.757972432299	4664.989081311005	5372.231742732802	6517.790117063819	3852.6584689299243	5503.019317383235	3711.1080921411026	6834.466725410034	3754.641517995976	5604.106013760635	5663.143243589157	3683.7800912604353	5864.900605741704	3614.7649728880992	6556.300051719131	5091.68013769296
3584.383352705415	3720.8679206521288	5252.696636536966	5826.075955611943	3961.227677046758	4003.4095795314506	5914.345948589061	4589.818608914535	6208.332934060818	5584.433964459375	4813.843425773003	5272.354439468105	3573.856692267702	4783.359571750826	5068.757972432299	4664.989081311005	5372.230273223186	6517.790117063819	3852.6584689299243	5502.791958892036	3711.1080921411026	6834.4604405626815	3754.641517995976	5604.106013760635	5663.1315731695595	3682.82068859899	5863.550876069701	3614.7649728880992	6556.300051719131	5091.68013769296
3583.7893269045862	3720.8248925752787	5252.696636536966	5821.253529884117	3960.1850645936174	4003.4095795314506	5914.345948589061	4589.818608914535	6208.332733660107	5584.433964459375	4813.463497555096	5272.35382960887	3573.856692267702	4783.359571750826	5068.757972432299	4664.989081311005	5372.230273223186	6517.790117063819	3850.7386651906218	5502.791958892036	3711.05116967486	6834.4604405626815	3753.2674566722358	5604.106013760635	5663.065645997782	3682.82068859899	5862.160863959596	3614.7326987860697	6556.300051719131	5091.68013769296
3583.7893269045862	3720.078647318607	5252.674260534482	5814.755248958378	3960.1850645936174	4003.2157655507926	5914.345948589061	4589.7796814273715	6208.332733660107	5584.433964459375	4812.2197758224975	5272.35382960887	3573.043641226721	4783.359571750826	5068.757972432299	4664.989081311005	5372.230273223186	6517.790117063819	3850.7386651906218	5499.658160293142	3711.05116967486	6832.505266820525	3753.2674566722358	5604.106013760635	5663.065645997782	3682.760290057782	5862.121736281368	3614.635598587227	6556.300051719131	5091.679853824622
3582.987885923504	3719.5645073345304	5252.67056757337	5813.691970191924	3958.6320322474658	4002.600353020537	5914.345948589061	4589.779099312877	6208.3325351619915	5584.4331573829695	4812.2197758224975	5272.35378842762	3573.043641226721	4783.29549796523	5068.757972432299	4664.989081311005	5372.230273223186	6517.790117063819	3849.9240346533734	5499.658160293142	3710.1156466336024	6832.505266820525	3752.9487679316208	5604.106013760635	5663.065645997782	3681.95851036464	5862.072061755382	3612.969085034528	6556.2997358403845	5091.679853824622
3580.6466023863686	3712.005963269792	5252.67056757337	5813.691970191924	3957.5411475362152	3996.864490341067	5914.2363814369855	4588.274637315242	6206.88916910043	5584.0563950949345	4812.2197758224975	5272.35378842762	3572.57995908488	4781.864722718363	5068.757972432299	4664.989081311005	5372.230273223186	6517.497322331634	3848.186185200091	5499.658160293142	3706.1675971103223	6832.505266820525	3748.1717768355447	5604.106013760635	5661.429856860749	3678.3363475533424	5862.025292381857	3607.9127797620167	6554.787222797391	5091.679853824622
3580.6466023863686	3710.7895663540276	5252.668059003634	5813.690581566101	3957.218518329024	3996.864490341067	5914.041003145342	4588.030788451353	6206.88916910043	5584.016973912856	4812.2197758224975	5272.35378842762	3572.57995908488	4781.864722718363	5068.757972432299	4664.989081311005	5372.230273223186	6517.437163290961	3847.259718924151	5499.658160293142	3706.1675971103223	6832.505266820525	3748.1717768355447	5604.106013760635	5661.429856860749	3678.3363475533424	5856.062386072133	3607.409797409261	6554.787222797391	5091.679851536122
3580.2879221815137	3710.7895663540276	5252.667159638433	5808.056574080793	3956.2415185293116	3996.57141186704	5914.041003145342	4587.950837086408	6206.88916910043	5583.800341334432	4812.2197758224975	5272.323331333332	3572.4109676359403	4781.864722718363	5068.757972432299	4664.989081311005	5371.84498891194	6517.427204609827	3847.259718924151	5499.658160293142	3706.151011685489	6832.505266820525	3747.2405091888413	5604.106013760635	5661.344460006624	3678.3363475533424	5856.062386072133	3607.2703101924308	6554.787222797391	5091.679851536122
3580.2879221815137	3710.7895663540276	5252.667159638433	5808.034848782659	3956.2415185293116	3996.57141186704	5914.038238670974	4587.9503214502965	6206.88916910043	5583.800341334432	4812.2197758224975	5272.320330148065	3572.352028895442	4781.864722718363	5068.757972432299	4664.930839366307	5371.816277085774	6517.427204609827	3847.259718924151	5499.658160293142	3706.151011685489	6832.505266820525	3747.2405091888413	5604.106013760635	5661.344460006624	3678.3363475533424	5856.062386072133	3607.2703101924308	6554.787222797391	5091.679837590318
3578.921402172709	3709.986326029466	5252.649865102036	5807.038507167416	3956.2004879474543	3996.57141186704	5914.03318452711	4587.069333053863	6206.88916910043	5583.800341334432	4812.2197758224975	5272.320330148065	3571.447021333932	4781.864722718363	5068.757972432299	4664.930839366307	5370.421917508496	6517.427167957882	3847.259718924151	5499.658160293142	3706.151011685489	6832.333925679565	3747.2405091888413	5602.02235547196	5661.344456332073	3678.3363475533424	5856.062386072133	3607.2703101924308	6554.787222797391	5091.679837590318
3578.5979888632046	3709.3230266479522	5252.649865102036	5801.092477312857	3954.9890551422723	3992.856969351729	5914.03318452711	4586.965315154566	6206.88916910043	5583.800341334432	4812.2197758224975	5272.320330148065	3569.9622206715185	4781.864722718363	5068.757972432299	4664.930839366307	5370.300238257301	6517.420719351384	3845.6691693370444	5499.658160293142	3704.183791758621	6832.220298419186	3746.4171624431547	5602.02235547196	5661.344359426403	3676.188037507616	5854.626647529536	3605.3487679896625	6554.787222797391	5091.679827436061
3578.5979888632046	3709.3230266479522	5252.649865102036	5797.786969493133	3954.9890551422723	3992.856969351729	5914.03318452711	4583.860807234637	6206.8405334307245	5583.800341334432	4812.212806057999	5272.320276835488	3569.9622206715185	4781.864722718363	5068.757972432299	4664.930839366307	5370.300238257301	6517.420719351384	3845.6691693370444	5499.658160293142	3704.183791758621	6831.140050461247	3746.4171624431547	5602.02235547196	5661.344355244353	3676.188037507616	5854.626647529536	3605.3487679896625	6554.787222797391	5091.679827436061
3578.486076012433	3708.7093536792745	5252.649865102036	5797.786969493133	3954.9890551422723	3992.83148296134	5913.949590302251	4583.860807234637	6206.8405334307245	5583.800341334432	4812.206196721168	5272.320276835488	3569.7708525188746	4781.650570749163	5068.757972432299	4664.930837560527	5370.300238257301	6517.420719351384	3845.6691693370444	5498.813960879515	3704.1307845182628	6831.104739526256	3746.4171624431547	5602.02235547196	5661.344355244353	3676.1069979981635	5854.626647529536	3604.5305500906343	6554.787222797391	5090.980936883136
3578.4537461054942	3706.168864827727	5252.649865102036	5797.245282773654	3954.9890551422723	3992.83148296134	5913.691573365056	4583.860807234637	6206.8405334307245	5583.800341334432	4811.975879864942	5272.320216953938	3569.500029552006	4781.562855092447	5068.757972432299	4664.930837560527	5370.300238257301	6517.420719351384	3845.526771025268	5498.813960879515	3704.1307845182628	6831.104130572838	3746.4171624431547	5602.02235547196	5661.34432207723	3676.1069979981635	5854.626647529536	3604.5305500906343	6554.787222797391	5090.980936883136
3577.545489075922	3706.168864827727	5252.648241539859	5788.653606031986	3954.377833106683	3991.691155522374	5913.030970944808	4583.860807234637	6206.592137805279	5583.642930519865	4809.706885258944	5272.319370414916	3569.500029552006	4781.562855092447	5068.757972432299	4664.930837560527	5370.300057183529	6517.420719351384	3844.147234987917	5498.813960879515	3702.8626869898853	6831.104130572838	3746.2463827223078	5602.02235547196	5661.337377417374	3674.914119324497	5851.977642909191	3604.347346714346	6554.787220318774	5090.98052652919
3577.545489075922	3705.7716376764874	5252.64728218941	5788.653606031986	3954.377833106683	3991.691155522374	5912.694023259993	4583.860807234637	6204.799670937357	5583.244951329978	4809.706885258944	5272.319370414916	3568.2381955927867	4781.562384471222	5068.757972432299	4664.022332522292	5370.298700301082	6517.420714831013	3844.147234987917	5498.813960879515	3702.8626869898853	6831.104130572838	3745.971718888026	5602.02235547196	5659.908929740663	3674.914119324497	5851.593124907704	3604.347346714346	6554.785794132076	5090.980382836663
3576.295738309882	3705.7716376764874	5252.644495852874	5788.362440781803	3949.065765044389	3991.1091776585818	5912.688981675639	4583.489490565977	6204.766650713942	5583.244951329978	4809.706885258944	5272.319370414916	3568.2381955927867	4781.562087989061	5068.757972432299	4664.021200789008	5370.296692344573	6517.420589461145	3839.422850428592	5498.813960879515	3702.598390084766	6831.104130572838	3741.3083365035336	5601.872678806467	5659.908929740663	3673.732205401613	5851.463076319875	3600.1744527982623	6554.785777301859	5090.980382836663
3576.295738309882	3700.973944976846	5252.644495852874	5788.362440781803	3949.065765044389	3990.8796073734593	5912.544487599059	4583.489490565977	6204.732434212633	5583.08244263725	4809.706885258944	5272.319352740244	3563.235123158178	4780.9004600982025	5068.757972432299	4664.017509736428	5369.334435933546	6517.29612673312	3839.0213033846785	5496.436817823254	3702.4124704569676	6830.548644945625	3741.1058125782174	5601.872678806467	5659.908929740663	3673.412074698407	5847.022333385262	3599.671494830872	6554.384684797335	5090.756075184278
3576.295738309882	3700.973944976846	5252.463449380394	5782.744561524745	3948.8852257352446	3990.8796073734593	5912.438366540337	4583.223755035289	6204.732434212633	5582.612130588615	4805.090403545011	5272.319352740244	3562.6921611302337	4780.619047799114	5068.757972432299	4664.017509736428	5369.139687167617	6517.29612673312	3839.0036921044484	5496.432155958766	3702.2480252991973	6830.271584876473	3741.1058125782174	5601.872678806467	5659.908929740663	3673.344030117476	5846.999700513476	3599.671494830872	6554.0294436819595	5090.6376769147955
3575.0782689782245	3700.973944976846	5252.450369748816	5779.3517190295	3948.8852257352446	3989.787629098032	5912.37425352032	4583.208774066647	6204.066053905464	5582.526712535702	4804.858977768542	5272.319324525959	3562.4184158540393	4780.052003920242	5068.757972432299	4664.017509736428	5369.139687167617	6517.29612673312	3837.3028468067714	5496.432155958766	3702.2097190531003	6830.25222704352	3741.1058125782174	5601.24891323767	5659.908929740663	3671.8405691545254	5841.471663519926	3598.9437266525442	6553.940490840108	5090.6337366592925
3575.0782689782245	3700.973944976846	5251.794593372319	5776.780665933444	3947.1151341560976	3989.787629098032	5912.366766347743	4582.45384785977	6204.066053905464	5582.524651294205	4804.747240022585	5272.295674748784	3562.4184158540393	4779.691549715551	5068.757972432299	4664.017509736428	5369.124928452582	6517.29612673312	3837.3028468067714	5496.429419214286	3702.164339171861	6830.247846042795	3737.722380203686	5601.24891323767	5659.882550716623	3671.6531273226883	5839.273987434752	3598.3530221091473	6553.648597528323	5090.63321521973
3575.0782689782245	3700.635914538627	5250.142572036233	5776.780665933444	3947.1151341560976	3989.787629098032	5912.366766347743	4582.45384785977	6204.066053905464	5582.524651294205	4804.736935697523	5270.426958982978	3562.251844089332	4779.691549715551	5068.757972432299	4664.017509736428	5369.124928452582	6517.29612673312	3837.3028468067714	5496.429419214286	3702.164339171861	6830.247846042795	3737.722380203686	5601.24891323767	5659.882550716623	3671.5960598725464	5839.273987434752	3598.3530221091473	6553.632070310299	5090.63321521973
3575.0782689782245	3699.5442614846884	5250.142572036233	5776.780665933444	3947.1151341560976	3989.787629098032	5912.366766347743	4582.45384785977	6204.066053905464	5582.522667227162	4804.736935697523	5270.426958982978	3561.3848787177067	4779.581276521616	5068.757972432299	4664.017044240341	5367.921877288152	6517.29612673312	3837.3028468067714	5496.429419214286	3701.8747930601344	6830.247846042795	3737.722380203686	5601.24891323767	5659.882550716623	3671.5960598725464	5836.851933982782	3598.3530221091473	6553.56667306447	5090.63321521973
3575.0782689782245	3699.5442614846884	5249.378677227201	5776.780665933444	3947.1151341560976	3989.787629098032	5912.366766347743	4582.352846719345	6204.066053905464	5582.5220462417	4804.599387560595	5270.425042888511	3561.3848787177067	4779.581276521616	5068.757972432299	4664.015481659588	5367.220456818393	6517.29612673312	3836.7289556025835	5496.213554932583	3701.8747930601344	6830.244798291755	3737.722380203686	5601.218148133227	5659.882550716623	3671.5960598725464	5831.109757635239	3598.3530221091473	6553.4530619912175	5090.63321521973
3572.3083702754593	3699.5442614846884	5248.326530221864	5776.571882958431	3946.49279438773	3988.5343519463186	5912.366766347743	4582.063405073432	6204.066053905464	5582.521435424857	4803.899209257981	5270.413950359426	3560.989904164813	4779.581276521616	5068.757972432299	4663.683866505278	5367.198217738169	6517.29612673312	3836.5013413724164	5496.213554932583	3700.8657891113144	6830.244022697377	3737.722380203686	5601.218148133227	5659.882550716623	3670.2908495834154	5830.24893267875	3597.662022888416	6553.4530619912175	5090.621190380076
3572.3083702754593	3698.981180489778	5246.778458992401	5776.571882958431	3945.852716250831	3988.5343519463186	5912.366766347743	4581.903487177782	6204.066053905464	5582.521247712042	4800.937283374327	5270.157109181143	3560.989904164813	4779.572192108113	5068.757972432299	4663.540313950545	5367.095453457232	6517.29612673312	3835.088825176523	5495.580416127637	3700.8657891113144	6830.244020063176	3736.444154088431	5601.218148133227	5659.882550716623	3670.207320771776	5830.2308167100655	3597.662022888416	6553.4530619912175	5090.61975151165
3572.3083702754593	3696.3387881519025	5246.759105748428	5776.571882958431	3945.221726299721	3988.531560008376	5912.366766347743	4581.616643067087	6204.066053905464	5581.885910551673	4800.937283374327	5270.154139404306	3554.9872562645924	4779.107270108281	5068.650684270675	4663.539567875958	5367.095453457232	6517.29612673312	3834.79190543606	5495.580416127637	3700.800029462293	6829.633398007443	3736.444154088431	5601.218148133227	5659.882550716623	3670.207320771776	5830.228467439208	3597.6286297405195	6553.4530619912175	5090.619165352402
3568.244174248326	3693.883445223185	5246.745481812906	5775.849887592833	3944.9562926041326	3983.9702130836763	5912.366766347743	4580.573041403897	6204.066053905464	5581.772962238891	4800.937283374327	5270.066710889321	3554.9872562645924	4778.947601128404	5068.639088350506	4663.515290174937	5367.095453457232	6517.29612673312	3829.5856770467262	5495.5801130527	3698.357320250168	6829.543490678539	3736.444154088431	5601.2174769432095	5659.882550716623	3664.7828119853416	5830.098052541564	3593.0826296483815	6553.4530619912175	5090.618930769052
3568.244174248326	3693.2911049761315	5246.524912974302	5775.228721360643	3944.630242800111	3983.9702130836763	5912.35855581183	4579.443318468785	6204.066053905464	5581.772962238891	4800.937283374327	5270.0447456736365	3554.840812506462	4778.944503013927	5068.63867368203	4663.500589529684	5367.095453457232	6517.29612673312	3829.5856770467262	5495.5801130527	3698.3523669952674	6829.543490678539	3733.9605311426894	5601.2174769432095	5659.882550716623	3664.7828119853416	5830.067225678929	3593.0826296483815	6553.438499521578	5090.618930769052
3568.244174248326	3693.2911049761315	5246.524912974302	5775.136760683149	3944.630242800111	3983.9702130836763	5912.35855581183	4579.194578102744	6204.066053905464	5581.772962238891	4800.937283374327	5270.0447456736365	3553.054846269977	4778.944503013927	5068.5598363080135	4663.500589529684	5367.095453457232	6517.29612673312	3829.5856770467262	5495.580065268816	3698.2143190807988	6829.543490678539	3733.9605311426894	5601.2174769432095	5659.882550716623	3664.7828119853416	5830.067225678929	3593.0826296483815	6553.438499521578	5090.618930769052
3568.244174248326	3690.642520595407	5246.524912974302	5774.5956576671	3943.8155934953984	3983.6161245712124	5912.35855581183	4579.182882805309	6204.066053905464	5581.772962238891	4800.937283374327	5270.0447456736365	3551.1813319765674	4778.944296476698	5068.153326657315	4663.479862702125	5367.095453457232	6517.29612673312	3829.392899936839	5495.580065268816	3697.4263119700363	6829.543063824055	3733.9605311426894	5601.2174769432095	5659.882550716623	3664.7828119853416	5830.0342025496575	3592.7631992447295	6553.43820227009	5090.618930769052
3567.76684607099	3690.642520595407	5246.524912974302	5773.061595300685	3941.5627257748783	3983.6161245712124	5912.35855581183	4578.965129690623	6204.066053905464	5581.772962238891	4799.253611988055	5268.887823785928	3551.1813319765674	4778.944296476698	5068.14072724394	4663.479862702125	5367.095453457232	6516.770199643182	3829.392899936839	5495.580065268816	3697.4263119700363	6829.543063824055	3732.3511838427894	5601.217221616713	5658.600153372978	3664.0335699654106	5830.0342025496575	3592.7631992447295	6553.438201087965	5090.618638591556
3567.6489109494064	3690.642520595407	5246.398886483422	5772.453060733729	3941.5627257748783	3983.6161245712124	5912.052375968995	4578.9172974965995	6203.84975582633	5581.3435498195295	4799.253611988055	5268.887823785928	3551.1813319765674	4778.5781484845065	5068.13319703763	4663.375748614981	5366.681992395788	6516.683489403795	3829.392899936839	5495.576160371584	3697.4263119700363	6829.201309170948	3732.3511838427894	5601.102543719637	5658.600153372978	3664.0335699654106	5827.798417466143	3592.7631992447295	6553.438201087965	5090.508300136891
3567.0072527626935	3690.642520595407	5246.270904397212	5772.453060733729	3941.5627257748783	3982.761251450521	5912.052375968995	4578.9172974965995	6203.84975582633	5581.3435498195295	4794.624377680353	5268.887823785928	3549.2187479956856	4778.5781484845065	5068.132243788183	4663.375748614981	5366.6502060532275	6516.683423062133	3829.2463362875824	5495.575859937755	3696.506979120366	6829.029891587392	3732.3511838427894	5601.102543719637	5658.600153372978	3663.5141324980596	5827.380994533702	3590.987400201311	6553.43820108607	5090.508300136891
3565.1308541181984	3690.642520595407	5246.265747355002	5772.453060733729	3941.5627257748783	3981.955616702817	5912.052375968995	4578.9172974965995	6203.84975582633	5581.3435498195295	4793.576772085375	5268.887823785928	3549.2187479956856	4778.5781484845065	5068.120299976577	4663.375748614981	5366.515263674073	6516.683122332494	3829.124036508876	5495.575616900118	3695.9809341754135	6829.029891587392	3732.1707726358804	5601.102543719637	5658.477023652114	3662.274907699636	5826.338330924344	3590.987400201311	6553.438201085225	5090.508300136891
3565.1308541181984	3690.5016121431254	5246.255646833942	5772.453060733729	3941.5627257748783	3981.955616702817	5912.052375968995	4578.9172974965995	6203.84975582633	5581.3435498195295	4793.576772085375	5268.887823785928	3549.2187479956856	4778.5781484845065	5067.643823738342	4663.375748614981	5366.434884622078	6516.683122332494	3828.835339884283	5495.575616900118	3695.714170282594	6829.029891587392	3731.941858881458	5601.102543719637	5658.322567341002	3662.274907699636	5826.338330924344	3590.987400201311	6553.438201085225	5090.508300136891
3565.1308541181984	3690.5016121431254	5246.204787281533	5772.453060733729	3940.3192654114614	3981.955616702817	5912.052375968995	4578.916281743974	6203.477663257693	5581.3435498195295	4793.363984324368	5268.887823785928	3549.2187479956856	4778.5781484845065	5067.643599184692	4663.367909873128	5366.431189421166	6515.964871054203	3828.835339884283	5495.575616900118	3695.714170282594	6829.029891587392	3731.941858881458	5601.102543719637	5658.322567341002	3662.274907699636	5826.338330924344	3590.983735590703	6553.438201085225	5090.508300136891
3565.044980015542	3689.0972667968526	5246.1790773751345	5764.65155380557	3940.3192654114614	3981.266694726327	5912.052375968995	4578.916281743974	6203.030814091757	5581.3435498195295	4793.284894031218	5268.887823785928	3547.0960407941952	4778.5781484845065	5067.634509300458	4663.367909873128	5366.41886129224	6515.553500750006	3826.9708294654893	5495.575616900118	3695.6286880168923	6829.025089279317	3731.941858881458	5601.102543719637	5658.288599749499	3660.593838964229	5825.681384630321	3590.923889812903	6553.438201085225	5090.508300136891
3563.9364391818012	3688.437107034392	5246.178180223291	5764.65155380557	3940.2520882999597	3980.547357885487	5912.052375968995	4578.914623138027	6203.024154666924	5581.3435498195295	4793.243714158674	5268.887823785928	3544.87404608723	4778.5781484845065	5067.634403991267	4663.32868121768	5366.41641807823	6515.5499465647845	3826.9708294654893	5495.497992279421	3693.886276900912	6829.025026676605	3731.3355517321434	5601.102543719637	5658.045361348567	3660.5907633842853	5825.278219890635	3590.904318420011	6553.438201085225	5090.508300136891
3563.9364391818012	3687.718835274413	5246.178030913194	5764.65155380557	3938.838973448552	3980.4831737947043	5912.052375968995	4578.914210245474	6203.024154666924	5581.3435498195295	4793.24233546492	5268.887823785928	3544.87404608723	4778.5781484845065	5067.634403991267	4663.292736881271	5366.41641807823	6515.5499465647845	3826.9708294654893	5495.431360762095	3693.886276900912	6829.025026676605	3730.1306509863766	5601.102543719637	5658.045361348567	3659.347505646195	5825.278219890635	3590.573648241374	6553.438201085225	5090.508300136891
3563.9364391818012	3687.472412569563	5246.178030913194	5764.65155380557	3938.838973448552	3980.4831737947043	5912.052375968995	4578.9141206416225	6203.0119042340275	5581.3435498195295	4793.241970314755	5268.887823785928	3544.87404608723	4778.5781484845065	5067.634092989385	4663.292093960568	5366.41641807823	6515.5499465647845	3826.753636250332	5495.431360762095	3693.886276900912	6829.025026676605	3730.1306509863766	5601.102543719637	5658.045361348567	3659.347505646195	5825.278219890635	3590.5673239577777	6553.438201085225	5090.508300136891
3562.4795003757695	3685.447000649594	5246.178030913194	5764.65155380557	3937.245769279445	3978.855345014999	5912.052375968995	4578.9141206416225	6203.0119042340275	5581.3435498195295	4793.240101142999	5268.887823785928	3543.1116283437	4778.5781484845065	5067.634092989385	4663.291217051168	5365.912746091715	6515.548140488527	3824.4652124575296	5495.431078929627	3692.1189861104467	6829.025026676605	3729.97066697015	5601.102543719637	5658.045361348567	3658.166716574101	5825.278219890635	3589.064762438199	6553.438201085225	5090.508300136891
3562.4795003757695	3685.1491527804883	5246.178030913194	5764.65155380557	3937.245769279445	3978.855345014999	5912.052375968995	4578.9141206416225	6203.010567262632	5581.3435498195295	4793.240101142999	5268.887823785928	3542.3672250093323	4778.5781484845065	5067.634092989385	4663.2893400759185	5365.443800349927	6515.5467779392175	3822.1164478882165	5495.431078929627	3691.6395129396483	6828.910063221967	3728.2618184776984	5601.102543719637	5658.045361348567	3658.166716574101	5825.278219890635	3589.064762438199	6553.438201085225	5090.508300136891
3562.4795003757695	3684.5017891658254	5245.926547571483	5764.65155380557	3937.245769279445	3978.855345014999	5910.9627632141655	4578.849784896852	6203.01056127733	5581.343186644748	4793.240101142999	5268.887823785928	3539.178211872614	4778.5781484845065	5066.927314864108	4663.261276541213	5365.443800349927	6515.235810157819	3822.1164478882165	5495.431078929627	3691.5236110476126	6828.320383353413	3728.2618184776984	5601.102543719637	5658.045361348567	3658.166716574101	5823.598381296559	3588.427866022941	6552.8822396816895	5090.508300136891
3561.8791142257433	3684.5017891658254	5245.926547571483	5763.067414598132	3934.24022004132	3978.4737192947937	5910.9627632141655	4578.809977019304	6203.01056127733	5581.2779863873475	4793.238260742721	5268.887823785928	3539.178211872614	4778.5781484845065	5066.927314864108	4663.259333923368	5365.437351313012	6515.235810157819	3822.1164478882165	5495.390534370447	3691.5236110476126	6828.320383353413	3726.1582677696097	5601.102505808395	5658.045361348567	3657.810573383784	5823.598381296559	3586.138002897359	6552.8822396816895	5090.508300136891
3561.8437740661684	3684.5017891658254	5245.926547571483	5763.067414598132	3934.24022004132	3977.8576851237367	5910.9627632141655	4578.809977019304	6203.01056127733	5581.2779863873475	4793.238260742721	5268.887823785928	3538.6574917575017	4778.5781484845065	5066.927314864108	4663.259333923368	5365.437169503206	6515.22787495215	3822.1164478882165	5495.390534370447	3691.3517015182542	6828.320383353413	3726.1582677696097	5601.102500111985	5658.045361348567	3657.240326051318	5823.598381296559	3586.138002897359	6552.8822396816895	5090.508300136891
3561.4554862424366	3683.8408428789126	5245.926547571483	5762.933311114413	3934.24022004132	3977.8576851237367	5910.9627632141655	4578.809977019304	6203.01056127733	5581.189719966373	4792.9216099894265	5268.803404090782	3538.584410702526	4778.357980018325	5066.927314864108	4663.259326904923	5365.329394782845	6515.176279003665	3821.820349174408	5495.208143890382	3691.254520546816	6828.320383353413	3726.1582677696097	5601.007055747326	5658.045361348567	3657.240326051318	5823.598381296559	3586.052556554462	6552.8822396816895	5090.283859623365
3560.0242643252795	3683.8408428789126	5245.903159504606	5762.933311114413	3933.7383820460527	3975.687440673396	5910.9627632141655	4578.809700741012	6203.01056127733	5581.189719966373	4792.9216099894265	5268.793137479219	3538.584410702526	4778.357980018325	5066.927314864108	4663.259326904923	5365.077922171934	6515.176279003665	3819.187280656296	5495.207677644284	3690.241269795089	6828.320383353413	3724.877998958481	5601.0057951786175	5658.045361348567	3654.121480465489	5823.598381296559	3584.5183541779497	6552.8822396816895	5090.283859623365
3560.0242643252795	3683.832951187937	5245.8433878792575	5762.933311114413	3933.7383820460527	3975.687440673396	5910.4417789625295	4578.416373995999	6202.252565319575	5581.171976371057	4792.9216099894265	5268.792994194264	3538.1696453793593	4778.357980018325	5066.6386018204485	4663.259324722617	5365.077922171934	6515.176279003665	3819.187280656296	5495.206959835775	3690.241269795089	6828.297199363744	3724.877998958481	5601.0057951786175	5658.045361348567	3654.121480465489	5821.5953560554735	3584.5183541779497	6552.807890620828	5090.283859623365
3555.844720203334	3683.2821880387883	5245.8433878792575	5762.933311114413	3933.7383820460527	3973.5573643280513	5910.4417789625295	4578.399324880313	6202.252565319575	5581.171976371057	4792.9216099894265	5268.790665835956	3537.5861944712606	4778.357980018325	5066.58544411452	4663.259324722617	5365.077922171934	6515.176279003665	3817.348519935971	5495.206959835775	3689.0920143288477	6828.297199363744	3723.985609970897	5601.0057951786175	5658.045361348567	3652.1890244621736	5821.5953560554735	3584.5183541779497	6552.701118265101	5090.283859623365
3555.844720203334	3683.1794184876176	5245.325976156159	5762.933311114413	3933.7383820460527	3973.071429028484	5910.4417789625295	4578.399324880313	6202.252565319575	5581.171976371057	4792.726061263865	5268.782903568605	3537.3623784840975	4778.357980018325	5066.58544411452	4663.036727607054	5365.021182045408	6515.176279003665	3817.348519935971	5495.206959835775	3689.0920143288477	6828.297199363744	3723.985609970897	5601.0057951786175	5658.045361348567	3651.356261860281	5821.5953560554735	3584.5183541779497	6552.701118265101	5090.283859623365
3555.844720203334	3683.064498965553	5245.325976156159	5758.982687571144	3933.075245205494	3973.071429028484	5910.4417789625295	4578.399100554115	6202.252565319575	5581.171976371057	4792.633702023024	5268.765717801347	3536.322567895838	4778.357980018325	5066.58544411452	4662.978036909755	5365.021182045408	6515.176279003665	3817.348519935971	5495.206959835775	3689.0920143288477	6828.297199363744	3723.985609970897	5601.0057951786175	5658.045361348567	3651.356261860281	5821.5953560554735	3584.5183541779497	6552.701118265101	5090.283859623365
3555.844720203334	3680.1501572370935	5245.325976156159	5758.863939253522	3932.4089782587926	3973.071429028484	5910.440836549429	4578.399100554115	6202.252565319575	5581.171976371057	4792.633702023024	5268.765717801347	3534.1322876695385	4778.357980018325	5066.583977348143	4662.978036909755	5365.021182045408	6515.176279003665	3816.9947064199023	5494.594817033059	3688.945332816638	6828.297199363744	3723.45902141242	5601.0057951786175	5658.045361348567	3651.356261860281	5821.5953560554735	3584.4722582933423	6552.701118265101	5090.283859623365
3555.844720203334	3679.837891452301	5245.325976156159	5758.863939253522	3932.3651865450192	3973.071429028484	5910.440836549429	4578.399100554115	6202.252565319575	5581.171976371057	4790.767412208226	5268.765717801347	3533.0774729723416	4778.357980018325	5066.581682309919	4662.976069572408	5363.508676253021	6515.176279003665	3816.9947064199023	5493.271344495173	3688.237361962755	6828.297199363744	3723.45902141242	5601.005591420234	5658.045361348567	3650.8211110473785	5821.5953560554735	3584.22606183507	6552.701118265101	5090.283859623365
3553.942654348131	3679.151870247423	5245.323557415982	5758.863939253522	3930.296122473853	3971.1080084710006	5910.440403084043	4578.399100554115	6202.252565319575	5581.171976371057	4790.111375851182	5268.765717801347	3532.627526853619	4778.357980018325	5066.581682309919	4662.974447661767	5362.475302966808	6515.176279003665	3814.278228158313	5493.269150756081	3686.855216201709	6828.297199363744	3722.8660948023116	5601.00557981815	5658.045014525168	3648.78965632469	5821.5953560554735	3583.6032048612396	6552.701118265101	5090.283859623365
3553.942654348131	3679.151870247423	5245.323557415982	5758.863939253522	3930.296122473853	3971.1080084710006	5910.440403084043	4577.768342029853	6202.151447794441	5581.171976371057	4790.109376627264	5268.76526815981	3532.627526853619	4778.357980018325	5066.581379535716	4662.974447661767	5362.475302966808	6514.840242783472	3813.557143956521	5493.269150756081	3686.6565147992387	6828.297199363744	3722.8660948023116	5600.89426175369	5658.045014525168	3648.78965632469	5821.5953560554735	3582.8776466030595	6552.701118265101	5090.260582748906
3552.548358261308	3679.151870247423	5245.323557415982	5758.863939253522	3930.296122473853	3969.608339554208	5910.440403084043	4577.612791397444	6201.830400279778	5581.171976371057	4790.100252593357	5268.76526815981	3532.627526853619	4778.357980018325	5066.581379535716	4662.974447661767	5362.475302966808	6514.610205202808	3811.230640473755	5493.269150756081	3684.5113242041516	6828.297199363744	3721.5535293293	5600.588616199022	5658.045014525168	3646.4848211147882	5821.434501679798	3580.5757931433077	6552.624559002053	5089.8741273983
3552.548358261308	3679.151870247423	5245.323557415982	5758.85947364075	3929.5396535934024	3969.608339554208	5910.440403084043	4577.612791397444	6201.8167892920255	5581.171976371057	4790.099544129175	5268.761638077496	3532.627526853619	4778.357980018325	5066.581379535716	4662.974447661767	5362.475005435887	6514.59838358568	3811.230640473755	5493.269150756081	3684.5113242041516	6828.297199363744	3721.5535293293	5600.586391082692	5657.812325922458	3646.4848211147882	5821.434501679798	3580.5682235244694	6552.607310970163	5089.867057736241
3549.195981774612	3677.391740025573	5245.323557415982	5758.85947364075	3929.2333822363676	3967.906594228739	5910.440403084043	4577.612791397444	6201.8167892920255	5581.171976371057	4789.895427672478	5268.761363543672	3530.6440647595145	4778.357980018325	5066.581379535716	4662.971460320782	5361.922355792418	6514.59838358568	3809.7918547477193	5493.269150756081	3683.8299361676427	6828.297199363744	3721.5140715066973	5600.586391082692	5657.812325922458	3644.6950042560816	5821.434501679798	3579.8327134641086	6552.607310970163	5089.867057736241
3547.9058618612803	3677.391740025573	5245.323557415982	5758.784644804894	3927.0322994435546	3963.4378862751564	5910.440403084043	4577.612077076458	6201.8167892920255	5581.139294114781	4789.895427672478	5268.761363543672	3530.6440647595145	4778.357980018325	5066.581379535716	4659.524866857277	5361.922355792418	6514.468282826071	3806.128722386623	5493.269150756081	3680.425815845406	6828.290613469899	3718.964218394498	5600.336271768272	5657.812325922458	3641.998723407396	5821.434501679798	3575.799466813023	6552.544464788922	5089.491089790992
3547.9058618612803	3676.991423733348	5245.323550266716	5758.727330818245	3927.0322994435546	3963.4378862751564	5910.440403084043	4577.612077076458	6201.8167892920255	5581.139294114781	4783.677465398532	5268.760972828824	3530.6336565787633	4778.357980018325	5066.581379535716	4659.524866857277	5361.922355792418	6514.326816499057	3804.474156149512	5493.266485955866	3680.425815845406	6828.229353885404	3718.964218394498	5600.336271768272	5657.812325922458	3641.181016607061	5821.434501679798	3575.174843425163	6552.544464788922	5089.491089790992
3546.456685679471	3676.9500054380505	5245.323546013669	5758.727330818245	3925.938273401981	3961.350600082903	5910.440403084043	4577.612077076458	6201.816185431449	5581.139294114781	4783.657294239752	5268.760850639181	3530.6336565787633	4778.357980018325	5066.581379535716	4659.524866857277	5361.922355792418	6514.326816499057	3801.925694292532	5493.266485955866	3679.3781664248945	6828.229353885404	3717.8094495254045	5600.336271768272	5657.812325922458	3639.5658777145945	5821.434501679798	3572.1491329257724	6552.543922556684	5089.491089790992
