# Supplementary material for: An improved FOX optimization algorithm using adaptive exploration and exploitation for global optimization
Source: PLoS One. 2025 Sep 18;20(9):e0331965. doi: 10.1371/journal.pone.0331965 (PMC12445531; doi:10.1371/journal.pone.0331965)
Supplement: S2 File — This compressed file contains all the results of the conducted experiments. Each main directory within the archive includes three subdirectories: Analysis, best_fit, and convergence. The best_fit and convergence folders contain the raw experimental data obtained from 30 independent runs. The Analysis folder includes tables and figures derived from these raw results. These files can be used to reproduce and further analyze the results presented in the manuscript. (ZIP) [file pone.0331965.s002.zip › cec2017/convergence/HO/C17F18.csv]

trial_1	trial_2	trial_3	trial_4	trial_5	trial_6	trial_7	trial_8	trial_9	trial_10	trial_11	trial_12	trial_13	trial_14	trial_15	trial_16	trial_17	trial_18	trial_19	trial_20	trial_21	trial_22	trial_23	trial_24	trial_25	trial_26	trial_27	trial_28	trial_29	trial_30
2714964742588571.0	10701757554335.553	4757322149952421.0	108005415776700.77	7187680378112411.0	582561688859625.9	5.266551594641042e+16	43341479413913.24	854377806149288.5	70690913342897.55	9186953017740892.0	1.072699737083391e+16	38241773732517.63	6391157457128742.0	129294526306713.58	1177038305004923.5	87980542890997.73	107867070173510.94	4659898046046506.0	2707525534972275.0	5569221424103740.0	6372035532489130.0	1332057328545208.0	791974037337264.8	46025188460429.13	577661241062431.4	16543807863227.506	5297504037980755.0	6611021161764524.0	313840088025667.44
2176835689322821.8	9425090397514.773	146721388206035.5	108005415776700.77	5610869879013806.0	21350686293862.016	8614151016566713.0	60035239626.860565	483166950044764.9	4623621981534.306	7682754778324353.0	1591934610342823.5	7846171154891.834	3994693536097518.5	33413063366524.69	14438507946528.559	78989686826731.16	26198717499119.25	1181724586391995.8	1078086450452742.4	131990281383554.44	316063047711536.9	290061939509094.2	704479869830882.9	30778379479910.48	577661241062431.4	13541348336268.262	1635660262334185.2	1095143590446.4718	229259099755463.06
1969485702084503.5	1245826634073.3755	146721388206035.5	1116228572509.61	1917559930988721.5	21350686293862.016	3970597070711213.0	39878478167.986145	136561731642114.14	4623621981534.306	5687032461143625.0	1044847393671703.8	229439795555.83902	727876467181094.9	11325623846738.93	12301035070941.91	17706764201985.066	18200784140700.965	626496547789842.8	310799197614907.2	102318058044481.08	12031479186275.453	1774431886056.1956	297973160552874.06	30778379479910.48	223728076762741.66	7681841731556.141	412707954822571.5	1095143590446.4718	107002329437891.34
663572352065613.2	103359199848.0317	121358172558206.88	458099700802.5341	570752022494097.5	10737178786521.033	1407381242617965.2	19922515552.78336	135361650735525.83	1475308347664.7861	2427191383567087.5	179502393152087.66	90293862416.26405	356437844688822.56	350228758494.471	2502408143680.175	16430292613374.188	5580498294948.83	103667272971451.05	68149492072411.35	81794701076232.94	12031479186275.453	587403421733.9253	193754888143870.56	28148145114662.76	124011124873221.34	6699662360651.891	412707954822571.5	840147305219.4528	107002329437891.34
663572352065613.2	30488943127.634644	12042694297307.879	172344518984.02713	58564651769415.016	1013293458971.5232	1407381242617965.2	19536042676.927418	27032195627787.645	1475308347664.7861	2427191383567087.5	54811031778100.65	74982595072.85301	356437844688822.56	129193311565.10078	1257830458832.6055	5720833936829.79	2236722083641.6646	38586869711156.125	13601647773789.996	59112217697801.734	9943371030528.297	356153794662.7744	7973429789770.112	5063128343967.716	95145848622827.62	2420429120266.943	412707954822571.5	659098958104.501	29596242362293.0
317487772438230.9	21508359572.940765	6079305806343.51	76608672139.22452	26281330296085.83	406575358930.59607	324840907175009.7	19236066109.13119	20664260673132.773	254456247072.72226	1528826110544707.0	15146042295928.299	48720756639.72244	315875191453805.06	99501115081.5314	1257830458832.6055	4444909927405.368	1022141925340.8818	14635748716478.049	3191673369967.281	18863345441793.664	2123869507508.5732	133083344819.69167	6818269410093.323	2779533125825.3794	9552031498108.713	195301220497.11584	412707954822571.5	400959381703.9627	16565627324303.357
204578811272126.38	21084761845.728508	4802138548972.737	76608672139.22452	6134600839423.83	154239509773.92267	60988704443113.13	19236066109.13119	14186952394779.783	254456247072.72226	962493624964019.8	15146042295928.299	48720756639.72244	234162866951988.25	75701026493.4891	1257830458832.6055	4242163390890.462	279430392117.16486	6892020699779.049	2157243654988.1487	12989680621246.459	241204600229.59653	131416975171.1811	6544463485845.154	580872038248.432	954730018746.1863	148427997688.55246	379270769889390.6	157378280212.4736	9021143147921.658
11995061244492.8	14932963978.299934	147046144770.70596	73920693346.90984	4280582399678.4614	73867328637.51785	50406909838603.07	18109402387.23776	2414430727449.7764	132342975621.6667	962493624964019.8	10211405732508.893	47387635432.86614	88110536312376.84	75701026493.4891	1053853890974.8347	1396844775640.753	215420776923.97366	6892020699779.049	66997404841.64212	10959470467183.914	123989213755.69704	111141291514.83951	5386452734841.71	150704690374.76038	698796127979.4146	125864569089.9386	51307843438663.195	157378280212.4736	3378020839174.1177
1989863311135.8213	13010020525.350235	110022661087.62952	73016065558.97522	2946345323471.752	58595262408.07131	30008273054977.812	18109402387.23776	2345042967312.023	55022344540.91643	930747440479730.6	6861731799887.311	47297907622.08068	88110536312376.84	75701026493.4891	57279693992.77217	1323908739461.2898	160929412281.01297	6892020699779.049	59880660862.73512	4659765609496.745	121717548099.21349	110435666544.66774	2110926677365.478	150704690374.76038	393157732053.1585	102466122664.78397	42201111004818.92	82079498038.32552	3021252304857.1353
829298508888.7764	11678373494.032787	66765075948.542465	72848081419.06383	2163359026285.2737	58595262408.07131	1340186485540.206	16856801342.097218	2232911694886.4253	27246371061.465103	655670362882147.2	4074640342346.755	45544736353.64343	88110536312376.84	75701026493.4891	57279693992.77217	788739114169.2751	160790108606.6428	1399161783225.8757	19506995250.47547	1059638997711.8606	110207388087.65933	110435666544.66774	1614535582751.1892	71036543279.57536	200069149883.2897	95993633248.89423	3118587678285.996	75554927185.15543	70067984372.95815
829298508888.7764	9669798801.032999	60822989431.76157	71587355271.764	2107104153964.0918	58130655398.212616	353875260065.3054	16856801342.097218	354319444584.33844	25248006294.10232	649585961162884.1	3917417745588.622	42334660245.94559	69894617516633.81	74753790963.73923	40485576838.66301	788739114169.2751	108933456598.45763	1399161783225.8757	19506995250.47547	891856780921.3999	107455367353.23567	105392105160.45291	1307857589243.1138	48254223150.72893	180536723205.07773	73288937680.57689	2735922308416.6494	75087962213.15756	70067984372.95815
829298508888.7764	8389956376.173081	50251241705.28783	70466863529.07841	2070219415270.6125	45182012077.65298	253653434571.80795	16452604651.287884	354319444584.33844	25091865865.195015	524926899598147.25	3753183830896.751	41906240039.907326	53880416075486.445	74753790963.73923	39705071030.49525	689971231212.1746	103088089382.04982	1096475923074.3895	18742455531.748096	443705205934.29675	106972037077.42345	104524555810.70164	760489921906.2815	46229362946.86591	164307497552.42654	60355455398.56653	1165615476026.2004	74934932679.67487	67520263159.595
157362601418.6075	8389956376.173081	50204291833.873535	60984231210.111755	353118632954.5587	45182012077.65298	152157616556.29956	14549617524.052862	110159872673.63316	25091865865.195015	487120507800242.0	1188645858312.0095	41906240039.907326	23276470019399.473	69648082581.06143	38682276176.71528	198089994086.0818	92252193774.11717	901512084100.5425	13932182877.212118	403613208936.64777	103405349929.47095	104181277076.72917	497549909449.7689	40651051970.67803	164307497552.42654	46081186996.358986	186477520439.5534	73659633405.54976	67520263159.595
117588621838.59233	8247643428.061691	48742019668.33607	60984231210.111755	353118632954.5587	44673428433.80181	152026358791.78513	14456515646.295216	106662843581.6997	24506991896.507725	457278807307925.5	1091579654587.5426	41906240039.907326	22256049697651.617	69648082581.06143	37142476616.57467	179730731028.35004	89773997846.22923	897962479097.5833	13873711508.106176	73320585217.14894	102331516742.40195	101971813132.6182	250777880731.07278	30803404667.905144	154321785776.22208	46081186996.358986	175329198059.67545	73333386589.8428	64864276352.63038
74764706746.00417	8076447123.781806	48379145040.2035	60522019160.86691	144523444346.04892	43783621759.59999	130049911053.00928	13255613181.324873	106662843581.6997	22005339060.646732	145532430430382.22	1091579654587.5426	41795267126.44473	18575620716140.84	69648082581.06143	35747220867.16614	100287399976.96623	79968498653.92413	811400892128.1857	13404041655.636908	69575664582.69817	102193659022.44302	101655962847.6811	55812046319.97868	30723773162.931725	153310906259.70285	45799955375.01914	175329198059.67545	63831811568.55666	63764996578.75754
59167537083.11643	7299701140.894356	39082215635.861244	56774119728.791534	76878936285.15869	43783621759.59999	100891162458.30907	12925565672.354532	95856830870.07686	18812151351.539707	73217710100776.58	399753341901.42816	41033855750.688484	14660963788072.783	65610415862.531784	33874013367.12761	98364786423.98119	78643504019.73215	527028906558.99646	12955558487.775742	69575664582.69817	102157365186.53195	81457904505.82358	55057587385.4257	28210212368.057175	152658777584.97775	38042830872.537704	172644704611.35733	63703855487.03013	60904018288.962395
47362259266.3598	7284339803.8147335	38388010072.12653	56774119728.791534	72315656418.04865	43173671063.77204	68654754889.32328	12905669513.505135	95358283996.68327	18309080288.41858	38470131520556.5	192744597692.88934	38774939610.649086	9728281649957.002	65610415862.531784	33874013367.12761	94286447369.99234	78643504019.73215	513709139645.2526	11957874791.729322	69575664582.69817	99883244397.39743	81457904505.82358	55057587385.4257	27332551610.531857	150355327248.72583	37429721062.91081	160126878978.43625	62881004796.85517	60581443875.32058
47274270872.21571	7284339803.8147335	37913514951.0094	56020473916.634186	59449629085.76117	40455188658.323265	68654754889.32328	12905669513.505135	95358283996.68327	15378632050.143734	27963767181237.35	125351694334.36507	38589133171.084625	9728281649957.002	63590051762.80533	30758308941.63765	89339649385.28325	78498860378.27426	320663514676.61395	11560889907.995712	65508515221.696335	99418367250.32454	80760110946.56934	47101104826.836334	25072380065.36556	150229288415.7116	37157654123.89576	147986787953.29712	59171265681.197784	57007513755.37864
44962403050.037766	7284339803.8147335	37839838886.01109	54387126418.25956	58628347003.31435	39896124485.343254	59180958395.95598	11270232836.327816	92357916585.45871	15304406578.837133	27963767181237.35	120864274558.54866	38401148485.69711	9728281649957.002	63461958496.805565	30599018504.180984	89339649385.28325	78488341071.59872	255201718780.0964	11486042558.583948	63510167749.58408	99351893297.47122	80760110946.56934	47101104826.836334	24017900662.0734	150229288415.7116	37157654123.89576	147742113571.667	59171265681.197784	56207375124.05927
44962403050.037766	5875479727.587192	36228842977.61922	50936939620.899155	42046444188.63803	39441082947.67724	49787783066.554184	10854195571.030138	76752896750.80397	14610250369.232168	27163231386808.316	120864274558.54866	38302716987.88157	830272956728.233	62654273667.581215	29462301774.88078	88857065560.45125	78374826905.98756	246405653882.51785	10811165481.24206	63510167749.58408	95583681922.67365	79862486118.3966	32143832304.66804	24017900662.0734	150229288415.7116	36991873418.01895	136947212506.38948	59171265681.197784	54115529939.355125
42005850344.13077	5875479727.587192	36225642546.89316	50936939620.899155	26523498112.622925	37750837353.77118	47841433657.98777	10372808263.026333	76752896750.80397	14610250369.232168	22734654145029.004	111520229149.89043	36840548162.70991	602317337593.457	57619046985.65167	27416110171.18696	80457315568.26163	42637661142.24156	202079716840.58014	10791413113.427837	61791638872.750885	95562861790.85657	79862486118.3966	30368088644.38789	23229216045.030266	131828505609.4167	35610916509.87876	134443203789.28094	59081803212.955795	53835158260.70349
41061400411.5946	5827979211.047532	36225642546.89316	50936939620.899155	23978894543.961926	37209598041.061516	47770661437.40268	10372808263.026333	75289225472.35254	14556269435.750443	20568978377165.465	101893035108.43817	35087157105.7828	536395729437.0393	57263833146.440895	27416110171.18696	80457315568.26163	42632486833.72876	138396500755.8441	10784564371.259647	61592987581.92357	95562861790.85657	77033545012.24893	27020264890.476097	22427184329.728275	116171606334.76947	35340923797.018906	129883403802.21056	56978352165.519264	53425963845.18359
39916541247.41315	5670513620.439009	33874426520.216522	49405609065.156265	23978894543.961926	36554176964.14353	44543049875.59621	10003809432.338669	75289225472.35254	14365829191.965643	16614915854558.785	101893035108.43817	34912947739.44421	536395729437.0393	55976222595.77013	27416110171.18696	80087025782.67564	36735062023.48546	124021741780.40605	10784564371.259647	59099340442.53527	90960371776.7535	73314596218.16222	25152231617.253876	21192388882.650356	93887446719.47496	35273498784.451935	114514729071.534	56978352165.519264	53224055689.01008
38041091485.50641	5517037983.1229	33874426520.216522	49405609065.156265	23793734221.810764	34680130628.15911	36324012307.611984	10003809432.338669	75105925989.80466	11695421416.020115	8106866144743.056	100758913871.15813	34912947739.44421	401085064400.52936	55778588557.679924	27416110171.18696	72329120578.48244	36016474756.804306	122817637679.41766	10784564371.259647	57495800908.67651	90960371776.7535	72600378025.32878	21552172746.702404	20688859870.97198	92183367437.5404	32406861564.619236	92668548386.80296	56843816095.29148	53059502349.34578
36361183354.17899	5452772474.67752	33672340973.34932	47311285946.15408	21576655887.05219	25797325047.338028	36324012307.611984	9764177994.404121	70707879424.05675	11480705854.127163	6579720362850.43	97819129545.53754	31435750725.505436	280655209807.0229	51401785788.37092	25664320475.6888	72329120578.48244	36016474756.804306	118980274561.76724	10655194459.42172	57036915101.745026	90311977016.29736	70374388713.61977	20493337585.592815	20688859870.97198	91056054874.64876	31800040998.21817	92668548386.80296	55088639850.7852	45395603392.902
35789391430.439285	5452772474.67752	32586311300.09404	45931545471.44822	21576655887.05219	25797325047.338028	36322826145.70938	9075577973.373482	70557532112.21428	11480705854.127163	4653960309754.293	95473538991.41112	31435750725.505436	199789019274.71277	50999667138.95471	25061644445.630856	72329120578.48244	36016474756.804306	118980274561.76724	10525573819.764284	52895483105.86342	90311977016.29736	66015615201.98759	19338434393.326675	20644150406.106644	91056054874.64876	31683398455.409866	92668548386.80296	55005300137.23386	45395603392.902
35185605664.92704	4584848235.475434	32357133174.805984	45054916812.67625	21383131440.51909	24256774742.20866	36194542327.13481	7079048826.87973	70353247391.77211	11470892514.941504	3004071306384.845	93747916995.13054	26677960986.073776	139882824412.13336	50744165117.542076	25061644445.630856	71837432570.05658	35841851261.45547	39940384664.64925	10525573819.764284	52895483105.86342	88040500689.03934	63935403923.94962	19338434393.326675	18999447124.409164	91056054874.64876	31231330517.224865	92668548386.80296	54993032096.86345	45395603392.902
35071655240.355	4568872947.822061	32300053296.735916	44721918837.53568	20684784770.199417	22237464137.534504	34048844054.879818	7079048826.87973	70353247391.77211	9187642723.757769	2554095109573.7607	90934547692.23569	26430531294.864548	88245678040.35617	50377608710.18796	23494958215.470055	70631274803.6331	35677616523.695366	36308090780.71846	10525573819.764284	52148971419.27597	88040500689.03934	61122656181.67064	18209505856.357803	18825477995.124874	89403996726.41386	30868290902.469948	92668548386.80296	54683176618.26669	41281175826.956566
34517920766.22308	4558463186.947981	32300053296.735916	44654821096.48679	20222083681.702007	22172571653.64568	33781838986.76497	7059826062.586221	70308001995.71365	9187642723.757769	1914940760844.7546	90529527492.24713	25517856713.03208	83560039495.39178	50316561909.93333	22917228041.244114	69594074853.41132	35648579862.95904	35323452335.312256	9957462357.810064	52148971419.27597	83094230902.3203	58394114775.63447	18209505856.357803	16894147406.421862	89256226368.51	30840719867.92894	92573462774.63622	43345149754.21683	41281175826.956566
34517920766.22308	4491577842.149402	31884216286.03092	42477909296.37511	19562146036.16335	21628800304.601677	32230276546.715187	7039388348.8853655	67858516126.51423	9085019704.510534	1905762752486.8374	65549863627.07123	25517856713.03208	76445258202.69962	49628887415.53127	22607268731.751698	69011044833.00307	35169338122.82121	34773167109.60586	8700020608.060963	49364756804.557434	78586851246.59467	58394114775.63447	18197692021.957344	16894147406.421862	87713333710.23804	29276675318.955093	91529062116.67488	42990943787.610794	41281175826.956566
34365786890.44258	4327467543.711568	30017788778.27417	41796721397.34625	19562146036.16335	21372245284.45836	31786514427.290745	6909387204.441118	67818850481.827805	9085019704.510534	1463532463904.1309	65549863627.07123	25432628784.89617	72167542218.65607	49422426759.65519	20520648155.92637	69011044833.00307	33693948851.642765	34773167109.60586	8700020608.060963	49364756804.557434	75326211477.20164	56807514762.04754	17518849970.66459	16894147406.421862	85963133584.04291	28961434810.203453	90781531218.26688	42302290577.17607	40896786168.81437
34247006424.087765	4308969987.303407	28407987909.28206	41796721397.34625	18755865780.99283	20671465933.065548	30487126028.775482	6529598801.4430485	67425930123.420166	9048941000.800142	1463007843239.6082	65549863627.07123	24767926049.310062	67139582380.31956	47786764357.75481	19270346986.959305	68317066972.23355	33421839710.857296	34195173669.404373	8385550110.845096	49364756804.557434	75326211477.20164	56793682213.11453	12879477823.805838	16894147406.421862	84899882058.59781	28961434810.203453	88508571062.52242	42302290577.17607	34129595434.3387
32602880530.763252	4308969987.303407	28149142504.684055	40125412709.7048	18308960814.711285	18042316809.33392	30487126028.775482	6263041037.1150675	65040508968.15215	8951741175.852465	566503341861.5026	65437615603.04776	24591735447.02835	63585169348.64063	47500174548.34574	19270346986.959305	67503050373.47654	24802901379.881786	32143997367.26917	8293000354.498437	48459742339.82717	71272231896.16547	55838034687.15119	10863300069.3807	16390086812.327206	84899882058.59781	28698145722.129967	87670555290.29367	42302290577.17607	33305450844.98272
32602880530.763252	4064519820.915167	28149142504.684055	38636948553.28291	15932111902.821249	16676894199.956314	30319571365.87938	6198349844.314654	65040508968.15215	8646398974.879423	256198487698.6332	57280677627.10607	24521919188.88652	63585169348.64063	39313611346.910645	18954715459.309917	67045897014.77585	24585491381.426216	31723503033.20537	8293000354.498437	46535286858.50249	67381710677.383446	55344002020.96913	10863300069.3807	15687747479.599482	79442270150.84071	28581013006.537983	83141243956.67978	40324869668.65532	33305450844.98272
30804482065.279125	3984666866.162819	26776159193.3185	37677289460.73682	13192328205.098413	15889527334.0447	29670632407.802006	6010060938.220483	64695486089.23589	8646398974.879423	46314210565.96686	57041183252.960915	24194709279.50306	61162170691.343094	34385964414.55771	18728962458.473633	66573689441.483376	18937106223.48104	31105320775.226032	8099205877.270046	46472116508.601494	64341498142.311424	55027556123.31082	10863300069.3807	12348271423.37092	77036816333.84506	26769687782.301224	82521885037.34505	40248714758.81304	30932428754.693386
30124973349.981625	3915544821.753677	26255847506.818073	33571463876.236805	12570734449.988676	15116210587.05476	29657528964.33138	4848395135.155394	54013019129.864685	8541722479.040285	46314210565.96686	56144086903.45727	24032699238.059	61162170691.343094	34385964414.55771	18336447502.022778	64915506509.996185	18937106223.48104	30649949074.855698	8064436580.080547	43717563039.62075	64341498142.311424	55007258581.088425	10863300069.3807	12325915106.075434	77036816333.84506	26697096824.14075	81772370641.241	40248714758.81304	29539159564.02466
29978260274.135643	3905386474.3833466	26246026799.385635	33241354294.09361	12570734449.988676	14715420628.072134	29420722862.534966	4586282215.346923	54013019129.864685	8541722479.040285	36651848061.00748	55445210119.50695	23989747172.529766	60988036429.81403	34385964414.55771	18336447502.022778	62556189080.565414	18770689642.37183	27798067623.165165	8027680298.817026	40722766564.21152	62612785012.40753	54592316913.71731	10819445921.356213	12284757787.414722	77036816333.84506	25758037003.598396	81137020821.38821	40170877125.482635	28612065633.14313
29648608176.290718	3791649861.5498238	25905459359.12561	31852106540.77655	12529814084.931604	13407780066.346352	29230961256.017628	4586282215.346923	53877330065.145676	8541353353.230976	36651848061.00748	54802607505.8562	23597496866.181274	59893028650.532166	34088524827.799683	11802502692.536755	62441506773.10586	18725781053.37906	27622527726.377518	7928341844.767885	39909767887.06618	61203138303.19438	54592316913.71731	10571818287.567774	10316356546.043488	77036816333.84506	25449333724.367977	59385397670.32536	39340688309.444305	25426611631.288376
29600230693.82054	3524054200.0994406	25167229696.943665	30947294938.383095	12408698428.834171	13407780066.346352	29202163502.635395	4372912756.977942	51599397059.090096	8334092242.7324915	34301452504.507725	38083257437.83492	23597496866.181274	57794779179.88751	31279371659.62918	11580189100.220085	60316255701.93189	18482794363.6631	27612186526.167583	7664037187.582748	39902663620.060585	55244268010.23707	54533555660.52068	10084243832.449211	9323614370.074835	77036816333.84506	24755619425.670433	59385397670.32536	37526709599.14973	25426611631.288376
29493967588.48746	3481820381.234356	24611857202.4291	30891710819.93835	12408698428.834171	13407780066.346352	28643729307.00812	4372912756.977942	50120107228.44259	8323380112.838516	34301452504.507725	36969395350.23374	23228862842.459164	57794779179.88751	30846695671.395996	11580189100.220085	60316255701.93189	18369994107.887184	27609686063.427917	7467938131.145018	37274129497.91319	55244268010.23707	54487103781.34484	10050245111.6744	9108509993.467762	77036816333.84506	24755619425.670433	59385397670.32536	37526709599.14973	25426611631.288376
29234287772.94401	3481820381.234356	24271765525.444073	30481740425.550243	11292235189.489937	13407780066.346352	28431177774.99402	4340140168.773755	50120107228.44259	8120539623.506607	34301452504.507725	36969395350.23374	23147634215.508163	57003025983.322296	30765154168.731148	11291012467.514202	60316255701.93189	18261612475.89482	27609686063.427917	7466002456.735283	37274129497.91319	55244268010.23707	53548690043.03231	9899680872.744904	7428240403.663199	76688655349.46724	23983565931.947453	59385397670.32536	37477236938.292625	25426611631.288376
28632183860.970478	3293012769.9222984	23815603775.36193	26719296425.413143	10968949414.287857	13246349130.84376	28237978223.104	4294761498.096335	49974870482.322464	8120539623.506607	34274432370.14126	36751284294.25526	22637126799.538696	57003025983.322296	29857520358.279327	11035282469.637865	58550622795.448296	16877830788.518093	26947805968.660152	7441579718.839679	37211455852.1117	55244268010.23707	53548690043.03231	9873831692.484919	7428240403.663199	74768663046.54341	23977294020.63888	58446837903.43261	35453117238.61172	25309506535.3049
28632183860.970478	3293012769.9222984	23231742521.487885	26719296425.413143	9972624559.652023	11908257102.321136	28184931894.972027	4244651605.8076725	49432457796.09721	7759040659.481521	34274432370.14126	34559796488.67822	22637126799.538696	57003025983.322296	27281188590.91143	10618746115.23697	57549969112.16189	16754437903.218332	26916422397.599583	7314755126.333992	36739703934.43766	54482922404.75846	46396173078.54175	9793607831.596405	7428240403.663199	74768663046.54341	23598330774.410675	57632732875.96972	35453117238.61172	23847337028.396976
27905509349.783516	3285644899.9480295	23231742521.487885	26360411159.27301	9972624559.652023	11593789881.331713	23602474720.538174	4243788571.853875	44088516736.35574	7759040659.481521	33750047328.56484	32932956316.235115	22519087254.240593	56399958726.199135	27118486108.26664	10174505895.892666	57549969112.16189	16123501892.750431	26339545219.97193	7311645524.336517	28252832658.08834	50218569288.70334	42216756036.41341	9464390962.200733	7279278699.381568	60976181809.96881	21980123828.16849	55476133312.025795	35453117238.61172	22808760877.48984
27788168578.90797	3245217382.495733	21700164515.24807	26211670760.865902	9972624559.652023	10761139068.539272	23602474720.538174	4053052797.2555943	42330259491.25036	7759040659.481521	33750047328.56484	32486857710.076225	21815921709.272396	54472609102.80406	25723472599.7074	9432130608.414406	57549969112.16189	14786254057.190823	26309192781.233162	7161625338.033961	28039513810.23956	50200856879.31156	41019312527.64021	9464390962.200733	7026142773.834823	60468095356.262596	21980123828.16849	55359151049.306885	35453117238.61172	22296736402.314983
27776382994.147438	2748617144.695772	21700164515.24807	24537409824.84039	9901607807.714987	10723332432.594435	23602474720.538174	3951457860.0923047	42330259491.25036	7695066720.295219	33560633743.91458	32397284704.330048	21287432596.406384	54472609102.80406	25507280701.604404	9419061491.769182	56873446279.830215	14200322919.113012	25134581979.246227	6466942965.284327	28039513810.23956	46319780806.57941	40080906295.39443	9297096102.541815	6850683945.247289	60468095356.262596	21939419408.175518	52023167072.64353	35098595902.15824	21551168235.54023
27775115095.546936	2748617144.695772	19874042297.319897	24537409824.84039	9683905253.566816	9722713694.545254	23602474720.538174	3923804536.555762	40701190728.36527	7313865485.620496	19492106275.74729	32282950441.74279	18781504043.99907	41008739271.71479	25287168113.57657	9070915344.199736	56832051033.118835	13523962536.354494	17157037868.949297	6466942965.284327	28039513810.23956	45092399080.57733	38804892954.29149	9297096102.541815	6476900532.095186	60468095356.262596	20312609029.544384	49780302381.2873	35098595902.15824	21094352322.46787
27149184795.62377	2748617144.695772	16912247128.500647	24503982286.839672	9539448457.521997	9618754291.60001	22103179928.644512	3065552902.239284	39817225547.5295	7205407408.739628	19492106275.74729	31982757377.601707	18394655201.289364	41008739271.71479	24619637421.0253	9070915344.199736	56533230990.80038	13452174651.320848	17157037868.949297	6466942965.284327	26778017413.042736	35776628095.736465	38138177066.207726	9020262624.782158	6455329227.503666	59086529145.06381	20312609029.544384	48786167946.72046	34422863862.04981	20960351631.86171
27149184795.62377	2587298026.7985497	16704733419.534748	24310129434.18064	9332081434.217617	9618754291.60001	22103179928.644512	2889715641.900544	39471550825.038155	7178944078.696425	19492106275.74729	31445188858.819035	18394655201.289364	39416084221.63529	23477418517.84016	9060250385.146034	56473850513.17382	13260842082.9733	17157037868.949297	6466942965.284327	26778017413.042736	35251359752.50078	37864264903.82726	8814473468.71464	6100224136.717103	57871250755.36165	19859768005.800056	48498713150.03018	34071413189.64741	20960351631.86171
26722111737.30371	2587298026.7985497	16342250967.120077	23979839101.917793	9149011276.2831	8787997383.911722	13390782058.817678	2872255332.016754	25902332541.762012	6181022981.779251	19492106275.74729	29867600751.905197	18323719295.076393	39416084221.63529	22595950571.59902	8675330439.076248	56148270434.43117	12395261595.515114	17157037868.949297	6401558004.175344	25810608937.70942	35251359752.50078	36999690144.12208	8814473468.71464	6100224136.717103	57871250755.36165	19859768005.800056	46569231032.34197	34071413189.64741	20142044890.796795
26645549492.21292	2443193086.2818894	16342250967.120077	23942713464.483353	8870187251.698278	8787997383.911722	13390782058.817678	2872255332.016754	25902332541.762012	6181022981.779251	19441092205.353935	29312901296.584713	18269534717.024708	38678531646.09525	22595950571.59902	7994662619.170198	55291805591.813354	11580511791.104048	16620746485.924522	6382098349.706487	24720343653.595596	35251359752.50078	35471636396.88969	8695123852.615614	6075608425.856248	57784735459.93442	19556027268.247967	46294364195.75394	33713594551.14174	19553628926.98259
26598805742.831367	2443193086.2818894	16342250967.120077	23849490629.918175	8847141055.93416	8388107939.288562	13390782058.817678	2806995402.065077	25902332541.762012	6181022981.779251	19434677393.205997	25949094709.16984	18242171611.385662	38320209274.3462	22542150574.5049	7853446835.515841	54964879680.28867	11539204464.018265	16617555909.04454	6196228081.968335	21065698182.869984	34540830055.12908	35471636396.88969	8695123852.615614	5988766613.811405	53269180573.012695	19468874978.088894	46265311198.89889	33713594551.14174	19186759075.297005
26383665623.35523	2367137098.069151	16342250967.120077	23476112874.463585	8537360625.583374	8388107939.288562	13178832471.441229	2794681848.491572	25131942563.268234	5907933639.557069	18835554713.698124	24953543781.240055	17598421964.775524	37880814733.58605	18611965049.38157	7826959478.084501	54764209807.04281	11451456321.23049	16219951942.245615	6196228081.968335	21065698182.869984	34540830055.12908	35431464982.55693	8695123852.615614	5844547511.426396	53269180573.012695	18991882085.331806	41435838384.08093	29229281952.869473	16902682213.626127
26242992631.881462	2318366991.263506	16342250967.120077	23476112874.463585	8537360625.583374	8084291020.942272	13060030230.914755	2735367286.3960004	24674006486.754227	5907933639.557069	18835554713.698124	24953543781.240055	17598421964.775524	37880814733.58605	18611965049.38157	7643225256.059749	54505757520.2645	11140280193.20477	16219951942.245615	6196228081.968335	19880227523.861145	33302992599.60738	32873548710.25412	8695123852.615614	5844547511.426396	53269180573.012695	18925315158.245647	41435838384.08093	28535508878.278835	16902682213.626127
21322612336.604168	2266332597.6921306	15838487130.795963	21181949055.362167	7921472793.059521	7325143286.51978	13060030230.914755	2580201404.6880236	21046893653.041374	5896508188.953995	18778942165.62858	24239267683.150883	12434285866.440218	32387354580.70728	18494549153.217743	7623052760.433013	43648789053.55048	11073893638.171665	15626566014.354614	6079093221.563848	19186883777.617836	32156517219.8141	32873548710.25412	8570772971.068738	5586156615.844864	53269180573.012695	16724766697.868614	41103612676.101326	28535508878.278835	16889936970.143839
21322612336.604168	2120200655.0333354	15838487130.795963	21124259650.280567	7811845148.937661	7325143286.51978	13060030230.914755	2580201404.6880236	21046893653.041374	5894318782.607866	18778942165.62858	22735844484.11653	12434285866.440218	32334497923.601353	18494549153.217743	7582085793.135097	43648789053.55048	11073893638.171665	14821295427.270506	6079093221.563848	18368441296.56219	32156517219.8141	32873548710.25412	8517824102.385315	5533516652.686914	51674512698.22167	16724766697.868614	40709974100.604935	28535508878.278835	14983566362.54461
21322612336.604168	2057146346.249641	15223645355.143316	21124259650.280567	6189938178.357159	6832110707.24474	12503389965.763672	2372668126.1513586	21046893653.041374	5883098381.81511	18300578739.597004	22416204253.47786	11944982917.257935	32334497923.601353	17101241455.235073	7288258048.831009	43648789053.55048	11073893638.171665	14355788924.707018	6027508958.332357	16908753167.958893	30586041156.305756	32873548710.25412	8114936029.26646	5533516652.686914	51429319328.41574	16724766697.868614	40166428999.93767	26855176480.79233	14983566362.54461
21322612336.604168	1968092123.7925835	15223645355.143316	20306306900.24943	6189938178.357159	6832110707.24474	12018506388.609333	2372668126.1513586	20905838410.625175	5882742045.539213	18300578739.597004	21227563709.1622	11653625040.334644	30676864582.54119	17101241455.235073	7275390823.481592	43648789053.55048	10771984808.563103	14354141509.411577	6003285785.689203	16551631520.844782	30508583185.838844	32855383345.574543	8114936029.26646	5521478183.323478	50849129638.8176	16432254975.84896	35679200031.13957	26855176480.79233	14929187598.166506
18188056458.894596	1866589352.4604218	14670580254.58822	19810461782.52274	5819386706.203462	6738567750.455708	11918987359.521683	2372668126.1513586	18962737623.09374	5802332359.201056	18300578739.597004	21221163366.13331	9737374637.652716	30676864582.54119	16670576495.979414	7271399473.046624	43648789053.55048	10661451851.17861	12083094113.58428	5930267120.7213545	15894401601.567541	30433312472.92971	32680431548.18563	8114936029.26646	5430087522.872922	50836061940.5846	15967417131.242311	35679200031.13957	26809891282.853626	12832626140.104712
18068646360.312252	1638413792.474062	14670580254.58822	19810461782.52274	5819386706.203462	6549508577.836019	11631794820.128574	2372668126.1513586	18962737623.09374	5691345565.83757	18008385558.444283	20094266084.184822	9737374637.652716	29835812472.076855	16548696455.006416	7173102109.94956	43059320188.28831	10493406901.080587	12083094113.58428	5894409653.742645	15531509127.82828	30433312472.92971	32365333765.211166	7938663484.2228	5358252157.858126	50724381565.33074	15967417131.242311	35679200031.13957	25013023205.949764	12832626140.104712
18068646360.312252	1561075256.3158813	14670580254.58822	19721174791.541912	5574926506.511302	6535129288.8056555	10550693547.022041	2268348841.126285	18962737623.09374	5511880154.799156	18008385558.444283	20094266084.184822	9736989026.811253	29396104626.78427	15440248310.229568	7118205855.908778	42849575540.11624	10493406901.080587	11555880294.412792	5894409653.742645	15359764798.646757	27837444682.02847	32309165392.16226	7642087396.017174	5332247613.365866	50576256810.49594	15766544059.247442	35679200031.13957	24699810868.612427	11812311153.373463
18068646360.312252	1364872476.5330966	14094809910.180115	13458199668.30267	5392904103.032889	6508173570.004008	10536634410.81971	2143042413.4771218	18906148431.674812	5511880154.799156	17452088235.490223	20094266084.184822	9736989026.811253	29396104626.78427	14362218061.919933	6985045205.363898	42831393526.31608	10372337766.476055	11555880294.412792	5878561193.2665205	15044787073.989456	27833590334.85669	32202649233.697643	7474268152.505461	5239132324.115831	46180856483.9436	15290938231.1782	35645194863.3164	24699810868.612427	11812311153.373463
17864965604.817368	1309430646.8934426	13985531470.953615	13371717798.313293	5390648284.938691	6315180642.763257	10484070737.788637	2132595224.2077067	18704538395.63372	5511880154.799156	17452088235.490223	17915917412.655685	9693499368.65054	29084988112.39274	14362218061.919933	6669300668.402499	41698983294.52114	10372337766.476055	11456589229.742002	5878561193.2665205	14970059896.123043	27833590334.85669	32178028323.672485	7474268152.505461	5015338253.887428	46175533025.50794	15269488315.500648	35522619472.41461	24307914952.510593	11812311153.373463
17673210847.10659	1307845064.6156907	13932045560.766703	13371717798.313293	5390648284.938691	6051058290.55555	10279668950.012648	2018567149.4870017	18632696206.00852	5460718734.598526	17421926137.411053	17033647802.793913	9105988577.941013	29035842701.064327	13745649969.308386	6411959083.960615	41698983294.52114	10364863870.665005	11456589229.742002	5832649202.6588545	14713520397.339148	26343952710.421013	31705671998.538353	7474268152.505461	5015338253.887428	45908505411.29346	14712864905.27392	35057284538.17138	23573581127.063583	11110526704.248983
17488424911.650486	1298172300.628056	13557657928.120127	13371717798.313293	5167264976.235202	6051058290.55555	10279668950.012648	2005564595.0727181	18507295751.4004	5426772294.195059	17315088456.363262	16259570799.232819	9026355935.779835	28880745783.197376	13313367654.369967	6178545412.628933	41663675110.85286	10293494376.292032	11167624354.722801	5832649202.6588545	14306657700.528513	26343952710.421013	30296982135.87941	7422549410.376205	4989921537.660768	45908505411.29346	14560335912.68885	34407743685.75938	23573581127.063583	11026009040.96234
17384486199.443336	1204776899.7554288	13533468648.13942	13140405607.838964	5167264976.235202	5381813575.063329	9345407877.436756	1970040477.5235353	18470047283.987	5251028754.286594	16773000544.616251	15746266420.578705	6275147859.033917	28880745783.197376	12475340179.459402	6080027960.228095	41631543321.39346	9925241494.087662	11151044932.99611	5818953649.562683	14029342748.296247	25816987764.22555	30296982135.87941	7009767829.899299	3904214514.956191	45317090246.58592	13103795966.927296	34041459578.215607	23573581127.063583	10788197909.401371
17258856790.383747	987011203.0904787	13533468648.13942	11235780752.479527	5167264976.235202	5220738104.263252	9345407877.436756	1840464470.5903728	18196511427.55695	5251028754.286594	16748747126.888485	15746266420.578705	6275147859.033917	28467041501.79494	12474657957.314852	5834368117.562229	41259533665.227005	9874132825.460987	11039405062.05373	5818835241.347161	13928572721.291449	25447949722.286156	29596421946.444267	7009767829.899299	3774869603.3932114	45251693622.12571	13103795966.927296	33626130533.19964	22807408078.77423	10509592166.564915
17152136135.63417	987011203.0904787	13525567475.921656	11220201184.512032	5167264976.235202	5047316296.833182	9345407877.436756	1834705243.6175613	17977436330.369686	5166002723.339159	16501154806.33883	14688020451.22235	6275147859.033917	28053315476.740826	12474657957.314852	5834368117.562229	41259533665.227005	9836856193.371233	9437188964.132994	5787111763.369965	13820377556.997805	25421217281.104816	29596421946.444267	6939448469.692839	3615028441.338106	45235462468.79503	13103795966.927296	33489892032.15262	22563552815.239326	10149342485.74968
17093434811.346212	984339505.6468806	13493528883.495913	11112461022.899275	5053167649.133787	3719080227.5999193	8795783858.636057	1771015985.0454876	17977436330.369686	5031350858.691486	16499317028.469488	14560179758.28294	6275147859.033917	27578301907.741882	12474657957.314852	5762363954.747222	41014582128.44339	9836856193.371233	9262640532.933691	5770290885.157236	13724134571.344814	25418997234.617474	29094423195.595146	6905075647.339993	3322970338.599085	44879606540.30097	13022550461.481596	31571255870.208908	21776266540.409225	9659812279.281025
16942196971.265123	957907316.5914999	12881953635.605486	10866315855.985332	4915045609.06901	2975929926.6489644	8784221783.637146	1742749338.4913552	17949213171.1672	5031350858.691486	16430356914.684378	13955045543.621647	6015400934.009599	26587562130.753983	12305043362.227077	5719658612.135471	35405605417.570724	9443446879.0223	9141176502.456	5540652106.478264	13109491318.102385	24815110991.261387	28169493517.886223	6848817731.98384	3322970338.599085	44289607413.15935	12800716336.53352	31518430936.393887	21776266540.409225	9654703135.942432
16828297512.55534	861464472.0527523	12787029403.648825	10866315855.985332	4915045609.06901	2794064167.2234483	8695168085.936474	1718388691.300722	17933322822.2598	4793711748.103259	16154129887.773796	13933464787.469353	6011345413.038536	26587562130.753983	12071359987.128532	5378305774.937201	35348832961.2518	9443446879.0223	9092712684.123203	5517691486.189012	13109491318.102385	24804257295.292625	28013353062.32978	6688122450.973223	3322970338.599085	44139001899.50485	12708350163.299303	31379899214.032833	21776266540.409225	9541307909.84553
16828297512.55534	805625631.260292	12787029403.648825	10692028189.465706	4815430148.659427	2794064167.2234483	8695168085.936474	1632764487.2725124	17933322822.2598	4793711748.103259	16154129887.773796	13908475819.669044	6011345413.038536	26495022044.797928	11924079157.881899	4278806227.4799175	35348832961.2518	9441065949.404821	9092712684.123203	5517691486.189012	12566347812.542429	24804257295.292625	27943228046.5501	6596291958.358036	3322970338.599085	44107948708.22894	12236699039.296963	30785662189.88434	21450945880.756317	9511126641.050327
16189475439.364853	805625631.260292	11990706485.224688	10692028189.465706	4761738512.782787	2794064167.2234483	8695168085.936474	1632764487.2725124	17933322822.2598	4744675681.091417	15276487224.317532	12972094486.348282	5409907791.641541	25917234896.49946	11413831609.558416	4278806227.4799175	35348832961.2518	9141152914.251669	8977746252.95419	5418034214.91931	12563109147.976921	24574358592.91765	25362810650.81386	6571136050.97903	3310677732.269129	44013211776.61152	12211557185.039198	30764071032.51557	21370194489.40992	9511126641.050327
16188880356.183529	805625631.260292	11990706485.224688	10557143931.026438	4498265875.617522	2794064167.2234483	8612429689.523006	1462171797.8970754	17645908070.234116	4632393116.729331	15276487224.317532	12972094486.348282	5409907791.641541	25652555888.19876	11402067544.281172	4278806227.4799175	34780932685.107086	9141152914.251669	8533698636.519816	5418034214.91931	12563109147.976921	24348448770.14223	25362810650.81386	6571136050.97903	3310677732.269129	43204494519.17676	12035804730.815992	30076461700.953247	21370194489.40992	9497376174.938128
15151412101.873096	804802677.5415821	11949185156.708872	10161214668.718576	4498265875.617522	2690203182.2552366	8412538597.618363	1327717595.4818008	17645908070.234116	4568676510.89233	15273085259.069563	12335376831.238308	5307255102.845147	25639031065.06292	11217826812.635004	4278806227.4799175	34780932685.107086	9141152914.251669	7706736975.876014	5412463836.755141	12563109147.976921	24316646063.152767	25362810650.81386	6553380335.238651	2875426998.406828	43204494519.17676	12035804730.815992	29644359662.624306	21001023943.00611	9087236803.541313
15151412101.873096	796163317.0965966	11787790266.217485	10134871577.395964	4498265875.617522	2690203182.2552366	8193923516.308835	1214495047.6906214	17645908070.234116	4516985127.514256	14509082802.367195	12335376831.238308	5228241698.95464	24917832685.223022	11112134534.53915	4265650779.4188952	34454357776.03187	9058973346.397097	7706736975.876014	5301190540.668899	11915326842.703398	24020573470.084774	25075276037.963024	6436211158.514311	2875426998.406828	43022347057.360374	11037011611.445349	29644359662.624306	20858345118.246674	8882255351.771238
15147797385.371855	746769427.7240715	11398387173.701042	10134871577.395964	2634228500.2829185	2226013566.3840094	8168708478.030717	1076295128.434054	17284016655.165943	4516985127.514256	14496847748.965158	12097533391.78917	4972893275.318676	24917832685.223022	11057528645.71684	4265650779.4188952	34454357776.03187	9049718304.074783	7706736975.876014	5248082465.64408	11915326842.703398	23838477746.75078	24911731509.125763	6388985998.218561	2874816930.6336417	43022347057.360374	11037011611.445349	29644359662.624306	16960727803.26018	8726781421.220667
15100801996.072542	744369815.4835538	11398387173.701042	10085044684.206686	1868105860.940861	2162081749.2239847	8168708478.030717	1073406351.2969339	17284016655.165943	4502791149.838485	14496847748.965158	11848334504.533632	4949494561.52525	24607355533.44241	10646269452.497725	4054218578.589081	34192874766.091312	9049718304.074783	7176011323.549854	5248082465.64408	11704139886.061728	23790567774.508423	24069356787.474773	6388898399.988756	2786748840.0253253	43022347057.360374	11037011611.445349	28122391140.6134	16587765081.101639	8668627827.542105
14635568845.483498	738037566.5036871	10952569634.391352	8517747692.62069	1751977326.349003	2131811698.1894681	8039979142.985006	1070423862.3701515	17257915916.654278	4474366470.279294	14270015723.686743	11598435489.586699	4780774584.077559	24565176212.19326	10525979756.947693	4054218578.589081	33983740137.45761	8385387529.014437	7135607332.488066	5248082465.64408	11704139886.061728	23243743431.249092	23834425154.78812	6350563008.817949	2524809370.1808996	42593199613.2083	9966623570.146023	27977473724.171093	16566104417.007376	7974863793.206367
14635568845.483498	716908338.4954315	10952569634.391352	8022997865.315962	1705227267.256804	1896619647.4926832	7603770127.081447	1062435824.1596028	16706000643.78412	3083528559.043688	14270015723.686743	11495492333.227203	4780561969.633307	24375127409.932728	10393530045.552002	4041452212.694879	33770042087.019905	8348879037.13026	7135607332.488066	5222591731.143565	11704139886.061728	23241310255.89226	23834425154.78812	6342285834.856804	2477870079.1859183	41902322705.36677	9966623570.146023	27977473724.171093	16204309530.39578	7174739530.093349
14635568845.483498	713087181.0867078	10903451398.632305	7390136067.099088	1591399974.1083817	1896619647.4926832	7603770127.081447	1016278964.9502792	16672772741.528494	2355788904.3765507	13309771197.593996	10852560649.030804	4757396216.089233	24177402256.38343	10393493536.829468	3920952593.262204	33529617081.5422	8309308594.01066	6827471846.015844	5218043462.001055	11663714073.240505	22739524860.33979	23085633140.844223	5666541893.675945	2133344678.7979717	40531516761.28838	9882488805.5362	27977473724.171093	14857268811.166456	7099325387.420055
14524136987.17559	694196196.8923752	10903451398.632305	7372037502.895467	1558944342.7918942	1833331473.794521	7603770127.081447	787677760.7463231	16500480730.82973	2273694337.4696465	13309771197.593996	10852560649.030804	4714975284.388868	23400647374.471035	9514985934.66467	3751907868.726746	33457995452.89729	8309192599.31182	6581398429.377888	5201003804.783662	10589869177.45312	22739524860.33979	23085633140.844223	5635822487.211981	2131352402.5720327	40531516761.28838	9735886722.491564	27661251761.560207	14387324047.593632	6934396925.934898
13813727846.983292	655934798.7703259	10787502389.16829	7270309052.846148	1525689891.4242358	1833331473.794521	7543506896.172476	731533405.1103079	15481802688.666073	2273694337.4696465	12240946887.669598	10591758545.886312	4709347298.800149	23400647374.471035	9514985934.66467	3725030289.285885	32886471625.491005	8228611531.331656	6578484914.1624155	5190685481.899181	10409141898.356958	19656538309.976982	23085633140.844223	5614278678.354349	2115628355.907856	40531516761.28838	9272443917.563557	27473280173.31193	14029977864.451921	6440220320.246366
13711313862.240578	650189742.0950794	10787502389.16829	7245511828.824306	1523150644.087206	1779079245.914402	7014940692.026742	731533405.1103079	15280054735.800175	2273694337.4696465	12240946887.669598	10414771722.580818	4701837454.540428	23383997091.762764	9514985934.66467	3713439640.7028856	32868303030.443226	8228611531.331656	6578484914.1624155	5036879661.027315	10244878024.3743	19297863050.938614	23054028925.679813	5614278678.354349	2091576488.4994805	40529678014.78519	8332739254.0725565	27473280173.31193	13139533214.680023	5904149900.904235
13591895653.493124	647523079.5088744	10766492732.553717	6758632970.77628	1464218330.3801804	1075915807.9707582	6948557396.074417	685922615.9507784	13761605573.353794	2272938475.3619747	12240946887.669598	9945373531.91275	4410224980.5696945	23334927928.715347	9269785356.66902	3642240944.910697	32846414564.634094	8186333448.862257	6512304629.224744	5036879661.027315	10195853710.175022	19297863050.938614	21771969887.531883	5598809751.710234	2023962614.0768003	40519955396.950325	8332739254.0725565	27390190095.247047	12845405085.380096	5904149900.904235
13541408766.913933	647523079.5088744	10751735221.443584	6679520575.251008	1382544383.344064	1075915807.9707582	6850872063.95879	683951545.872846	13761605573.353794	2266080771.110526	12170907055.465511	9921027457.509842	4409935114.7040825	22734453726.726986	8868410845.721577	3609318450.403784	32407179074.557377	8083275302.936998	6036691876.492384	5036879661.027315	10065537262.204563	19280997052.26695	21504616596.259235	5571417088.149449	1972649508.375508	40288642422.33583	7739054149.451982	27166862988.036404	12716218588.980114	5847691212.638026
13007980530.710087	540430223.0444974	10509572650.390615	6620065645.35465	1356510515.5006645	1038182726.881801	6822115169.136676	660772701.9191595	13761605573.353794	2070557923.4768605	12123729590.956549	9917580709.614786	4407600537.721917	22605958196.078068	8510692017.296153	3426101483.475201	32213916634.51436	7833054266.379591	5928376664.122833	5031807451.290969	9322504663.055044	18919468682.98992	21387762657.282475	5459967804.921232	1972649508.375508	39156429936.79627	7739054149.451982	27072223482.59498	11740250988.004755	5528866940.302252
12971672018.601534	538575344.7073992	10509572650.390615	6613430845.109909	1338609955.1481593	1037938720.1815134	6784378934.227248	633490823.4147694	11080416260.127298	2070557923.4768605	12123729590.956549	9658852057.045767	4351003532.811123	22355596864.141678	8502659824.627837	3414283186.664916	31897068310.856133	7833054266.379591	5850648592.78754	5016490366.615517	9175206236.54414	18792779247.45513	20099215028.515095	5459967804.921232	1934052907.998721	38985255897.505844	7610335791.731409	26300056982.960457	11740250988.004755	5528866940.302252
12960939730.284122	538575344.7073992	10352977522.857224	5980890434.18466	1317466060.8023896	950294869.9788171	6725428043.891777	631189631.2527739	10849918219.215405	1990013081.1827571	11291522392.809557	9604386051.164501	4312596999.108319	22355596864.141678	8469536184.58473	3221616218.2550225	31517960672.221436	7778198144.441279	5791794043.845608	4943300671.554348	8965380986.328651	18792779247.45513	19895707755.83246	5394093049.374596	1933140957.1036851	38519758620.34185	6661529686.322432	25987586361.011627	10867345449.729952	5528866940.302252
12960602692.133394	507624385.8774766	9729162651.52597	5980890434.18466	1316607380.0342104	913527754.4050269	6695664456.414653	371456453.4599949	10849918219.215405	1990013081.1827571	11291522392.809557	8731131741.523344	4312596999.108319	22286030958.73562	8469536184.58473	3221616218.2550225	31517960672.221436	7725102119.157873	5256899326.612415	4906602634.409231	8944920726.052536	18771004284.48472	19692789089.381897	5134092022.994304	1881088863.0244446	37818403564.8942	6536910025.353967	25764854918.496902	10810991420.820732	5528866940.302252
12582459732.424856	507624385.8774766	9729162651.52597	5602626293.10192	1316607380.0342104	913527754.4050269	6684574102.467358	338698734.95063984	10849918219.215405	1974571967.8679016	11291522392.809557	8703642098.139402	4257809890.3753176	19784540699.090202	8333139442.417707	3221616218.2550225	31192982344.31596	6862723230.353629	5256899326.612415	4905512985.649782	8158452672.834659	18674239743.24266	18715402797.589375	5134092022.994304	1866729788.9749365	37003421604.9533	6534999670.118988	22963926290.115906	10792974137.733843	5282578600.883
12469763294.40509	466016295.48628104	9691405281.632372	4962780146.098546	1289043931.8905597	871184395.8095309	6657075139.334232	307281109.4090286	10849918219.215405	1912314091.9159057	11291522392.809557	8698240569.460592	4158759845.413353	19773770990.75761	8262723132.571209	3092839607.086639	30078307467.199673	6679517622.152638	5212564853.282429	4895900873.1499	7898056776.916726	16875462159.168041	17669958805.347294	5087633484.682142	1852219433.039169	36003447824.02182	6483465440.766125	22831974318.3783	10768868203.671282	4884099911.505832
12081926885.450525	464593767.6061914	9691405281.632372	4779023490.785345	1234602824.3446445	844222268.3043057	6622757308.346494	261018592.3884069	10688427800.925194	1912314091.9159057	11291369211.942741	8595357756.05677	4158759845.413353	19387823185.512672	8083243522.482675	2837565915.097603	29168379151.873585	6654427084.927854	3865122486.2370377	4803518421.760971	7866080168.58644	13506711626.750278	17605825307.172905	5065082874.143568	1839108056.1655262	33908325784.89828	6027799237.167631	21965032688.53634	10228907185.169954	4884099911.505832
12081926885.450525	464168880.9730909	9557563457.978971	4775336487.650664	1229725917.474676	726608407.3758928	6564733201.108279	192269819.5243739	10688427800.925194	1847005209.9670994	10895349181.462414	8223957404.326847	4112700762.3514314	18439957892.161335	7841924830.331454	2796532113.846494	28802599322.93624	6506740401.136591	3865122486.2370377	4774146284.764093	7577674891.165952	13506711626.750278	16443511531.485876	5030909792.013924	1765948791.2726421	33812313728.65181	5836875659.377374	21955645483.76956	10228907185.169954	4884099911.505832
12073004475.19845	464020121.4118488	8388484725.41094	4750084099.420061	1191647321.8693757	718804521.8932041	6278357486.124687	192269819.5243739	10664784879.503525	1847005209.9670994	10895349181.462414	8063720493.884539	4112700762.3514314	18439957892.161335	7839660882.013078	2796532113.846494	27932478134.590523	5935719427.843615	3826134677.384471	4773835637.119379	7569569909.298844	13501245093.356195	16443511531.485876	5027332499.809478	1765948791.2726421	33751000807.987816	5830815645.394443	21955645483.76956	10081936024.418953	4791828089.964236
11896096160.289532	445549833.47335094	8388484725.41094	4456701742.470018	1142072549.465419	669341669.9245156	6278357486.124687	192269819.5243739	10606037678.325441	1787731998.2902794	10662766966.895262	8003858565.802093	4073474129.0539355	18439957892.161335	6963324703.727566	2719212169.483177	26522878830.985245	5931032888.134945	3773391518.904732	4725174430.823987	7065783673.156246	13501245093.356195	16443511531.485876	5024336851.052841	1765948791.2726421	33071968195.995094	4597156463.761041	21955645483.76956	9983714339.65041	4467283992.333896
11164389036.711441	445549833.47335094	8289877737.937414	4427756706.568898	1142072549.465419	669341669.9245156	6204199219.403867	192269819.5243739	10472998423.270702	1787731998.2902794	10592498691.802155	7779370978.333202	4061892920.982913	17890210683.15123	6941625632.62539	2719212169.483177	26520381922.53474	5304469440.443565	3649022116.6509776	4722672402.305838	7065783673.156246	13470891265.014748	16050609736.428549	4946823453.928931	1756272553.3446128	33071968195.995094	4440802941.56725	20975868033.600574	9953901426.340622	4301869176.010207
11056386592.967062	360410081.17602193	8284008965.5822	4397574517.816019	1077799507.67046	623013816.8822147	6204199219.403867	166060173.4249875	10472998423.270702	1781240567.3479652	10586670979.880821	7779370978.333202	3997829250.9769263	17890210683.15123	6938993348.555046	2719212169.483177	24621715966.95842	5133641433.26651	3524056985.4264693	4546916948.149415	7065783673.156246	12981719511.372675	15981845890.368212	4902760518.907072	1720671544.5502396	32393499239.33477	4440802941.56725	19789696564.172558	9888453185.438232	4290610986.516879
10633633358.028803	360410081.17602193	8169310976.441896	3384560132.774005	1077799507.67046	623013816.8822147	6141763738.00305	146199240.82682493	10376830090.100403	1567021341.9191248	10331592819.115004	5748229333.23736	3780763650.449284	16962576452.479242	6793774302.668972	2718650758.403745	22135396153.428646	5039315306.334908	3524056985.4264693	4540827768.7735	6977135677.921087	12648652581.342657	15518682783.209835	4855504069.557151	1713695028.5177824	31926182770.974205	4103751702.1321387	18624926599.26832	9793431851.488066	4262663219.989465
10633633358.028803	360410081.17602193	7972078053.758626	3356530186.226174	1066986497.2825264	623013816.8822147	5957569940.500262	141070643.0080341	10367958568.978691	1558486568.883897	10142429127.916265	5411490576.573878	3780763650.449284	15766968402.519098	6793774302.668972	2599284023.3628774	21804154460.57881	4721492057.726648	3243310722.79751	4535352945.585136	6655000046.279612	11750645256.054691	14805437705.773777	4855504069.557151	1654395269.7813907	31913125695.562607	4088644196.846109	18602086219.178493	9634442406.70574	4232560601.8737497
10479731073.699097	356288935.4052809	7961100557.568841	3081829179.695822	1058701820.1410639	600234475.2250532	5957569940.500262	141070643.0080341	10367958568.978691	1558486568.883897	9762375026.534658	5331328833.474287	3730074807.57205	15095891501.235363	6718934632.265255	2585316913.1298785	21734883472.687553	4583441188.835284	3194025664.2153997	4177761314.3169003	6648059667.961276	11585251892.969385	14805437705.773777	4855504069.557151	1636266130.5186193	31131107294.562637	4088644196.846109	18215855154.6254	9618336166.680408	3955096571.0411253
10346485169.183186	329477217.8401522	7873946788.441213	3081829179.695822	1037017279.3733475	538854759.6078975	5957569940.500262	134081610.60386193	10367958568.978691	1483359430.0560987	9707277237.552708	5064189011.749433	3653307247.2553406	15009036790.155237	6671978198.558277	2579503967.4902406	21581642437.16429	4307431379.005069	2457727214.4696007	4107475521.247873	6546475334.822475	11585251892.969385	14764002571.137112	4767624359.503413	1613769820.3047378	31131107294.562637	4030359478.8687387	17979921143.954247	9503302639.038359	3829587609.882608
10226364961.562832	305921042.08973587	7754918421.74317	2857366266.082668	1037001190.7735556	538854759.6078975	5876878348.048366	134081610.60386193	10244942559.521627	1483359430.0560987	9168287523.860151	4981493278.248994	3587619763.8526006	14742675647.408098	6563716348.520491	2492940291.3026514	21051484617.47912	4300812321.762121	2457727214.4696007	3945142090.7653813	6546475334.822475	11378274125.51931	14764002571.137112	4743618209.018912	1580847748.1984925	30988616906.968914	3881717602.181271	17979921143.954247	9202863184.824577	3788306899.172691
10223209652.020714	305921042.08973587	7683480215.7295685	2589368399.2573824	1020413487.3089546	538854759.6078975	5871369007.842546	133979342.48856276	10173624818.575405	1460749412.3192065	9090813262.724216	4784367703.54853	3581199421.2397246	14673164562.51392	6434757816.64697	2480906114.7418137	21051484617.47912	4295211490.0194845	2416451626.800581	3945142090.7653813	6534459821.238128	10788223418.743032	14020562419.672354	4723701627.492942	1508757990.9339895	30718576254.049866	3881717602.181271	17740060040.076355	9202863184.824577	3786891726.4597106
10135735025.138987	305921042.08973587	7677419363.55067	2550976641.6796956	1000000397.5526475	522764247.489235	5831929176.809036	133872825.55175462	10120358406.686926	1460749412.3192065	9090813262.724216	4784367703.54853	3488944052.403055	14504091509.074562	6329126587.859995	2266220895.45905	21047396298.07359	4282286548.9952617	2005282998.7499897	3916231529.8517094	6368117850.876748	10709272936.099047	14020562419.672354	4723233440.887554	1444340484.196062	30357335695.524403	3759242975.9014306	17740060040.076355	8663610951.84953	3710877277.9545984
9863033283.569696	277408865.8993367	7306534719.376227	1445898880.5095177	973547094.5392215	463752967.894131	5683722630.126818	97864245.47620769	9496986681.776234	1433561249.5717528	8628152176.85748	4759821978.6028595	3386750273.8159804	14012777626.732908	6329126587.859995	2212006014.4169164	20710002798.415726	4195015173.343743	1914007591.6055334	3603040971.812341	6346756817.755877	10561152756.212532	14020562419.672354	4554504158.145837	1444253882.4249263	30357335695.524403	3729597582.8382983	17719088813.071297	8663610951.84953	3572725086.5007324
9775145411.288359	255901828.4308786	7306534719.376227	1370994187.807185	935712505.9955857	427188464.41959465	5650722876.447954	97864245.47620769	6764067286.34119	1405507349.1525023	8628152176.85748	4656748115.750294	3368468870.1818056	13906681603.823317	6323824651.304853	2184177332.133621	20710002798.415726	4074239541.670146	1693015586.5264556	3603040971.812341	6293331142.788153	10346455311.047953	13725317422.06929	4554504158.145837	1427624412.0574908	30357335695.524403	3541722844.4050837	17534826555.631794	8446049950.285422	3517786995.4818745
9522562300.531708	249955416.20284584	7239988304.210174	1350993227.069511	935712505.9955857	427188464.41959465	5650722876.447954	87572651.34955268	6407758878.63615	1405507349.1525023	8628152176.85748	4656748115.750294	3368468870.1818056	13536588041.969812	6254811374.928641	2172867959.7095914	20483644585.637966	3957330950.126332	1584871283.6583285	3594841134.1459446	6021963968.623655	10209078985.101439	12595285564.28308	4554504158.145837	1381750804.3446994	30136369387.253838	3502399142.1279006	15469957589.162092	8048661096.3792305	3362868263.9165764
9522562300.531708	249955416.20284584	7214080199.877402	1328299888.5177612	927318600.1933994	427188464.41959465	5506446679.222578	83171342.21291204	6386934166.573196	1405507349.1525023	8628152176.85748	4656748115.750294	3368468870.1818056	13536588041.969812	6214617153.810259	2172867959.7095914	20441003112.35189	3944990138.9526763	1522739072.4219782	3569648866.589948	6011789853.968714	10209078985.101439	12309553418.469591	4480738029.789069	1381750804.3446994	26400136539.38722	3502399142.1279006	15424241171.994684	7972576485.616746	3362868263.9165764
9500787463.28175	248490773.62054148	7155270486.187554	1321957282.880743	910873152.9664266	381331868.50667274	5506446679.222578	65676041.28326332	6349108617.049443	1387635288.538359	8028706177.860993	4491903692.086607	3329254346.4344983	13523370483.630957	6148742528.454224	2070385409.4981346	20274352163.903988	3910523040.48826	1505012285.3455005	3342378073.013474	5891286282.693811	9548207511.397974	11218000563.55155	4480738029.789069	1210631732.6285615	26270249046.90819	3447124088.474026	15334178116.363098	7972576485.616746	3362868263.9165764
9249316287.846529	242333681.3281892	7132255390.228462	1321957282.880743	881141572.4847864	368453566.4827568	5506446679.222578	65676041.28326332	6212363055.795419	1374826415.3082416	8028706177.860993	4419616373.109499	3318357356.8335814	13243345383.695898	6148742528.454224	2070385409.4981346	20026796510.194477	3585201819.3503485	1353273955.3924408	3236208337.741331	5786244487.467212	9548207511.397974	11064253016.515062	4364655069.285392	1103965753.467777	26178683921.952953	3394179095.5114326	14958710496.246077	7800278509.825685	3326323406.5507436
9097642315.2475	218163555.8759917	6672665456.476943	1193789009.3821788	881037552.8631117	362160019.62855995	5506446679.222578	63918477.381077535	6137054209.724163	1334553370.4531927	8011136195.198686	4419616373.109499	3263955609.3182936	13115688774.616129	6041524617.155257	2032534159.9451659	19877478347.267082	3427544886.013861	1297483182.1492698	3236208337.741331	5786244487.467212	8517193706.376155	10734153585.853405	4364318469.002942	827594901.3496758	25894282786.6694	2997316740.627239	14877311020.094147	7579621369.804076	3301692516.4719005
8640733436.422812	216178707.0327344	6633652762.326709	1193780968.9781096	875305670.9218373	362160019.62855995	5498658311.027326	61569607.46421157	6137054209.724163	1332392842.3580241	8011136195.198686	4411837743.580732	3233909034.8618345	13051206725.532988	6038600978.840976	2032534159.9451659	19826075662.032383	3427544886.013861	1252526570.1297288	3236208337.741331	5540455521.963352	8517193706.376155	10546824722.459345	4330601655.366258	799165788.8216316	25596045198.748714	2967429573.0155325	14147579810.408113	7579621369.804076	3301692516.4719005
8377523662.531409	215525452.9268585	6553588450.921425	1193336318.577063	874485836.5086366	362160019.62855995	5487686030.075677	60696527.33888191	5721070571.486767	1327107230.108024	7405331048.5452175	4110270518.227939	3233909034.8618345	12210765184.992039	5947707905.331911	2010191060.303757	19795984031.59853	3358142632.471024	1117966124.6192489	3225395499.077992	5540455521.963352	8227316096.628879	10546824722.459345	4330601655.366258	768698522.6132405	25596045198.748714	2714388730.274926	14006963175.899609	7200874690.911297	2955484425.5554256
8376005754.484893	214055198.80127135	6332990856.379245	1188863964.1481752	811186847.764512	278861918.11799806	5362934470.096797	48052375.286300905	5572781614.202913	1280011334.4765618	7282216321.1010275	4099396534.042084	3188877910.626948	12138813884.583649	5942017312.170604	1856322034.529364	18863646491.245968	3353318284.404956	1104205916.0799952	3173343107.1738267	5427884215.266556	7626261790.1213665	9921080103.797617	4327847391.125116	629929884.2627853	24979776578.12179	2709694525.6731772	13893237068.855272	6617649852.945234	2955484425.5554256
8375962876.470365	205971064.0453825	6332990856.379245	1187776034.7683961	798088822.9385499	278861918.11799806	5221708506.712658	47954413.97760305	5572781614.202913	1280011334.4765618	7282216321.1010275	4016733915.4811153	3188877910.626948	12138813884.583649	5916855118.076832	1856322034.529364	18863646491.245968	3202801226.4464293	1022794509.0750602	3128368745.9111924	5199339024.592489	7626261790.1213665	9821866746.222898	4272738096.7345047	629929884.2627853	22960881467.37754	2697837333.5263147	13594840223.016228	6617649852.945234	2955484425.5554256
8330910014.865282	189300230.02496466	5659308073.023699	1187718685.5724428	785836761.0276465	278861918.11799806	5221708506.712658	45273493.977537535	5572781614.202913	1266937605.1087363	7227637989.937791	3907903268.920022	3105314144.22646	12138813884.583649	5826551321.122163	1856322034.529364	18453067087.44831	3201450545.373524	1022794509.0750602	2857761708.2859097	4990738654.238338	7461173534.283682	9444779657.99201	4257033623.7833443	571010842.9200541	22732991653.316063	2664890021.1302176	13594840223.016228	6541666047.4588785	2955264313.6380734
8265157197.703965	186774833.57869607	5659308073.023699	1141635195.4504213	781936463.786523	178567051.41539994	5211508110.070843	45152159.71162193	5447299532.597965	1266937605.1087363	7002394290.087015	3814099930.4431295	3105314144.22646	12010523599.499954	5675256591.943398	1786368879.6254208	18453067087.44831	3201450545.373524	908506764.1524361	2820467246.6657467	4990738654.238338	7442339360.692724	9444779657.99201	4217648355.1478286	548216976.2367824	22732991653.316063	2571193500.459824	13583942238.80353	6541666047.4588785	2955264313.6380734
8077497281.476406	183803815.5939597	5659308073.023699	1141635195.4504213	748348079.5501837	169123811.6884509	5209967252.849294	35225278.92345816	5285634168.833211	1255308129.1585965	6617113202.275565	3813360873.503776	3064665476.437559	11791996855.602633	5551688455.921173	1683012389.79035	18452500749.83472	3154557917.1787715	905198052.8775574	2820467246.6657467	4916730658.674353	7216252889.06276	9429762778.318565	4187209591.323255	461888358.4716389	22693136458.627422	2443317699.402549	13440958550.776323	6252582169.819196	2952548781.730581
8028282083.657248	163402731.0950412	5405890775.958223	1107933070.9766657	742751389.5443662	150422492.58593702	5122462328.477928	35225278.92345816	5211053844.884379	1244469331.6173306	6538729997.807511	3604465453.6787724	3064665476.437559	11772948676.356676	5551688455.921173	1619878086.9956698	18401840158.864574	3006383798.8127337	849185264.3181236	2718116238.7722526	4833615077.658107	7013131351.934237	8753745235.68642	4187209591.323255	461888358.4716389	22635002767.737843	2394396828.8148527	13072735019.549599	6252582169.819196	2885948950.915694
8028282083.657248	163402731.0950412	5226890078.826503	1107933070.9766657	730246318.7971765	149819678.73912475	5122462328.477928	33088087.07758232	5211053844.884379	1222753222.9901817	6486626320.589782	3570558102.5749254	3035681076.344508	11765061273.54326	5551688455.921173	1619878086.9956698	18335371829.128407	3006383798.8127337	815303141.5636693	2718116238.7722526	4720137913.971924	7013131351.934237	8753745235.68642	4159243425.2368894	461888358.4716389	22467998905.413685	2386473533.9356594	13019664468.376047	6228134804.059699	2883566229.4969845
8010696057.2106695	161550448.3091381	5182932260.666888	767284910.4309337	728484174.1232855	148217287.96941754	5122462328.477928	33088087.07758232	5206678765.823461	1221173428.8269277	6455186104.919258	3130154863.068291	3011754367.651175	11750935664.694738	5551688455.921173	1619878086.9956698	18292919636.361393	3002422285.9696417	799923580.2867284	2712522846.268567	4652642256.569957	7008382516.972363	8465675329.115442	4118844382.3356996	432801626.1452525	22324611520.130295	2377928257.0353394	12990759847.125849	6090937714.099528	1938215663.5261824
7928618433.339631	153940257.29635543	4984061670.593458	767284910.4309337	711434076.8962268	141793763.46510142	5078901117.368274	29520949.59933418	5053189783.3981905	1195372925.2779553	6455186104.919258	3105394768.3983436	2910737577.700328	11666066239.458344	5404280414.783979	1581891062.8221207	17231140705.185013	2982892553.6195846	796954804.5915847	2712522846.268567	4652642256.569957	6969377877.977374	8283270670.864227	4118844382.3356996	432801626.1452525	22324611520.130295	2377928257.0353394	11060267233.418198	6067128171.994704	1938215663.5261824
7880158634.781112	151741658.24239677	4935645932.684773	718504002.4227505	702474097.6570703	141793763.46510142	5048284859.542496	29520949.59933418	5024039118.345272	1192320426.417726	6419792285.552459	3105394768.3983436	2910737577.700328	11494403948.90861	5390246274.234229	1581891062.8221207	17231140705.185013	2942411399.388918	791663483.0341206	2656935885.6109614	4619336407.523023	6891419726.055095	8283270670.864227	4118844382.3356996	417088446.0825471	22022250299.62728	2357315432.8053927	11060267233.418198	5984135126.133558	1938215663.5261824
7880158634.781112	148346382.62566748	4744037096.347448	696427218.4952064	702474097.6570703	141775196.93327135	4918947780.331251	29520949.59933418	4627949234.917019	1152435940.3488374	6411333792.423818	3079442434.895119	2538055086.867295	11388645437.056173	5390246274.234229	1572295375.5876405	17128563783.807613	2935849531.448108	785189602.1148251	2636723247.2912393	4587302803.239058	6891419726.055095	8258839357.14744	4020632881.4922967	405354192.4554863	21757377160.298477	2315664198.117048	11060267233.418198	5817256137.907772	1938215663.5261824
7801483113.405557	126515576.73167934	4707323670.36233	673649867.1441885	702474097.6570703	132934335.64946847	4918947780.331251	18452055.969394866	4627949234.917019	1152052407.965595	6406989005.9704895	3024543151.7810035	2538055086.867295	11312438136.920732	5370198880.44873	1569108036.3399346	16925387197.507246	2805349798.1332836	742353061.2748513	2605916980.0953574	4519600131.929702	6891419726.055095	8258839357.14744	3942013726.174688	403949504.0912415	21752195360.652954	2252600755.8880663	10895439504.598568	5806465075.989039	1880610396.6481462
7771779817.315539	122471567.32084662	4531390377.021792	673629874.7483926	684854417.2944239	130644867.70663546	4918947780.331251	16479136.039276397	4576727812.74729	1103005641.052451	6167611664.397455	3005163009.339759	2470217051.9601927	11227229656.072119	5345536753.970409	1545276778.566518	16735327816.543541	2544308922.350245	726616152.5602058	2541118988.9942	4519600131.929702	6814162529.503107	7787603581.823609	3942013726.174688	363396350.35010695	21702060937.19298	2252600755.8880663	10895439504.598568	5292103895.750195	1751603426.4389222
7747045099.161158	122471567.32084662	4531390377.021792	653217230.3146834	684852082.7291689	130543015.3617395	4783129045.950613	14769854.617881143	4435454703.346021	1085362607.3439043	6026365341.282417	2893746218.8063564	2470217051.9601927	11091491020.833395	5320382383.809194	1173047076.3986042	15058191508.957796	2544308922.350245	677931059.9913143	2530946345.060458	4246229958.1237693	6814162529.503107	7787603581.823609	3942013726.174688	353716063.17956394	21067845252.90365	2246898198.320743	10894048726.730042	5231533838.259302	1730479720.477267
7747045099.161158	122471567.32084662	4277714705.4620566	653217230.3146834	614259292.641563	124546110.81757207	4783129045.950613	13323993.046160575	4366836261.133357	1085276905.186227	6023395015.3039665	2838125781.1126337	2459183806.2528763	10578981141.73901	5246396585.105161	1076330727.4504135	15036644220.94521	2239984374.167945	676229110.5384166	2530946345.060458	4246229958.1237693	6775717803.428475	7554912703.0807905	3917308657.5378923	351343565.41227627	21064732070.720688	2205547676.798756	10882602600.521225	5096096543.752712	1700648434.216038
7712949072.950686	122471567.32084662	4277714705.4620566	623688946.0645269	614259292.641563	121062590.88269381	4783129045.950613	11651113.588419799	4366836261.133357	1041260988.4535819	5737391731.397799	2838125781.1126337	2371670760.3483543	10569432522.104235	5217142255.128084	1076330727.4504135	14974972936.654715	2239984374.167945	674410754.0061486	2517562720.954273	3959864439.3972282	6670174367.282629	7464262234.013785	3917308657.5378923	253723324.67507806	20688339150.660255	2205547676.798756	10479208103.284887	5096096543.752712	1676485141.068796
7544558751.2829	110690561.39860377	4213048877.1245875	618950901.8738337	414262696.57170796	116327659.75921571	4695108983.102935	10559135.677982358	4325615251.789767	1009243565.4428071	5737391731.397799	2772383059.0321746	2371670760.3483543	10529356835.106121	5188525970.933701	1010214416.9126273	14471203420.803648	2227642596.782367	637624559.9302443	2516460899.472875	3919382075.5818167	6082633437.130545	7448041937.583276	3917308657.5378923	253723324.67507806	20389607994.644974	2183801719.5796585	10479208103.284887	5078596079.149416	1642715042.297217
7521538041.647708	110690561.39860377	4031620410.4827375	528001373.6919611	359049429.02985793	112084234.6076432	4657438862.917266	10132653.80799139	4325615251.789767	1009243565.4428071	5737391731.397799	2707323068.46507	2371670760.3483543	10239594114.959778	5129133675.647729	1010214416.9126273	14471203420.803648	2121762963.5826488	637624559.9302443	2464688987.6409883	3919382075.5818167	6082633437.130545	7095426513.453324	3831279551.132379	253723324.67507806	20389607994.644974	2140880706.5517814	9807828926.963884	5014294734.714821	1596604605.88562
7410128994.40115	110690561.39860377	3446755481.4854865	509918485.6526612	356577315.6665587	107751283.70558357	4640647908.021686	9811609.413465654	4255552317.70701	993118530.2692413	5681129386.908481	2489079332.8551702	2242238599.869698	10239594114.959778	5128994968.341254	1010214416.9126273	13948545525.965551	1826200140.7343369	616101663.6125194	2438666874.4610863	3733756200.2183375	6082633437.130545	7095426513.453324	3811335670.0989857	253723324.67507806	19522021367.43996	2137921939.2717712	9669413092.99644	5002760159.144589	1581098789.0808032
7395490413.278462	110690561.39860377	3446755481.4854865	498571769.81229454	350913038.6097519	106378049.10926008	4600675494.030892	4557505.612548826	3961337575.898159	993118530.2692413	5617636778.133729	2489079332.8551702	2126736239.951033	10061164319.028662	5116668078.166731	995314313.0819857	13948545525.965551	1571213508.370011	554764432.574419	2324594855.9859	3724317835.2972536	6032345657.001787	6987079523.324083	3811335670.0989857	236733989.94626087	19200079564.460194	2137410086.9841163	9669413092.99644	4984200734.663392	1561886268.068083
7124375897.68878	106461444.45710443	3365822524.400206	494046667.69174033	342518802.16760164	105430070.41588198	4596451121.571243	4557505.612548826	3946177559.1332493	974987980.758266	5617636778.133729	2489079332.8551702	2126736239.951033	10061164319.028662	4920627059.070439	981770966.9368483	13899434082.139296	1569993931.630002	494798690.8015276	2324594855.9859	3654831135.6256785	6032345657.001787	6835728077.458762	3739279390.544178	236733989.94626087	18224729527.761757	2102360939.7332623	9629022336.482227	4741429522.361792	1435341087.1656418
6934684375.025822	106461444.45710443	3331921147.121624	478356930.21431583	336877267.2575978	99541142.52326758	4582434949.887281	3597074.786916002	3917228501.888686	947760975.4800003	5576350840.061467	2489079332.8551702	2089324181.2925036	10057693188.178635	4920627059.070439	954355826.2229098	12912389961.302809	1490250766.1163354	494798690.8015276	2288777802.5419493	3654831135.6256785	5951838923.887504	6835728077.458762	3739279390.544178	225432536.38096967	18224729527.761757	1986808957.7130642	9629022336.482227	4598010508.0133	1435341087.1656418
6934684375.025822	106461444.45710443	3308109134.8011565	449785742.3277834	315572197.7754868	92672204.55682547	4545496745.712996	3184557.2774935425	3904303177.0586996	947760975.4800003	5537781082.035363	2489079332.8551702	2079553307.8958051	10054519872.164774	4870163420.777945	890454584.3523597	12833103048.303072	1329592385.3526065	457930873.7541864	2237902779.572106	3556757922.4305797	5761096488.603677	6791377626.998549	3718211228.1809163	220956586.71586746	17953918834.85857	1980822696.3349767	9503847660.834835	4598010508.0133	1408869940.1667871
6934684375.025822	100951016.95396934	3175895081.461516	389604780.3725183	309241780.51624817	92672204.55682547	4455475252.014043	3184557.2774935425	3845113127.0890803	914279509.2391485	5537781082.035363	2389238256.0347514	2029059325.0006633	10054519872.164774	4870163420.777945	890454584.3523597	12693824569.18201	1329592385.3526065	431499448.29166305	2237900330.532448	3514200507.622713	5239252165.641267	6721418823.53163	3692080562.6624465	191349414.48831445	17953918834.85857	1956178160.4101207	9399507424.079557	4544840684.961779	1408869940.1667871
6645307380.665109	100898303.63907802	3006976306.048834	375420985.80343187	303977336.431848	75399126.12829919	4454113634.076213	3171503.8504959317	3815216160.8090076	910191024.9416891	5503839367.069393	2389189904.031856	2010028147.1556692	10050114649.263336	4794775953.863556	890454584.3523597	12133109334.725458	1302994587.7883053	431499448.29166305	2237894045.008361	3477647183.0953617	5239252165.641267	6693370659.961008	3690069425.5253806	191202674.0564413	17804671544.238747	1956099481.7549574	9174986453.827354	4544840684.961779	1403610429.6492271
6645307380.665109	98795963.41989163	2993374202.10944	373626479.38799727	303977336.431848	75399126.12829919	4422443823.874784	3171503.8504959317	3681882838.815767	910191024.9416891	5143308906.417598	2318071787.945203	2009752421.2444544	9964401516.866606	4794773829.169654	859162519.3960826	12133109334.725458	1260568266.629932	431444735.0766405	2237508572.0172963	3420490833.8538575	4988787454.883294	6489176607.164805	3410665000.9048333	191152236.62946677	17762126932.608017	1926316365.696512	9164091344.838755	4461302102.915032	1370689349.482749
6638864296.909012	90951179.87371646	2722518772.691791	344592235.0477101	296846324.45136243	71427048.61989957	4411280854.563876	2627902.4865302504	3681882838.815767	838166314.1505886	5143308906.417598	2251914925.253818	1973761885.1391215	9796247644.998362	4793901112.527895	848007175.6359302	11893466916.462606	1218348309.1794765	419775228.8142603	2196056181.50149	3294065793.0915875	4988787454.883294	6437253681.101273	3410665000.9048333	186377455.2308746	17738727037.267006	1880233299.4120417	8921617016.585756	4461302102.915032	1335270080.2436233
6553897152.506132	90951179.87371646	2722518772.691791	315377202.6439587	296846324.45136243	66240600.26195073	4349016391.091886	2419011.677275154	3646495754.986876	838166314.1505886	5143308906.417598	2251914925.253818	1973761885.1391215	9796247644.998362	4758658671.770856	815848530.0458026	11876265043.963306	1200871462.3728583	418965709.2385815	2130603978.8646193	3277963291.817596	4941270209.599258	6434105431.651979	3410665000.9048333	173163569.23246703	17557416176.55952	1880233299.4120417	8921617016.585756	4438198569.005488	1105639330.363044
6495760353.138281	90951179.87371646	2691793486.9792957	247292360.11486337	290894641.0399996	65212714.34351059	4348570807.664564	2093977.0013376647	3632902787.9898744	826890591.2611282	5123156252.143195	2205063721.722034	1973761885.1391215	9566861993.332548	4663493801.98472	815848530.0458026	11624472962.46082	1135662624.6475606	418406004.20484674	2130603978.8646193	3256089311.4666195	4875278014.257205	6341533256.682602	3386604502.8660784	173163569.23246703	17485549693.501705	1880233299.4120417	8794734130.773598	4401627735.928129	1095724092.5959277
6466397801.7824745	88374147.97418521	2689858460.7492695	247292360.11486337	282476508.2672076	65212714.34351059	4310697364.247871	1951422.6462750575	3535851103.0324492	826890591.2611282	5096904609.434096	2205063721.722034	1952232312.2303362	9566861993.332548	4642931690.288181	801524195.9992151	11606485288.56798	1060992389.2480274	390484685.5508051	2091060984.669015	3236841503.6252637	4875278014.257205	6341533256.682602	3368102413.81551	173163569.23246703	16648101352.29411	1838283339.6174579	8794734130.773598	4325498589.181716	1044230092.3137273
6466397801.7824745	88374147.97418521	2689858460.7492695	247292360.11486337	261497647.33735073	64981590.79684696	4310697364.247871	1531430.1770180298	3535851103.0324492	826890591.2611282	5096384278.062207	2187124292.3746634	1912953096.7090874	9231370626.603796	4642931690.288181	759357363.421609	11596553821.267952	1060992389.2480274	386533048.01677096	2091060984.669015	3187448712.8471527	4875278014.257205	6341533256.682602	3354366409.5776186	166576243.8437603	16648101352.29411	1788164622.7041907	8790179604.406788	4216399460.333382	1041533880.1873869
6166934236.674963	88374147.97418521	2622800047.1787424	215335549.12893653	261497647.33735073	64472036.9968105	4283915664.9524484	1507704.3791268906	3513020496.540168	826890591.2611282	5041521440.583469	2187124292.3746634	1904646847.5316439	8861218791.4072	4578999310.54487	759357363.421609	11284902446.284105	1042284612.303027	386533048.01677096	2091060984.669015	3174687262.2879086	4740798570.704817	6148016090.456992	3325310659.213276	163669120.70133913	16648101352.29411	1788164622.7041907	8683713376.145424	4196540369.931373	1026423730.1185443
6138111059.175767	71787092.91179945	2394720152.2789736	215335549.12893653	257160601.91201195	57340253.93714916	4215579621.9631004	1507704.3791268906	3466377880.3822074	816240532.5151366	5041083392.926557	2162827066.605253	1874859340.4405844	8669159628.995876	4576115580.175274	741129815.1184472	10896480606.186361	944186573.4077288	362829616.43798804	2001218273.711478	3174687262.2879086	4740798570.704817	5494166522.701492	3311453555.162603	154103605.63375655	16640540729.504782	1755284818.883269	8527059753.6975355	4101914547.688515	968439421.4954867
6066608298.910983	71787092.91179945	2208798092.298776	192669260.96285993	257160601.91201195	57340253.93714916	4215579621.9631004	1506195.637264004	3199973284.1129875	816240532.5151366	5013730009.50314	2130148115.4423873	1874004656.9990735	8669159628.995876	4562297826.43342	738694881.2993686	10844165461.268026	944186573.4077288	362829616.43798804	1981106372.049836	3146707166.6422415	4740798570.704817	5494166522.701492	3311453555.162603	150312902.60388005	16203065377.458338	1749503071.2895174	8428819370.142992	4101914547.688515	956454283.0038426
6066608298.910983	71787092.91179945	2168389671.097957	189976556.69335428	229940653.28661647	53152869.585148	4196202913.6131887	1506195.637264004	3199973284.1129875	799893577.4958254	4938775896.6165285	2117106114.2958097	1822725107.671089	8410233664.513012	4562297826.43342	738694881.2993686	10844165461.268026	936709348.5090913	362829616.43798804	1981106372.049836	3132952814.8935676	4705308927.814737	5422928504.425892	3228965330.2906356	146489926.0771419	16203065377.458338	1734902533.5214732	8428819370.142992	3977594970.5775194	919447084.4911941
6063872078.075084	71787092.91179945	2129575827.1728811	189976556.69335428	228765255.44912705	51388940.33719689	4196202913.6131887	1414639.3558304592	2905989200.4145246	770739661.2972641	4938775896.6165285	2085170108.593959	1784810015.8119245	8296372097.881386	4468435646.907168	738694881.2993686	9576568888.514956	926415857.7183714	362829616.43798804	1757101973.6402853	3105807482.896336	4544495411.168782	5384256225.530231	3109011430.966374	142260617.36317095	16203065377.458338	1693421511.8480237	6293449758.577381	3734141842.521271	919447084.4911941
5936722234.174224	61843714.31525315	1972189597.484496	182225559.25445962	215929393.51244164	47898790.419367395	4160395541.180527	1234800.4941406525	2709944444.3952966	770739661.2972641	4938775896.6165285	2037382336.9374926	1775107703.0376363	8296372097.881386	4454594968.6545725	738694881.2993686	9442939269.469315	921170642.8919834	362108640.8296666	1549616028.8040411	3091668884.071119	4544495411.168782	5288558559.604381	3072994450.76137	141928184.06434676	16203065377.458338	1693421511.8480237	6230218070.272426	3704390240.4427834	875619664.2652041
5936722234.174224	59851967.8845429	1940850411.8106444	178313224.68572834	215058717.04619882	45939075.938194	3772005106.323342	1234800.4941406525	2633098788.9773154	748772799.6692703	4843871903.673299	2029817774.8493767	1748859391.4048061	8174810918.591117	4419598952.580927	738694881.2993686	9442002397.895926	849204691.9651462	362108640.8296666	1549087882.871359	2965652326.8665705	4544495411.168782	5288558559.604381	3032902390.1335287	138220768.74039033	16068249237.268158	1629919854.9809492	6227475793.450508	3541512445.0391994	875619664.2652041
4859220416.340543	57130099.41772972	1708016700.7098734	171410528.1011006	214272103.85558978	44728734.27754751	3494392631.305391	1205582.8370315204	2598586177.292364	748772799.6692703	4843871903.673299	2029760793.0463173	1679014832.6221495	8161409027.673895	4414848571.701662	738694881.2993686	9423542775.990488	828192920.5757811	354560173.8480993	1532101751.3074343	2965652326.8665705	4474367821.019354	5267844623.585852	3032902390.1335287	137395822.704056	16068249237.268158	1629919854.9809492	6227475793.450508	3477828247.0668235	875619664.2652041
4717853136.420603	55003617.921210706	1695598071.2227166	164154287.9863716	212622261.76162353	44728734.27754751	3494392631.305391	1205582.8370315204	2570721903.804135	737754181.1511859	4810791328.056827	2014574231.4766111	1678785542.3517187	8134846462.417392	4414208531.165693	712702415.8973984	9367173213.469732	817815819.6985824	350081643.81263286	1437168259.9707084	2931570109.1684103	4471386293.977772	5097014244.238426	2946427518.228447	136489080.70796183	15881466962.5061	1535040248.8672822	6223924944.173804	2928984051.5670867	816208070.593839
4717853136.420603	54182799.7864834	1648692776.1118789	164154287.9863716	174010428.25252149	39236971.69915068	3465861455.56894	1205582.8370315204	2530831478.2496953	715079338.7671219	4633786716.281782	2011674107.3964045	1668874113.887674	8134846462.417392	4365977797.162015	711716837.385208	8946318364.494286	709978523.5949858	347258264.69913554	1437168259.9707084	2931570109.1684103	4461718821.054765	4989265720.469351	2939872162.6727486	135464404.33391985	15828737906.963583	1535040248.8672822	6047491120.828898	2928972613.1989517	816208070.593839
4672072148.930947	54182799.7864834	1648692776.1118789	156767714.67610255	174010428.25252149	38804413.82334887	3465550394.9925885	1200318.0704786873	2489576105.1632266	715079338.7671219	4633786716.281782	2001731126.5222585	1659649663.7898455	8126958765.380842	4354623704.230307	694037341.6563874	8946318364.494286	709978523.5949858	333711888.67524904	1434342095.1693912	2908290670.982573	4461718821.054765	4989265720.469351	2881122931.362094	135464404.33391985	15827394306.511477	1487888674.3422673	6006900368.821455	2845685558.9654064	780977505.8234699
4577697508.47484	50482072.40128143	1623939996.72065	145380878.86265367	174010428.25252149	38804413.82334887	3442784359.9823737	1199748.4609230047	2474265817.901676	694145435.8545463	4633786716.281782	1990845794.8477004	1627920831.734789	8040989814.713409	4281843291.2352448	688700549.8699071	8937157090.407286	709978523.5949858	332305838.4178074	1387511099.6871164	2811146451.4602475	4443999519.8423815	4883571510.298054	2881122931.362094	135464404.33391985	15546584305.622515	1353088413.5262492	5858510487.838323	2635512993.00511	727518286.8652786
4448345171.063879	50327720.45039938	1551545943.590742	143560363.74197257	174010428.25252149	38804413.82334887	3439829856.0172696	947973.7726794117	2473005696.865325	694145435.8545463	4633786716.281782	1962213802.0502276	1627023547.5445063	8029072918.225511	4264475529.8532248	681324073.443464	8937157090.407286	709978523.5949858	331902850.4522249	1341238566.5129483	2811146451.4602475	4443999519.8423815	4883571510.298054	2881122931.362094	132544323.863828	15546584305.622515	1353088413.5262492	3270774029.2137885	2497113764.930848	620159130.1210741
4366706242.198029	42535280.54746782	1551545943.590742	132792913.36916061	167343714.95627722	36053171.01493065	3394140845.9742694	721807.3406880602	2373347033.0446153	689102149.5866357	4633786716.281782	1951363238.0529907	1617620986.662642	7929347302.153186	4259749877.6809106	647572806.7745697	8876833464.068457	683108150.4204482	329760622.38431084	1317498213.9791784	2811146451.4602475	4443999519.8423815	4875869211.119994	2846232804.127019	132544323.863828	15546584305.622515	1346100797.9986353	2955357155.543423	2486290012.949757	620159130.1210741
4218206425.1239843	42535280.54746782	1458224031.4007437	129882946.63590403	156510616.82210782	34336529.5801896	3394140845.9742694	699703.1093975384	2373347033.0446153	682060952.5466336	4606719548.127119	1836832995.6420317	1616681353.822257	7806857128.750015	4037164302.927821	647572806.7745697	8580193869.190721	647419356.4268353	318526973.4745349	1288707267.7315361	2795622315.709941	4353931322.266295	4761946270.22919	2842732103.6728525	125532448.07437184	15509888198.884428	1346100797.9986353	2729299208.8174477	2481339067.851225	575477271.1497545
4093057771.771898	30718472.968664397	1324244277.9396892	117243469.10901353	155889944.13704598	33177266.49038973	3391359935.069949	699703.1093975384	2324858380.2939153	676640697.34947	4605504754.049204	1836832995.6420317	1593196526.9196851	7805569153.362407	4037164302.927821	647572806.7745697	8545366173.346658	629081417.0141563	318526973.4745349	1288707267.7315361	2795622315.709941	4353931322.266295	4691285037.657006	2764198574.0030828	125532448.07437184	15509888198.884428	1310115048.814627	2646252158.7869873	2418682882.408828	574088391.2276332
4045637670.0315046	30718472.968664397	1321352327.9090161	112660537.404075	142998385.9994161	33053441.459693734	3243468762.906201	683168.0753027985	2317233422.8516064	649667320.4950867	4524584151.445129	1831670005.2977588	1548190953.4601488	7685942270.3603325	4029316269.887811	612404515.2246237	8316093071.291912	627261548.0867505	293803821.19519794	1280759366.331892	2795622315.709941	4344873985.657835	4509569184.400459	2764198574.0030828	125532448.07437184	15414911692.882528	1309390924.892064	2646252158.7869873	2408389213.5819845	572862507.4785942
4010887785.119131	30032498.188366815	1321352327.9090161	112660537.404075	142998385.9994161	30352444.75656227	3203071790.721512	683168.0753027985	2301607727.7035666	649667320.4950867	4505413694.2536745	1778475564.3651142	1548190953.4601488	7559646217.398016	3938986430.1303983	612404515.2246237	8204743500.532936	616612732.2939763	293803821.19519794	1274456329.7037132	2795622315.709941	4344873985.657835	4509569184.400459	2764198574.0030828	125532448.07437184	15403218374.708307	1281909395.4897935	2606200005.6086946	2350165125.3439956	569428854.114074
3993577984.773456	30032498.188366815	1305186222.1690483	112660537.404075	142998385.9994161	30274506.039829146	3203071790.721512	609199.4474692085	2259646294.7813478	583236356.3891295	4500086039.763371	1673175414.0374093	1487823456.3220782	7559646217.398016	3884849420.456011	573335228.8420001	8147882283.035504	571289367.0543243	262666371.030266	1227194251.0993755	2747234399.8597755	4278041302.464841	3631500338.4003487	2757264726.538837	118187607.57085778	15199245321.121393	1271044978.4279537	2606200005.6086946	2350165125.3439956	547149350.4867489
3993057392.102058	28509612.833842438	1303395219.5476828	96877095.7163929	139166357.3765124	26465949.49397062	3203071790.721512	609199.4474692085	2259646294.7813478	583236356.3891295	4431547484.56514	1673175414.0374093	1466692921.6916077	5688341713.293435	3884849420.456011	573335228.8420001	8147882283.035504	569455287.6092385	262666371.030266	1223900084.119694	2747222585.2494774	4278041302.464841	3631500338.4003487	2700898188.68465	111869504.4389553	15154351135.03213	1208663929.769931	2521282485.923374	2317761252.153144	401179731.6337387
3959623913.8677783	28509612.833842438	1248754523.5415838	96877095.7163929	137568291.92287073	25326287.300253645	3137765580.072894	609199.4474692085	2159523650.6617575	583236356.3891295	4426662650.535081	1609746126.623152	1466080276.6749694	5675089985.731069	3884849420.456011	573335228.8420001	8147881188.523571	562782965.3919715	262666371.030266	1141290070.4468465	2692508830.835774	4254780045.5464177	3582137242.692089	2657542055.2953944	111869504.4389553	15045971616.798704	1208663929.769931	2091659608.1572967	2246094611.376443	338565601.22521365
3943897939.8000736	28509612.833842438	1229347425.8819659	95541610.02619377	136388418.4062568	23573488.85426346	3081374518.4145017	573638.7588133011	2155365680.761022	566146375.213562	4426662650.535081	1596869536.947716	1466080276.6749694	5616697209.051749	3857672730.9228725	573335228.8420001	8129393065.084627	531276134.3395531	262666371.030266	1141290070.4468465	2692508830.835774	4253808957.3148785	3541135175.5023665	2645613829.3989997	111869504.4389553	15045971616.798704	1167765148.536882	2086120377.0603855	2215986580.395054	336995410.75847024
3883899860.546631	25270739.80638453	1192780855.282767	95541610.02619377	135867735.17293233	20855429.64476502	3081374518.4145017	573638.7588133011	2138974324.90049	562843825.4296085	4329609529.578046	1582647909.071397	1466080276.6749694	5594575133.848373	3857672730.9228725	569337418.7032009	8071203935.49505	531276134.3395531	255887603.13092336	1138979240.6485348	2627194439.2883053	4231829669.593741	3432936165.1884394	2644798343.81202	109788336.20328633	14926112806.539957	1156784929.245573	2083336903.4180942	2215986580.395054	336929723.8900597
3857931170.9017453	25270739.80638453	1126937074.1147082	93104889.8211303	133809651.70061013	20855429.64476502	3056499434.6545534	573638.7588133011	2037435282.728481	552134058.3584013	4235080875.2441196	1561896341.6297777	1412161157.4622655	5432755181.827259	3857672730.9228725	567099117.5506415	8071203935.49505	526908426.828085	252030553.54703808	1119264846.403345	2624574274.7315426	4228903389.1481376	3432936165.1884394	2639625031.370734	109788336.20328633	14725470987.640785	1151392242.9730625	2076022233.6059635	2172603536.353296	315857743.97394025
3766979950.788917	25227098.234790597	1044643783.4078668	92790473.20427522	131898665.83189456	19306862.285284135	2964181268.60466	573638.7588133011	2020584011.793637	552134058.3584013	4235080875.2441196	1559924816.9662976	1412161157.4622655	5421053447.454848	3839141907.5691686	565286991.2911882	8071203935.49505	508619201.9705734	237138988.40882418	1114201185.176359	2558037312.8627014	4194372835.1023474	2313286912.4027214	2633894856.0036793	109788336.20328633	14679399222.689451	1119522375.4332552	2022458480.0168042	2060064184.7980535	311666852.7584897
3729210424.4202127	25194884.173672356	982174273.2879676	90812078.11114848	126808068.77505541	19306862.285284135	2963007217.8687763	573638.7588133011	1939028298.5787723	549816747.346182	4235080875.2441196	1559924816.9662976	1354443983.1598046	5413556452.444657	3823496020.7399435	498609335.03666526	8019086445.548329	506626489.4194023	233386762.7184741	1114158096.2138546	2558037312.8627014	4112315723.0815415	2312982786.1417527	2623882319.0141997	109788336.20328633	14613610320.65422	1118013764.6682212	2003700246.4486182	2060064184.7980535	309105318.4265893
3692854235.728026	21273265.0165132	911628982.8199115	90487942.54421228	120558864.55098954	19306862.285284135	2921432393.447609	573638.7588133011	1939028298.5787723	549816747.346182	4192242971.9521394	1479800775.924948	1354443983.1598046	5015429725.353446	3741150838.030302	455172843.42227405	7682004395.001726	497314731.85813546	233386762.7184741	1106828322.8647912	2491147710.279005	3980968241.323417	2312337117.475702	2575239698.328258	97260527.0071593	14424263374.166662	1118013764.6682212	1938757922.1852045	2006574693.2795634	249297359.51556227
3665593676.407242	20509745.351840653	899312253.2554611	84675591.71605533	120558864.55098954	19268860.327122837	2905655942.8384895	554223.8590527866	1910817591.229195	528259301.94330704	4192242971.9521394	1478729326.4487114	1354443983.1598046	4924781585.412525	3741150838.030302	453604922.3644801	7668219161.010062	483716901.6181716	229300826.8997281	1088179641.9745276	2491147710.279005	3948219190.5316787	2207698537.82156	2566752826.3733964	97260527.0071593	14424263374.166662	1111518374.192212	1938757922.1852045	2006574693.2795634	249297359.51556227
3607202513.2999053	20251413.043826364	893775528.9672027	84675591.71605533	108175942.01717278	17094468.055183183	2191219473.843218	550927.1080048743	1889484504.8874207	528259301.94330704	4117773374.8412666	1476806483.277528	1341901160.5125225	4924781585.412525	3741150838.030302	441696707.9920855	7668219161.010062	483613069.9046505	205635605.50034818	1084728483.9248896	2475181592.2936826	3911864114.6184616	2206679444.5320477	2535103824.22438	97260527.0071593	14420335385.134113	994376569.9261341	1620126053.9019604	2005000000.0851848	246517654.40896037
3607202513.2999053	16919285.28002368	884081284.5211354	84293156.64032705	108175942.01717278	16588474.651524555	2128740724.043523	549891.0617303596	1889209439.9204974	518329027.197375	4106750044.023555	1460744201.8426282	1298906965.8297985	4909099680.442146	3688774540.0005875	398687225.76339537	7610593041.4371605	466556486.78118515	205635605.50034818	1065976279.3812454	2417966637.0893955	3867024504.7045126	2176971296.061796	2535103824.22438	97260527.0071593	14168001609.501537	922060027.022856	1583315663.5194495	2005000000.0851848	225159642.79993594
3607202513.2999053	15421190.78198971	850924209.4129467	84293156.64032705	102972873.59998918	16588474.651524555	2098748252.9025402	549590.3677908283	1861076585.330704	513695780.2791275	3523751169.7387266	1460744201.8426282	1292128350.7302926	4909099680.442146	3688774540.0005875	398687225.76339537	7610593041.4371605	466556486.78118515	202120275.06201395	1065976279.3812454	2306592121.7293606	3867024504.7045126	2047220410.7666695	2462232436.4531775	95899916.72722924	14168001609.501537	908207613.5029085	1517454880.2252028	1857283127.2998083	225159642.79993594
3548772945.198135	14505160.569506167	843380889.64871	59737259.14611548	102972873.59998918	15519687.614659602	2098748252.9025402	548869.3500318743	1814952578.2012646	513550685.72747344	3501252491.327156	1415800609.11776	1292128350.7302926	4797704835.429174	3670426277.8119035	332786244.04485714	7610593041.4371605	460383277.9705694	202120275.06201395	1041128242.5880309	2306592121.7293606	3832655477.4400196	2047220410.7666695	2453062490.175833	90594006.21428703	14085818350.642889	908207613.5029085	1453447652.2420485	1857283127.2998083	212895317.19048432
3539878689.8866534	13169811.899036523	843380889.64871	52985313.53993872	102380375.49203305	13987051.603020964	2013839511.5536513	548869.3500318743	1788699603.4983113	504010253.85378605	3444332476.045646	1415800609.11776	1248262131.3842535	4711953776.970851	3635867320.0991917	332786244.04485714	7591359061.864285	457535543.4016654	201092688.04404256	1015341611.7808894	2116084104.0257246	3781466182.599971	1913933349.8830693	2425702833.626872	90594006.21428703	13555554072.195108	870198339.8642809	1410378222.6976519	1842274187.3005233	206349725.58275738
3457713227.903254	13111723.665814087	842245676.8419354	46013274.49074621	95109846.46455172	13277436.801743617	2002775667.7517664	548869.3500318743	1669909978.3027613	473481842.0345708	3344066459.5868626	1414265668.39947	1247991348.3154302	4295767717.699371	3635867320.0991917	332786244.04485714	7590907451.885251	436259543.20689344	201092688.04404256	990500874.1503963	2116084104.0257246	3781466182.599971	1913933349.8830693	2421370289.388199	89673446.23265198	13480690849.736631	845816323.8156916	1402291520.180542	1842274187.3005233	206349725.58275738
3455466844.670073	11090401.925646562	808469820.163398	45915075.83238788	95109846.46455172	13229835.923891433	2002775667.7517664	500390.3126156412	1499425267.0169656	445314949.29923433	3330648534.56526	1414265668.39947	1228205952.7139301	4295767717.699371	3635867320.0991917	324854734.1943405	7563573527.799544	413064211.6699431	199812476.5674926	953648778.4372277	2114472475.0307868	3744860545.2541676	1905441318.3840952	2414933974.0914803	88018774.24374694	13480690849.736631	845816323.8156916	1402291520.180542	1804920650.6129093	165444034.25897354
3429721993.5923543	11090401.925646562	805397206.3584278	45915075.83238788	95109846.46455172	11865650.923352847	1947836537.7089317	493760.93298216903	1293174504.9070225	445314949.29923433	3313962312.195119	1395572212.3525782	1181232524.2298565	4289582812.6172757	3621382363.9156766	324854734.1943405	7553469489.137928	410391869.9347762	198942492.77773464	953648778.4372277	2071798086.3486488	3608935645.0778494	1905441318.3840952	2414933974.0914803	83068995.20938839	13432225819.117702	845604033.6651995	1350736792.3542452	1804920650.6129093	165444034.25897354
3416748241.9969826	10607633.613794195	779657177.28539	45915075.83238788	92028975.86149335	11761853.92392006	1924617192.0191963	493760.93298216903	1293174504.9070225	434655447.5711602	3269285288.835237	1392054679.616191	1181232524.2298565	3912575105.7856946	3540516293.9268174	185458647.81731072	7553469489.137928	410391869.9347762	193080475.23108208	953648778.4372277	2071798086.3486488	2847425472.167471	1860443098.588169	2390232976.003573	78888570.72371693	13367523386.989027	828510131.7124068	1296623463.8957014	1804920650.6129093	150456552.36402586
3389212831.732049	9905006.178575356	749197684.4697726	45915075.83238788	92028975.86149335	11508865.766323425	1915556072.7165928	489724.4297416619	1288046968.5108564	403762204.7526172	3268479552.161023	1379123718.0264835	1181232524.2298565	3852521319.6275325	3540516293.9268174	147809734.29709503	7442683609.570668	386553571.190831	190975486.7499091	953648778.4372277	2071798086.3486488	2847425472.167471	1860443098.588169	2388532650.85814	78850296.01053683	13184778379.980806	749409962.2886767	1296623463.8957014	1804332753.8259244	150456552.36402586
3379135227.6502137	8304294.349333957	746541573.4987738	39841382.18178289	81564272.30157281	10403774.196963252	1907869089.6429589	489314.893484669	1259572514.3569975	392907066.8726006	3245992641.8214617	1379123718.0264835	1175211237.3171463	3851385908.6743164	3540516293.9268174	141960721.6947047	7442683609.570668	386553571.190831	190975486.7499091	945282537.3975813	2006704547.6193545	2839299865.4346943	1703638119.1382337	2378569580.9213724	78850296.01053683	13091620303.138872	749409962.2886767	1254565515.7633638	1791011852.9863343	150456552.36402586
3295334886.521424	7225017.866909677	737768898.257098	39841382.18178289	81564272.30157281	10403774.196963252	1855715714.2497551	488835.0280324937	1259572514.3569975	392907066.8726006	3245992641.8214617	1200950488.6570296	1175211237.3171463	3779362254.395449	3540516293.9268174	140940838.58151612	7442683609.570668	379966294.85047865	190381791.12167355	936549355.1414231	1972133083.1120982	2839299865.4346943	1690359275.2533576	2362308348.8166094	78741805.01801209	12802219878.052963	749303274.3192993	1254565515.7633638	1718968072.7750165	150456552.36402586
3295334886.521424	6849311.584333779	731404360.741802	28590382.492914468	81564272.30157281	10140776.9527363	1855715714.2497551	487129.520165781	1202566401.9562392	368941061.41100574	3211223956.3670883	1182688554.3984897	1170275216.0280643	3779362254.395449	3540516293.9268174	137172116.04330724	7442683609.570668	377518711.44778895	184100709.79098055	932498035.8220605	1949362254.9010353	2836899076.1575394	1629086909.0629137	2336453564.6751146	78505458.22801988	12703432698.250427	736113235.10301	1103265969.8361135	1706051698.7628763	145969146.6459473
3295334886.521424	6822213.207176285	709137320.0079327	24809725.667661116	76491066.39021027	9865609.772931855	1839894727.1398337	487110.4668901305	1157743990.1213653	365708384.630948	3157149871.613186	1161725079.698697	1140959034.8643677	3779362254.395449	3500963807.51666	131449279.15111846	7414525264.803275	364381641.6446743	184100709.79098055	921611661.474126	1898377075.2578807	2761743282.087596	1629086909.0629137	2335214783.348795	75927818.63336502	12665376935.277054	733801185.4150816	1102511343.9827225	1701696395.0261877	136741869.84792492
3284706707.785562	6664910.796034858	701595761.8581485	24809725.667661116	76461988.36142334	9708684.444705488	1839894727.1398337	480014.4402105721	1153080051.3055594	301952426.5237077	3053560604.6488714	1155601864.9054682	1140959034.8643677	3772670653.6411686	3500963807.51666	131100541.97039023	7410697118.305839	358462745.8674237	170672152.8893363	908398574.8308742	1865163913.9843018	2761743282.087596	1629086909.0629137	2328122071.4242225	75663183.49805158	12549908858.034824	728041126.6993433	1087649007.7491841	1675832100.3557596	136741869.84792492
3284706707.785562	6618471.936841409	682907010.8601606	24809725.667661116	76461988.36142334	9667830.745466761	1837567744.793117	479374.5507573916	1153080051.3055594	284507935.03241843	3046841348.8290052	1155601864.9054682	1140959034.8643677	3772670653.6411686	3500963807.51666	125671700.40773697	7292359478.109052	349898882.0727147	170672152.8893363	894930130.8832009	1863077889.517835	2734843874.881163	1629086909.0629137	2315487340.052656	75122568.0127993	12530310621.647644	728041126.6993433	1067340866.7389199	1674383382.1236482	136741869.84792492
3244017704.443582	5520669.334850605	675477905.3794945	24809725.667661116	75904080.8049407	9226172.053865604	1708944231.0507462	478783.1934103215	1127565813.4291046	284507935.03241843	3034239076.9283547	1155601864.9054682	1111349430.8098216	3730795132.3337545	3495662273.0499735	120184655.69914827	7218589619.528212	349898882.0727147	170432626.28379306	894930130.8832009	1824727721.4315398	2734843874.881163	1624799499.8471901	2303845653.5430436	75122568.0127993	12381431377.342585	692763160.4144546	1067340866.7389199	1671007508.1822052	133665138.46192597
3223756543.599637	5520669.334850605	675363239.3443545	24809725.667661116	68840118.95458199	9022084.39608248	1682707088.6854923	463656.92140434665	1092632601.3410013	284507935.03241843	3020436171.4950857	1151795890.9202626	1111349430.8098216	3717885035.124551	3469556733.961621	120184655.69914827	7218589619.528212	347982225.90505964	170432626.28379306	894930130.8832009	1822652974.0860415	2691734342.7693443	1588599623.6774688	2284761674.279103	74022154.46672189	12364823316.932747	682531862.6290221	1067340866.7389199	1642760746.594087	122841785.49022283
3219335564.411121	5360366.24177101	659316600.7752806	18108673.771118652	68840118.95458199	8596230.156426221	1675984910.4606316	443795.1314063097	1071869396.5345733	274670399.6325661	3020436171.4950857	1139267271.4583638	1087483939.6757982	3665400313.076647	3442667011.719418	117828657.96974064	7190194474.331517	329936425.9563512	156626916.9633873	880480824.1586295	1803068912.9467008	2649776201.273192	1536413239.7909856	2264226296.614648	74022154.46672189	11958339234.141958	674073608.8296849	1041660254.6070312	1642760746.594087	122841785.49022283
3141080675.970399	5298501.462418911	659316600.7752806	16966493.768612288	68190091.12710741	8377797.588751295	1576712375.5563025	425974.1764874529	1020487656.5349505	271572698.04147315	2960695540.5258546	1092104542.8297334	992665207.4280236	3665400313.076647	3417780729.9880266	116661145.03406695	7187098482.572582	326623291.8491342	154074529.9982271	878330225.7608355	1770435957.2415388	2649776201.273192	1415445385.231044	2239188494.3588014	66489489.02964485	11896839405.485312	636702368.521184	1038302000.9536867	1565470303.4244306	122829595.24426168
3101856183.592507	5298501.462418911	582427288.5765425	13695904.102425933	62903022.67438053	8377797.588751295	1480717075.2092025	425974.1764874529	959889716.7536793	257452879.769422	2953856845.06248	1092104542.8297334	958535100.1405126	3628745055.768644	3362466711.331721	115928914.55092634	6997245309.307513	307788837.3409442	154074529.9982271	868363041.6264105	1767511204.2297392	2607353876.396761	1415445385.231044	2221196761.046848	66489489.02964485	11589511276.87028	634390732.4317352	900651168.3154637	1565470303.4244306	98414524.50744475
3101856183.592507	5177734.688205805	581907085.3623815	13695904.102425933	62812925.529082306	8071602.966240467	1480717075.2092025	425974.1764874529	956791504.1923475	256979785.47709846	2950987164.3914337	1092104542.8297334	958535100.1405126	3628637163.550086	3362466711.331721	113776665.79953508	6453094248.149937	307788837.3409442	154074529.9982271	862506357.3530991	1743753762.247189	2607353876.396761	1351656385.120024	2197010275.0853944	62981841.137070365	11589511276.87028	631712766.9636391	900651168.3154637	1546437924.709619	98414524.50744475
2745324589.957699	4036851.245916902	534787882.03737074	13249712.625666726	62812925.529082306	7429340.379883911	1442389725.782714	425974.1764874529	929413810.1022018	256979785.47709846	2907799682.972996	1077797988.1720004	958535100.1405126	3583715713.0167484	3348188007.2664194	112401912.74518536	5453781137.573035	225808679.42342767	147182984.6164611	854398705.254226	1702200703.9154038	2607001065.2662888	1351656385.120024	2197010275.0853944	62423850.59860851	10410652729.532133	595622850.3258661	900651168.3154637	1546437924.709619	98358922.83892632
2738070627.4264283	4036851.245916902	534787882.03737074	12507541.786242029	62812925.529082306	7276740.665332811	1442389725.782714	425974.1764874529	927444976.0425059	256979785.47709846	2885327259.8744187	1046946929.9385515	935378452.5793445	3541713204.7969623	3348188007.2664194	112135615.81661221	5353775246.135873	217469969.71378112	147182984.6164611	854398705.254226	1660861873.0052342	2591575637.7342486	1319718156.9465113	2183230332.411149	62423850.59860851	9699883145.834442	573243187.6865816	760970250.4862808	1487763762.4830008	90137123.56378174
2738070627.4264283	3868849.4149715323	534272709.3549037	12507541.786242029	61500461.384639986	7276740.665332811	1442389725.782714	425974.1764874529	927444976.0425059	256979785.47709846	2885327259.8744187	1035193219.4191828	935378452.5793445	3518966788.045403	3348188007.2664194	112135615.81661221	5033166182.706413	217469969.71378112	135795965.02563047	821954335.1909531	1660861873.0052342	2269298588.934318	1282406736.164385	2068695537.093569	60157701.22525234	9646201961.564676	573243187.6865816	722325582.7924049	1418823047.150798	86269953.52383196
2713070553.2111845	3868849.4149715323	513203259.40988314	8841864.982674722	59545386.15839759	5719874.193171473	1398948479.8032856	425974.1764874529	927444976.0425059	245992916.15519163	2885327259.8744187	1011833451.1269367	926919890.808049	3495742191.127834	3338901260.866664	111114955.07236853	4994161511.45672	211427999.26725334	135795965.02563047	820449598.4145399	1657532728.6157668	1066004821.0031556	1282406736.164385	2068695537.093569	51396373.10742445	9646201961.564676	568475156.5532825	722325582.7924049	1418823047.150798	85966408.46926339
2676837115.5554647	3571152.754701258	513203259.40988314	8841864.982674722	53005571.62652464	5719874.193171473	1398948479.8032856	425974.1764874529	923715018.6175098	245992916.15519163	2742626265.364658	1007805091.4927545	920429230.449072	3358643285.517126	3320769395.529084	111111970.30453037	4992266678.506908	210133351.72561148	129325271.09138438	804028889.4686006	1657532728.6157668	1011689025.5419123	1282406736.164385	2068695537.093569	51233754.69795512	9309890479.508736	565412747.6533895	722325582.7924049	1418823047.150798	85966408.46926339
2607232899.952235	3571152.754701258	497512146.1104252	8190691.761711938	53005571.62652464	5719874.193171473	1396778561.9226124	425974.1764874529	880917891.0848703	245500944.95511067	2742626265.364658	1004433343.0192164	910714652.8878677	3358643285.517126	3316335887.0220547	102000435.52405983	4939651299.984805	203203720.37417784	125511750.42186026	803937560.0191048	1633624623.1849813	1011689025.5419123	1235414967.4583936	2016315933.5929961	51233754.69795512	9309890479.508736	537526895.6678956	713697188.9136549	1416023140.1357837	85966408.46926339
2607232899.952235	2560145.5045840945	497512146.1104252	8190691.761711938	53005571.62652464	5588743.799936463	1381030219.5525749	425974.1764874529	863470435.7950451	235477746.1511904	2720959249.1371307	977608087.5690053	909876432.889026	3238804410.2878637	3314983829.947165	102000435.52405983	4912323983.922601	201459546.12280476	125444321.11454047	803206517.0008518	1633624623.1849813	851024538.3017603	1235414967.4583936	2016315933.5929961	50089285.860054485	9075033415.85323	537526895.6678956	664612011.4310936	1415333758.5004709	75329071.67091629
2607232899.952235	2560145.5045840945	497512146.1104252	7831190.369099414	50790635.48161125	5588743.799936463	1373793762.8024867	425974.1764874529	847098284.986611	224851615.80725795	2720959249.1371307	965894925.4053943	885980520.8337691	3238804410.2878637	3291143470.8595886	87662004.9076765	4576299849.790346	190264052.69502	120916914.3409697	791015446.492984	1583308607.3904452	851024538.3017603	1235414967.4583936	1989409075.6973808	49474058.48230207	8905594531.82437	501142017.65468574	646370644.5007278	1339232306.4962482	75197818.91258712
2583468954.9359226	2560145.5045840945	461529551.61528426	7831190.369099414	50429854.83976381	5065971.405401745	1365537967.7039998	425510.9354660294	824813724.2057086	222220200.9560049	2690303046.1741495	955272001.8218726	885918455.6007801	3208919750.6175084	3273445113.507406	87662004.9076765	4546364931.487532	190143690.12951756	120916914.3409697	790841493.9412595	1526273848.5145442	614040721.9462304	1234104456.1166842	1989409075.6973808	47815096.5160451	8786253863.55734	501142017.65468574	628944671.9794215	1339232306.4962482	70327319.72936538
2498196548.2618513	2340140.0985768186	461529551.61528426	7781805.310427173	50398921.23937459	5065971.405401745	1358810461.7480505	425368.66051586764	822931030.5988153	215627883.63652623	2690303046.1741495	950668272.5062523	883730548.5841321	3208919750.6175084	3272113534.3252897	83361792.74685968	4485263902.60612	184791116.82467946	120916914.3409697	782500089.5978072	1526273848.5145442	614040721.9462304	1231054682.9499304	1985373377.8384905	45351800.061532654	8484338824.624572	500858068.27544457	628028171.3628857	1336604783.7199063	62250065.595590346
2498196548.2618513	2158189.391887594	461529551.61528426	7629961.733744143	50296738.21441185	5065971.405401745	1354194147.835233	425043.15753677284	797387887.5859896	212374897.98593184	2689777967.9663124	928826217.2799388	882691714.9776213	3200770908.226927	3269794441.939563	83361792.74685968	4481373843.883569	172813518.33091962	120916914.3409697	730958634.9285481	1526273848.5145442	614040721.9462304	1145599409.989976	1953831723.4377933	45351800.061532654	8407435492.150428	493881262.55240846	622215624.2655172	1305314896.6538064	62250065.595590346
2498196548.2618513	1719925.7171309814	431092640.590866	6457287.672038583	50296738.21441185	4841592.340135029	1346030621.0050733	425043.15753677284	792022803.348072	205101726.36293313	2656945354.8308625	917346823.949901	847091762.5267203	3157706654.1009865	3254141196.355826	83284081.61322793	4463104838.533773	165818347.91154337	116674111.79051764	730958634.9285481	1450386783.5882237	614040721.9462304	1141287372.7017994	1953831723.4377933	39496482.14527903	8407435492.150428	470796756.499807	619530882.252362	1305314896.6538064	62250065.595590346
2468391831.5145073	1633025.738110551	408312011.11665785	6457287.672038583	49420567.12307115	4565595.527945825	1327580590.7525017	425019.4980479183	792022803.348072	205094427.59751055	2645269164.344284	917346823.949901	847091762.5267203	3152736978.3222985	3228436261.0694127	83284081.61322793	4460719976.683418	165099473.45668173	102924319.31155488	730509707.0673698	1450386783.5882237	594609090.3376698	1133578928.2244213	1908896176.4818065	37661089.91600043	8099436048.086549	468932540.69842786	592229278.9003857	1291948673.7593348	62250065.595590346
2366821741.139709	1633025.738110551	391602421.3590074	6457287.672038583	47643854.99575919	4549170.929472617	1327580590.7525017	424989.4606313146	792022803.348072	202879384.00632352	2634115301.95411	906829918.79754	752705726.9684415	3152736978.3222985	3228436261.0694127	82068848.66273072	4440023784.368967	162939757.63428378	102924319.31155488	722465972.8471627	1450386783.5882237	581634573.0834495	1035304639.5247821	1908896176.4818065	37661089.91600043	8054200681.50399	465539718.1216483	508125502.03843	1270479484.8076723	60138655.30261356
2366821741.139709	1594168.9737749887	350053354.29464966	6435655.619712745	46925089.243131295	4339488.493394127	1314709745.2257268	424953.03251179826	778224055.3096749	198488570.43325147	2591068024.437341	899631184.5115901	752705726.9684415	3013197869.449529	3228436261.0694127	78337879.77762948	4390744097.257913	160063698.26022038	98631003.05304293	722465972.8471627	1062819470.1991049	572323420.8901877	1035304639.5247821	1633287306.6985679	37591854.01609559	7854844168.847051	455389391.42167044	508125502.03843	1241773671.2732742	53258160.11183382
2364644114.643273	1585110.0546453104	348321664.2291486	6435655.619712745	41179534.547047995	4339488.493394127	1282232029.4725044	410767.62106914306	741579235.6475587	180049779.54377007	2549121759.177167	856836868.731519	687816698.1067694	3013197869.449529	3219918136.568944	72344673.49147074	4390744097.257913	160063698.26022038	94314207.89062889	716891769.9844337	984996293.9171103	555433048.1201549	943583524.1350788	1623774891.222732	37377939.922939144	7854844168.847051	444026976.5181716	508125502.03843	943136903.8880295	49500521.025277235
2345893600.902954	1487303.1034677485	348321664.2291486	6435655.619712745	40746511.559277125	3947124.662085495	1282232029.4725044	410767.62106914306	741579235.6475587	179492527.56941453	2549121759.177167	856836868.731519	668449911.3933134	3013197869.449529	3204610407.4273276	61784661.173902825	4306911379.475037	144431962.05998233	94045559.78095683	709657199.8363465	945036301.1172237	403274269.9402055	803733732.5380404	1616026467.6069965	36170383.4795706	7837629539.335748	443914154.8249076	487620554.9964056	942425051.1456347	48397951.255679496
2296590930.167442	1397039.439453484	348072653.5902258	5516160.881942933	40726132.06259292	3890263.3064492764	1268437129.9073124	410767.62106914306	729313962.4587071	178880619.09671	2538978602.0358453	856836868.731519	668449911.3933134	2968083251.564193	3194537250.9500465	61784661.173902825	4306911379.475037	139737644.39229092	90324077.62067604	709076013.5432628	900650539.9228759	373097524.68425095	803726969.1053104	1589999496.2388887	36040854.64762107	7837629539.335748	429202243.41779286	461806482.1419358	907457920.7500118	48397951.255679496
2296590930.167442	1357657.6012167232	347620217.450255	5435892.372767938	39263980.76313771	3698887.2911903276	1268325491.5377572	410767.62106914306	729038973.5332205	174701041.7321929	2524313792.4134054	854473979.1284548	587623130.2447208	2897692219.962146	3193730566.5346336	57637062.74457587	4258892162.294185	138361485.1218566	86882018.32630393	705099980.9904423	882605035.029806	373097524.68425095	779697113.6001846	1529520091.948506	35996814.4308054	7721157558.153443	416438925.4330975	461806482.1419358	838554966.719232	48397951.255679496
2152893969.305941	1016909.0753600982	347620217.450255	5006581.427254642	38526718.20385322	3673243.50498432	1268150624.3968263	410767.62106914306	723420075.8307322	174195390.45913363	2508231660.6500444	854473979.1284548	587623130.2447208	2725402407.8618426	3087976944.7771087	57637062.74457587	4227981410.8340435	135616067.15427005	86013361.92477964	701786326.5449388	852089843.5009767	373097524.68425095	711569921.2196875	1495718187.8882437	35629282.0603469	7721157558.153443	416438925.4330975	422845233.0486232	820973005.7775259	45740640.52765509
2146913359.3443522	1016909.0753600982	347620217.450255	4180705.104058369	36505204.13957996	3209450.9535860238	1268150624.3968263	410767.62106914306	719238601.0671536	165790033.90308458	2508231660.6500444	825175389.8545783	587623130.2447208	2706115191.900296	3087976944.7771087	55749257.288837455	4227981410.8340435	135616067.15427005	82891358.20466033	693993678.7959253	808702066.3858179	345975187.8500959	711569921.2196875	1469575120.4754605	35629282.0603469	7721157558.153443	416438925.4330975	422845233.0486232	759260969.8392627	45740640.52765509
2146913359.3443522	765143.1845521146	339815787.6018239	4159562.7164192046	36236247.797152005	3140766.810717091	1264611626.7854395	410767.62106914306	719238601.0671536	165790033.90308458	2457738467.543016	825175389.8545783	587623130.2447208	2706115191.900296	3080795096.557693	52644030.21483645	4114427112.997192	126438302.37989718	82862105.01362447	668538792.6111141	793652922.2537096	336133229.6312053	710471996.139295	1456558306.25757	32527104.043713227	7703294360.662668	403665507.7556134	421167746.37159604	759260969.8392627	41305585.22768726
2146913359.3443522	765143.1845521146	339815787.6018239	2444603.312786436	35850163.53457216	3107947.9267806862	1260587991.187686	410551.337296208	717801662.6799873	163170127.06662217	2457738467.543016	821625280.3897003	587623130.2447208	2706115191.900296	3080795096.557693	51558214.48557017	4108783035.6573796	124290393.476745	81063867.95615655	655382598.954336	786811870.6751522	336133229.6312053	709292521.7343601	1427746004.273898	32398482.628491968	7703294360.662668	403665507.7556134	421167746.37159604	746707705.2013205	41061113.25740768
2120147836.9419765	765143.1845521146	333815157.85630715	2327103.9028255586	34628567.22315906	3068289.369848082	1227560777.1740623	401334.9206004457	706868390.5642725	156555505.55868864	2457738467.543016	810867368.0595582	585050434.3407133	2684231857.3901563	3070609296.135401	51329065.576006494	4108783035.6573796	124290393.476745	80841289.46081245	647248465.3937211	775331008.6585045	328615377.5693609	682333669.0104946	1391019286.6075487	32398482.628491968	7578956355.450062	394819133.10403407	384119025.0856485	693207134.7636472	41061113.25740768
2059252507.013657	763237.54133079	333815157.85630715	2172616.478056777	34628567.22315906	3046347.465614084	1186666822.2189915	401334.9206004457	688080719.7479751	147427233.0155005	2456208246.7205496	793584378.6531686	577085454.0243808	2585209255.322789	2999155863.1407256	51329065.576006494	4020258997.752733	124290393.476745	80282564.24064034	646363285.2722967	749583095.5446355	328615377.5693609	661691038.9541472	1391019286.6075487	31919204.72463126	7578956355.450062	394819133.10403407	384119025.0856485	675250574.0546281	39900542.684533596
2047632693.9448988	763237.54133079	298850907.6132226	2172616.478056777	33087524.063163627	2748249.634359591	1158340804.268137	400687.2418470907	688080719.7479751	147427233.0155005	2435341522.117252	793584378.6531686	561523718.5160651	2585209255.322789	2972983956.182136	51329065.576006494	3643859732.7446804	119248627.30112599	79931511.07494582	643356145.3877296	735206241.9694458	327128606.7698188	661691038.9541472	1389543362.9442027	31919204.72463126	7548310482.021419	384563618.0793463	375846115.4468301	675250574.0546281	35124737.807723984
2002041892.7418907	749842.3234268657	298474062.3947494	2172616.478056777	32579572.77522425	2496349.9695424833	1158340804.268137	400687.2418470907	679156342.003389	146539367.6315192	2390042607.142661	780729166.8145198	561523718.5160651	2554814246.1396127	2972983956.182136	51329065.576006494	3636927480.7710514	115767883.70737383	79283939.2734819	641511368.97702	668574245.9748367	327106905.52513474	646799501.549596	1387951200.0556767	31919204.72463126	7390697550.689206	369510808.5664437	371214426.7168211	675250574.0546281	34374639.737425976
2002041892.7418907	741796.5673240618	294360047.9601319	2171982.063276692	30414064.810475938	2496349.9695424833	1158340804.268137	400687.2418470907	663598190.9826082	145970168.97814703	2390042607.142661	776422147.4324553	561523718.5160651	2554814246.1396127	2963312972.5078955	50095711.35874259	3602719852.8729596	115767883.70737383	77403313.96315545	641421747.9574172	663409906.36755	308129167.25965524	619350589.3136555	1383288106.095409	31803396.319949873	7380573049.081991	361567118.027541	355592635.0044455	671251059.9147922	31035869.331448443
1985187773.859234	617089.4940555715	282710126.9852467	2146173.733278994	30414064.810475938	2496349.9695424833	1151226307.9898286	400687.2418470907	663598190.9826082	126319716.17401029	2121563207.0001552	776422147.4324553	553682279.9611158	2554814246.1396127	2963312972.5078955	49253830.21354711	3545245635.742174	113721503.40523769	76320345.54491699	628301474.4619534	661460103.2029275	304386660.1825767	619350589.3136555	1359799767.7381759	31803396.319949873	7370967926.922426	349716995.493086	349903664.10285926	655463097.5273627	28736619.98852472
1969876689.1699686	567589.5359275332	278229830.72154427	1790274.5726648474	30414064.810475938	2496349.9695424833	1149912116.434226	400687.2418470907	651485848.8237531	126319716.17401029	2121563207.0001552	773465870.9249895	553682279.9611158	2473409434.448525	2948070125.701558	45423958.624652214	3420125544.799312	108649983.78651682	70408413.02568969	617275041.6116418	611177057.5825577	292770838.4681968	592822448.1311758	1359799767.7381759	28496807.37580291	7308198165.277282	347610487.0018111	349903664.10285926	644442120.2853955	24182378.552182473
1966739076.7834058	539949.1225343905	278229830.72154427	1775454.7018897622	30170261.561360803	2319735.791263997	1103211683.9610877	397758.5553531984	635088985.9827355	126319716.17401029	2107821046.2463434	760605308.904581	545109033.8603226	2461467429.834348	2933833696.686793	45423958.624652214	3419893936.2060046	108649983.78651682	70408413.02568969	601721075.4574095	506321204.90873873	290045102.5672821	592822448.1311758	1308740511.5613747	28496807.37580291	7198278951.910507	282930236.1334153	349292699.8363121	630442849.5323812	24182378.552182473
1940014391.523814	539949.1225343905	270392138.4817969	1775454.7018897622	28560027.26876664	2239164.595384113	1086457307.8495321	397454.8661733687	635088985.9827355	126319716.17401029	2099605270.8134885	755792136.2988718	545109033.8603226	2459181841.8258224	2918014038.157758	36761876.98513184	3419069253.552778	100875732.77886304	59085130.961007535	601721075.4574095	504552629.50952405	283267770.0491218	592822448.1311758	1308740511.5613747	26642041.890166666	6038110162.349257	282930236.1334153	336556282.91943914	618179253.5543215	23470099.760484103
1852959988.5034595	539949.1225343905	268181636.43580163	1659006.5101947996	28321884.43476833	2153200.3309476674	1082289739.0924134	395824.7970264258	633209082.0070382	122190445.94737644	2053183047.762169	731659292.9338398	539878031.7372206	2438818815.606147	2892387159.2393827	36761876.98513184	3419069253.552778	95353814.05108483	59085130.961007535	601721075.4574095	484218006.0877409	283197953.161196	566280442.4465537	1292130329.2435832	25895373.96437904	5974091460.103619	274494321.0459229	302065346.0167964	597471577.4006758	23470099.760484103
1852959988.5034595	537618.2976431932	268011549.86537483	1659006.5101947996	23951955.72984717	2148082.8612456867	1060391260.2548857	393202.75150324544	631125799.3344787	116860504.14424512	2053183047.762169	729656160.114511	518612144.9681693	2405958861.7889175	2845110058.5984063	36230301.35615808	3369226070.2565856	94219668.4450324	58898666.76081146	554030134.5005723	454140454.66990685	278802872.1440096	509072990.36765766	1292130329.2435832	24576826.75477838	5964806316.847873	274494321.0459229	302065346.0167964	596774330.6595963	23470099.760484103
1813130123.4371536	537618.2976431932	264652780.65401787	1597739.2710379944	22472137.00844759	1891321.7392866565	1060391260.2548857	393202.75150324544	624048695.7163206	115483262.03611566	1930094909.216189	721682685.7755196	499688927.2669982	2288176786.0168004	2845110058.5984063	36230301.35615808	3362354506.633032	94219668.4450324	58898666.76081146	554030134.5005723	444988329.44453895	277465784.7348257	509072990.36765766	1287171648.34629	23310207.973108433	5906531941.56432	242191789.70509282	285792594.88558	575113361.4318761	21675874.310585823
1801240064.042844	537618.2976431932	260063409.52659404	1497831.3897370482	22393799.9689082	1693270.9402021985	1047056922.3434824	392388.7424217536	620926719.4716623	114747509.98679624	1930094909.216189	706215604.7685091	499688927.2669982	2288176786.0168004	2813850121.8345723	36230301.35615808	3347535816.6596003	87345219.1030552	58687244.04293085	551327468.9300475	402755390.61365354	274038049.6295093	497643525.57958114	1205201040.8737125	23281299.815413542	5593753936.651883	218726198.12339616	282675647.908967	572150818.284786	21675874.310585823
1801240064.042844	537618.2976431932	260063409.52659404	1497831.3897370482	22393799.9689082	1606618.9246000007	1015410574.0862298	392388.7424217536	614345700.9128021	114241636.25863485	1930094909.216189	706215604.7685091	489259261.6977736	2269870793.128509	2813850121.8345723	32727818.165269908	3347535816.6596003	87244133.23627643	55951892.75756109	551327468.9300475	281617712.37200624	264128975.7637114	497643525.57958114	1205201040.8737125	21111894.446536984	5559948912.0897045	218726198.12339616	282675647.908967	568610647.8552684	21042309.608858988
1801240064.042844	518740.5890204187	254145874.04471514	1028542.9067080854	17972832.712902114	1386272.478700083	1015410574.0862298	342907.50156359235	612328410.5480558	112354696.20280303	1930094909.216189	700018575.7339576	489259261.6977736	2085404942.2966838	2813850121.8345723	32727818.165269908	3343255709.8227515	82101141.82514341	55414756.5549638	521158163.9542282	281617712.37200624	263973757.3504496	487321981.6895632	1194951027.5040963	21111894.446536984	5545141109.796797	218726198.12339616	282675647.908967	568428806.2120202	18743864.098462097
1801000912.660869	518736.4987240761	244789620.9383286	974293.3676094728	17972832.712902114	1291665.428122564	1003872596.2798465	340307.8789288701	607009062.6874176	111717873.72251935	1913659933.7898881	700018575.7339576	488102324.75525105	2085404942.2966838	2813780217.8159113	32517658.783812772	3316828552.5080376	82101141.82514341	55272245.046345204	519409881.7698234	273596100.7956449	263895510.54978296	487321981.6895632	1186444234.9076827	20950314.632880162	5540443015.981873	212560005.55653942	282675647.908967	527943041.19477946	18743864.098462097
1780336323.1016862	518711.56525513966	242927425.30664915	887098.6373741677	17332183.322111744	1126250.7141972873	1001337268.9326905	340106.78258813464	604201377.4824005	105221119.9973163	1913659933.7898881	698337389.4349289	474961699.1121092	2085404942.2966838	2780450659.7088475	26987596.659521755	3311487848.11316	82101141.82514341	50508143.36100791	507213556.2053188	273596100.7956449	252690547.1719558	487321981.6895632	1176533101.7401671	19450833.385455877	5456870536.745576	212530122.09986106	275299941.0601305	527943041.19477946	18743864.098462097
1567900036.7176492	433660.53833821777	239275913.26820338	810600.3574157631	17332183.322111744	1125247.8600018346	988780714.6565418	340106.78258813464	597921703.3051904	105007704.23472401	1866245425.1904569	692116726.486432	467489562.4852519	2085404942.2966838	2754119857.2765985	26987596.659521755	3310502907.3667073	80718216.58703105	50508143.36100791	507213556.2053188	270881587.68925065	252690547.1719558	485005227.6779924	1069610840.2324806	19450833.385455877	5456870536.745576	212522867.475129	274393829.25356156	527943041.19477946	18556442.02432022
1567900036.7176492	375610.37166447885	224399017.20601037	810600.3574157631	17184436.580916703	977184.5659387204	906045434.0570991	337397.87120226666	592929636.0628923	105007704.23472401	1838891557.536808	689508034.5795072	444345187.5877813	2057031640.272673	2754119857.2765985	26686905.94521783	3305447678.790542	76781566.35059439	49475354.910800725	505397535.42592573	226876106.68085238	251402314.89599943	477652840.7716793	1069610840.2324806	19164520.739417713	5300497377.135213	190511888.59943575	271706278.04056746	517205012.1010055	18249433.317750957
1567900036.7176492	374661.37232531357	224399017.20601037	317154.6579807448	17166227.96427903	977184.5659387204	854533656.3171335	337397.87120226666	562473059.1062138	105007704.23472401	1838891557.536808	676129828.2709935	442931697.93788666	2057031640.272673	2754119857.2765985	25535117.625269048	3284688968.621923	75101586.40343808	45662996.64899268	500674061.6110191	226876106.68085238	237848095.03492507	425791123.86781144	1069610840.2324806	18637621.675273404	5300497377.135213	190511888.59943575	261593291.0051036	517205012.1010055	16889128.81990295
1523635602.2816994	374491.7486481161	220832846.87654972	288622.921360651	15851755.999726407	760532.6041029121	854533656.3171335	332801.25497669075	562473059.1062138	101743820.9197515	1838788987.1761014	676129828.2709935	434535392.47078645	1959110483.3730185	2745395354.7586417	25535117.625269048	3265732207.1312375	67798815.93388419	45662996.64899268	481148950.94138086	226876106.68085238	235033751.72294852	425791123.86781144	1069610840.2324806	18164353.736339856	5281767206.643932	190511888.59943575	254798044.40806505	514571950.55134755	14392172.757156994
1505971817.2300086	374332.37741947226	220832846.87654972	288622.921360651	15851755.999726407	760532.6041029121	850767212.466274	319452.2115396376	539537090.1808937	101743820.9197515	1780976304.8299706	668225136.6761079	423360809.6993592	1916161142.1111763	2721374241.249557	24726205.58018262	3213236034.9301157	67798815.93388419	45292284.559223205	481148950.94138086	226876106.68085238	233373511.27501625	397958718.44729096	1059446692.5350076	17256495.87169321	5234126154.11988	163747244.37425128	234653295.7797023	492650178.40075535	14392172.757156994
1505971817.2300086	374204.3904257621	219709047.40409666	288573.8876737056	15845222.901940877	760532.6041029121	850767212.466274	318314.19137158856	528540109.40355027	101743820.9197515	1780976304.8299706	663166699.2097162	423360809.6993592	1916161142.1111763	2721374241.249557	24726205.58018262	3181752216.738389	65988341.01266451	45193986.44353251	481148950.94138086	226876106.68085238	229801208.4595927	397958718.44729096	1041245877.5503654	15749906.054189686	5234126154.11988	163747244.37425128	223484473.93195346	492650178.40075535	14392172.757156994
1494791431.2912698	345957.71357045905	218592252.87884942	284936.29816816107	14767402.015761413	760532.6041029121	850445528.6139665	318020.15875673865	528319299.117716	101379192.39069529	1780976304.8299706	662751536.9159381	369679531.38194126	1873557354.7954128	2701456321.3178487	22850065.773771826	3077826461.1890373	64150552.51890187	43383151.9114266	479305020.0415395	222079518.49493694	219054490.99632207	397397824.85380495	1040855284.0905536	14967537.447915368	5215312104.10142	163747244.37425128	214130685.61355162	492650178.40075535	10176588.623175237
1494791431.2912698	342165.48510579334	207974829.98960942	283848.8263081528	13007760.775593199	754651.2910919139	841494973.8733141	318005.4401550918	527528609.3213863	97953666.53088449	1773711257.297768	651249995.720401	187877906.13365158	1873557354.7954128	2701456321.3178487	22850065.773771826	2779361014.6484847	64150552.51890187	41415690.677403346	472450135.3991479	220533791.7116815	219054490.99632207	379277960.21855235	1039112227.1495545	14556794.796714338	5215312104.10142	158506826.14898482	213074861.01249844	438653526.22533536	10176588.623175237
1494791431.2912698	342165.48510579334	206893783.70038223	280725.88658162253	13007760.775593199	754491.9197379947	819519510.9288782	315410.18634406716	501836687.3302222	97896061.99703252	1695569425.132167	651249995.720401	176385034.87928432	1832547785.6149287	2701456321.3178487	22274752.469061628	2779361014.6484847	63327970.42970146	40238173.53826682	472450135.3991479	214065066.30359903	199348928.46382746	379277960.21855235	976710249.0095563	14417232.239047641	5052762888.188071	158506826.14898482	194968746.70399958	438653526.22533536	10176588.623175237
1491581630.878552	322388.1850431621	206267195.50419235	236545.87756903912	13007760.775593199	754491.9197379947	812616287.781339	314127.2098356085	387552173.59095377	95195587.1527918	1695569425.132167	651249995.720401	176385034.87928432	1821531127.7537527	2692692183.701656	20709828.137804177	2779361014.6484847	60525782.6948484	39896824.55740781	468927233.0938393	214065066.30359903	199348928.46382746	374436672.5568307	976710249.0095563	14417232.239047641	5052762888.188071	158506826.14898482	194968746.70399958	435104582.3634527	10176588.623175237
1480038307.8848033	322388.1850431621	203826523.11315218	236545.87756903912	13007760.775593199	724762.7015183386	812616287.781339	314127.2098356085	353079511.98946136	94817445.085231	1695569425.132167	650840076.8597677	176385034.87928432	1821531127.7537527	2692692183.701656	20528439.765226535	2762272470.6649294	59721812.05224058	38747968.94013218	461354424.0530619	212012954.88906702	199348928.46382746	370362923.7260138	970805846.3856896	14417232.239047641	5052762888.188071	158413431.65899855	191777729.48712015	413214647.7466643	10176588.623175237
1473751570.090389	322388.1850431621	202875865.45194012	236545.87756903912	12351461.773952894	693106.1277837758	803901698.779441	309723.7831908826	353079511.98946136	94696486.28934404	1691362916.9950013	644640787.0563782	169286602.4098729	1694421191.306956	2663418224.2792025	19895902.655664336	2712499821.854861	49050697.40832081	38601133.79736917	451051881.10192096	205134538.1307397	199348928.46382746	356266220.7142254	970400871.9322764	14122160.25942875	5052762888.188071	156342418.632518	186761026.63197348	401979442.2527685	10168599.732048878
1385614767.1431122	322388.1850431621	201701322.4015017	236545.87756903912	12351461.773952894	624914.1029412728	799405548.8730831	287728.9581848509	351284663.0651241	93957494.54199661	1687066354.9651535	639834870.8217704	166546467.30261788	1688106422.6972659	2618323960.4236474	19852904.779356044	2656104840.5354705	47129053.83795226	37799311.21501494	447667656.00834006	203314318.64538342	199348928.46382746	351333527.04108757	965214851.0199677	14122160.25942875	5031854010.726534	155939693.7607677	178703327.12861395	345655410.99888194	9885289.31588814
1385614767.1431122	322388.1850431621	198616118.28403625	236545.87756903912	12305496.471863106	623578.2860223914	782990494.7135597	285987.477411538	342719386.13711137	93957494.54199661	1687066354.9651535	628576480.2078993	166546467.30261788	1679802102.2444751	2618323960.4236474	18367129.25911735	2643725240.8549395	46743407.777036294	34848347.2633509	445979841.5440872	190678032.8046744	194396059.7207169	344130570.112197	964527514.2229605	12471445.09753644	5015671479.124183	151235107.26795933	176538065.20795637	335605397.81316453	9046078.088924801
1382206073.6735814	321233.1991442544	194900974.3738736	236545.87756903912	11332822.363272848	623578.2860223914	727150212.3940463	285984.8750118871	329804139.2362021	87816664.55252403	1456126813.147087	624718111.5305973	166546467.30261788	1660288001.0157545	2591569801.962499	18367129.25911735	2608574919.258873	46743407.777036294	34848347.2633509	427527809.5835321	181315837.41157183	192945896.9406682	340393235.45350766	938163256.4000025	11498031.349940533	4978573647.6239	146441445.25699896	175213993.4317219	328427072.7816373	9046078.088924801
1381450771.9751878	310793.40546922205	189339756.51772633	236545.87756903912	10965671.440285817	623578.2860223914	725900677.8110044	285984.8750118871	329804139.2362021	79584016.23093022	1415415866.2183325	624718111.5305973	163775510.96456113	1644319809.4854116	2588596377.3742948	17137221.78296201	2608574919.258873	46743407.777036294	31048646.936020482	427527809.5835321	178655275.62204686	191684710.51554275	327074749.44865733	932504668.6079177	11204799.667843476	4942925644.693026	145763329.05950376	169459413.0018704	328427072.7816373	8252169.925802911
1375693408.8198411	310793.40546922205	180015479.43405488	236545.87756903912	10748304.768105915	621527.3638292126	725900677.8110044	285969.78124216676	326082405.6965484	79584016.23093022	1395830138.4941356	624718111.5305973	157659431.18616042	1628870525.1524963	2588535676.4812555	17003312.462727997	2566205828.3156557	45766577.84213693	31048646.936020482	424748104.6956789	174633295.168201	184963889.40568367	326825147.865098	914225582.353658	11204799.667843476	4883636335.567656	131060747.2585959	168523143.16043228	326923769.9149712	8252169.925802911
1360578650.0296507	310793.40546922205	180015479.43405488	236545.87756903912	10569642.357507912	618698.5199282154	725900677.8110044	285493.39272595156	318441105.86550206	79584016.23093022	1395830138.4941356	617231781.1528175	157659431.18616042	1611967978.5197468	2588513239.8386774	17003312.462727997	2564808776.0645328	42013844.122854896	31048646.936020482	411577117.76101416	174633295.168201	184963889.40568367	326677753.4067944	914225582.353658	11069003.717852304	4883636335.567656	131060747.2585959	149627591.866197	326923769.9149712	8252169.925802911
1322636800.7946062	310793.40546922205	180015479.43405488	236545.87756903912	10092746.626157325	618681.8999916249	722475673.0598061	284733.42876505957	318176742.7591221	71035430.78451797	1395830138.4941356	611781253.1838993	144703858.70809734	1588709897.2213962	2462344679.5991893	16139460.98804265	2564808776.0645328	42013844.122854896	31048646.936020482	411577117.76101416	171423676.88718203	184963889.40568367	326677753.4067944	913123197.4143784	11026227.088471888	4855444075.720185	131060747.2585959	149627591.866197	310050712.418941	7558680.867038847
1322636800.7946062	310793.40546922205	169341708.4554758	231007.5706822824	8618305.02612558	590223.9402079682	720678132.2580354	282580.46635357745	314041594.0454794	71035430.78451797	1369943248.4120312	589243803.0497905	144703858.70809734	1588709897.2213962	2462344679.5991893	14219656.169921022	2552080128.3177543	41537343.696171276	29604575.5408574	411577117.76101416	170799865.73000285	173888961.0946064	326677753.4067944	901503047.1870099	9877704.363093346	4813719087.982006	130556714.66148657	146007274.35323408	305517208.5286097	7558680.867038847
1275559630.2023027	310373.6437455217	169341708.4554758	229519.42549158857	6376679.471290713	590185.9583598978	709584939.0959653	282580.46635357745	309403930.1013215	63710083.043691605	1354235228.2562823	553562870.1833736	141373185.1296253	1579556803.9502835	2426442520.5487127	14219656.169921022	2542897542.515758	37868144.78138399	29604575.5408574	411577117.76101416	166514009.02488786	173520377.62211493	326137333.5840985	889503744.9959594	9877704.363093346	4810601388.750078	130259359.64633423	137435982.98189217	305517208.5286097	6558832.106902
1275559630.2023027	295235.49157331407	158456260.06640738	225569.94297844483	6376679.471290713	590103.6710754579	708292207.1408876	282580.46635357745	305693685.1613588	63710083.043691605	1347844062.1833158	553562870.1833736	140392973.56692347	1532079362.79771	2420035919.888009	14219656.169921022	2542897542.515758	37868144.78138399	29385418.01132036	378208769.08881307	156003898.3324955	170117026.1303197	307703722.2979686	889503744.9959594	9877704.363093346	4800518009.391582	128477127.42684658	135158521.32533148	249872536.23317742	4930278.192325064
1275559630.2023027	288396.3348854517	158421957.37414542	208982.829148883	6376679.471290713	574691.2898343243	699809579.7434276	282424.1715455592	291984439.92676944	63710083.043691605	1334463767.8303657	550490707.4742992	138136632.07126167	1488760042.5978394	2420035919.888009	13898171.055433437	2514161193.861566	37868144.78138399	28892242.01710138	362924223.9811294	156003898.3324955	169112756.64716917	307703722.2979686	887254401.4071963	9680409.88587019	4773290894.969349	124320899.90334822	135158521.32533148	249172686.7424163	4597771.035429725
1275559630.2023027	288355.00415505073	158421957.37414542	205337.24422950466	4928430.593851169	572080.3826588022	698042970.6734252	282424.1715455592	286847114.498921	62262462.499664426	1330218538.9929311	543444819.5783083	133723999.6638253	1488760042.5978394	2413008306.881114	13445276.875463046	2514161193.861566	37868144.78138399	28892242.01710138	362924223.9811294	152145764.02991095	159109562.53920314	301792831.78264976	887254401.4071963	9530444.719153948	4773290894.969349	109772753.64962627	130913759.71788938	238828876.4386398	4423245.619319137
1269727593.5379722	288208.2501771086	158421957.37414542	198625.65895216403	4928430.593851169	555879.0647810602	688955052.96164	281294.7076569335	284957989.82071906	62262462.499664426	1327069711.0328023	543444819.5783083	133723999.6638253	1447409679.5870943	2408094423.5351176	13445276.875463046	2478976980.615933	33582075.327588074	28049961.556679815	356316224.28651905	150603877.43705705	159109562.53920314	301683662.79244107	868813939.6694314	9530444.719153948	4772997659.509293	109772753.64962627	121279795.29034562	238828876.4386398	4423245.619319137
1269727593.5379722	232911.03671400994	156263748.3002895	194707.00975221174	2183576.021462727	492497.5471683206	688911977.0360872	281294.7076569335	284957989.82071906	62236853.286362454	1321848701.868625	535840995.5855223	132421434.01959029	1447409679.5870943	2408094423.5351176	12884118.993974486	2478594012.8763065	33582075.327588074	28049961.556679815	352522441.3404209	150603877.43705705	159109562.53920314	301532185.3047342	868813939.6694314	7100899.273613209	4763930442.635006	105346159.71136086	120830329.44852889	237817992.20793492	4381885.413881312
1269727593.5379722	225892.64304139014	150010155.5530502	191214.80604137966	2183576.021462727	471652.4240052128	684360714.8459942	281294.7076569335	280306045.57500935	62236853.286362454	1316408955.8170166	500724948.8140668	132107378.80455425	1447409679.5870943	2408094423.5351176	12077641.06361224	2478594012.8763065	33582075.327588074	26906312.097527754	352522441.3404209	137957516.4627133	151968218.68045878	297659576.8747107	866118196.7579759	7026298.130438114	4521333252.722843	105346159.71136086	113069743.8780008	236259091.8786213	4358597.456165198
1251033988.421926	225892.64304139014	136985855.0585374	191214.80604137966	2183576.021462727	469123.693905947	667562819.1252673	281294.7076569335	274410378.0627905	62233956.38842809	1264619158.7107291	495411801.76616615	125983436.74953285	1447287158.0179477	2406544389.422262	11497931.431572953	2414191632.349327	32531971.03889663	25383623.377396543	352522441.3404209	137957516.4627133	151968218.68045878	297056928.1781674	857708271.361014	5961544.901025305	4212161202.291094	105346159.71136086	112589625.08668828	224295804.75430518	4342967.881972643
1251033988.421926	225879.75497793907	136985855.0585374	191214.80604137966	1378444.3861186327	469123.693905947	667562819.1252673	281294.7076569335	274410378.0627905	60291925.43351005	1209113598.9991508	495411801.76616615	125983436.74953285	1436404329.936752	2396723042.665911	11469691.734052006	2406710751.993542	32531971.03889663	23559884.164485715	352357021.1001638	137957516.4627133	151968218.68045878	287736671.33791256	832000429.1843373	5961544.901025305	4025619308.9527354	105074993.93043171	110211312.65379734	224295804.75430518	3578792.001800322
1251033988.421926	225869.58949769396	136985855.0585374	182680.64969516752	1263380.295107219	467686.20746508025	667562819.1252673	281294.7076569335	270685836.4952823	59867614.06836125	1209113598.9991508	493896895.00868267	125348369.44567691	1436404329.936752	2396723042.665911	11101102.822450805	2406708754.386829	31832645.03215538	21471615.2354446	346914877.3999919	137957516.4627133	148281041.35156634	283327378.8054232	832000429.1843373	5961544.901025305	4025619308.9527354	105015147.06059636	109331419.93570095	224295804.75430518	3508561.1919236593
1233630183.1433127	225820.97791137238	136985855.0585374	182680.64969516752	1185248.3216775402	451165.35704848985	666475314.3719499	280300.7224799341	270633353.7604839	59398486.35282819	1206957881.6759088	493896895.00868267	125348369.44567691	1425837040.541277	2388816512.753275	11084147.53566127	2390557075.252141	31832645.03215538	21471615.2354446	319862019.1936388	134052164.32446617	148281041.35156634	280298117.97733533	830662474.9320167	5961544.901025305	4025619308.9527354	95277097.37345022	103149234.86986175	213452332.80366656	3508561.1919236593
1224669235.636771	225811.01521556356	136985855.0585374	182628.57337949582	1185248.3216775402	449159.2841737354	660962833.4994794	279266.07814594987	264477236.55553353	58696453.323868245	1206048924.9084253	493373994.8150441	120826593.36949813	1416117040.3361537	2362201080.267118	9938291.235517146	2380659675.906142	31832645.03215538	20652568.58907217	314131472.4488565	110656950.34537907	144715009.5286268	274316299.560359	829329032.4285018	5960725.368317197	4025619308.9527354	95277097.37345022	103149234.86986175	196921313.34696934	2864664.0879389015
1221140738.210515	225165.90578209865	136985855.0585374	182628.57337949582	845829.4734947876	448493.62882882945	649275771.3590899	279263.62031109584	264288380.3060828	57639678.898510076	1179062537.7286751	486847531.21992487	119742845.49237937	1383427671.9897602	2362201080.267118	9938291.235517146	2345270352.902629	30343255.866647393	20540120.766705047	314131472.4488565	110656950.34537907	141045004.5355469	267859303.71851933	829274124.951353	5711664.277559777	4010912643.1603036	95277097.37345022	99140039.58765624	157766993.96749374	2442488.167897892
1218647376.7530942	223695.36412192977	129977194.21552567	182628.57337949582	845829.4734947876	447360.577709926	631607233.0248426	272490.9510673418	263318821.99811283	57639678.898510076	1175863665.7142668	481493453.5101121	119742845.49237937	1383427671.9897602	2362201080.267118	9833095.795793913	2328942586.449114	23222130.968019694	20341656.02261369	314131472.4488565	110656950.34537907	141045004.5355469	267859303.71851933	819966970.3313808	5711664.277559777	3928214487.3053145	94720675.56987385	97301869.15441123	157766993.96749374	2442488.167897892
1179016368.0877345	223695.36412192977	128868389.26122142	182628.57337949582	845829.4734947876	447280.5424273643	631607233.0248426	272490.9510673418	262365470.2885028	54067841.00448752	1169571534.083063	481493453.5101121	115064636.25674054	1372635532.491242	2309176868.981112	9787152.274877958	2319956494.6067863	23222130.968019694	20261705.650446426	314131472.4488565	108846447.94178252	141045004.5355469	265436288.71457967	806706638.7113087	5655097.068806091	3928214487.3053145	94720675.56987385	91157038.18036775	157604603.1014181	2243888.8993940675
1179016368.0877345	223219.6921291199	128868389.26122142	182285.63071502539	845829.4734947876	438988.40876199567	630272808.6881258	272490.9510673418	258658133.48285022	53208822.16842716	1117920345.9499867	481493453.5101121	106154000.61291455	1265128694.0390303	2309176868.981112	9612217.387263913	2317666220.992647	23066251.86734704	17674939.48927324	311172688.2122038	103132165.5868661	137455867.43119857	265371121.8538121	806706638.7113087	5324720.607467917	3928214487.3053145	91715940.38995439	89647775.60304695	136904401.95307446	2243888.8993940675
1145257830.573288	213545.17115647258	127220840.89188702	179078.62311541435	845829.4734947876	399655.8318957411	613825406.5999186	272490.9510673418	257931284.29023734	53208822.16842716	1117920345.9499867	475994689.253549	106154000.61291455	1236604722.9312177	2277810421.623683	9612217.387263913	2205906344.017352	23066251.86734704	16680476.655819105	306419726.51107544	103132165.5868661	137455867.43119857	249200285.468041	803675031.9375403	5101591.436389689	3900686322.5194936	91715940.38995439	89338571.66611964	136405397.4892996	2123893.2206286965
1145257830.573288	212914.84861988662	127220840.89188702	170528.43499557045	821563.3737155541	399655.8318957411	613825406.5999186	272490.9510673418	257640708.81876796	51931209.181449465	1117920345.9499867	474615561.2204931	105864350.99743232	1236604722.9312177	2174081468.4522057	9542839.227378797	2036010665.7270365	15549190.783492936	16396551.486133996	301921178.09343356	103132165.5868661	137455867.43119857	236538776.56509033	797013872.9424222	5020822.356184856	1611517905.5107732	91715940.38995439	85700635.54928946	136405397.4892996	1807447.504803914
1145257830.573288	212779.95409279226	126550849.2931175	170528.43499557045	821563.3737155541	385615.10570184095	613825406.5999186	271524.9038269781	252684545.65611455	51931209.181449465	1099730815.7824364	441844585.85064465	105141005.09394178	1229120450.9431832	2174081468.4522057	8443963.977500567	2009576434.6889024	15394539.7965905	16396551.486133996	301921178.09343356	103132165.5868661	137278696.14492598	236538776.56509033	783586086.8800282	5020822.356184856	1611517905.5107732	91714314.84972173	85700635.54928946	135870426.68813238	1791112.477668231
1145257830.573288	197702.62479510557	114757777.5817278	170528.43499557045	821563.3737155541	383219.16503408574	613825406.5999186	271288.9913254548	249127021.041564	49488689.19408713	1084932404.364386	440514835.9956118	101348344.17605403	1212206655.7950594	2172118838.08745	8443963.977500567	2008054642.9651992	15394539.7965905	15714435.619607657	301921178.09343356	97392358.31523342	134362639.79301026	233690488.22598106	783586086.8800282	5008089.770614926	1603868613.913241	83606460.54234064	85537755.78863752	135870426.68813238	1380864.6552860069
1138356614.101751	197148.4341098332	112308536.6955764	163382.6431632442	663071.5197421007	365170.10228675423	603901835.9428527	271288.9913254548	245700122.3565399	48283792.38585361	1079438674.4930682	440514835.9956118	99113465.07091297	1201552025.402554	2168012682.476854	7919697.473674655	2008054642.9651992	15394278.803203022	14670201.120741105	300562770.83026195	97392358.31523342	128297384.303386	231453903.8637225	781801343.6513267	4362538.057151272	1603868613.913241	83606460.54234064	83716046.22875059	125004917.4711255	1317018.556304026
1132951264.3896174	197148.4341098332	112308536.6955764	163382.6431632442	663071.5197421007	365170.10228675423	601848151.1550622	266860.5110310491	236393587.36052617	48042050.93870956	1036140334.3491547	440514835.9956118	96709407.14709175	1149661526.8111715	2159026840.9103436	7919697.473674655	2006329141.1534762	15310328.938470641	14528139.07166479	300562770.83026195	95541748.77769773	128297384.303386	231453903.8637225	763289455.6714306	4362538.057151272	1603868613.913241	77850609.5304401	81872746.35200347	125004917.4711255	1175740.6623991998
1132951264.3896174	196949.5937481471	112308536.6955764	163382.6431632442	652058.5872806277	326575.9265992537	601848151.1550622	266783.7207162595	228674556.60999075	47398712.5824304	894002460.0905111	425528531.9092083	95986805.19439662	1149661526.8111715	2159026840.9103436	7706381.032993871	1989189255.4656322	14363925.517690195	13654576.032981772	292605500.0827089	95541748.77769773	127160599.44809501	222132971.1058334	763289455.6714306	4136456.0005836496	1603868613.913241	77850609.5304401	80174276.01578838	125004917.4711255	1157967.4956589455
1125940941.120347	196782.17095038932	107172228.37636682	163382.6431632442	652058.5872806277	324266.8540493093	597506195.2863138	266781.7994277887	216912436.49492475	45698903.22240094	831463943.2045342	425172400.26161975	95986805.19439662	1134349154.6438928	2138263614.6010685	7706381.032993871	1989189255.4656322	13151332.72002742	12476997.774226544	292605500.0827089	91620938.0959853	125761441.11163586	222132971.1058334	750134505.5569136	4114642.1804903676	1579473334.2021103	71851417.99103345	80159769.5970927	121619880.62969396	1121817.224785462
1125092069.285514	196782.17095038932	107172228.37636682	163382.6431632442	641493.7898280965	323907.627026841	597506195.2863138	266776.59168555104	216912436.49492475	45695367.14161674	790728835.7380034	425172400.26161975	93769649.34121251	1122851169.2480578	2138263614.6010685	7702455.56690696	1987200395.3772552	13074864.052849742	12476997.774226544	291717427.15490264	91620938.0959853	125516286.26417483	217362333.71156582	750134505.5569136	4109600.2081566537	1554756142.8616467	71851417.99103345	74882036.7721715	118247766.8481141	1121817.224785462
1117453422.9390817	196782.17095038932	107172228.37636682	156488.0516054904	558721.0126932454	323907.627026841	593901917.5061873	266776.59168555104	216912436.49492475	43925891.007183366	790728835.7380034	423571671.0064439	88743292.91382064	1122851169.2480578	2138263614.6010685	7690503.943436959	1979275076.4750123	12265296.646680478	12476997.774226544	284038109.6198966	90531983.67192313	124808702.45816572	214132604.4992853	740646688.281762	4098897.525048199	1554756142.8616467	71851417.99103345	74882036.7721715	118247766.8481141	751683.9235708384
1082293622.0175967	196781.9869272988	106597109.02459778	153798.5000697692	556830.7313778892	309822.75501007336	591471052.8972546	266776.59168555104	213991004.60415602	43925891.007183366	777095920.9913852	417251461.15494674	88743292.91382064	1079083599.754585	2100518788.3348897	7631148.022156192	1913788522.5562904	11957947.559233578	11200358.431209063	284038109.6198966	90481084.48139876	116821347.79553662	214132604.4992853	740521321.0239933	3884444.749863683	1550161566.965041	71851417.99103345	74753195.4641619	116882574.57512803	740287.1082552854
1082293622.0175967	193752.6687117966	100942760.46662636	152466.32054558952	556830.7313778892	265748.9592937998	591471052.8972546	266325.21585729375	213991004.60415602	43522525.07029623	766660347.4385493	407773963.33204985	86119908.04391302	1079083599.754585	2094455996.0635128	7557982.4694745075	1913788522.5562904	11847302.452959215	11200358.431209063	284038109.6198966	89329933.18498652	116821347.79553662	214132604.4992853	740521321.0239933	3498940.0524550327	1549444561.5843108	71040693.15618792	74753195.4641619	116681214.80501896	740287.1082552854
1081758236.9764032	191430.8873867693	100942760.46662636	152420.61033756007	534247.7451178274	265748.9592937998	586792211.4650042	265347.9761560369	213368429.0657763	40135370.2962575	766656441.4496282	407773963.33204985	82933620.7712469	949270055.7810608	2094455996.0635128	7318416.259969759	1913788522.5562904	11462760.17618392	11200358.431209063	284024420.6064363	87883434.66985384	116821347.79553662	214132604.4992853	731553548.6072371	3166584.868547726	1514062490.9862127	71040693.15618792	73366290.56637451	116321007.97899391	737803.6188504973
1066067810.243456	190861.90860922256	100942760.46662636	152420.61033756007	463313.8750592345	265748.9592937998	580901763.8282923	265347.9761560369	208582681.39918816	40135370.2962575	764496437.2491208	407773963.33204985	82933620.7712469	919161004.3888711	2068152103.8742528	7181973.842579532	1913788522.5562904	9861958.63729383	10748572.846787222	280742414.6376672	83098459.19035132	115033666.67110237	202760415.16347706	731553548.6072371	3078966.308461002	1514062490.9862127	68848501.81823118	72898645.125484	115787434.27523102	616817.2285729853
1041350660.1218264	190715.39797828073	100942760.46662636	152420.61033756007	463313.8750592345	264867.9781476856	580901763.8282923	265347.9761560369	202090624.9439472	38795021.81790434	764496437.2491208	405832929.95623744	82788490.94762892	919161004.3888711	2061351049.499863	7181618.358058084	1909484500.4041097	9819199.750465056	10748572.846787222	276615064.63655615	78229918.38587777	115033666.67110237	202760415.16347706	723981030.0338045	2764838.9829244404	1487659836.242284	66773187.1811767	65733602.69552285	113918631.85370995	602856.158690697
1040949572.0216377	190321.31443501357	100749905.28390077	152420.61033756007	463313.8750592345	264867.9781476856	580901763.8282923	265347.9761560369	197547869.03775635	38795021.81790434	763963473.4648434	402476245.2627221	82644102.8688618	919161004.3888711	2060656086.0587156	7181269.727139933	1898173877.8457007	9734731.039240552	10469875.282340245	275946970.9152841	78229918.38587777	109751147.53978251	201934468.2257588	700576996.2342932	2746628.7752016727	1487659836.242284	66773187.1811767	62855430.651846	112150586.33853471	602035.1602752631
1028833635.9793255	188557.65041357806	98125513.16136117	152365.8224889511	463313.8750592345	262201.61283003225	576636385.9237071	261377.88129528906	197011270.43670705	38320745.85238679	763836583.394262	402476245.2627221	81752057.3083103	839323184.8310812	2049795819.8030283	7131194.054680625	1881388323.0546446	9734731.039240552	9718610.583213398	275655929.09972143	77859919.32451475	109748930.37371069	189196039.76478258	700576996.2342932	2728730.2019465505	1476777634.0591204	57234381.00002045	60483184.124641135	111788227.95944276	568425.94463169
1024166854.9578261	188557.65041357806	94917969.68607867	152365.8224889511	462859.6093767852	251836.5474472421	575948654.2772582	261377.88129528906	197011270.43670705	38316779.46955451	750362576.5907129	388696966.50536054	74973424.13390665	839323184.8310812	2049795819.8030283	6918811.3875568975	1881388323.0546446	8671618.665035883	9718610.583213398	275321826.3141966	75694680.62227878	109665054.52011713	183694386.13077888	700576996.2342932	2272729.6304674624	1462689594.9659638	57234381.00002045	55860182.01195487	109955439.73374145	553174.1316365605
1024166854.9578261	188557.65041357806	93492023.1285705	152365.8224889511	461447.79587259033	247540.36051397218	568886319.5671074	261377.88129528906	192865129.3285122	37367261.69557553	748336188.1356066	387812931.79765826	74973424.13390665	839323184.8310812	2048360722.0184941	6413866.729818913	1855580623.7185016	8669055.137388986	9716398.46705825	272021190.7231383	67112523.28561471	105967451.83187796	183694386.13077888	699061951.7279247	2252996.102294728	1365711694.8651521	55999042.968678296	52645986.84076916	109728330.87089914	531809.1629599801
1024129274.5901288	180555.21152377976	90128901.50992861	150625.5542789915	449857.77930647414	219499.5596070052	564581818.0162904	261377.88129528906	188266974.31224692	36106824.01862732	747133549.9905777	387812931.79765826	67784521.41683197	839323184.8310812	2043924028.4097958	6275410.044000749	1847106468.8864286	8571405.092657425	9617029.086752385	269836093.57366085	67112523.28561471	105967451.83187796	183694386.13077888	699061951.7279247	2252996.102294728	1365711694.8651521	54176691.35538326	51325171.558915146	106148355.9674515	531809.1629599801
997680510.6529248	180555.21152377976	90128901.50992861	150316.29340768894	411720.0570834997	212614.36215587845	564581818.0162904	258806.87677620983	182109809.35102507	36061775.36345653	742385131.2299222	387180738.87286377	67784521.41683197	839323184.8310812	2032300208.656287	6228801.672554014	1839184960.5784116	8553375.530329147	8997228.42579908	269714148.2017407	65579271.43833238	101757970.39941408	180543338.61578807	638649890.423463	2252996.102294728	1365711694.8651521	54176691.35538326	51325171.558915146	104861995.9866244	477804.09629528486
992544974.7145783	180555.21152377976	88120217.10327202	150316.29340768894	409134.5660010735	211763.3511683188	563718516.0153868	252797.27802684114	181401534.49432424	35313805.86788265	738102843.9673879	386509478.2486972	65722763.2335982	839323184.8310812	2025784869.00932	6090776.30164287	1839184960.5784116	8153833.514010365	8997228.42579908	265054072.41629058	55181345.472781025	101757970.39941408	177892957.27699807	638649890.423463	2238223.3050679946	735613655.1026996	52846551.64790436	50406239.730237566	104861995.9866244	477804.09629528486
992544974.7145783	180555.21152377976	88120217.10327202	150316.29340768894	409134.5660010735	211599.01454572842	558674853.4108409	252797.27802684114	179109477.2228355	35313805.86788265	719844691.0454354	379646663.77088785	65699807.979640074	836687451.9769218	2025784869.00932	5490610.173237276	1814637022.8367796	7867506.74842566	8619625.064877877	260521964.1620609	55181345.472781025	98970053.31288056	177892957.27699807	638649890.423463	2034487.9740341925	735613655.1026996	50696098.28193104	50406239.730237566	98577476.99098259	401912.8451015449
992544974.7145783	180045.2641667022	88120217.10327202	149921.16717295922	373650.1219763546	200503.0472205028	543864786.3355719	251318.94516809628	167005307.27525806	34952372.310324386	719844691.0454354	379646663.77088785	62138079.12178943	808435824.6725454	2025784869.00932	5134122.634942815	1809472645.2772584	7867506.74842566	8513794.809398612	232633352.89783484	55181345.472781025	98133263.31265824	171250248.83926252	636345288.2336888	1915405.6086809475	735613655.1026996	50696098.28193104	49656078.23425571	98577476.99098259	394930.07931952516
992544974.7145783	161114.12055380666	84659320.54912238	141281.54083916443	367620.23337350663	200503.0472205028	543864786.3355719	249262.9275145275	167005307.27525806	34148163.44863473	719844691.0454354	379646663.77088785	62138079.12178943	808435824.6725454	2024107765.5232	5134122.634942815	1809472645.2772584	7187141.518178519	8505303.375248842	232633352.89783484	55181345.472781025	96451672.0678086	167602887.79316765	636345288.2336888	1218858.7781094026	735236284.2612957	50189088.4048945	49537969.977006435	98577476.99098259	394930.07931952516
972207320.1774321	161114.12055380666	81712824.66390362	141281.54083916443	367304.6550315446	200503.0472205028	525037489.5041923	234664.21110650903	163776841.8934867	34100806.66272927	692393510.1732969	377752331.68645424	62061685.210828334	792299225.5697234	1996940672.992212	4889220.935466497	1802089656.4251165	7187141.518178519	8200200.637946178	232633352.89783484	53171470.57163201	95165746.1876905	166678743.81958956	636345288.2336888	1218858.7781094026	725824641.9973162	47712523.3934555	44307379.83533062	97056028.1697743	380503.51333149755
971057351.8931972	155698.2815027848	81702087.28027669	141281.54083916443	350900.65708504454	200503.0472205028	525037489.5041923	234224.6230380099	163776841.8934867	31178952.76509188	692393510.1732969	370788132.57220626	61440268.87290964	781918428.6759872	1989820994.7070777	4871027.547273109	1802089656.4251165	6232691.356475962	8200200.637946178	228623685.1521737	52911863.40889606	89962872.63535936	166678743.81958956	617883901.9218519	1206479.5086882808	722234907.9299012	46934393.20276716	44307379.83533062	95515821.66246958	363960.815150181
969193057.1125854	155698.2815027848	81702087.28027669	141281.54083916443	348444.50937554915	199988.46065007526	525037489.5041923	233876.86328230862	163776841.8934867	31178952.76509188	692337290.1181936	366526022.518192	61082343.2368668	778767157.4445372	1989022025.595565	4667092.052933588	1783531520.58134	6232691.356475962	8087004.574576239	228623685.1521737	51321541.00506358	89962872.63535936	165172107.1421156	617883901.9218519	1126956.809227518	715323503.3437629	45979419.16988897	44307379.83533062	95515821.66246958	361172.5647049242
960112420.0356836	155698.2815027848	80751177.05890198	141281.54083916443	348416.3429851877	199319.6689603539	519232127.04044896	233575.81764514983	163635146.71393454	25146505.89605114	687280936.2892132	366526022.518192	57202083.24393852	762743313.1935246	1975586651.2353513	4542084.58485689	1783531520.58134	5779811.272254558	8020480.660197823	228522866.98636624	46637446.59684271	89295126.5227001	160400930.0067974	617883901.9218519	1117192.8969907204	699523641.2419484	37475155.16222343	43997765.62911843	90265949.42248033	361172.5647049242
960112420.0356836	155698.2815027848	80751177.05890198	141281.54083916443	313669.28625936393	199319.6689603539	519232127.04044896	231590.00758677526	158277164.10715756	25146505.89605114	687280936.2892132	366317146.50405836	54070413.503093	762609161.6444362	1964430273.6740606	4262629.672979652	1783531520.58134	5504497.85890871	8020480.660197823	223355144.72183385	44560106.13277675	89001982.15616874	159600047.46043676	598050756.0943098	1068462.3930365478	699523641.2419484	37475155.16222343	43698917.7658792	90265949.42248033	361172.5647049242
947868412.0909835	155698.2815027848	79698490.12090477	141281.54083916443	304690.1369780192	199316.50814335045	519232127.04044896	231590.00758677526	149980605.18285307	25146505.89605114	675767608.93697	364130339.7877895	54070413.503093	757997284.6680346	1959199023.8401885	4262629.672979652	1782437573.8450012	5474491.406428128	7815174.233013681	222159051.52339447	41032829.16265038	88410769.03372444	156759970.50000283	598050756.0943098	976241.940593152	696413240.005959	36719392.695924975	43285206.14905326	88523232.33470313	321070.5521092833
941237032.8094815	155698.2815027848	76191040.32694253	141281.54083916443	303715.9984463789	198844.5147978405	517146905.21407473	231590.00758677526	149980605.18285307	25146505.89605114	657005430.5876988	364101391.70916516	54070413.503093	706657208.7312316	1939799422.6075742	4262629.672979652	1740566246.4842005	5474491.406428128	7459936.192243944	216421842.47206697	41032829.16265038	88410769.03372444	155844532.09973913	589312578.3173819	916556.1770897487	671643032.9640378	36375216.68914894	37688004.82078716	87411209.99691424	302623.46116649726
929909934.0654148	155698.2815027848	74263037.35456763	137307.36007296047	291211.5006174502	198641.80231650738	516989877.7134621	231590.00758677526	149980605.18285307	25146505.89605114	652355570.0292366	363059509.07476294	54070413.503093	701723833.6614704	1939665039.5559123	4155929.782081686	1740566246.4842005	5474491.406428128	5804470.360436477	216421842.47206697	41032829.16265038	88181395.44292845	152154958.28204638	580870378.1814735	893821.2844308048	671643032.9640378	36330176.95780873	37572014.861343846	87411209.99691424	300503.95400003437
690264471.4850842	154051.94312239366	74263037.35456763	137307.36007296047	291211.5006174502	198361.21802984073	488574658.6625941	231586.6320093466	149980605.18285307	25146505.89605114	626642218.2042141	351976290.21582603	51237851.3114791	701721754.2959422	1916336522.0471017	4149451.6454341332	1732544388.7037163	5034767.112907141	5751730.3181736395	215818694.62475652	38750548.69087916	83066285.90848126	152154958.28204638	535293243.8871699	876247.7295951481	640836628.6158115	31568760.202112507	33191029.370618712	78637395.58330788	300409.1010893692
607303267.6940913	154051.94312239366	71896586.2792874	137307.36007296047	291211.5006174502	198361.21802984073	488574658.6625941	231564.39477034617	145057357.90730247	20524416.44661371	620507798.3828908	351976290.21582603	47439711.60913338	689687323.1582463	1916336522.0471017	4143369.8879441037	1732544388.7037163	4780107.628417608	5368710.096199452	198995991.592768	36872549.78654212	83064603.01898107	146544302.141767	535293243.8871699	849398.990230812	640836628.6158115	31568760.202112507	33191029.370618712	78038617.04425523	300409.1010893692
446417247.0671371	154051.94312239366	71896586.2792874	137307.36007296047	291211.5006174502	198361.21802984073	488104047.2696181	225929.5794613673	127949275.0867496	20524416.44661371	620507798.3828908	351976290.21582603	47381467.66582575	689687323.1582463	1906359887.288414	3732822.422872827	1732544388.7037163	4780107.628417608	5346681.669897277	198995991.592768	36596153.91942835	83064603.01898107	146119393.997282	529853005.1430077	838309.2050725995	630684040.290261	31568760.202112507	33066985.268038712	75756986.98522957	278604.97388384066
445569980.5754008	154051.94312239366	68332788.77878277	137307.36007296047	291211.5006174502	198361.21802984073	488104047.2696181	225929.5794613673	127949275.0867496	20524416.44661371	603581075.3855546	350210477.01785994	47381467.66582575	689687323.1582463	1899647050.8482206	3581219.414727014	1728998156.9250736	4578019.547730318	5346681.669897277	198995991.592768	32074532.62678441	82319887.1700281	146107454.228976	513968879.27185386	833800.5956627727	629089396.2561712	26594649.7115183	33066985.268038712	69967409.17085728	278604.97388384066
445101343.4263424	153559.86286781184	67583573.02127591	137307.36007296047	291211.5006174502	198361.21802984073	408559574.72519803	225720.53872950035	127949275.0867496	20524416.44661371	603500867.0898145	350210229.11079	47381467.66582575	676294132.404544	1899647050.8482206	3558264.4353391253	1656918505.3348436	4272289.343370145	4825576.948204492	198341470.09413555	32074532.62678441	81000066.5789792	144495355.4234484	513628242.34064907	821009.3181585578	626786803.451079	26594649.7115183	33028239.519611478	69921783.54513425	278604.97388384066
440759754.9597778	153507.18586403082	63824226.41793648	137307.36007296047	291211.5006174502	198353.5901952695	361691746.9207747	225720.53872950035	126590681.25415203	20512252.91827333	598520404.2760913	346231181.27301735	46484383.810218506	676294132.404544	1893581601.30571	3403261.7131320387	1656918505.3348436	3520875.8865069347	4825576.948204492	196512868.05709952	32074532.62678441	79302588.91997893	140915241.9550563	504327326.90136397	648198.0628752776	624825718.612463	26594649.7115183	32858686.682149984	68805653.33865888	278604.97388384066
440759754.9597778	153504.67275108147	63824226.41793648	137307.36007296047	287056.69548643933	198353.5901952695	359930465.36287254	224470.15231217683	126590681.25415203	20227119.248270456	597791423.3796247	346231181.27301735	45092011.83891499	652057333.9504142	1893581601.30571	3403261.7131320387	1656918505.3348436	3335192.6561028278	4495983.300350087	196512868.05709952	32074532.62678441	75012758.70483205	140915241.9550563	504327326.90136397	648198.0628752776	618518316.7104092	26359938.601801015	32858686.682149984	67587296.64052594	278604.97388384066
439939585.4548781	153504.67275108147	63824226.41793648	137307.36007296047	287056.69548643933	198302.7618294293	351885191.42296237	223724.78627395033	126590681.25415203	19289189.331951454	587649965.8872991	346047297.1111966	42813371.5532562	652057333.9504142	1893581601.30571	3167270.0713794334	1647797698.3910487	3335192.6561028278	4328677.569963118	196512868.05709952	31481815.448754884	75012758.70483205	139565036.43503255	494234981.0600229	648198.0628752776	600275823.8472004	26359938.601801015	31844309.35354079	65641346.58327443	278604.97388384066
428933916.5492537	153504.67275108147	50420332.78209831	137307.36007296047	286374.2534546498	198296.25930200372	351885191.42296237	223678.3773212	121251951.42875609	19250101.40794722	581022659.9828254	339729243.4730507	42813371.5532562	638901476.2159246	1891862769.1670866	3150478.4751840294	1627558248.6064713	3308572.9764003656	4328677.569963118	190051189.80470723	31481815.448754884	75012758.70483205	135679859.48937008	470576840.97094095	637623.1330535996	599354654.8837774	25653715.4555352	31844309.35354079	65128887.09416914	278604.97388384066
426121550.066286	153504.67275108147	50420332.78209831	137212.69854766692	280391.3391942013	198285.5936056704	343115763.12098455	223629.81669050714	121251951.42875609	17760855.55720413	578406596.7923356	339456002.73429316	41279838.02538215	634883502.8127556	1889876098.5668962	3071478.599697079	1621331624.1234317	3308572.9764003656	4267846.326396759	190051189.80470723	31481815.448754884	75012758.70483205	135679859.48937008	470576840.97094095	629931.9119933249	588318511.9017001	25407517.440429773	27749357.470714536	61999811.56753099	276558.608351664
394642077.8937865	153504.60708646735	50420332.78209831	134839.55840575162	273771.56423189497	195292.2442156583	343115763.12098455	223620.11262050914	118634828.23702517	10752402.463630179	559299827.79449	336779435.2387021	30956602.53790128	600290132.2342973	1863519787.2643268	3066396.4066672046	1605694546.3171818	3262711.379031713	4170132.034838677	190000547.7704802	31385742.910993557	70476531.94313163	129423842.28117296	470576840.97094095	629931.9119933249	585585049.4056579	25288684.36670537	20315675.761558678	61999811.56753099	276507.20986954164
394642077.8937865	153503.26546782532	50420332.78209831	134627.51875574555	221995.92777590326	195292.2442156583	333456983.43488914	223609.90867526975	118420406.07559198	10752402.463630179	559299827.79449	333856994.0420141	30956602.53790128	600290132.2342973	1830604374.095529	3030026.1970273987	1605694546.3171818	3262711.379031713	3887912.113379027	184272965.1270041	29370356.204136442	70475958.65635036	127095608.38609394	465279281.8023976	591368.4915078186	578528094.4977568	24242972.015144873	20315675.761558678	59466786.3905972	248880.7137155359
394642077.8937865	152575.1980824051	47336528.51561302	134552.16536945477	221687.8712405343	195292.2442156583	317719560.11329675	223606.51959058538	116138957.87118183	10752402.463630179	555190601.177594	325676981.9098539	30956602.53790128	598683265.2969857	1830604374.095529	2710006.3337688297	1596356271.769048	2894543.994641917	3836617.626579908	184272965.1270041	29370356.204136442	67752997.48845723	124081496.51071048	461185832.82229185	591368.4915078186	575065078.5734267	24242972.015144873	20239986.07817893	59261687.425633624	240603.4916988958
392368742.22631764	151420.78762470116	47336528.51561302	134552.16536945477	221284.24905403663	195292.2442156583	317719560.11329675	223412.64268567567	110210898.25769217	10505833.834956009	537690477.3466198	325676981.9098539	30718112.34628108	580073326.4134327	1830604374.095529	2665774.0248701875	1589967125.5155728	2894543.994641917	3836310.5093610184	184272965.1270041	29370356.204136442	67752997.48845723	119540936.93515907	456934634.1606196	591368.4915078186	572600935.3591856	24167549.73486104	18897739.11821007	58889736.190968044	240192.96479999376
371456602.6230979	151420.78762470116	46510365.16458802	134538.3207825938	221284.24905403663	195292.2442156583	308329871.14610773	222757.75453444768	110210898.25769217	10505833.834956009	529340411.90965897	324612483.0507034	28602517.771761637	580073326.4134327	1830604374.095529	2645238.0334664797	1583666472.5344412	2894543.994641917	3767990.8486670256	183829566.5167017	29210727.565308742	67752997.48845723	119540936.93515907	452119953.3416142	591368.4915078186	567313881.2112025	23025932.20421678	18186917.865773946	55637335.98394172	240121.85999178133
370081673.9764529	151420.78762470116	46510365.16458802	134510.97971379344	221284.24905403663	195292.2442156583	308329871.14610773	222757.75453444768	110210898.25769217	10505833.834956009	529340411.90965897	318053994.0270931	28602517.771761637	552988073.4135963	1830604374.095529	2528474.0310465307	1564993839.957141	2739816.119659237	3767990.8486670256	180700236.5333707	28828522.24622476	66580917.430868275	119540936.93515907	452119953.3416142	584191.7933570946	566513613.8968788	23025932.20421678	17744557.578900233	55436671.73274177	229841.0750363956
370052424.0672724	151420.78762470116	46510365.16458802	134510.97971379344	218954.14130184002	195292.2442156583	308329871.14610773	222309.176154747	108792800.38611269	10505833.834956009	529340411.90965897	316023923.5933414	28602517.771761637	552988073.4135963	1830582248.1623688	2224578.490774089	1564993839.957141	2070889.4691407324	3746379.9496509433	176987500.51838908	28828522.24622476	64795178.76460636	106577381.26432468	448060080.1020053	581013.7311026943	566513613.8968788	22858330.13672444	17669279.646124482	55243853.71403925	227704.21359239143
361664722.6840609	151419.87119336968	46249465.7061889	134510.97971379344	184555.35476983382	195290.31418494694	302112332.9661809	220305.59235518167	107564486.7097389	10505833.834956009	525199054.76926273	311649933.81664956	28349925.768992454	552919218.4426055	1793954809.029323	2139024.241063976	1552824414.528501	2070889.4691407324	3628327.3847802402	176987500.51838908	28417259.75464548	64795178.76460636	102973883.94356321	447823566.0967838	581009.5762789185	566281781.4694941	22858330.13672444	17669279.646124482	54216554.997368015	225204.61097839795
361664722.6840609	146266.59902098813	45144423.545060396	131940.25718142785	184555.35476983382	195289.82249074502	297766812.31787944	219964.40124451666	107564486.7097389	10505833.834956009	520632199.5117174	311649933.81664956	27414069.98260729	552919218.4426055	1793954809.029323	2125254.6787208966	1550149846.783213	2070889.4691407324	3628327.3847802402	168600062.53240472	26657784.670607984	64269469.34141183	102973883.94356321	444042309.69191283	577982.9853805562	540166770.979272	22755947.477089148	16887136.797631998	51087322.75498512	224740.85744922294
360338532.7498479	146266.59902098813	45144423.545060396	131834.874113185	184555.35476983382	195289.6940883717	297766812.31787944	219964.40124451666	107564486.7097389	10350990.011536129	509434125.51956326	309261408.8687193	25145604.57658861	544632705.3928158	1793954809.029323	1986824.6227106994	1540212855.1436436	1890849.7287134856	3563443.280325794	163966928.3294487	26608918.71025063	64269469.34141183	99037687.08282837	444042309.69191283	523262.47346785123	540166770.979272	22715439.27461036	15469814.329231316	49994149.12769707	224379.26062924162
343339015.7651815	146266.59902098813	42737903.49744062	131830.0115560172	182783.70544112977	195289.65800710546	297766812.31787944	219964.40124451666	106488347.80062442	9769295.958096636	509434125.51956326	309261408.8687193	25145604.57658861	529902654.45368826	1793954809.029323	1955646.9381288467	1540212855.1436436	1811654.9428572836	3301471.1133737545	163966928.3294487	26608918.71025063	63162884.05386274	99037687.08282837	444042309.69191283	492946.49016070913	536862675.9079503	22715439.27461036	15469814.329231316	49311296.38947605	223928.5847348669
334428248.861995	146266.59902098813	41135781.2963266	131830.0115560172	182783.70544112977	195289.63993974915	291075311.603755	219964.40124451666	100826820.00283453	8747739.688628312	506251588.55335236	309032252.42191446	24101080.942508057	529902654.45368826	1793954809.029323	1929099.226329481	1517936287.8219357	1795024.230321825	3301471.1133737545	151354097.10401374	26607550.74055716	60907413.343142755	96938442.6578008	411018159.0532272	488046.09133702825	536728136.8304979	20619799.277406804	14716608.992288316	45426285.452434786	213454.45303623285
334019531.95148623	146266.59902098813	41135781.2963266	131830.0115560172	181030.87923145507	195289.63993974915	289582189.15338826	219964.40124451666	100826754.355992	8703490.387358977	505634239.63984597	303016855.86532444	24101080.942508057	529902654.45368826	1781807885.2741272	1753696.1831226146	1517936287.8219357	1795024.230321825	3298557.354621416	147945046.96851715	26597829.121390916	59475804.827235654	96938442.6578008	410737548.82484204	486036.5844169879	523215921.6776429	20261753.513884213	14524150.436143214	45412913.67069927	213454.45303623285
330212418.7510871	146266.59902098813	40996837.19309232	131830.0115560172	181030.87923145507	195289.63993974915	289419338.76166636	219891.27419583424	98417212.02407941	8694462.471280571	491746610.0586588	297953798.97873425	23957823.629804473	516624008.9194684	1767719643.5836608	1536433.91732085	1517936287.8219357	1748876.1243414045	3298557.354621416	143070067.23722142	26466785.430766966	59475804.827235654	93504694.67818601	403708656.24373275	486036.5844169879	514210901.14538145	20207428.442257617	12843720.87500965	45254225.61328383	213454.45303623285
329639139.24784565	146266.59902098813	39356826.21541096	131830.0115560172	181030.87923145507	195289.6355869714	284216360.0076509	219795.40908920817	98417212.02407941	8638447.337005423	491746610.0586588	297953798.97873425	23957823.629804473	516624008.9194684	1761700935.1514199	1530874.074632331	1505302814.7370474	1527059.6046723563	2872406.9202124034	140138001.59574598	26070025.03468008	53802273.76358066	92994992.50320725	403708656.24373275	486036.5844169879	513143926.8540418	19650947.089322165	11885443.061663922	45254225.61328383	213454.45303623285
329391979.4095076	143895.5739559243	38874479.6802605	131327.99738238135	179558.73983177246	190684.10747508978	284141420.4967884	219795.40908920817	98226771.52895835	8302416.496649096	491562173.52398086	297929980.54166204	22875825.3608959	516386265.5861679	1752741540.5816324	1518981.9173891428	1495455982.3044577	1527059.6046723563	2872406.9202124034	140138001.59574598	24831457.897212025	53802273.76358066	90559786.76498568	403559959.70903957	486036.5844169879	508030438.87330484	15983815.632933518	11863940.982711146	45146498.671182424	213026.71171296202
295310547.6346097	143508.36945120993	38665396.538680285	130174.83742319988	178538.08520913564	190684.10747508978	283164652.2987676	219795.40908920817	93353503.30751081	8302416.496649096	482761814.46772	283629631.17279845	22875825.3608959	512364431.4406403	1752741540.5816324	1513861.088315445	1484454660.6482792	1341839.4749507126	2715049.8751379726	132999169.18370119	23664165.604789786	53802273.76358066	90559786.76498568	401987076.1861684	486036.5844169879	506981122.2013634	15983815.632933518	11858834.956085715	44250979.927463755	212897.3267545455
291617173.6541643	143376.85508710932	38124110.74822291	119476.1936255081	178320.9114166392	190478.95854649507	278015491.5150912	219795.40908920817	93022130.05885267	7693740.301947097	478550158.6306033	283629631.17279845	22780052.74836061	508373751.4682828	1752741540.5816324	1314289.9103684884	1211157712.7839243	1217869.750551402	2605241.983997153	129323417.40342608	23380999.504446704	52229490.41424078	87775579.9491203	401131748.8540252	477203.1754347931	502619573.3604709	15983815.632933518	11375429.442054264	42571821.414719954	211952.1074391996
288010145.2543193	143376.85508710932	35618145.79131017	119391.22275728901	178311.04647350108	190478.16668433897	269084517.3614715	219793.7403870576	91775174.49024937	7689745.360124235	476628896.8280672	283040188.2661736	21695671.252232652	506155158.45543754	1739862531.108457	1227893.4801018208	1211157712.7839243	1163801.0856926814	2508309.763071226	129323417.40342608	22674846.568772074	52229490.41424078	87757823.62939315	397639486.2471639	470228.1257155463	499298698.87714916	15983815.632933518	11375429.442054264	40898608.38730544	209303.7858214937
288010145.2543193	143376.85508710932	35618145.79131017	119391.22275728901	178263.077617824	190478.16668433897	268353968.39843822	216428.9948107346	91095124.63543043	7595377.761270017	476628896.8280672	281227474.5581366	21275295.42225707	491080938.50631785	1734450146.6941586	1194572.7245731207	1211157712.7839243	1163801.0856926814	2446790.048606738	126260587.66726223	22671703.29629576	52229490.41424078	83127192.00135936	395934638.98913777	436848.832600997	499298698.87714916	15976901.969697347	11371268.863302443	40067525.02155306	209081.18335613087
287617869.98785	143376.85508710932	35618145.79131017	119102.28573780131	178172.40053150733	189932.40202885016	267847281.75459054	216428.9948107346	91095124.63543043	7389770.750611963	476311341.49056417	277226878.8310288	21275295.42225707	491080938.50631785	1724714414.1376956	1139544.2282264363	1206260929.5966794	1153430.3276139263	2444852.985834013	126260587.66726223	22633915.356692873	52229490.41424078	83127192.00135936	392311735.29375976	436838.8693057825	499298698.87714916	15935612.913465828	11340543.91419355	40067525.02155306	209081.18335613087
287612551.06260467	143376.85508710932	33563304.21607384	119102.28573780131	178172.40053150733	189932.40202885016	258783717.02667984	216428.9948107346	90922441.25433241	6548046.910000973	476311341.49056417	277192133.7744773	18727067.95176236	450458897.8520803	1724122879.3166966	1075995.0693938965	1204384270.5152364	1045150.9917072513	2444852.985834013	121997141.58103165	22428792.64922258	51884518.92459413	83127192.00135936	392311735.29375976	436809.9405243542	499121538.0353096	15935612.913465828	10898351.40404277	40067525.02155306	209076.7901030209
286266248.01518846	143376.85508710932	32768352.697982784	119102.28573780131	175414.68038140485	189046.94395628377	257439455.29567322	216428.9948107346	88809159.66999261	6460838.135288908	475338602.85446894	274392993.7395614	18727067.95176236	450458897.8520803	1716595931.544944	1024242.8483149456	1198053750.5263486	1003919.9101078456	2138937.1735605346	120469102.11926726	22034126.532074243	50236617.81083488	83011681.08425857	391308009.5300475	435795.63508516445	488962234.2842681	14223546.431471735	9788945.91545906	39780102.84962372	209076.7901030209
286266248.01518846	143376.85508710932	30960680.93460214	119102.28573780131	168955.5374643833	186894.96817623827	257439455.29567322	216428.9948107346	88645631.58694614	6460838.135288908	465069589.6413049	273122612.61488616	18727067.95176236	447169105.0670335	1716595931.544944	1019653.2726672745	1157979739.9291813	1002367.3235146387	2138937.1735605346	119937801.6416584	21756047.869042244	47205839.42306942	78324012.64452262	388064039.0360645	417663.2808644041	483833656.0397043	13635135.21857268	9263370.24275982	37730889.5913182	209076.7901030209
283634817.58163786	143252.25358872456	28370301.435586516	115826.57451782153	168926.3971081423	186869.1225896967	232684257.27464408	216428.9948107346	88227714.83281189	5789629.596309635	460558186.72510546	273122612.61488616	18727067.95176236	447169105.0670335	1716313063.4109888	1019653.2726672745	1157979739.9291813	964508.1077515814	2138937.1735605346	118294440.91369826	21391348.94579486	47205839.42306942	78324012.64452262	373437191.1049582	417663.2808644041	435283648.6719923	12613384.741661737	9153548.71723356	37398615.445170686	209076.7901030209
269076715.01915956	143252.25358872456	28370301.435586516	114017.44250433588	168926.3971081423	186848.14804830888	232684257.27464408	216264.81693053085	75695220.3650082	5789629.596309635	454961263.1486793	270234171.4969468	18144683.11515998	439733798.8587467	1710855963.3473785	1011466.1927498196	1157979739.9291813	964508.1077515814	2118454.8937535207	118294440.91369826	21391348.94579486	47087747.77594111	76571505.67250927	357774837.6526905	417663.2808644041	432074005.4300273	12613384.741661737	9153548.71723356	36810245.64555023	209076.7901030209
269076715.01915956	143251.0682543857	28370301.435586516	114017.44250433588	168925.96869395027	186848.14804830888	232548536.06345603	216264.81693053085	75695220.3650082	5417162.884260582	431210458.8350827	269673309.54002553	17429617.98266207	362410977.5559043	1700712519.4268608	1011466.1927498196	1154740821.0728467	962060.174012861	2030400.079830664	118294440.91369826	17980759.98295302	47028244.8257358	69399098.57697862	357774837.6526905	417663.2808644041	432074005.4300273	12355120.042193254	9086632.545799516	35092688.51031441	209076.7901030209
264628644.64839932	143250.94295309874	28228513.30341228	114017.44250433588	168925.26362760842	186824.25786540314	232548536.06345603	216264.81693053085	75695220.3650082	5341584.748367943	431093075.771328	263901922.70916253	17429617.98266207	266654297.38505375	1697501660.9193997	910341.6011787993	1151391064.8847964	916464.8736687009	2026361.2438215693	113669228.79435575	17980759.98295302	44312055.978403755	69399098.57697862	357614321.18883806	417663.2808644041	427013864.3844065	12355120.042193254	7967367.183690801	33943057.087891765	209076.7901030209
263333144.77290308	143202.3736030163	28193722.044488303	113867.34475696848	168925.26362760842	184926.60310905808	232548536.06345603	216198.50426438215	74926778.62869804	5325199.404275084	431093075.771328	263901922.70916253	17340623.057393476	266654297.38505375	1666522152.0391953	907658.2648242944	1149560565.9851243	910738.3476375431	1890670.3414670927	108027095.57009904	17980759.98295302	43933935.2861838	69399098.57697862	351385008.64765465	417663.2808644041	416815772.54336095	12290208.428144116	7967367.183690801	32689686.7743557	208984.4903195498
262650060.91916642	142717.5539688568	27848776.38283637	113027.7518568882	168925.26362760842	184926.60310905808	231266957.58006012	216198.50426438215	74240445.09209795	5249765.538905244	420732399.056666	263901922.70916253	16049607.833311625	261438525.807037	1666522152.0391953	902167.5724333144	1139946371.0043013	908060.6371395721	1890670.3414670927	108027095.57009904	17980759.98295302	43665691.46859111	69346055.59114891	351385008.64765465	417663.2808644041	416815772.54336095	10690139.122868523	7967367.183690801	31256602.974992752	208984.4903195498
259859823.48030174	141984.29661438265	27679566.89494566	113027.7518568882	168925.26362760842	184926.60310905808	229613093.99608582	214337.21609053665	74240445.09209795	5242026.2035632115	419233185.12078047	263901922.70916253	16049607.833311625	257050567.12677538	1649935818.9685519	902167.5724333144	1133082738.0360668	863718.5949268552	1704181.2697578515	103177884.31762624	17316839.820716865	41955435.96990892	66987782.1997286	351100999.6179755	417174.3246100627	415992992.8046954	10690139.122868523	7967367.183690801	30699428.9848961	208841.44226609266
258675169.03480554	141984.0785461929	27588868.539341453	112726.71155288043	168925.26362760842	184918.75693191667	228923906.34455156	213623.6416163503	72311789.86344902	4959697.905651222	419233185.12078047	263901922.70916253	15777533.621339602	256866536.8838058	1649935818.9685519	693952.6996048633	1133082738.0360668	863718.5949268552	1704181.2697578515	103177884.31762624	16176027.055184357	41955435.96990892	66257655.71711876	335256126.53102505	414312.3663333585	393755557.1988853	9821138.183646042	6804108.3940629	28016091.846722707	208841.44226609266
258675169.03480554	141984.0785461929	27521422.52812898	112698.2587363234	168925.26362760842	183312.80320561974	228923906.34455156	213623.6416163503	67906387.46381494	4959697.905651222	416250004.4062247	255780628.8619026	14677213.011276571	237693827.72230494	1649935818.9685519	693952.6996048633	1109201408.428669	863718.5949268552	1704181.2697578515	102526888.0213716	15940917.675996915	41394033.654471524	64830105.40163267	335256126.53102505	413027.9021018596	393755557.1988853	9074290.61847527	6804108.3940629	28016091.846722707	208781.46236717538
249865117.7270906	141983.01208827997	27517167.94973471	112641.52476742049	168925.26362760842	183006.95358788068	225024199.7535187	213623.6416163503	67906387.46381494	4791770.293070103	414152877.41639113	255780628.8619026	14677213.011276571	229540581.09250286	1636410310.6260288	678476.4104554328	1109201408.428669	863718.5949268552	1704181.2697578515	101276622.23511429	15940917.675996915	41394033.654471524	63640672.80572004	335256126.53102505	397291.8748259073	393755557.1988853	9026133.500641096	6804108.3940629	28016091.846722707	208304.10307306057
249865117.7270906	141982.8129305854	26456805.291460816	112641.52476742049	168925.13532589516	183006.95358788068	225024199.7535187	213623.6416163503	58901354.240754254	4791770.293070103	401395465.4285363	245119384.15818813	14580354.374033768	229527088.94893545	1636410310.6260288	678476.4104554328	1106465885.6842546	854071.0329793546	1603785.7068316399	100525978.00171007	15342516.053979533	38172540.773561716	62632138.43773561	326162209.0256477	393597.6624230104	393755557.1988853	8827314.160108842	6804108.3940629	27124137.19694361	208304.10307306057
249576380.9761348	141982.58869397524	23533539.177990288	112641.52476742049	167844.70250148044	181724.01409666677	215439475.65166354	213623.6416163503	58901354.240754254	3748799.454126945	397803711.635844	245118702.05260903	14544709.168257317	219067460.76303142	1636410310.6260288	678476.4104554328	1106465885.6842546	854071.0329793546	1579733.1190102312	95431653.1282689	15342516.053979533	38172540.773561716	58269340.70133054	326162209.0256477	384998.44103724515	393072080.35096383	8806098.824807182	6181625.500712234	27024720.703260895	204001.69224066328
248545844.64637032	141943.32365055545	23533539.177990288	112418.83472969601	167844.70250148044	181724.01409666677	215439475.65166354	213623.6416163503	58901354.240754254	3748799.454126945	396109645.07874835	245108910.78471348	14542572.541085409	208813791.98242906	1636410310.6260288	676095.6330444731	1104695834.1017392	847922.7671193925	1579733.1190102312	94959330.0855972	14104889.067319602	36473933.34659615	56982376.061332844	325513530.8762235	380798.617888237	386645598.795514	8208711.772413302	5950598.464494159	27009583.022737425	204001.69224066328
248545844.64637032	141938.4071705075	23533539.177990288	112418.83472969601	167288.2150816382	181724.01409666677	215439475.65166354	213623.6416163503	58901354.240754254	3748799.454126945	396109645.07874835	239705418.31327078	13402105.923817832	208813791.98242906	1626732031.338442	655539.5756927445	1104618444.0771234	805387.523064371	1500112.4929290835	91479646.88092408	14104889.067319602	36473933.34659615	56982376.061332844	314296968.7980535	377754.4645562398	379104133.45283806	7900264.9371568775	5912294.512049356	25746673.53631808	204001.69224066328
247986817.4935216	139758.0806110547	22064141.991262067	112418.83472969601	166601.2052305386	178215.03866231957	214969742.25670245	213623.6416163503	58901354.240754254	3748799.454126945	396109645.07874835	239705418.31327078	13207109.330526507	205542905.05949846	1626732031.338442	652593.3695326099	1056181591.7140942	802649.8231723468	1488143.7057505364	88490058.48305489	14104889.067319602	34933462.739002876	55417524.982919455	307473234.0087081	377754.4645562398	379104133.45283806	6907514.799027188	5912294.512049356	25089752.403691813	200085.78272103867
245955157.12918422	139758.0806110547	22064141.991262067	112175.47953629142	166364.04980683356	177904.800915623	213378092.0213419	213623.6416163503	53622300.77966093	3401325.881587106	395734627.89821416	234648022.00126645	12740010.118539626	203294907.17585084	1625338064.5127778	652593.3695326099	1053994147.3806763	692169.5043946629	1470874.1163931661	88257942.21233374	13715313.774797717	34933462.739002876	55417524.982919455	307473234.0087081	377754.4645562398	377966376.5604734	6907514.799027188	5795815.080231381	24792617.641126707	199113.4880596212
244420878.62626743	139758.0806110547	21770951.919363905	111961.30120890168	166324.56543701873	172880.04840488863	213378092.0213419	213623.6416163503	50316128.22932643	3401325.881587106	385751985.12632644	234648022.00126645	11910771.29340825	194316472.10398135	1612545732.6664066	651939.7850234145	1053994147.3806763	692169.5043946629	1469283.7415644631	81595455.54203685	13449525.090215338	34510162.08137275	50157703.893126965	264454308.52108508	375862.3755347725	377025553.9587657	6907514.799027188	5570775.954151599	21988654.21374689	194218.75543126892
241717232.5169913	139449.49408285468	21107467.103472855	111956.71139748143	166324.56543701873	172753.35652909058	204546421.06622845	213623.6416163503	49803974.62999088	3211824.570841999	385098673.5376447	231810100.69789663	11910771.29340825	193070480.2283745	1611438427.956211	651939.7850234145	1043132975.7211457	668067.3972486567	1469093.4616132372	81595455.54203685	13449525.090215338	33933483.803574525	49950283.44259675	261788759.15492666	375862.3755347725	367376299.4126975	6344161.6469126735	4875636.974427745	20857558.06071736	193948.38963559867
241717232.5169913	139051.78463550622	20983457.128437847	111751.26073111017	166295.21985294134	172753.35652909058	204490696.5634877	213623.6416163503	49496649.739059635	3211824.570841999	385098673.5376447	231651924.28541496	11909407.057640854	193070480.2283745	1611438427.956211	647041.4696092784	1043132975.7211457	661337.8268072129	1332585.779796838	80937250.08214128	12913986.28328279	33806929.25447652	49938700.43868389	261788759.15492666	374763.3958635918	367376299.4126975	6344161.6469126735	4875636.974427745	20813545.785264775	193858.08755686262
238481070.50914332	139051.78463550622	20323160.763452403	111716.2502898925	166290.74405521248	172617.0225791348	198989889.83486927	213623.6416163503	44466969.41511517	3211824.570841999	377076145.2168873	226736724.35585716	11909407.057640854	183202642.84396583	1597140492.2165523	633380.6482700305	1031638150.7015353	661051.2892102988	1282911.8383880134	79143894.12019809	12484839.789858215	32854256.355681814	46373983.14278646	255554809.50521496	374763.3958635918	366330794.241091	6013899.309657204	4685710.540829279	19579845.806445725	193839.73418719743
233849002.94609502	139017.221970611	19328717.226518396	111693.25195535365	163794.2104795722	168501.20816994217	198989889.83486927	213209.37755511556	44466969.41511517	2836616.3270236235	368611862.99836725	225470993.42437318	11312936.302145174	182165279.14638883	1597140492.2165523	620199.7039178469	1031638150.7015353	661051.2892102988	1203873.1973484864	78520417.31177607	12484839.789858215	32136958.60307138	46373983.14278646	255554809.50521496	374763.3958635918	366330794.241091	6013899.309657204	4685710.540829279	19002197.040735614	190564.33035965852
233849002.94609502	138998.7191251353	18945357.78577005	111693.25195535365	163794.2104795722	168501.20816994217	198989889.83486927	207197.77635904893	44466969.41511517	2836616.3270236235	364576298.811188	225425614.8250267	11176757.552380538	179133873.3200125	1596200795.7757132	620199.7039178469	1031638150.7015353	612975.1786531875	1200407.4215452308	78400773.63534833	11165218.564063119	30437735.951729402	44165383.86957422	255554809.50521496	374763.3958635918	355069087.34975827	5905257.946024172	4685710.540829279	18806316.106814973	190564.33035965852
233587773.3746128	138998.7191251353	18325849.90044447	111693.25195535365	163794.2104795722	168501.20816994217	197126491.481651	206064.92520721452	37490566.38394724	2818307.5526063857	364576298.811188	224965481.60481328	10862302.331981836	179133873.3200125	1593971334.929202	620049.4326584195	1006181822.6459936	602917.4751522326	1200407.4215452308	74714101.7891646	11165218.564063119	30437735.951729402	44020853.601300046	250265438.46829334	374763.3958635918	355069087.34975827	5532470.134161569	4685710.540829279	17059539.13021355	190564.33035965852
233362482.22032657	138998.7191251353	17049402.20250772	111693.17142980348	163794.2104795722	168501.20816994217	194081368.0808279	205399.15303012027	37490566.38394724	2803312.7541292505	364576298.811188	223635257.86451808	10402199.510168362	177282519.20227826	1593971334.929202	617609.686362065	999355336.1018165	602917.4751522326	1118721.443233864	60824457.22097056	10808835.101966074	28900533.697289344	44020853.601300046	241424118.71975386	366599.8949567541	350055883.5708115	5504650.866043594	4589186.302681277	17059539.13021355	190564.33035965852
223476278.38970143	138998.7191251353	15538891.032792067	111092.81351323785	163794.2104795722	168501.20816994217	188035207.72835392	205399.15303012027	37490566.38394724	2178824.9612441994	357932306.0070889	221720781.66588145	9511150.426399797	173333624.86771512	1582298931.7939136	611216.3757619291	983092910.1798222	602805.8315489816	1106447.510134573	60824457.22097056	10808835.101966074	28900533.697289344	42785359.43159963	241424118.71975386	357642.02377130004	349761792.97668517	5504650.866043594	3216495.7340151994	17059539.13021355	190137.54042295806
223476278.38970143	138998.7191251353	15538891.032792067	111092.81351323785	163794.2104795722	168501.20816994217	186706162.88545284	205399.15303012027	34216568.29176975	2178824.9612441994	357932306.0070889	218191857.6955229	9511150.426399797	172350297.97155893	1582298931.7939136	611166.8913198756	969383278.8785616	529028.6012529661	1052389.5939427514	60130295.151265904	10808835.101966074	28900533.697289344	42423398.02159706	234797260.26427683	357642.02377130004	346640706.7266248	5498516.231635791	3216495.7340151994	15978314.53589353	189383.98947929696
219284643.61497942	138998.7191251353	15449897.23096531	111092.81351323785	163794.2104795722	168501.20816994217	185923295.1208292	205399.15303012027	28734539.987216488	2178824.9612441994	351051259.9046403	216965092.80801445	9500049.17565327	169292703.18345892	1562431140.1835876	610841.5198435726	969383278.8785616	529028.6012529661	1028766.0812983962	59890742.435111985	10581247.9079985	27954299.248284325	35451936.61189434	225853279.66319358	357642.02377130004	343765505.533621	5478929.867558853	3216495.7340151994	12175918.571849987	189115.0882798033
219284643.61497942	138286.6004739512	14787492.250228113	111092.81351323785	163794.2104795722	168501.20816994217	182909355.0276412	204549.7493663127	28734539.987216488	2173644.997002188	336909640.75326353	214811926.78743532	9367113.375059795	168927267.34252638	1562431140.1835876	602690.39307474	969383278.8785616	515170.9969473197	1020294.9476619695	59890742.435111985	9392986.905079095	26977753.198276065	31997636.755650118	225514900.89469677	357332.7686189449	341103352.0842877	5137033.131063589	3216495.7340151994	10919960.89707898	189101.9330053223
219284643.61497942	135602.9386601141	12946500.522150116	111092.5724319959	163785.2554723014	168501.20816994217	182909355.0276412	204549.7493663127	28478934.438808274	1977742.9004230662	334967969.9493272	214583492.0546518	8561606.993050419	137179703.5064032	1562431140.1835876	572067.7984773648	968070533.0898743	514352.6091393468	1005783.15417654	59890742.435111985	8964377.475011319	24499333.361861695	31997636.755650118	224682717.36008307	355520.37696843484	339124007.49485064	5073732.158022555	2939563.999549633	10085927.263571022	189101.9330053223
217047270.36646184	135561.05740362444	12946500.522150116	111092.4553405537	163527.98443734084	168501.20816994217	182909355.0276412	204549.7493663127	28478934.438808274	1977742.9004230662	329943276.13681966	207564654.3913121	8561606.993050419	137179703.5064032	1554339643.8141687	563533.7659919618	968070533.0898743	514306.1788563879	891766.7749347378	58332117.882407814	8751146.733413955	24499333.361861695	31997636.755650118	221211901.1359767	334271.9079615436	339124007.49485064	4451642.988555251	2939563.999549633	10085927.263571022	189088.71652616467
217047270.36646184	135561.05740362444	11976771.657255804	111092.42494623963	162911.99874953885	167610.68969606207	180232666.04522684	204549.7493663127	28144200.652546246	1977659.454782527	329914361.6523016	204158701.07426465	8561606.993050419	137179703.5064032	1554339643.8141687	563533.7659919618	967552808.6892273	514306.1788563879	880351.2946839107	58332117.882407814	8270133.215238714	24499333.361861695	31997636.755650118	220895019.56511816	334271.9079615436	314440685.82720673	4451642.988555251	2939563.999549633	10085927.263571022	189074.23415377515
214115195.009006	135561.05740362444	11892721.872049294	111092.20391689768	162911.99874953885	167610.68969606207	179641535.73036084	204549.7493663127	27331628.66937822	1909817.0970093536	326493023.0002138	202587461.34595972	7968840.113918699	135996426.91472653	1548929420.3602693	532270.9429009677	957903359.1717056	514305.14145008405	844288.2695465597	58332117.882407814	8259813.922605861	24302424.607111324	31873821.921736863	219594642.34248024	334271.9079615436	313866354.1820691	4451642.988555251	2879475.2471327865	10085927.263571022	188914.1771514913
205211836.36302593	132822.141579657	10599553.883092424	111092.20391689768	148398.52544584865	162770.29718722432	173660794.7931762	204549.7493663127	21957901.541329276	1909817.0970093536	326493023.0002138	198220571.72755164	7968840.113918699	135996426.91472653	1510741068.7642403	502907.88867334736	953631950.2241534	488275.0439637663	830508.5013129199	57962700.117115624	8173686.792398438	23960450.0805839	26044050.43100132	215345907.52843225	334271.9079615436	313866354.1820691	4430858.819797927	2878066.6087198374	9497061.329942407	188914.1771514913
205211836.36302593	129749.31908571452	10599553.883092424	108909.35099554862	148398.52544584865	160780.3530860527	173522098.10101378	203560.04865548754	21607018.97136634	1828173.769351307	323955061.7481498	198220571.72755164	7934915.490683964	125462756.43544534	1510741068.7642403	502907.88867334736	948091907.7246361	485715.7549042356	830508.5013129199	56910272.213608004	7343191.764762153	23385082.00182466	26044050.43100132	209168156.39452732	334271.9079615436	313866354.1820691	4430478.151828121	2687483.4257244784	9497061.329942407	188913.83795965053
205211836.36302593	129749.31908571452	10599553.883092424	108909.35099554862	148398.52544584865	160780.3530860527	171138112.10335743	203560.04865548754	20253242.308036063	1792923.211022102	313679998.1226914	197603121.41391096	7280888.0967072435	120614194.48897426	1510528244.7688904	502907.88867334736	947673626.0584961	485660.9115202706	825700.0115988696	56715173.040699415	7343191.764762153	23265604.493510157	24076116.626190547	209168156.39452732	334271.9079615436	313866354.1820691	4430424.332083183	2563047.4355689315	9124386.316998487	188892.7307269419
200435634.1516266	129610.0875525681	10532892.454232493	108909.35099554862	147189.29114394635	159752.2690886299	171138112.10335743	203560.04865548754	20253242.308036063	1699605.5938271058	313679998.1226914	196209099.14026937	7280888.0967072435	120614194.48897426	1499184944.985575	502907.88867334736	947673626.0584961	484961.45403740247	796128.3705928174	55032049.20413321	7343191.764762153	22989666.83148111	24076116.626190547	196932061.16534388	334271.9079615436	312618750.4750194	4254565.277701449	2505593.8734701616	7272602.896314327	188892.7307269419
199852010.41006428	128615.66679910192	10527604.40591885	108154.5815489395	145940.576259956	142374.56363717248	171138112.10335743	203560.04865548754	17671652.870898124	1677626.5068758186	313203211.92109966	196042005.21332982	6969988.493291457	111143027.98501465	1499184944.985575	438050.5513565459	936372594.8354341	438560.4394491843	796128.3705928174	54104993.50732809	7343191.764762153	22962473.988185562	21244831.30116193	196932061.16534388	334271.9079615436	312618750.4750194	4246609.532352068	2444371.9202170447	7270817.346378262	188892.7307269419
194305439.2942038	128615.66679910192	9718305.830850197	108154.5815489395	145940.576259956	142074.40383742558	169192563.5913591	203560.04865548754	17671652.870898124	1677626.5068758186	313095372.7450742	188282080.89501962	6947391.877069918	108557165.78373377	1476340390.2168257	422505.43729170284	930228851.9789058	438560.4394491843	766810.861101011	54104993.50732809	7258208.923795155	22438461.26556368	21244831.30116193	196353259.26942092	334271.9079615436	312331672.185705	4246609.532352068	2444371.9202170447	7214672.899722095	188892.7307269419
194305439.2942038	128615.66679910192	9718305.830850197	108154.5815489395	145940.576259956	142074.40383742558	164452317.48724687	203560.04865548754	17671652.870898124	1493917.9052251317	312150382.4508557	188236153.38962838	6947391.877069918	106093304.03208238	1476340390.2168257	422505.43729170284	917080129.5117227	438560.4394491843	761669.4363140119	50933037.67660605	6746450.1025758	20994722.943331327	21244831.30116193	196353259.26942092	334271.9079615436	307366089.2507766	3999295.9611023106	2437347.7485571825	7211284.000651763	188892.00821547428
194305439.2942038	128615.66679910192	9718305.830850197	108154.5815489395	145940.576259956	142074.40383742558	164452317.48724687	203560.04865548754	17671652.870898124	1489045.8739450385	308662712.17825913	188236153.38962838	6815527.669893673	106093304.03208238	1469249474.9780943	421075.22441775026	916465924.7795807	438560.4394491843	761669.4363140119	50933037.67660605	6746450.1025758	20994722.943331327	21244831.30116193	192783470.3546306	334271.9079615436	307366089.2507766	3999295.9611023106	2415961.9122249098	7169567.022568168	188892.00821547428
193723547.96759218	128048.29733611038	9718305.830850197	108154.5815489395	145940.576259956	141728.7902668456	164345147.56021723	203560.04865548754	17671652.870898124	1473732.9633877766	308662712.17825913	188182021.096363	6656060.2489248	106093304.03208238	1447681668.2454107	406435.84904971794	914090631.4619633	437449.28782804543	649091.8728657108	50933037.67660605	6265129.452128211	20994722.943331327	20215728.224557236	188069767.06400707	334172.418751992	307366089.2507766	3807188.3937869826	2108304.800996234	6733669.622232894	188892.00821547428
193560464.1894342	125613.31731892927	9640155.466416024	108154.5815489395	145940.576259956	141671.19341967977	163002625.77213207	203560.04865548754	15583484.007572293	1439095.0843303993	304025912.52585083	187498113.28154343	6608648.395654359	106093304.03208238	1447681668.2454107	406435.84904971794	911415040.5146133	429701.389017068	649091.8728657108	50215272.42714783	6253679.859539651	20994722.943331327	20215728.224557236	188069767.06400707	334172.418751992	305934381.08839035	3610006.452020142	2108304.800996234	6733669.622232894	188892.00821547428
193560464.1894342	123708.07186268529	9640155.466416024	108154.5815489395	145940.576259956	141671.19341967977	159781516.97287488	201809.82407630244	15583484.007572293	1421911.8424867156	304025912.52585083	180926323.1116097	6608648.395654359	104394162.94627964	1447681668.2454107	406435.84904971794	895438161.5062522	424516.2485215322	649091.8728657108	50215272.42714783	5717972.458837693	20155880.63260604	19598005.691607744	188040424.97842893	334172.418751992	300543774.89958745	3610006.452020142	2108304.800996234	6727456.161609609	188892.00821547428
192326501.53769314	123405.4577016762	9637161.546678219	108023.28840599727	144475.21477132261	141160.16009135303	158650653.50455138	201372.32122139697	15136986.011553157	1382976.1943619119	296562368.3931491	179748028.32687914	6608648.395654359	104394162.94627964	1447681668.2454107	405553.88652489596	895438161.5062522	424034.0723162228	649091.8728657108	48813988.71404635	5660465.196617249	19806713.910595197	16305196.243025552	188040424.97842893	334172.418751992	300543774.89958745	3303232.818091947	2108304.800996234	6651598.383597086	188892.00821547428
189149015.1675488	122905.47136734938	9525837.627881305	108023.28840599727	144475.21477132261	141081.2622230184	158650653.50455138	200657.0473387458	14818757.303616907	1382976.1943619119	296562368.3931491	176353579.9765358	6595538.180814963	103605667.27748145	1439968819.416302	405553.88652489596	882372111.9179268	423522.27571356547	649091.8728657108	48344543.43505492	5628399.387252051	19806713.910595197	16305196.243025552	188040424.97842893	334172.418751992	297774668.45194995	3303232.818091947	2108304.800996234	6651598.383597086	188892.00821547428
189083872.7459569	122838.4849763834	8912357.915734978	108023.28840599727	144475.21477132261	141081.2622230184	153858971.39130056	200657.0473387458	14787037.75420919	1168161.7789407633	296510102.67430335	176353579.9765358	6501085.540998326	100896128.35006389	1431094223.71164	405553.88652489596	882372111.9179268	423522.27571356547	608680.5541002534	48265561.071423195	5284012.4298963025	18880636.243820187	15397338.101316353	185128984.05273435	334172.418751992	297774668.45194995	3195525.7197666513	1875309.7673480404	5943484.817031034	188892.00821547428
181655529.91394436	122838.4849763834	8818715.68966871	108023.28840599727	144475.21477132261	141081.2622230184	153858971.39130056	200624.89786882838	14704668.473750336	1168161.7789407633	296083109.0712982	171709883.66878492	6487458.3477985645	100896128.35006389	1423572874.5485823	400934.1475434509	878927365.2494661	423522.27571356547	590106.8226640914	48265561.071423195	5284012.4298963025	18880636.243820187	14848561.790004367	181424645.44565645	333589.2158637035	297253539.0904552	3109012.744258963	1732422.5759652744	5713043.49074189	188892.00821547428
181655529.91394436	122663.26521115136	8405050.82801075	108023.28840599727	143982.04480725195	141081.2622230184	153578379.16782576	200624.89786882838	14688025.74979967	1168161.7789407633	288387271.9178312	169350658.07160375	6084403.35560128	100665357.3115061	1423572874.5485823	400934.1475434509	875501759.5837431	423522.27571356547	590106.8226640914	48250694.88782654	5284012.4298963025	18248919.908208925	14692243.034662418	181424645.44565645	329704.53512529685	295689603.4722312	2671450.381125664	1732422.5759652744	5713043.49074189	188592.70831097453
177693858.21853656	121948.59996081096	8335230.9891158445	108023.28840599727	143982.04480725195	139030.4441206423	151816277.53514284	200573.9362466401	14615986.928830408	1097918.739066757	288387271.9178312	168022075.03272685	5647790.250909699	93565444.93118583	1407472125.7610905	400934.1475434509	874946600.8301451	422739.5809194023	590106.8226640914	45539416.24176259	5089193.036564242	17724606.051121343	13244246.23112182	181424645.44565645	329704.53512529685	295689603.4722312	2671450.381125664	1585287.3115088968	5713043.49074189	188592.70831097453
177693858.21853656	121948.59996081096	8129080.1882465035	108023.28840599727	143982.04480725195	139030.4441206423	150820036.99899897	200573.9362466401	13205134.637024272	1097918.739066757	285647332.466506	168022075.03272685	5604879.139738234	93565444.93118583	1407472125.7610905	368036.2404499719	873985548.1151465	420808.89012135303	590106.8226640914	45539416.24176259	5089193.036564242	16846071.349313356	12812247.503012381	180142745.48448133	328883.48717338784	288639311.8390521	2671450.381125664	1585287.3115088968	5556143.65028906	188580.77415730667
174723347.08280867	121948.59996081096	8129080.1882465035	108023.28840599727	143982.04480725195	131156.8582179618	147909209.94639817	200573.9362466401	10886836.653806191	1075032.486230035	281025109.97724634	168022075.03272685	4282497.809168774	90148072.5867597	1398779625.5392544	368004.69871764723	864157025.3687122	420808.89012135303	556431.886011917	45539416.24176259	4919826.951124266	16619533.40578266	10783051.133464415	174129787.59725392	328710.38097424613	288575699.8617241	2671450.381125664	1573292.278314251	5262739.832462724	181551.86571647663
174723347.08280867	121948.59996081096	8097938.741248272	108023.28840599727	143323.23203794155	130980.81227676879	147909209.94639817	200573.9362466401	10886836.653806191	1073056.8794759666	281025109.97724634	168022075.03272685	4282497.809168774	88408156.97040232	1396291711.6607876	368004.69871764723	864157025.3687122	419704.49982224085	543383.401204143	45169335.25337524	4919826.951124266	16091493.664803123	9833162.994829496	171448878.40065318	328697.0438205087	286760776.90919614	2544863.667694038	1568963.1121413594	5250519.647899092	179906.08833861933
171952888.59862208	121947.65272668011	8097938.741248272	108023.28840599727	140309.29359548533	130861.65429936573	139681250.199207	200573.9362466401	10886836.653806191	1070932.9231279588	281025109.97724634	161606776.81346026	4282497.809168774	82370143.19251291	1389499937.636313	365000.8996506268	836740450.3366398	404319.3559320164	543383.401204143	43372891.95836263	4519477.527023002	16050179.022445347	9833162.994829496	169916240.31494874	326341.4527132582	286304346.03489894	2474671.471724237	1544807.4783097075	5220066.817015312	179774.17309875568
171952888.59862208	121937.03178019986	7772047.862863403	108023.28840599727	140299.42601672583	130861.65429936573	139681250.199207	200573.9362466401	10632543.725333475	1053387.1500484762	280274249.88671327	161606776.81346026	4269012.93299972	82367028.56483473	1389295094.1446714	353095.9338218571	836740450.3366398	402942.7193662081	510713.04864337237	43372891.95836263	3809270.4205788816	14966466.4276423	9812184.67935179	167937071.57968158	324473.21321388707	280570252.6838392	2280307.6479838616	1543034.584730172	4818703.180466702	179743.44797996824
167277006.4211272	121937.03178019986	7366181.455691172	107921.97254316034	140298.20491398318	130861.65429936573	136847052.54368633	200573.9362466401	9933221.523004357	1052472.3210634892	280274249.88671327	161606776.81346026	4269012.93299972	81858146.31718256	1384124027.2971363	347703.66153945087	829802176.1373981	402678.37086597015	507706.8948418769	43255763.48596668	3785810.4086522134	14966466.4276423	9812184.67935179	167937071.57968158	324473.21321388707	280570252.6838392	2260528.8192795524	1531828.0947277725	4818703.180466702	179652.4327065461
167277006.4211272	121937.03178019986	7366181.455691172	107921.97254316034	140293.16219811424	130861.65429936573	136847052.54368633	200573.9362466401	8942901.955540664	1044671.5366600495	274732240.79158103	161606776.81346026	3882145.4920214806	81858146.31718256	1384124027.2971363	347703.66153945087	825182122.7139515	402140.0856433888	503178.5999022274	43255763.48596668	3785810.4086522134	14341221.96488136	9812184.67935179	165503750.9779105	324377.8490229317	279251813.0871981	2260528.8192795524	1365141.0595271331	4688267.508926304	173003.87454453998
165130339.73746574	121937.03178019986	6861077.1683073575	107921.97254316034	140291.43018950245	130861.65429936573	134224970.5183886	200573.9362466401	8718851.224122629	1010336.9211239496	270026182.77647823	161606776.81346026	3671382.344409194	80207354.05566227	1384124027.2971363	347703.66153945087	821979657.0491046	396208.3428971169	503178.5999022274	43255763.48596668	3742940.566882508	14258229.388194634	9239376.761208383	162308415.77871567	324069.29528494756	279251813.0871981	2160282.493156792	1191694.2636182748	3846233.5741545134	172961.21741209424
161009972.87816742	121937.03178019986	6853691.374760708	107095.68658781871	140290.2027930213	130861.65429936573	134015763.376772	200573.9362466401	8718851.224122629	1004476.141408113	270026182.77647823	157067440.86890766	3631222.3598610456	78851109.4121065	1371617201.8476841	345639.69967172673	807768234.751733	395382.0084952252	502703.0850958821	43177639.04979576	3680449.0221571866	14250748.833858334	9239376.761208383	162308415.77871567	320909.4271773474	278094229.8071572	2069292.3827457733	1189189.574228867	3846233.5741545134	172439.8287179797
161009972.87816742	121937.03178019986	6711214.579652785	107011.21157673727	140289.81979963588	130861.28988232496	131978436.22346438	200573.9362466401	8510143.827676421	1004476.141408113	265587574.5349594	157067440.86890766	3631222.3598610456	74783675.20056659	1366256707.2536008	310339.1575245703	800429384.4583968	394948.93466284993	502567.05488212523	40075455.632415526	3446981.625550999	14203067.85329178	9126280.923001114	159942667.35653615	320354.41183282505	276291263.9942081	1996627.8188942769	1185501.8583460285	3666236.3493290003	169463.95772665937
156419211.42212528	121937.03178019986	6615462.832994203	107010.91326081195	140289.81979963588	130861.28988232496	131978436.22346438	200573.9362466401	8327597.574380656	992478.7499137206	265587574.5349594	152458996.43056965	3627171.7813457563	74105379.60129496	1355748584.824551	309057.0569699984	800429384.4583968	394948.93466284993	502567.05488212523	40075455.632415526	3339866.025945607	13478319.737858096	8866853.831632134	159942667.35653615	319416.3009822452	276291263.9942081	1961099.7573319366	1185501.8583460285	3666236.3493290003	169386.93579712344
155179747.67731878	121937.03178019986	6238215.510806077	107010.91326081195	140289.81979963588	126596.80054678603	131978436.22346438	200573.9362466401	8155105.173898176	990201.3864226503	260453435.76006195	151688113.17448893	3623302.7749677175	74105379.60129496	1352032107.9506547	307642.86160819524	800429384.4583968	394948.93466284993	502567.05488212523	40075455.632415526	3339866.025945607	13478319.737858096	8823713.594174627	159942667.35653615	319182.26844460506	276291263.9942081	1846165.1174598136	1131324.1358584694	3666236.3493290003	169169.54287108927
155179747.67731878	121937.03178019986	6238215.510806077	107010.91326081195	140289.81979963588	126371.33944510172	129044066.1651476	200324.31863858228	7109832.683284123	989394.4223038986	260453435.76006195	151224355.21226346	3492912.0967990886	72554646.39871217	1350836476.417326	306948.2534088306	794001872.8443402	385859.34252252424	494728.4872660868	38416519.5876596	3130617.96237355	13393366.72269488	8300417.2928285105	156876336.64743206	319182.26844460506	275637193.5796405	1767926.1201617268	1122633.6397805426	3450902.3644856242	168707.82332733774
152942165.68698296	121556.71695057396	5971835.991641202	107010.91326081195	140289.81979963588	126371.33944510172	127054685.72358522	200265.05327249932	7109832.683284123	989206.5597237619	259677476.47727054	149229706.8481783	3492912.0967990886	72518033.21603586	1346959870.8145528	283061.61148715974	793739343.6728199	376659.9210384112	444718.36082226766	38416519.5876596	3130617.96237355	12118341.833787883	8244147.929034429	156876336.64743206	319182.26844460506	263486502.27340677	1728508.2160624815	843863.588185656	3450902.3644856242	168656.53458250978
152081421.16939715	120737.54099462846	5971835.991641202	107009.95769330689	140289.75019204026	126362.4161791795	126392494.38136904	200264.39011659467	6965376.276417682	951454.3971500739	258130599.2379145	148090594.275434	3469121.181101149	70547848.77403618	1346959870.8145528	280757.8919742485	786827328.784216	376659.9210384112	444718.36082226766	38416519.5876596	3123390.6654441855	12118341.833787883	8244147.929034429	155103496.42682585	319182.26844460506	263486502.27340677	1725792.7137736597	833831.8705959544	3291813.694395648	168468.09288725327
152081421.16939715	120737.54099462846	5128460.053361867	107009.24385193878	139651.80207369407	126360.09407369174	125293000.54420295	200262.80955981975	6693137.763627784	951454.3971500739	256685278.06412473	148090594.275434	3373755.548415818	70547848.77403618	1346959870.8145528	250422.96738261243	786827328.784216	376613.6736701076	444718.36082226766	35804139.031059325	2898773.7563721426	11619066.145581054	8194563.502620027	155103496.42682585	319182.2580234313	258440141.35928637	1722882.240718044	813490.5473512441	3233878.111402614	168468.09288725327
152081421.16939715	120694.52900761957	4949849.230110245	107007.9035518504	139651.80207369407	126358.6971833098	123774133.92026527	200262.80955981975	6428158.2515605455	948569.051942201	256424790.25917798	148090594.275434	3373755.548415818	70547848.77403618	1345281560.086057	246244.22912850103	784632449.3664367	376613.6736701076	444718.36082226766	35804139.031059325	2898773.7563721426	11580540.333303686	7707896.559671544	146608807.80370817	319168.9958169071	254084135.84154645	1722882.240718044	813490.5473512441	2743850.423390426	167506.13990613935
152045065.15773225	120694.52900761957	4949849.230110245	107007.9035518504	139651.80207369407	126343.45661182523	123361061.76009738	200224.3493559433	6393052.001320926	912098.0559101151	256371824.22783127	147777210.83120006	3119139.4481040197	70292618.55007458	1341520840.2775571	245030.85575748052	784099998.8795794	368483.6391553363	444718.36082226766	35804139.031059325	2863239.047493831	11507178.933911055	7643422.269588583	146608807.80370817	319166.4264305433	254084135.84154645	1722882.240718044	811459.3734825669	2743850.423390426	167506.13990613935
151820246.78193766	120691.06353834049	4949849.230110245	105747.86411908292	139651.80207369407	126343.45661182523	121998114.32249233	200224.3493559433	5788340.777270473	912098.0559101151	256371824.22783127	147777069.2783408	2650774.73245584	58642784.96457677	1341209001.9140224	244332.08963298766	719557607.2303736	368268.8044884486	444718.36082226766	35804139.031059325	2863239.047493831	11505316.764534427	7413293.688527089	144708599.82129252	319023.0895719319	254084135.84154645	1722882.240718044	811362.4669961641	2733130.2936538826	162368.00236533786
146703796.70818293	118999.682944205	4906551.497195786	105713.39736497124	139651.7432930363	126341.940894326	120874535.88407768	200224.3493559433	5541838.830801111	899467.7499539098	250745574.3759994	143497434.32962406	2588467.267759956	58642784.96457677	1326651875.4097102	244290.57458222035	623717734.1802868	368268.8044884486	444718.36082226766	34205615.700319	2473718.959646127	10264164.982054979	6782913.873276684	143503197.86061606	319023.0895719319	246981874.1954103	1660426.8635530134	811362.4669961641	2606783.4954046584	162368.00236533786
146382552.92077732	118999.682944205	4906551.497195786	105706.22295479268	139651.7432930363	126340.6494148907	119651931.77897178	200224.3493559433	5536177.121211128	855301.6970561886	247189832.57810882	143267852.28536335	2579011.338752623	58629243.90528798	1326651875.4097102	230618.73201153154	616431799.0378048	368268.8044884486	444714.1792299164	33942398.64811091	2473718.959646127	10264164.982054979	6782913.873276684	143503197.86061606	319023.0895719319	246858844.6207558	1651823.9189013706	795270.5816950713	2606783.4954046584	162368.00236533786
145690876.21140155	118999.682944205	4851765.46405581	105706.22295479268	139651.7432930363	126340.6494148907	119651931.77897178	200223.7239075201	5517060.405037628	855301.6970561886	247189832.57810882	142203657.83873618	2558577.8663897254	58082919.3537442	1326651875.4097102	230618.73201153154	614272409.3069928	364949.9277805226	441933.13126948575	33572044.78757593	2431325.701294479	10079933.152575908	6782913.873276684	143055943.18048736	318893.30979060533	246858844.6207558	1626979.130647997	781795.2288096243	2582514.5857669194	162368.00236533786
144099180.19709265	118999.682944205	4829589.349336762	105705.89220988874	139554.23159871643	126340.59852629839	117986035.4469834	200223.7239075201	5496605.056708342	840800.0593584976	247189832.57810882	140210557.26201728	2254379.4399604583	55988638.09137975	1326651875.4097102	230618.73201153154	603166819.157495	362053.263499791	441933.13126948575	33511317.30447749	2431325.701294479	9596876.238206232	6782913.873276684	140934170.3978047	318893.30979060533	246858844.6207558	1604240.8887077465	780932.4125549115	2471859.0377210104	161711.91572017226
144099180.19709265	118999.682944205	4759367.782553261	105705.56376384237	139543.0779446869	126340.59852629839	117470352.87110801	200223.7239075201	4837888.093854276	840800.0593584976	226161846.345915	139797697.58142635	2239760.7577235606	53634873.810329646	1326074660.7012453	230618.73201153154	595342482.7503015	361172.37079419807	441933.13126948575	33504074.042010076	2281928.641660711	9523091.90720506	6718521.210732707	135768379.760413	318893.30979060533	244983123.18763757	1502556.8348244757	780932.4125549115	2409469.6840273603	161697.2818635535
143348048.44460052	118999.1567822409	4711236.593354016	105705.56376384237	139543.0779446869	126340.59852629839	111412493.98388082	200223.7239075201	4422686.301130516	840800.0593584976	226161846.345915	138264649.19448596	2239760.7577235606	52987599.47896977	1318636409.5463424	230539.49336324615	569947214.061425	361172.37079419807	441933.13126948575	26012947.04803878	2278680.4113234878	9523091.90720506	6060886.604735746	134794828.70612878	318893.30979060533	244983123.18763757	1488955.9300656149	737880.0998755759	1988507.5112061424	161555.9568680847
139928225.5026658	118999.1567822409	4644734.541402123	105705.56376384237	139543.0779446869	125857.95764181667	111412493.98388082	200223.63400724408	4422686.301130516	840800.0593584976	226161846.345915	135429910.49015453	2083138.847383236	51944542.37025949	1318543049.8859093	230539.36673105418	569947214.061425	361172.37079419807	441933.13126948575	26012947.04803878	2270108.480157589	9521692.818106046	6060493.28594645	134794828.70612878	318893.30979060533	243663562.92092967	1488949.2262730657	698334.1893550837	1988507.5112061424	161555.36924959545
137734684.10685837	118999.15662632886	4451838.240035646	105704.49973319603	139543.0779446869	125550.55958123095	111412493.98388082	199887.9282475131	4422686.301130516	833393.2493866911	221203197.54407546	133231259.78751677	2082511.4479964972	51793885.30848576	1314575601.0557413	230484.89943205894	569822431.7483284	360994.38519443147	441933.13126948575	25837667.305588502	2253637.801409877	9521692.818106046	5669622.2077911245	134794828.70612878	318893.30979060533	243663562.92092967	1487341.0542409432	698068.4774842728	1988507.5112061424	160558.02495377534
137734684.10685837	118999.15623544334	3644476.323280041	105703.59566185117	139107.40135806095	125532.04429462117	107798643.50712	199318.54217649277	4204824.748013208	825920.0264965622	221203197.54407546	133231259.78751677	1676767.3271837793	49594581.92921504	1314575601.0557413	230484.89943205894	557408987.606502	354975.7021432298	424417.2189380656	25837667.305588502	2243610.0356905092	9317007.1478147	5669622.2077911245	134455865.75450537	318563.23132951616	238000410.09413633	1302243.1165753405	654271.6745119069	1971349.489936306	159575.34846982246
136339209.74109635	118999.15623544334	3633135.29090153	105672.21494465893	138821.34581099232	125531.84711299012	107798643.50712	199318.54217649277	4204824.748013208	807815.7371295732	220623909.46314254	131504101.36220847	1676767.3271837793	48210005.7111219	1309255924.4764438	225065.25966875436	557408987.606502	354655.1985914364	424417.2189380656	25061606.311047047	2194731.6953865527	9317007.1478147	5669622.2077911245	134455865.75450537	318563.23132951616	231369895.10639104	1302243.1165753405	653451.4626947388	1951515.0561255654	157816.9893407053
134304980.69832602	118999.15623520678	3633135.29090153	105598.69730723795	138811.18240743302	124800.52997984091	107798643.50712	199318.54217649277	4022338.6586620975	804310.1980270215	219701597.69114247	129617037.22010764	1676767.3271837793	46611570.36556667	1308495760.0827866	224883.2001585742	554589146.710415	354607.8192627396	424417.2189380656	25061606.311047047	2184939.978138924	7893889.065604925	5030195.718086869	130482260.0537157	318563.23132951616	231369895.10639104	1302243.1165753405	583915.7173439425	1797378.9174800974	155673.55089082706
131173839.1213635	118999.15623520678	3633135.29090153	105598.38571321062	138808.89058601393	124800.52997984091	106997177.90416239	199318.54217649277	3955515.3065776736	804310.1980270215	216232365.2625251	125669242.30806904	1520982.8664611315	45183613.949921064	1295696164.693167	224462.73569734927	548171344.995865	354607.8192627396	424417.2189380656	25061606.311047047	1718619.856120248	7893889.065604925	4883608.852121225	130474438.90652123	315529.66744224617	231369895.10639104	1229284.8911872571	580987.1749195314	1748449.6766503807	155673.55089082706
130019154.5197009	118999.15623520678	3161112.108933644	104520.71395338188	138808.89058601393	124800.52997984091	104005454.98904338	199318.54217649277	3724705.373233775	679413.397644662	182488902.7612861	124583557.07767236	1518629.3329813809	43548449.76656613	1282024394.6656835	224435.91758666103	540859018.8815327	347432.4857842888	424417.2189380656	25061606.311047047	1702690.508542052	7792308.033440363	4839954.734322375	130133630.07402548	312678.3352588702	228877246.97160587	1066042.706959495	536174.58580729	1685227.1017634554	155673.55089082706
120397114.91873506	118766.63366823691	3161112.108933644	104191.770875548	138808.00562507933	124800.52997984091	104005454.98904338	199318.54217649277	3704061.3341578683	679413.397644662	182488902.7612861	113861140.13557003	1518629.3329813809	42861672.73527856	1282024394.6656835	224424.13057110904	540281437.9433137	346750.9744128517	417250.5897575793	25061606.311047047	1697522.1250400743	7792308.033440363	4822828.4910915205	129764215.6450321	312256.6452757581	228877246.97160587	1065279.2151822862	536174.58580729	1528304.5891938831	155673.55089082706
120397114.91873506	118766.63366823691	3068907.831303708	104183.61496995405	138805.71734288035	124369.54856010548	102984232.9807839	197423.04414159237	3345774.7025788464	679413.397644662	182488902.7612861	113861140.13557003	1467053.1369841644	40873695.49282753	1282024394.6656835	224424.13057110904	538754504.8398807	335423.35431784095	414734.7047984152	23693308.555684905	1466696.3524808073	7792308.033440363	4548854.684919065	125439031.06192148	310500.6355306054	228406997.14428103	1065279.2151822862	531249.0816077419	1470754.8392077524	155673.55089082706
120222774.77467208	118766.63366823691	3068907.831303708	104182.59892645097	138803.07683569536	124369.54856010548	102984232.9807839	197423.04414159237	3345774.7025788464	668376.6194332354	178888983.54124236	113823604.2754882	1361894.7617569582	40602576.14489241	1261442752.6261775	224424.13057110904	538754504.8398807	335423.35431784095	412839.47724505066	23693308.555684905	1461316.9506431762	7788055.646832804	4548854.684919065	125439031.06192148	309475.3216531402	227802497.98404926	1061057.0686117094	517848.0880777493	1426517.0329942016	155666.83167691084
119700451.33183119	118766.63366823691	2839992.3533669286	104182.59892645097	138332.28471871442	124369.54856010548	102984232.9807839	197423.04414159237	3249657.90917011	660905.294583858	178888983.54124236	113823604.2754882	1361894.7617569582	40332128.33509627	1261442752.6261775	224424.13057110904	538754504.8398807	335410.6279628789	411644.6882284858	23693308.555684905	1448131.530792227	7654093.335608616	4324882.635312191	125439031.06192148	309475.3216531402	226868658.64286834	1037773.6715860558	502490.246952696	1409952.59210273	155401.62306242698
119700451.33183119	117921.33199486475	2839992.3533669286	104182.44725224783	138327.58772708237	123596.1520665838	95117113.90820988	197423.04414159237	3249657.90917011	658026.5978312358	178888983.54124236	113823604.2754882	1093426.995316361	39953400.04549523	1242784627.5948162	221002.634025037	165840592.98117182	333355.02298643446	409284.5401930051	23693308.555684905	1447894.3413565694	7326601.61242709	4319046.079954971	124947098.23553765	308629.58954362734	225142402.52815446	1030676.731717014	495186.44151168526	1407446.945065629	155401.62306242698
119044632.43624955	117921.33199486475	2388775.6368882447	104181.02275253012	138276.3710575301	123596.1520665838	56376814.91771548	197423.04414159237	2868985.7060761973	651053.9568418134	178777905.68449098	113565527.09290841	1067792.3074151317	38211566.84947049	1241307899.7135594	221002.634025037	163295632.0047216	333355.02298643446	409284.5401930051	21467102.17514238	1447894.3413565694	7172521.706306372	3199594.148696865	118299638.30493636	307294.49275058456	223487261.95043716	1030676.731717014	495186.44151168526	1407446.945065629	155401.62306242698
119044632.43624955	117921.33199486475	2380897.0510132313	104180.99550576274	138252.76446468104	123596.1520665838	56257031.109373726	197423.04414159237	2442612.8938214527	640257.3327296318	178588447.01893976	113565527.09290841	1067792.3074151317	37517495.823492125	1239128512.0782685	221002.634025037	163295632.0047216	308143.50210320315	386475.4404946653	21467102.17514238	1447789.3353309722	7172521.706306372	3199594.148696865	116508299.8419733	302617.63188404863	223487261.95043716	1017583.5020460541	488405.52102925105	1394483.5883361832	155343.16047628567
117120680.94316472	117921.33199486475	2260756.702124274	104175.36180959042	138247.2282370803	123596.1520665838	53218110.590226464	196233.79660832192	2442612.8938214527	622896.9502018777	175135210.95263606	110440992.76983243	901355.894981584	36768681.662527874	1239128512.0782685	221002.634025037	163295632.0047216	308143.50210320315	384974.7528374453	19535085.59919569	1433055.3497655627	7005953.6208004765	3199594.148696865	116070145.03791256	302617.63188404863	223357425.86331922	982381.41433862	439488.8126004	1189016.0913184623	155343.16047628567
111670298.30470993	117132.9945933743	2160686.0723719676	104175.36180959042	138247.2282370803	122614.9686574559	53218110.590226464	196233.79660832192	2442612.8938214527	621952.7191046783	175135210.95263606	106145692.39708069	901355.894981584	36583356.87190016	1237394282.0061798	221002.634025037	163110610.67373207	308130.71621778083	384974.7185323193	19199248.078276794	1433055.3497655627	6937859.076662909	2829069.1921579456	115567940.14272676	298870.2470424307	222013704.94469675	982381.41433862	425780.9780521224	1189016.0913184623	155240.0706947002
111017334.70070732	117132.9945933743	2158039.0624852106	103802.13335862155	138247.2282370803	122614.9686574559	53176579.185524605	196233.79660832192	2442612.8938214527	620014.4463527203	175135210.95263606	106145692.39708069	901355.894981584	35684523.38230834	1235239174.924265	221002.634025037	163110610.67373207	307565.6854278818	372556.4914631875	19081845.630923666	1431605.6348252553	6908251.129920577	2829069.1921579456	102634857.44381233	298356.7947686651	221939988.15975237	980598.6750884894	420596.31475716934	1189016.0913184623	155240.0706947002
110302244.92228201	117132.9945933743	2158039.0624852106	103784.27548162297	138247.2282370803	122614.9686574559	52991958.24348793	194693.9332435115	2355720.4663271606	582373.6539802965	173434442.61680275	106145692.39708069	901355.894981584	34638668.56215595	1228892925.497848	221002.634025037	160877415.3100653	307269.4863172222	364426.52345398156	17918410.42226045	1431605.6348252553	6526454.7998658875	2362157.038764727	102166373.4480716	296962.2827492032	217230302.37124622	919184.3595687591	420596.31475716934	1152814.7454536948	155240.0706947002
109935544.13602106	117132.9945933743	2119154.1435044426	103783.3492518824	138247.2282370803	122614.9686574559	48014484.96521696	194693.9332435115	2155834.454507185	582373.6539802965	171698528.63502887	106145692.39708069	901355.894981584	32879464.634565357	1227548757.3231378	221002.634025037	149755486.9685803	307242.7227290975	358233.2781683151	17918410.42226045	1431605.6348252553	6526454.7998658875	2223765.065007534	102166373.4480716	296119.31660886545	217230302.37124622	914123.6597169929	419759.9540490781	1152814.7454536948	154992.3117706772
109023645.90548684	116892.04521667189	2090299.1404083357	103781.38481030152	138247.2282370803	122614.9686574559	48014484.96521696	194689.32201857492	1826693.8985923803	569514.1247234483	167846060.54222587	105763297.94559129	782309.1039579292	32570648.244837206	1215893984.807061	221002.634025037	145611629.28671634	307242.7227290975	358233.2781683151	17913193.538021017	1231791.8452473239	6360457.119330523	2218083.400894919	102166373.4480716	294114.65177744604	216429272.0360003	914123.6597169929	419238.8160139986	1152814.7454536948	154376.38492340382
109023645.90548684	116892.04521667189	2049531.2581711283	103781.38481030152	138236.51012057558	122614.9686574559	47586189.859323576	194679.96943680302	1826693.8985923803	569514.1247234483	166564541.2895296	100631371.9449982	773300.7251529791	32552287.257896286	1215893984.807061	221002.634025037	145611629.28671634	307242.7227290975	358233.2781683151	17375510.820380207	1225279.5118589497	6356999.424295454	2212993.844112985	100772147.55637962	294114.65177744604	216429272.0360003	906763.5240738676	416563.70175128884	1152784.5445613526	154362.25912999478
108941291.05479105	116892.04521667189	2030900.9285204236	103781.38481030152	138215.09696007665	122614.9686574559	47250230.73643829	194679.96943680302	1571135.904817431	569514.1247234483	163582738.40429494	100631371.9449982	773300.7251529791	32496164.06076764	1212137928.6710963	209878.19596341936	142470178.68095154	307242.7227290975	356945.40657572186	16541238.718199633	1219007.506199376	6338170.451970798	2020007.3440498766	96253052.38059188	294114.65177744604	216328726.9545581	906763.5240738676	415840.5910310416	1150400.6961067794	150767.5053234286
108941291.05479105	116342.77546351873	1783076.0285499298	103781.38481030152	138215.09696007665	122407.97427320166	47147572.13725223	194679.96943680302	1571135.904817431	569514.1247234483	163582738.40429494	100631371.9449982	726088.8223699122	31217099.78949532	1212137928.6710963	209878.19596341936	142470178.68095154	307242.7227290975	354198.8994663874	16407909.564783918	1056638.4201148269	5675523.31012455	1975338.3252964779	96253052.38059188	294114.65177744604	211401664.99560335	901440.321391992	415710.8205602158	1150400.6961067794	150767.5053234286
108941291.05479105	116342.77546351873	1783076.0285499298	103444.18717674378	138215.09696007665	122407.97427320166	45344235.11068761	194679.96943680302	1373824.8471059834	569514.1247234483	162096084.4094252	100631371.9449982	620008.3926592928	31217099.78949532	1212137928.6710963	209878.19596341936	139920930.27971	305771.11933936545	354114.1981745708	16407909.564783918	960888.4159810023	5675523.31012455	1941411.8236383775	96253052.38059188	286447.6337290098	211401664.99560335	871152.0799766743	415710.8205602158	1139649.0003018645	150767.5053234286
108941291.05479105	116342.77546351873	1783076.0285499298	103444.18717674378	138212.883580967	122407.97427320166	44769721.371652834	194679.96943680302	1320743.7490655968	569514.1247234483	162030492.52460203	98038305.46446037	608181.0497496921	29481319.6928951	1208043640.2263613	209878.19596341936	139236584.3706216	305771.11933936545	348434.650739659	16260756.365976745	960888.4159810023	5636625.348803079	1423893.5697083864	93482515.91179505	286447.6337290098	208189333.19111943	870124.4055967901	415708.9107968765	1080281.8431041269	150767.5053234286
108780961.20888342	116342.77546351873	1783076.0285499298	103403.78907936369	138212.883580967	122115.28314069951	44289565.829473265	194679.96620348538	1320743.7490655968	569514.1247234483	160995666.94040814	98038305.46446037	540453.3500290159	29481319.6928951	1208043640.2263613	204948.24587118492	136608220.74505883	285752.6266028167	348372.98298714636	14157358.989684884	872941.8390150791	4892864.890931094	1423893.5697083864	93482515.91179505	286447.6337290098	185132431.1118684	862613.9553386935	395952.2846218773	1043327.1090275545	150767.5053234286
101881635.56740437	116342.77546351873	1463989.260828948	103401.96626834436	138205.55641637195	121768.1187000928	39998476.581443466	194660.8795529915	1287088.9400297357	569514.1247234483	160464625.06646472	88034144.04625802	540453.3500290159	25738177.113693178	1204778559.7030094	198304.4232365013	135566241.23265886	285752.6266028167	348372.98298714636	14157358.989684884	872678.3470518677	4892155.563124696	1423893.5697083864	91512690.98986086	286406.77114470256	185132431.1118684	861607.3589616556	394920.1088729851	1040287.1088915595	149860.15114199574
101841004.5008642	116342.77546351873	1347827.949871561	103395.21921329	138205.54784825095	121766.88010022824	39998476.581443466	194298.7340479627	1189795.173269347	568317.4749573263	159657927.61561835	88034144.04625802	540453.3500290159	25738177.113693178	1204537193.3112383	197154.6471350717	133686958.56426306	285212.049474148	347489.3441963519	14157358.989684884	867118.3088026777	4863525.483506818	1423893.5697083864	91512690.98986086	286406.77114470256	185132431.1118684	861564.2699717811	394920.1088729851	1040287.1088915595	147718.67269559196
101835523.32323137	116342.77546351873	1347827.949871561	103395.21921329	138205.54784825095	121545.99888976349	39998476.581443466	194208.4776233206	1189795.173269347	568317.4749573263	156726247.52970162	88034144.04625802	540453.3500290159	25668577.50627277	1196909580.4558406	197114.34724092195	130286336.10130644	285028.870013369	344843.01474400336	14157358.989684884	865259.4794686625	4568289.718668262	1223298.3202047672	91134024.98666464	286406.77114470256	185132431.1118684	861564.2699717811	394920.1088729851	1039323.0246254095	147596.86041972222
101835523.32323137	116342.77546351873	1347827.949871561	103273.35036745494	138205.54600923494	121545.99888976349	39822784.161111854	194208.4776233206	1041709.9639234464	562268.1073711065	156720107.81604594	88034144.04625802	533160.3168316052	25668577.50627277	1192376804.6765926	192954.78550757316	130251613.61529095	284797.67541498557	324534.3435603595	13077591.166069718	857760.6355039015	4336863.898700545	1151215.2625520527	91116220.55885676	286406.77114470256	185132431.1118684	861517.51518826	394821.4890111479	1035127.877966342	147596.86041972222
99360422.29340138	116342.77546351873	1343859.2519749159	102319.4716175756	138205.54600923494	121545.99888976349	38117428.90836632	194198.3331833387	1041709.9639234464	555416.9804830926	156720107.81604594	87112403.05402249	531985.2302331411	24917713.359403435	1192376804.6765926	192004.67459003607	120959731.60430007	284537.5414989618	324246.9558320327	13077591.166069718	845553.408829548	4295177.102141962	1130269.595985944	90719341.7842043	283808.1153844634	184859051.11513793	824863.9435567906	394821.4890111479	1033188.4361477206	147596.86041972222
99360422.29340138	116342.77546351873	1307202.9954962397	102319.4716175756	138205.38647540184	121545.99888976349	38117428.90836632	194198.3331833387	1041709.9639234464	555416.9804830926	156641175.01786014	87112403.05402249	531985.2302331411	23980522.56199353	1185680597.287267	190642.58480335298	119910474.94291252	284489.64464249427	300277.24819175707	13077591.166069718	818891.914912214	3910980.0846065716	1071539.9488813977	90719341.7842043	275032.1551867066	180924260.38954213	802185.7806662952	393905.0430698053	1033099.4580357078	147593.37078257732
99360422.29340138	116342.77546351873	1260731.4824129934	102319.4716175756	138205.38647540184	121545.99888976349	34821861.43788655	194194.88823176947	1041709.9639234464	555416.9804830926	156342416.8684912	87112403.05402249	531985.2302331411	23897099.616153616	1185346418.3463192	180973.35418889523	112385282.66764519	280128.67269446346	294621.42244461796	13077591.166069718	800205.6065269192	3910980.0846065716	1071539.9488813977	90034922.56305772	272514.1937096474	180924260.38954213	768174.0457187125	393905.0430698053	1031533.5267193619	147578.76508639439
99360422.29340138	116342.77546351873	1260731.4824129934	102304.37752543426	138205.36668908468	121545.99888976349	34616814.28757321	194186.71720367778	1020926.8897281382	516748.8551133369	154377130.28226426	86739406.70352153	531985.2302331411	23153180.407598786	1176940737.39808	176266.41441610744	112385282.66764519	280128.67269446346	294621.42244461796	12785961.807583395	800205.6065269192	3910474.9391957144	1070774.4176935544	89023497.71469742	272423.8217481354	180924260.38954213	768174.0457187125	381791.3337021778	917176.7498865823	147575.61989435233
98735093.43856509	116342.77546351873	1206628.9331520428	102258.39249179556	138205.36668908468	121545.99888976349	34358029.15527458	194145.57272233674	1020926.8897281382	516748.8551133369	154255259.63042328	86739406.70352153	531985.2302331411	22105124.98455306	1172101227.619182	175506.7833533681	109935085.65574507	280128.67269446346	294523.2000915784	12548814.827758683	758639.1856821649	3850975.256227241	1069415.7623370953	81830879.59673125	272209.53875306237	179588390.706965	745029.5856965369	377097.1369324672	917176.7498865823	147574.09521376732
97174616.64710864	116342.77546351873	1194167.293617417	102250.15523404551	138205.36668908468	121545.99888976349	34260443.73848321	194145.57272233674	1019388.9067056275	506511.4280934929	151834336.41082644	86065276.27880314	531985.2302331411	22105124.98455306	1172101227.619182	175468.08781928185	109935085.65574507	280128.67269446346	294523.2000915784	11901372.713591792	758639.1856821649	3837457.012827457	1040294.590712567	81830879.59673125	272209.53875306237	179583330.98450503	733730.3856476023	376016.180505306	917176.7498865823	147573.6069922655
95425552.49764396	116342.77546351873	1193696.99270133	102246.97305397018	138205.36668908468	121545.99888976349	30737760.61994364	194145.57272233674	959228.5725374053	484633.0657418371	145373664.00183764	85758762.59779096	485751.19265451335	20177508.586029246	1145944519.0313945	175468.08781928185	106462818.00654101	280128.67269446346	294523.2000915784	11448933.82273504	750826.4585348004	3835760.316795079	830862.0032417945	81830879.59673125	271527.7850509879	176726275.25155458	730550.5721647347	369295.3826670315	891977.5680119316	147573.6069922655
94973467.86818445	116342.77546351873	1160024.2391649908	102246.97305397018	138205.36575735116	121545.99888976349	30054118.124443747	194064.2201245464	959228.5725374053	470167.0108984545	145373664.00183764	84167708.05231082	485751.19265451335	20177508.586029246	1145944519.0313945	175468.08781928185	104534992.30484836	279700.48989207245	294523.2000915784	11448933.82273504	728576.6925866277	3826494.705227649	820392.6583299455	80249010.7221847	271527.7850509879	176726275.25155458	728113.7434233956	367425.51905882655	891164.9425302333	147573.6069922655
93793110.69078223	116342.77546351873	1119443.9831930294	102244.7706293583	138205.36575735116	121545.99888976349	30054118.124443747	194064.2201245464	821719.5840197818	470167.0108984545	144418801.97814018	83741062.16608524	485751.19265451335	19242519.82171009	1140711310.1236744	174414.80268078766	104189988.92687409	277730.21451118233	293422.0242106091	10911821.772037523	707599.7131454161	3521521.7901578206	820392.6583299455	80249010.7221847	271527.7850509879	173991575.66961178	713610.9076399071	366981.1919976161	834485.1591093403	147360.88240128206
90594396.57084079	116342.77545856017	1062566.364832774	100180.00172077389	138203.92993352684	121545.99888976349	29533940.46458553	194064.2201245464	821719.5840197818	468310.00135204766	143221768.81489018	81685486.8735588	470002.05462063313	19242519.82171009	1140711310.1236744	174302.8204792039	104189988.92687409	274008.18864038214	293422.0242106091	10617741.888435418	704588.9985598183	3521521.7901578206	793730.671007811	78198465.42156035	271527.7850509879	173991575.66961178	713610.9076399071	361969.4909616599	834485.1591093403	146739.6385204863
90594396.57084079	116342.77545856017	1061240.8033239148	100180.00172077389	138189.97561801673	121545.99888976349	28906953.843079105	194064.2201245464	821719.5840197818	468310.00135204766	136273670.42719778	81685486.8735588	468240.05301806494	17970683.162614956	1140711310.1236744	174301.54990289218	103952244.91878892	272727.666649299	276876.19393377326	10609971.606279846	689695.0592000233	3513637.669165787	792674.4001145049	77238441.2648844	271527.72257271723	173991575.66961178	713610.9076399071	360634.41474042524	834485.1591093403	146738.41063405777
90052664.30919003	116342.77545856017	954661.794668223	100180.00172077389	138189.97561801673	121545.99888976349	28174076.51066188	193095.9362416889	821719.5840197818	468310.00135204766	136273670.42719778	81393058.2422742	468240.05301806494	17188651.45001494	1140711310.1236744	172985.69879087602	102584228.446226	271461.3649890835	276334.47857700323	10609168.226375964	689695.0592000233	3234717.3922014013	614414.3053205811	73608945.33840024	269531.73335069435	168983392.20550823	673428.1258713315	358622.9053376563	834485.1591093403	146738.41063405777
90052664.30919003	116342.77545854812	954661.794668223	100180.00172077389	138166.2012916447	121545.99888976349	26527282.330919165	193095.9362416889	754538.9819705687	464887.86600694654	135267150.170275	80062104.02771944	468240.05301806494	17188651.45001494	1135527434.1727655	169467.84111632983	100629836.07087618	271461.3649890835	276333.6785094075	10605909.772919979	667751.3921045482	3234717.3922014013	614414.3053205811	70124347.40480548	268486.01896483754	168983392.20550823	669759.4113673259	357375.43078869727	834485.1591093403	146734.410398816
87687850.99733467	116342.77545854812	954661.794668223	100179.61643853025	138166.2012916447	121545.99888976349	26527282.330919165	193095.9362416889	754538.9819705687	464887.86600694654	133151884.77493463	79424832.51390171	468240.05301806494	16314265.580589287	1132096832.763837	169458.5888116154	99806659.67481698	257255.8422491229	263160.33844251744	10531910.455592938	667655.194667201	3234717.3922014013	614414.3053205811	70124347.40480548	268486.01896483754	167267299.77727884	660590.548256794	356877.2254884701	821802.1176962086	146734.37917660014
87687850.99733467	116342.77545837595	954661.794668223	100177.61733414684	138166.2012916447	121545.99888976349	26527282.330919165	193095.9362416889	670944.4118238392	464887.86600694654	133151884.77493463	79379100.63046479	468240.05301806494	16314265.580589287	1132096832.763837	164064.36646289338	98702518.25148195	257147.0593251332	263160.33844251744	10377432.912123393	667534.7992866783	2803362.9500094205	614414.3053205811	66971341.66832938	268486.01896483754	164519285.48065656	659673.4342928103	349507.8930940935	803196.7394936917	146734.37917660014
87687850.99733467	116327.6070282602	953162.8805092196	100177.61733414684	138166.2012916447	121545.99888976349	25681593.56978039	193095.9362416889	670944.4118238392	456487.9048103192	133011851.63902305	75525432.09071963	466638.8805779804	13647834.045162566	1124971444.9107523	162552.17294355677	97702765.62830971	253748.7193678804	262976.0248096095	9858083.063605007	667534.7992866783	2803362.9500094205	614414.3053205811	66971341.66832938	268486.01896483754	164519285.48065656	659673.4342928103	343002.26409100334	802485.3615594873	146734.37917660014
85299355.70391738	116308.49147589628	944388.8073973685	100163.56157030603	138162.84485495236	121545.99888976349	25477164.264304653	193095.9362416889	665232.9471358497	456487.9048103192	132667204.91889265	75525432.09071963	438180.0939653	13647834.045162566	1124971444.9107523	162552.17294355677	95409662.79021111	253748.7193678804	260959.13743166978	9847495.833300518	667103.3367081471	2803362.9500094205	613546.5316435926	66393119.69524313	268432.4959234127	164519285.48065656	659673.4342928103	343002.26409100334	778499.9995367923	146734.37917660014
84995892.49393219	116305.33203754689	936746.6558305199	100155.01289199604	138162.84485495236	121545.99888976349	25076042.040707346	193095.9362416889	665232.9471358497	443288.05174283497	132593871.6639818	71893437.9734411	429959.44903984026	12363315.259089088	1120967781.7416627	159988.36711177166	95409662.79021111	250004.59624264066	252159.0800027613	9499253.80613725	667103.3367081471	2803362.9500094205	613546.5316435926	66048704.00240077	268432.4959234127	164519285.48065656	657772.7565510506	324628.91457451263	760326.3540263718	146734.37917660014
84472452.6578356	116304.30206133929	907962.1082638585	100155.01289199604	138162.84485495236	121545.99888976349	24865892.795088112	192131.8979137414	665232.9471358497	443288.05174283497	130390346.16593143	69796163.36406748	411811.208690925	9136167.903414076	1109704029.9539833	159238.96961054407	95261673.5504704	246310.13806045218	252159.0800027613	8670199.014087232	662817.1108426498	2781759.1107882247	613546.5316435926	66048704.00240077	267427.69538684783	158879524.90497103	654080.0920199251	324628.91457451263	751118.2852060838	146734.37917660014
84446024.08440451	116303.96844353717	900603.1690044387	100142.73853205808	138162.84485495236	121545.99888976349	24865892.795088112	192131.8979137414	657450.8348274017	434039.44324344385	122276480.02182393	69796163.36406748	403163.5848974877	9136167.903414076	1109704029.9539833	158937.2252393049	93264364.61352831	246310.13806045218	251432.74728341788	8669460.276820725	644310.5222163316	2509306.427161564	607877.6463086506	59782849.74078813	267427.69538684783	158879524.90497103	649402.7972844957	324628.91457451263	723628.4139133085	144675.00759445978
83030729.25794543	116301.11187972417	900603.1690044387	100141.52819520273	138162.84485495236	121545.99888976349	24272743.11048705	192131.8979137414	657450.8348274017	431042.84814526764	122229984.01150024	69796163.36406748	403163.5848974877	9136167.903414076	1109704029.9539833	158724.7389005668	92298008.56934178	246310.13806045218	241198.56283633987	7848429.490697275	639689.9691679659	2504261.2983361143	600495.5700589959	59509416.48726649	267427.69538684783	157183594.7591625	645639.8174886014	324628.91457451263	723628.4139133085	144416.52980716902
83030729.25794543	116300.79127549546	899952.9180071135	100138.17430769689	138162.84485495236	121545.99888976349	20944141.86695823	190763.09807294636	657450.8348274017	431042.84814526764	119442957.78350246	69796163.36406748	403163.5848974877	9136167.903414076	1105511628.3942797	157521.47193578258	88535243.65369427	246310.13806045218	241198.56283633987	7848429.490697275	639689.9691679659	2397907.636202318	600495.5700589959	59509416.48726649	267259.15162075503	156449980.39557603	603569.9005354032	320960.75385285885	723628.4139133085	144416.52980716902
82811509.54108904	116300.79127549546	869105.8828888442	100138.17430769689	138162.84485495236	121545.99888976349	20944141.86695823	190763.09807294636	657450.8348274017	417439.94964056025	119442957.78350246	67520391.03194109	379064.10913221247	8686898.100440837	1105040859.4205878	155075.87720004216	85847757.97611314	246129.17862335418	241198.56283633987	7746183.471997754	639689.9691679659	2397690.823548707	599546.2566551467	59509416.48726649	266131.9036385997	153551688.64903292	597813.1832387894	320957.14665744116	698194.0655913487	144416.52980716902
82165983.29342507	116300.76903067552	850305.9760006545	100137.90964798702	138162.84485495236	121545.99888976349	20078813.46010767	190763.09807294636	657450.8348274017	417439.94964056025	119442957.78350246	67512423.93603042	379064.10913221247	8686898.100440837	1102071635.8593922	155012.68888136183	84561610.92127897	246129.17862335418	241198.56283633987	7424761.551218618	638957.3436982508	2359292.6711140512	581830.2684452948	59401160.46906814	262187.95846385474	152281900.75713083	596676.2191928521	320957.14665744116	698194.0655913487	144398.17650552504
81095928.78800805	116277.47789805524	850305.9760006545	100137.90964798702	138162.84485495236	121545.99888976349	20062242.706758585	190763.09807294636	657450.8348274017	417439.94964056025	119225822.3284394	67512423.93603042	379064.10913221247	8686898.100440837	1101294596.7816453	153767.31655296695	74198805.37690069	246129.17862335418	241198.56283633987	7424761.551218618	638849.2694368596	2303111.5173656153	581830.2684452948	56128070.91569091	262187.95846385474	150110814.18272424	590269.0688167023	320865.2755917424	698194.0655913487	144363.4530032859
79947747.17180213	116277.47789805524	850017.827117519	100137.90964798702	138162.84485495236	121545.99888976349	20062242.706758585	190763.09807294636	642301.1985244483	414941.85856864013	119225822.3284394	66564690.40884327	378162.39734990353	8680394.860596197	1097745220.9140816	153671.99191966094	74198805.37690069	245279.1689641386	241198.56283633987	7288921.899270154	631085.0077191463	2230446.3116253484	537540.1771936151	56128070.91569091	262187.95846385474	146384941.8360925	587923.2871220732	317019.098997831	682403.8069935009	144363.37462099796
79947747.17180213	116276.88625483443	841198.6140819592	100137.90964798702	138162.84485495236	121539.7411939788	19270586.57417006	190763.09807294636	641968.7684321404	396701.42966901825	118439991.78713334	65318292.564738296	376791.5957544842	8503859.64334243	1097596951.2849476	153671.99191966094	74198805.37690069	244905.64233863493	241198.56283633987	7288921.899270154	607927.9144385575	2140703.2116779373	536692.1336644132	55833651.61794329	258919.0848461596	146093752.74781123	584762.5829715721	310821.3085665691	682400.0931655974	144363.37462099796
79663226.46856523	116139.25021907975	791022.1276852265	100137.90964798702	138162.84485495236	121436.70137972634	18561978.042204026	189810.42136154597	641961.0900032732	396701.42966901825	118439991.78713334	65318292.564738296	338590.1512078523	7820926.247241816	1096767466.5388095	153318.0189387843	74198805.37690069	244631.77720974662	241198.56283633987	6706252.200646314	591795.392101963	1975363.4788908993	524359.0681888165	55754511.871945	258305.4373187502	144177821.57888472	566615.1763080885	307744.43876761757	682400.0931655974	144363.37462099796
76577212.45424056	114835.2985429472	791022.1276852265	100137.90964798702	138162.84485495236	119894.94720068407	18553998.041266322	189810.42136154597	641321.8313208589	396701.42966901825	117306235.63818121	65261198.8908426	338590.1512078523	7521956.640409935	1078856919.4751875	151358.6304199577	74198805.37690069	244434.11788440307	241198.56283633987	6702572.322076957	591795.392101963	1975363.4788908993	522623.9088583286	55379014.349064305	256404.86616885022	143540008.29084408	566615.1763080885	307518.51084308774	682298.5501235011	144363.37462099796
76577212.45424056	114832.75492964682	789510.141541098	100137.90964798702	138162.84485495236	119745.58248320234	16504455.07376839	189810.42136154597	578184.8746181774	396701.42966901825	116462931.30019939	65261198.8908426	338590.1512078523	7164202.138417498	1078856919.4751875	151178.20745841574	72420278.09844461	243130.28940963704	241198.56283633987	6702572.322076957	587060.6970537076	1966246.1625449033	522623.9088583286	55009435.186350904	255596.42642126532	143540008.29084408	559004.0216544493	306329.2620530774	667512.4564501403	144363.37462099796
76577212.45424056	114815.80998063023	789510.141541098	100137.90964798702	137531.53160078748	119745.58248320234	16504455.07376839	189810.42136154597	574932.2707520006	396701.42966901825	116425943.82394432	64976288.486644074	338590.1512078523	6987577.587580032	1078856919.4751875	151178.20745841574	72420278.09844461	237492.9839377846	241198.56283633987	6488703.970697439	586974.0700142987	1965942.1269446232	522162.41460553266	53209752.104600936	255550.90001384442	142546452.58764783	558973.6205932185	300469.9998383191	613968.0084369224	144363.1689733612
74698313.08410162	114813.4407704103	786135.8886830306	100137.90960565436	137531.53160078748	119745.58248320234	15676816.175958028	189373.36708604958	574932.2707520006	396701.42966901825	112588666.62471244	64581018.656343766	333056.19354388455	6558637.622237359	1076929601.0638952	151130.25837835862	71339258.4736936	237158.00876315607	241198.56283633987	6259970.742483376	586974.0700142987	1749421.6296155879	522162.41460553266	51048212.67676733	255550.90001384442	139958873.18467668	555858.8014729221	297113.9971641553	542753.9096221513	144363.1689733612
74022737.83169119	114811.86699211007	744287.3678932622	99977.67013824938	137531.53160078748	119745.08176046667	15676816.175958028	186089.8957132476	549032.6658132602	396701.42966901825	112588666.62471244	63357549.61953405	327146.79701166094	6194985.380701413	1076929601.0638952	147501.46121380854	71339258.4736936	235800.93970393276	241198.56283633987	5767275.59310492	574251.1385506326	1749421.6296155879	522131.28696642286	51048212.67676733	255300.1042904531	134178478.55930854	549821.9457480075	291237.91485724226	541539.9799759267	142430.162335501
71472657.37446882	114805.09193203952	744287.3678932622	99096.7789675009	137531.53160078748	119647.6398801941	15118132.844839929	186089.8957132476	542248.6053783747	396701.42966901825	112296330.55972461	62574725.10392103	325526.920917939	5870420.831544411	1065219471.9278876	147501.46121380854	67522986.12745254	235800.93970393276	241198.56283633987	5767275.59310492	567026.6027500241	1749421.6296155879	517698.1286659195	50816528.41928317	255300.1042904531	134178478.55930854	527716.7404017102	291237.91485724226	539915.9325824603	142430.162335501
71472657.37446882	114350.3502483249	722681.0017747359	99096.7789675009	135774.43462398133	119647.6398801941	15052379.664947324	186073.7003921128	542248.6053783747	394429.0584436113	110462037.71695368	61290130.12010757	325509.0548496942	5602092.805547483	1065219471.9278876	147501.46121380854	67522986.12745254	235800.93970393276	241198.56283633987	5716512.653251891	559899.0634116505	1749421.6296155879	481078.05251496134	50736841.502839416	254972.0724552548	134174091.62112598	526432.2914373116	291237.91485724226	539915.9325824603	142301.3735832166
69158303.01648115	114350.3502483249	700850.3192044622	99096.7789675009	135774.43462398133	119647.6398801941	15052379.664947324	186073.7003921128	530817.8336140895	394429.0584436113	110462037.71695368	60675505.30150733	325509.0548496942	5602092.805547483	1036256537.7478999	147501.46121380854	64345936.585936666	234905.27016930096	241198.56283633987	5288379.871189457	559899.0634116505	1665781.5372989748	460266.6673930192	49924643.31494917	254972.0724552548	134153501.972858	515283.9105777614	291237.91485724226	531064.3482556607	142188.68746907602
69103570.26841979	114350.3502483249	616078.6378686461	99096.7789675009	135774.43462398133	119647.6398801941	15051122.018940423	186070.41572106973	530817.8336140895	394429.0584436113	110462037.71695368	59891048.74748433	325509.0548496942	5522138.134431138	1036256537.7478999	147501.46121380854	64345936.585936666	234472.0282826265	241198.56283633987	5288379.871189457	506412.2641187784	1642860.0041435664	460266.6673930192	49891084.5617082	252344.3696411568	132780086.56092648	504090.55014752026	270294.08704751765	516245.8815035778	142171.04776982026
66995416.61901377	114350.3502483249	616078.6378686461	99096.7789675009	135774.43462398133	117913.94642579078	14620642.052687876	186069.4246459614	530817.8336140895	394429.0584436113	109109722.8147362	59891048.74748433	324432.2880660257	5271964.97049748	1027757103.6136668	147308.00138941949	63219236.228683814	229917.16185396988	239303.3733955119	5110536.188295153	506412.2641187784	1546304.834299142	453201.4193936615	48259881.72725446	252344.3696411568	131288927.49771686	485003.6777442433	269289.671916372	512587.6056993142	142141.49504936222
66783732.27540855	114350.3502483249	615336.0740441543	99096.7789675009	135774.43462398133	117285.16792579088	14119022.849996671	186069.4246459614	530817.8336140895	381355.874466195	108581790.1015365	59650790.978337124	322553.44063041947	4750551.6736080805	1026879514.7836127	146988.26604484135	62916677.087929636	222591.3172466203	231520.86844489913	4873087.059735592	506412.2641187784	1533837.5373224474	449990.4680029401	48259881.72725446	252344.3696411568	129298845.00356954	484483.99483851314	256380.4447424122	508322.2264731289	142137.74580662328
61073434.720879085	114350.3502483249	615336.0740441543	99096.7789675009	135774.43462398133	117285.16792579088	14119022.849996671	183146.20570000942	526595.0079432208	373633.3434822791	107837671.8765365	59160203.7189821	322421.4541804227	4750551.6736080805	1002145826.6193838	146988.26604484135	61899106.893559486	222591.3172466203	225893.9214402854	4621581.559230204	506412.2641187784	1532232.9816548154	446332.3430991757	48259881.72725446	251893.38840452515	129298845.00356954	484431.4578921351	245956.17844356084	503312.956902493	140579.20902916096
61073434.720879085	114005.48899289522	561787.6595502102	99096.7789675009	135773.85067133582	117254.38254413374	13193201.220401641	182898.76759047314	415029.0877311606	367157.2346626566	102925878.53060436	58648829.42738636	314739.7751323833	4750551.6736080805	1001933981.817144	146988.26604484135	61759666.25727805	222349.74181582258	224703.07584402667	4621581.559230204	496676.65672836785	1396453.4674808872	446332.3430991757	47836025.03853884	251662.1157394083	113759587.37548588	477207.96643349546	245330.08593116223	494830.43242553785	140579.20902916096
61073434.720879085	114005.48899289522	561787.6595502102	99096.7789675009	135773.85067133582	117254.38254413374	13188684.798127359	182890.46591859325	415029.0877311606	367157.2346626566	102697784.74229532	58647643.5771338	308044.4002260754	4750551.6736080805	1001933981.817144	146984.76439557286	61759666.25727805	222349.74181582258	224703.07584402667	4621581.559230204	490601.2949064204	1387213.240056765	446332.08231029095	47836025.03853884	251662.1157394083	113759587.37548588	474923.9123574052	244577.39337394017	484557.0848362879	140579.20902916096
59907453.73189326	114005.48899289522	544803.9810721119	99096.7789675009	135773.85067133582	116597.39569388898	12778792.625530638	182786.60597071255	414910.1177553973	355406.677456998	102697784.74229532	58098452.8378457	302520.1288823824	4676104.094557648	998854061.8543545	146409.70513142785	52909650.076819874	222349.74181582258	224703.07584402667	4373454.61571163	484600.5769843629	1173969.4429522196	446135.13591054844	47836025.03853884	251660.67767222048	113759587.37548588	474561.94697913143	243506.71030860773	484557.0848362879	140579.20902916096
59025526.27721389	114005.48899289522	518742.99703126866	99002.22309333102	135756.3847048355	116266.83708088967	11900893.38599741	182786.60597071255	413687.9663807837	350218.20366991864	102697784.74229532	57773248.04170474	298163.55564278166	4633630.463562479	992181010.1596107	146178.4054844635	52909650.076819874	221669.85680773197	220097.8621468268	4373454.61571163	458110.1497467804	1160925.0490824047	443135.5970255099	46603188.15353291	251651.78851738368	113759587.37548588	457091.23965922877	220406.03635019495	457812.04831425654	140579.20902916096
59025526.27721389	114005.48899289522	513232.0544059837	99002.22309333102	135644.6809983952	116266.83708088967	11878943.394853473	182786.60597071255	413687.9663807837	349221.7780689846	101389087.21725558	57773248.04170474	296026.09758639697	4633630.463562479	992181010.1596107	145970.11063905497	52909650.076819874	221669.85680773197	219660.70635797238	4373454.61571163	445696.70913443045	1160925.0490824047	443122.8513078162	46548006.1407848	251651.78851738368	111702723.9847403	457091.23965922877	220406.03635019495	457812.04831425654	140579.20902916096
59025526.27721389	114005.48899289522	481224.8941553493	99001.47163275476	135588.825857395	115890.92975274938	11821176.019264849	182785.40554336886	413687.9663807837	349221.7780689846	100128658.90500501	56640750.0235509	296026.09758639697	4601787.873348962	992181010.1596107	140420.03992022108	52909650.076819874	218759.45822919675	219540.70454098476	4373454.61571163	444879.2416695396	1160925.0490824047	437523.0173678533	46548006.1407848	251651.78851738368	110080343.39135672	451428.2558110172	220406.03635019495	457812.04831425654	135425.0436212515
59025526.27721389	114005.48899289522	481224.8941553493	98852.53027646891	135588.825857395	115001.45268071236	11199038.62013926	182259.3751571435	407405.35574731143	348973.52600666776	96917628.17772152	56640750.0235509	295036.3538752192	4548216.039096946	992181010.1596107	140420.03992022108	52311247.1068333	218318.4829875039	219540.70454098476	4373454.61571163	434665.2264117972	1156623.393800218	437281.5745326053	46363695.575632535	251649.91099632886	110080343.39135672	451428.2558110172	220406.03635019495	457812.04831425654	135425.0436212515
57571792.30676055	114005.48899289522	451657.5703142623	98849.39523079914	135583.46083348975	114834.96965234731	11199038.62013926	182241.02041732127	407405.35574731143	348973.52600666776	96917628.17772152	56640750.0235509	294898.91834315483	4032927.24230758	987339156.348093	140420.03992022108	52092766.37886979	218285.71966938052	219540.70454098476	4305921.873266643	431367.35300012876	1135564.2673571187	437258.14392758306	45644592.67890097	251649.59649132838	110080343.39135672	451042.6191554918	220039.22836591705	457479.0350845692	135425.0436212515
57571792.30676055	114005.48899289522	451657.5703142623	98848.71126388326	135583.46083348975	114803.18656050623	10809647.484475201	182241.02041732127	407405.35574731143	346743.1621850064	96917628.17772152	56248765.76835168	294898.91834315483	4032927.24230758	987339156.348093	140420.03992022108	52092766.37886979	218114.31325039774	212147.31363298732	4257408.126627788	412639.8752206258	1028620.4173188765	434586.89789141587	43418181.949264124	251536.92212655343	108897021.76039846	433262.61633714027	216250.21288806017	452300.0478248513	135425.0436212515
55891759.16774271	114005.48899289522	451657.5703142623	98788.02592566865	135583.46083348975	114067.05798957999	10809647.484475201	182236.2295198263	392251.1531026756	345334.3305101013	96917628.17772152	53866486.811223775	294898.91834315483	3516527.318743755	984549212.8802445	138997.34903755042	51512535.53140682	217997.34125675765	212145.95557295476	3321031.402070393	412639.8752206258	1028620.4173188765	418034.5495696178	43418181.949264124	251533.95261804803	108105037.20844649	433262.61633714027	216189.59127014902	447378.1175444878	135425.0436212515
55205565.669544935	114005.48899289522	451657.5703142623	98692.10238056198	135583.46083348975	113734.32888745506	10077767.351006925	182236.2295198263	379510.44517086283	345334.3305101013	95929058.57869752	53866486.811223775	294898.91834315483	3244001.998499586	976448523.0031894	137895.20860306133	49887364.74981736	217993.81361313284	211966.45629416037	3308205.962476374	412639.8752206258	1028620.4173188765	417950.52778876014	41386814.954294994	251533.95261804803	107824389.59102534	433262.61633714027	216176.7769415596	444038.2682037024	135425.0436212515
55205565.669544935	114005.48899289522	451657.5703142623	98692.10238056198	134483.08827185005	113715.0601844773	10077767.351006925	182223.2779742443	365354.93226478377	340593.1016090425	95929058.57869752	53866486.811223775	294425.91439455433	3065048.9079157836	976448523.0031894	137895.20860306133	47908725.137943976	217993.67188487895	211966.45629416037	3007553.144525425	412639.8752206258	1012570.9747871943	417009.62340404827	41386814.954294994	251531.35265973883	104824958.47664581	422317.25900896575	216167.73314840283	436446.1568683734	135425.0436212515
55007836.08099966	113934.2474910129	447299.67833363963	98692.10238056198	134347.5114550816	113439.8756854441	9299357.225649288	182223.2779742443	365354.93226478377	340593.1016090425	94949603.40529425	52928511.79265789	287020.2351083711	3038274.782436071	972942437.8292037	137755.67218206276	47908725.137943976	217985.52837069525	211966.45629416037	3007553.144525425	412639.8752206258	830656.8490795585	378614.242749999	41386814.954294994	251387.11482051914	102077038.77989502	396409.94569664245	216166.57504109287	436446.1568683734	135425.0436212515
53780477.33999456	113933.84690839043	390501.97015170613	98692.10238056198	134258.8633974289	109913.74650509226	9299357.225649288	182223.2779742443	362983.1671060255	340593.1016090425	93965590.54900543	52928511.79265789	286915.68164993194	2999343.113714145	972014893.5630003	137755.67218206276	47885959.7845635	217983.68763899858	211847.82532616437	2983894.5125997826	357043.19985398697	830656.8490795585	365952.462528614	39552554.716590405	251382.2290740161	102077038.77989502	394941.454168111	215298.69010830674	425126.4082831057	135425.0436212515
52569939.02420345	113933.64936440143	390501.97015170613	98692.10238056198	134258.8633974289	109913.74650509226	8259695.4108635755	182223.2779742443	361499.7608369439	340593.1016090425	93965590.54900543	50895340.84208431	286915.68164993194	2888937.689350439	965146136.6652749	137683.14475134155	46475108.128595546	217983.34420200434	211847.82532616437	2839232.1191697484	357043.19985398697	830656.8490795585	365695.76186934987	39552554.716590405	249627.45567090347	102077038.77989502	389569.8797250997	214489.61223996727	422277.88071857573	135425.0436212515
52569939.02420345	113787.56846099772	376885.4033883696	98692.10238056198	134258.8633974289	109913.74650509226	8259695.4108635755	182202.47682504478	360376.93669499975	340593.1016090425	91851192.63670817	50895340.84208431	285832.0757925344	2506232.0685310233	965146136.6652749	137589.37246805747	45754697.66967522	217983.3119921957	211795.00196531965	2837740.4022711115	357043.19985398697	830656.8490795585	364487.1122554939	34679516.85866644	247121.1419962374	102018655.03243229	382222.4854324263	204787.384383825	422277.88071857573	135425.0436212515
52569939.02420345	113787.56846099772	363442.75937095156	98692.10238056198	134254.44068902513	109913.74650509226	7188184.263699343	182202.47682504478	360376.93669499975	337771.37991832406	91851192.63670817	50321665.72660859	271624.61444342183	2493889.508360947	961559500.7766689	137528.27781879	42683044.39556589	217983.3119921957	211436.56093433526	2626930.8800540664	357043.19985398697	780897.1436240561	364487.1122554939	34679516.85866644	247120.64337684403	98981327.75211072	381112.4539935803	191469.110603167	404493.91649333487	135425.0436212515
52569939.02420345	113750.84225729086	359797.7206092892	98692.10238056198	134254.44068902513	109896.576668512	6884791.7750038	182202.47682504478	360376.93669499975	330875.8244540062	91851192.63670817	50321665.72660859	271624.61444342183	2469941.411789171	961355479.3722115	137525.368187848	41866370.85522747	217983.3119921957	211436.56093433526	2550357.892550352	351980.46834420395	767522.8575426356	361194.46044797765	33774793.36447116	247120.64337684403	98981327.75211072	378544.8852289479	191469.110603167	404493.91649333487	135425.0436212515
