# Supplementary material for: An improved FOX optimization algorithm using adaptive exploration and exploitation for global optimization
Source: PLoS One. 2025 Sep 18;20(9):e0331965. doi: 10.1371/journal.pone.0331965 (PMC12445531; doi:10.1371/journal.pone.0331965)
Supplement: S2 File — This compressed file contains all the results of the conducted experiments. Each main directory within the archive includes three subdirectories: Analysis, best_fit, and convergence. The best_fit and convergence folders contain the raw experimental data obtained from 30 independent runs. The Analysis folder includes tables and figures derived from these raw results. These files can be used to reproduce and further analyze the results presented in the manuscript. (ZIP) [file pone.0331965.s002.zip › cec2017/convergence/HO/C17F11.csv]

trial_1	trial_2	trial_3	trial_4	trial_5	trial_6	trial_7	trial_8	trial_9	trial_10	trial_11	trial_12	trial_13	trial_14	trial_15	trial_16	trial_17	trial_18	trial_19	trial_20	trial_21	trial_22	trial_23	trial_24	trial_25	trial_26	trial_27	trial_28	trial_29	trial_30
17142831734.017334	10080268613.115255	22939246202.157753	21634356368.94211	11273847743.773512	26070230295.388363	19095377466.905712	24596645408.098022	28557777195.416786	22097574907.261276	29759426660.47522	18530441288.31286	22454099033.231625	26521034479.844555	22175413047.17316	19207752127.5057	21510751910.91341	21310303675.91432	12199266721.546902	19716951189.363605	12710565238.48474	22845622862.519043	27635219801.665348	22711572684.967205	20071308791.952744	27441377244.74036	23986388842.905315	20919845055.082664	20435222735.960594	28577307373.36326
11524759036.171139	9933585640.810246	19878897197.58838	20177282761.811565	9826654382.730822	6630353667.723619	16972102650.26846	11710271963.469051	26438870955.176167	14486220055.86496	14823033916.07795	11274663530.891586	20155201201.111145	23554952887.718575	19962707256.282364	15272863905.31922	17855171503.52605	15142497134.955141	10502053991.561981	19366416837.770073	11241588823.987638	18454598831.48927	21277446534.16486	15726079834.197487	19710048643.424885	19485866780.797676	16439422013.846647	20571077977.895664	12792347075.150026	22764524039.600155
8712366899.099398	6682493103.91252	12902155902.748735	17864255979.537567	8991282004.184605	5950546375.801725	15184846361.93276	11710271963.469051	21419636912.08783	10941396574.95016	12900491374.275497	10932458675.436813	13876627389.64639	22597576468.24165	16394748032.18861	15032834367.211683	15736044981.465307	14949318954.842731	10502053991.561981	17948284364.97359	5621825671.124508	16368397530.326527	18300746303.334297	15537984876.874191	19151283703.77998	15882174091.097343	16232366252.83029	14240107175.160872	12792347075.150026	20024040771.57257
8712366899.099398	6341935518.369735	12902155902.748735	15430993678.029911	8724492501.168303	5320678472.325803	12875658636.349205	10335519743.886591	17080919231.373766	9928460455.659079	10191063312.884363	10056266897.707493	13663794715.021564	17631371101.80294	11271891477.077307	11289547281.547522	7672800387.717528	9610111009.58379	9375465647.257261	12561051508.860453	5621825671.124508	13292388891.595568	10522525324.665358	10810383244.408283	14694534896.802559	12849638068.311953	12055830035.542007	13830209211.47985	8647669475.918243	13404188511.969667
8578183961.040477	6207749757.80035	12595854215.320984	12927044528.320248	7808990187.259486	4851900328.839849	10274165814.04184	6407341081.738535	11375755694.966742	9928460455.659079	7616832519.733686	9020841258.235445	11532920595.3345	14015714475.358667	10146355799.663822	7968747848.6571	7553671011.166033	8903257076.90282	8583879534.215419	8577733654.314812	5508076114.360061	11068189276.95862	9255642385.324524	8141597493.353355	14152607856.107912	12427771971.89582	8792495603.751871	12988814485.572369	7383142678.685136	10284912631.682568
8378174833.523278	5634105900.832094	11256681156.56367	12690032622.149212	7198137178.302547	4514824087.709106	8768631873.041822	6284516639.716318	10886811190.824934	9687428381.00868	7594217304.870692	7689314541.44021	8569798206.338568	11649256532.758736	9424163225.908363	7395908004.393544	7290226576.845988	6864292024.228686	6633338427.312516	8134516993.471486	5060009850.255901	9454161662.592827	8383484911.66864	8141597493.353355	13784585141.102684	11109866843.228672	7932643435.335703	10480819834.910099	7043502334.047631	9342736818.690847
7429910126.761173	4453692530.816182	10798889789.13665	11772441341.69472	6716704958.942408	3926813203.563306	7937144953.261747	5284260736.044024	10886811190.824934	9527024780.424088	6650173666.35053	7216387776.580408	6379972589.691158	8906488013.471882	7388518889.240922	6201168377.786429	6735346810.891825	6577282091.788087	5613105855.168667	7281154897.226439	4455824505.47231	9201024372.294678	8048521370.257037	7376507738.295559	13193189061.96142	10472951906.262455	7842476549.530946	10409082422.404285	7000945338.824249	8244886956.117336
6488243424.860104	4389823875.725787	9078103344.725695	11064360076.35881	6210417329.310263	3849466862.561634	7937144953.261747	5284260736.044024	10646266636.88602	8476448444.245958	6485390065.724984	7199323450.873739	4691347640.4505	8216233557.513472	6729095315.312855	6201168377.786429	4964636194.939596	5911395964.630132	4831934197.252216	6846915062.41932	4181262080.6525517	7247999896.60247	6351918526.274849	7212926438.034397	11708299193.749048	9925113435.8055	7294493083.761882	9365352273.637201	6717125341.1777725	8183125297.992145
6405643741.904596	4171660722.1250267	8294377086.051901	10910316974.524324	4923829560.400774	3282280221.807417	7912952652.227898	4356942294.565126	10001248073.027435	7597655166.05044	6341947317.297559	6877363179.698612	4691347640.4505	7225468267.458284	5639520530.309135	4907756926.238791	4705485014.946301	5213739071.71484	4087734287.3779993	6429608260.7269125	3623638824.4899383	6694742705.708195	5554672418.148108	4118217355.647962	9343214801.66366	9636574607.606796	7294493083.761882	5449990066.0461235	6203478069.674905	7634640718.460178
5124060314.108369	3876151618.7669883	7888834124.321588	9641946087.911085	4923829560.400774	2661866732.831265	6380268337.482727	4356942294.565126	9528598609.883085	6971366869.927896	5720442490.302752	6877363179.698612	2757455030.0495696	6372362427.592286	5005769329.53727	4273025332.018095	4399869409.225878	5160319145.523587	3365040221.1597953	6109608135.442317	3195140960.7835617	5605201819.957783	5354637171.954956	4118217355.647962	9101921465.227106	7974385769.060441	6442194270.180029	5419913382.976561	5686847593.3379755	7259517663.265977
5124060314.108369	3769171589.8030257	7407741138.529602	8146842608.553431	4664537907.982545	2510073780.0647464	6293683311.505686	4185204272.0919733	9202520911.316189	6452383568.255409	4989012648.238249	6397378270.321388	2749492539.8578367	6185651282.622007	4555106177.636124	3422807916.6120934	4364938774.276451	4519924406.776874	3210169297.6727037	5971865452.52621	2796126699.337129	4835618568.374876	5018069683.085202	3941918383.5688257	7603052030.026617	7376290299.625219	6017561398.3308935	4422826500.197509	4080216413.7397633	5747062529.90797
4746842237.743312	3527570020.2383885	5373051864.81229	7793991885.004583	4027726468.514903	2281794534.38657	5604299285.323767	3455897206.5964937	8498126755.060439	6357708776.191224	4274761089.204297	5837062194.328333	2722317138.5152683	6080989733.197999	4249085532.41877	3244279992.56009	4178975004.91747	4224583442.7822304	2885569933.7696123	5444168948.938063	2756769477.8946505	4710051482.176423	4649051506.877308	3856004955.8850384	6347224740.805641	7340466751.764669	5401691635.850552	4422826500.197509	4042446688.685623	5057072536.458071
4626435041.70325	3028674830.583541	5266163529.648052	7235196733.349085	4027726468.514903	2144112317.5678527	5604299285.323767	3017929472.880808	7636927861.372069	5688651389.122653	4273594546.667966	5758927770.977798	2490723261.967353	5509943403.809347	4229690972.230526	3055780676.1260595	3584340022.2699275	3788857886.5156555	2860213076.943831	4197119277.376891	2340108209.8611026	3928823097.3347487	4103670283.8092446	3226409673.696756	5555083048.939716	7128720190.171181	4484171121.853196	4415929307.699404	3970404076.698079	4875234421.743867
4383597606.986864	2252465904.358085	5197089222.244692	5315322503.405157	4027726468.514903	2144112317.5678527	5126282771.373579	1981269104.6247401	7507880229.80461	5667239245.040136	4116092313.0062	5573758482.751897	2366454864.648489	5164439227.959381	3580869192.044166	2978607881.381067	2096286531.6416776	3557608377.681736	2215218065.3032503	4187466754.060186	2239747919.604708	3521400495.1971474	4031075949.0396013	2786745934.0416365	5434371180.589417	5813223511.864183	4219861407.9589605	4092077739.059092	3793806056.575552	4394454578.127222
4325994992.132555	2252465904.358085	4827099483.337442	5315322503.405157	3642886502.4769526	2084245230.2359319	4634972017.4750185	1981269104.6247401	6282063833.876376	5491385436.870719	3806026262.185245	5398358469.523901	2172810985.898368	4655674118.858167	2065187975.3617477	2902404132.711882	1998826192.2664073	3547749496.4783254	2034971084.2262814	4186130236.5108004	2145374359.4869885	3436643154.1107917	3421536292.5869713	2102821121.5468028	4625911889.9547615	5128482901.823668	3439987643.5272665	3883623065.5680933	3699558363.079584	4288685368.482248
4013291012.3504467	2241010757.7656627	3137984190.3920903	4504674769.280478	3567751968.26945	1930468618.0598564	4539154857.80797	1956634038.5917802	5315003443.074571	5076147865.402047	3803968569.6102295	5256822251.956333	1817664296.83362	4544770002.542543	2028583015.5967522	2877988720.540409	1998826192.2664073	3163621911.2609086	2034971084.2262814	3642105569.2014217	2014089766.5733368	2805414619.180807	3421536292.5869713	2046281634.6674247	3853835380.2469234	5128482901.823668	3412098771.9864597	3653539554.1342645	3560365189.4653177	4133765274.9964943
3932542130.335142	2179238246.0212564	2873294234.915206	4504674769.280478	3567751968.26945	1805512069.0504615	4539154857.80797	1644324596.7972417	4476233914.403428	4904547007.924339	3803968569.6102295	4849893411.963995	1739768064.8856394	4303742307.61088	2028583015.5967522	2824999057.4207034	1846900733.4100704	2827767449.407661	2023822856.755827	3642105569.2014217	1985713623.7540941	2408390687.2593837	3335818228.5142837	2046281634.6674247	3345548973.313646	5128482901.823668	2809555095.1888375	3609232205.099115	2988035029.7197766	3786066631.0134497
3864577391.5693865	2179238246.0212564	2654003527.125663	4281764069.2991633	3285463381.119066	1787925440.7614317	3761117305.913039	1255685132.3778937	4103463168.4945393	4547570803.142047	3803968569.6102295	4644505670.810913	1722447964.6237125	4303742307.61088	1874447454.612426	2173622271.4899673	1846900733.4100704	2827767449.407661	1975028615.916813	3058355967.6527467	1809389841.0874267	2219621116.9875565	3335818228.5142837	1527134908.8898444	3040674525.542081	5045536249.580962	2487938221.399875	3523669820.2572355	2988035029.7197766	3323919738.4436126
3864577391.5693865	2089233031.6193552	2547782089.899552	2908608987.3547544	2753772202.610436	1531461760.948521	3359711554.23882	1255685132.3778937	4091104137.247041	4547570803.142047	3681301453.2213106	4593723147.858587	1696271809.0230408	4187941126.1823854	1834364421.3889363	2154755145.5472054	1785466615.6166692	2695214674.449531	1968485579.9553218	3058355967.6527467	1795604144.5032227	1956319336.5871832	3252461113.8092737	1527134908.8898444	2316189702.5776796	4702156155.977748	2118327041.8282428	3329474909.129263	2758909728.3199987	2925491702.3982267
2856470264.5831842	1946994872.4210978	2402589876.411557	2908608987.3547544	2744096326.818304	1330855268.209802	3326405695.1408677	1251746688.5498571	3907440339.96159	4414704702.869461	3503321143.973453	4568704266.041058	1143620247.9056137	4127278959.3452086	1379026825.6829429	2065941368.8764784	1631756834.4331918	2407765112.543838	1620068013.0192552	3003908911.5714397	1683926353.0809298	1956319336.5871832	3005545478.9141726	1311536253.0313458	2316189702.5776796	3030486544.4229264	1748029538.1409855	2986684177.3223925	2104778601.112992	2925491702.3982267
2548602911.403437	1823790368.2983932	2233359493.8761697	2903038347.461427	2582800279.2861786	1196695392.0700307	3278471167.0747757	1228476540.8315396	3769494775.714004	3935169770.426564	3503321143.973453	4430909844.717636	1143620247.9056137	3844055654.4295387	1331302043.8446019	2055704702.6327462	1503683254.0436606	2230716700.6532564	1594307866.7915509	2912193940.156124	1624711691.1782928	1404165858.2539206	2900320266.2542343	1284698765.7402089	2316189702.5776796	2920178663.9114647	1441759263.0263553	2967504720.1225634	2104778601.112992	2896753594.5326633
2528670561.545842	1701328769.5250669	2107610175.537731	2840244278.671898	2559200681.4446754	1074994092.4628627	2373561904.293892	1222600278.617484	3298293231.7286773	3836224538.921391	3151265796.1664796	4133292821.251937	1087673216.5593827	3533283423.6498013	1265473896.150632	2033119240.809987	1414911642.8075278	2035344787.7525415	1491367073.3186445	2714445416.557536	1609774856.04928	1111476583.1575394	2552998606.448836	1205221103.9318678	2144276104.735957	2797042716.097397	1350992941.3345964	2758870402.6466436	2067068965.5025306	2791461440.118138
2527787913.8680253	1636471315.8360577	1995207714.1859753	2737157295.586775	2434819336.271939	1074994092.4628627	2293822169.6476574	1219025638.1921587	3247660623.905236	3677337588.7489004	2487988293.824097	3990531194.6110096	924190062.140791	3236364515.7716694	1261615567.105295	1873952725.1200554	1364019554.422356	1961867657.0709033	1491367073.3186445	2501682549.8156195	1601242105.5139964	1111476583.1575394	2508060152.598393	1205221103.9318678	2144276104.735957	2797042716.097397	1276534542.5131564	2746905704.997408	2060930469.9279587	2712234741.1269064
2434607659.033638	1610492024.8813171	1943232628.9736738	2352702133.934295	2375736620.8942566	1030024101.9899058	2165628999.652383	1196440955.019677	3199076752.621524	3004252888.5556393	2485413286.192407	3967835369.845051	876831688.5447053	3182274338.0642357	1251252545.5431676	1725745691.7061899	1121934586.445559	1643642307.5048707	1386310386.8682036	2391660722.395858	1595204864.1619406	1111476583.1575394	2366938576.2312527	1113849883.1110337	2055450284.9400759	2448740450.032731	1260637220.0005937	2746905704.997408	2060930469.9279587	2351826489.2436533
2361481169.6641655	1304474945.5563116	1416108767.658528	2352702133.934295	2062460929.5951896	862798742.0179225	1936580413.4755583	1135519844.8146644	2611560722.3802595	2454206470.5924044	2402173077.245457	3594950429.477007	841917988.7059803	3182274338.0642357	1014929486.9271703	1623391739.7265437	910155007.71978	1280393085.5221174	1329995971.200518	2092922464.3678916	1380828264.1175518	1111476583.1575394	2200198687.544085	1105813703.0143898	1650182045.7126098	2448740450.032731	1254221874.367048	2718448474.7411256	1827481001.7483454	2062637490.1503766
2280443756.229542	1304474945.5563116	1118871107.6101613	2352702133.934295	2062460929.5951896	845501831.9557443	1908208580.0496483	1123857861.4575887	2562150805.960409	2162862488.697151	2402173077.245457	3335645239.950059	809020124.2062734	2956639125.6221747	925287815.9261156	1620931745.794356	905527072.1110674	1225424763.5379083	1308427592.1627958	1961119180.0390873	1324724767.555449	995684921.2861545	2101938959.6526515	919421297.6375737	1645897846.8862143	2424132722.2138977	1245752369.2662506	2713295137.921195	1758346556.9878945	1899271597.0718381
2247447963.501619	1252194582.6998794	1101414342.0938516	2352702133.934295	1867043680.4958918	815440036.6456864	1901681973.264783	989448561.2356268	2414555647.272246	2084721040.7399516	2083377112.0952563	2531299503.169645	709210031.256513	2739226643.138462	925287815.9261156	1593831575.6273224	857500731.0528698	1188543008.0118012	1282232025.4152722	1930085491.782446	1324724767.555449	985554812.7706292	2064890366.8267264	885812519.7472107	1564233038.5583014	2268317994.501346	1141483939.5396898	2580846333.5279646	1639440769.7066133	1757531188.5618181
2087575544.8788738	1148220930.499345	1101116560.2827864	2147743057.5528617	1867043680.4958918	773170261.7226954	1694571396.9012947	989448561.2356268	2406959954.3768845	1918583406.4272416	2083377112.0952563	2339272365.8321123	706586486.1355895	2739226643.138462	923461536.8523266	1593831575.6273224	713968813.3171501	796646619.3101374	1156411539.267554	1870873591.891118	1308010242.4974897	985554812.7706292	1800550269.4618359	826047877.3848228	1511807520.5949197	2250654487.8998995	1141483939.5396898	2580846333.5279646	1639440769.7066133	1698882690.6081774
2087575544.8788738	1099493112.6238565	997362423.0693463	2048960068.143814	1867043680.4958918	772064398.3918911	1688185280.3750796	956415792.5145609	2254908935.1694226	1767561403.450631	2081246585.7996821	2040105296.1738021	692008575.5529792	2697267195.641227	895711696.2628977	1515327713.206441	495041997.65424824	792601694.9451679	1145345574.762738	1760187331.130238	1275642366.2903852	984887786.9654124	1798433010.047192	803047590.8082868	1511807520.5949197	2250654487.8998995	1119632762.7975783	2512498429.4174213	1595505930.1462393	1599228691.257807
2006533169.9318326	1056027259.6635697	972461226.2702779	2040488577.3304276	1867043680.4958918	646193198.9300752	1668881583.6412334	949552182.7665095	2243642009.7527375	1459073681.073203	1943585900.7123916	1671046149.04005	692008575.5529792	2152280200.0682054	862143552.4732962	1142086336.8772159	493977541.1155482	752553543.4415379	1092242638.0998511	1727323776.9090753	1257359559.000747	943235227.251528	1784462521.1072764	702434127.71138	1457980375.9961264	2234816888.29943	1096215770.1269536	2512498429.4174213	1595505930.1462393	1581019411.930598
1977030450.1894913	1056027259.6635697	931879579.2439685	2006623955.2832067	1784369548.8828146	633237112.8156881	1591886743.2607744	841432294.2285411	2155158799.0235143	1396102523.5695696	1943585900.7123916	1550352685.449246	529992362.8708458	2152280200.0682054	798472643.0987643	1142086336.8772159	490817117.0529474	724450299.0144371	995119398.440162	1558804913.2178774	1225504711.2792032	920602750.4087578	1728215496.797906	522275648.8058355	1391865308.6519115	2172005668.9180117	979850864.7742567	2424689793.493491	1541872490.0695002	1524679096.1331089
1952588684.0083382	765714402.2969757	862115164.3675823	1905306488.5389855	1635443673.8586543	618325122.2500533	1558209009.7521076	839673756.3583761	2072701176.487506	1262949940.2398417	1756378897.2742438	1513864336.1696262	502597013.26302934	2152280200.0682054	687269127.8179145	1142086336.8772159	490022863.3292762	691098147.3769363	906512142.4509985	1432229898.674634	1040744994.5830069	883105848.8602444	1378901533.5712237	507809837.47142744	1391865308.6519115	2147767974.299454	979850864.7742567	2393210474.4039154	1497201725.544672	1435854210.231872
1809421043.3845544	720954077.59635	808215837.0697551	1905306488.5389855	1439353014.6517289	607423261.3707504	1551758663.223124	735132654.3997318	2050816626.776968	1063770427.376505	1637472213.1439815	1358126187.828146	460029549.0490422	2068883620.8965158	640974236.1744651	1139914619.9882774	463197428.660046	643613701.9227364	848712004.7347884	1425699426.0912745	946499402.6975666	824852144.358835	1354368180.57341	493325431.61006254	1388246412.122833	2102596018.915923	933374454.9182643	2286063115.1913905	1387484651.1003919	1408259213.2026577
1688402805.9685798	707324189.8347771	803260922.8837644	1869940030.772839	1324593003.870139	551512001.2010881	1495584814.566226	691524088.9963682	1891703048.1958256	957696971.1337037	1398390741.157967	1258239268.2391982	416434951.36525375	1823460685.4317322	640974236.1744651	1104952686.980651	455721589.1431731	640691993.8965011	848712004.7347884	1405778854.9515781	902448747.733917	814614987.1295273	1260601398.219165	424817978.3845687	1326014715.1921601	1994699143.321517	701786717.8372314	2083071490.241304	1280379348.7383237	1254116758.232774
1599738918.0781431	689290544.5206674	678402995.5518878	1641854592.4274144	1178862275.0347886	532612535.743642	1495584814.566226	579739338.9655073	1767520928.6060193	830119402.142496	1398390741.157967	1243951968.2377932	321443782.0435785	1680629628.1743245	636925570.2789276	1068046440.9002011	455721589.1431731	628108698.9280542	789507904.4956523	1390789658.0703442	814769557.5654413	814614987.1295273	1104170797.0883398	424712730.5616161	1274778415.1751978	1922025796.0285974	620770672.8707261	1814571744.5869982	1266232302.3621154	1223287533.9274614
1599259266.0322447	595282925.5523412	641258633.3494732	1581713822.0110707	878314261.656173	484516012.0076095	1495584814.566226	579739338.9655073	1761508401.6542633	830119402.142496	1398390741.157967	1139135184.2505968	293558611.36780053	1548051534.2584996	630399224.4374809	1014472586.8948783	453346807.9955404	620376290.5392561	731948367.78271	1359003385.7547524	762746383.9994873	793089935.513324	1061669272.974601	424712730.5616161	1274778415.1751978	1883915482.8863	620770672.8707261	1776842369.684733	1214452387.9409497	1127509581.1068428
1586265359.033267	568736458.1459458	622449459.157354	1553540536.0076451	872542764.2991214	477886296.0654298	1492879280.1563468	573489211.6410613	1753584749.5624828	821828093.8927443	1200537569.485578	986538248.4722247	286675268.0986948	1241850313.7757897	629719648.9828571	998606302.1781723	430739057.2124463	606345146.3227062	695165075.8579353	1261464745.5495577	656150254.1871238	788769436.6418247	1057778257.4799972	407566439.4264476	1274778415.1751978	1767422915.108731	619086087.1009073	1733463124.6466465	1153508843.033014	1090677065.3187723
1529863991.998593	567383899.4539509	622449459.157354	1469448446.5124743	872542764.2991214	474226291.62922776	1421277335.727365	560154686.3927383	1699330744.0105217	788743046.412612	1135616474.454527	919141590.1909082	286675268.0986948	1147902508.9710476	614313369.7309101	967655982.323011	368059273.52521175	605122879.0402261	694001736.3660913	1174464773.7713153	652009759.7318765	696228751.1527114	1054532986.7042487	392055166.0099	1211999799.2208846	1611741286.327815	615625852.831399	1733463124.6466465	1131489796.9529243	1023684100.5785792
1476908401.3897483	469094320.23287296	597699318.5114226	1362296724.2913818	859536310.4926645	422426476.0845535	1419504031.8045974	522115886.3086252	1580350112.750915	783882867.742517	1135616474.454527	813318650.5290886	284615052.34612745	1145888519.154572	562709660.5634532	931879550.2394507	344624081.1848078	570890896.5658135	692719810.3141505	1174464773.7713153	582944338.9241629	679035908.1727638	980488885.853603	389579215.7381621	1180139180.29317	1565110353.7763643	558261176.2717581	1712368274.3484116	1122333886.9198503	807274851.7377868
1460986175.725138	454359565.8564712	597699318.5114226	1316109027.2568276	798020822.885131	422426476.0845535	1345015944.8316426	522115886.3086252	1242460665.7085843	705084454.9666653	1135616474.454527	698088756.716026	263033224.363757	1035590795.4869473	562709660.5634532	922223098.3660243	344624081.1848078	567536128.9803989	662683791.353207	1174464773.7713153	496047694.2501874	635544176.9772311	954820827.1468091	371154462.7153115	1180139180.29317	1565110353.7763643	553759189.025131	1637084757.1496239	1079258406.171317	807274851.7377868
1421475273.339185	451251767.2593864	545178010.5148878	1210766161.783777	797777359.5215722	389500360.4478841	1345015944.8316426	500495317.63162315	1175292344.8717883	702399066.8225083	1112600852.628803	669777809.8997785	231952819.93240464	1023809922.032086	553479836.9152786	922223098.3660243	344624081.1848078	347325986.6012027	650570569.8291813	1069652277.6594412	413698344.65246135	627807044.920124	815804378.8094332	363598318.92749417	1090864941.8906074	1494694905.2806087	534234795.85029423	1623573415.3009248	962358949.3209753	807274851.7377868
1393247710.6183548	447255818.10726905	509071038.56672615	1191199009.6453881	794710954.4451033	389500360.4478841	1336982240.0218067	500495317.63162315	1155614375.2334025	686346751.7246896	1098997268.302259	613492261.9599138	231952819.93240464	1013685603.612474	553479836.9152786	765403151.6195796	344580483.74732995	347325986.6012027	612651840.8463827	1065148650.3486528	389444204.7729275	624662970.9530773	782073593.7972628	352041199.8557795	934571596.5087532	1491942576.9609494	534234795.85029423	1615505815.2055206	962184940.4655037	651451526.9822065
1344814123.962454	356154214.63005674	502111993.93567777	1172845414.7178037	794543505.8753865	389500360.4478841	1263671477.682967	493642781.1143906	1103279408.7572224	594515795.9367523	1006602451.9032788	582947655.9877307	228623484.84010363	1013685603.612474	538458411.0903683	760559570.3703355	344270227.4611687	347325986.6012027	530693170.72861904	1036375617.7800856	389444204.7729275	624662970.9530773	764077690.0367985	337041094.2597656	934571596.5087532	1320147004.414601	534234795.85029423	1475762432.2291646	953659900.8690457	635803044.158576
1333856709.2330062	352422816.768955	461001495.943468	1110497804.0540032	770148863.7339146	361478609.6547215	1203679283.7449741	488084825.7641016	1094405217.7642007	592472841.7389332	996419078.3624269	567805927.5876503	225636755.11893395	1013685603.612474	510994459.7958858	711855666.0036762	335832781.36387485	347325986.6012027	511360147.22525185	992716276.0796512	383212461.9330138	583449012.742212	738804234.1477791	319768234.94324934	930255181.1801988	1235863670.4861462	502989186.1755911	1475762432.2291646	935352605.9137547	621870074.9506499
1273197311.2918408	352342273.4511931	461001495.943468	1041823073.333637	726626091.259033	361478609.6547215	1106208504.1437943	453656582.7008128	916680190.9378388	589511064.2783077	908766447.240824	509925885.164124	218144399.50019556	949827147.2335262	510761890.369226	711855666.0036762	335832781.36387485	331781556.3641354	508559744.67323494	985277999.3404533	382469454.59395754	576786270.9896227	720841021.9307454	307680807.2440196	930255181.1801988	1235730634.8822217	502989186.1755911	1444332947.5212255	910562620.665642	608857655.2176669
1262086443.9374151	340470881.6151135	461001495.943468	1034351850.0064977	721827852.1178584	356403019.29119086	1100432300.8143477	446860817.63639045	883589148.2225792	572591138.2769467	904787971.9099002	490689939.3944793	217510363.45572987	880256130.9068562	509471473.7431544	695789002.747692	317123909.2983444	331781556.3641354	450730981.39779156	982847948.4065995	370963121.36065704	576786270.9896227	718796338.3998606	295780398.0312162	913361538.2472278	1226710035.9441752	498860217.68036556	1415344151.532086	906628578.9958081	478821472.8043024
1262086443.9374151	313397336.0791067	424699759.9898207	887933312.9150587	678283565.1743296	310709995.93691075	1100432300.8143477	446860817.63639045	857702630.6684452	570605973.451643	853819908.6345618	479269162.5119883	200880389.66806823	880256130.9068562	502809185.9420173	689527565.3238447	316119706.97505146	310333333.7784191	450730981.39779156	977550646.028266	319777535.0838222	543362791.6277258	660740119.6898519	295780398.0312162	850512942.3193598	1223816131.3663404	483125278.87648034	1306638918.2030635	873601079.9916854	343415832.47643685
1229349866.1489553	301388473.4733689	390127037.05170226	887933312.9150587	678283565.1743296	305608603.4821135	1089402016.90277	364255189.28970635	772637511.2251163	556744682.0610328	824732299.218598	465392255.03236544	190843125.60342887	856684930.3701346	492057791.32949966	685769595.4992739	300020052.3571974	310333333.7784191	446162730.00399023	946582255.4802161	319777535.0838222	537092976.5939289	634145944.9508134	283811883.4893117	816815012.7115122	1198800113.186475	422759963.28433156	1283813150.4701426	841054364.9883852	343415832.47643685
1223890597.076169	293751199.11192	389609173.7014244	874237524.2890736	668922941.3685291	304528429.40524787	1060390188.727602	364255189.28970635	772637511.2251163	540363234.722576	684035839.395834	454006824.0295936	175642757.12472397	842450618.1082978	488667506.92237556	680035939.0751556	300020052.3571974	308854961.38374615	445475140.91262513	917279679.3886578	319777535.0838222	528458883.61671835	630014791.7437382	283811883.4893117	816815012.7115122	1132618350.3213425	422759963.28433156	1283813150.4701426	836420561.3011465	341757207.49145305
1205218656.1955628	290901952.56412756	383655571.2374011	872239624.9536383	638699953.7710806	300602128.8920429	1060390188.727602	364255189.28970635	771766978.7569944	538751450.7977614	628953293.7008016	418640496.351002	173796791.0428939	799770410.6127331	486558175.0207016	630839775.3681041	285865769.418293	299584697.87384325	445475140.91262513	878385578.8146458	314581409.0675724	495806349.26897717	599388937.1872909	280966328.52499545	816815012.7115122	990240642.3598027	422074555.63247174	1280367100.5011995	820716760.8432553	324066183.9186478
1186772296.6800241	290611222.7812605	363050170.389256	872239624.9536383	628999020.1682105	299029027.61301434	1058479935.3346683	354408792.75117415	756647422.8862903	525431012.67824197	628953293.7008016	399979358.185384	173796791.0428939	799770410.6127331	464313754.3746969	624086487.0163293	285865769.418293	291940323.2959632	431651364.49199736	795898464.771596	312193485.3444012	495806349.26897717	599388937.1872909	278950649.0603961	816815012.7115122	990240642.3598027	417818815.59270453	1268350013.2008357	809383863.1763369	318936955.06107634
1174458037.3871963	289842563.9903369	363050170.389256	872239624.9536383	627908886.5170404	299029027.61301434	1013545512.0520805	352411660.94499815	748962054.6940751	518470369.4406366	628953293.7008016	396331353.3798721	148872191.47903758	693831260.1020219	464313754.3746969	624086487.0163293	285865769.418293	287899057.1007097	431395982.9053371	780539828.0614386	312193485.3444012	495806349.26897717	599388937.1872909	264483832.48872435	816815012.7115122	990240642.3598027	415023055.77671	1268350013.2008357	780769212.0916551	318936955.06107634
1123821994.6737728	280192444.9947461	359932163.89207673	864175557.8288499	620260632.8117902	289518630.5143075	1013545512.0520805	334331551.57256174	707354123.4307795	515181969.31110215	595311914.5025074	299048325.50219846	147166322.7650112	636234474.3408594	458112864.1575153	606812413.9226191	276218995.99556947	268808994.3766584	410100416.1951943	690375903.3876021	291141687.43402684	487179829.23187405	528951767.5217459	246684018.68018073	804721868.2634909	990240642.3598027	376089565.85711324	1252888270.530589	769752560.2844075	286635535.83142596
1091639200.826823	276206120.8804093	359287595.94820094	861418854.5786018	614150538.1426306	284271716.1606495	1013545512.0520805	313734072.5592775	680940105.0340039	512980657.8776735	595311914.5025074	299048325.50219846	147166322.7650112	636150789.4939208	458112864.1575153	601957345.127251	274370096.25430465	268808994.3766584	403050133.5833405	668285542.9867909	274493871.3635079	411634747.4096887	459984520.2987424	246684018.68018073	774368474.9696053	983267646.2908312	367076252.3621656	1246237884.7068074	769752560.2844075	249855767.64308497
1058123944.3697121	276206120.8804093	293218536.35456645	847145877.2522761	612498622.991384	270844383.73158026	1013545512.0520805	309065459.3856817	676140880.8323243	501137838.88452584	581394420.3017501	267343931.5845707	142218877.74381155	553199902.3530986	445378219.7708318	590450770.5819544	268687988.10799664	237469261.64262286	402001812.4299371	643265856.9752247	258189146.07157418	402957770.47949547	409696157.4512497	240215776.595541	733697249.8995066	981808739.3177819	336503005.2923479	1226304279.5743623	769752560.2844075	236646058.53093022
876879674.1612575	270442607.90381074	293218536.35456645	847145877.2522761	612498622.991384	270844383.73158026	983835119.4113641	297790161.75641656	484035659.8682066	476392933.7185842	568455311.5039933	256793232.62018418	142134227.70598853	553199902.3530986	445378219.7708318	527821266.38109285	268687988.10799664	234524522.69604784	398373401.07657117	576169651.845551	234898819.84509674	399661053.4637273	409696157.4512497	230736879.73547217	733697249.8995066	970739983.9294142	258304807.63991922	1206098638.159243	762344952.1643255	217988804.79883027
875933190.7381377	253598106.86701882	289293308.3185066	846187361.676442	608980272.5450972	267428751.98389328	983835119.4113641	297790161.75641656	406708017.92520946	440619541.8894124	568455311.5039933	256793232.62018418	140498399.89987925	553199902.3530986	444964333.48228055	492415245.5223815	267811124.2914058	234524522.69604784	344781438.65647125	576169651.845551	234332784.73538277	392367007.02188545	406603302.79786766	226329573.49963975	594879884.9276364	970739983.9294142	239911769.55575085	1198388906.5271595	749616911.0573653	212270956.05753925
809024863.3188332	253598106.86701882	207390201.42484748	832389167.5703194	595666472.6731087	248922947.03670663	983816048.9797924	278258012.2161223	405673421.8186301	417682403.86606234	566351950.3058383	249762630.62010992	134388327.49908328	419231028.0478833	443292558.8866835	492363396.18215454	267811124.2914058	214631025.53282452	343024588.1427368	563836945.804661	221018769.29272985	392367007.02188545	406603302.79786766	224350416.87784135	435842209.53996855	933508563.8252295	239808333.355379	1191433749.8433409	727241887.3402463	209779239.29125386
790617694.2025018	252791816.0124542	207390201.42484748	832098963.2577933	574786512.0937392	248922947.03670663	962742472.024373	278258012.2161223	405673421.8186301	416322917.03273284	561228711.3271677	241643388.89557958	132680010.55199528	419231028.0478833	432824954.1187138	417247820.8775879	261355548.76657906	214631025.53282452	341894245.867324	560856130.5693483	220450236.11075515	391724600.9077913	395942199.834965	224350416.87784135	435842209.53996855	928290233.8076842	236518984.04731086	1191433749.8433409	723471424.5383762	207524292.8014931
789525481.0755823	248821652.21481216	207383859.9842022	823396365.2335042	548050390.4104997	247995232.41442454	941892385.6783229	278258012.2161223	370114310.2728193	377731716.8860054	559044936.4375937	241457083.06496114	132015564.26882476	419231028.0478833	431108112.8766329	417247820.8775879	260951535.37948096	208637105.4228596	338106037.39343965	546236651.5988315	208768411.38263184	391337462.37408507	385941241.8060194	221915335.9732185	435842209.53996855	926907920.6083919	229057204.67904174	1160382376.618761	707389788.1217852	204110468.1722034
788001797.537363	243713759.58928943	195824262.9684688	821044318.9109502	547978858.5944966	246451952.30206734	941892385.6783229	278258012.2161223	370114310.2728193	377731716.8860054	551824994.9214096	219504738.51230654	132015564.26882476	419231028.0478833	431108112.8766329	415477649.0271146	259908747.7561219	208637105.4228596	337687715.20722836	537033585.4133973	206898229.903584	391331453.07657456	385314726.5067415	199873514.04064828	425193724.292174	926907920.6083919	228688454.96565694	1152884171.417848	707389788.1217852	197730710.91142738
754328049.1380734	240947331.4035831	195550786.5162248	815091952.6911539	544225396.2904274	246451952.30206734	941841676.5377326	278258012.2161223	347313051.2040317	377250766.17808414	551392001.7548981	219504738.51230654	129802572.23680037	406518144.84030896	425038253.98792577	409359457.8792616	258234890.43978247	202221129.3916017	335066337.0348595	478560684.73078704	206898229.903584	391328261.3133626	384681447.6555124	199873514.04064828	411486090.97787374	919242584.8650293	226922084.0349534	1148577022.8236344	699556784.8608644	197730710.91142738
751974129.9299941	240065862.2033157	195550786.5162248	814211273.6653218	530639497.2048955	246170260.27339584	902775265.8679461	276727835.3555007	347313051.2040317	377250766.17808414	549041968.2342738	218813859.45043042	129802572.23680037	406518144.84030896	425038253.98792577	409359457.8792616	258131083.00930616	202221129.3916017	306889493.0152853	459410410.3003006	206302522.16053462	380003584.71517384	371637218.5675465	199873514.04064828	411486090.97787374	802571068.3371985	226922084.0349534	1092973467.902351	699556784.8608644	197729109.51136875
720543860.7493539	240065862.2033157	195550786.5162248	814211273.6653218	530446897.8413119	246170260.27339584	893447789.5272157	253562978.0756715	333900361.7870041	377250766.17808414	539295540.1645768	218813859.45043042	129802572.23680037	406518144.84030896	422574517.1654488	391851642.8749422	258118212.73956054	201072017.53234965	306889493.0152853	458572280.7887354	206302522.16053462	378649813.3496909	370981100.7868725	199873514.04064828	307597901.7295128	794390817.5073643	194279512.9169181	1092973467.902351	699556784.8608644	197729109.51136875
720543860.7493539	235377658.16424376	192553616.645144	779563521.8508184	501762275.66711587	227824188.52053517	889449704.5315462	253562978.0756715	307968725.4026408	358057318.27076864	534739527.9297575	216823756.86901617	129637030.452339	391640414.3901185	416964036.74607366	364759166.05808663	257386084.05170918	197630934.22256303	294490396.50990105	442608857.35748535	164997178.4513657	354957862.10800505	335870953.2413235	187042005.3109733	306091407.24044204	776939032.3853209	194279512.9169181	1062426864.9239085	699556784.8608644	191340243.3946762
712431420.4726627	219242144.8203678	185560955.07696265	779563521.8508184	501762275.66711587	227824188.52053517	878526057.3586327	253562978.0756715	307362148.2277817	358057318.27076864	511166475.33077234	211023413.11612594	111255769.50213426	391640414.3901185	415555348.35985655	355309854.8307332	250525806.0860524	184018107.44756415	280650597.8248153	437243503.4443724	164997178.4513657	354957862.10800505	335870953.2413235	181661794.6785502	300734053.00085604	776369664.829907	193815761.37758258	1062426864.9239085	683956029.0093374	189669607.5126698
712431420.4726627	206890230.2465266	185560955.07696265	769708863.3342334	501762275.66711587	227759391.03435022	878017450.3259666	253175352.9128648	301327673.83141387	358057318.27076864	486481490.0156492	208539611.52730596	108604361.05585074	391640414.3901185	414446983.56855094	355309854.8307332	250498144.88426852	184018107.44756415	273979298.76430035	427928918.30452675	164997178.4513657	354957862.10800505	331784218.8119582	181661794.6785502	300734053.00085604	775067248.868649	192346342.63185817	1057873136.6977493	662226317.2790796	187455269.29979944
706240659.0025401	206890230.2465266	177412522.39208496	760933393.7287421	481579499.2338211	224644160.7773745	871426014.4865286	246657938.929748	295218680.8039524	317993834.4802815	486481490.0156492	198528570.80702016	108604361.05585074	375095532.74235	406720673.2708997	348399554.10464156	243789291.24571443	174823748.93469733	263851451.7286424	427765685.2277849	156714999.9234159	341287531.0066885	320389251.02539027	170736534.1756312	297879605.29567766	735320691.9795127	181149889.43215632	1040212477.1534492	662226317.2790796	178727477.8185349
669100372.2870518	206890230.2465266	169998856.36757687	760792580.948992	481579499.2338211	224644160.7773745	860292374.6199913	246657938.929748	277016771.03718966	298363253.35796535	486481490.0156492	197139131.63264507	108319350.57289915	344817647.74374104	406720673.2708997	333346572.4238578	243789291.24571443	174823748.93469733	243167656.6013288	426538950.84111285	156714999.9234159	336817195.26763403	319757948.6236056	170736534.1756312	290141462.80558205	734005403.5290177	181149889.43215632	1034977690.1418071	662226317.2790796	176658516.65580764
644940154.3553716	198373671.1378339	168828223.49358535	738832941.0676115	441000768.0477222	218210994.63555157	834781912.0593075	230882220.10917637	269358702.05433583	298363253.35796535	486481490.0156492	188049364.2071364	108040751.13893646	344817647.74374104	392215392.93403596	306269298.54694474	243789291.24571443	174823748.93469733	240209997.2295717	420014082.31727374	156523761.1123391	320263331.01164573	279969918.0333309	170642577.3185914	284976656.35524976	734005403.5290177	181149889.43215632	1018635828.4482262	662226317.2790796	174955690.35082573
635600107.7651086	198373671.1378339	162431270.1135309	735823380.5740873	440326329.22214454	218210994.63555157	834781912.0593075	230882220.10917637	255759672.42399615	291872819.67991126	465306868.295517	182717816.86243898	108040751.13893646	309602481.9192252	392215392.93403596	306269298.54694474	243789291.24571443	170489546.4482365	215051375.36944452	415217012.12547934	155537735.49247032	319245746.1133628	279068735.5483042	162302531.40483233	269588305.352111	732658798.1132553	178233513.31982335	972912650.8940046	662226317.2790796	172473044.44402915
625058391.8936143	198235643.56048697	162431270.1135309	713627369.0481454	439862156.1180725	217892192.75714254	834781912.0593075	230882220.10917637	214552611.0722667	278212307.86520463	457471048.214375	182717816.86243898	102801821.56188636	308571570.5653536	379611906.41396743	297742275.696666	243789291.24571443	170489546.4482365	199346914.82727873	412029531.10277665	139453546.91020817	319214126.9902802	253077617.46019837	162302531.40483233	169878018.62708545	731797745.3457724	167322991.0608273	970618236.0156615	662226317.2790796	171820203.06110066
623136290.3245664	196248055.4174255	159528012.90565103	699334219.0910904	434748795.02741975	208107980.2616068	828279929.9246972	208175183.72956765	214552611.0722667	255253921.79457295	414136174.6622608	157991641.6375743	102799787.65938951	306703913.82142395	368369612.8545107	291542535.377356	238535089.8518215	147722492.29179674	196579993.3948424	412029531.10277665	137349398.88819078	319214126.9902802	249379785.67593354	162302531.40483233	107040770.53189094	720441839.8675741	156004274.1906378	941286898.9056191	658490534.041976	156666480.22156656
614099009.4238119	192047596.09043467	154431265.4653354	693564144.3752995	432578038.1881814	207819562.64721176	825829086.5217083	205311700.5521131	179898423.76339358	253728147.37422943	414078380.4043593	157991641.6375743	102452926.07712828	294986768.00176567	364664644.56453586	291542535.377356	238535089.8518215	145715948.27837396	196579993.3948424	410344798.85302556	137349398.88819078	314143870.0448434	244807161.6494453	162302531.40483233	104827310.64285362	711330513.9732577	144172918.0445914	940668816.8748649	648282253.6646197	155834779.97072005
611303675.6094072	187234066.11737853	151538921.35170525	691936677.1508061	413776356.29715145	205108087.10971013	825829086.5217083	205311700.5521131	179898423.76339358	244237929.52596658	414072073.8435645	141711549.11245206	98579780.16504115	280704034.23431855	364664644.56453586	247466914.34013027	238535089.8518215	139102224.2190287	174374913.17881095	406896294.8798682	135619264.50094026	299520634.00351876	238005797.94128272	162302531.40483233	99813522.43514442	703111340.8530079	137085501.31651852	911124875.9445608	648275564.1729028	153561594.98764995
609402561.9906979	185810203.0413599	151538921.35170525	691936677.1508061	411666155.13586587	205108087.10971013	822010058.1065332	203820114.06613678	179898423.76339358	244237929.52596658	410720752.378176	140637766.68906197	98141321.2567347	276790651.02967423	364594408.0376608	191754395.4768836	238535089.8518215	129320575.65713246	174374913.17881095	386633492.83173823	132047340.48371899	297485332.9835954	238005797.94128272	138288302.5736641	95055769.41963537	702142230.9814379	127743534.75102097	911124875.9445608	648275564.1729028	152385143.17033014
603174760.5474494	177260719.6999463	151520517.35794896	668682251.4735472	398480672.8176044	203660006.39837205	822010058.1065332	195996173.12277898	177507499.47914678	236584071.0405362	410720752.378176	132841676.50482488	98132532.76358825	276790651.02967423	357863493.2297973	190193532.69438136	236043264.9433105	129320575.65713246	174374913.17881095	386633492.83173823	127430433.59450895	297485332.9835954	227002348.92237777	138288302.5736641	92814232.4503283	697091150.8542411	127743534.75102097	911124875.9445608	643818147.3366439	150026518.14604965
596755051.5953327	177005552.9624258	151505058.3411244	668682251.4735472	398480672.8176044	202892031.02241325	812150156.3574001	195996173.12277898	177419629.58758992	236325640.80195814	384872892.07083565	132841676.50482488	98019228.69142982	255483983.69292474	357863493.2297973	183050834.51231796	236043264.9433105	128853948.13096066	174374913.17881095	386633492.83173823	127430433.59450895	295158842.4976343	227002348.92237777	136131980.22560167	92091112.65594885	685186492.5494243	127085801.28687093	911124875.9445608	643818147.3366439	149785551.215354
566801035.2475712	176966758.7731174	151505058.3411244	668682251.4735472	398480672.8176044	200510592.56721297	804736136.3875065	195996173.12277898	177319719.9780559	231490749.06261247	379501909.64016885	132841676.50482488	95888449.39361691	248449654.63931125	357863493.2297973	172634220.31677467	235615788.52641094	128853948.13096066	163737179.03000456	374453121.42381644	127430433.59450895	290240304.8312971	226863234.83998042	133178458.03844875	91304823.93979366	682539335.2400666	127085801.28687093	796868042.5819013	643242230.7266749	149785551.215354
566652453.8746899	143260924.15428984	147594255.62218103	655418486.0164996	386778774.93114996	198946790.0111089	804736136.3875065	195655626.69628245	174154148.90859258	231277088.47954094	379501909.64016885	130889485.37541631	90795530.1300185	248449654.63931125	357560435.44373006	171128590.07885286	226524621.91747457	127478817.95582265	163737179.03000456	374453121.42381644	126353699.09202233	287501735.2092479	224329211.36819106	124983347.7119233	91189186.93435007	682539335.2400666	127085801.28687093	723150999.0872469	640925370.4002479	146611107.2073233
565921179.4796648	112411827.56233484	147594255.62218103	655418486.0164996	386778774.93114996	198946790.0111089	804736136.3875065	195655626.69628245	174154148.90859258	228943156.73492122	379501909.64016885	130856731.71829294	90795530.1300185	248449654.63931125	357560435.44373006	169520700.40294784	226524621.91747457	127032568.47007471	161367556.31068242	370419856.77581334	126353699.09202233	287501735.2092479	224257153.3727342	124983347.7119233	90653281.01262285	682539335.2400666	127085801.28687093	642734124.5194016	640576220.0583608	142616143.77246103
532050439.8042081	112411827.56233484	142792373.09264296	655418486.0164996	378430759.4087615	198946790.0111089	775991279.6897874	195655626.69628245	174154148.90859258	228943156.73492122	379501909.64016885	130697334.4500264	90795530.1300185	248449654.63931125	336673097.72564757	169520700.40294784	226524621.91747457	113347005.10900837	155169132.02182564	355426276.9707556	125260530.89403361	287501735.2092479	219667548.23095167	124509404.3224514	90619763.25607038	682539335.2400666	126764888.3583719	511015560.7999457	627965481.0947963	142609383.5874257
525489452.1585486	110586104.13694319	137301364.82098868	654901863.8045373	372933816.8584283	196522120.3931466	771059575.7845436	189327571.8883129	167607122.13070574	217534731.25280914	375971351.03176767	126346113.81031936	88543508.43040025	248421152.30805308	335783100.1016691	169520700.40294784	226245903.1641568	109229614.83567561	135057858.95536795	355426276.9707556	122398552.00136772	287501735.2092479	218859522.50145522	115944751.45465928	88386193.85215029	678244979.7670605	121994469.9476003	511015560.7999457	620966075.9303756	141817270.68567052
525489452.1585486	103450636.66523032	136258376.62196544	654835568.9886472	369388520.34613526	195891332.24461323	771059575.7845436	188309291.07696834	166679280.5911262	217075990.85157555	356388611.3027144	126346113.81031936	87669324.25428045	238751036.92219353	328784895.2306165	162035982.27048236	225825188.45240048	109150708.97750661	135057858.95536795	355426276.9707556	120487129.574355	286905614.4629873	204149947.90569085	115944751.45465928	88386193.85215029	581809324.0362651	121994469.9476003	498671403.47181255	616985583.7118593	140126118.83012128
525489452.1585486	103450636.66523032	134939774.46564057	633834890.9232419	369388520.34613526	193300901.92542508	770977161.4072906	179799887.80272862	162371827.06531513	211281195.27815324	352585941.19040143	120060684.07378934	84323097.48501945	238751036.92219353	321085085.939256	162035982.27048236	219890685.95188954	105015201.33159369	135057858.95536795	346738510.08804905	116190585.87441912	275076682.5804694	203519787.11755157	115809182.37404224	84268867.1000882	562381123.3273637	120374842.63432765	474500514.0513546	610815438.9466306	135009141.39441317
525489452.1585486	102391712.3695449	132647860.66110012	633834890.9232419	364386190.18029165	191437033.66309232	770977161.4072906	179530039.43271416	162371827.06531513	210364679.99388322	352419068.7957833	120060684.07378934	84323097.48501945	237129554.4064566	321085085.939256	156171365.55166227	219773601.82079524	103036007.77612397	134870656.8976257	346738510.08804905	116190585.87441912	275076682.5804694	202311655.86285204	115793640.94489342	83305379.0716646	560199129.261746	118797286.14576304	472624858.69969606	609300865.4155573	135009141.39441317
524531532.9332114	90323463.61690874	128364889.95175967	621221650.8955328	360595695.2706174	185227830.61090595	770951062.1666458	178413147.94303188	156960864.93646586	201000675.63833877	332867766.13136536	117239024.4576203	82163221.0650504	236290559.0405244	320408472.99586946	154123823.01784497	218219865.38344228	96039660.95269735	127096648.02520859	329853395.0978282	107691557.0159868	266534963.92532253	187492645.35443425	115793640.94489342	77398068.01436958	560199129.261746	117173162.67534862	472624858.69969606	599781140.5444633	132601959.97882928
522493634.9900598	89883254.12556171	128153456.418969	621221650.8955328	329011202.31332415	185227830.61090595	752629365.3332115	178199823.5531975	156960864.93646586	201000675.63833877	332867766.13136536	110973775.76969118	81777201.55399066	232632570.2369827	319356279.05987585	144414524.19349563	217996446.86434406	95848636.34590507	127096648.02520859	318065560.50450206	107670637.19730678	266534963.92532253	187492645.35443425	115407947.29845588	74832176.172614	556044061.6069645	117039322.25735825	465886735.5747814	599781140.5444633	132285615.62990965
520270482.19456434	89069887.23310885	127611301.84128758	620086856.7297145	329011202.31332415	185218148.9289993	752629365.3332115	172853772.88943687	148110441.5298843	186054525.86772233	325971720.6593698	101987022.74915355	81751153.68208398	231293398.1081591	306943650.40424013	143424783.79080102	216536950.76789272	90200750.56838085	119071683.02298468	318065560.50450206	95681546.07097915	265222367.03602433	186907104.8048272	115001590.5220495	74832176.172614	546239193.9134126	110421768.25472365	451266866.01556087	590114571.2396291	124353337.36522749
515987295.89491516	86817208.64744066	120644245.05932592	618866615.3182616	329011202.31332415	185201957.4810108	741343817.9848328	172853772.88943687	148110441.5298843	186054525.86772233	325971720.6593698	101982769.84217177	81751153.68208398	230632928.97005105	306943650.40424013	143424783.79080102	216311407.906828	89671612.08479512	116538224.84087074	318065560.50450206	95681546.07097915	264917697.75807133	186651588.77779686	111854966.27958657	74788918.51984116	546239193.9134126	110421768.25472365	451266866.01556087	590114571.2396291	124307803.88431825
453560228.91174734	86817208.64744066	120644245.05932592	613433846.0228058	320976265.36858606	182245867.50364068	736091551.919535	171880938.2969012	147829732.62257484	177473396.79337177	316675232.65527004	101982769.84217177	81338569.30243671	227531850.36562902	306943650.40424013	142915893.6461244	212745109.84054175	88714951.21012233	113219541.31511879	304983079.3566724	95681546.07097915	262147221.72270653	184777230.67126653	100935535.40644029	74746436.70296218	542295512.306106	110196688.90235005	440377682.6901313	575402745.2319047	118924713.02454956
453560228.91174734	82523409.50372028	115221245.77983975	606192230.0184767	317794875.0591782	178932460.0937515	705674950.1158096	171858069.78755787	147266007.4973337	172820980.05255553	311066470.1088244	101946430.34087396	77139483.02998707	226778772.973277	299389548.6291793	142915893.6461244	211721920.2008536	88650464.39957553	113219541.31511879	302249653.9065946	92074110.44916177	261873699.62591434	181351762.63467884	99888209.00154236	74625261.92449318	534470782.88631225	110196688.90235005	440342461.0703422	575402745.2319047	118924713.02454956
453560228.91174734	81410587.62389456	114089818.14392224	606192230.0184767	317794875.0591782	178792214.422749	705674950.1158096	169112152.5154869	145874406.2714895	167442225.7760187	297616519.3994943	101126225.81158787	75264995.30702999	216880650.2624597	299389548.6291793	140324563.489313	207269290.39964882	86702409.89158776	113219541.31511879	297952323.5883808	91830126.84624676	261230018.16568244	181222249.8124957	92143765.15281937	73104467.57439925	530840246.05174446	108108660.78436196	432023437.08998877	575402745.2319047	118924713.02454956
448254085.3103958	79210191.60960254	108363936.49083623	589163278.8981664	299530078.57640547	178792214.422749	705077732.7994655	169112152.5154869	145874406.2714895	167442225.7760187	297616519.3994943	97116992.7115885	73471254.57142004	204518726.97078064	299317283.8557149	140324563.489313	207269290.39964882	86661315.34305443	110347829.68954045	295800436.33971727	90650244.88599971	255648535.24448097	170201035.1547097	92128729.85677682	73104467.57439925	528275690.0469742	108108660.78436196	419616381.12265766	574807504.7133672	118718996.29310055
448254085.3103958	79210191.60960254	108363936.49083623	589163278.8981664	299530078.57640547	178643019.00078282	684163658.6836119	169112152.5154869	143727268.62921554	167442225.7760187	297616519.3994943	97116992.7115885	73471254.57142004	204518726.97078064	297133906.28299123	140324563.489313	206636275.61718112	86341455.94742899	110347829.68954045	282762832.32242286	90494494.06002922	255648535.24448097	170201035.1547097	92042072.09400049	72281742.18934813	527580684.871061	108108660.78436196	419616381.12265766	568159613.2566552	116763992.46362178
439962083.72193617	78656665.69817978	108363936.49083623	557921343.6069952	282317408.74723065	177420619.4777778	684163658.6836119	167899296.34092078	137991513.0514399	166627038.82609555	294194071.30043656	96107624.00280339	73447780.04705104	200115092.66841954	297133906.28299123	134485841.04575416	206604296.59590882	85202491.09988602	107423354.98423946	282762832.32242286	87409146.54821983	255648535.24448097	168768813.00937378	92042072.09400049	69368490.77940485	515142088.90057963	107993565.54463646	419616381.12265766	568159613.2566552	116763992.46362178
437212796.0269123	74879295.69264962	101983041.98674722	556358356.8305367	280425575.179244	174905498.11263937	684163658.6836119	167899296.34092078	135871988.96388838	161161185.8285773	290777095.9779372	94796141.06778115	73399427.20656916	199215430.56837872	296755580.41265535	134485841.04575416	204083634.4035382	79092793.39577705	100901230.01085308	280663242.6058793	86862541.74786492	245947979.96845168	161831142.3887273	91373345.9877344	68286266.99579334	506135957.0566654	107989274.3655348	399062647.7038747	563024386.0585607	115261421.33408213
436654523.7830288	73553416.91968654	101983041.98674722	556358356.8305367	278918592.4434464	174905498.11263937	684163658.6836119	166479793.5385861	135837545.2682854	161161185.8285773	277252798.85567623	94796141.06778115	73399427.20656916	194058137.9447099	296755580.41265535	128586934.85598218	204083634.4035382	77989148.17385979	93717983.53487632	268290459.4704241	79896004.54932183	242854240.65651977	161451422.3075743	91316682.30225846	67162626.60879716	499346652.6705042	106369379.93113029	385190682.102659	561905996.0458912	115048677.38426846
430920758.40142095	73408532.30956784	101983041.98674722	556358356.8305367	278726190.0459363	174365630.92544597	684163658.6836119	165652981.22518307	132786613.7953476	161161185.8285773	277252798.85567623	94789158.91798767	72761020.70113082	192315032.89019683	289187645.0397909	128291069.97749716	204083634.4035382	77856574.91698061	93717983.53487632	267230537.3319127	79368510.68899074	242854240.65651977	160628533.77845803	89677261.84439364	66927308.46489341	497957983.7557564	104516966.13241243	385190682.102659	561905996.0458912	115048677.38426846
427438886.02561396	73408532.30956784	97377737.88601917	543109996.8866439	261008925.81075132	174360512.65659654	673662911.453587	159472804.496998	132764028.51469186	161161185.8285773	277252798.85567623	86525481.80692053	69623755.16954958	190549076.69595534	286726839.3436883	127142691.00191334	199518718.5503503	77810466.5390954	93717983.53487632	259805478.42878407	75785375.0500879	242854240.65651977	143387530.6561076	88628886.3634253	64388655.25408131	489647942.05108863	104516966.13241243	385190682.102659	550526291.2041456	111662358.82109408
412251908.9664418	73088402.39360316	92730483.72968473	533890839.36667365	259856612.80429327	172096990.57019955	669044262.3072298	159472804.496998	132061154.53663717	161161185.8285773	269506845.81965244	86229515.22334558	67944835.57077125	184822812.15377885	286352081.2028685	123938603.92503607	198474271.1313339	76476374.85354064	88184652.06666625	255867348.07019067	75629038.56462364	240570460.77313125	141803746.48712844	82617420.42878911	64245448.18858638	479522424.9607246	104146970.47628143	383049864.1824262	550526291.2041456	111662358.82109408
409624657.0014927	71207065.66931029	92730483.72968473	530078866.46411836	259664237.1484957	171180782.89216068	663478212.5606949	155950164.6335435	129876839.46582478	158507899.61742347	267896700.09141934	81629563.9167268	67944835.57077125	178410171.8162951	283098630.6218876	122359288.25330868	198358395.50671282	76476374.85354064	88184652.06666625	252132637.63516307	73787139.69497518	238427426.173309	138258539.27681935	82617420.42878911	62051360.73820369	479522424.9607246	103928675.5865961	376840812.3933046	543864693.0371635	109368416.18144313
407766644.83624613	71153283.12634492	92353969.77613898	524622061.07465327	258404205.10489997	171061677.3059237	661831619.6340531	155950164.6335435	129876839.46582478	154988461.69007996	267896700.09141934	81629563.9167268	67383650.82419541	167485419.18754137	283098630.6218876	117188328.48547527	198325296.294401	76401617.52980192	88184652.06666625	243568847.87870198	72655390.91609177	238427426.173309	138258539.27681935	81139370.3259692	62051360.73820369	479522424.9607246	103567358.51434702	372597434.0657126	543864693.0371635	108562263.57848625
402941203.43814945	71148167.36603099	92353969.77613898	524622061.07465327	256240652.28924382	170145696.88538256	658193178.4187754	155192303.42916846	129428081.16255006	154746561.57746685	266587873.57673582	79323105.40605518	67383650.82419541	150697682.84102005	276330532.06270576	114173967.9984709	198325296.294401	73243140.88096064	87174267.87551682	243043635.9112002	71571755.75192009	236164205.58620024	138258539.27681935	79936916.70733981	62001597.64185389	479004758.16974485	102751540.57093501	372597434.0657126	543864693.0371635	108084143.27098984
396437733.8319249	71108550.4325358	92349282.92763889	524329976.0170807	242282331.1258276	169927836.62925303	647465384.4513763	154069105.94463944	125738529.97722246	154265070.05829498	266587873.57673582	79323105.40605518	67219781.34872825	148771993.42013133	276330532.06270576	111961227.433561	194839693.46594054	73243140.88096064	86921797.4281775	234479783.66309294	70303593.30355652	235903538.8763187	137710308.2463523	76293408.96520253	62001597.64185389	462340120.8958928	102335448.5548534	363878900.6811492	537347996.7627908	107120427.03760722
395946870.366427	70002070.72436272	92210234.87304944	520108548.34695864	242282331.1258276	169716111.28735027	639169212.7791113	153334998.78816876	125738529.97722246	148717376.3931426	264304894.92194104	79323105.40605518	67219781.34872825	148771993.42013133	276330532.06270576	111910244.95414099	194839693.46594054	73243140.88096064	85565533.69233766	229599884.14155588	70303593.30355652	234811787.90747327	136796146.23509294	74475548.03040373	61855807.315283455	458078857.0065919	102335448.5548534	363878900.6811492	537347996.7627908	107120427.03760722
393703051.70959866	70002070.72436272	91037506.3231683	517086759.4324007	239823245.43805394	168882509.39667004	637064545.0373996	148361345.81111336	125241007.20416105	141423072.49459058	261283216.36356208	79226953.83457398	66962023.14188638	140421649.99451983	267256779.72255304	110056000.61925346	194837319.1476652	73240285.44766203	85565533.69233766	229599884.14155588	65778656.84927501	228761587.8141333	134702510.7081788	74408693.79165527	61527917.43111852	454087560.5821155	97067801.91891669	363166874.52213836	532759738.1475833	106946723.83862261
387810640.6335023	69840858.1516365	91037506.3231683	517038335.3226262	238175881.2530416	168882509.39667004	636527296.3941846	147977441.76981288	125241007.20416105	141423072.49459058	261283216.36356208	78931069.65812992	66237067.941590145	140280174.86493614	267256779.72255304	105024605.79415543	193343286.42067075	68781831.19691111	84254068.56357537	229017227.46266216	64991010.20260134	225852679.22785687	134258069.0980571	74408693.79165527	61343986.97977206	447018651.1793667	96455576.82080486	360076589.33813095	532759738.1475833	104315502.21907939
387810640.6335023	69681299.05489492	90622232.03943615	512001856.0463422	238175881.2530416	166224598.62679955	635001347.8494084	146633318.31948614	120791757.1014137	141423072.49459058	259084432.0586082	76894614.68866023	65120261.19305045	140280174.86493614	267256779.72255304	105024605.79415543	191653669.68808085	68781831.19691111	82709544.83066878	225769478.34570235	64900781.444872014	225852679.22785687	124096311.2371993	72376250.79411085	59994417.26192329	447018651.1793667	96455576.82080486	349694703.25706685	527561455.2072616	104315502.21907939
386177010.8613286	68096034.02164094	89992989.59793398	510960632.72698	238175881.2530416	165886735.76791894	634990454.453898	146633318.31948614	120791757.1014137	140331595.98660368	256870285.00569397	76894614.68866023	64865152.20045361	130283601.87279066	267256779.72255304	100633504.04557532	191534467.80655828	68540961.22349775	82388419.89526996	225666103.6259941	64596426.282946065	225852679.22785687	124096311.2371993	72333806.55800018	59935639.357905164	444288466.07548034	96455576.82080486	343631515.2188883	526955565.086582	102995638.0080876
360895398.20669085	68096034.02164094	89816027.0053624	502853540.1268315	224569355.0167688	165637262.68538454	616811548.1378986	143407214.2367581	115778691.27415887	140145255.83600312	252298551.33947083	74806636.60530752	64468145.374773726	130283601.87279066	263415739.09432042	100028367.9870534	190689584.0441598	67021036.113274336	74050894.66133094	221455564.57354778	63762605.87721723	219385699.0856114	114369554.26814213	72333806.55800018	58787533.94493095	437506313.49979603	96068186.94982585	336990071.2449612	522123678.67610615	99863892.76457123
360895398.20669085	67594494.57481724	89720301.49707378	501121288.7392167	224569355.0167688	165158430.602901	616811548.1378986	143407214.2367581	115778691.27415887	139396892.40249634	251852836.9087305	74339233.47217818	64384054.457390346	130283601.87279066	263415739.09432042	99946452.19255844	189542020.1285446	67006790.81811556	73761167.68551007	220027086.85271883	62855293.24533635	219254770.59197882	114369554.26814213	72240191.45534259	58503005.06624568	436399919.92171264	95028704.13492121	336990071.2449612	522123678.67610615	99863892.76457123
360895398.20669085	66408404.06310086	87703170.2445303	487884698.94701433	224569355.0167688	162549203.22638828	612111762.3713874	131010862.57989381	115778691.27415887	134386295.2433956	240584010.86711603	73104212.48574135	64309939.4690616	125593854.89419276	257647571.72170252	96919229.74234426	189367174.2333893	67006790.81811556	73761167.68551007	217560649.4825864	60688830.54560454	217562269.39547116	102841732.97521466	71320836.07840924	58381409.52128229	422504667.40996015	94396037.15139979	317258707.4810811	508267076.46071965	97979359.38053371
360895398.20669085	66226562.59016376	86184180.76430725	487884698.94701433	215456425.19542068	162076433.7339865	606271776.5481026	131010862.57989381	109799668.57516935	133901329.66045098	240321465.42218477	69885557.5007364	64309939.4690616	124231585.43945783	257647571.72170252	95180526.90806282	189191124.86160383	62196394.71453263	73235615.91460443	212224008.59524822	57989805.619167954	216840964.7465933	102841732.97521466	70453261.6715751	57403025.09109298	422504667.40996015	90135698.40609013	317258707.4810811	508267076.46071965	96454528.14239103
356260671.0854414	63765289.183642566	84761349.28899534	485512544.78309953	215456425.19542068	161856350.66735202	545775809.5486995	128079425.67252308	109799668.57516935	131306366.08172028	238302799.74420196	69620950.4226071	63453462.172253884	124231585.43945783	256047191.10914618	95179574.23115443	185584279.9523159	62196394.71453263	70905056.5298043	196752877.21145612	51675820.16568308	213164299.89631096	101241264.71596001	69798998.54654199	55704621.54289806	414177913.79699826	90122220.99671161	306511679.82674587	504882289.357972	96282829.29314607
355243050.4907393	63740902.83964005	83971250.48450565	480937525.9538362	215456425.19542068	159638743.1141156	543638349.4365315	128079425.67252308	109799668.57516935	128795571.71048792	235972201.52631485	69141146.3920139	62479963.74404075	124231585.43945783	254161906.31459227	89676690.2332862	184811127.6037528	62196394.71453263	69037159.95129679	196508815.2501075	51675820.16568308	212108906.85670698	100540336.0914404	69798998.54654199	55689166.353147365	414177913.79699826	89477428.17379354	289785282.784112	504662013.5143982	94306398.80581057
353317289.92758256	63717094.7242468	83971250.48450565	480937525.9538362	215456425.19542068	159044915.3642877	543180140.023251	123785313.09956321	109153811.39773928	128795571.71048792	233913201.9465857	68831506.54148549	62448202.70396821	124231585.43945783	253796988.92461985	89676690.2332862	184811127.6037528	61689735.006544024	67260100.9256898	196508815.2501075	48107690.16598405	211754680.81485325	100402106.66817799	69003754.53030787	55611958.66146998	407381835.82069725	89400800.25495899	289785282.784112	504053560.4269406	94306398.80581057
352107455.7006437	63184391.37533215	83473398.39818904	480652007.6814524	215456425.19542068	158875518.56259492	534308989.87308997	123785313.09956321	107312598.24628608	128795571.71048792	232711183.8459423	67805327.29226366	62435972.62801452	124231585.43945783	253110224.6334081	89578333.62564914	184230822.88142017	61264503.107069045	66186457.19508664	195959804.1955714	47665844.435373396	211472269.69045883	99592120.31003006	67991203.4715426	55290468.91095658	405356945.09839	89180286.99304004	289785282.784112	501349595.3920397	94306398.80581057
342288439.61660254	62897203.50855743	82664089.72827522	479774949.51405567	207401351.03678495	157367135.45661223	518760343.41258925	123289849.7706559	107312598.24628608	128736807.70511569	232257154.06939557	66742574.12855292	62129731.03283966	117122597.94203109	247909927.2987966	87526085.90031846	183692726.77289653	60390934.026434734	66186457.19508664	193267908.0631181	47619356.867858104	205872245.8292656	99438003.45782432	66945609.19471731	55112570.04916041	405356945.09839	88531311.43520808	289403997.83682823	500931716.2435321	94306398.80581057
342288439.61660254	62418361.458302446	82541660.99814443	479774949.51405567	201905309.01908606	157215483.9817489	505254583.30429137	117951574.71420443	107312598.24628608	128197923.18024455	231474440.95181796	66679896.81923808	62129731.03283966	111929930.14243276	247909927.2987966	86533319.8624424	183692726.77289653	60072047.190134384	66120300.853797495	186413998.3825912	46534047.48382725	205715693.22291392	99333894.03792447	62343831.89531496	55112570.04916041	391948602.73953354	88257887.1988069	289403997.83682823	500931716.2435321	94306398.80581057
340937335.74335825	60878515.493713655	78209683.94313581	467213824.771438	200475438.74309695	155694031.91626754	505254583.30429137	117951574.71420443	105089906.78145072	124294626.87769502	219143564.54477516	65645700.3931887	62085459.46753825	105785459.10507423	247909927.2987966	86237764.33118868	183627971.57895824	60072047.190134384	61548791.15560864	186413998.3825912	45477471.3078325	205715693.22291392	96879792.1537647	61715139.3220245	52489819.90353078	385909425.5270205	88257887.1988069	285512312.5878338	492407741.5985575	94306398.80581057
340143211.7984218	60878515.493713655	77753923.28759232	467213824.771438	200336662.38854334	155688623.57273751	505254583.30429137	117951574.71420443	105084310.57350779	124294626.87769502	219143564.54477516	65567075.193406135	62075849.50651197	105292885.09886628	247909927.2987966	85970152.75322206	183161579.07193223	60007004.84945868	61537987.78303969	185880609.67676732	45361968.59247421	205715693.22291392	96879792.1537647	61715139.3220245	52489819.90353078	383609635.25289136	88228597.3765897	285512312.5878338	492407741.5985575	94304083.93246613
334066962.82439005	60690000.5278255	77692915.26807795	467213824.771438	190999927.72337937	155688098.62997878	503047753.27625704	112791299.56337619	104807531.92572804	124294626.87769502	218542176.69822708	65529113.89310382	60495187.56592798	105292885.09886628	246961967.53945103	83707953.61960986	182700855.60829845	59922165.59489024	61537231.293169096	183162518.47654727	44627483.55062875	205715693.22291392	96879792.1537647	58927573.66954351	52476193.090649	380440497.0994828	86919730.28020327	285512312.5878338	490921908.8693584	94304037.29283705
325335761.1352598	59935244.339639716	75200155.84352335	461647332.99565667	190999927.72337937	154417593.80541813	490872430.2501941	111887047.34103385	101356425.2944038	122117388.73563345	216019300.5874891	64520970.04034728	60485104.11461341	100123280.04614276	244604149.1688775	83108726.8075535	179875978.576429	59037384.45897879	60515085.45173356	183162518.47654727	42510359.531126514	205715693.22291392	95245851.80716906	58927573.66954351	52221384.90277658	373356945.7231969	86618969.75514975	283817754.5228077	485284005.02380204	92832650.93054743
325335761.1352598	59513266.87858113	74602504.92979844	458758337.9130602	190869386.8435492	154362110.81357875	488344061.1031209	111887047.34103385	101356425.2944038	122117388.73563345	211163090.97254694	62872418.591015734	60211621.234254435	100045494.77834205	244520051.08850738	81240640.66219802	179615224.15079328	58671534.709727496	58803935.925921366	183162518.47654727	41119045.414102495	204625758.5530193	95241650.23010106	58927573.66954351	52139081.66213151	367173242.8477976	86310801.9624582	275304010.9827913	485284005.02380204	92832650.93054743
324461943.9481811	59330399.99444914	74463890.83116405	457769943.52136576	190869386.8435492	153932664.84410533	485460128.62783194	111887047.34103385	101356425.2944038	121640518.80434193	209899658.03201252	61452459.253726	60211621.234254435	100045494.77834205	244267116.31643438	81240640.66219802	179615224.15079328	58596247.76642826	57431508.76820795	181563740.74204227	41119045.414102495	204269635.14184192	94899646.1913685	58927573.66954351	51970597.547323644	366191418.4156143	86310801.9624582	275239398.66427344	485284005.02380204	92773036.50197867
319783174.5107632	59229132.31157742	73504730.79469512	457471106.7082128	184089860.310362	150064708.66926834	481907160.14621735	111887047.34103385	100947003.10771234	121626630.10602874	209899658.03201252	61452459.253726	58237282.34972128	99314464.53822252	243844405.9176285	81240640.66219802	178983272.45535153	56040784.40352148	57295949.781663075	179206395.68074146	40148436.71457426	204123587.7837698	94395623.50957143	58927573.66954351	51229017.00292457	366191418.4156143	86235526.96554384	274394371.4396966	482850014.205634	90450564.82969494
319415294.491517	59229132.31157742	71213153.97115219	449359218.4618397	183813339.6497115	150064708.66926834	481051101.0393634	109679422.95948197	100693401.52339736	121617241.24648528	202937071.9549442	61062944.931030996	58115435.62845442	99154509.2062146	242993525.7359687	81240640.66219802	178708908.8226445	56040784.40352148	56301637.07874208	176797055.0323575	39941420.47646265	203991157.80157962	91366333.33625151	58575048.76059773	51215315.88313634	362100462.31621814	85666394.06397283	271654349.8327416	482478558.64642864	90384226.5044802
318813755.7360297	58240850.207271196	71213153.97115219	449359218.4618397	182956672.49655318	149562210.18255794	475662308.0510951	109449822.80587693	98304832.99081025	119986380.75828965	202937071.9549442	60073481.92312275	56325750.3826607	97879730.21029618	241892127.49689966	79110786.98770721	178130690.00028047	55116954.55190647	55613152.78139971	176797055.0323575	38901472.67557397	201961645.09089953	91245123.84405358	57325987.92188479	49722377.65761393	361890380.833888	85089866.40072696	269510472.06071794	480274834.2390474	89402556.2089096
312985514.0245999	58240850.207271196	71211265.14106485	449331663.52639645	181047964.85327208	149277926.24157092	469281516.0950459	109449822.80587693	98304832.99081025	119986380.75828965	202937071.9549442	60073481.92312275	56325750.3826607	96925224.83027253	241892127.49689966	78907414.59971236	178128979.97596622	55116954.55190647	55613152.78139971	171673717.17821568	38901472.67557397	201961645.09089953	91237036.6240241	57325987.92188479	49722377.65761393	361874530.8971888	85089866.40072696	269510472.06071794	480259666.2568297	89402556.2089096
303945194.9458283	58240850.207271196	70829346.25479354	448125079.8133238	178730052.59491977	149250930.26663944	466308224.5565227	108213152.24551934	98262455.62389936	119422492.11323948	202648716.7330945	60073481.92312275	56325750.3826607	96925224.83027253	241286107.6288637	78077400.29940784	177176627.61416146	55058042.08672743	55613152.78139971	171467687.731746	38394954.83793461	201961645.09089953	90907912.89042492	56708144.434413254	49722377.65761393	360902648.0676322	84606240.03911424	269078162.571934	480259666.2568297	89146560.59285702
302115201.28772515	58240850.207271196	70474797.73948349	448125079.8133238	177160991.74491495	149250930.26663944	464872524.9899161	107531252.34505396	97577314.34155333	119354481.62294514	200722716.8119204	60073481.92312275	56325750.3826607	96916583.65237194	240725613.29089367	77600148.31429817	177153126.3928373	54775379.49776789	53120636.3842578	170486968.6477918	38324225.6329621	199312607.22390282	90774877.31418616	56708144.434413254	49722377.65761393	357386662.36147696	84260012.40896672	269078162.571934	478565613.59584945	88467336.1093985
302115201.28772515	57974436.85773477	70242017.0541684	445796747.8462918	177160991.74491495	149050138.5513556	462470264.72778153	105499649.3366517	97239429.54294538	117639865.76586048	199178130.93697405	58691159.127265066	56139791.1177492	96535179.00850391	235164422.73500705	76085262.55573341	176381141.1064436	54494533.48207841	53120636.3842578	170371589.66758913	38129681.160792746	199312607.22390282	89419541.54590185	56637861.309889056	49722377.65761393	352719265.4194465	83828220.50477006	264998574.55619574	476015908.606873	88340899.75593512
301866830.6199927	57928004.371178836	69539443.93543734	444781329.3019769	176547638.98475534	148205822.8835392	453914592.4727901	105239579.89823079	96729841.37014337	117639865.76586048	198714648.69130015	58422540.98199801	54845452.041123286	95164545.12724245	235164422.73500705	75442908.50164773	176381141.1064436	54423777.53426674	52948704.360527895	169345836.11315838	37515424.34133331	198580379.2830775	88891214.03867713	56243805.3529512	49284438.02176884	352632831.06415194	83296550.01438735	264998574.55619574	473792740.00462323	87870089.55663955
295060374.95754	57927508.98529452	67646560.70384452	444781329.3019769	166123060.9542188	147384825.8218501	451502435.6520038	104278246.86220986	96670674.9125788	117639865.76586048	198080473.8227538	58356980.464724384	54845452.041123286	86816977.87879732	235164422.73500705	75361627.12609036	176381141.1064436	54399530.43256542	52944797.11216913	168151286.16676593	37113694.69618387	197702503.87840867	88112388.95725589	56243805.3529512	49208202.83466438	351042371.92117655	82717096.3636938	264133136.31577602	473792740.00462323	87778174.28360161
294956969.9434006	57261046.46689604	67465942.5156135	440092857.6454634	166123060.9542188	147384825.8218501	449872521.3075853	100961631.1444184	94421644.51462036	115185962.73614171	197026650.12305355	58079960.74985245	54724412.556812204	86816977.87879732	229096596.71281597	75361627.12609036	173622670.4532611	51599299.80184428	52939453.48897415	167708173.83430588	36794374.18984231	197702503.87840867	87827658.91499361	54979322.062983714	49124810.14489928	350777162.1693828	81540668.71705881	244294705.14324522	468858870.0996637	85936357.59015945
294429693.2117514	56633046.697053455	66323580.37557157	438871478.69168615	166123060.9542188	147112248.43681458	441319984.647806	100136435.92965451	93562518.22967784	115185962.73614171	194385081.61463216	57869398.46278853	54375263.98975665	86816977.87879732	228053029.49189264	74798438.17495695	173622670.4532611	51599299.80184428	52670030.834158614	166963998.08384383	36411713.25856809	197129478.5485756	86558699.26535693	54856294.28888905	48704421.055734515	347666171.6327982	80678788.25960103	240431427.243406	468858870.0996637	85936357.59015945
294429693.2117514	56515791.82746177	66323580.37557157	437763599.0853548	158069199.52329093	146549998.16885483	441138122.3767666	100004589.87319526	91314706.92462063	114275198.87180768	192517874.46742234	57869398.46278853	54375263.98975665	86816977.87879732	227935303.15007868	74481113.54923192	172197355.94540644	50247904.140766755	52651597.40527013	166963998.08384383	35553434.83175693	195972718.69952986	86537291.37843782	54744993.96938829	48583410.2954904	347666171.6327982	78817188.70351186	239827902.03585958	468026130.27123845	85730263.30194028
292326942.9217033	56459004.608492896	66006445.70300575	437571188.0309997	157483004.61140728	146525100.2421518	439473370.88960326	99771561.22277358	91314706.92462063	114180383.77491611	190888919.66278398	57831564.53896791	54335585.60566455	86816977.87879732	227397059.56707662	73859087.33535504	171550151.537276	49644320.93550087	51458800.1018826	165973231.14260924	34415106.8849981	195467876.4004048	86523337.75124744	54250423.3755671	48569778.90133551	345816903.2704415	78684251.52236232	239564547.08698606	467810333.4217694	85285283.9626624
291591282.49754953	56264086.370297946	65188214.560860805	427392396.56784666	156938234.30521756	144316807.2784238	439473370.88960326	99770567.53266446	91314706.92462063	112575861.80561307	181629311.7915537	56428857.16752045	54335585.60566455	80983914.84035817	227397059.56707662	73859087.33535504	171550151.537276	49644320.93550087	49084431.664363794	163385581.64700392	33927430.02313123	194079107.15559596	81397570.85989842	54250423.3755671	47655088.82268387	340746829.3068464	78684251.52236232	233812017.964614	464064737.05191296	85285283.9626624
290435446.2642445	55922408.70270677	65137991.3644208	427392396.56784666	152026905.1871016	144029276.36720812	425938180.9864358	99770567.53266446	91314706.92462063	112575861.80561307	181629311.7915537	56428857.16752045	53879477.93286916	80983914.84035817	227394240.53087705	71030681.80075644	170831023.61538768	49529717.269560255	49084431.664363794	161581599.1446418	33927430.02313123	194079107.15559596	81397570.85989842	54239848.71562881	47655088.82268387	339651243.7781898	78684251.52236232	233812017.964614	464064737.05191296	83515026.54396152
290024935.47771436	55658469.51889592	64919488.66903077	427392396.56784666	152026905.1871016	143970926.3391066	422594856.03834957	98084484.78382492	89826474.77405474	112575861.80561307	181629311.7915537	56428857.16752045	53879477.93286916	80983914.84035817	225554941.97061503	71030681.80075644	170827483.1374925	49196194.04314773	49084431.664363794	161439314.94578373	33927430.02313123	194079107.15559596	81397570.85989842	53756026.82889099	47636460.23065604	339651243.7781898	78684251.52236232	233812017.964614	464064737.05191296	83489044.01278654
283412625.6350074	55439105.39602146	64560267.655193016	426257075.91169846	143111232.24776164	143970926.3391066	422118142.7550907	97731469.38534224	89826474.77405474	112575861.80561307	181102597.9603399	56428857.16752045	53644239.511868946	80561264.4098539	225386002.81510437	66731203.832876466	170826662.3492384	49080973.50696864	48431415.836846545	159677840.66160935	33291506.744408727	193997730.7021713	81051131.01322937	53508728.73789921	47354120.31359409	339594759.7528762	78493316.98946604	233124547.86790884	464064737.05191296	83154853.4312922
283412625.6350074	55439105.39602146	64019856.962403625	423211778.7011747	143111232.24776164	143970926.3391066	404810336.51106036	97731469.38534224	89826474.77405474	111631507.19693021	178185107.73217767	56091678.079786405	53644239.511868946	80398106.56723243	225151987.14642167	66731203.832876466	170826662.3492384	49080973.50696864	47152924.5127121	158011549.64287466	32349697.090891294	190772390.9693788	81051131.01322937	53254132.08771819	47354120.31359409	335615574.09903395	78493316.98946604	225967254.7889069	461415840.9160751	83154853.4312922
277457881.60475785	55422115.09287406	64019856.962403625	418048415.3325707	142917248.1088125	143631805.37209377	399532280.4454942	97189241.75498384	89117223.98519096	110098788.97167985	178185107.73217767	55800865.63964283	53644239.511868946	80222700.3717183	221513399.23813754	66731203.832876466	167647897.38084581	48792727.384022966	46675335.49666767	153826102.63119385	32349697.090891294	190772390.9693788	78764863.95748377	52669652.54842581	47298871.13588791	335615574.09903395	78224149.13414258	223363236.04062614	459443236.7658591	81162038.15420455
277457881.60475785	55422115.09287406	64019856.962403625	418048415.3325707	141627137.0147358	143358768.93041614	399402887.94789183	95172681.05243775	89015772.78781185	110009064.79047345	178185107.73217767	55763766.112111494	53644239.511868946	79412141.3488623	221513399.23813754	66718564.79359558	167647897.38084581	48561268.434740715	46658317.99791925	153826102.63119385	32207206.697770264	190244518.6157131	78712390.55810201	52289869.829835616	46976786.31844464	331702594.8125502	78224149.13414258	223363236.04062614	459443236.7658591	81162038.15420455
277457881.60475785	55168604.83972538	64018116.489790164	418048415.3325707	141627137.0147358	143028069.19901776	398583366.23086387	95165752.82075883	88906581.13780954	110009064.79047345	177749277.348728	55617218.47510259	53291682.46769271	78841633.00665663	221513399.23813754	66717215.1530852	167647897.38084581	48429116.46612662	46269735.23721341	153804234.92339888	32207206.697770264	189451155.78364006	78712390.55810201	52013656.03493888	46818833.18881405	331702594.8125502	78224149.13414258	219291922.58101	458872400.1236311	81018966.92078315
277457881.60475785	55166421.46659014	62748142.32827624	413218076.44015616	138387892.30977306	142793451.77166277	389658730.22782236	93681308.1030118	88343284.56564674	108909398.10572627	174361699.19741178	55000854.31169227	53291682.46769271	78121184.0814611	220140970.30370334	66705040.91564291	167295888.23569262	48274213.79627481	45004162.00141128	152499324.1596271	31403355.106130313	187533379.30035686	78712390.55810201	51978662.59084698	46552285.079039894	329187344.02661335	77244181.18090788	211479002.28268194	453060803.9868388	80705983.00168817
276484592.1640858	54526694.554427415	62045635.25291752	411158808.12072325	135644099.9489186	142268567.7693389	389658730.22782236	93369816.17296243	88133696.62920184	108431559.76102902	174361699.19741178	54495708.05526863	53098168.58789752	74961226.9126483	220007963.46813187	65729760.0522784	166643563.20407227	48266139.52534275	45004162.00141128	148761661.7656731	31391600.732943777	185989614.84940073	78559405.19260575	51895131.30920189	46454703.8065877	328481707.1353746	77243445.02759625	211479002.28268194	453060803.9868388	80477130.62981926
274241648.5925588	54346903.5717844	61575065.90900313	410509468.7284304	135644099.9489186	141901072.21100107	389658730.22782236	93166217.23660715	87122685.3051619	108358040.93732156	172045939.42408893	54434280.615824245	52992546.37992433	74961226.9126483	219655161.37521598	65729760.0522784	166457612.844989	48247023.90092	43546696.16360649	147470457.0563289	31280813.674810983	185032849.53239477	78071600.65177073	50675592.63261743	46286883.42273624	323576988.85009575	77243445.02759625	211479002.28268194	453060803.9868388	80378238.07382268
272618684.70049846	54346903.5717844	61412406.60921638	403627390.42807794	131291036.98766065	141901072.21100107	388015282.9124801	91873684.00616696	86534134.53709269	106468851.38786653	172045939.42408893	54421695.12438488	52956773.08923565	73203413.72529925	217078348.57899827	65729760.0522784	164926502.42606682	47423010.42246728	43546696.16360649	146068453.72659233	30929738.82918236	184947782.91604817	78071600.65177073	50675592.63261743	46246686.628633946	323576988.85009575	77208806.43793139	208086665.08636963	449752633.7490812	79876567.63526219
272618684.70049846	54346903.5717844	61378230.84483938	403283260.8179672	131291036.98766065	141442465.73499784	388015282.9124801	91579026.43600523	86190438.44999288	105696922.94617802	170793822.226027	54371577.5716677	52812271.056600325	73203413.72529925	215445132.32962674	63937933.33927521	164520856.14539754	47260153.344396695	42537310.15898654	145617237.23021898	30845758.327300243	184361631.81507578	77485906.48923062	50458793.7629191	46210615.198287524	323576988.85009575	76793889.28015882	204060387.66114548	445535926.2915082	79876567.63526219
272372302.0866163	54186986.03034738	60112023.33621085	403188541.6865466	131291036.98766065	140615720.06746718	386247037.19574034	90911255.63258046	86190438.44999288	105683980.45077841	170570216.96948236	54024236.92735285	52540959.3578492	73203413.72529925	215445132.32962674	63937933.33927521	164355131.87649757	47260153.344396695	42537310.15898654	145186627.07604495	30609807.03643383	183820591.0265939	74042531.9813275	50451601.554023586	46166295.0151854	323576988.85009575	76792574.09128413	204060387.66114548	445535926.2915082	79875520.38503012
271095263.9354643	53456301.16210201	57826550.254485324	398088990.5355893	131291036.98766065	140339636.43299246	373629680.6768318	90761773.16783072	86077616.43787295	105178213.76766653	167649130.09696707	53167280.220344104	52497524.12912497	73203413.72529925	215328562.17895275	63937933.33927521	164355131.87649757	47199503.79644347	39937320.00141168	144715433.07039434	30559107.074955344	180181398.96426433	73358215.03895536	50451601.554023586	45718508.5322735	315649805.3200398	76632288.85382912	198866050.29045662	445535926.2915082	79067770.2568289
263151202.50021842	53300510.4065551	57370735.75633349	397813483.337631	131291036.98766065	139731342.48529002	339684916.8733253	90761773.16783072	86077616.43787295	105101549.15101936	167509725.24937713	53119296.95742358	52146915.73357954	72338844.7440629	214885759.61348963	63937933.33927521	164353987.0677212	47199503.79644347	39937320.00141168	144715433.07039434	30227823.13077344	180181398.96426433	73229375.72530708	49883581.21504963	45716123.45650903	315649805.3200398	76569309.06703307	198866050.29045662	445535926.2915082	78976976.90774547
261298513.27043337	53165025.57886811	56594182.490309566	387733349.24167943	131291036.98766065	139465869.85970712	337522715.78070325	89217026.68736455	85533045.58430788	104487543.23884743	148040330.81656098	52260676.576779686	51668650.17248016	72103839.29184218	212274149.71103063	63355767.34141339	164084241.29867065	46878856.575640194	39937320.00141168	142930597.84754178	30123827.84525975	180181398.96426433	73057695.46769048	49591546.12453743	45542548.09564057	311339540.550822	75983281.86949116	184921169.95566377	444102098.28870887	78419101.5419443
257522910.30547717	53126230.89179734	56594182.490309566	387523912.9318213	127178359.4074088	139411781.28358415	330724027.9747148	87489895.17515606	85533045.58430788	104487543.23884743	148040330.81656098	52251099.16143933	51513211.857290596	71586610.20684737	212008590.56244004	63092116.276621066	163681854.11405906	46873612.5648453	39937320.00141168	142208619.37833628	29475741.113715593	179618607.8729125	72981432.94884674	49275172.649540566	45542548.09564057	310293692.5203748	75940031.10974428	184857882.60194904	443204756.55145705	78419101.5419443
257522910.30547717	53007978.97436535	56594182.490309566	384722180.5408888	127178359.4074088	139369996.51544163	330724027.9747148	86569502.2354554	85330890.50613509	104473444.06724325	148040330.81656098	51932312.62452502	51506682.76037305	71492602.14423457	211843569.4663515	63092116.276621066	163358304.20104903	46794961.14579007	39937320.00141168	141578671.2215625	29447541.825509522	179389262.22879425	72912409.05462429	49213881.560611434	45521143.52013959	309708134.9232684	75333190.42200819	184857882.60194904	443061087.35533524	78074225.32049029
256352314.0526772	52888328.670294255	55996808.360866085	383931940.9950866	127171338.3902612	139352859.54480967	327324463.0152744	85656245.46687572	85278075.61019894	104421089.67117842	147515268.61415997	51932312.62452502	51506682.76037305	71491792.71904403	211601830.47340146	63077105.13085501	161744496.76729	45559427.906350054	38947390.92457805	141253699.73455888	29447541.825509522	179240931.68073133	72850819.2477532	49003871.96329483	45462263.10607755	308259687.9879393	74342934.79968676	184179879.93542343	438285991.7630208	78070235.0511431
256352314.0526772	52801354.08134307	55996808.360866085	383331530.039027	122169951.41460973	138018969.07271716	325640736.922248	85560940.82894391	84727056.76589677	103958929.67147443	147515268.61415997	51580857.55340323	50639336.74619391	67832330.5413172	210518897.10728472	62903704.58551273	158899616.37106687	45554701.72153817	38947390.92457805	141247055.8920682	29277768.919341277	178949915.54235473	71551005.23167236	48932938.55022923	44720127.91918061	306955519.17837906	74058805.95924802	183552199.54235002	429145372.0149315	77021989.35598265
254569445.9754613	52801354.08134307	55511264.3352469	378053502.5785017	122169951.41460973	138018969.07271716	318876460.4434234	85502723.6329409	84703375.85916895	103569769.21337269	143014855.74204928	51414923.920461535	50639336.74619391	67832330.5413172	210160676.1391759	62783562.25965307	157438672.2022015	45012979.41861146	38909986.91166768	138793381.86175346	29185309.787518747	178482597.08914146	71520062.06341808	48932938.55022923	44570706.659775384	299779719.4704663	73829122.79491962	180060493.52740902	429145372.0149315	77021989.35598265
253962731.4768067	52740270.55192734	55511264.3352469	378053502.5785017	118946555.4598658	138011003.13467184	314828136.42231786	85417947.4515476	84703375.85916895	103569769.21337269	142846540.1393806	51339756.967208385	50607224.56151733	67832330.5413172	210160676.1391759	62783562.25965307	157432548.1560705	45012979.41861146	38909986.91166768	136557680.49161562	28910497.908443265	178436876.05846664	71356253.21232662	48931080.729071036	44556111.7192547	299779719.4704663	73800827.93390065	180060493.52740902	427733440.57680655	77021989.35598265
253914577.48151404	52568837.75260219	55492838.56109659	377710227.0492237	118946555.4598658	137886483.08515993	314828136.42231786	85178153.03130564	84445682.01658946	103569769.21337269	142712132.52197453	51302390.16717928	50568057.338671125	65769631.16058855	209919593.90661594	62692919.15587641	157278079.51588696	44848002.74875085	38909986.91166768	136557680.49161562	28783665.991487604	178114675.02726918	69675209.54510832	48928048.90572589	44520601.635377206	299779719.4704663	73389147.88911511	178740668.2606923	427416683.0310176	76996553.13290554
252959668.37523177	51297097.523476526	53502200.22581118	372635116.4325067	116012793.58964324	136813319.87440988	314828136.42231786	85033198.0473568	83964100.73519215	103381162.80769923	138606174.2096304	50652388.30091699	50337280.24368782	65769631.16058855	209444437.80070636	60997825.259437144	156009793.35899326	44806460.91147833	36718078.99517907	133627879.8981045	28684409.892850492	176126743.4429506	68523076.00381978	48927873.85977364	44369702.32726058	292958965.09239763	73356816.66083884	174249420.33094412	424900364.4261209	76633629.8472359
251649090.88907886	51297097.523476526	53502200.22581118	372635116.4325067	115768322.09564312	136813319.87440988	309334307.83594114	84409184.92546242	83405384.58263606	102718180.53476363	138606174.2096304	50644300.395333655	49761482.19830884	65133306.165130705	208977752.21684644	60951251.705543295	156009793.35899326	44450006.99769496	36718078.99517907	132976522.59055068	28627157.272714183	176126743.4429506	68523076.00381978	48057740.56422255	44334320.99862168	292331247.58323646	73010539.82666185	174249420.33094412	422343288.64998263	76339335.39395578
251649090.88907886	51297097.523476526	53502200.22581118	371456075.4376866	114396508.61686426	136813319.87440988	309327263.4794639	84302021.79066116	83362287.76257244	102701000.22935271	138220825.25430977	49874347.27981353	49334253.32648712	65012486.22591476	208926962.4083864	60878360.716501035	156009793.35899326	44358106.70919809	36718078.99517907	132975411.2701737	28587951.28576296	174643104.83482006	68307013.54181863	48050372.55160509	44334320.99862168	290717369.2400773	73010539.82666185	174249420.33094412	422343288.64998263	76286556.80145808
239290287.14015582	51297097.523476526	53350209.88849476	368489893.3233826	114396508.61686426	136813319.87440988	290535117.8712946	84297842.1734439	83303374.99083102	102514412.87580903	138206161.32695118	49840930.28281344	49334253.32648712	65012486.22591476	208914719.4629181	60376308.90869101	156009793.35899326	44346365.807658315	36718078.99517907	132975411.2701737	28473314.60035934	174643104.83482006	68223097.62273826	47958725.118654035	44329930.50305461	290703731.4582709	73009447.66244055	174202510.75675958	422006123.94128424	76273126.89561602
228475488.36950094	50981653.847177565	53077200.3250322	366891960.72824156	113284377.47761117	136188513.2585132	290535117.8712946	79557595.17946209	82892539.81754088	102511513.87536167	136405918.71945906	49802798.91667552	48924085.77736628	64900930.493110165	204982602.41451544	59441044.72844988	155486431.6156689	43937588.88640278	35143826.60444736	132973502.13874982	28299842.006305046	173662651.92499396	67895899.70466313	47957717.1167337	44202084.70908175	290703731.4582709	71945585.96765557	169107801.04043072	421703316.2914071	75819361.48789725
226992424.73728982	50955796.40780122	52780202.87628963	366880294.384218	110772552.24378951	136188513.2585132	287827396.6217585	79140611.2382759	82829446.81028815	102308558.03351179	136405918.71945906	49767155.48180466	48924085.77736628	64797529.891429536	204429164.5062545	59424050.81186507	155486431.6156689	43746910.02626282	35143826.60444736	132958536.93755727	28265082.508642346	172248673.6142087	67895899.70466313	45890913.16806897	43855232.27885683	288275936.348008	71945585.96765557	169107801.04043072	419414759.1570293	75819361.48789725
226992424.73728982	50880665.37359975	52507251.14464071	361504222.7946056	110772552.24378951	135671832.4007609	287827396.6217585	76177659.1756647	80388312.61774318	99889539.57072353	136310093.32047206	48971104.94346494	47726533.40030531	64101748.58100213	201026888.7639609	59424050.81186507	152035423.43148845	43156003.71223513	35143826.60444736	132313976.57411177	27318547.332378138	172248673.6142087	66619949.96548876	45890913.16806897	43513416.27068656	282254974.47143304	71506537.62189645	163239323.30415976	409274368.7495376	74797366.0535839
223196826.60658494	49920991.706879586	49466838.72587501	356649671.3635034	109843002.12631302	133418398.52462938	286174358.08393914	75760981.18978088	80387448.31098488	98163576.99817935	130915385.3784991	48176993.84664841	47649009.879326366	63563634.79142436	199599182.22862396	59424050.81186507	151774304.6373541	43156003.71223513	33832256.11633378	131773290.08631216	27127565.02300833	171417384.2861671	65108103.82997424	45890913.16806897	42878077.933871806	273770415.6649467	71320625.03114456	162010935.94087723	394923466.6122815	74390484.48673773
223196826.60658494	49920991.706879586	49466838.72587501	356649671.3635034	109535348.7370897	133418398.52462938	286174358.08393914	73520276.00514685	80387100.94749734	98033853.62054628	130915385.3784991	48118486.259675235	47290204.07058194	63265220.240719035	198942465.1103999	59364427.754775055	151517294.11798102	43120858.108810976	33832256.11633378	131773290.08631216	26882712.64225465	170802514.72480255	65089205.24962292	45890913.16806897	42803835.65228785	273770415.6649467	70517000.63996978	162010935.94087723	394923466.6122815	74177780.51409271
219703903.51036406	49906272.57193928	49466838.72587501	356649671.3635034	108176506.34074007	133413491.30809778	279098567.00631595	73520276.00514685	80192163.23941669	97793897.35193619	130915385.3784991	48090687.61609404	47253818.6599639	62182590.80499203	198942465.1103999	58594133.93808497	150956018.09473407	42983116.94180609	33832256.11633378	131773290.08631216	26882712.64225465	170617929.47552437	64861154.384709485	43463954.693795	42743814.89290521	273770415.6649467	70517000.63996978	162010935.94087723	394923466.6122815	74034149.1114406
219703903.51036406	49898649.08166139	49466838.72587501	355561944.7593411	100585192.14785036	133409698.33059107	279058374.94474703	71513549.78267206	80027455.64033352	97793897.35193619	130915385.3784991	48090687.61609404	47253818.6599639	62038860.657586604	198942465.1103999	58491378.583236486	150824734.96083137	42974001.359492324	33736389.98413479	131772978.26188636	26851196.16901341	168926783.1895104	64861154.384709485	43300713.105341285	42743814.89290521	273770415.6649467	70489077.35064009	161389469.63873425	394923466.6122815	74034149.1114406
215797106.88979763	49644079.98213714	49466838.72587501	355051632.8508779	100585192.14785036	133222109.86844127	266232421.5748066	71092573.04616019	79785076.77616595	97793897.35193619	130915385.3784991	47905946.27541492	47208918.10502726	61420882.68648423	198942465.1103999	58113676.477742404	150824734.96083137	42972539.641931966	33507867.39789703	131461298.04483846	26768104.7792469	168460309.11917657	64822530.63481416	43300713.105341285	42684705.97182701	273770415.6649467	69813987.7976453	161389469.63873425	394923466.6122815	73920830.37546636
215797106.88979763	49587664.906924754	49466838.72587501	354762941.0123609	98641150.10565762	133222109.86844127	265426043.48906198	68798830.59760937	79785076.77616595	97242023.20486231	130491854.62672213	47905946.27541492	47106791.60083297	59508856.26774373	198501312.88526812	58113676.477742404	150685578.8757914	42343409.23525343	33492031.957330316	130780095.86032231	26554798.222855203	167697556.1783496	64822530.63481416	43300713.105341285	42684705.97182701	272768024.7873108	68811440.30911343	159858368.87995806	394923466.6122815	73865346.68436682
215797106.88979763	49362105.285863765	47597209.74271963	350681473.39018214	98606973.37591359	131189907.43016249	265426043.48906198	65517108.39347669	77682613.08434293	94998792.11272791	125782605.69530547	47648940.406866625	46922299.277544886	58839410.374093786	193881404.774836	58113676.477742404	147617908.30866823	41422408.682562366	31600427.03184604	130780095.86032231	25591287.071743827	166474486.52082175	64100723.219599664	43245102.07567211	42472762.45350141	266790969.57597908	67160426.89406979	158645119.79299533	388273876.8625053	73692758.72969578
215241358.95515177	49171292.456666715	47597209.74271963	350180307.30650306	98046975.52800119	130562665.06773072	265426043.48906198	64101506.897537276	77252733.79795653	93642865.00861244	125761273.34517401	47648940.406866625	46553353.46728789	58483628.97742912	193673682.17441556	58113676.477742404	146190831.23960617	41411736.93739641	31600427.03184604	130496187.93534105	25315559.44691882	166474486.52082175	63864849.448287345	42797780.11867204	42472762.45350141	265658517.6719328	66466765.980823904	157313536.8098118	387969135.1311384	73193258.62692186
214691174.2585698	49106862.26481883	47597209.74271963	348862265.43076	95365685.07929328	130504261.04297243	264229629.11173132	64101506.897537276	76168350.24226238	93525617.78999564	124007499.91132951	47635166.66776818	46502928.9196186	58483628.97742912	191832580.24098536	57876869.491624445	145984514.8272159	41142180.87969716	31600427.03184604	130428571.58906485	25208601.110475935	166474486.52082175	63726539.16231705	42797780.11867204	42422052.55598678	265658517.6719328	66461810.28841574	156766595.62291434	387969135.1311384	72904098.13034053
212115621.95235658	49028399.513778724	47385619.47432506	347748881.6645889	94131872.59978604	130489705.76457657	262636607.4674611	64101506.897537276	75829264.3034192	93425800.41249406	122032934.04089151	47629611.857159205	46500039.15368511	58483628.97742912	191670768.49444193	57109133.52255181	145984514.8272159	40840453.753783375	31542638.437867552	128943997.43544775	25197178.152353406	164050126.3477572	63726539.16231705	42322436.04838292	42321000.531241715	265310539.53351694	66461810.28841574	156766595.62291434	387969135.1311384	72290379.38946143
210069410.97075522	49015542.66213682	47375923.08146296	325612332.52685606	94131872.59978604	130404997.45397851	260282496.0102093	63657680.989133105	74952404.63762818	93044962.1736879	122032934.04089151	47629611.857159205	46496688.37930521	58369010.665264666	191114621.85554934	57042518.55837831	145984514.8272159	40409198.00704272	31533824.324849654	128943997.43544775	25191848.68634591	164050126.3477572	63726539.16231705	42322436.04838292	42321000.531241715	251003147.82699618	66162861.12020622	156307887.023938	387969135.1311384	71762032.3083002
206220894.57106104	49015542.66213682	47124383.77115112	325612332.52685606	93416591.82487613	129769998.80234505	256298480.69421935	62512063.328135654	74947705.39287913	92234845.03934	120685728.3996037	47629566.495110065	46394377.23103306	57613273.630268544	190973743.4133971	57042518.55837831	145792527.04950505	39804753.23849608	31440164.096890353	128068103.65023704	25054028.175654918	164050126.3477572	63461286.771958925	42110746.85229242	42295819.24711168	251003147.82699618	66147933.924422264	151440199.41494676	387208977.2995488	71762032.3083002
204751709.5067029	49015542.66213682	46680133.244492196	325612332.52685606	93416591.82487613	129769998.80234505	251643442.33321837	62512063.328135654	74947705.39287913	92234845.03934	119418833.75819372	47609113.27365314	46239659.89946788	57613273.630268544	190756979.28399518	56786227.68511502	145578241.23850724	39804753.23849608	31356766.692667354	128068103.65023704	24894031.58939787	162994442.54935333	63430267.14169377	41919787.094360396	42295819.24711168	250715078.9817753	65899602.17092149	151440199.41494676	387208977.2995488	71762032.3083002
204383620.579304	48933480.08856778	46680133.244492196	325612332.52685606	89068756.02267104	129056025.05072464	251084621.52477053	62380950.32899189	74707718.24448007	92234845.03934	119418833.75819372	47574837.715592526	45999354.21490302	57579173.70305439	190293597.28563341	56786227.68511502	145578241.23850724	39559502.72820314	31314631.128681242	127198280.74636066	24852996.49004294	162994442.54935333	63407392.25500832	41897565.958265714	42295819.24711168	250622421.365116	65752660.26504086	151279375.88334674	387208977.2995488	71762032.3083002
204351457.97038063	48678036.03022191	46575234.988572	321858191.989065	89068756.02267104	128873268.17556621	251071199.87008733	60523573.792783454	73462255.65080152	91393174.9997414	116871963.17413104	47544666.03714762	45250179.88771065	57572294.07857406	187395813.94059268	56647875.516728245	143884928.53194278	39552835.03050278	30998516.327745993	127198280.74636066	24281915.08786709	162451632.56817907	63164848.37050167	41897565.958265714	41964504.75995088	249863888.94570068	65355418.47792784	148194879.07747787	382818430.785542	71119238.04298687
202258238.26727647	48626277.39278953	46315151.415114686	318438363.3140002	89068756.02267104	128125167.70066749	249022276.80560115	60523573.792783454	72943174.27328372	91110830.82282205	116116000.07301572	47472452.35500728	44998758.313454665	57560588.28224993	187383946.0339673	56277944.11968644	143884928.53194278	39509401.83118431	30724204.493139867	127064260.02115318	23973010.976775102	162451632.56817907	63093356.51526138	41867215.6678182	41941665.01189753	248232248.03067145	65131751.26005015	148194879.07747787	382591328.280189	70851964.65926227
202258238.26727647	48606457.19866542	46210678.99999267	318438363.3140002	87200644.67965275	128125167.70066749	248411482.3159466	60523573.792783454	72943174.27328372	91110830.82282205	116116000.07301572	47406871.844828695	44919308.18809296	56581703.477108106	185259342.2516973	56221920.63046768	143571431.89115986	39505538.052233584	30724204.493139867	126916493.52870856	23803723.968512256	162411824.7360765	62855081.34462249	41689997.35597526	41927839.429773085	248232248.03067145	64324833.94529038	148139983.42522693	382591328.280189	70840904.67820032
202258238.26727647	48552118.66677504	46191502.99340259	317392196.1361837	86988981.84695397	128125167.70066749	248411482.3159466	59715775.95648448	72943174.27328372	91110830.82282205	116034876.90847543	47380708.484936126	44820350.50096575	56576303.00617501	184840067.1694454	56219377.50491596	143326126.269797	39222153.26541683	30589229.347132474	126297242.14756997	23623933.08405394	161913641.39675438	62559789.97762147	41678139.59384202	41888861.7131515	246644560.82770616	64324833.94529038	147979723.32100928	379725683.41288155	70831763.4488465
198935952.342865	48552118.66677504	45590339.75259644	315179846.4198776	86988981.84695397	127905567.52639043	245971010.6224634	59192196.65528738	72943174.27328372	91110830.82282205	115372193.72378175	47170543.301679105	44820350.50096575	56576303.00617501	184747265.3762353	56219377.50491596	143084471.48736897	39222153.26541683	30589229.347132474	126297242.14756997	23623933.08405394	161846469.0979659	62371569.456171684	41457229.54702998	41888861.7131515	243510089.47006246	64236423.23102686	147272182.25791237	379725683.41288155	70786855.65782908
198326287.5667861	48210062.47939196	45473369.679310225	313815426.96626717	85766517.46939746	127715996.7958712	244008988.63072327	59192196.65528738	72026948.25715446	90372119.02385363	115275387.52574173	47162262.4679097	44276249.49132428	56576303.00617501	181697474.69150993	56023041.50715557	143061648.9380616	37774134.93491743	29544554.080984734	126062951.69117175	23498853.779212613	161749464.52951577	62320954.892673165	41457229.54702998	41888861.7131515	243510089.47006246	64120159.18181053	147046652.66273808	376152087.78577226	69284138.68076493
197640400.1431266	48209010.344291724	45463329.098655686	312883906.226154	84443455.46699056	127184242.98711506	243182275.69021818	58400423.23039205	72026948.25715446	90365830.28677018	114200626.42045125	47114416.29351043	44259159.23768356	56280275.282604516	181697474.69150993	55828197.95867558	142380966.6179094	37774134.93491743	29503168.571635514	125820591.54592705	23413649.00236427	160031265.61419663	62320954.892673165	41325144.212044165	41853051.10784947	243424691.12859344	63668903.73043236	146959504.94164845	376152087.78577226	69284138.68076493
197606008.44815147	48209010.344291724	45462449.838336386	309933246.9785882	82722701.48365337	126988100.50500704	243182275.69021818	58400423.23039205	72026948.25715446	90364692.53351985	113858743.57363136	47017054.62355311	44256321.18102288	55279713.19373277	181697474.69150993	55802502.5854979	141738122.5829834	37774134.93491743	29501945.129367594	125820591.54592705	23331830.572183706	160031265.61419663	62320954.892673165	41325144.212044165	41722280.191473745	243258789.01035485	63668903.73043236	146643181.6056126	376152087.78577226	69284138.68076493
196672323.92067856	48195591.199182406	43867739.80759195	309573612.41326547	82146848.46621844	126110382.9547938	243072681.01724887	58000374.876301594	71241468.16465017	89615836.43732195	110836253.38185604	46951781.58883386	43541474.751997344	55279713.19373277	181635753.6193821	55802502.5854979	141247689.57597354	37565180.0052761	28676657.53157675	125454175.00254294	23299185.15327339	159752324.68409175	62143231.005184785	41325144.212044165	41222361.89897676	243027004.2249732	63668903.73043236	140116030.3716496	373053194.47998065	67743423.39933047
196320416.74911276	47401676.24924481	43701042.28334036	309296086.2246938	81122120.88923362	126084088.94122359	243072681.01724887	57519153.35359333	71241468.16465017	89615836.43732195	110836253.38185604	46941819.78274754	43541474.751997344	54838244.9826589	181602158.29549137	55734699.02702653	140987097.53280574	37565180.0052761	28549414.128753252	125409839.02571473	23171512.303922765	157889602.0851141	61954218.94343558	40682642.54525745	40927974.783012345	238535327.9681698	62878485.88768108	139283436.9618254	369642947.2918617	67743423.39933047
195380626.36333308	47394727.92249096	43701042.28334036	309209171.3078455	81122120.88923362	125493245.78885855	243072681.01724887	57049241.41618793	70511318.4658929	89274020.15920559	110836253.38185604	46808857.97882595	43541474.751997344	54838244.9826589	180352292.92173532	55686977.58597966	139509789.91842133	37565180.0052761	28549414.128753252	125071391.77088572	23020463.28560156	157707360.79159334	61954218.94343558	40682642.54525745	40784259.29998328	238261146.3208058	62878485.88768108	138713891.4630878	368905014.3168059	67743423.39933047
193645251.18421274	47224650.89905277	40912937.35962354	306899308.3644978	78465802.54328246	123890515.30194886	241943557.21645796	56749196.96143531	70365111.6609016	87885165.01743355	105555854.66628057	46301615.17667717	43510939.805485465	54838244.9826589	180301062.00066736	54753413.15355048	139509789.91842133	37310353.46339177	27403789.26631635	124181650.3471387	22745781.70977414	157707360.79159334	59658916.78568263	40603563.0757485	40784259.29998328	238261146.3208058	62315175.94077779	134753297.97675928	361217002.6291852	67743423.39933047
193478703.77175456	47032508.55122124	40912937.35962354	306899308.3644978	78465802.54328246	123890515.30194886	241623131.5150684	53091618.882620595	70344257.29114178	87885165.01743355	105555854.66628057	46301615.17667717	43510939.805485465	54838244.9826589	175937011.6428049	54663181.07907457	139335101.4210147	36801018.14209229	27403789.26631635	124181650.3471387	22497031.803082775	157689618.41791096	59658916.78568263	40603563.0757485	40427704.75613332	238261146.3208058	62207543.266094655	134753297.97675928	361217002.6291852	67679362.82839896
191492321.79917476	47002292.55770847	40912937.35962354	305160338.5609178	78465802.54328246	123890515.30194886	239251699.512632	53091618.882620595	70344257.29114178	87885165.01743355	105555854.66628057	46301615.17667717	43510939.805485465	54838244.9826589	175937011.6428049	54642299.47834802	139012863.2558734	36801018.14209229	27403789.26631635	122739398.92893822	22404079.52878206	157689618.41791096	59658916.78568263	40603563.0757485	40427704.75613332	233259131.71782053	62144759.600946896	134753297.97675928	361217002.6291852	66961508.332757704
190968365.22089443	46957581.6855597	40912937.35962354	302737045.74936956	77158576.17249948	123736871.42641048	239251699.512632	52756937.896898106	70005913.4392462	87885165.01743355	105555854.66628057	46097138.43775645	43456864.29831032	54076769.243150935	175937011.6428049	54495748.59858636	139012863.2558734	36473106.41083558	27378002.100952465	122286684.45561375	22346335.868791934	155181088.43196556	59658916.78568263	40289459.69102902	40098908.83783417	233259131.71782053	61695244.5646754	134552400.68274257	360842424.4997735	66942023.88193122
190968365.22089443	46775277.191030964	39972392.88151917	300220841.60631126	75868688.63682072	122414087.47462778	239251699.512632	52756937.896898106	70005913.4392462	87863190.86071457	105252596.7086406	45901479.38374819	43050130.248677514	54076769.243150935	175874050.91627723	54206012.484976165	138972946.31885216	36456669.67463841	27209667.33070675	121291108.73478922	22222181.81447162	155067333.92206046	58734946.034012556	40289459.69102902	40098908.83783417	232361721.8537377	61285394.298156396	134426792.23621547	360842424.4997735	66626512.18599244
190626143.35625458	46617126.12082623	39972392.88151917	262162262.2457746	73205048.64733951	122414087.47462778	238124926.90030432	52259482.332748204	69730158.81665218	87570413.07339919	104059319.65486231	45807677.297190525	42965402.371428356	54076769.243150935	175734644.7668306	54117046.128022626	138787912.8127925	36454815.072474465	27209176.04842143	121291108.73478922	22222181.81447162	154555805.0069765	58734946.034012556	40289459.69102902	40098908.83783417	232361721.8537377	60755947.60488335	131855158.37959689	360842424.4997735	66551872.47551261
189237056.46420792	46617126.12082623	39972392.88151917	249786220.63277084	73205048.64733951	122414087.47462778	236600329.9296341	52212331.78495766	69476485.34835231	87570413.07339919	103066371.57607256	45776585.31495751	42701725.51008378	54076769.243150935	174978976.78548205	53722369.770734884	138642910.13651225	36316356.53644616	27203560.51878663	121171798.76130152	21949114.46075966	154555805.0069765	58734946.034012556	40261817.813619934	40098908.83783417	232361721.8537377	60755947.60488335	131855158.37959689	360842424.4997735	66551872.47551261
189237056.46420792	46609015.477843545	39972392.88151917	249786220.63277084	72508189.01129481	122157591.06365256	236470260.50745454	51760177.98241087	69476485.34835231	85463586.6299504	102769809.95916963	45709125.2070251	42280600.59641216	53740292.45043051	171917063.33117038	53722369.770734884	138642910.13651225	36316356.53644616	26929631.17772924	119749947.55373485	21871044.84745892	154555805.0069765	58734946.034012556	40242209.77446708	39696157.02873493	231289363.29100534	60255746.15223767	131855158.37959689	358068324.2477666	65806421.847568884
189237056.46420792	46609015.477843545	39972392.88151917	248980571.75595957	72508189.01129481	122157591.06365256	235165465.1733054	51739196.32114673	69381091.80305648	85463586.6299504	102121875.90178369	45709125.2070251	42280600.59641216	53678418.45538669	171917063.33117038	53722369.770734884	137960536.92034128	36180233.390853934	26924832.0283487	118822936.85617012	21871044.84745892	154028823.97038248	58734946.034012556	40242209.77446708	39696157.02873493	230478922.44673735	60255746.15223767	131301519.58887038	358068324.2477666	65806421.847568884
187505018.2446748	46589771.70911026	39875425.09154532	248957367.20949674	72449977.11373992	121396612.71639326	234719365.2912776	51629730.93213607	69301047.9265253	85463586.6299504	102067350.79265642	45631345.24977736	42108567.119300514	53678418.45538669	170650249.28394794	53722063.52285394	137808669.39450634	36066288.239578106	26818108.1073095	118551980.62795311	21741680.53876783	153547176.489367	58193926.591270536	39559665.3305377	39503055.667058446	229151971.37710816	59982967.402712405	131301519.58887038	358068324.2477666	65676415.04243948
185955946.95796683	46518674.74188826	39752553.89207165	244741716.74477845	72342699.26511756	121178086.44827941	232813960.83064067	51451827.334712505	69227022.04735571	85459191.23789115	101762246.89041716	45230070.96051571	41787491.30639671	53678418.45538669	170616463.528334	53483950.59985925	137808669.39450634	35918980.43505993	26645263.13616635	117628730.60426094	21620645.667470373	153545433.24859816	58193926.591270536	38886160.21138442	39466899.65484219	228920874.48394993	59982967.402712405	131234816.482783	357805359.7131848	65385196.148551114
185930559.4634337	46516865.734450154	39752553.89207165	243735133.58696133	71039937.5947903	121178086.44827941	232692406.62818095	49953222.61951409	68535616.06554319	85459191.23789115	101762246.89041716	45179433.15634219	41713247.29417734	53643276.78218621	168521449.60140336	53312082.02076575	137022758.33682817	35319352.02809958	26604313.789688095	117138285.23050201	21049743.6076448	152948008.25711918	58193926.591270536	38886160.21138442	38811968.87811226	228920874.48394993	59439484.7052711	131163069.86007385	357687321.19263095	65056439.18530973
180756724.4585719	46374907.8607891	39610220.93129582	243305978.2606026	70997849.62059651	121161352.89559598	229462634.59048584	49132310.73832978	68401999.76008292	85018353.88721487	101762246.89041716	45178772.71992115	41493776.369435884	52913280.51794683	168521449.60140336	53218678.9449296	136461580.20352253	35319352.02809958	26424968.049072336	115123049.29259855	21049743.6076448	152368662.38987452	58183323.616200075	38886160.21138442	38653417.1886861	228920874.48394993	58814258.234175205	131108609.6198396	355239625.8926526	64847591.74328004
180756724.4585719	46315924.08310444	38197239.84618009	243305978.2606026	70796340.28835183	121090605.07659142	226294620.92207333	49132310.73832978	68149916.38049988	85018353.88721487	100145204.98332736	45017345.337877646	41469959.27443459	52913280.51794683	168521449.60140336	53166477.67633901	136317428.88293692	35250383.92004825	26384801.958134018	114627805.71594135	21049743.6076448	152368662.38987452	57548707.83499407	38742271.576405555	38653417.1886861	225283084.1765271	58345761.794810794	128190180.1524897	355239625.8926526	64778457.9233223
179636585.56691563	46154292.5065956	38197239.84618009	239814623.48168394	69966109.81426921	121047122.5659707	226294620.92207333	48007678.15226284	68120321.59045595	85014570.44600187	100129312.43132786	44937256.52668983	41442708.51218451	52251961.42036613	168267341.94509494	53083319.45014452	136317428.88293692	35054988.775559604	26142157.7899902	114335093.89742093	20855745.05814026	151728565.99555263	57548707.83499407	38742271.576405555	38631442.624992214	225283084.1765271	58309336.9611187	128190180.1524897	355239625.8926526	64771041.24133329
179636585.56691563	45937151.642273396	38197239.84618009	238569651.5558029	67160817.19609995	121039402.29071248	226294620.92207333	47870381.82598072	67829508.19933097	85014570.44600187	98383447.66431116	44937256.52668983	41422550.64822883	52180074.116698496	168267341.94509494	53075397.90051506	136072207.70981565	34988285.25141277	25900228.448262278	113906421.97761858	20632697.34875869	149375011.50480515	57548707.83499407	38742271.576405555	38595992.97258003	224036432.5108841	58283571.519127205	127045613.62800618	355088186.432578	64644332.370621264
179012616.2012359	45929103.56721983	36610307.933996014	234743037.4029929	61035606.91012345	120441630.074513	225080572.667861	47799160.3995172	67753544.47796516	84980702.14415339	94773669.52146344	44937256.52668983	41407265.27732562	51957542.393662766	168046735.0057499	53036971.80573191	135720902.39716998	34982732.45203714	24704943.409389198	113827232.13258947	20578457.784510665	148976103.0117152	57406623.167660445	38480413.221033335	38362571.91222967	220564787.72672403	58079068.81565669	122128438.83039054	352538640.77461666	64514827.07649145
179012616.2012359	45929103.56721983	36610307.933996014	232257337.33598188	61035606.91012345	120441630.074513	224859045.23138607	47799160.3995172	67749937.03061819	84969643.86094071	94773669.52146344	44791405.64949345	41404083.92369746	51883269.06266143	167893883.209655	53036971.80573191	135284083.76128423	34970527.17738377	24704943.409389198	112925738.48402233	20570921.295840766	148976103.0117152	57378106.333033755	38480413.221033335	38236432.80329985	220564787.72672403	57902927.96148599	122128438.83039054	352538640.77461666	63915139.335375056
177061142.7355673	45577770.24924791	36245254.38758093	224685565.13298124	61035606.91012345	120040542.17206249	223303121.83713105	46363777.4666274	67341015.15877992	84269778.81148832	93799065.8243175	44754581.250387534	41144983.13892669	51443160.62521603	166890466.30962422	52861122.34366341	135080245.57812878	34726854.7585264	24163857.422296	112881342.85802162	20353427.118361555	148938713.81859353	56720266.54173863	38463876.46228771	38236432.80329985	219891388.10874155	57825621.43723412	122128438.83039054	350883474.16904044	63911805.51656749
177009551.64065868	45372767.49226306	36245254.38758093	224685565.13298124	61027976.36308427	120040542.17206249	223109723.07372236	46307611.956069864	64811088.30148937	84269778.81148832	93799065.8243175	44675642.47041696	40553630.90476178	51103437.786607385	163907667.88725895	52710217.66003609	135080245.57812878	33606081.420960404	24163857.422296	112574416.49644831	20067437.94233428	147939391.32031724	56720266.54173863	38158307.95024337	38236432.80329985	219891388.10874155	57632554.55242471	122128438.83039054	350883474.16904044	63428701.71634045
169855223.41409308	45372767.49226306	35806145.55616822	218432345.89610475	61027976.36308427	119467557.87556374	216498605.08191964	45868515.33203628	64811088.30148937	83363362.68091354	93799065.8243175	44675642.47041696	40338266.79688591	50339291.99674378	163907667.88725895	52710217.66003609	133883009.25183831	33514890.415412728	24163857.422296	112432198.27990682	19474784.83348962	147939391.32031724	56720266.54173863	37509744.359475315	38236432.80329985	219734914.08100548	57160071.913642615	122014106.72780709	348874847.4740939	63210388.93798887
169855223.41409308	45372767.49226306	35806145.55616822	218432345.89610475	59966129.142699435	119339112.83215582	216498605.08191964	45194707.85612965	64811088.30148937	83363362.68091354	92452261.30264166	44614896.37220312	40095487.84842475	50226143.2676025	163907667.88725895	52710217.66003609	133740188.63114968	33514890.415412728	24163857.422296	112089501.2421245	19474784.83348962	147428883.088098	56597383.91977141	37509744.359475315	37949824.18862976	217845669.712179	57160071.913642615	119107718.67039905	348874847.4740939	62830643.69567881
155935670.64485654	45372767.49226306	35794890.62859061	218432345.89610475	59896491.50518803	119323449.1738399	213641838.86838573	45089416.25717841	64674761.61505948	83123396.4505711	87120380.5468456	44511356.9535012	39463688.59025385	50226143.2676025	163093448.16143438	52401755.20053585	133689509.09431902	33309622.64739082	24131300.957490213	111634353.5458787	19445844.74253997	147308614.71120515	56555188.32032554	37214056.21323315	37949824.18862976	214250891.49074492	57158685.33882932	115006499.83061236	344458407.76582426	62721469.15119849
155935670.64485654	45308799.34386785	35789625.43848206	214808490.9550845	57763312.98444511	119189505.87088528	206354205.24364957	44335213.38159019	64639516.57160474	83085149.72686544	85698908.69122526	44368599.690956846	38912207.862655625	49707489.56806269	162276096.7739106	52401755.20053585	133689509.09431902	33216078.501714252	23696678.828323912	111422733.68868977	19236792.505186893	146250222.2039342	56334123.926214054	37036921.250431865	37949824.18862976	210283004.1259489	56724608.96316261	113481081.39014284	343155428.4421772	62721469.15119849
155935670.64485654	45287014.357423574	35621741.27544722	214808490.9550845	57349568.37894604	119140179.15742038	206354205.24364957	44012399.35049309	64419864.708872564	83078367.03115728	84297230.89670378	44139234.437911674	38883190.076891266	49707489.56806269	161676018.3414941	52230775.51559888	133268855.26999965	33129516.571397778	23668350.594476458	110864396.03572406	19200609.134806838	146245661.3612464	56334123.926214054	37034985.11470956	37923110.96176458	210283004.1259489	56553221.507460445	113355090.55426617	343155428.4421772	62479370.637346685
155935670.64485654	45037486.30197614	35147944.708024986	214808490.9550845	56988432.050925404	117973827.89246672	206161475.5466693	43236986.10881914	64250404.40857935	82375417.6655195	84237574.37765644	43941554.62822377	38750448.24811093	48642870.40777146	161288357.33595505	52230775.51559888	132677219.7671089	33095568.64559644	23588866.891554352	110864396.03572406	19142343.150890883	146137581.43364823	55960990.08198224	36917032.01328768	37923110.96176458	210283004.1259489	56488798.48931067	113102004.04643813	343155428.4421772	62411500.10793975
154443880.0897776	45037486.30197614	35147944.708024986	213375129.1848808	55690615.405715466	117973827.89246672	205359610.2257521	36857018.68165587	61645295.74900583	82326281.9841387	84131691.29426576	43941554.62822377	38059155.19562227	48642870.40777146	153764212.07689092	52130219.96970617	132179516.17779131	31797808.85474853	22987570.716794338	109848901.87366964	18479247.271147095	145026533.13861597	55960990.08198224	36915083.34988436	37720310.387753025	210283004.1259489	55831038.644040324	113048791.22403508	343155428.4421772	61953256.65772261
153936796.12229222	44909417.63151129	35147944.708024986	212563576.51569194	54329114.85696118	117973827.89246672	204940184.63682467	36857018.68165587	61368182.11029629	82323427.83950987	83694797.55921999	43853152.481047645	37968990.668449484	48642870.40777146	153383662.81004658	52047002.70736746	131401444.36948845	31559388.058497287	22987570.716794338	109783197.347016	18198859.60720879	145026533.13861597	55687016.282389425	36911978.13149547	37720310.387753025	209598652.84714824	55465808.94520574	111519716.20689887	342685447.793773	61485238.83638603
151682036.94388843	44880766.12291341	35138730.592274085	208687009.0336159	54329114.85696118	117973827.89246672	204548032.78478134	36857018.68165587	61368182.11029629	82313525.99878933	83184003.01952027	43794554.1286205	37968990.668449484	48642870.40777146	153383662.81004658	51918651.51373532	131115992.95137826	31497120.2036113	22987570.716794338	109646308.64891092	18174100.381671946	144761374.98256367	55672614.68029402	36911945.22125953	37708322.39803567	205205435.46880487	55366213.74830032	111519716.20689887	341832485.10911894	61457393.368224904
151018919.2978548	44880766.12291341	34959992.30121316	208687009.0336159	54031281.088809066	117973827.89246672	202431501.8075915	36857018.68165587	61368182.11029629	82302795.98050137	82359012.28997374	43770749.69185191	37968990.668449484	48642870.40777146	153383662.81004658	51918651.51373532	131115992.95137826	31497120.2036113	22790348.926622264	109646308.64891092	17951164.325242512	143724615.33131146	55655893.29507307	35976260.61192313	37699529.563624464	205205435.46880487	55366213.74830032	111337633.57328306	341804829.69259894	61444021.03067226
151018919.2978548	44698658.41869154	34544429.78434593	207889307.66455686	53614083.99709145	117260495.3708278	201560291.94682837	36461652.2570557	61311839.346176386	81819180.12312253	81313163.06659754	43558891.70910015	37004868.29762115	48642870.40777146	149180768.86285043	51703550.15429816	130854064.96761134	30889770.943501312	22404786.90333589	108689759.22573204	17903203.914468683	143544151.0323953	54781120.75192546	35976260.61192313	37288796.877644695	203333346.22869095	54023506.77068197	111007753.03401667	338945322.91518945	60986264.22677439
151018919.2978548	44623124.02242132	34424088.6130436	205096756.1785204	53614083.99709145	117260495.3708278	201560291.94682837	35821892.34117024	61306034.53033869	81747652.88842939	81025329.9915674	43551219.80546679	37004868.29762115	48601274.42581588	148910150.7884831	51686509.88141841	130571455.80030286	30889770.943501312	22404786.90333589	108137376.74115911	17873869.163707282	143544151.0323953	54781120.75192546	35976260.61192313	37288796.877644695	203333346.22869095	53558030.56705005	110970275.44669943	338883770.62515414	60986264.22677439
150711776.95888627	44451068.781508036	33708026.88371601	205096756.1785204	53551029.23329679	116954311.1008968	200721415.11052823	35072482.70368429	60187409.88440418	81420200.65392368	79156335.59399636	43367154.99793967	37004868.29762115	48025079.01205155	148910150.7884831	51460882.42867426	130418819.08452936	30438573.730066013	22014802.6321079	107496559.8972202	17253720.204984948	143107856.2894884	54781120.75192546	35976260.61192313	37256590.026593156	203333346.22869095	53429292.28989546	110345709.59484167	338883770.62515414	60808613.300922215
150398151.4544283	44198486.38668581	33656578.0368564	202254155.75934044	53065908.73674153	116945978.27861221	200710858.6734809	35009769.21136367	60187409.88440418	81329254.06637523	79140221.82400188	43359917.26286146	37004868.29762115	48017115.44844753	148534362.34682256	51446005.86570335	130343723.17910972	30363917.09480853	21964077.960217346	107133113.06967251	17230773.08580758	142585200.22522396	54781120.75192546	35972937.62011717	37042991.15830426	203091305.7262049	53408396.92673468	110234325.73037113	338883770.62515414	60694048.24399424
149450637.0428104	44183088.98283252	33589437.436799444	202254155.75934044	52228787.03551255	116737152.77931394	200669463.4807573	34584661.416327	60187409.88440418	81283626.40756227	78984444.04102889	43292550.20481659	36908253.18031222	48017115.44844753	148534362.34682256	51441886.47261866	130240220.83991475	30363917.09480853	21356084.797793124	107126235.46545719	17230269.966893923	142563529.62568536	54730538.59787288	35925170.41681582	37042991.15830426	202154648.79449654	53123648.90525641	110132282.54415415	338294251.81853133	60480329.82872015
149450637.0428104	44176523.37379049	33585962.28301822	202077519.44186255	52228787.03551255	116737152.77931394	200353174.07245785	34202484.28921697	60187409.88440418	81277000.9820048	78979126.71845497	43231119.41000367	36871778.67410882	47767393.812998846	148404940.21113205	51353018.063523754	130240220.83991475	30270749.58901541	21356084.797793124	106684429.60635898	17225263.543803185	142563529.62568536	54676385.83142922	35918826.7252382	36993649.214650616	202154648.79449654	53122906.412082955	108713581.68017648	336187917.43240255	60480329.82872015
149412601.3684837	44164984.64207308	32984212.82051121	200783630.72853205	52228787.03551255	116714079.26278152	200353174.07245785	33974297.94779876	60078931.20069422	80899574.8506298	77432150.14055794	43092375.63491894	36751141.0207152	47607272.75172072	147999880.56360123	51353018.063523754	129741457.43667367	30270749.58901541	21234716.44855802	106684429.60635898	17225263.543803185	142355712.913346	54314803.86251984	35903960.25609531	36756678.300071724	201061626.90304458	53122906.412082955	108453770.63970828	336187917.43240255	59989727.70514728
149112583.54391176	43933387.345574394	32984212.82051121	200357616.4781516	51865639.07146801	116660444.50026977	198219635.07450983	33396567.11031524	60078931.20069422	80714096.86258829	77382728.16020489	43092375.63491894	36697104.92881094	47607272.75172072	147999880.56360123	51338367.04964689	129726060.92666619	30270749.58901541	21115801.98880761	105508798.70435242	17192277.578881223	140508976.27925336	54314803.86251984	35710561.36914856	36756678.300071724	200323522.87323973	53046078.695380315	108370847.30404337	334820557.1188551	59989727.70514728
148194743.88612464	43917152.61957464	32932281.938561965	200357616.4781516	51598231.397680156	116505747.10918841	198186210.79395053	33252724.03697942	59965717.76680952	80580215.15894452	77350021.3264139	43074595.598087475	36674796.568584085	47479686.86582223	147719354.09694284	51202732.983224794	129630905.21461777	30229293.583543632	21102142.583762668	105508798.70435242	17135432.440412622	138636623.13149267	54276082.93627413	35708543.09054541	36756678.300071724	200323522.87323973	52608952.58455214	108114635.22464335	334820557.1188551	59979391.805342875
146529876.59992063	43914383.15979535	32932281.938561965	198435061.91904032	51369329.64746608	116089575.32627368	194738568.60342565	32573589.45204908	59789554.29108327	80446615.94884193	77180912.60556829	42868059.33273175	36438964.43931717	47091517.67386888	146651743.5768951	51196048.0581534	129435609.8129276	30011100.834427513	21068687.36848727	105410864.27169825	17020789.186988182	138636623.13149267	54078056.52967229	35694873.5812571	36756678.300071724	200004505.03184825	52499610.95598231	107546836.00118594	334518331.63693273	59654200.552423164
146529876.59992063	43869484.93446587	32596849.949425615	197859454.11361974	51369329.64746608	115721255.80552149	194738568.60342565	32529864.52366031	59747333.176434994	80425950.42529196	76499305.18694995	42800036.6448756	36438964.43931717	47091517.67386888	146651743.5768951	50997653.19041057	129004707.98133458	30011100.834427513	21054743.301216997	105280587.26703103	17019825.197858594	138609455.9905265	54056850.9978174	35568949.43510991	36490730.68246819	198306583.76937184	52455265.127611995	107313852.84465541	334122690.1363467	59604149.1128691
144069889.53523594	43595199.88084201	32596849.949425615	197787397.90313464	50168583.2930661	115501372.44915771	191296524.72264788	31772656.36893757	59638400.79160832	80425950.42529196	76075855.32963666	42598711.91069864	36438964.43931717	47057790.77913349	146536556.32965347	50997653.19041057	128980036.27619313	29926880.35682482	20858808.344240412	102487564.3229506	16961786.33968086	137060606.97953853	53876473.7392564	35558923.64509751	36490730.68246819	198306583.76937184	52449093.90432825	107291516.1064718	334042913.65818155	59486899.69711741
143520347.80028984	43595199.88084201	32247137.274064608	195635698.072235	50149466.8276493	115439506.16254121	190996365.19220304	31772656.36893757	59638400.79160832	80155614.42901814	75793757.76359293	42598711.91069864	36200465.19128552	46874208.064885594	145270579.7890995	50780661.21387653	128976100.23021866	29690928.999272026	20542408.094509963	102487564.3229506	16732878.724322349	134936418.95301607	53585944.17753001	35108410.073028095	36485880.288194135	197273583.09439066	52390538.34696507	106005746.58681226	333101867.279967	59468757.46440865
143496260.88666925	43578246.78068759	32203322.934746984	195632601.01052207	49870946.093141794	115053946.38509335	190996365.19220304	31772656.36893757	59230777.980425954	80146730.98699331	75793757.76359293	42437562.39477257	36200465.19128552	46728978.17726465	145270579.7890995	50780661.21387653	128318923.11215755	29690928.999272026	20542408.094509963	102487564.3229506	16730692.916168643	134449459.1218037	53585944.17753001	35108410.073028095	36343327.41682527	197273583.09439066	52339731.06319872	106002220.8887222	332809877.13646513	59262514.127519
143388662.70926216	43577447.624433585	32203322.934746984	194432090.04606438	49738977.26493648	115053946.38509335	190108621.69181705	31772656.36893757	59230777.980425954	80143828.67786905	75630146.71591851	42423625.95775881	36200465.19128552	46647233.76698244	145099948.52481836	50780661.21387653	128318923.11215755	29613584.96091427	20542408.094509963	101551218.85441443	16570057.891673492	132878459.04054135	53585944.17753001	35108410.073028095	36343327.41682527	197273583.09439066	52151704.365558304	106002220.8887222	332809877.13646513	59249794.22841471
142057965.05826	43505767.31330233	32203276.99850847	194431086.4087662	49738722.98743428	115049885.30779043	188419388.78517428	31257709.035589274	59230581.66721063	80143828.67786905	75603524.9878363	42423625.95775881	36180873.59712962	46647233.76698244	145033948.52104124	50780661.21387653	128183985.5908645	29613584.96091427	20531981.28818841	101504853.82793424	16570057.891673492	132340132.9288308	53585409.68321309	35108410.073028095	36343327.41682527	197256760.75496367	51798587.75029658	106001690.85251184	332801734.20623183	59246368.66939382
140862748.66688722	43419115.53373894	31965764.802813407	194323162.93372038	49498443.85749221	115048089.69216873	187392859.9081161	30641300.144194175	59019422.4496408	80086402.6204364	74325410.18187693	42423625.95775881	36165651.570218176	46432227.461088225	144146431.40795457	50704301.33662614	128183985.5908645	29552775.981343914	20531981.28818841	99877165.9115835	16514139.861082533	132340132.9288308	53559817.77891027	35024187.04648303	36246166.35604605	197256760.75496367	51792113.85828345	105933063.47761285	332751049.98908967	59246368.66939382
139817648.02521637	43419115.53373894	31917309.354607247	191469624.70599565	48367741.1763657	115030233.81454223	186359910.16036427	29922729.62943058	59019422.4496408	80052447.96975152	74325410.18187693	42196494.84011515	36108422.37227485	45935927.89394884	143608069.5353216	50571612.12497182	128069229.82403214	29457132.75645043	20271022.95964944	99877165.9115835	16497362.94596902	132188023.55365561	53465840.883090295	34844203.391638264	36226263.66903505	197256760.75496367	51707932.42829135	105929022.47703382	331274014.5053963	59034989.2860437
139674034.33425748	43394687.71055277	31665310.01732052	191469624.70599565	48151625.20675493	114691540.55765972	185998771.03863198	29229386.6206006	58956170.91817245	79795143.16627209	74325410.18187693	41950761.644916296	36016059.4396845	45912076.499562405	142876422.0276513	50452608.21422934	128058073.13426201	29349647.03690157	20267988.17500475	99877165.9115835	16371125.309078448	132179192.58316226	53283759.72526452	34844203.391638264	36111514.65228946	196789680.56059247	51266135.08169975	105773324.68808973	331220606.6501098	58890382.103894055
139580025.82017767	43212118.314844444	31665310.01732052	189829948.6478026	47321934.9675231	114647965.57131857	185994219.25016072	29229386.6206006	58956170.91817245	79795143.16627209	74271684.87842	41950761.644916296	36016059.4396845	45912076.499562405	142876422.0276513	50385287.81951028	128051534.88554941	29349647.03690157	19896109.94745469	99253206.75311974	16368749.705393426	130606805.42606097	53255902.00402721	34480146.776143424	36111514.65228946	195285727.79711303	51266135.08169975	104930317.53019534	330965054.6794108	58890382.103894055
138401964.94509444	43188584.39074178	31665310.01732052	189060037.26089886	47321934.9675231	114620667.37021388	182200610.07358304	29038723.732329734	58807749.03452586	79795143.16627209	74001236.71502386	41937491.143619105	36003853.7627525	45832238.3879386	142876422.0276513	50377703.731995314	127846901.7601262	29328540.867338978	19858735.683850966	99253206.75311974	16357621.976952713	130230233.78934492	53200330.550868675	34449025.93138905	36043553.49636645	195285727.79711303	51266135.08169975	104930317.53019534	330880441.631554	58890382.103894055
138401964.94509444	42865252.22358644	31347409.430120956	186539387.78819638	46051466.60198114	113230428.0560717	182200610.07358304	26906342.446671996	58568106.5049403	79011305.80502303	71235499.13546938	41523672.50413319	35556325.13253991	45574539.252036735	140749899.0985479	49844665.765449844	127145440.09256855	29032433.16257023	19294147.408938207	99084928.01262139	16357621.976952713	129432130.59477359	52361119.23893466	34356492.12526977	35696587.05587305	193576536.3047367	51266135.08169975	103182259.56963463	328280532.20735717	57995881.31653228
137039752.46699345	42850558.70760739	31271905.739913598	186522883.50465015	46051466.60198114	113230428.0560717	181697965.52635443	26906342.446671996	58506692.81204211	79011305.80502303	71235499.13546938	41523672.50413319	35556325.13253991	45574539.252036735	140749899.0985479	49844665.765449844	127145440.09256855	28889491.034814317	19294147.408938207	99071887.44639017	16227149.09038816	129432130.59477359	52361119.23893466	34221166.66665235	35696587.05587305	192493890.54716846	51266135.08169975	103182259.56963463	327721224.3513758	57995881.31653228
135984038.8320593	42819488.699192055	31208176.722731955	186462065.38424748	45611020.55776175	113230428.0560717	180157606.3579915	26484493.448282517	58497316.40202323	79011305.80502303	71235499.13546938	41523672.50413319	35506390.49838819	44730788.549783036	139887094.78882253	49844665.765449844	127145440.09256855	28872452.626676142	19294147.408938207	98530937.79968609	16208202.578666879	129403372.40483573	52361119.23893466	34214598.35045692	35696587.05587305	192493890.54716846	51216794.341219366	103182259.56963463	327301785.2295666	57889714.394203916
134351104.14472333	42632006.853212245	30775336.493106175	181238596.86359957	44978230.70178618	113069983.59386647	180157606.3579915	26484493.448282517	58312103.41424069	78721823.68027131	69353019.35613273	41491586.23339568	35383159.67648017	44730788.549783036	139887094.78882253	49809163.171290874	127017002.62861262	28872452.626676142	18779454.367114667	98516503.80471826	16195046.126632622	129392013.58262916	51974684.57790183	34070849.91569908	35696587.05587305	191052385.54000622	51209618.34501271	101710595.26769711	326750678.79143685	57831401.1050602
134351104.14472333	42450401.851774484	30775336.493106175	181238596.86359957	44978230.70178618	112708200.14528304	179637555.2094488	26484493.448282517	58212304.18531795	78664227.78080878	69353019.35613273	41356812.01570923	35213291.89759995	44730788.549783036	138857016.15528992	49655515.98804043	126867443.35504903	28552549.386380915	18779454.367114667	98015200.15280844	16189186.156354472	129320286.58410278	51881881.01817597	34058981.50158967	35571735.372049116	191052385.54000622	51026618.42822812	101710595.26769711	326324969.2049315	57486193.32132965
133736302.58228138	42217568.765696466	30775336.493106175	181238596.86359957	44978230.70178618	112494064.55444227	179330033.86771268	26174587.48968287	57686455.15289399	78664227.78080878	69221953.216495	41356812.01570923	35124027.91368435	44507620.6845602	138295207.44902077	49515175.58990829	124378290.70983303	28549804.700867366	18615763.31999021	98015200.15280844	16021789.323482815	129320286.58410278	51503114.67325013	34058981.50158967	35502272.53519132	190619257.95025826	50928193.398358114	101297641.4112125	326317328.2737924	57271697.6491933
133627851.09805058	42217568.765696466	30775336.493106175	180999326.72525078	44681985.93978241	112494064.55444227	179277802.27081734	24507802.06215419	57686455.15289399	78664132.49381025	68038682.4422976	41080288.44493283	34865913.096283816	44507620.6845602	138295207.44902077	49515175.58990829	124372911.21950224	28310180.7440413	18399791.95820844	97942880.41345382	16021789.323482815	129139794.77917862	51503114.67325013	33991990.18993901	35447970.2565015	190619257.95025826	50923181.39094314	101297641.4112125	325446110.73997927	57271697.6491933
132080328.79353741	42189256.461487934	29928970.33833	180701244.73407397	43271094.88054435	112346044.96676223	178454518.6852516	24465693.26377881	56646589.810300894	78512066.51453811	66635827.2871345	41080288.44493283	34865913.096283816	44507620.6845602	137882870.02714583	49416769.74801666	124372911.21950224	27995065.76096102	18150797.981853615	97890177.0023852	15976669.179189702	129017062.83143537	51503114.67325013	33990112.029778734	35290756.81926633	188578935.47331133	50626195.73548511	99866259.25229993	325446110.73997927	56853577.69130475
131092556.123772	42132635.365211114	29928970.33833	180692066.03510737	43271094.88054435	112330162.8815544	175788351.75269577	24084469.46096793	56072946.95073453	78161742.19540696	66635827.2871345	41080288.44493283	34657707.47313727	44507620.6845602	137703489.01146036	49280768.014781564	124036706.78475496	27382425.136151463	18103055.786981955	97425536.94540563	15923941.437632674	128030495.26000556	51429169.17581902	33987147.490054585	35262392.88710884	188578935.47331133	50626195.73548511	99611900.17692876	325327402.8509825	56847549.96667236
131030779.04709136	41846855.13233891	29889113.653794143	177492234.541228	42180012.68474184	111561800.26644433	175788351.75269577	23337522.928696148	55193902.89596165	78161742.19540696	63895245.857898794	41080288.44493283	34646615.88572335	44151068.272964545	137022109.24826786	49276063.98033909	124036706.78475496	26940553.927695736	18065713.600579236	97067376.44181785	15848359.839083312	127789070.77125809	51400179.26024004	33854518.234601766	35262392.88710884	186548486.99622634	50496548.48891406	97548078.52032894	323052222.6757346	56699782.02738828
127531895.67140523	41814748.42574956	29844735.774244078	177492234.541228	42180012.68474184	111561800.26644433	172779219.67707512	23332051.641177513	55176754.7666727	77948933.77640627	63895245.857898794	41080288.44493283	34618211.688103124	44151068.272964545	136993205.82390526	49276063.98033909	123932294.60604191	26900621.895116903	17822812.264002796	97067376.44181785	15739377.950242613	127482660.43440591	51319174.526155785	33545483.096954487	35257264.90329719	186548486.99622634	50166825.2200464	97548078.52032894	323052222.6757346	56699782.02738828
127531895.67140523	41807429.575011685	29789080.256255638	177492234.541228	42105405.292909995	111561800.26644433	171939906.96059805	23307512.96338553	55094269.92051862	77948933.77640627	63895245.857898794	41074407.086636916	34453743.70334217	44123314.73700302	136349412.7936745	49265335.619738005	123820455.24551399	26862408.15224857	17822812.264002796	96927204.70968974	15382941.275378957	127271265.52685836	51263439.270123385	33524583.77290515	35253446.29169751	186548486.99622634	50095369.182238355	97548078.52032894	323052222.6757346	56697179.913735956
124897450.24019057	41752088.198754795	29696205.48466459	177492234.541228	41836417.96254915	111561800.26644433	169022505.4424616	23307512.96338553	55081266.143288165	77948933.77640627	63895245.857898794	40677649.897553064	34453743.70334217	43781825.23469512	135800898.16314003	49023960.34287873	123041358.78445514	26731007.948070988	17822812.264002796	96829642.772925	15378486.808294242	127271265.52685836	51229225.85421052	33024965.80935621	35253255.95348357	186548486.99622634	49971621.280404456	97422471.75477242	323052222.6757346	56413058.56925243
124897450.24019057	41692505.879511945	29648557.50537719	177492234.541228	41485641.91511343	111561800.26644433	169022505.4424616	22421633.22808065	55033421.8547192	77948933.77640627	63360956.20464091	40677649.897553064	34453743.70334217	43244034.36332075	134954313.6983302	49023960.34287873	122979348.30152236	26731007.948070988	17009198.57373919	96213380.09929895	15359191.024357168	125274430.31384486	51228173.7818474	33024965.80935621	35071883.839070596	186508324.67771134	49934579.88794715	96729382.41909645	322590580.3085095	56396878.29409369
124897450.24019057	41682042.723316506	29496810.815794162	177492234.541228	41475091.629456565	111557398.1001378	169022505.4424616	22421633.22808065	54431237.28719895	77923856.3186386	63170972.86705171	40677649.897553064	34444197.20601283	43244034.36332075	134405097.04793677	49023960.34287873	122634344.09912916	26355346.25393812	16981634.79515886	95539414.30946833	15359191.024357168	125274430.31384486	51175320.588166684	33024965.80935621	35071883.839070596	185510411.75931424	49635542.019615754	95965893.03974189	322590580.3085095	56256292.21126471
118520477.07421887	41615895.33215288	29496810.815794162	177492234.541228	41433963.81036472	111539635.64262018	168002462.31025395	22365530.20028531	54416012.10859269	77847967.31980754	62972676.59508662	40531731.10834413	34253832.62403261	43237694.62435527	134405097.04793677	48844232.34109281	122203655.82485557	26282908.395313557	16282997.474684933	94990183.19063795	15359191.024357168	124884098.34260458	50823493.7291155	32997096.948352475	34989632.85108987	184914114.4121424	49506880.06544205	95566300.09863733	322589421.699487	55916341.04108158
117889737.80278397	41615895.33215288	29210344.086474143	177492234.541228	41423286.84586787	111273966.02138875	166751020.07705596	22365530.20028531	54416012.10859269	77635086.62444986	62876893.54154386	40531731.10834413	34197385.78474869	43220449.21392649	134212030.83882713	48844232.34109281	121694562.4936751	26282908.395313557	16282997.474684933	94888004.68395972	15292725.571439516	124884098.34260458	50823493.7291155	32965037.635486398	34978814.97798269	183349470.9202562	49505690.86928168	95566300.09863733	319326889.001765	55916341.04108158
117621972.90527038	41615152.11832579	28858743.89567871	177125339.93463728	41368667.62741585	111163086.648127	166479369.772481	21829115.681724552	54416012.10859269	77631102.90078738	62076110.39106904	40531731.10834413	34144495.21942612	43220449.21392649	134015764.34663996	48781009.713996455	121621363.38686946	26225444.208040025	16281886.756400784	94637555.0367878	15185441.014824985	124884098.34260458	50750014.22429535	32964602.00156319	34968057.861810416	182815071.73332942	49479601.561211884	94819063.21372503	319290864.78406	55906643.458667174
116567579.3373681	41614859.7682667	28821788.36705144	176268178.617365	41310286.14188594	111137616.87391244	163910806.8190407	21410218.19352738	54416012.10859269	77629118.63595678	61812092.66276016	40531731.10834413	34127871.18629941	43029503.81418264	132408573.62619889	48781009.713996455	120489837.63196945	26197944.406609084	16219066.637698902	94637555.0367878	15185441.014824985	124202394.53824127	50203286.56735612	32790411.70198665	34968057.861810416	180714071.61394364	49448036.93481336	94794940.84545414	314661017.02436024	55660964.16515135
116567579.3373681	41286011.97855406	28718931.57044254	175885218.87468192	40375613.46569087	111005609.57799882	163910806.8190407	21250569.850571133	54392962.86421215	77629118.63595678	60557582.53546059	40531731.10834413	33882990.598398514	43020684.4315028	132346685.93832637	48759690.56832373	120445228.24473095	26155615.10512184	16118167.899317807	94552197.63372056	15116440.23255143	124202394.53824127	49499348.83319642	32714945.9808249	34950960.578841925	180659476.85314825	49398086.58764345	93355721.9065072	314661017.02436024	55142032.40629843
116335317.61914521	41235216.578332014	28714981.72144925	175178902.76918757	39746815.19703783	110841406.2130108	163543039.12563485	21203067.730584	54387419.38604217	77629118.63595678	59615652.14217211	40531731.10834413	33841259.138115995	43017697.7052998	132232500.50337331	48546611.61668325	120445228.24473095	26154819.17128552	15748973.288354766	94441482.87543547	15114487.094192553	122766108.23550647	49499348.83319642	32714582.55390982	34933167.72180679	179285213.54095608	49385029.199132234	92932189.28692614	314661017.02436024	55123417.10306523
116335317.61914521	40771388.4780661	28245030.89597699	174897078.06695104	39382332.41073974	110812064.54551528	163543039.12563485	20266516.49451034	53463013.82038036	77402583.6440527	59202289.1696607	40426016.31878981	33841259.138115995	41775117.16493946	132232500.50337331	48542323.37672556	120445228.24473095	26107465.415463917	15727113.858277941	94408244.09876673	15114487.094192553	122766108.23550647	49499348.83319642	32681534.804283157	34822289.333532676	179285213.54095608	49384198.209485196	92449431.86768502	314661017.02436024	55123417.10306523
112991125.23635364	40771388.4780661	28217083.38657904	174897078.06695104	39207559.777404726	110464872.31432885	159833828.57041943	18009798.37836033	53463013.82038036	77352034.3572938	59202289.1696607	40426016.31878981	33825069.610647194	41496437.23165146	130938639.50788409	48540433.1821433	119553691.41879366	25863511.25032154	15697342.964796988	93950957.33069408	15114487.094192553	122585979.57429883	49472468.134223215	32659832.104893707	34768399.39625545	178319765.9859303	49381087.22827134	92449431.86768502	313903868.9090518	54938641.26542222
112991125.23635364	40771388.4780661	27990475.647337656	174626173.281178	39207559.777404726	110464872.31432885	159833828.57041943	18009798.37836033	53462549.081940375	77346549.6226825	59092402.88068013	40398441.947818436	33813463.67035789	41293547.19471989	130902142.076533	48539813.61115637	119348151.36853056	25845190.32860632	15416092.448402748	93950957.33069408	15114487.094192553	122388257.47027566	49267956.72223841	32593848.4408598	34747281.773145236	178319765.9859303	49348770.90206455	92387220.52964656	313903868.9090518	54937944.50086281
109368081.84750214	40721378.68396993	27990475.647337656	174328357.7048438	39147588.86459535	110015141.53789201	153405883.08128205	18009798.37836033	53462549.081940375	76827749.99176766	58465332.28156381	40197223.51018867	33721928.0703261	41293547.19471989	130766875.55179472	48312634.9882508	119139952.9713476	25812932.149603203	15312691.683034075	93382893.50071447	14947351.792050302	121277086.82088469	49252236.556756504	32563915.052776154	34712089.303054206	177191204.91487288	49263640.17119431	91858235.58817503	313023629.1738242	54795093.62096308
109331970.5937149	40648673.4283362	27990475.647337656	174207142.11170924	38464618.569477245	109987363.49245292	153405883.08128205	17044008.344657686	53005644.52616766	76827749.99176766	58436648.185649954	40197223.51018867	33642732.4016505	40471290.70568913	129444851.70037091	48312634.9882508	118671997.19153427	25501188.291083213	15303299.354443168	92383155.55128933	14947351.792050302	121253351.30512619	49096972.761933796	32563915.052776154	34504231.41269182	177191204.91487288	49188730.52738326	91835603.56222056	313023629.1738242	54656205.17607566
109126754.80762395	40253652.0619583	27537254.52125083	173061163.3866002	38122258.16258193	109680250.73739609	153121738.75483784	16890447.131313097	52927417.62447219	76709183.95682028	57033497.82923905	40141871.28753904	33536538.458179988	40471290.70568913	129257529.40573034	48287807.78534818	118664423.20590706	25501188.291083213	15140248.831215367	92383155.55128933	14947351.792050302	120693251.21454883	49016738.26417205	32296272.88897255	34503866.85411787	175211520.6556268	49127095.54810702	91086287.85788012	311911664.5349604	54596920.4688225
108277459.06315206	40253652.0619583	27292354.775869396	173061163.3866002	38105775.777739376	109544607.50388488	151774477.37518948	16847342.12547633	52895122.95868389	76532973.46353017	56001570.57179869	39984785.91079887	33464384.502849326	40002840.99910472	129257529.40573034	48169258.46303576	118262806.1807694	25491773.88033311	15051761.005374674	91462173.40249303	14830248.698410396	120576601.84157173	48968801.85728178	31900629.489281427	34483615.32471878	175211520.6556268	49007750.676419474	90751306.01035479	311911664.5349604	54379021.53590406
107936148.11990106	40232242.505266935	27178611.57167931	173060140.94052646	37673640.52141069	109340840.01515737	151774477.37518948	16601290.20117568	52816246.80316274	76532973.46353017	55323253.06657513	39982709.99939724	33293862.819205306	39961958.86542721	128836317.92695312	48016309.865076184	118132879.23660843	25413338.217365764	14916653.825777303	91462173.40249303	14748291.621657774	120441297.1554621	48850333.145893574	31900629.489281427	34336344.089595824	174840486.9991537	48863374.99330815	90424579.31398964	311911664.5349604	54208226.96340248
106648469.40483353	40231859.00077765	27142430.8234265	173059581.10514873	37659425.178970285	109238353.96440077	149783706.6336688	15357526.782341694	52778576.514885634	76532973.46353017	55299058.30309521	39976997.337520696	33293862.819205306	39815798.766440384	128834078.24878938	48016309.865076184	117632105.63834405	25358351.114549454	14876446.954153236	91462173.40249303	14748291.621657774	120394433.79942258	48703155.006983824	31900629.489281427	34262065.31021206	174840486.9991537	48660890.57904482	90424579.31398964	311911664.5349604	54185260.88270388
101710349.49769184	40231846.81374086	26921137.02084393	172365136.8519275	37659425.178970285	109187383.35443175	143043981.66795564	15357526.782341694	52776480.67830814	76343067.39009981	54429964.33092342	39976997.337520696	33063467.7158795	39714957.09986992	128781281.83347838	48016309.865076184	117535918.11236879	25315703.831596803	14824600.451046593	91428289.59693754	14742822.176326454	120037682.90094087	48594774.91579215	31900629.489281427	34245854.411620416	170483017.54603216	48607974.744272515	89577122.34527138	309562961.19186324	54116519.33012792
101710349.49769184	40020481.90042817	26299757.670803066	172159680.75349757	36587624.93725877	108907682.7847204	143037208.89124596	15357526.782341694	52719421.8632946	76342811.7287205	53793429.99210855	39955370.07982654	33063467.7158795	39713374.82902788	128781281.83347838	48016309.865076184	116696751.84506132	25314712.406309474	14419423.880885718	91304302.20982222	14742822.176326454	119972113.93605629	48567441.79136156	31817447.972278867	34185349.36849315	170483017.54603216	48607974.744272515	89286577.6190577	309562030.9476167	54100484.70588853
101628104.49398369	39876621.2022389	26299757.670803066	172042421.781276	36587624.93725877	108300695.27139717	142973028.31367335	15357526.782341694	52719421.8632946	75859337.11214311	53414387.59337768	39927564.86772206	33063467.7158795	39713374.82902788	128565818.94888096	48016309.865076184	116688731.84266205	25314712.406309474	14419423.880885718	89818060.3771517	14742822.176326454	118543641.70937108	48530146.335851274	31745428.89829999	34169172.43193514	168701936.25838038	48607974.744272515	88941275.77274063	308108649.1903951	53955555.752870195
100920337.41345999	39876621.2022389	26299757.670803066	171729227.29654273	36587624.93725877	108300695.27139717	142783058.94275033	15288256.848022461	52719302.55319436	75859337.11214311	52927806.555758625	39865706.4199199	33063467.7158795	39635315.499384575	128318481.0242836	48016309.865076184	116343729.45283301	25314694.809067797	14414191.69388992	89768605.61830467	14742822.176326454	118543641.70937108	48440467.644119345	31711537.87292181	34164466.950955585	168701936.25838038	48607974.744272515	88866708.82536694	308108649.1903951	53925302.5990457
100201143.22000124	39866961.62700991	26299757.670803066	171634244.24837804	36587624.93725877	108283929.06531498	141753391.20262504	15279583.261084324	52332562.001123995	75840781.99411976	52855507.59726606	39788498.525301345	33045111.272624325	39457505.36572861	128173632.5960063	47999823.3964653	116343729.45283301	25312333.14495453	14414191.69388992	89340439.27387895	14721951.377044072	118543641.70937108	48376737.3008659	31435985.71067887	34136280.993864484	168701936.25838038	48562872.75361314	88642156.7484644	307205634.6668501	53893848.06885697
99481584.72688493	39862630.67595232	26299757.670803066	171634244.24837804	36587624.93725877	108073455.54870176	140655945.43427646	15229318.432152953	52023570.527914375	75835051.31508355	52854497.67862069	39667276.260613285	32954220.240821894	39228708.4047336	127635571.25770867	47753133.886421815	115334992.24963292	25211761.103930987	14414191.69388992	88935667.42971282	14637703.10733932	118543641.70937108	48180146.738146886	31373031.866070837	34099779.99530373	168701936.25838038	48545712.484205574	88642156.7484644	306702522.48313856	53654918.32357682
98087496.32049245	39696729.30682061	26235120.6858433	170670254.72791308	36216643.35836217	108073455.54870176	139282380.7635036	14763155.42351864	52023570.527914375	75814313.62486133	52583533.336509496	39566594.524454534	32932520.95299599	39228708.4047336	127553160.19688804	47753133.886421815	115308517.8939986	25126049.065367244	14272095.86564115	88163235.48411098	14637703.10733932	117980564.88402416	48180146.738146886	31181651.536743954	34046150.75195116	167643995.67640918	48463100.65183562	88603380.92335945	305666012.1391423	53654918.32357682
98087496.32049245	39606343.95671118	25809461.23370548	169853928.66101757	35482285.18655752	107828130.33720165	139282380.7635036	14763155.42351864	51811535.28357625	75293855.66225263	51057151.320309356	39525952.45617866	32561343.01444027	38933340.65513281	127007958.7581295	47718357.712072425	115282772.2219592	24983218.890023883	13891707.384057652	87952004.02658498	14620367.66049009	117980564.88402416	47954652.68615955	31171387.232803874	34040346.34655265	166097839.47238433	48422849.866651855	87251261.623081	305166523.8103036	53353577.8282027
98036615.02287751	39317795.01221508	25809461.23370548	169853928.66101757	35340455.38663618	107682647.88335435	138986895.17077315	14595799.061332854	51810216.215679385	75293855.66225263	51057151.320309356	39516552.794829264	32561343.01444027	38797944.90985498	126814267.23013657	47682666.51467142	115282772.2219592	24983218.890023883	13891707.384057652	87412483.24115269	14595888.271014383	117980564.88402416	47865925.425566114	31169198.864211984	33902495.93821532	166097839.47238433	48415460.642175846	87251261.623081	304916335.8925478	53353577.8282027
97940801.79967543	39303263.37748514	25809461.23370548	169853928.66101757	35340455.38663618	107682647.88335435	138980019.89876324	14528743.317246862	51778815.76167151	75293855.66225263	51057151.320309356	39468158.74806376	32561343.01444027	38739646.107282214	126785996.93582991	47676631.70325705	114854286.17949727	24965908.307322584	13677131.23685718	86438518.7440588	14595888.271014383	117980564.88402416	47823295.97137292	31166363.788591575	33704103.27998749	166097839.47238433	48415460.642175846	87251261.623081	304916335.8925478	53241667.93900264
96113950.51015678	39000942.94971707	25450992.544496983	169784017.34584528	34670989.50417791	107682647.88335435	136705793.20296803	14405343.669274459	51737076.95047716	75293855.66225263	50156636.89307271	39467984.04447561	32559857.42025617	38738732.73776574	126611300.75012141	47676443.71387069	114749087.22502793	24965908.307322584	13538780.483664507	85909085.85804684	14588781.787892379	117495427.21529745	47822695.08758987	31062389.737448275	33673055.25375532	165888593.13405916	48406857.47922033	86714500.67023468	304576367.83066106	53241607.85456573
96113950.51015678	39000942.94971707	25450992.544496983	169102072.94231996	34670989.50417791	107465591.61423597	136705793.20296803	14350994.071054207	51700665.71532118	75264450.47360985	50156636.89307271	39329985.37872096	32424986.77760878	38626539.83239774	125723336.5617719	47388009.24580221	114510253.57865211	24861314.158595353	13531384.294658544	85280011.6652111	14419349.753749887	116796626.2524969	47693077.66119808	31059582.25026845	33671963.5884838	165811461.78436857	48281213.01429215	86714500.67023468	304576367.83066106	52815406.17204434
95642483.72847223	38928450.38814394	25402985.179512903	168281035.79033062	33762864.67721553	107465591.61423597	135835684.47360057	14189795.301807588	51541958.89903014	75234860.86091918	48802002.703670606	39290578.77339449	32424436.2101319	38486154.85111707	125723336.5617719	47388009.24580221	114261541.75939637	24852437.38286381	13123929.620731754	84569519.16052367	14419349.753749887	116796626.2524969	47692026.9432453	31005728.079338662	33564258.374530055	162462189.30213284	48241365.615075946	85871378.81549628	303222103.2085671	52815406.17204434
94984794.48975348	38883851.273322456	25254022.546940904	168281035.79033062	33762864.67721553	107178122.27611564	135075047.05541053	14124829.424708245	51421651.61904196	74968657.38406393	48802002.703670606	39183724.96328219	32258312.08628411	38486154.85111707	125723336.5617719	47275007.52196633	114176673.26245093	24818928.40941394	13070992.84934922	84569519.16052367	14389179.130818795	116713841.32687175	47491500.0043159	31000919.98243818	33511713.451478798	162462189.30213284	48190934.052661784	85871378.81549628	303222103.2085671	52808757.952313386
90837727.56613576	38883619.01747558	25254022.546940904	168281035.79033062	33762864.67721553	107178122.27611564	130910785.11628754	14116415.765420495	51399151.5402266	74968657.38406393	48802002.703670606	38979032.91963636	32241699.68475873	38472475.23793519	125614295.86269914	47275007.52196633	114176673.26245093	24788644.490661588	13046282.856992627	84569519.16052367	14351408.886918437	116713841.32687175	47474329.16402136	30999282.21974546	33473066.378295764	162462189.30213284	48165247.22626919	85862885.24084164	303222103.2085671	52777066.79130572
90837727.56613576	38819225.543671004	25205839.76520469	168245963.1183392	33681895.76285969	107148264.49698	130910785.11628754	14116200.383898675	51394865.79042149	74927570.41188774	48645594.17311268	38973050.02399086	32241699.68475873	38259403.32060953	125558275.7864514	47260834.7427856	113311998.68050717	24733232.777635407	13020985.05436736	84569519.16052367	14351408.886918437	116498153.68178785	47457489.74866793	30819384.443718795	33348905.87929905	162341042.80884373	48160958.48707085	85728945.65956528	302946781.1636517	52760366.86598241
90589899.04924268	38768808.45194552	25205839.76520469	168125514.77939647	33681895.76285969	106950398.68599388	130714769.25118697	14035603.117545338	51267124.045483455	74881744.8316892	48645594.17311268	38973050.02399086	32133726.98105942	38259403.32060953	125365026.79793425	47207065.726619996	113311998.68050717	24678384.59772216	12928131.41899188	84569519.16052367	14258543.757857833	116498153.68178785	47373108.61374192	30819384.443718795	33327472.76766659	162341042.80884373	48068253.80521936	85728945.65956528	302329703.61682636	52680976.166270755
90589899.04924268	38758682.3982814	25205839.76520469	168125514.77939647	33681895.76285969	106950398.68599388	130583391.69042125	13242827.385795718	51260271.778639585	74864250.24019124	48645594.17311268	38973050.02399086	32133726.98105942	38259403.32060953	124228183.82913302	47194278.376118645	113234725.07802643	24398956.32811659	12928131.41899188	84554983.90220752	14258543.757857833	116498153.68178785	47292373.53891238	30742113.354811303	33096216.220027614	162341042.80884373	48068253.80521936	85728945.65956528	302215169.00364333	52661715.88395221
90589899.04924268	38758682.3982814	25180320.03054138	166522253.70183694	33524087.012418676	106276452.0884969	130583391.69042125	13242827.385795718	51103791.0213882	74183671.99093387	48371070.66329724	38968887.67819754	31946786.52977143	38259403.32060953	124228183.82913302	47194272.227130756	113189010.03837484	24367218.50391667	12928131.41899188	84484041.85787325	14222863.35346503	116498153.68178785	46944189.31358374	30742113.354811303	33096216.220027614	159312610.1700218	47973529.80963305	85675945.95036317	300428544.9960163	52270622.09979781
90577256.1426327	38758682.3982814	25178818.88627157	166522253.70183694	33239571.232570045	106276452.0884969	130557891.46017572	13242827.385795718	51004694.53443172	74183671.99093387	48071450.33553344	38968887.67819754	31936977.28376118	37963750.36468951	124228183.82913302	47184240.02076661	113088703.64871775	24228181.70709856	12928131.41899188	84484041.85787325	14222863.35346503	116498153.68178785	46944189.31358374	30706018.2960372	32995060.724977374	159312610.1700218	47973529.80963305	85602549.72578523	300428544.9960163	52270622.09979781
90378744.91700958	38692991.03731411	25146866.58569722	166076641.70909527	33070454.217724614	106231296.56619947	129866134.09352028	13163857.83561137	50924775.43991587	74183671.99093387	47270009.717176065	38921684.19530419	31779053.03098851	37865046.441725075	124139857.67104834	47160870.13234378	112926848.18672276	24205776.4335657	12889958.877415331	84141215.63517638	14137426.744044222	116491631.07523368	46871010.155954085	30706018.2960372	32995060.724977374	159312610.1700218	47929381.15399269	84945761.1689973	299611948.47091573	52217210.7255147
87653638.91612598	38475255.48686353	25146866.58569722	165582039.12187222	32815883.92498969	106085360.00312187	127388490.79717389	12816444.263380943	50905507.55340796	74126256.58598566	46805408.984959684	38826056.44233562	31757818.11196806	37810046.90594059	123527841.01342678	46929532.01918714	112926848.18672276	24150360.27737064	12734885.074676871	84012960.32177216	14137426.744044222	116491631.07523368	46730788.68544646	30679690.765565977	32995060.724977374	158944714.0404968	47856424.79489186	84421997.72592777	299157531.6822256	51897800.62688701
87653638.91612598	38475255.48686353	24997677.24135785	165250846.73770157	32553492.31895071	105839211.62503895	127388490.79717389	12784939.912604108	50651470.83936275	74003247.03601702	46526203.9529526	38729631.112123	31673026.552404433	37795827.50904804	123386157.54835355	46921087.036546566	112918947.99893716	24043501.925854348	12526095.69371845	83733356.81674884	14125092.379047256	116073279.83035436	46698457.853610046	30663979.780855417	32911256.57214665	157847039.10449472	47827582.52494156	84213409.9806375	298719313.48222774	51713128.314927384
87653638.91612598	38432743.53371729	24645692.51940769	165250846.73770157	31693027.172151912	105839211.62503895	127388490.79717389	12343318.469771877	50618120.28677806	74003247.03601702	46119123.89930242	38729631.112123	31661444.56737858	37211319.201137416	122312177.31927395	46919615.648084305	112224746.06372862	24043501.925854348	12473878.452344237	83666484.16481769	14118468.922012506	115888120.04393673	46697885.91383277	30468167.382774726	32695830.14446838	157847039.10449472	47827566.415331595	84168046.92316167	298719313.48222774	51706959.44278604
87399291.41744995	38422199.48202523	24611829.723629348	164937735.51950243	31693027.172151912	105715036.7333072	126417027.09811293	12236852.764540162	50501459.3278325	73955762.98936753	46119123.89930242	38542402.94879174	31592182.574835613	37166188.40539063	122312177.31927395	46862392.68284835	112224746.06372862	24043466.342538442	12470358.10855885	83560745.2440997	14093328.283540554	115753916.26071173	46515286.33295166	30468167.382774726	32695830.14446838	154919849.44404903	47736018.89029882	83936010.27217354	297853616.72385865	51702524.69166567
87261640.90452094	38323989.05375096	24505331.55183201	164627052.39849412	31693027.172151912	105706218.1505131	126417027.09811293	12236852.764540162	50501459.3278325	73784706.66656138	45955948.02804116	38455741.412477635	31514465.92833561	37018160.58844627	122300185.59548059	46860425.85744182	111452512.4246213	24018923.666753985	12470358.10855885	83555096.1261373	14079451.068120968	115665163.83837286	46405829.1276297	30429975.29748463	32532622.743589967	154864523.73429787	47736018.89029882	83897020.37170936	297752004.00135356	51691797.07884808
85537773.69624417	38298163.32651993	24505181.709441226	164250991.41121957	31693027.172151912	105312602.08751541	124152238.09713528	12177145.15266344	50479959.29694815	73493904.70067142	44610837.69787204	38051217.802596316	31402698.144141234	37018160.58844627	122185380.95009601	46528293.42823067	110066866.841132	23982480.855801407	12466143.99571288	83555096.1261373	14054763.736908972	115665163.83837286	45921005.524157085	30012147.71469975	32199708.14548707	154140501.77855855	47730317.53447624	83418621.28336518	296922365.61328006	51198335.75215328
85537773.69624417	38265608.63204097	24495854.124700774	164220577.99420768	31672372.64610767	105312602.08751541	124152238.09713528	12095170.685983323	50479959.29694815	73493904.70067142	44610837.69787204	38051217.802596316	31259709.63052748	36992940.33717574	122185380.95009601	46464543.98063084	109950585.88384254	23982480.855801407	12399863.901039917	83284371.71702439	14042191.713179003	115661492.9169252	45921005.524157085	30009355.715455618	32007764.810575183	154140501.77855855	47689450.234106906	83100120.26466107	296922365.61328006	51155169.37101679
85537773.69624417	38256395.38129831	24495854.124700774	164220577.99420768	31654055.53487352	105290896.95520173	124152238.09713528	12065567.539432978	50466296.26134379	73401524.1875386	44610837.69787204	38051217.802596316	31184789.766811546	36936437.37061029	122090738.23617543	46464543.98063084	109857187.49088539	23982480.855801407	12381337.922332197	83132616.04690668	14027646.285584474	115250314.04946736	45921005.524157085	30007299.905936994	31936792.666517828	154097438.61328268	47689450.234106906	82879306.73722228	296922365.61328006	51155169.37101679
85537773.69624417	38256395.38129831	24495854.124700774	164166403.3234246	31654055.53487352	105285024.50261307	124152238.09713528	11726525.094100352	50252735.18220186	73401524.1875386	44511181.230031684	38051217.802596316	31184789.766811546	36936437.37061029	121964670.35265195	46464543.98063084	109857187.49088539	23825984.68495654	12381337.922332197	82798112.97583431	14015058.184096484	115250314.04946736	45921005.524157085	29918302.02450795	31808767.40646119	154097438.61328268	47635958.81098919	82272278.11054944	296922365.61328006	51155169.37101679
85537773.69624417	38023472.35327617	24156797.100622814	162525228.4559995	30369920.9191992	104286220.18265407	123719853.98333593	11726525.094100352	50068437.31191221	72648410.77138038	42669438.16601425	37977284.63101845	30863174.953902427	36915522.26157808	120677635.86025374	46285232.32386856	109857187.49088539	23603264.938327715	11956348.816999566	82631563.72509803	13879507.528614657	113686754.8075412	45391069.07678804	29901585.53540971	31808767.40646119	151131464.8075621	47602203.74740739	82077037.60388108	294072302.2673219	50607886.58618257
85444713.75472376	38022912.29116532	24146094.533822287	162225690.02183455	30369920.9191992	104286220.18265407	123718495.75907207	11682388.292723857	50023448.93184399	72587316.61382581	42508185.366153546	37911067.246057294	30755886.76341217	36915522.26157808	120677635.86025374	46196352.54019958	108889349.91895714	23603264.938327715	11702882.208549248	82631563.72509803	13847580.026173312	113686754.8075412	45379580.59030717	29891723.036341045	31783108.351117168	151131464.8075621	47583837.911907785	80363179.56336555	291878414.2414296	50562897.109397255
84952659.23135576	38022912.29116532	24146094.533822287	161322352.95290497	30369920.9191992	104244548.32552128	123516407.70434937	10759577.874004038	50015453.40480357	72587316.61382581	42508185.366153546	37906989.92861759	30755886.76341217	36381554.55770164	120582579.32082906	46109818.2999689	108889349.91895714	23566820.55955734	11702882.208549248	82631563.72509803	13796978.55516482	113686754.8075412	45379362.75113781	29880827.168175038	31751280.840738535	151131464.8075621	47582594.09055123	80363179.56336555	291697817.00562656	50562897.109397255
84952659.23135576	37936698.91752063	23730946.082565032	160083807.8700762	30369920.9191992	103681347.45011891	123516407.70434937	10759577.874004038	49843159.062358566	72187021.91596474	42071597.13305304	37697226.863257654	30558020.763107024	36381554.55770164	120422774.72835147	45844221.65656569	108889349.91895714	23534561.328746106	11685251.79098351	82530665.00529015	13741401.421122419	113609689.84389357	44904868.69836704	29880827.168175038	31086210.967260774	149027079.86328936	47461649.45445414	79477285.00153853	289834297.851414	50092654.70577062
84764843.10957277	37918637.4404345	23730946.082565032	159563830.78073636	30369920.9191992	103681347.45011891	122712711.99558806	10696443.8251114	49583455.63960655	72187021.91596474	42071597.13305304	37695972.71917255	30499838.533606716	36187237.07808982	119457145.71057236	45844221.65656569	108877574.09169865	23218853.644015014	11685251.79098351	81382583.26782356	13689270.08080605	112773063.2712476	44904868.69836704	29775996.585901227	31086210.967260774	149027079.86328936	47301071.38417926	79477285.00153853	289834297.851414	50092654.70577062
83219481.21541086	37889547.64686759	23730946.082565032	159563830.78073636	30369920.9191992	103681347.45011891	121289872.28193507	10455559.227186982	49317850.13605979	72187021.91596474	42071597.13305304	37695972.71917255	30255560.591863807	36187237.07808982	119298733.4205763	45844221.65656569	108861987.47213076	23175826.445550308	11667998.598611992	81382583.26782356	13627560.386599615	112773063.2712476	44904868.69836704	29775996.585901227	31086210.967260774	149027079.86328936	47093799.60373643	79477285.00153853	289834297.851414	50019557.26817514
81512594.29623167	37881345.17207945	23730946.082565032	159473404.9022998	30369920.9191992	103681347.45011891	118457714.24731186	10407616.8084127	49309865.83211635	72187021.91596474	42071597.13305304	37665994.22755962	30191932.993069615	36187237.07808982	119196507.02203706	45694849.80396424	108735088.2907535	23154669.669075247	11661072.465303352	80386858.3613583	13627560.386599615	112466141.4808371	44801186.10841398	29772577.388514496	31086210.967260774	149027079.86328936	47093799.60373643	79477285.00153853	289834297.851414	50019557.26817514
81324723.14847869	37881345.17207945	23730946.082565032	159473404.9022998	30296458.31544736	103681347.45011891	118189862.75766684	10407616.8084127	49309865.83211635	72187021.91596474	41949142.065280065	37665994.22755962	30191932.993069615	36187237.07808982	119196507.02203706	45694849.80396424	108452776.77667178	23095828.669194825	11624083.327950586	80386858.3613583	13627560.386599615	111786547.9943279	44644492.6414352	29635782.952332404	30991800.158672113	149027079.86328936	47089049.0769735	79477285.00153853	289834297.851414	50019557.26817514
81222097.98340732	37799969.95359906	23730946.082565032	159473404.9022998	30296458.31544736	103681347.45011891	118189862.75766684	10407616.8084127	49142327.976067536	72187021.91596474	41621527.01674594	37665994.22755962	30121067.98721234	36147439.31350208	118991650.40218158	45659399.46945187	108317915.73829377	22911147.05182451	11622025.217170134	80386858.3613583	13627560.386599615	111786547.9943279	44644492.6414352	29618121.4928284	30979668.398738466	148850745.8112237	47059780.575738154	78453207.87048897	289834297.851414	49950838.608975396
81222097.98340732	37790623.191468865	23642070.358633164	158451236.5987786	29547481.783045936	103619604.14106819	117275608.06719415	10039952.958445728	49035805.43253902	72185440.0846117	39042053.22166638	37663587.44453964	30121067.98721234	36009147.8574063	118084743.61014596	45615542.83638875	108265380.20860818	22893517.712270375	11297749.916645126	80287381.30325018	13610846.507025491	111767558.7567904	44644492.6414352	29536952.392178006	30912046.580233492	146888264.16992092	46879989.06093812	76077599.35981217	289142144.8381914	49923916.20564004
81071815.32709399	37782863.82370639	23555020.13397189	158449663.6781195	29547481.783045936	103610929.19957022	117099174.38125533	9933817.020705756	48825636.022043064	72185440.0846117	39042053.22166638	37638436.912108056	29769659.081357427	36007518.328411296	118084743.61014596	45598984.39496238	108162697.50171703	22743531.2208793	11255836.493790302	80287381.30325018	13530896.791301003	111422232.9648146	44553482.040407784	29530144.318698484	30875542.795825124	146888264.16992092	46878256.128214546	76077599.35981217	288946753.30173194	49711510.47650504
81067626.7552357	37770918.87004174	23478262.91926132	158114312.93974555	29313103.68180374	103610929.19957022	116960384.43980253	9933817.020705756	48709679.53500984	72172891.44391763	38620629.50631197	37636761.68598632	29769659.081357427	36004427.894822784	117787839.14356042	45586840.52254995	108140266.4925159	22673161.558925055	11000078.010796577	80287381.30325018	13473819.04141039	111422232.9648146	44526129.89732908	29521366.66944579	30850238.751047213	146251279.0387794	46875752.52182645	76077599.35981217	287694305.83630586	49711510.47650504
80231482.29292798	37675931.436766356	23424205.530047897	158099183.3606868	29313103.68180374	103092505.35145782	115822994.26503308	9769247.818641527	48636536.18204838	72088521.55758399	38620629.50631197	37314291.66801506	29643050.220139142	35926570.7870158	117368101.97760643	45470169.345933154	107833621.87530622	22629540.816737827	11000078.010796577	80173889.12686533	13423859.0445858	111025854.90001833	44443655.981030904	29488993.160254426	30535240.915169004	146251279.0387794	46835925.28905499	76069273.51824826	287694305.83630586	49543066.78845542
80231482.29292798	37661529.19911582	23233652.183190014	158099183.3606868	29268377.215732865	103090095.49148633	115822994.26503308	9686981.590776078	48490791.16987091	72084847.75131892	38613639.394479506	37314291.66801506	29643050.220139142	35800092.760319486	117368101.97760643	45454899.09166458	107716377.97747444	22454408.832158912	11000078.010796577	79998852.30220452	13423859.0445858	111025854.90001833	44443655.981030904	29333310.77412423	30499267.391546085	146174603.90028426	46740879.358953334	75861793.2238659	287638660.51273537	49432056.54039216
79867583.37239954	37658814.08548222	23233652.183190014	158086478.23097995	29215046.255216017	103063170.97601683	115786594.0664746	9668888.097071698	48490791.16987091	72079179.42991045	38126082.71833025	37314291.66801506	29643050.220139142	35800092.760319486	117333366.8110225	45435527.84972297	107716377.97747444	22454408.832158912	10973724.7976874	79978697.40099551	13410980.6400696	111025854.90001833	44431472.951022066	29333310.77412423	30466577.292702083	146136260.77434066	46740879.358953334	75861793.2238659	287638660.51273537	49432056.54039216
79867583.37239954	37539176.54280773	22805622.539511647	157307054.07595858	29053789.304943882	102594890.67798404	115786594.0664746	9305282.32072153	48261807.292941995	71727857.06206088	37654973.74010684	37113859.267850295	29423833.613613464	35630925.43152256	116844600.74692978	45435527.84972297	107604716.42533462	22454408.832158912	10640175.748675862	79840622.03185716	13373012.980568683	110755495.13482013	44104694.53532299	29302184.669207893	30461769.78753137	145017418.45138416	46433723.395703785	75195437.19582288	286970031.24493825	49216682.65719111
79867583.37239954	37498926.114778854	22805622.539511647	157307054.07595858	28911059.309841115	102594890.67798404	115757842.26277108	9305282.32072153	48190674.5524289	71727857.06206088	37654973.74010684	37113859.267850295	29423833.613613464	35630925.43152256	116100360.60898979	45378577.34277894	107120683.07610022	22401411.13261068	10640175.748675862	79214340.0984634	13300642.548388911	110688867.47252285	44104694.53532299	29296779.847409986	30362196.817812406	145017418.45138416	46429852.706437305	75195437.19582288	286930902.28914756	49135569.9122932
78709626.78274459	37464122.274167076	22805622.539511647	156436177.0287247	28687273.87527286	102336689.13636392	114744978.55170447	9181111.396383548	48082565.70382241	71549271.57561706	36829806.13639075	37052623.17407596	29351966.39899504	35630925.43152256	116100360.60898979	45316911.7520013	107120683.07610022	22302757.446370624	10640175.748675862	79139144.22635104	13171246.643214215	110548891.13904144	44104694.53532299	29183040.920366403	30356486.9830005	144123979.15186706	46422357.21107656	74237941.58653516	285769679.05403215	49135569.9122932
78709626.78274459	37463840.702415936	22801461.36750508	156436177.0287247	28604824.938996147	102314582.43074268	114542118.40905577	9181111.396383548	47994199.83550607	71503889.12647936	36734267.57210079	36966235.52890325	29226460.260586	35609274.17655589	115933262.38427956	45181137.93576628	106560883.92469977	22230133.1244178	10569128.095722184	79103628.12494417	13146423.422010085	110036374.00400479	43917688.52747489	29146389.6973483	30201062.26240643	143013649.92118707	46379892.87647715	74048965.619678	285424492.84251094	49002929.91858568
78327119.17294617	37026266.99690571	22472074.035860274	156253902.26781255	27520974.717462163	102304417.73956381	114232854.61756852	9178150.445385711	47943816.83706904	71503889.12647936	34011424.32807684	36966235.52890325	29226460.260586	35609274.17655589	115531514.83441122	45160431.55928842	106345305.09873334	22230133.1244178	10562559.433622945	79103628.12494417	13146423.422010085	109301760.27475473	43917688.52747489	29010228.252585445	30076077.15302969	139928855.81550708	46063517.346676745	73135024.19630967	285161577.29437727	49002929.91858568
78327119.17294617	36956840.66559498	22213193.39336489	153787089.211237	27520974.717462163	102266499.06208062	114063566.64527984	9140754.572311118	47788119.95853236	71464990.64094678	34011424.32807684	36966235.52890325	29137744.712458223	35608819.944009006	115141156.44784796	45022974.63790516	106334158.61911331	22114661.196105644	10562559.433622945	79102059.98092754	13146423.422010085	108973609.73473829	43827308.207332164	29005622.924392354	30026170.680710793	139928855.81550708	46063517.346676745	73135024.19630967	283338540.3266813	48903570.18686865
78304797.7861407	36956840.66559498	22213193.39336489	153737499.0714277	27274451.76577313	102146170.13160747	113977299.43688096	8718566.958010988	47785575.667057134	71464990.64094678	34011424.32807684	36965742.716060385	29135189.866635077	35469910.09932414	114560160.91104762	45019942.4931348	106141266.13326345	22108096.61923505	10562559.433622945	78333519.5065137	13067238.19929702	108973609.73473829	43826575.61447288	29005622.924392354	29908730.7202884	139928855.81550708	46063517.346676745	72821292.51029058	283288207.14142436	48881443.889071435
76871432.58170253	36956840.66559498	22200027.96155379	153403695.70533618	27150092.68002158	101843705.39599374	112524168.4827939	8673776.901417414	47666067.62206618	71317368.27155331	34011424.32807684	36939909.61142192	29118948.476363465	35469910.09932414	114539022.99705307	45005346.642052054	106141266.13326345	22074537.625888586	10424435.828540944	78333519.5065137	13059683.588999035	108973609.73473829	43824084.352933176	29005622.924392354	29908730.7202884	139642739.84600538	46048576.71671501	72535629.52740175	282570365.2218613	48612416.144712895
76871432.58170253	36861625.218725614	21960241.76630457	153403695.70533618	27116166.01115541	101801335.4349437	111894369.57171921	8673776.901417414	47498844.843643494	71201344.85138658	32983979.794349533	36939909.61142192	29032439.35425259	35463016.01639754	114390143.47107922	44987308.317546666	106050900.53209473	21985436.938291967	10016255.807253355	78333519.5065137	13059683.588999035	108448600.80014323	43712151.8061662	28988280.389836483	29868890.373242095	138338333.5375723	46022570.61203875	72203252.07823099	282152839.37744004	48508136.247070886
73664744.68584555	36717869.75796618	21751770.00059735	151644232.36266014	26515417.51261028	101801335.4349437	108500672.68015938	8673776.901417414	47253485.57056923	71201344.85138658	32876679.6926143	36815984.06961992	28999334.546865143	35055796.70841623	114390143.47107922	44940177.45924109	105941412.65206015	21984079.834796987	10016255.807253355	78333519.5065137	13059683.588999035	108448600.80014323	43695246.98713265	28910565.811860263	29868890.373242095	137858988.62963602	46022570.61203875	71673223.55093949	279447532.62510437	48508136.247070886
73664744.68584555	36700872.49383752	21751770.00059735	151316349.84677854	26379017.664800372	101724623.63771269	108500672.68015938	8673776.901417414	47253485.57056923	71168161.1203311	32462828.485466313	36815984.06961992	28991507.688825794	35029988.99029976	114308824.34074765	44854553.767548375	105929706.48403445	21960693.668123994	10009395.346507479	78333519.5065137	13056973.008034227	107984719.973061	43616355.800113305	28718452.746019103	29860088.613001954	137504672.60166895	45970712.46071562	71228688.07602614	278887565.91314566	48463614.28904255
73527067.87693763	36590878.26376296	21731605.78931891	151188781.15344062	26328851.917137086	101479787.79770727	108379880.48104432	8545909.880195774	47110582.844948135	71032181.84425218	32237572.748076763	36782319.51278542	28774924.018450715	34950975.82403659	114089974.75474454	44854553.767548375	105892088.08797048	21728969.821367472	9973425.599973595	78333519.5065137	13017327.645950245	107984719.973061	43423074.442442365	28718452.746019103	29807541.003035966	137504672.60166895	45944516.21377151	70941518.11328243	278868828.2397522	48366271.137443066
73367012.53046463	36500704.69474893	21731605.78931891	150790082.86846408	26299835.350057293	100973242.2574757	108087020.9378086	8031415.068985045	47110582.844948135	70449280.42637411	31802816.85426547	36635466.63266703	28774924.018450715	34624748.624089114	114089974.75474454	44761317.38719189	105465915.98568496	21728969.821367472	9937755.518372785	78331481.99575877	13000606.227379844	107643685.86247237	43372547.38353882	28718452.746019103	29734677.0278484	137141103.11990887	45792181.70290854	70930791.1625697	278279550.94850445	48366271.137443066
72751724.398067	36409716.29997929	21599581.231495116	150767157.2695147	26282161.60657857	100973242.2574757	107895153.11257535	7798771.386912579	47082045.96896988	70449280.42637411	31509494.814197335	36535529.04282875	28774924.018450715	34624748.624089114	113933291.21271342	44658101.322273746	105373600.11421993	21728969.821367472	9891650.43091153	77541855.7314409	12969300.444401944	107254714.67480251	43276086.38452423	28718452.746019103	29726161.9583079	136970814.59545854	45553633.492928155	70734685.20329836	278279550.94850445	48234059.33072344
72751724.398067	36409716.29997929	21599581.231495116	149969739.82807803	26211596.647264134	100942115.68227555	107797666.8068124	7798771.386912579	46881979.8423842	70437264.79504228	31387618.606824502	36507650.55808243	28680210.11247192	34617355.90073255	112705941.79145172	44631892.1746514	105163188.7231318	21728969.821367472	9891650.43091153	77541855.7314409	12969300.444401944	107254714.67480251	43250212.44214989	28605791.37276026	29606290.582347784	136169437.2529052	45517263.75732968	70724254.42008954	277203029.76547986	48202256.31476536
72431702.78931306	36298687.78988841	21511397.77500722	149969739.82807803	26081697.4878842	100882527.25226484	107143393.20965557	7798771.386912579	46858921.77151509	70420486.59953095	31099427.690022286	36507650.55808243	28651026.55826436	34560227.533117145	112705941.79145172	44606587.27786118	105085918.22642578	21707205.605635017	9823571.41634122	77316052.51841109	12969300.444401944	107224855.24778484	43209926.445648246	28559552.596000757	29576928.37288829	135887242.03660446	45357201.273398265	70471141.41636662	277151587.4793265	48140813.14834317
72431702.78931306	36276475.26301989	21501794.71534533	149969739.82807803	26072320.408014823	100882527.25226484	107143393.20965557	7619213.9106734	46856883.97311631	70420486.59953095	31099427.690022286	36507650.55808243	28621572.657374762	34436235.460597835	112705941.79145172	44599789.028662294	104974572.22952367	21656996.622332748	9816372.631876517	76998729.5531436	12969300.444401944	106786835.08602604	43183544.997125655	28450292.831595242	29576928.37288829	135887242.03660446	45357201.273398265	70337381.26173514	277151587.4793265	48092859.60479422
71893017.41379176	36266605.12081725	21115719.794594016	149078526.3404258	25929297.5723766	99974331.94934595	106040435.57290943	7509529.650673143	46785403.4457876	69770199.07361436	31039904.19102387	36111614.9417718	28218280.390725013	34433432.46811826	112225073.85494213	44047684.20720916	104047974.68843667	21622666.363288946	9789986.784892958	76994125.09689519	12960130.791997708	106255264.25446235	42462588.56598114	28420739.764710244	29568958.01002354	134909566.88730443	45357201.273398265	70337381.26173514	275932530.5847956	47404020.99588364
71885098.89920945	36236799.75618677	21111741.94787642	149062404.26065788	25929297.5723766	99970591.03228518	106022775.96343526	7509529.650673143	46658251.38587692	69767026.10156757	30843438.843859274	36106524.24513994	28214005.07536149	34359760.01215537	112222986.67674822	44044060.27097904	104046890.44478685	21573949.755476467	9784228.5502773	76931970.87372138	12912517.663234841	106255264.25446235	42454738.43544677	28393638.709480613	29556207.22445111	134801880.1690247	45308581.511635184	70302213.83872992	275920430.5872881	47398340.53551297
71885098.89920945	36227291.55447898	21111741.94787642	149062404.26065788	25881087.276302993	99970591.03228518	106022775.96343526	7505348.518799102	46650717.69329783	69767026.10156757	30843438.843859274	36106524.24513994	28214005.07536149	34308814.53755617	111182630.70438792	44044060.27097904	104046890.44478685	21564338.82314493	9768121.8580922	76931970.87372138	12895959.723153476	106222966.46075623	42454738.43544677	28264132.691855084	29543795.961476546	134656244.98815322	45301482.776316814	70300317.34631439	275710200.1571075	47398340.53551297
71885098.89920945	36208889.42352008	21110676.02895856	149042775.273943	25789405.17405149	99970591.03228518	106022775.96343526	7261187.640348271	46644197.46818589	69767026.10156757	30843438.843859274	36106524.24513994	28165296.172199044	34308814.53755617	111179256.40140471	44044060.27097904	104020603.38803042	21547030.206901602	9768121.8580922	76621790.76772675	12895918.845440794	106222966.46075623	42448197.88900119	28264132.691855084	29542564.648300655	134656244.98815322	45258474.15144917	70300317.34631439	275710200.1571075	47381400.1073302
71857750.46254331	36163807.67105061	21106054.36380179	148968652.34855244	25747182.406811185	99937751.62839653	105992906.4255348	7261187.640348271	46583116.757617325	69738724.8558599	30843438.843859274	36106524.24513994	27877783.18375217	34237457.02184425	110372821.08483869	44044060.27097904	103954294.5373345	21543528.771746088	9701675.677345222	76515941.588994	12885239.90033122	104989782.67045389	42445018.580511935	28157392.35604186	29542564.648300655	134581183.7779075	45185477.85444953	70180254.22794531	275649528.66759396	47359002.56662002
71319390.7794987	36163807.67105061	21106054.36380179	148968652.34855244	25683012.370103456	99937751.62839653	105992906.4255348	7261187.640348271	46566226.51515839	69738724.8558599	30749053.60834225	36106524.24513994	27802180.817205913	34175604.047530994	110372821.08483869	44044060.27097904	103954294.5373345	21516417.28435126	9699432.311991503	76464416.30401981	12884888.97684263	104989782.67045389	42445018.580511935	28122121.02791911	29525938.728368256	134530786.63003474	45158498.92529522	70094815.08631329	275569271.4903711	47359002.56662002
71198794.32273975	36128670.93893077	21097101.06882124	148529127.22261325	25648896.033482272	99489261.68980971	105600275.57507451	7223632.486495002	46349429.10052805	69491796.2492961	30749053.60834225	35855795.1946569	27694178.734843258	34147150.50362342	110357537.32429464	43871492.48571072	103339431.65124445	21372721.61375916	9699432.311991503	76464416.30401981	12734655.366980061	104989782.67045389	42067580.60089709	28100737.909238778	29449212.867431	134469071.00890636	45158498.92529522	69976573.14665635	275133015.2468899	47011981.42606303
70696260.87268513	36021573.46906178	21017550.14092786	148507888.4514779	25068329.153485075	99383189.75536089	105104279.90789805	7019658.830479637	46349429.10052805	69358427.87146543	29965100.28500641	35855795.1946569	27648045.988976046	34082935.132980995	109768942.94650894	43871492.48571072	102915994.77463895	21370588.419501692	9553050.340843825	76275169.45572253	12734655.366980061	104821457.65992612	42067580.60089709	27919759.90682643	29446429.778543595	132883561.37059022	45098046.35995326	69313775.04030652	274245937.379557	47011981.42606303
70616796.40351456	36014439.77744369	20902022.374243144	147515752.7396824	25068329.153485075	99056390.58866009	104313347.72872601	7019135.379678334	46166568.54921361	68855628.21799427	29906659.311705276	35855795.1946569	27403522.889167253	34064796.477718085	109622145.38667426	43828261.71574295	102843843.0858003	21270701.085109953	9537086.764182782	76116083.65398456	12730878.12841131	104781457.93577932	41941057.68787587	27887423.61275746	29446429.778543595	132883561.37059022	45068856.97815459	69313775.04030652	272825733.6930599	46883962.50044307
70408775.78154469	35997130.41172158	20819764.983038668	147515752.7396824	24808312.52644398	99056390.58866009	104313347.72872601	7019135.379678334	46140818.33620092	68855628.21799427	29605989.45721425	35840222.79487318	27403522.889167253	33964135.88483305	109622145.38667426	43750581.91442965	102773252.77872059	21270701.085109953	9437818.127442507	76042912.68760212	12718200.251232792	104466255.35225777	41922666.29064341	27720290.654116374	29426647.262356184	132388613.12282902	45032704.35598692	68812947.66534029	254941236.5783023	46708729.39417553
70311665.28358082	35976610.14578449	20819764.983038668	147317034.06780723	24808312.52644398	99056390.58866009	103832010.15651172	6882435.659659886	46088929.30577051	68855628.21799427	29579587.207261987	35813023.83728493	27401494.70588236	33755563.1804463	109243114.11481567	43715104.99491538	102365530.06306435	21244936.201457426	9401740.390285933	75941249.44013439	12693538.616007386	104135108.81070997	41853996.48447053	27720290.654116374	29405282.147726964	132143227.63812862	45004804.60323282	68812947.66534029	241866959.90961182	46673746.74168366
70028702.53554045	35917671.14457595	20780818.288927805	147059167.18163383	24808312.52644398	98803866.32120982	103825650.41032657	6842291.832189306	45920699.807530336	68616615.95964028	29535458.054514233	35707154.025755644	27254325.448079128	33745804.16390279	109243114.11481567	43581315.597024925	102365530.06306435	21190708.818719972	9376465.108695572	75883722.27830523	12652008.473971035	104135108.81070997	41765268.763676144	27703902.810868893	29371639.925183564	132129983.47537453	45001430.032607205	68812947.66534029	241015251.9453346	46483411.92161179
70028702.53554045	35917671.14457595	20780818.288927805	147059167.18163383	24808312.52644398	98803866.32120982	103825650.41032657	6842291.832189306	45920699.807530336	68616615.95964028	29535458.054514233	35707154.025755644	27254325.448079128	33745804.16390279	109243114.11481567	43581315.597024925	102365530.06306435	21190708.818719972	9376465.108695572	75797835.48902538	12652008.473971035	104135108.81070997	41765268.763676144	27703902.810868893	29367017.15820529	132129983.47537453	45001430.032607205	68812947.66534029	241015251.9453346	46483411.92161179
70001638.82683083	35917671.14457595	20780818.288927805	146537993.84030047	24801319.828170367	98803866.32120982	102925083.29764839	6840332.870502121	45920699.807530336	68616615.95964028	29535458.054514233	35707154.025755644	27254325.448079128	33744150.56971621	108266276.71854903	43581315.597024925	101995423.06464146	21181524.423204593	9366041.069555746	74983841.5101379	12652008.473971035	104135108.81070997	41685876.64632496	27698504.11907871	29363001.692275573	132126307.86821781	45001430.032607205	68812947.66534029	241015251.9453346	46483411.92161179
69391869.50598389	35777612.43064631	20686438.437021088	146537993.84030047	24684550.984309494	98512820.08835857	102925083.29764839	6725379.751332412	45898042.54835767	68412687.0658234	29226098.50134841	35699604.12677069	27218417.541414548	33744037.214616545	108137359.22239985	43445274.09429877	101877458.53560516	21122441.431993026	9290086.111345423	74708060.66708867	12629061.513601754	104114758.37392645	41613373.04989715	27696068.779671416	29336449.986083392	131774150.48696403	44989049.65755756	68583953.22606103	240971385.40915808	46174540.64060173
69319268.09652202	35777612.43064631	20578856.24056108	146038733.3315089	24684550.984309494	98194032.13301149	102558274.27562375	6710477.4084843695	45734818.76852018	68174336.50292824	29226098.50134841	35498391.25803544	27042697.343738265	33580603.02285274	108137359.22239985	43333728.48024497	101598900.8529118	20967916.54259343	9253382.69314122	73946982.1929309	12519408.992158404	103899836.6279086	41373611.44758154	27641030.698419385	29275205.006732777	131648310.17334817	44904111.82112134	68581847.60014226	240332888.6859218	45994320.85608599
69319268.09652202	35709863.95869956	20559461.18427522	146038733.3315089	24504838.302691594	98194032.13301149	102558274.27562375	6562192.740373435	45734818.76852018	68174336.50292824	28848510.794568524	35490790.613351256	27030269.138978887	33580603.02285274	108137359.22239985	43313782.99113357	101584807.99393548	20893971.298724342	9129831.695904221	73813721.79633217	12489408.010458414	103646617.51980846	41373611.44758154	27624728.187591065	29275205.006732777	131648310.17334817	44904111.82112134	68044928.05127512	239615016.9159476	45982636.91430436
68937682.07495198	35695502.24137485	20528892.93654197	145270406.26792765	24504838.302691594	98147335.99588501	102042269.19511826	6550120.745692133	45499197.41101271	68014775.12763815	28848510.794568524	35468074.47253552	26882849.131823193	33356464.380465228	107629815.61612605	43275667.98279867	101242049.10561252	20876116.223205432	9129288.83342022	73813721.79633217	12402420.973791562	103540926.14276466	41299650.310661644	27452187.66002169	29208981.061121374	130521966.71408491	44880097.880037	68044928.05127512	239184137.89384085	45884543.565652944
68937682.07495198	35690359.280646995	20487923.338384647	145270406.26792765	24500649.49242083	98058901.5637105	102009490.78990585	6550120.745692133	45499197.41101271	68014775.12763815	28800290.256170474	35408451.720040634	26835645.08213974	33356464.380465228	107629815.61612605	43265899.79336591	101242049.10561252	20851315.18601161	9087324.79182604	73788075.40725736	12402420.973791562	103540926.14276466	41221924.38516472	27452187.66002169	29008115.219817262	130521966.71408491	44874223.630253956	68007402.41211903	239184137.89384085	45884543.565652944
68924290.24653861	35627736.90240998	20487923.338384647	145270406.26792765	24449420.144951537	97710137.44321854	102009490.78990585	6487272.302029551	45412068.56285368	67735306.28721902	28693610.917694744	35408451.720040634	26835645.08213974	33289310.184146293	107467710.95726062	43139595.5943738	101242049.10561252	20830945.725910835	9084997.24090992	73316340.56867856	12399314.404560078	103540926.14276466	41210255.89310893	27452187.66002169	28889043.87294257	130521966.71408491	44800369.55716412	68007402.41211903	237325911.862754	45764914.59371401
68087699.27582559	35621370.42539105	20487923.338384647	145190741.6616706	24415958.231264107	97699153.97144637	100964247.47116975	6370834.421210993	45315635.20675465	67735306.28721902	28443598.698524673	35276160.222537406	26711860.07882784	33266295.213995695	107339512.8861994	42878098.69311483	101207989.93589008	20734329.97969791	9063501.131938057	73316340.56867856	12329704.277150968	103197410.80702269	41154641.16575529	27404015.85450366	28865014.487693615	130384139.25884743	44783678.19772401	68007402.41211903	237325911.862754	45553596.895887695
68087699.27582559	35609965.371210486	20429468.24530558	145101741.95015836	24404301.927831598	97699153.97144637	100964247.47116975	6188326.130773857	45198148.53226376	67735306.28721902	28088450.769677695	35276160.222537406	26610042.42409559	33258935.935634825	106256246.15744945	42878098.69311483	100951372.91862734	20721493.188502584	9029889.032832447	73285843.94266132	12329704.277150968	103162033.3301289	41151533.77049917	27376135.804652456	28823097.128226776	130384139.25884743	44777014.31529834	67797833.51317622	236732184.6863232	45553596.895887695
68087699.27582559	35603692.872762814	20429468.24530558	145082786.3387492	24384553.69904173	97699153.97144637	100964247.47116975	6164122.348238064	45178566.21025047	67735306.28721902	28046884.934017606	35276160.222537406	26602979.91052298	33257912.537754223	106256246.15744945	42877029.73838339	100951372.91862734	20720064.275203045	9026802.193804054	72691427.16113628	12329704.277150968	103162033.3301289	41151533.77049917	27376135.804652456	28818467.7090771	130384139.25884743	44777014.31529834	67725862.1800545	236732184.6863232	45552038.92184916
67232305.4338502	35549941.67896123	20243425.946441796	145082786.3387492	24104008.229201805	97675873.1796478	100077326.62007667	6134038.133304713	45020690.27651463	67735306.28721902	27356775.729999356	35276160.222537406	26602979.91052298	33230114.341902073	106256246.15744945	42876212.36707459	100803497.88876796	20719525.920868758	8972761.15882476	72691427.16113628	12329704.277150968	102709037.43354923	41150237.45051226	27373334.76647157	28818467.7090771	129464966.33919553	44777014.31529834	67111466.35432288	236732184.6863232	45551425.22168635
67232305.4338502	35527682.815449774	20243425.946441796	145081926.31721255	24104008.229201805	97469094.01019752	99002803.0782401	6130863.9080876205	45020690.27651463	67674411.65839982	27356775.729999356	35238406.92904684	26601850.56841448	33174142.565258328	106256246.15744945	42876212.36707459	100803497.88876796	20718063.742120035	8899762.283215666	72346109.97565682	12329704.277150968	102709037.43354923	40974008.64394168	27356656.08681183	28818467.7090771	128956709.2080825	44754870.72905989	67111466.35432288	236732184.6863232	45533570.8567519
66532674.53549596	35352128.230977826	19854050.16921296	144458654.62052602	23415859.770411953	97469094.01019752	98493274.12616032	5932838.701166052	44798678.88278547	67674376.06034006	25990604.704251304	35238355.28574225	26586335.588346932	33159947.32897397	105856447.82509962	42876200.47392705	100790831.19461396	20645669.718963373	8460433.129032314	72258580.62213075	12298962.427199518	102250155.25459167	40974008.64394168	27356656.08681183	28750899.629853513	128394002.62625682	44623427.558343336	66033016.65006016	235198438.99608266	45496398.36923099
66269090.30006103	35352128.230977826	19854050.16921296	144101282.006763	23415859.770411953	96728136.13129626	97650651.10365167	5932838.701166052	44759892.93639735	67000523.866598636	25990604.704251304	35069392.296287425	26389852.391951803	32871058.111641373	105856447.82509962	42843653.778566696	100258504.36428568	20516943.910825476	8460433.129032314	71346596.11463197	12230700.210551	101651146.43087918	40565410.11501769	27155161.87077624	28676891.175583955	127976449.23850857	44486787.65328368	66033016.65006016	235198438.99608266	45272546.00777043
66268560.471636154	35352128.230977826	19850825.50509756	143850729.4492046	23415859.770411953	96728136.13129626	97573506.54065591	5810986.367113168	44716370.962049656	67000523.866598636	25990604.704251304	35069392.296287425	26389852.391951803	32871058.111641373	105849733.10260697	42672485.720356844	100258504.36428568	20505009.96332006	8460433.129032314	71346596.11463197	12226319.221810117	101651146.43087918	40565410.11501769	27155161.87077624	28665922.396703485	127976449.23850857	44486787.65328368	66033016.65006016	235161269.52510726	45272546.00777043
66265916.223280065	35349088.807243384	19850825.50509756	143850729.4492046	23415859.770411953	96728136.13129626	97566214.21521507	5803788.433938094	44667080.3356609	67000523.866598636	25990604.704251304	35042191.91757322	26348858.48866106	32869648.87894723	105849733.10260697	42672485.720356844	100258504.36428568	20435488.18494163	8460433.129032314	71311972.8304484	12203667.47012418	101178372.02304378	40565410.11501769	27153726.205679238	28636719.107205827	127976449.23850857	44456035.42035204	66033016.65006016	235152364.47624373	45272546.00777043
65606435.21319011	35295147.07206101	19850825.50509756	143291079.39654893	23415859.770411953	96392496.49888228	96371580.69557707	5720845.608532453	44487306.08863478	67000523.866598636	24919841.57375631	35042191.91757322	26335073.297238637	32186297.205900036	104980801.53910571	42672485.720356844	100130867.3921024	20435488.18494163	8291052.49175792	71311972.8304484	12193579.956503123	99678612.62483759	40525259.18282739	26782192.336973526	28495734.87422837	127128617.5176156	44404199.287270464	65395866.56375094	233201867.02711996	45199868.07266145
65606435.21319011	35270120.46359357	19810926.208360113	143250744.95423812	23206556.63057801	96335947.65232986	96371580.69557707	5720845.608532453	44487306.08863478	66969414.00493795	24919841.57375631	35024849.0987804	26281976.674680866	32186297.205900036	104980801.53910571	42672485.720356844	100121891.57130295	20435488.18494163	8213389.487810465	71311972.8304484	12193579.956503123	99678612.62483759	40502731.64521766	26782192.336973526	28494815.882642213	127128617.5176156	44404199.287270464	65395866.56375094	233201867.02711996	45181109.91144097
65597804.3527815	35260146.65603335	19783946.775913164	143232060.78872412	23175554.972356953	96311347.0033643	96352245.58859871	5640134.386790646	44472256.35513191	66969414.00493795	24562641.543033697	35001792.13630952	26254209.094900295	31767544.27455242	104980801.53910571	42668308.55785757	100007570.31210999	20412598.263844647	8198114.779618703	71050762.4644936	12193579.956503123	99294912.71701674	40502731.64521766	26758220.928180683	28477729.272178106	127113956.49298324	44358004.433593825	65243391.20481676	231660497.33797458	45097787.88444009
65533111.05136986	35237235.5939925	19773222.894086532	142824307.9188667	23175554.972356953	96297461.25321075	95931228.29997519	5284875.718275707	44112349.374046974	66969414.00493795	24562641.543033697	34927689.63752364	26055122.476946842	31767544.27455242	104419012.06232287	42532965.03066946	99739158.10732318	20174992.99080626	8169508.294282839	71050762.4644936	12171318.88460898	98899925.02789697	40407431.93109468	26546877.063459393	28436176.70298233	127113956.49298324	44324292.44973962	65238973.574710116	231660497.33797458	44938624.15655315
64802627.10415056	35206826.26373581	19625061.399870344	142232154.9920191	23055137.216657437	95861737.09168267	94892561.04176305	5284875.718275707	44112349.374046974	66758107.93560115	24298457.896136954	34752533.35885214	26055122.476946842	31765935.54716272	104244987.65031283	42401312.323666334	99010109.60664663	20174992.99080626	8138509.219433794	71050762.4644936	12115910.77363902	98749905.61065899	40140925.30250905	26546877.063459393	28429205.52197324	125221592.32241334	44306133.741225414	65029411.479349345	227821034.40970558	44778673.30505032
64802627.10415056	35206826.26373581	19625061.399870344	142232154.9920191	23050869.80565523	95767053.5189833	94892561.04176305	5277670.751792681	44112349.374046974	66758107.93560115	24064271.476245124	34752533.35885214	26027986.927851558	31765935.54716272	103474874.67496625	42325622.93745063	99010109.60664663	20174992.99080626	8138509.219433794	71027827.36680713	12112127.403334387	98508706.45422137	40140925.30250905	26513981.651331358	28429205.52197324	125221592.32241334	44293827.732174136	64872343.184541196	227821034.40970558	44750629.01044527
64802627.10415056	35189266.74148857	19617965.367578164	141868381.27258006	22977770.060995895	95767053.5189833	94892561.04176305	5101434.85305401	44006458.83888427	66752440.30010044	23995872.26913805	34746251.10046627	25966787.932640128	31556274.114370704	103474874.67496625	42255577.16957774	98941525.86800529	20101269.69586562	8055171.228844542	70842786.09586637	12106546.501575446	98508706.45422137	40140795.37428214	26395757.09679003	28409523.27568943	124589977.59308483	44293827.732174136	64624537.94957845	226720594.7827561	44746928.35876207
64802627.10415056	35137078.2275538	19617965.367578164	141200141.37818187	22977770.060995895	95185370.92991754	94892561.04176305	5022610.493326535	43680961.697515644	66752440.30010044	23992720.00555278	34746251.10046627	25846557.885888867	31553217.55681015	102246272.06930818	42230137.58433388	97807728.38953067	19935402.76669849	7990855.044364181	70772460.60502179	12098848.342603656	98364100.49700762	40136171.71673758	26266370.469287515	28392006.25549995	124589977.59308483	44231025.85226253	64251932.07256173	225581123.28443298	44445481.45808026
64672320.15740159	34984365.72714465	19608500.909822475	141186843.80665407	22941759.791161485	95174507.60821384	94645579.7322669	5022610.493326535	43626267.686951324	66752440.30010044	23870578.281628065	34746251.10046627	25641495.139528804	31502452.252065532	102246272.06930818	42230137.58433388	97807728.38953067	19848200.080782626	7902788.952492744	70562068.97678348	12098848.342603656	98139520.46818711	40136171.71673758	26266370.469287515	28376985.3234344	124589977.59308483	44202127.87152012	64251932.07256173	225581123.28443298	44283017.253884934
64655045.78098853	34964677.68819513	19597576.486334115	141186843.80665407	22941759.791161485	95158907.96817055	94637954.12742724	5022610.493326535	43626267.686951324	66705213.95692015	23870578.281628065	34746251.10046627	25641495.139528804	31158204.626928903	102246272.06930818	42230137.58433388	97807728.38953067	19836284.152684897	7902788.952492744	70509638.18823484	12098848.342603656	98139520.46818711	40136171.71673758	26266370.469287515	28366315.37676019	124589977.59308483	44197559.09855345	64230737.635112934	225581123.28443298	44279162.24111662
64314346.012546755	34964677.68819513	19587027.74129312	140513216.55757362	22941759.791161485	94181920.13598754	94160099.93605664	4889007.487461493	43314461.63020269	66621215.29129011	23390069.44645862	34731987.01955709	25640050.693604425	31158204.626928903	101980892.35893862	42197501.664824136	97060326.26369569	19790691.157737605	7902788.952492744	70443546.11099407	12098848.342603656	98139520.46818711	39970828.224988	26265743.52013112	28310213.822385322	123796875.09635645	44197559.09855345	64230737.635112934	222727889.30228806	44087295.421694174
63737199.898050085	34964677.68819513	19449578.98492869	140244639.23950693	22882194.0649334	93844910.52816166	94160099.93605664	4674813.610454677	43217868.88850709	66601237.715570174	23199364.540226348	34604029.016985424	25519123.48440008	31158204.626928903	101980892.35893862	42079479.29517801	96994215.89288512	19783597.807229005	7862061.128802584	70220619.18870494	12089299.797149038	97479492.7939648	39761825.33098175	26190021.122374035	28239488.41509957	123517407.35539562	44190282.568745784	63952163.29173401	222727889.30228806	43721084.635101065
63737199.898050085	34939151.287696265	19382652.750850484	140218935.16904595	22821977.613030884	93844910.52816166	94046432.42745978	4509284.006374466	43092346.407218255	66521369.92429332	23172594.35618737	34472364.43469067	25519123.48440008	31153357.757013794	101650530.32948442	42004917.855725154	96981882.10747805	19738680.546994466	7845135.183806061	70220619.18870494	12058396.659149487	96840181.95178354	39747528.09062371	26190021.122374035	28235701.9352143	123517407.35539562	44150243.3691748	63913118.16603124	222727889.30228806	43627463.97594686
63737199.898050085	34917317.21456342	19382652.750850484	140209076.34049776	22775845.200657368	93844910.52816166	94010238.73203197	4509284.006374466	43064778.34300336	66496286.9473668	22907434.93435988	34446047.944901064	25431289.53579841	30929382.667801294	101610719.77250727	41969956.59196597	96980338.20938343	19672470.21906195	7843468.283012462	70220619.18870494	12045343.466123488	96514690.82114004	39701611.44605297	26190021.122374035	28229027.359489415	123511995.03911264	44148821.38231677	63913118.16603124	222642230.66951513	43562229.41104915
63728416.169933096	34855615.647321574	19382652.750850484	140080753.14097992	22751114.533069044	93844910.52816166	94004940.38142619	4437350.240542379	43025086.72283471	66436274.44372291	22907434.93435988	34446047.944901064	25431289.53579841	30927401.246349845	101558583.88039681	41874425.42003023	96980338.20938343	19672470.21906195	7737610.277759869	69981423.11316162	12042864.120162336	96514690.82114004	39523964.58295571	26063050.671858966	28221773.426664338	123511995.03911264	44106061.2617606	63913118.16603124	221806716.86868054	43562229.41104915
63456844.34217175	34802614.07829525	19367352.966711763	139854707.10664693	22534595.961911026	93551364.75393263	93440568.28363447	4373742.517876841	42917840.0812034	66354536.74922662	22814199.361198604	34446047.944901064	25287551.53456264	30927401.246349845	101113465.95099574	41827856.34443793	96496289.622272	19619295.08590095	7714389.202709002	69462089.7736566	12018971.702140125	96152035.4095157	39503657.27738424	26043148.940267492	28146375.627562866	122719012.27060784	44103606.29332647	63713966.378520094	221036385.2604918	43481770.962760046
62966824.452758625	34791120.208301	19366496.562406514	138772522.84710646	22534595.961911026	93539223.2655663	93243312.58573833	4277785.0012608105	42909298.65010569	66335634.02942078	22805170.215711787	34443197.60625198	25283080.49981601	30742575.91396053	99705989.08889668	41826034.912605286	95867699.96154037	19603805.61950645	7714389.202709002	69462089.7736566	12011812.839951957	96152035.4095157	39503657.27738424	26010895.33119035	28140615.95082983	122719012.27060784	44101743.235294096	63713966.378520094	219211761.00632334	43457092.37471529
62647995.06974627	34791120.208301	19366496.562406514	138764285.0255733	22534595.961911026	93539223.2655663	92867286.83478197	4173017.4040217767	42909298.65010569	66312837.99390937	22805170.215711787	34350571.66529724	25283080.49981601	30742575.91396053	99683898.63077742	41826034.912605286	95715726.46922892	19561440.58656228	7714389.202709002	69411246.80925488	11954791.810374105	96152035.4095157	39503657.27738424	25999544.515384294	28140615.95082983	122719012.27060784	44087669.355203256	63713966.378520094	219180239.2516553	43439447.96867033
61579054.332532346	34766881.41413967	19295885.67699691	137704906.17781672	22472134.591983404	92851745.573723	91593491.3158488	4016520.757339521	42596875.54139528	65754831.72137824	22698620.352356575	33886524.790559724	24997750.692853373	30742575.91396053	98930548.7599639	41390557.320892766	94857915.92929262	19514415.22853468	7709573.60335641	68502974.32637863	11886670.812448865	96125745.12029317	38982139.39381586	25997798.69894095	28122414.995815955	122623205.35261333	44039252.01721912	63613489.390764855	217737589.49254495	42868485.32256701
61579054.332532346	34728110.167122215	19290079.99552158	137704906.17781672	22149241.530293886	92851745.573723	91593491.3158488	4016520.757339521	42596875.54139528	65754831.72137824	22328119.072118595	33886524.790559724	24997750.692853373	30590967.52937779	98930548.7599639	41390557.320892766	94857915.92929262	19507033.0154943	7593106.080769083	68476089.63186446	11883380.43474403	95664782.29541259	38982139.39381586	25755653.34970052	28099277.22504601	122438636.68336038	44000622.464513734	63251297.20095302	217504436.48671785	42868485.32256701
61579054.332532346	34724792.377864465	19290079.99552158	137704906.17781672	22149241.530293886	92851745.573723	91593491.3158488	3928150.217721011	42596875.54139528	65754831.72137824	22328119.072118595	33886524.790559724	24997750.692853373	30590967.52937779	98869137.46656458	41390557.320892766	94857915.92929262	19483062.166020572	7593106.080769083	68413318.67241304	11877759.057537634	95664782.29541259	38982139.39381586	25755653.34970052	28084817.952853322	121925318.11009032	43993210.86531818	63251297.20095302	216915049.46764687	42868485.32256701
61579054.332532346	34702149.960097745	19263536.23294741	137482497.98184884	22149241.530293886	92648901.97358848	91365356.62288645	3845646.884322559	42356619.5135169	65512991.62512412	22328119.072118595	33842555.68377204	24759595.976800375	30540176.803664465	98380396.20221625	41294532.39442731	94618536.52844371	19343006.013818577	7566721.281880872	68402745.95044562	11754391.276882915	95664782.29541259	38812396.670225754	25755653.34970052	27976153.585399415	121925318.11009032	43969767.76228301	63251297.20095302	216915049.46764687	42676116.0138918
61545344.63764179	34689226.98637123	19263536.23294741	137482497.98184884	22036096.421510603	92648901.97358848	91326531.1169357	3845646.884322559	42356619.5135169	65512991.62512412	21852470.461928345	33842555.68377204	24759595.976800375	30224834.627516095	98380396.20221625	41294532.39442731	94618536.52844371	19343006.013818577	7519280.08770985	68156540.25130682	11754391.276882915	95506961.62525246	38812396.670225754	25755653.34970052	27852908.06790154	121853691.28125612	43857744.70069072	63047269.15593352	216577545.04368225	42676116.0138918
61445663.0231479	34621503.86465671	19263536.23294741	137012534.73207963	22036096.421510603	92569444.99302071	91052129.81977446	3845646.884322559	42356619.5135169	65512991.62512412	21755506.154032573	33842555.68377204	24759595.976800375	30224834.627516095	98380396.20221625	41294532.39442731	94548628.75492732	19343006.013818577	7483372.601854078	68139512.46910653	11754391.276882915	95042642.94699275	38812396.670225754	25749708.03897061	27852908.06790154	120651483.53571804	43857744.70069072	62818129.565396994	215394636.94710696	42621313.36666172
61443263.56582715	34594561.05623657	19237667.573227145	137012534.73207963	22015186.072942078	92569444.99302071	91052129.81977446	3845646.884322559	42205515.493648	65427138.47534417	21755506.154032573	33828032.846588746	24652903.687781926	30224834.627516095	98001180.52389492	41294532.39442731	94520185.86180821	19343006.013818577	7394472.365708382	68133320.0665803	11739877.865757873	95042642.94699275	38757875.7864687	25722026.07490673	27647339.798598528	120651483.53571804	43718382.751202956	62812195.43196295	215394636.94710696	42621313.36666172
60618164.023372725	34591346.181077726	19236360.789286986	136794102.91580904	22015186.072942078	92372788.259512	89924578.24552551	3840223.951640163	42205515.493648	65423956.19117516	21755506.154032573	33827225.68755338	24652903.687781926	30224834.627516095	98001180.52389492	41292874.20835501	94312868.39838797	19343006.013818577	7368980.428632245	67853075.87122303	11727438.824759137	95042642.94699275	38757875.7864687	25698368.857910506	27647339.798598528	119269625.59419033	43718382.751202956	62806250.400828645	215193017.97132936	42609649.236517385
60147529.06041786	34591204.264452964	19235632.18301509	136674409.7151879	22011518.40211282	92372788.259512	89434263.66749887	3775022.4259921904	42187284.665630326	65384700.846430674	21588418.082813885	33785746.41121634	24536419.809440907	30224834.627516095	97987907.86937013	41229492.14583204	94312868.39838797	19155059.632428754	7360299.140570349	67853075.87122303	11712021.815811835	95017553.85513647	38617546.53718551	25698368.857910506	27647339.798598528	119269625.59419033	43671689.476705365	62806250.400828645	215185787.9994953	42438757.37159342
60126373.030411646	34591204.264452964	19208584.923943788	136657159.98915976	22011518.40211282	92372788.259512	89083397.75134793	3773811.546926201	42142239.936687276	65384700.846430674	21493738.6949643	33780439.18271743	24534154.564902283	30224834.627516095	97987907.86937013	41225993.96805447	94163874.76621136	19155059.632428754	7360299.140570349	67602492.04437639	11625966.726752989	94909362.12041934	38612689.211155094	25698368.857910506	27564103.43030416	119092600.48833372	43671689.476705365	62776276.85421308	215185787.9994953	42352690.67369135
59911117.93262367	34591204.264452964	19200640.897183508	136642143.84436154	22011518.40211282	92370322.94561245	88889074.93777296	3771389.632908976	42102557.834226675	65351801.64059456	21467320.356984183	33688684.14320256	24445503.98365677	30084972.15808202	97822696.36276321	41128253.336530626	94163874.76621136	19154068.80611668	7346039.267489843	67441664.36389375	11542230.547513064	94675716.55986628	38536753.78052115	25624696.723830983	27548854.454006173	119092600.48833372	43671689.476705365	62763184.36397143	215176710.29256064	42329351.72641588
59678319.39622245	34542949.06619402	19159437.13605053	136125360.16008437	21916364.67167374	92175431.42169942	88128196.28367172	3638166.6102941204	41913644.493918374	65157880.860180855	21185932.34073533	33674724.04572047	24399743.043638963	29945043.565483585	97717230.65458846	41128253.336530626	94086535.12758604	19126985.269916568	7220188.670312695	67441664.36389375	11531424.558606576	94243626.82308981	38508352.165560625	25611361.15174944	27541175.30707708	118960838.14492431	43667493.59087153	62763184.36397143	214041363.54924035	42295425.26704435
59642098.40287427	34534335.95263903	19153239.322746735	135757462.90832287	21915414.848321564	92173580.47866374	88128196.28367172	3569968.3125388576	41777729.36960616	65113942.3690782	21185932.34073533	33637556.32227377	24355048.857259974	29896729.795083314	97630940.5023352	41092636.47661917	94022952.08881514	19124491.612020962	7204404.511307164	66309756.37696288	11530463.978113335	94074611.28601402	38457688.87248257	25557977.715593826	27541175.30707708	118285957.94485095	43648997.49103201	62702133.25868095	214019450.65033224	42193888.625232704
59575084.0725302	34525787.995681085	19152105.30234164	135757462.90832287	21914959.62066854	92173580.47866374	88128196.28367172	3569968.3125388576	41777571.49382372	65113942.3690782	21157856.263082862	33613459.74059415	24355048.857259974	29896010.246295802	97451193.67885432	41092636.47661917	93868916.3395188	19070172.935930554	7164121.886301605	66309756.37696288	11514025.754176326	93942298.5262182	38416844.658966996	25547913.180378634	27517313.401309274	118240012.74939792	43644372.292341985	62078355.73313835	213715443.14741963	42127128.63079815
58621504.25562649	34525233.2935777	19049546.227319814	135219716.87614346	21772043.117330417	91722015.3843744	87182848.89601241	3562893.4147726097	41661592.690588966	65062947.559502	20569736.037969567	33598269.29608896	24342169.521007907	29791357.48002695	96834710.9624148	41051972.19265794	93284471.31102557	18946895.176743537	6962799.223534249	66211868.22892966	11454660.002360431	93371551.02694638	37986934.95321291	25450752.737734552	27397525.844940495	118216569.1545043	43603290.213579245	61835382.293738045	213220919.13318223	41722594.78068387
58621504.25562649	34480414.52457364	19049546.227319814	135219716.87614346	21745732.386047933	91722015.3843744	87048407.68164168	3537922.6208498226	41661592.690588966	65018243.52587258	20569736.037969567	33568742.05194393	24251520.64442149	29720178.573496334	96828866.90940234	41035946.05787672	93284471.31102557	18946895.176743537	6962799.223534249	66211868.22892966	11448705.998018622	93371551.02694638	37986934.95321291	25450752.737734552	27397525.844940495	117325432.10128136	43544613.77842782	61766053.182205275	213200015.4331708	41722594.78068387
58588450.246317424	34467045.2200775	19049444.580035303	133809379.47649574	21722681.917390283	91682034.96056941	86961895.33139428	3531793.113626375	41168868.03388347	64979963.20489806	20569736.037969567	33529663.55198525	24244783.315103605	29705174.408645738	96821894.48233964	41018007.29753215	92947713.94456217	18917949.856746707	6962799.223534249	66180699.45618581	11400960.752829576	93371452.09565437	37986934.95321291	25450752.737734552	27317229.96938909	116848015.08651565	43427030.62203283	60828356.2581208	213172437.3005106	41718341.43360003
58586507.58454514	34423819.542468145	18960665.30806749	133257840.46661544	21598827.310318235	91620775.23442268	86449406.25483808	3254611.4878063235	41155262.33793312	64979963.20489806	20538413.479837257	33525370.193555478	23903063.839869805	29600346.358930472	95892306.95424587	40919314.11972526	92907204.4918333	18750900.913042307	6839938.128801666	65831835.651049666	11364606.613113182	93265039.53286056	37854737.09986957	25296526.93803087	27262499.985743463	116130791.9669178	43382884.74745987	60535442.36366836	210874685.48429757	41530093.00562095
58440897.019388534	34423819.542468145	18949529.860151045	133234657.42336895	21587943.05454495	91620775.23442268	86449406.25483808	3254611.4878063235	41139818.95402077	64732476.34808941	20292549.38340548	33501836.072703443	23903063.839869805	29561574.108629115	95892306.95424587	40919314.11972526	92808929.26920658	18720483.703334905	6839938.128801666	65554899.12345261	11223604.898356695	92592716.74426977	37834412.49294003	25232479.757467557	27193742.25685658	116063309.36627285	43375716.179254755	60535442.36366836	210874685.48429757	41530093.00562095
58440897.019388534	34364100.31663827	18943334.202779472	132633598.10585444	21542814.853989664	91411718.66538273	86197493.17143317	3250166.7043594	40980526.01356748	64732476.34808941	20106656.60547253	33412399.40686875	23903063.839869805	29433941.223288875	95892306.95424587	40861087.291849434	92649282.95276244	18633166.77536974	6769085.024372963	65455101.60965963	11216908.059789037	92156655.87592992	37714821.53071256	25205256.997393757	27074016.594308212	115551094.45023519	43318611.88493081	60356471.27237475	210022506.71693397	41325033.687992364
58305936.50154312	34360920.07842868	18923001.849456124	131776527.01864588	21415818.36390344	91411390.77948768	86197493.17143317	3241491.529856461	40980526.01356748	64692519.14530792	20106656.60547253	33358657.47941665	23872037.759112243	29433941.223288875	95889226.57796128	40850359.41650294	92649282.95276244	18613691.280763682	6717598.650815176	65363595.427561894	11189717.27934598	91984916.83835684	37689500.98079164	25168822.24167096	27035387.514210165	114849672.7536526	43275786.9354727	59781728.72007543	210022506.71693397	41245620.95768641
58255294.50815929	34357122.97231567	18795481.114729494	131693423.31089656	21415818.36390344	91411390.77948768	86080239.53467843	3220434.5607629973	40725125.77111771	64692519.14530792	20106121.080990754	33358657.47941665	23872037.759112243	29321681.049885698	95856588.8672521	40825451.140698515	92572737.67551978	18568550.395835537	6710616.0856163325	65363595.427561894	11188197.903056178	91813363.78425537	37665591.78799823	25128906.12374336	26940152.564091597	114577840.70459996	43179947.610615686	59638526.30785682	210022506.71693397	41115020.84167054
58255294.50815929	34265744.05438859	18727320.347551025	131518859.85036324	21282207.960227765	91320274.02345459	85823716.15172355	3217154.1803224687	40489786.806636594	64594742.721155114	19600089.253816694	33358657.47941665	23872037.759112243	29310138.82431137	95856588.8672521	40825451.140698515	92278478.57857813	18456293.76339301	6658180.409454649	65094212.13266228	11097004.090524206	91189368.88418762	37376814.63521356	25090054.082031887	26835073.67844335	114533869.34921016	43022413.351915576	59286677.247647725	209727264.68936	41101656.616335
57830669.86060333	34265744.05438859	18704792.520050094	131369364.0673747	21203549.11099563	91305105.35898292	85420316.59192629	3214853.1689369334	40444939.88668731	64585995.799051926	19250855.896729656	33358657.47941665	23872037.759112243	29305141.844815977	95856588.8672521	40825451.140698515	92157854.87329204	18456293.76339301	6386117.752285135	64947630.397163846	11094960.492481751	91189368.88418762	37376814.63521356	25035155.23676972	26826831.260536667	113949264.92294697	42987951.34614756	59286677.247647725	207706268.08496848	40946816.25629064
57830669.86060333	34265744.05438859	18651997.69800943	131369364.0673747	21167603.98206487	91231874.74706598	85420316.59192629	3212846.780637689	40428932.008355185	64458228.34260646	19250855.896729656	33358657.47941665	23845464.45354341	29222719.755573913	95792244.91027634	40796503.9686335	92089832.82415743	18430950.881195385	6381668.431389163	64329037.00552598	11081628.476405185	91115384.28427948	37376814.63521356	24972868.239136502	26820369.939448886	113900260.50782967	42979289.11403079	59265943.1036064	207706268.08496848	40935960.9392357
57164006.66440054	34238348.91180361	18622909.625381045	130848502.632226	21167603.98206487	90703868.4537248	84499774.92035626	3140477.076697145	40368694.05370923	64320039.18420758	19145049.212065633	33122970.14680586	23510787.693518642	29222719.755573913	94957694.42233925	40530078.59800429	91999484.92346372	18376880.27490548	6339596.31657189	64329037.00552598	11025736.279557962	90921381.53421213	37368792.8904431	24972793.974852074	26800417.143756956	113684672.53812017	42958873.945138045	59104172.351038225	207057588.64921713	40906502.772011876
57164006.66440054	34219574.86089935	18605103.49095732	130848502.632226	21140111.98068899	90703868.4537248	84499774.92035626	3061466.604544165	40289995.192770824	64320039.18420758	19069281.441273037	33122970.14680586	23510787.693518642	29107527.132310733	94957694.42233925	40530078.59800429	91999484.92346372	18356946.5633701	6304526.139193267	64329037.00552598	11025736.279557962	90302721.98242094	37368792.8904431	24937251.64834885	26800417.143756956	113499428.63298461	42958873.945138045	58641981.90580938	207057588.64921713	40824450.51799797
56345564.80031373	34219574.86089935	18605103.49095732	130449070.04489136	21140111.98068899	90698237.91285665	83706390.23969495	3038541.4735641065	39842473.75401807	64311630.2616905	18901138.13647132	33122970.14680586	23510787.693518642	29090207.03960767	94916459.09228443	40521655.16855459	91912691.9610227	18345994.431885034	6304526.139193267	63731025.132793196	11025736.279557962	90302721.98242094	37358566.58002857	24911276.025227454	26784170.66914285	113499428.63298461	42945439.859740905	58641981.90580938	206999709.742527	40757876.363036044
56344623.824695915	34185426.211430505	18505843.333351735	130365704.02342488	20832550.448300935	90621876.17060028	83706159.23686895	3038541.4735641065	39825219.526887715	64287793.467817895	18360043.461097047	33097033.33966704	23433668.813106682	29088723.75701161	94908816.87817867	40487845.26523846	91814796.88708065	18288235.784169752	6174287.185847621	63731025.132793196	10916667.864615548	90007822.41216776	37131532.35762526	24909558.694457635	26750357.262828555	113288959.25589626	42831221.7674816	58641981.90580938	205396844.72842288	40642333.810975656
56316777.98044724	34161190.78627147	18505843.333351735	130365704.02342488	20831712.977982048	90604012.35834114	83698692.16875552	3038541.4735641065	39825219.526887715	64287793.467817895	18351385.6721576	33097033.33966704	23421918.506047115	29014382.983379908	94908816.87817867	40487845.26523846	91486347.16735925	18264525.245472603	6168923.957338605	63731025.132793196	10911988.541331533	90007822.41216776	37127720.78477769	24863140.026552137	26721014.24435178	113026054.21538061	42738637.35010082	58507785.95819177	205396844.72842288	40633995.02635068
56307601.165628314	34145275.951717705	18485025.27189322	130303383.89663418	20826146.843702827	90600270.51760225	83670001.25227752	3034282.930462338	39825219.526887715	64226867.88796513	18317212.56978916	33092629.206096552	23418441.697182383	28996557.04667829	94903834.90883386	40483794.28761575	91206699.22781737	18263931.30504501	6103551.682106796	63438019.98162655	10911617.107249614	90007822.41216776	36804657.053470545	24849710.768291064	26709055.555369608	112409454.5921157	42726840.01143913	58507785.95819177	205396844.72842288	40446565.368731536
56273239.29050037	34145275.951717705	18481383.535051964	130236667.70236483	20826146.843702827	90600270.51760225	83664651.81478193	2979207.7083752365	39798470.1844781	64218197.98457237	18317212.56978916	33051713.706834584	23415385.657860126	28973451.08299937	94404311.5527275	40350421.397189714	91190467.07563117	18213039.703306176	6096095.999341702	63401025.404621445	10896203.267319163	89842599.67475787	36710786.17736446	24840646.653813027	26582323.15519571	112367997.90910813	42615671.052248985	58451241.21314504	204600069.32478675	40322256.59810248
55351654.17749451	34084310.621068604	18441043.959134523	128603677.4608718	20821287.46053908	90486399.11826788	82356903.92433403	2963051.857261198	39687908.86150121	64142871.45951394	18144391.552622564	33032266.954501633	23383175.285626553	28965573.588584818	94404311.5527275	40338306.41200084	90558389.66824663	18211814.266005963	6076944.348568352	62815114.33187201	10892308.083033334	89813470.50052407	36484021.18748675	24823560.926350463	26582323.15519571	106882801.17464052	42597899.49896915	58350554.036481634	202412647.24134716	40069442.83033415
55351654.17749451	34084310.621068604	18429537.282126173	128465152.0297544	20821287.46053908	90217414.00490347	82356903.92433403	2955005.222962884	39598360.11800048	64142871.45951394	17890626.159464806	33032266.954501633	23274673.04605804	28955182.48869021	94107723.34436752	40338306.41200084	90558389.66824663	18170973.09380956	6076944.348568352	62634427.41099812	10854503.273509087	89813470.50052407	36484021.18748675	24800981.228765476	26529437.272595674	106882801.17464052	42539038.06541596	58185303.05904886	202412647.24134716	40069442.83033415
54812145.90191437	33880624.429521844	18280548.934656084	128368997.06734623	20764474.786780633	90017190.06016028	81715578.42160378	2886466.7155387304	39553609.23996147	64019475.693534225	17113375.69848935	32965832.48927307	23263887.15952741	28942776.738615397	93896899.3824758	40275890.809015386	90332819.5299403	18099547.221388668	6076944.348568352	62634427.41099812	10835492.208044674	89763489.05446279	36132501.697903864	24745282.95955628	26471320.436210748	106882801.17464052	42539038.06541596	58017474.612624705	202040737.80120873	40052872.23731549
54809511.85232352	33880624.429521844	18280548.934656084	127781757.36306107	20764474.786780633	90002044.62135129	81715578.42160378	2886466.7155387304	39358527.621938	64019475.693534225	17113375.69848935	32965832.48927307	23263887.15952741	28819714.536184397	93896899.3824758	40275890.809015386	90220482.33742015	18079255.630595405	6024006.005297413	62360304.41440031	10835492.208044674	89333358.47532442	36132501.697903864	24727980.6383247	26430901.161984246	106852441.0315679	42535813.55029414	58017474.612624705	202040737.80120873	39895499.74437158
54590262.088734224	33878269.024864644	18280548.934656084	127545897.05046357	20764474.786780633	89968510.78320093	81629505.72449581	2886466.7155387304	39336864.09505276	64019475.693534225	17113375.69848935	32965832.48927307	23163122.73687287	28805454.68918305	93656581.92931451	40264450.77005843	90113911.51019125	18006653.39728587	6009856.6746380385	62318325.88482282	10811742.950410163	89333358.47532442	36052037.163176976	24672051.716668345	26364862.29720508	106484072.13934562	42409044.60200416	57381195.74791024	199802703.59358847	39895499.74437158
54398133.50173245	33876307.05787543	18280548.934656084	127183915.2387025	20764474.786780633	89968510.78320093	81061210.4055163	2856840.944873943	38254947.01262466	63914491.59515489	16859203.404463895	32965832.48927307	23163122.73687287	28805454.68918305	92990407.85629344	40259389.85969514	89028186.35757264	17388464.113274015	6009071.474657197	62038042.300444	10764337.754794307	88991413.08987403	35589864.1633682	24670851.5385846	26344846.483596858	106484072.13934562	42244949.28285554	57381195.74791024	199082101.45687768	38760405.83031195
54233751.04207226	33876307.05787543	18204492.1334431	126928142.76042771	20630784.05406914	89688691.97381176	81026460.94730102	2767393.080551407	38254947.01262466	63901380.79658938	16859203.404463895	32753886.30722462	23093674.30145069	28805325.979135584	92990407.85629344	40028009.22225676	89028186.35757264	17388464.113274015	6009071.474657197	61820059.08823827	10740573.196064562	88991413.08987403	35550813.960836366	24612096.221677113	26344846.483596858	106362471.78391358	42244949.28285554	57122441.99276999	199082101.45687768	38760405.83031195
54200489.81603568	33816953.96891786	18179599.123198558	126539490.76861468	20630784.05406914	89688691.97381176	80922137.23396996	2767393.080551407	38254947.01262466	63897781.43495816	16656561.515736025	32753886.30722462	23088125.543542646	28655550.458626185	92947651.22880572	40008366.517550066	89028186.35757264	17386185.076135047	5930321.913000243	61502945.54407476	10726529.290757395	88991413.08987403	35546730.740415715	24552464.64002379	26341391.4914668	106362471.78391358	42244949.28285554	57001198.28706184	199082101.45687768	38760405.83031195
53974613.714217454	33803563.8157484	18179599.123198558	126431908.78734952	20615165.708202943	89688691.97381176	80783294.75729392	2721813.723834023	38254947.01262466	63822698.782668725	16650527.723623822	32753886.30722462	23031312.54285795	28653088.17340998	92904941.62957957	40004813.41409679	89028186.35757264	17315163.103698943	5913011.661967224	61423858.517797604	10725333.782574402	88880433.58554852	35489635.9868522	24548389.430701926	26308171.487830658	106362471.78391358	42210931.03991755	57001198.28706184	199077313.0223334	38760405.83031195
53974613.714217454	33803502.92306591	18178399.588504422	123358617.38807593	20520205.11016679	89675547.37181658	80783294.75729392	2697042.5760233207	38142000.2186236	63804448.71150121	16545551.520206273	32716877.534137975	22930888.47075556	28643819.52128205	92899232.96596086	40003742.79264437	88784658.41721684	17314615.159272626	5913011.661967224	61200645.45516604	10689129.864346616	88562139.47750945	35340207.18466656	24547699.39645815	26237922.902706057	105736031.05738579	42210931.03991755	56919400.08570647	198950769.6214497	38581939.61681431
53964661.59942057	33803502.92306591	18171133.742949985	123358617.38807593	20513270.10624962	89195639.0757652	80753088.27729179	2669141.8330265945	37991272.711919874	63631244.49510212	16463568.25292155	32704782.315998033	22911705.168626685	28643819.52128205	92272926.94672824	39777606.759635985	88750720.1426472	17299966.1778047	5911999.257351358	61200645.45516604	10588776.175521228	88562139.47750945	35340207.18466656	24538968.303270116	26237922.902706057	105626799.50292148	42195510.846244164	56914998.83874899	198950769.6214497	38578272.298831716
53714011.54956096	33717597.66262394	18167629.43084065	123346844.91136605	20513270.10624962	89195639.0757652	80420189.17677216	2653136.9892255627	37990388.80969794	63590868.47207677	16445387.072548697	32582067.806236245	22779441.064403556	28463390.369649548	92272926.94672824	39777606.759635985	88750720.1426472	17268219.590207055	5852781.348119215	61155876.40757068	10574448.167014092	88497280.95868343	35340207.18466656	24496867.427938033	26173264.71282725	105626799.50292148	42135967.22683447	56889683.94938659	198423903.62723982	38578272.298831716
52521706.005136475	33706459.18937399	18152196.32173553	122056887.34481932	20475077.49234739	89195639.0757652	78726497.62893486	2621811.028598486	37979027.648555994	63562222.0891027	15893016.971534275	32579463.514215153	22779441.064403556	28463390.369649548	92272926.94672824	39767204.163347565	88750720.1426472	17014023.68194771	5851029.418006442	59223603.03087542	10560496.652973672	88471944.71039562	35167065.43455496	24477187.8849801	26163968.5637484	104220070.58299819	42135967.22683447	56196855.4839189	198423903.62723982	38444707.72167926
52521706.005136475	33706459.18937399	18094805.476134133	121978721.04417095	20475077.49234739	89093999.73873511	78726497.62893486	2621811.028598486	37914574.337097645	63305084.947895154	15822605.460866809	32572365.621432785	22646299.22556431	28441876.59784464	91977091.75783871	39677271.70933596	88676154.93965411	17014023.68194771	5832220.300051956	59223603.03087542	10560496.652973672	88417035.49720225	35107210.981341235	24401300.954209134	26158947.3826569	103897781.2046743	42090562.7496138	56176187.79745848	197976725.85258067	38409791.676183864
52517875.34381878	33699207.45297609	18094805.476134133	121978721.04417095	20460140.289160635	88949017.20386343	78726497.62893486	2612685.3603596906	37711313.43728268	63305084.947895154	15822605.460866809	32547364.931458727	22499072.615615703	28421811.365358334	91560248.70476024	39626022.966223344	88569583.414306	16997518.407069817	5795853.760568549	59222859.404505335	10451128.806638477	88417035.49720225	35080345.69850829	24370196.52686916	26068596.28908314	102973851.08733529	42038231.469493024	56101699.31074968	197976725.85258067	38265978.23020676
52436558.83427544	33696483.88604241	18061553.649909206	121263946.54653622	20435723.044863235	88949017.20386343	78501449.9724807	2606310.970631975	37711313.43728268	63305084.947895154	15815892.54206007	32542209.547991514	22499072.615615703	28421411.29760142	91560248.70476024	39620595.372074895	88569108.57077402	16997518.407069817	5779297.870232539	58995085.90238228	10451128.806638477	88336141.64259641	35079860.49644028	24362701.45639268	26068596.28908314	101898895.01478788	42028261.62048849	56025033.482647784	196590261.88318503	38265978.23020676
52404190.628057376	33682543.676338516	18061553.649909206	121208494.55695963	20382640.198968325	88784706.72610189	78501449.9724807	2552969.142713903	37711313.43728268	63217952.42272464	15433252.690546839	32476640.428322665	22391197.704121344	28407411.839834783	90908737.99311619	39548727.09247221	88416705.22772723	16997518.407069817	5689138.65669936	58906409.2405397	10451128.806638477	88144337.51844047	35061590.34462754	24287537.8289609	26068596.28908314	101229457.08895436	42022155.45352323	55927692.08217983	196590261.88318503	38231016.94139222
52383859.577726334	33675734.74274681	18046022.912525542	120150000.4950618	20354536.17240966	88784706.72610189	78500966.69130537	2552969.142713903	37693647.887058504	63217952.42272464	15433252.690546839	32476640.428322665	22391197.704121344	28212442.874766134	90908737.99311619	39548727.09247221	87935302.45552848	16997518.407069817	5670874.772150535	58901617.70251256	10451128.806638477	87855534.16550851	35056491.02773335	24270031.44060505	26043429.341621287	99509453.35129905	41859778.918394655	55859299.31744916	196312664.61241293	38205484.396724544
51947940.00283418	33672878.673469506	18046022.912525542	120150000.4950618	20354536.17240966	88759248.5058184	77983794.07086346	2528470.335132108	37668810.37193703	63206117.25520953	15433252.690546839	32388018.341858465	22156848.0924767	28174165.145874564	90306698.90232779	39370234.95315513	87934802.02313216	16972903.159375213	5670874.772150535	58846330.38808369	10432474.482484182	87818807.04737176	35040184.88358584	24269876.72523413	26040448.241770267	99509453.35129905	41859778.918394655	55842635.48997017	195568275.8986301	38086996.43175293
51947940.00283418	33656957.59835771	18034595.376144942	120150000.4950618	20354536.17240966	88759248.5058184	77983794.07086346	2475156.438404694	37316892.869826	63161511.691517554	15433252.690546839	32388018.341858465	22156848.0924767	28174165.145874564	90303962.84897205	39370234.95315513	87817122.26583631	16737840.470535314	5670788.433866698	58368235.99499738	10315381.385003077	87818807.04737176	34602150.548853576	24269779.196407285	25821277.967527386	99509453.35129905	41802521.60520055	55789999.15518413	195568275.8986301	37709835.19084095
51947940.00283418	33634766.87763748	18005391.335128237	120058762.9152282	20350910.58918604	88720773.55616948	77983794.07086346	2457891.072567319	37074941.01370479	63125713.512858175	15433252.690546839	32375200.746159263	22156848.0924767	28174165.145874564	90074449.24157597	39347203.146669164	87416084.2019396	16642498.376292685	5670593.389701283	58295097.53584765	10238106.922127841	87818807.04737176	34459115.55392027	24241330.43074474	25739791.733918767	99292884.19924514	41758573.64167019	55654475.70713353	195155294.4122779	37518441.99508887
51810382.27780458	33634766.87763748	17946991.935710985	120058762.9152282	20341517.21855903	88187992.7770077	77914232.08566108	2413843.4569147164	37074941.01370479	62850857.16807915	15392809.834591255	32118501.579687137	22074775.553751826	28174165.145874564	89714311.17287192	39017565.89166225	87376835.35677354	16642498.376292685	5620647.280668078	58267625.51736188	10238106.922127841	87080961.78366524	34459115.55392027	24241330.43074474	25739791.733918767	99292884.19924514	41756642.01294828	55654475.70713353	195155294.4122779	37518441.99508887
51377710.40691046	33555641.61594892	17892435.256205805	119681466.81902897	20341517.21855903	88110091.09116411	77470357.02233897	2409533.7997692544	36892385.32331793	62747319.334922045	15392809.834591255	32093618.39039777	22000394.929267842	28174165.145874564	89686674.74445814	38969779.52684729	87182048.08645204	16472460.44896565	5620489.388459407	58247554.06362193	10238106.922127841	87080961.78366524	34350869.74850653	24237716.380400207	25705663.925390437	98279835.50289547	41670534.31248437	55446963.96003199	195155294.4122779	37483830.87484569
51377710.40691046	33529475.534479607	17858682.66613284	119419766.97003326	20341501.958316024	88009969.43784577	77470357.02233897	2390664.3819103227	36892385.32331793	62673171.8641582	15042445.185243051	32077332.76245997	21968771.34988858	28103216.90247041	89132721.549136	38959179.10814742	86924710.62834905	16472460.44896565	5606823.932648998	58219503.93803389	10218944.276078977	86770465.0678679	34208951.851540454	24231415.832615342	25656578.192128886	98201289.6098832	41662602.65008526	55337637.103608154	194644294.01078302	37331377.47588225
51377710.40691046	33529475.534479607	17826146.758237243	118808786.36899053	20263205.92694364	88002429.08558947	76815390.75783998	2390664.3819103227	36874901.594789945	62661811.71466753	14550568.866500618	32077332.76245997	21925981.685742173	28103216.90247041	89132721.549136	38959179.10814742	86300731.51152134	16472460.44896565	5606823.932648998	58019541.57108024	10216352.323915636	86134160.43026584	33904051.54692294	24198915.114444684	25654028.800881136	96797807.70206209	41662599.68658414	55327580.662608646	194543934.6487009	37103202.44817205
51377710.40691046	33529475.534479607	17819540.94452464	118808786.36899053	20263205.92694364	88002429.08558947	76815390.75783998	2370761.3393274364	36874901.594789945	62661371.15181987	14550568.866500618	32077332.76245997	21912053.05974276	28051060.887836885	89132721.549136	38959179.10814742	86286201.81666529	16434007.762221146	5606823.932648998	58019541.57108024	10216352.323915636	85918919.47062327	33884812.44320133	24173330.167395245	25638769.531846058	96754916.14205512	41644867.724519685	55249315.81382661	194528717.10805386	37087170.09905078
51377710.40691046	33524832.06174688	17816737.65952261	118776750.36698492	20263205.92694364	88000768.23136441	76784292.86036542	2342052.978451107	36813851.47638341	62655785.2724855	14550568.866500618	32070438.247688867	21909143.454811268	28048652.26584149	87815745.09966363	38955268.80162745	86286201.81666529	16305442.549606988	5595150.290623269	58019541.57108024	10113706.423136082	85884564.83277883	33884812.44320133	24171327.755186364	25565588.39244329	96754916.14205512	41644867.724519685	55249315.81382661	193234269.47598702	37068101.08067629
49606039.23416706	33427471.779331803	17816737.65952261	118776750.36698492	20218896.324300896	87431398.08448006	73694998.32498273	2342052.978451107	36808755.057575494	62655785.2724855	14362512.708077382	32070438.247688867	21909143.454811268	27823631.449901763	87815745.09966363	38955268.80162745	86286201.81666529	16305442.549606988	5582291.364943564	57904389.52624262	10113706.423136082	85478687.54721522	33884812.44320133	24171327.755186364	25565588.39244329	96754916.14205512	41625557.94310333	55249315.81382661	191303112.75442314	37068101.08067629
49606039.23416706	33427471.779331803	17816737.65952261	118775075.43657497	20202842.742780056	87332963.55711271	73694998.32498273	2323423.269475872	36798821.50340423	62469339.99268425	14265266.684712097	31974601.225630045	21729482.26977226	27823631.449901763	87712886.98117419	38781643.44430025	86286201.81666529	16295904.781328954	5556107.46922688	57766680.65854018	10108598.241401646	85406204.07605408	33872211.75600353	23970751.80018175	25513304.77821513	96754916.14205512	41570301.52871102	54853250.24373068	191301177.0600474	37026870.22809961
49606039.23416706	33421436.69611171	17795386.96843186	118657198.86414231	20175060.49996331	87327449.53206715	73694998.32498273	2312875.919025163	36735392.57279713	62469339.99268425	14254116.168095725	31962236.672789034	21729482.26977226	27815171.487586353	87041801.06326967	38766779.3360117	86276331.69467531	16240459.37683692	5537720.532785967	57024931.05372582	10101568.826902935	85368352.62893122	33781793.81285167	23970751.80018175	25477490.218450785	96213750.66220793	41469456.37725133	54853250.24373068	191293098.19547105	36968229.25714925
49467628.71874024	33416893.050394725	17795386.96843186	118657198.86414231	20175060.49996331	87223856.70570335	73624289.8617936	2291045.2605958553	36716773.74508593	62431706.138541035	14219841.201658629	31962236.672789034	21729482.26977226	27782845.306663953	87041801.06326967	38766779.3360117	85988978.19681889	16239813.957163533	5533542.4283516165	56633270.72178255	10065886.045369491	85287542.88704965	33767831.96186941	23964201.397411082	25469444.33819383	96213750.66220793	41468474.11766769	54839065.17790026	190693087.59989366	36755713.13067906
48367489.54357865	33413565.776827835	17795386.96843186	118484950.28684047	20155600.20923628	86597301.33820038	72942683.2159499	2287453.9827444176	36499830.06440061	62401752.274889514	14217368.901232382	31936233.379138093	21637564.62695215	27606204.44482683	86676480.4305566	38734644.14092305	85976893.05647035	16239813.957163533	5512323.515256513	56544125.04996629	9964033.452312479	85252505.51017554	33674045.95820066	23964201.397411082	25354948.744605124	96213750.66220793	41467689.75551693	54767312.45962601	190596794.34214365	36721040.39234295
48367489.54357865	33413174.67645109	17795386.96843186	118081527.73299506	20155600.20923628	86597301.33820038	72942683.2159499	2282130.365049286	36499305.518657446	62401681.06934349	14159677.80137496	31936188.88855566	21582242.64565445	27547386.777207635	86650533.22980525	38734644.14092305	85009882.01196294	16239813.957163533	5511892.57805848	56510495.89770275	9963912.343767388	85102932.45530033	33580991.61876715	23904452.18183446	25341099.54716363	94499885.34186704	41465296.500630416	54653946.42407881	190596794.34214365	36635378.057071835
48367489.54357865	33246681.292861134	17636771.27505607	117709234.11630276	20068905.950397212	86375371.60211314	72942683.2159499	2246823.8252249933	36279118.75957778	62033458.39868779	14010054.448625747	31735703.713613935	21480948.20882759	27367941.637319487	86648215.9574673	38523183.051531345	84903058.10616587	16140505.530874556	5418402.176130024	55641814.01433103	9893116.257669495	84789077.31969133	33482285.09964297	23904452.18183446	25268468.70700104	94499885.34186704	41418945.83790836	54653946.42407881	190511493.37655675	36530172.902108975
47880286.91679564	33166056.7696368	17572421.306052793	117268656.09150723	20068905.950397212	86209204.31494963	72294698.89135319	2235895.4706751243	36279118.75957778	62033458.39868779	13914632.957474282	31735703.713613935	21480948.20882759	27367941.637319487	86646401.34403709	38521824.71846751	84646815.57459512	16093495.657252846	5418402.176130024	55641814.01433103	9893116.257669495	84668306.00597042	33474689.380976353	23868828.70645702	25256646.755848452	94496686.82868584	41387818.893447496	54576856.92836118	190436784.92830217	36529949.049887106
47880286.91679564	33161408.671695594	17542568.28899698	116949609.08782604	20068905.950397212	86174351.06758142	72294698.89135319	2228639.829218831	35979557.1236834	62033458.39868779	13896490.205923345	31735703.713613935	21480579.544452768	27367941.637319487	86644717.17365368	38521824.71846751	84510131.1149067	16087132.618146462	5418402.176130024	55641814.01433103	9856168.181603078	84619077.94375803	33411147.238210224	23761487.184985336	25215775.66889106	94496686.82868584	41377506.58530103	54533207.22384362	190355764.70374894	36458690.002642386
47880286.91679564	33090746.84436065	17504514.688373275	116048494.93141599	20063009.271951165	86174351.06758142	72294698.89135319	2160971.255822388	35815497.68761416	62033458.39868779	13800383.659353321	31711970.19486962	21480579.544452768	27248037.785683725	86644717.17365368	38485409.433730006	84423376.2663871	16073478.0167978	5418402.176130024	54901047.78723777	9847248.23533917	84477801.37580381	33392412.0816655	23743061.578023393	25213100.506805006	94348188.807644	41368845.337903544	54533207.22384362	190355764.70374894	36449500.05323138
47808500.112293616	33048008.994346295	17468080.206375435	115918353.71765092	20011048.318899535	86167503.21314946	71824581.64550929	2160238.0523260334	35583767.67409161	62033458.39868779	13764338.066153796	31702401.54512133	21479943.693270933	27233550.74234331	85791817.84880115	38478402.57484102	84419286.84807679	16064525.769709637	5409808.460067123	54390069.26481627	9846721.307511896	84422115.7160889	33392412.0816655	23743061.578023393	25192209.840381853	93345213.94005728	41350393.817762725	54478417.14809119	186865796.08619896	36449500.05323138
47699954.855776116	33048008.994346295	17468080.206375435	115609006.54917683	19991449.974871583	86120721.73123756	71140578.50534125	2154047.9767770497	35583767.67409161	61980936.87086885	13472526.99637679	31688077.53880517	21411956.63078948	27233550.74234331	85332102.35925174	38453444.9796186	84269328.0087316	16034393.794331238	5358913.996904058	54375916.394105464	9778872.861954562	84279777.18986672	33320439.95333438	23516015.82683106	25140722.2246462	93345213.94005728	41294541.65563871	54158255.08267188	186127195.84860605	36350043.56149072
47582157.62271565	32994359.243346505	17432098.27342405	115589846.60830626	19804294.190090876	85854866.02250169	71001985.0526513	2135506.9000008907	35545460.846242316	61966331.46321468	13106318.331859183	31688077.53880517	21384948.38093829	26993032.117794774	85298675.28698215	38453444.9796186	84269328.0087316	16011569.35667468	5232521.320659961	54293789.94051118	9778872.861954562	83692989.12194481	33312447.295079514	23476409.48202923	25116648.29658336	93254732.13339986	41205574.78945056	53919667.80498427	186127195.84860605	36323981.78848451
47167783.702577814	32983014.496166307	17411675.53631711	114904396.92284806	19763809.748440977	85743453.67864285	70738845.65381408	2129341.6423142636	35238478.139833175	61951607.7591538	12903335.466265898	31686695.22240345	21371814.091802318	26971238.47800655	85297872.88769366	38430661.62098963	83787886.07972683	15820317.174906466	5220899.405835512	54229460.791058436	9743673.488708153	83603204.83489798	32956912.47858925	23293280.094887715	25048523.28588963	92298138.90542367	41205574.78945056	53847409.23377069	186127195.84860605	36029617.53248227
47071773.98499392	32973528.07258666	17401235.12298187	114883167.14622436	19761061.296935536	85743453.67864285	70646107.60574828	2125020.6983256033	35238478.139833175	61902845.28421804	12903335.466265898	31686695.22240345	21312840.05109925	26958479.1249485	85201516.16897632	38428655.64279512	83787886.07972683	15820317.174906466	5220899.405835512	54229460.791058436	9736487.856544299	83603204.83489798	32956912.47858925	23272094.727755	25031745.52995097	92271919.53973654	41120688.78331117	53847409.23377069	186127195.84860605	36006743.04079091
47071773.98499392	32910012.94828213	17388211.48052023	114866360.94927809	19761061.296935536	85738166.19664706	70642242.5728255	2125020.6983256033	35238478.139833175	61902845.28421804	12902328.862738896	31675754.962063856	21312840.05109925	26840347.145517856	84738294.78390133	38423362.38593351	83654779.34975289	15813759.960326537	5220899.405835512	54158047.845719434	9709409.143399505	83344002.15980576	32956912.47858925	23224413.142762676	25031745.52995097	92215383.41986741	40989798.76379095	53656262.93533057	185966510.85943085	35990847.75285016
46528865.479101785	32886434.218908507	17385150.809732866	114592416.94027714	19704532.352171745	84906306.79222552	70280533.02496448	2112067.1058172015	35002190.07986047	61879677.89955357	12877337.436348846	31659185.299283378	21184783.681610446	26840347.145517856	84719897.16785522	38240793.59839353	83495576.3987957	15475432.891602382	5202549.632578091	53412648.14591014	9563432.052818516	83330096.4098686	32738336.62279012	23222304.40754564	24949579.360994954	92193268.07855476	40974766.83644592	53652919.17370847	184548268.03334206	35553126.87440943
46390714.24333205	32862728.440721735	17308615.83981958	114401439.47158834	19704532.352171745	84906306.79222552	69873032.82340604	2090210.782270062	35002190.07986047	61565166.54299125	12850528.674038898	31555998.229232177	21002870.13588708	26784360.48419939	83688811.89035146	38220615.70484847	83495576.3987957	15475432.891602382	5182554.536776166	53354476.960613325	9537173.183001643	83300432.6771213	32738336.62279012	23189342.797260128	24795638.407699905	92193268.07855476	40939012.49835559	53180783.0672871	184548268.03334206	35553126.87440943
46362206.614535876	32817640.875556298	17308615.83981958	114347849.90108371	19704532.352171745	84906306.79222552	69873032.82340604	2067675.9043923626	34968233.23439253	61565166.54299125	12773356.718289532	31542198.165770087	20965878.55426087	26507690.378801323	83685233.0330295	38220615.70484847	83468693.57677604	15467992.514755705	5161042.964762123	53354476.960613325	9516211.432913328	82505028.23538686	32734914.65859901	23189342.797260128	24795638.407699905	92192766.40254872	40939012.49835559	53180783.0672871	184548268.03334206	35553126.87440943
46179012.070367865	32799631.87705172	17281874.175180577	114076558.17035198	19704532.352171745	84830999.2550308	69638946.43517444	2043906.8321612428	34914513.779863	61538737.87677018	12752643.291886907	31484199.91300242	20946843.92730642	26507690.378801323	83685233.0330295	38145944.78389346	83378987.72936505	15467992.514755705	5153816.982054173	53346568.3233514	9513183.91252573	82505028.23538686	32734914.65859901	23168718.68099717	24795638.407699905	91965527.44171675	40939012.49835559	53180783.0672871	184361738.74028894	35553126.87440943
46179012.070367865	32723684.99306152	17281874.175180577	114073262.57287589	19678825.105109688	84829725.46939631	69638946.43517444	2027292.2797684676	34914513.779863	61538737.87677018	12568313.881026683	31476665.28430518	20946813.481464736	26507690.378801323	83116825.40477112	38096992.111168765	83244332.07438166	15426445.56718406	5146831.579363625	53176928.80991587	9468094.023986578	82149515.62592047	32734914.65859901	23075522.765400574	24748389.262696262	91879700.92383021	40896086.986756444	53180783.0672871	184347388.29241925	35540468.79279565
45681502.46007175	32717617.043636028	17281874.175180577	114003503.23796566	19660244.47279481	84559785.05079164	69555226.415371	2027292.2797684676	34901279.477287576	61538737.87677018	12548996.471146278	31476588.984683976	20946691.091106392	26507690.378801323	83107277.19141574	38096992.111168765	83029426.1955953	15417755.879639419	5143019.465911174	53176928.80991587	9467938.244835706	82149515.62592047	32531505.018013842	23072503.654788323	24733631.671482116	90741553.20767258	40894315.87730539	53180783.0672871	182948571.87315306	35290500.341352105
45681502.46007175	32680971.42526289	17222876.877091024	113860017.8465145	19588022.472549733	84559785.05079164	69420966.4431352	2019465.3567117082	34886789.50835324	61379340.48191503	12167054.032861313	31331341.43201343	20849538.780151293	26424828.022274774	82728849.99725115	38000631.121684805	82905454.83626017	15417739.586370017	4993437.572194593	53148236.71516034	9467938.244835706	81775493.3236688	32514640.781519927	23070843.772075977	24723096.960458856	90544444.71746749	40812444.20453433	52990456.95657733	182948571.87315306	35285575.23462207
45423970.084548905	32680971.42526289	17215993.624382604	113860017.8465145	19588022.472549733	84439284.25575222	69303764.09961769	2012573.078599124	34886789.50835324	61379340.48191503	12167054.032861313	31316961.59860831	20841393.185456205	26385210.359218773	82728849.99725115	37982136.59308908	82855134.40242939	15413161.450412724	4974876.492684266	52916094.582569495	9467407.0973932	81598915.26168595	32514640.781519927	23063026.205907647	24720808.181621138	90223006.74080312	40771057.21151794	52987849.69677231	182772971.1753741	35285575.23462207
45423551.00642806	32642859.486978117	17215993.624382604	113422645.6817058	19540414.50761892	84428551.36950125	69224997.30643894	1967542.7555235054	34867514.71415176	61379340.48191503	12136707.367277838	31269733.61309796	20743717.95857392	26347961.62612215	82608393.69860996	37873293.322552025	82846428.16795243	15410321.205104599	4974876.492684266	52718742.81337976	9463486.882744167	81598915.26168595	32514145.295800555	23041528.202000163	24720761.523007568	90223006.74080312	40769373.157936774	52805074.55334794	182444575.06937987	35284963.2016999
45423551.00642806	32631855.45275722	17215487.29578703	112492253.7945133	19454431.69622827	84409842.81827638	69168542.84846306	1964261.0595800006	34748948.602213115	61374708.589388214	12135447.486081004	31264749.23047774	20743717.95857392	26256384.88307696	82580503.90171811	37868832.59512767	82437277.16466843	15372017.525880309	4969680.354682172	52681632.29881304	9456834.521978214	81598915.26168595	32499069.978026133	22955944.00219451	24620745.37098278	89157917.05534342	40653444.2992496	52614162.03234223	182444575.06937987	35206523.53073974
44968393.23736372	32521026.20115134	17213877.744313624	111583630.54750906	19413178.125960268	84039312.72200488	68507602.95057712	1963874.3177137699	34568514.803829566	61369434.80751758	11950908.376063045	31264546.168290377	20637761.67244511	26136748.761856258	81505410.07206012	37866903.74056042	82354628.77766335	15248648.661641438	4968066.023088744	52233573.64697665	9406648.207548885	81430345.22246206	32420992.356133934	22955944.00219451	24615816.724856928	88855827.48382567	40647713.85439	52279992.47890339	181496361.61479628	35085116.03271935
44968393.23736372	32501228.16004152	17213877.744313624	111583630.54750906	19413178.125960268	84039312.72200488	68345630.04329197	1963874.3177137699	34424310.18282473	61367773.0214394	11917326.848384747	31264546.168290377	20635749.63047928	26112336.473623686	81417563.09208077	37866903.74056042	82354628.77766335	15169714.76856472	4968066.023088744	52212916.27193881	9406648.207548885	81425438.03027658	32420992.356133934	22940461.67919689	24522633.80131695	87373301.84593375	40647713.85439	52079896.34998302	181415420.34653318	35085116.03271935
44968393.23736372	32501228.16004152	17208926.352017082	110711531.54180038	19370637.364463337	84039312.72200488	68345630.04329197	1953557.5376169023	34387447.08991648	61355874.62342872	11917326.848384747	31264546.168290377	20585462.988994654	26112336.473623686	81417563.09208077	37866903.74056042	82296930.34237099	14789801.397927256	4956785.406276129	52212916.27193881	9283812.591563053	81356902.14377709	32305366.487049896	22937917.09294113	24426861.44654219	86879068.6635343	40490725.94033057	51994830.3209351	181405440.64568728	34809906.61705553
44577162.776255	32487057.46750165	17208926.352017082	110612552.38596748	19360618.874255154	83878023.05801019	67828770.76230541	1908374.1001159158	34250108.71834382	61334625.41641585	11917326.848384747	31264546.168290377	20585135.275844473	26112336.473623686	81189199.50284545	37852455.98601371	82283625.01465113	14789801.397927256	4916872.65488244	51501678.28751672	9283812.591563053	81328788.02397776	32304090.036361337	22922216.162371244	24323020.06894527	86879068.6635343	40490725.94033057	51932137.88065589	180628851.07015517	34793221.06006595
44001152.51229708	32471015.42099726	17162714.05200772	110565607.66761415	19344084.87944745	83835782.94902757	67828770.76230541	1888139.0019123433	34250108.71834382	61261876.22265638	11820221.05976264	31204092.452121947	20525652.687666878	26088293.623053998	81189199.50284545	37774039.80916651	81924965.82808496	14709718.779599534	4913733.969715617	51501678.28751672	9228242.81045745	81275133.09044187	32173070.248636067	22891976.14264013	24323020.06894527	86879068.6635343	40490725.94033057	51904092.223205686	180325149.4004825	34787523.672315374
43519408.3764872	32291154.565503124	17162545.86749651	110565607.66761415	19300855.875519946	83518506.73252456	67499204.86189687	1888071.8024285326	34093030.975148	61100079.76642819	11788421.9495958	31139702.062866732	20487965.464118227	25808462.983908977	81016424.33494239	37729857.90460908	81843355.26343058	14709718.779599534	4846967.853082077	51101085.94463422	9219435.544334799	80778470.88627304	32169621.768632226	22877125.4995116	24282589.72802282	86722990.16328411	40372809.94209335	51877191.09915595	179472317.52290854	34782529.52808144
43519408.3764872	32291154.565503124	17155938.029785726	110381219.33663742	19297722.118608043	83509997.1609093	67202331.06931089	1876871.080845844	34093030.975148	61077614.55760182	11386825.312985336	31132290.93293973	20371857.439614803	25808462.983908977	80751540.85804284	37709884.49081055	81616440.8832747	14675809.955633659	4827906.235575827	50911326.04325597	9219173.076787494	80778470.88627304	32067872.668530792	22851149.53579053	24268287.571013123	86609937.7380508	40366065.14159417	51877191.09915595	178943997.31929824	34558264.30578712
42931075.51374819	32291154.565503124	17007025.52624019	110381219.33663742	19250397.4329023	83117506.2878468	66570688.44344364	1851647.5228580614	34033284.161350965	60823312.31882265	11386825.312985336	30916084.928381406	20125574.0455216	25792739.665380385	80103137.79155475	37561982.92308273	81513737.81419045	14626075.184751792	4813492.689244039	50856044.42645396	9219008.821247391	80571280.1092699	32003717.521297283	22716266.489463035	24241649.89987648	86326828.85875887	40345321.75901098	51655717.5408246	177570182.46006376	34542420.41068774
42931075.51374819	32230249.18243555	17007025.52624019	110070602.9440378	19190762.66335734	83117506.2878468	66570688.44344364	1851647.5228580614	33945606.07485687	60823312.31882265	11354681.44869184	30916084.928381406	20125574.0455216	25743148.36594322	80103137.79155475	37544788.92790913	80462543.21056764	14582916.88584186	4783373.26260426	50856044.42645396	9189004.25112298	80467294.49631807	31811583.804830723	22716266.489463035	24130258.53607098	85721193.67281342	40202915.83770996	51655717.5408246	177570182.46006376	34503434.91424858
42564334.48314549	32165336.17023647	17007025.52624019	109741592.2564201	19187582.48227524	82918259.38355373	66104213.133032024	1837602.3579319967	33675170.26149813	60778274.19824852	11350704.239672497	30916084.928381406	20061062.087422967	25571177.664924968	79969921.18100752	37518674.234219305	80462543.21056764	14582916.88584186	4781846.912459374	50065624.48268477	9180454.390984213	80076389.68005002	31761512.420003198	22716266.489463035	24130258.53607098	85639996.39718136	40194221.990014404	51565099.09715149	177532760.53865775	34310307.432119444
42544589.22883637	32165336.17023647	17007025.52624019	109695131.86493218	19151211.6392494	82867855.22368082	66039893.15156717	1827319.2342141117	33675170.26149813	60730899.24434412	11329793.896151533	30916084.928381406	20022720.769734025	25571177.664924968	79856348.99690175	37518674.234219305	80460925.1373807	14567674.038336977	4768792.383826345	50023180.691424266	9172611.313564856	80076389.68005002	31644697.45602918	22716266.489463035	24128962.338577557	85540519.65865698	40136770.59157493	51447899.138711475	177334440.87860033	34297149.28467628
41877665.01051543	32165336.17023647	17007025.52624019	109277436.31396668	19102470.039365035	82736426.39605296	65313176.2380989	1823386.8478275526	33466754.44303139	60693665.00903195	11300181.96301095	30897927.67138169	19932739.660746932	25478675.801559236	79258144.29371676	37518674.234219305	80168356.19806398	14564002.313291363	4768792.383826345	50023180.691424266	9162569.611843577	80076389.68005002	31636493.043944355	22669918.39910147	23981903.03771764	85162652.8984671	39995032.500441656	51104393.31801	175886041.11632425	34297149.28467628
41877665.01051543	32165336.17023647	17007025.52624019	109244745.6359611	19102470.039365035	82736426.39605296	65313176.2380989	1820184.0824546095	33466754.44303139	60688891.68957199	11238568.759215835	30897080.909403156	19930286.737299614	25421752.770420652	79258144.29371676	37514715.74344047	80168356.19806398	14564002.313291363	4739130.614269957	49681633.14264856	9098897.311526101	79960330.51523677	31618904.011940178	22662982.050612558	23961335.091378935	85040819.00912294	39882126.82680414	50946794.37127188	175886041.11632425	34295096.29210247
41766237.82343974	32149228.498453237	16897248.761486217	109244465.95216289	19102470.039365035	82535221.37658823	65184297.406285144	1812750.2655752115	33421508.79887517	60439010.930674866	11238568.759215835	30803226.87113383	19814612.537493475	25411664.02335817	78971432.01200117	37341217.865858816	80164433.20743261	14508219.17790778	4739130.614269957	49640746.30143668	9098897.311526101	79927756.6286478	31615550.386026457	22629214.91868075	23958354.05186401	85022847.37069058	39882126.82680414	50833710.40583836	175093742.5097026	34172272.300230965
41766237.82343974	32138820.377802033	16897248.761486217	108678376.58212629	19102470.039365035	82535221.37658823	65184297.406285144	1795605.514416031	33192352.076357633	60439010.930674866	11238501.783796774	30803226.87113383	19814612.537493475	25399554.13008036	78971432.01200117	37341217.865858816	79945752.27253525	14453835.3502963	4708033.977739942	49640746.30143668	9020338.602057004	79802104.69559313	31422194.759653103	22626120.478034817	23819550.21326826	84662240.09956895	39807744.77738475	50833710.40583836	175093742.5097026	33968813.11976959
41753237.97250601	32136993.06744787	16897248.761486217	108476416.68989538	19100941.541281585	82535221.37658823	65169760.15559534	1788666.1680687713	33097811.491848752	60439010.930674866	11168397.58725857	30785329.278576072	19806039.75888686	25392547.839792706	78954479.05429158	37341217.865858816	79802635.13895574	14453835.3502963	4705849.494471493	49364151.89943744	8985550.055922898	79609400.63218528	31335297.469958536	22617066.175787836	23794395.89676396	84662240.09956895	39732943.90608726	50765147.77730648	175093742.5097026	33899319.19458123
41655106.454481974	32124182.03100478	16895074.02308538	108394588.75795187	19100941.541281585	82405831.79231447	65069125.60832625	1788666.1680687713	33035474.307279456	60333088.75293531	11167399.215456065	30781791.284685835	19776341.678499397	25392547.839792706	78751628.38552006	37341217.865858816	79766119.02608842	14390206.98712527	4705672.656030677	49361085.49059722	8980692.104844056	79607795.64716434	31324188.70624062	22592933.432697263	23787530.41197281	84027287.78270507	39692616.997015074	50690830.85796544	175007938.55447334	33859523.00289174
41107444.876400486	32114832.00659266	16878686.087093744	108118982.1465754	19074333.392424345	82393077.68576303	64496705.331526	1775449.5116157746	33032876.36580036	60231182.696720116	10829032.951322664	30781791.284685835	19718282.720442142	25390874.59514834	78485832.35234365	37322704.70224797	79615322.92261946	14348015.238592306	4698092.92193109	49361085.49059722	8980692.104844056	79454721.15906475	31286765.247136015	22592933.432697263	23772151.122431327	83788786.51489079	39692616.997015074	50646419.200099	174038578.73021793	33796208.42604015
41107444.876400486	32089965.155859854	16877113.888271153	108118982.1465754	19054540.424840484	82205163.4499107	63672214.050913185	1760912.8560879685	33032876.36580036	60211985.70311372	10822407.61885442	30598222.17824967	19505718.184541084	25387024.961351153	77577590.7184387	37183722.45413189	79615322.92261946	14348015.238592306	4660903.757899241	49150243.153857164	8980692.104844056	79263209.37387924	31286765.247136015	22592933.432697263	23772151.122431327	83788786.51489079	39671559.00542228	50590759.05840394	173998892.11798847	33796208.42604015
41080956.47830137	32088393.34324588	16862388.45474426	108104562.78022487	19052914.205799844	82127503.62891941	63672214.050913185	1760218.5779042637	32836317.892186668	60009792.34549463	10822407.61885442	30538740.29192887	19477881.0332289	25341260.669914756	77577590.7184387	37110143.73168782	79615322.92261946	14348015.238592306	4658879.87415496	49141488.46967459	8980692.104844056	79263209.37387924	31286765.247136015	22542569.63463278	23772151.122431327	83788786.51489079	39651578.63998299	50291358.34640486	173356228.0516173	33782939.94336854
41020402.22549893	32087343.38761174	16858924.86346051	106649710.46195506	19052603.778219424	81889883.78833124	63672214.050913185	1754147.298320331	32831834.244202565	59964149.05607183	10706416.57546333	30495781.727852263	19145259.400733713	25294222.90867992	76892324.20138425	37060937.871094264	79592844.98333365	14348015.238592306	4656536.902259889	49133949.71600945	8892726.953328328	78914879.39687347	31210910.637969095	22531817.06226203	23648999.42729773	83533684.50122026	39628721.97972822	50291358.34640486	172718675.09916112	33722546.25171844
40969642.20287252	32006289.239272904	16788228.70971862	106649710.46195506	19021696.00636058	81831625.42053548	63672214.050913185	1742958.855963675	32831834.244202565	59786426.93417774	10612908.823625846	30393937.354617085	19096737.083467912	25294222.90867992	76892324.20138425	36961021.712630756	79592026.09317432	14348015.238592306	4656536.902259889	49132046.58336488	8884675.479535922	78914879.39687347	31210910.637969095	22509010.943830345	23648999.42729773	83404413.09856477	39614909.23059751	50285143.53788951	172605229.55301636	33722546.25171844
40936031.44100512	31839356.46792136	16787239.32101177	106548692.68125948	18925107.680409443	81587785.51138158	63585221.31516819	1676071.4201412844	32673236.37510817	59726397.23268683	10609192.99684122	30353348.209008653	18934976.58807184	25107120.67883299	76618250.33077021	36846155.41133985	79592026.09317432	14263304.583365947	4625296.656802072	49102465.87843564	8848547.611581419	78760882.54934362	31210910.637969095	22464964.94677394	23634373.71744685	83297604.61470051	39577570.64393617	50207325.458009765	172314309.0374552	33722546.25171844
40901826.34814522	31806157.772811513	16787239.32101177	106453763.35365087	18921550.699668758	81546950.15649551	63480243.48331196	1676071.4201412844	32673236.37510817	59711906.85557905	10502549.7905684	30286947.54430868	18796435.941832423	25107120.67883299	76517326.31422162	36793722.45909824	79436094.13098542	14263304.583365947	4622224.8826169185	49079616.76766656	8848409.20671326	78760882.54934362	31210910.637969095	22464516.29949381	23630123.98600882	83297604.61470051	39573668.03393904	50043834.33864407	172123707.96096125	33714409.87520358
40709922.14183277	31806157.772811513	16750557.918587103	106234877.08317241	18874233.45312649	81007794.23703423	62966309.26734451	1674989.9673752731	32673236.37510817	59363935.51488456	10432293.84928168	30193222.87585093	18796435.941832423	25095898.62248502	76334950.05392729	36672432.544350095	79416326.1778109	14262448.180158414	4609502.368815519	49070366.37084635	8848409.20671326	78658676.04376613	31105916.804094672	22449478.93547623	23629870.891742807	83097690.83321582	39573668.03393904	49814448.49467407	171235349.39196926	33634067.25945689
40677889.17687325	31791879.087805938	16719597.86688895	106217062.4731732	18861135.01739966	81007794.23703423	62966309.26734451	1674763.6147967528	32673236.37510817	59363935.51488456	10402598.226176204	30193222.87585093	18674909.821005214	25081331.89808987	76334950.05392729	36672432.544350095	79405339.82324733	14233495.9645269	4584521.26466905	48856043.191381626	8848188.689539839	78657232.41954522	31105916.804094672	22436656.72058289	23629489.375090275	82774559.94689164	39562224.80175996	49814448.49467407	171235349.39196926	33627955.047949575
40394040.865675695	31768224.97459178	16526327.550013497	105794833.855207	18836676.101718005	81007794.23703423	62324694.20304302	1673308.5292175312	32403487.759881068	59323892.535105936	10175764.734689167	30101464.44796801	18670767.994211886	25043547.20047314	76327279.76658614	36591506.27590508	79331179.82130861	14172121.433296226	4534875.077529519	48856043.191381626	8796251.230961075	77879797.76950228	31065117.974489056	22355814.61306403	23521121.969890874	82746025.17493941	39449944.58187704	49770785.60940823	170863366.87471077	33555102.395446725
40164131.36606938	31751831.71052567	16526327.550013497	105582310.18154383	18818934.677505188	80986413.7698553	62204694.53395833	1670570.0415647975	32402386.502591293	59323892.535105936	10175764.734689167	30101464.44796801	18656984.430875465	25010263.511555497	76292426.79630814	36591506.27590508	78897549.99200235	14106699.717378004	4534875.077529519	48684109.379987806	8795394.271769522	77866259.37737268	30759979.232781705	22352086.774774265	23521121.969890874	82010410.45231166	39449944.58187704	49663424.102054305	170863366.87471077	33255406.758944355
39976384.498736046	31751831.71052567	16518008.327099068	105582310.18154383	18805121.604321547	80829801.71624112	61917550.09658967	1670299.1570543523	32402386.502591293	59278712.1649338	10098011.26336539	30101464.44796801	18656984.430875465	25010263.511555497	75925997.83853894	36591506.27590508	78795617.50204775	14098993.761371162	4523965.598185355	48679455.37940923	8752157.619425878	77736063.62970205	30759979.232781705	22351590.274441913	23495010.51298513	81861535.23680316	39403819.882056125	49361843.82994417	169781715.01832238	33255406.758944355
39616035.495358564	31751676.0636735	16514615.412872514	105566216.99437532	18805121.604321547	80812310.7336452	61687477.953111276	1657227.1693523997	32348992.471773487	59262541.37604881	10096343.512701856	30101464.44796801	18615039.712045636	25010226.810354847	75925997.83853894	36577154.7430752	78795617.50204775	14079951.798671667	4482996.452061314	48660839.5902641	8731801.012965452	77736063.62970205	30758918.411567546	22350187.52169829	23485083.06358507	81861535.23680316	39308604.69752471	49361843.82994417	169781715.01832238	33236127.64500968
