# Supplementary material for: An improved FOX optimization algorithm using adaptive exploration and exploitation for global optimization
Source: PLoS One. 2025 Sep 18;20(9):e0331965. doi: 10.1371/journal.pone.0331965 (PMC12445531; doi:10.1371/journal.pone.0331965)
Supplement: S2 File — This compressed file contains all the results of the conducted experiments. Each main directory within the archive includes three subdirectories: Analysis, best_fit, and convergence. The best_fit and convergence folders contain the raw experimental data obtained from 30 independent runs. The Analysis folder includes tables and figures derived from these raw results. These files can be used to reproduce and further analyze the results presented in the manuscript. (ZIP) [file pone.0331965.s002.zip › cec2017/convergence/HO/C17F12.csv]

trial_1	trial_2	trial_3	trial_4	trial_5	trial_6	trial_7	trial_8	trial_9	trial_10	trial_11	trial_12	trial_13	trial_14	trial_15	trial_16	trial_17	trial_18	trial_19	trial_20	trial_21	trial_22	trial_23	trial_24	trial_25	trial_26	trial_27	trial_28	trial_29	trial_30
27452944015.3828	16648807105.65609	11521332356.226513	23270553455.30263	21835363481.76611	16684803762.702824	14974790900.468927	22277969448.95404	23226401039.593784	26006848728.88786	25434443988.625927	25526964663.0338	19099489272.455547	21261965736.070927	16270687729.809282	19793909987.136543	25806113395.751926	23276070299.409447	14150405524.30565	10738963330.934599	23992381952.21841	14677751220.425749	21911901437.174255	6731383441.674116	21508839223.343803	26899411906.424473	25323684670.06203	21099093293.18768	25898346133.90777	26157549823.518253
20711014026.656567	13664244970.24293	11102957339.421507	20969429009.63559	18806536340.653137	15228752409.549679	13283889444.05738	18406390277.2285	16988323998.535673	23166819789.264187	24054849614.99257	21663419394.30627	15395788110.692926	17535545362.67914	13205165443.91126	17592688950.936146	13280573980.127314	21113987315.226643	12366252427.674732	10433809114.17442	19749979550.24869	12865023623.905752	18828556416.227493	6554187860.622979	17270377292.29572	22082985680.34515	20576357529.194347	16059308597.75868	23664850573.90348	24867008018.086845
20050435349.29747	11428363838.231346	10071842956.43484	17075828589.812786	8838603503.52161	14189118438.693842	11187163629.467545	15635453490.440634	12350345277.92194	19243732380.878017	21343607356.49063	16691775568.102839	14019593783.693695	17363409641.17294	10773668221.597126	17285868113.555336	9343645483.67662	20048763194.62398	10698271658.53489	10206687417.589943	17946570535.043324	8453709831.0374775	15600801670.87132	5274110220.777588	10533309674.812897	16873773778.03756	17220492646.65534	13933741506.018375	16399974421.817043	19501198959.46738
17763621064.73018	10236890562.220985	9853486470.504097	15834547855.648293	6310456293.065579	13265101461.871485	6755145801.888734	11941994288.201109	8983458034.350557	18482802841.791084	19160424235.645443	14512776695.610237	12268115825.40619	16352127025.297276	7279640923.503891	16063619135.523708	9343645483.67662	17473141946.862812	10377182978.324955	9525957599.44916	15911729476.03523	6719275875.047625	12519683123.390652	5090398350.740056	10480198274.274904	9871831944.43813	16194151254.75001	10056584052.254023	15585168448.528122	15312674580.844048
17045939868.054108	8500409873.967303	9186159119.236183	15344187954.478125	5603587282.671175	10603145562.714329	6172429669.349326	10967075052.368954	8669597367.00764	17251064051.822628	17934901859.212776	14430913998.4609	11222979054.179533	11485119029.035727	6815383276.124785	14770238804.765463	6757031566.154164	15350493418.563017	8541810358.88362	7776404230.981944	14500626492.994324	6408950989.323196	11681136815.871206	4775243272.4231	8779775023.263483	8103062145.468278	15109535073.339901	9506543203.586756	13356472868.589949	13139673331.270485
13894273009.650297	7816635794.317602	8742649903.155737	13021051800.097933	4876730270.804469	9625313605.573612	5719423394.158565	9591880289.140097	5681018537.323084	11741364887.075377	14274797350.791445	12107200742.667807	8628196082.364689	9473322366.554071	6575789274.834978	11734630990.88807	3123734751.838086	14331221752.683722	8541810358.88362	7776404230.981944	10700100232.632593	5697243954.352576	11354224849.618504	3929207459.533182	5278445462.0561075	7635621172.572826	11195379190.459162	7648321240.125885	11598530698.624144	11509407484.664917
13710133195.206482	6713020919.50348	8257998842.186999	11558821210.367426	4358108311.9949255	8843311305.409346	3993280913.573187	9345641354.005468	5681018537.323084	11549692847.134136	13182833157.042578	10309657466.649519	7115160307.2639065	5496848055.88667	6051462986.511557	11162352449.778154	2763937907.281789	12510435185.140594	8245918053.366454	7469912931.44362	9782226794.859678	5587167969.457832	11099907000.04206	3918322662.9007583	4673971184.291703	7607782093.671066	10405140378.908878	7076168090.738028	10368850826.860308	9968984489.221043
12381731446.722807	6302066594.596485	7162104791.407485	8912883372.112068	4358108311.9949255	8703344072.827787	3506901310.835077	7998420835.040071	5232155871.908397	9946459246.343128	11051775024.321619	10255936617.626682	6828421703.117448	5417669990.004999	5493963111.985182	11162352449.778154	2720394095.0165715	12190589466.380033	7559391920.824186	6425086600.994222	9228570868.965366	4888037524.613913	10403306262.960093	3545800450.0088143	4469378327.560599	3270657442.4267216	6376641318.271589	6413930478.76172	9281816975.974253	6821064205.484786
12024912877.254488	5183583657.929868	7091970638.033247	8912883372.112068	4358108311.9949255	7662350327.324646	2404459478.529956	6799373607.785928	4808549576.103691	6215947020.477154	11045262888.566565	9770507372.07777	5581455259.392905	4334931119.019286	3927907403.214299	9289783637.30552	2215871835.6646566	11792091039.41913	7193448548.158376	5887809560.48705	6759652351.657792	4708427598.039509	9816599882.964909	2814979377.65897	4080912761.0984406	3270657442.4267216	6168797470.904163	4221256048.0542903	8818506649.297937	6492694940.853197
9990388438.306635	2876065975.981474	6542184888.105838	8649147269.197542	3805764895.9549246	7477834032.441458	2216294016.507486	6799373607.785928	4180656928.5519943	6215947020.477154	10344951093.098362	9210376839.232798	5271883306.032323	3900762457.1291523	3544321529.719038	8596570606.218678	1936645615.3000948	10705019646.70319	6996626094.524605	5292626541.704232	6329148664.23522	4517043607.319233	8688769820.543787	2464806946.261406	4015407587.0193787	2088437067.5521023	6168797470.904163	3836412154.528065	8524474333.522632	4967567243.759297
9717659479.09881	2868135739.3592405	6355809175.630023	4921751227.453513	3717702093.9688067	7000782753.42394	2134037349.596114	5685029112.841507	3382883953.187597	6088043283.909994	9478851697.4608	8738227065.706219	3970929177.7521424	3371258819.7950244	3124105064.3594465	7184975203.636888	1926989608.8608744	10481716930.606247	6505977500.682188	4656376700.452696	5950137329.161717	3861334808.506184	8186004867.177726	2353876685.468957	3557771602.2171082	2082489762.9387183	6104815354.485564	3638033574.9412766	8524474333.522632	4534537169.442127
9649357641.928337	2868135739.3592405	6328027292.178711	4376965376.368618	3123784640.689726	6913464022.253158	2115432333.3062747	5015158649.476239	2077870398.647877	6066524070.73267	9182367926.063967	8678548540.415041	3970929177.7521424	3185990385.641432	2900957888.736938	7184975203.636888	1750862737.7797718	9810727435.136253	5977787611.5549345	3951328715.828971	4726015947.196017	3489829728.4313526	7735154685.685649	2214527197.217536	3359737721.437419	1635209213.9435968	5572818707.047028	3093069980.131108	7878718859.107952	3647792575.9597263
9546788252.175966	2334449266.0526233	6091547020.513025	3469530999.7218676	3041584396.3519783	6575148183.740502	1934684467.6861873	4792216671.637172	2021325621.4035761	5079858286.54247	8748111972.867424	8289794170.014532	3870339716.1143055	3167854873.6618395	2467794182.3606095	7059554793.603416	1621047227.4362497	9651950028.388779	5898092456.366146	2990561523.7592807	4709451814.734209	2712010275.947095	7710438150.349691	2212501755.564999	2985510290.70305	1533194159.5164149	4269248181.9259753	3052421406.12129	7137606547.250235	3557319933.7800493
9406500552.60169	2334449266.0526233	5774014176.215191	2831088945.8608418	2870643281.118302	6575148183.740502	1749939892.0445192	3860335980.4655666	1995998673.5510535	5079858286.54247	8364967308.009264	8289727657.167958	3576829060.8437986	2840908097.8784833	2372821551.842795	6181441357.564934	1616777773.5818408	8394307301.992808	5216341389.761662	2726048315.0869465	2939703412.6613765	2712010275.947095	6151492650.514177	1952244992.7654796	2985510290.70305	1443862451.7903576	4221967212.6747284	2374789433.1544056	5752234436.550645	3179181074.8296547
8735301946.02719	2195247608.3364487	5572258108.371521	2784043147.569637	2658610100.690804	6245427988.353718	1658970758.426696	3534374967.7614865	1781130650.6012146	4745663108.789509	7885532559.068018	7762051261.167763	3576829060.8437986	2732582858.0180926	2293499830.140929	5527812857.416324	1589094992.250621	8394307301.992808	5145127290.90559	2122901899.5777683	2554140042.2086644	2627116612.072429	6011570980.116736	1429412751.0954945	2830897274.3538904	1072774206.1326568	3806013734.1742477	2374789433.1544056	5552180731.270346	3059388281.886016
8216909130.940898	1710084699.4039059	5178789358.569084	2511944102.26308	2486664814.214547	5524322079.870978	1341257514.1322784	3506886367.577209	1726116822.8558025	4647800623.353029	7885532559.068018	7296774058.493826	3543031376.7429795	2483332528.481197	2258783110.084947	5527812857.416324	1583213197.9323292	8216771180.868204	4028258566.3308477	2105736366.8599737	2554140042.2086644	2373451867.7084312	5899365266.842561	1429412751.0954945	2794740999.941769	1072774206.1326568	3708392416.0689034	2368140514.3208694	5513200376.195183	3045156990.4407086
8216909130.940898	1525277021.1466813	4919365643.854711	2167390711.4304166	2481798276.3626876	5196170905.098909	1223961410.861187	3202516322.661257	1713715037.4609332	4524562084.494299	7057663647.778295	7205596210.214705	3523636473.8994236	2424963763.9811	2252225524.575633	4562268600.155482	1205880462.0877833	7581921275.526177	4028258566.3308477	2099121981.0401294	2505366033.2039638	2061799277.7155495	5311481150.824906	1429412751.0954945	2794740999.941769	925105224.9779365	3441869573.850769	2368140514.3208694	5170865077.3808565	3045156990.4407086
7734432999.044627	1513646350.487002	4873983533.829026	2167390711.4304166	2435263207.6829247	5077605366.367704	1160518224.9262764	3076002165.8013496	1703427429.3553822	4237284391.174864	7051209119.435083	7019884279.45985	2545965476.0676646	2391883979.2024875	2251316565.4484267	4562268600.155482	1205880462.0877833	7522657884.068076	4028258566.3308477	2086707201.1279013	2505366033.2039638	1939793615.1978776	4987951366.823085	1410661307.0894465	2781059792.6880946	903249812.0459658	3408041339.6049957	2368140514.3208694	4459767911.07433	2929068842.9409847
6763830352.832447	923667170.5617743	4133106081.1411014	1865193743.0759	2257867125.7031446	3815133271.272148	1151988424.2351372	2937308958.7259517	1433910279.3816357	3327573533.839133	6277166744.89126	5216730764.988829	2531676191.2310863	2089278263.8272943	2074403607.1968818	3818314740.7475443	833028825.4489576	6583792319.539015	3701727282.9309716	2010345870.7996454	2367919510.770305	1611230916.6121614	4585505290.416726	1220601796.4615908	2613002466.295298	744169148.6909219	2639349806.181442	2329790552.429978	3971843879.1254735	2915380451.055111
6718937731.4777975	885634663.1398888	3585251225.331589	1843304004.9569383	2237467624.6463757	3498003413.6636586	1104977446.3924959	2643712585.917223	1433910279.3816357	3188799879.1623898	4564449273.490715	5216730764.988829	2470964254.3307548	2089278263.8272943	2074403607.1968818	3776147823.1317477	784650798.5836748	6583792319.539015	3506488700.719264	1911735681.5090754	2332347429.1569233	1546180124.8150547	4524487854.730446	1220601796.4615908	2372395114.0310993	744169148.6909219	2639349806.181442	2051782966.1013834	3971843879.1254735	2359995520.057344
6571140509.071289	885634663.1398888	3522893090.1491303	1785396256.2464423	2048589210.5047512	3153697553.101837	1033550724.9928446	2623509724.926323	1428714722.8422818	3188799879.1623898	4564449273.490715	5216730764.988829	2335375262.642155	2089278263.8272943	2034000102.5783615	3218591921.732721	780316037.8088717	4588535566.460466	3351454068.077381	1873973215.6706414	2258210519.377817	1384458472.5935133	4420298853.666092	1149170587.4193025	2372395114.0310993	743602299.2714319	2639349806.181442	2051782966.1013834	3970606379.708197	2359995520.057344
5463499328.13644	766449642.4416271	3472743574.071851	980122742.3945073	2048589210.5047512	2321685218.49097	982916843.3282926	2248525865.415812	1217974422.687273	2628354194.142518	4564449273.490715	4862044378.77905	2268656473.381741	1553982370.9520888	1757422695.968066	3218591921.732721	756928433.9565525	4588535566.460466	2391072413.791777	1583214646.6396365	2071320710.907162	1329225492.3604934	3662867679.4206276	1149170587.4193025	2161326849.073791	743602299.2714319	2358639924.9546146	1910049121.019358	2827355256.470595	2318913715.0704317
4305009560.075825	766449642.4416271	2531609106.4298086	978524564.7713317	1954863762.093821	1945565840.6171536	937572798.2141343	2219867525.9409037	1217974422.687273	2628354194.142518	4539399301.342623	4862044378.77905	2236446914.2875304	1534221399.2766502	1596672277.723196	3193128893.341913	726449553.6830009	4530809530.31835	2013998895.282734	1583214646.6396365	2049621658.3984592	1288714599.106552	3662867679.4206276	1039840656.495182	2149562581.447889	743602299.2714319	2254139211.038058	1833131471.8267345	2659017230.471872	2299280669.4411254
4305009560.075825	670957722.7840024	2418976334.426707	948670285.7021577	1932228821.2307234	1652669608.466191	936869673.3108721	2212616336.5954475	1217974422.687273	2356897510.3863378	4112574238.947608	4768129599.378993	2174307768.762123	1443613557.585919	1455622926.5529885	2324837613.3017073	725981055.2051021	4361891134.309114	1975904273.9424138	1558026853.1624246	2041507567.90778	1276548587.813725	3348550996.164058	1039840656.495182	1990670099.4393752	741096929.935993	2210250828.963477	1833131471.8267345	2538999445.169034	2159696670.374226
4150099924.5660934	670957722.7840024	2418976334.426707	842694086.7176439	1902032569.2211921	1632058387.7242637	930324649.7924294	1939312452.9824772	1135718719.0027878	2312771946.341672	3885538852.1997843	4764706174.881875	2043602802.2332568	1376413383.0685847	1148360003.142348	2324837613.3017073	722108463.9098105	4263724020.922859	1878460654.1233976	1335049310.968153	1883702633.207218	1274244326.354125	2973747366.9119024	1015797106.8699164	1962996872.496509	731582351.7635899	2195038995.938773	1822336913.021825	2471761212.79021	2159696670.374226
3938746727.331188	604036247.0222824	2074913639.1561842	841902729.02186	1679787691.6951241	1480869335.731548	928809115.689719	1939312452.9824772	1135718719.0027878	2158477465.4622684	3689149039.523256	4508228866.360195	1899503460.6565592	1263057939.9632835	1076591643.116313	2324837613.3017073	632324562.2758038	3655026174.0948105	1670855400.3505912	1335049310.968153	1625155262.7444193	1215387511.386411	2973747366.9119024	1011500385.2103809	1896013254.1166487	708165777.2401229	2036360828.828432	1732635435.0204585	2471761212.79021	2075007851.3582826
3938746727.331188	604036247.0222824	1993752132.177199	832702553.3694891	1679787691.6951241	1440213594.898878	858099831.6764266	1939312452.9824772	1135718719.0027878	2121639416.9414146	3631334351.849148	4508228866.360195	1899503460.6565592	1249225958.0016737	1067276864.9556615	2180344730.4530025	632324562.2758038	3655026174.0948105	1560111012.9017344	1322267911.0382946	1625155262.7444193	1215387511.386411	2959061120.281413	1011500385.2103809	1896013254.1166487	693754005.7871649	1976759411.824436	1700573051.4484632	2444100017.7140455	2055013394.7690177
3675518070.2527814	603523590.3895857	1851785635.012394	759974366.4028742	1618065673.147763	1386097925.7150457	858099831.6764266	1752873583.2657516	1135276996.1117597	1995881034.9062428	2897477646.5370245	4508228866.360195	1837637036.2471707	1249225958.0016737	1028473298.0650697	1922955779.8000023	622464260.9067852	3655026174.0948105	1392731797.9718435	1164942307.72879	1567289857.539064	1153789864.3552754	2399727182.4228473	872746729.0725415	1844452715.200131	651345642.2979174	1976759411.824436	1455357092.3054314	2332366494.2986946	2052116092.6914449
3605153419.4673676	603523590.3895857	1851785635.012394	752949649.681277	1578897286.5426412	1361031058.647865	858099831.6764266	1737268709.0681593	1092753538.2104836	1975058705.6591854	2897308766.43005	4508228866.360195	1837637036.2471707	1185879395.8900785	1018918145.3266333	1922474239.3723633	622464260.9067852	3300225878.9352455	1295179952.5288856	1139513902.744024	1455087857.6962223	1096599392.3739114	2162602697.2935624	869385198.8530767	1799811959.43615	603379473.5297847	1976759411.824436	1455357092.3054314	2328692079.29595	2003006878.3217764
3050848850.1908255	494359307.68981105	1851785635.012394	675393998.9932443	1387782608.8877401	1243417327.5284443	791278816.664628	1669231867.3438334	1064539753.5308721	1921901221.140781	2225147218.0030627	4348134900.898203	1797970749.2632892	1118256367.8192408	976804338.3668641	1789498629.9938781	605272709.1888021	3218948879.8627076	1295179952.5288856	1058166270.3420902	1369064889.3570547	877580262.6405251	2129426032.1093056	838674797.8930829	1691260024.4211714	458723074.2853337	1881106907.8040545	1450744113.5370011	2028645907.3597457	2003006878.3217764
2860860658.8479204	484592953.3168611	1799826432.9391773	652013415.2953273	1387782608.8877401	1243417327.5284443	791278816.664628	1669231867.3438334	1015720674.2599466	1785113159.6227076	2225147218.0030627	4295712153.446028	1764148322.0536985	1085003334.7945652	958681971.3262696	1648567135.9013288	558003313.6563703	3218948879.8627076	1254894793.0745525	1057027277.2005507	1245303377.4619348	874848219.6326343	2129426032.1093056	835322527.2117857	1644303183.3003964	450149258.2809514	1820682613.0244198	1334658980.6474183	1990763686.8547316	1969354659.3284476
2593987954.3575826	479742113.260392	1734397711.9466658	652013415.2953273	1377198011.9049966	1238719153.9716263	791278816.664628	1669231867.3438334	1015720674.2599466	1589819585.595534	2225147218.0030627	3691455170.837675	1727066360.3419826	1028061490.7201949	937213710.4751524	1622640779.0215623	551644728.1618485	3218948879.8627076	1094115658.2424426	1057027277.2005507	1245303377.4619348	864796368.8612502	1859272283.2300632	835044976.8848301	1612611022.447229	430901180.46024317	1263143133.0437577	1210926480.45415	1882400041.0439348	1649965897.501015
1936799617.3857715	465535071.696832	1734397711.9466658	646991965.5679436	1265010558.9691987	1236011448.3514118	781245521.8972561	1448992106.7172258	919715295.5097983	1410655354.3684924	2090460955.8158367	3691455170.837675	1693865481.0414255	956696191.76577	849040217.5839925	1242064757.5707185	530842851.53389895	2892705614.402342	1094115658.2424426	1033336470.7536778	1233448720.5002239	822982953.7836195	1813927702.696672	756490734.7049873	1478278880.6291616	415626030.7703645	1263143133.0437577	1210926480.45415	1616937155.7438219	1644075927.1668155
1926693859.4018192	465535071.696832	1684350505.9787188	593237250.5345064	1103628747.233455	1222695266.0638864	749651043.6670516	1195411037.0231998	866234244.0614839	1351666746.1209579	1237808834.2654576	3620233661.5767293	1687365807.720627	956696191.76577	688158070.9185503	1103250262.3280542	482871026.24743336	2874210106.5401216	998919041.2512364	984599701.0806042	958672311.6639132	782167438.557004	1804710666.4977353	742130002.7692615	1312334455.866869	410919617.89519316	1263143133.0437577	1126901487.185668	1529174975.1953154	1602468366.3575418
1746214408.133943	424093589.1396383	1676559528.4506974	591733876.4912559	1103628747.233455	1136209194.725068	746818358.974019	1158280714.3961134	852055136.4080476	898323209.251663	1219964220.1994717	3491134865.5757604	1553980431.200177	854123223.7402004	674826759.2338576	1086478964.1623213	482871026.24743336	2773108954.4858017	998919041.2512364	974470915.3983829	930036888.3583231	779250124.21044	1668754231.7980762	600586266.692933	1273138732.634686	410919617.89519316	1257558957.5148864	1120193202.0272837	1466661862.2080092	1219459805.1556337
1667087108.545531	400879294.0351389	1663721102.1208243	591733876.4912559	642309233.1696786	1134962611.642995	745034611.8573511	1158280714.3961134	852055136.4080476	874214071.3426359	1219964220.1994717	3295484598.168131	1553980431.200177	770671362.038632	620892848.0012743	1026446165.9060253	460160854.31952846	2189737168.47011	967587101.1230205	928275244.0666819	930036888.3583231	723104510.983161	1547378283.0978658	600586266.692933	1273138732.634686	407708924.3385791	1224176176.1285667	1049903857.0527174	1415764419.8317575	1207121005.7106988
1602219643.3666718	396801503.93497866	1592658099.3561926	568070323.7496408	623184528.1317662	1053617440.7869506	690336106.1306167	1123474751.949126	829030447.0096422	724642228.3789421	1087402826.5945692	3122455640.861884	1501274727.218105	737398845.8487269	569363841.1416225	1006750239.70913	460160854.31952846	1975180861.1954095	952070582.0918697	899467559.7433697	905216041.0935819	715751570.5287216	1407932829.7301943	600586266.692933	1273089343.6484778	384471459.90586656	1222239868.2243586	844556994.4327172	1385710637.4737659	828720571.8895625
1288567153.7456892	394905838.74746454	1505455638.844467	562877791.3328356	582361812.6483363	921295834.855817	690336106.1306167	1069220152.2307367	829030447.0096422	724642228.3789421	1069617443.5802037	2993307723.7099366	1446685369.538188	698404792.2147187	530276225.24104035	1006750239.70913	440760308.9897578	1883925859.6884787	950863996.0110908	814670230.3982612	884138300.6599061	676919295.7763221	1381957896.6551387	539751388.8280026	1235847398.6190596	384471459.90586656	1160030013.4891899	844556994.4327172	1385710637.4737659	813550032.817484
1094059056.1292148	382587254.6428038	1502534768.5269222	495936595.27491546	582361812.6483363	821000477.8388237	669483712.7006885	916300570.78147	567733806.1588606	721417534.8892145	866432338.8136431	2934348002.2797976	1383742959.127397	577690636.9732121	471447777.65955216	960235113.7971972	429983032.1046591	1865563958.7894175	925441377.2551718	814353375.7619951	850424317.7417414	676919295.7763221	1133120672.718997	522515792.4318316	1235847398.6190596	371469502.3012674	1160030013.4891899	844556994.4327172	1385710637.4737659	813550032.817484
1094059056.1292148	347916438.0232545	1474870796.3917394	489054754.5082122	582361393.8893281	821000477.8388237	668613351.3254939	916300570.78147	567733806.1588606	721417534.8892145	866432338.8136431	2889455024.92651	1095238512.9403398	577690636.9732121	471393001.5124415	954037571.4972959	424417281.4399448	1865563958.7894175	879550131.9154531	788695286.620248	850424317.7417414	622440042.3313986	1065696083.5777625	522515792.4318316	1199587268.1201246	329242257.6424423	1158823715.3917885	824383379.5870423	1314391742.3812928	759273894.713011
1074560161.7008686	347916438.0232545	1404676839.467529	487512228.61825603	578365912.8506984	796939398.7811396	646859808.6088444	872912156.0782844	567733806.1588606	651738294.0874509	778496195.1967045	2779097310.690735	1095238512.9403398	508731161.88140285	454402141.0781507	915119943.1866622	424122635.8989804	1865563958.7894175	833613642.3690679	696219465.2672082	850157881.5939647	622440042.3313986	869089794.790286	522515792.4318316	1144376831.3936877	329242257.6424423	1157145577.9696488	816748934.7964025	1308883564.446739	759273894.713011
1006281334.1353295	338361756.0580562	1032126742.9440494	470283975.38407415	560707395.2386061	759594452.2349057	630576991.8604016	844774959.4362441	567733806.1588606	531701024.72646123	732862866.2377338	2263167113.1382027	1078345971.8042932	508731161.88140285	435759217.8290326	903463835.6827248	408036362.7191655	1839573049.895279	833613642.3690679	650281144.992542	722474682.2769808	618117073.5782667	728439950.7264256	484447222.48675466	880051509.6176717	307375888.02695864	1035659742.4840271	810233686.727734	1154417521.3308773	737387360.7755167
979589974.6133924	335624663.8800941	1003425699.5148942	435781112.5488836	525215191.10859555	718010442.0690119	525542127.61053824	839014508.339428	551400896.1412755	531701024.72646123	732862866.2377338	1936833387.4777856	1023000626.4794588	418899545.315266	435759217.8290326	849573300.1108816	408036362.7191655	1758122241.9137034	823279762.5159798	650281144.992542	722474682.2769808	618033894.5554599	728439950.7264256	482123291.13222873	880051509.6176717	307375888.02695864	1035659742.4840271	795034086.2681626	1154417521.3308773	640843871.2962024
721299172.148901	329801797.39076155	906232636.9854065	435781112.5488836	523315551.08153224	718010442.0690119	525542127.61053824	816597544.7089499	544512777.2034335	531701024.72646123	720624987.5998914	1905963226.3006632	1014154518.6336132	418899545.315266	414121387.2497103	825597913.2918652	389949168.2267785	1758122241.9137034	787352469.3894862	650281144.992542	722474682.2769808	609770323.3867908	503533885.7972501	465069778.998795	820680426.9266057	304088825.66552	1000081832.5746648	776870866.7422974	1124447299.3459249	609121338.5847869
522166834.89860535	329645125.696167	874856313.1601433	421507637.1019094	505263331.8483359	718010442.0690119	525542127.61053824	746251425.9198785	544512777.2034335	530019327.94670916	664524653.1705573	1687507449.7765598	985243399.4970248	407313176.892389	410499781.859882	783152359.6429119	362549200.86378336	1675456856.3709664	621024157.7736088	650281144.992542	717602567.5226293	594544501.2806255	502717697.2099254	464405246.69388455	820680426.9266057	304088825.66552	1000081832.5746648	752697076.1493725	1120665932.2874506	590833492.2633674
504557466.3183289	319514618.0271784	779835509.7048085	421507637.1019094	492961589.709733	700738393.3752339	525542127.61053824	681001870.8184476	544509020.8493627	529800287.187121	652961688.8635674	1604318094.233761	985243399.4970248	393786526.3358304	407895359.8598467	752695162.4699743	361078051.74572587	1660428430.5256555	590716434.9635583	645304378.7665201	713190927.2007825	574505387.905107	501843886.80950725	427255002.1633931	813210378.5480752	288228086.71175385	1000081832.5746648	727339462.400063	1118280462.3751428	572076455.237022
495806068.02401847	314324015.76200235	715735316.2104105	417414396.0236161	483971144.4073996	672036288.1331577	520791254.2455601	681001870.8184476	540924299.586087	512495557.5707871	652543145.5136517	1582484982.2386556	743131793.975233	391114534.1250364	336624607.258625	579327447.2789357	358598614.4092041	1581223577.2526932	582981737.1229287	584915432.5603076	707369107.9101951	571950206.5719645	362629221.97808933	427167883.9571559	813210378.5480752	270152982.9796525	1000081832.5746648	702158331.1654902	1058921172.4868003	558009703.1141808
453509489.097448	305464292.01654005	668536853.5098275	401601227.94492686	483031873.0151981	636123698.2090642	514048424.2458668	681001870.8184476	528460890.84183156	510235838.64952993	632337608.1297414	1548916588.8206825	739255978.6805387	389849446.10704964	336620683.05956143	458995796.15127563	316770495.2870621	1581223577.2526932	580371329.3544917	584915432.5603076	691733681.8282142	564108707.8832663	362629221.97808933	427167883.9571559	784076478.609253	254514186.45078626	898915829.5068804	692102221.9497674	1058921172.4868003	541347352.785281
432782668.72457176	298148860.13096684	653023950.7534691	401601227.94492686	442969725.03808206	636123698.2090642	514048424.2458668	519988129.3762113	525336142.4315073	509432098.0077311	605046909.6262237	1478107415.924851	739255978.6805387	357948296.22230726	333844746.85809016	458995796.15127563	315147064.86109227	1543035283.712845	571030178.9893308	577973231.2726681	679541420.102514	542192906.7081103	345188513.23534167	411540729.77750075	749254545.0100673	254320991.1162236	882861317.6123759	683029572.9574463	1042594219.4848217	525204494.3372781
432782668.72457176	296705359.9516392	653023950.7534691	401601227.94492686	442969725.03808206	604293424.7954258	514048424.2458668	519290280.95451486	521979761.1665071	488023794.37828267	605046909.6262237	1478074409.1779618	739255978.6805387	357948296.22230726	333844746.85809016	458995796.15127563	315147064.86109227	1543035283.712845	571030178.9893308	577973231.2726681	679541420.102514	529127319.1082204	345188513.23534167	411540729.77750075	745817728.2935089	254002595.4237584	821899944.575807	671371955.2019056	980031287.9306451	475107349.9663485
398696063.62672746	293560104.58825946	653023950.7534691	383403094.64337844	442939327.60291636	578227437.4694237	489996447.16629344	516914550.6349064	508420383.1206241	409771593.6970754	605046909.6262237	1471437423.384937	739255978.6805387	352678451.95053756	304040396.5957518	458995796.15127563	300312754.55058783	1470597034.2567775	524972878.99268186	573135495.0793966	614471966.507381	484294299.811816	316338918.88037324	361568702.8681048	745817728.2935089	252919138.4701223	821899944.575807	654059020.3334848	980031287.9306451	458232740.0821782
391645920.76807773	286568715.3226975	653023950.7534691	328005829.0398911	435461774.3635764	572118838.224084	389634691.1323442	444434560.275091	462240019.63279027	385750051.53538793	509680230.87528193	1471437423.384937	693497621.0753937	351267237.91577077	304040396.5957518	357306780.19386226	300312754.55058783	1470597034.2567775	422367584.33430105	560864982.2062176	567681404.189488	450590632.4099241	292912416.2327253	307853023.83154136	739810979.8382856	246998206.41033298	821899944.575807	654059020.3334848	918051509.3024175	448045339.8605731
387376799.58004504	283783816.5817341	636025801.8881742	328005829.0398911	403358140.5572615	548540754.8042134	389634691.1323442	423857548.2086244	436504679.3722782	384488222.89235485	509680230.87528193	1471437423.384937	674590863.5893447	313751622.22976017	266511692.58875903	357306780.19386226	300312754.55058783	1464662084.9209445	422367584.33430105	536879469.9761608	567681404.189488	450590632.4099241	287504742.49656135	300079845.8466834	689255967.6762054	224844742.53659406	788989895.8781781	596432702.3369502	918051509.3024175	444091957.56240976
368283281.9795729	275664461.8299798	633600112.4417639	311384407.38501	403358140.5572615	548540754.8042134	372467687.8607046	411762033.72559464	436504679.3722782	354247616.10465705	498845803.6629478	1318833659.931791	674590863.5893447	313751622.22976017	266511692.58875903	336067195.0781907	294722520.8360376	1435464667.7206964	422367584.33430105	536879469.9761608	558481249.48841	450590632.4099241	258312730.21220595	289961108.68095565	689255967.6762054	219359561.9795122	777020295.5410926	596136650.455878	911842479.4503646	442423110.5206345
368283281.9795729	275264599.3419578	627191733.0367087	311383996.6468469	376730247.7305852	548540754.8042134	372467687.8607046	406595776.99348426	436504679.3722782	354247616.10465705	498845803.6629478	1297454798.6497753	674590863.5893447	313751622.22976017	266511692.58875903	336064783.99498594	291729244.4867822	1340023035.0396178	422367584.33430105	507481227.9757013	555476491.4241037	450590632.4099241	258312730.21220595	260936792.57435274	689255967.6762054	218928410.38214085	777020295.5410926	480457937.8972643	903951973.1533873	406006756.0266461
367728565.65439755	275264599.3419578	547424191.6489265	303323849.5127997	374666666.52583706	546418531.2225521	368336068.31348443	404797320.4688132	435148684.8206787	351892210.12609416	498845803.6629478	1191672336.5495243	674590863.5893447	313751622.22976017	266511692.58875903	313337688.6645006	291729244.4867822	1340023035.0396178	422367584.33430105	505243153.1737855	552939496.3073318	450590632.4099241	235293142.783632	260459837.73504758	684819503.9227884	218928410.38214085	777020295.5410926	480457937.8972643	888265192.3743863	406006756.0266461
366203981.6110848	264705603.73543146	486754854.6312938	288632444.0120746	374666666.52583706	520684866.871887	366371003.1178162	404108581.680188	435148684.8206787	348265393.14398247	493789529.1941857	1126296226.503112	645182233.688724	308577584.0433111	251130499.26658553	313337688.6645006	287978824.5993695	1301509997.2835197	421411957.27446306	505243153.1737855	548483969.689159	448366952.969712	235293142.783632	242621211.7179575	684217672.6935737	210706262.53937486	754276729.0750624	480457937.8972643	888265192.3743863	405589903.9054717
356462254.6960804	248454173.2372439	486754854.6312938	288632444.0120746	346931957.8764787	520684866.871887	340280620.18499446	368034820.59667027	426739958.04983306	311585063.2959888	464895881.8626502	1109526074.1573968	645182233.688724	270955307.68513685	240307039.77822083	307896778.5034098	281587596.2718987	1301509997.2835197	364524162.83135426	457708132.79500955	489737219.71355736	421958727.22483915	220836132.35668752	234848852.84032968	678351739.1404431	198487194.3780661	725399945.8943653	475341661.41030324	888265192.3743863	391368203.09202135
322425040.9048341	248454173.2372439	455011280.3723663	287213207.3416985	346931957.8764787	519837053.90390426	340280620.18499446	368034820.59667027	407974237.99978817	302061119.5061868	464895881.8626502	1100354139.9560125	547991270.245996	270955307.68513685	233988737.9498429	301338824.13877666	281537430.5131807	1288886322.2177408	364524162.83135426	454394079.33205104	408455718.58278596	421958727.22483915	220836132.35668752	227556819.31841514	664862722.8082222	198487194.3780661	725399945.8943653	470407944.978495	872880374.2568442	389060025.7415565
322425040.9048341	240277980.8875942	455011280.3723663	277516713.603482	323133076.3808481	519837053.90390426	333593625.7442367	367761681.2632651	398041460.56508803	278687263.639627	464895881.8626502	1080032360.8743358	540368502.8618152	253044915.61313117	232515775.99341822	268275663.7563443	252317935.67219	1256226014.4839582	354868358.5358264	447581987.9779077	378460786.608057	376643877.9105223	216282047.710655	227301953.08124024	663932065.8270782	198479179.96653947	724167423.7383567	467159840.00676674	868722748.9218751	385631824.38538975
321548729.76769525	240277980.8875942	448615560.5231212	275135330.1550384	323133076.3808481	516435267.3848595	326422755.2740348	343544387.69044626	381556010.76369333	276148663.3914466	433425340.0734052	1080032360.8743358	540368502.8618152	250478354.77641177	228714343.0808024	265605943.99724397	252226191.68970293	1256226014.4839582	354868358.5358264	420579314.4408849	378460786.608057	376643877.9105223	216087813.20340347	210854884.0612742	663182985.7903543	198479179.96653947	714027819.4814106	464448113.4948909	850497998.4932752	374293544.749263
301867017.0169528	221038967.89029548	410651884.97969216	258270586.11914992	309478883.1937448	488287161.1587021	265828582.79589286	300968120.0276457	379669959.9403079	274587670.7058031	414726955.7301755	1043065251.014231	476283616.7240887	188765857.62269315	226407232.40093234	228648470.9432048	252226191.68970293	1011154494.4049498	327792301.56728834	419805943.6532619	369149860.51039994	376514960.1917989	202102792.35102138	198054541.47831553	616870582.7250692	196714336.05892256	687241134.5073124	452983905.43051976	844251509.423855	374293544.749263
301621158.4695195	221038967.89029548	410651884.97969216	258270586.11914992	309478883.1937448	463619415.0024556	264148655.60044146	300968120.0276457	378556406.6666419	272730076.0808372	414726955.7301755	1043065251.014231	458883378.1452209	186926156.7754618	225120273.58425546	214767744.5797256	235340694.99946097	1011154494.4049498	318296786.1569284	419805943.6532619	357724760.22362906	375854033.12327677	191996976.4474308	198054541.47831553	598264805.2768854	190526959.02521032	687241134.5073124	440905834.214218	838032545.4018347	374293544.749263
285344074.2397948	221038967.89029548	410651884.97969216	256686090.5214846	309478883.1937448	463619415.0024556	264064452.24436048	300968120.0276457	375788876.01273435	269527244.23471427	412230070.24841416	639048306.3889115	413272132.4267132	186926156.7754618	225120273.58425546	210676724.11115894	229187318.21578756	1008711715.6686245	318296786.1569284	419805943.6532619	355698325.1743343	372769864.9476771	187296352.26882976	198054541.47831553	597043527.0664405	183097904.7778193	687241134.5073124	435166758.671297	787998260.9458778	374293544.749263
272144263.49414474	213101761.58596665	398826728.5333349	246599469.35377142	286863767.4713379	441242970.7409194	258202958.84751007	300938090.07601684	370183545.74589807	265562879.176814	410219400.50619185	605546350.6557688	407885831.32613325	184072979.2360572	210485337.98323166	210122066.92637253	224653898.86177352	966700121.2820177	310726761.1850987	414772024.96627057	344836736.12974	371899784.8212111	184076208.98768657	196162029.56997108	579594082.7916697	160753824.5600047	679944650.1178689	435166758.671297	763328591.2719494	362794632.2046927
269637755.817257	207376160.3009735	398826728.5333349	246534465.10202634	271375310.8709169	379829119.1055663	249680115.37496695	288938846.701822	367781079.5603743	261812248.80366328	370273869.13249457	566467255.2677454	395069219.4697701	179074870.46701482	203391745.74935365	193622524.89266506	206713336.2826816	966700121.2820177	307416720.0474478	412646765.9046674	341973782.82001066	346881440.44460094	163437184.3772987	173869753.2241376	529841044.49067813	159654607.75519508	675339457.1925422	434565294.13745815	762757346.3947601	360712922.8798041
260088857.83150816	205683015.81759226	398826728.5333349	246534465.10202634	270646649.17548674	360501421.0729881	232402873.82055137	269077414.8589884	366170515.10888004	256522420.87215626	370273869.13249457	566467255.2677454	394824258.31395674	176058934.19086388	202317552.23583585	193622524.89266506	202089904.28431907	944112717.2244968	276569903.3747706	409418907.48171717	328325552.1443399	346881440.44460094	154526523.13424298	162598902.9323814	527629288.53033316	159479191.54968327	674634921.7984955	422793659.5836148	751248767.8730409	358614075.4157688
252433407.72768936	203655937.48839462	389597910.03762907	237384749.8065475	267105781.1218641	345256463.10221255	221584075.30983135	262994626.33225498	356618368.2192914	248274247.53038853	368684970.2355908	550698856.852923	387529744.0744793	171371224.5031996	192236951.16882664	180887719.41985765	192220975.8453885	941185584.2264032	266665475.91349897	401058088.8525095	328325552.1443399	342535384.2075502	148468417.3103362	161073215.9560272	514169004.1838721	153974969.44197822	656087104.8017492	418682268.51350874	706910266.8424944	344682122.51956147
252433407.72768936	198068697.9539424	389597910.03762907	230245358.37266323	257100285.14480028	341752530.19413465	221584075.30983135	262493108.69537127	355699641.2356939	238041815.7938525	356373046.06612587	550698856.852923	374925097.09850085	143723884.080077	175127780.83487585	180887719.41985765	181797959.28786546	926327623.1836854	266665475.91349897	382307379.1976265	319260222.88569134	333369986.40063745	148468417.3103362	161073215.9560272	511799563.6651771	151497070.55359566	599086154.2264395	397577447.98089695	699784565.8862615	300079479.77863723
247893298.3081761	192207470.7984263	378964896.83363503	230245358.37266323	256567161.21024173	335553018.66029114	216918941.38322672	262397208.57955468	345489207.5257001	229119595.57389158	356373046.06612587	550384317.2856392	369186384.79537725	138954099.1627593	175127780.83487585	180887719.41985765	181797959.28786546	926327623.1836854	264741716.30661508	382307379.1976265	318232378.5673672	333369986.40063745	138121799.58165058	156929679.03572398	502574073.22922224	140959077.90557545	578901115.1530613	397577447.98089695	699157725.9300077	287597950.8034076
246767710.2572561	188892609.05647692	351092190.36497283	230245358.37266323	255794492.69458354	326498047.1887661	216918941.38322672	260888546.58429348	345489207.5257001	229119595.57389158	356373046.06612587	538547757.6845247	357046663.43965113	138954099.1627593	174974304.64469528	180887719.41985765	160686822.69283864	921033609.4662739	264741716.30661508	382307379.1976265	318232378.5673672	333369986.40063745	135138982.99422497	153609665.0996833	463359419.3902587	140959077.90557545	578901115.1530613	382486002.0771566	694572835.1979032	278152440.66289604
246767710.2572561	161327224.4934258	329983493.1859373	230213782.96375132	254838324.57290754	325488527.4299995	216918941.38322672	260888546.58429348	345489207.5257001	229119595.57389158	329354458.4956504	534928129.5151643	357046663.43965113	138954099.1627593	162238077.6488914	180869734.81914914	147194439.47933748	919483208.4647764	264741716.30661508	382307379.1976265	318232378.5673672	333346069.9832236	135138982.99422497	153609665.0996833	463359419.3902587	140815901.93817753	515636760.6544542	355003922.86729324	519221911.04211724	278152440.66289604
244624494.04550332	161327224.4934258	329983493.1859373	223000100.056494	249622623.04942942	320369031.8874236	216918941.38322672	256009491.39208677	331718511.89057684	216118140.0129572	328969407.1397165	525525645.95842767	355490764.51024914	136958221.88403043	158386205.98301747	180844175.92442495	146662110.81238922	910385762.1276808	263370284.3361331	369007092.7366302	317604632.402849	325375102.6929213	135138982.99422497	142610975.42848057	446061335.10417324	140265391.5146549	515636760.6544542	351478832.4195147	486267423.81244665	278152440.66289604
230038309.31182215	157047064.5969541	315557145.0541533	223000100.056494	248232235.04548922	316594934.70816386	213079478.67620695	255773011.7281552	331718511.89057684	216098227.327758	328739668.6523276	523455746.335409	344814387.41446	136626175.7835803	139276765.63886228	179195293.28805414	141338072.22998366	891766936.5859735	263370284.3361331	358173524.8206103	317604632.402849	325375102.6929213	126466176.87340975	142578100.08419988	422360778.5051079	131427539.77740663	511285461.80486035	347651792.92701083	448104224.6624707	265011268.60460186
227831994.83066872	154472624.78227815	312314594.80455256	216684150.3613185	235171226.8229824	298506148.4170444	202185490.24641976	253199365.5464973	315344646.7770422	206692199.64394814	316200093.26082337	459831878.3045179	338399388.7826199	127146330.2216152	102231572.11970781	165603490.78591368	141276683.87055704	868315529.9552479	263302736.3474665	336423549.31926733	296625594.72760355	304222040.246954	126466176.87340975	134524561.4027686	422360778.5051079	131427539.77740663	483143982.4154722	345068713.5859224	444177260.26524955	246412708.15032056
226499327.1170445	154472624.78227815	305644946.3886098	216684150.3613185	235171226.8229824	293087449.3913139	175890907.77601025	247028211.9878056	315344646.7770422	206692199.64394814	316200093.26082337	459831878.3045179	321452796.72349834	125772595.44676009	93547226.73609048	165603490.78591368	141276683.87055704	866408171.5967314	250089632.4318814	326407638.2330295	296625594.72760355	301198615.7749616	125800965.21991336	134524561.4027686	422360778.5051079	131427539.77740663	483143982.4154722	345068713.5859224	444177260.26524955	246412708.15032056
214525937.68523654	153768411.75562352	300795515.9372952	216684150.3613185	229854736.04331762	293087449.3913139	175890907.77601025	247028211.9878056	315344646.7770422	206692199.64394814	306589702.6954988	459831878.3045179	321338354.2287019	125231590.13098025	93547226.73609048	165603490.78591368	139602271.16199708	864575306.3299053	250089632.4318814	324319962.9229604	296625594.72760355	301198615.7749616	124462899.75900292	134495917.88816583	403761305.2296335	123396514.39030424	483143982.4154722	327580259.9976567	438485854.3264301	246412708.15032056
214525937.68523654	148512310.63421625	284965116.70576525	210556418.65877217	226327663.7614057	292435583.75916404	164170112.33311322	236088372.65505803	312722285.5609611	206692199.64394814	290861728.6195415	459831878.3045179	301542555.4738974	123189812.98684254	93547226.73609048	149421817.17933467	138424726.51942885	863944829.2733136	243336519.00937647	324319962.9229604	279622864.2566585	291552694.8513429	123929994.56361756	108845107.28780764	390253815.2821139	123396514.39030424	463250174.01059955	327580259.9976567	431772853.00455874	241715277.99733162
210438682.5570097	146391876.27200148	282773833.7933535	206603697.41792688	217517512.53346318	286594404.1303523	155919942.7672206	236088372.65505803	301168255.2620116	197846010.7440399	282543558.92974573	447853065.4341349	288216835.5505792	122647003.54908048	93482699.45117483	145414348.55063432	138424726.51942885	857639462.27923	236526073.55693462	321581107.3874095	272701862.04788333	272483470.2745099	113208150.52561855	108086059.095499	388155271.14208055	123396514.39030424	463250174.01059955	327580259.9976567	426929544.9716233	241715277.99733162
209065146.28065407	145360365.88691112	280956192.57188463	206603697.41792688	211761587.5889462	283102153.9871815	155919942.7672206	235563064.06912723	292952405.3654349	197110471.79795268	282543558.92974573	446152409.7638587	279699885.68300456	115455810.95501497	89972394.93767859	145414348.55063432	134257726.47095254	834177593.9897225	236526073.55693462	314776369.00894916	272701862.04788333	272483470.2745099	113208150.52561855	104900258.50162065	374469118.6124594	122552075.73098181	458522168.0839871	320111236.71062165	414279512.1093831	223258854.635633
204886323.7038592	145360365.88691112	280915177.24156415	206603229.15562755	211078390.0671756	282436369.7032127	155919942.7672206	235563064.06912723	288276729.18358546	193861419.85439554	275578849.61070585	441335568.5427029	279699885.68300456	114318225.71585695	89972394.93767859	145414348.55063432	133936380.3594626	834177593.9897225	236526073.55693462	313451359.44347054	272701862.04788333	272483470.2745099	111309359.85451888	104900258.50162065	374469118.6124594	122497679.51141895	458522168.0839871	320111236.71062165	410989059.00557256	223258854.635633
204469755.44874215	144727397.8802037	279026086.9165272	206603229.15562755	206872256.93373027	231682223.1875082	155919942.7672206	226829335.36379692	287966683.01001567	193861419.85439554	275243816.9811053	425002322.22916466	279699885.68300456	114267840.47320276	89972394.93767859	140066318.8268261	130163726.53792801	682997283.2542046	236526073.55693462	312791808.04349625	272701862.04788333	272483470.2745099	111309359.85451888	100833001.48659249	364794482.39496917	117272684.54272218	458522168.0839871	248405742.05885935	410989059.00557256	223258854.635633
199629870.39267868	110261225.16774228	274258193.1671963	198012971.61620292	187939613.36521697	224092352.60573494	145992907.68077618	226829335.36379692	283601441.0943239	185394027.2170081	266065791.07103282	396703103.1887872	246073438.72897857	110672479.04996756	86780550.97460166	138406060.62642244	122045397.00910132	670738191.1286366	229863721.8106281	304909636.7650889	261739408.1020315	270248479.53735626	110887704.94443366	98708546.66212739	364794482.39496917	110635415.69466376	431865628.50785416	248405742.05885935	405179121.9329534	221298259.03545028
199434092.99964222	109939249.65794708	264313460.1186592	197982086.2361866	187939613.36521697	207369319.10161346	145992907.68077618	226365750.55104905	283601441.0943239	185394027.2170081	266065791.07103282	395043379.3060692	246073438.72897857	110672479.04996756	85034604.12987812	126955296.19770226	120450256.03882743	670202471.9459397	229771214.371587	304909636.7650889	261739408.1020315	270248479.53735626	110054580.19910805	98708546.66212739	364794482.39496917	108150336.79648522	431865628.50785416	248405742.05885935	404173693.367368	218355753.78513095
194953395.26319396	107793787.62815858	255224118.76938292	194790027.30757943	187939613.36521697	206386233.76154816	145992907.68077618	226365750.55104905	282922552.62688434	185394027.2170081	256601472.28814042	382826240.737338	246073438.72897857	110054059.2454727	80086641.37564717	126955296.19770226	114104827.24475664	656610978.3256124	227165179.27841797	297367009.4533678	261739408.1020315	269032456.8556466	109125816.90858021	98422785.86084023	354843183.01798505	108150336.79648522	431865628.50785416	246382514.54526848	396966380.7486184	211699564.99895588
190490344.5503088	107793787.62815858	255224118.76938292	193469701.066671	187044801.9797941	204418787.22209302	145651681.32974803	224683610.90485203	277339308.76805806	183040228.2605772	256590269.5066197	382826240.737338	222877238.49994197	109702268.09183401	80086641.37564717	125427202.46828485	113717390.9174729	647669739.6243316	227165179.27841797	293391425.3975485	258370306.38610375	265965406.19815978	107723677.91130716	97482104.06461704	352184514.9488433	104264710.84068666	431865628.50785416	243359310.3834951	385498378.5034548	211699564.99895588
185318702.1502297	90036626.91437525	255224118.76938292	190186846.0801813	187044801.9797941	191487081.85587808	144673621.39851624	220634001.5115133	274045369.43696207	178775544.12939933	254306024.29354253	358386774.9451547	218336667.00472358	103930884.53444697	74701244.58565715	123320336.21126708	111326521.2528142	646460307.7841299	222091276.61442864	287071556.77304924	257883849.70223564	256852387.9734005	101201328.91360155	95974137.09398334	340414146.2491315	103056068.71242721	413673212.040034	237705947.85268757	375587839.13296807	201190282.30731907
184844809.83847663	87171782.61082746	247769604.86290827	187589799.82406133	182805091.09745705	188567597.91620812	143940551.9610525	218442940.11845785	267380553.12852466	165630634.75810802	253349666.63974887	358386774.9451547	218336667.00472358	100126575.20737548	74701244.58565715	115537957.64246473	109435094.89716807	643698247.0105964	220640580.063156	287071556.77304924	257263236.7408343	253542140.49629945	100570424.82885487	94124923.02179366	340414146.2491315	98646843.35603637	407640901.5737267	233829765.99264285	359504685.24579626	201190282.30731907
183462341.2919528	87171782.61082746	247769604.86290827	187528318.39434	165401821.81669372	187553703.01211458	142053216.44686198	218351385.90305024	267380553.12852466	165630634.75810802	252300448.46090287	358247959.9359589	218106699.27478883	100123593.00272281	74159155.30942722	115537957.64246473	109003876.84867203	636851349.4442046	220078657.66570413	286979922.40634537	244823427.58026803	253044639.23806348	98578107.83055586	93811045.04664646	322830872.6743194	98646843.35603637	407640901.5737267	233829765.99264285	359504685.24579626	195810095.0892303
165585186.99498662	87171782.61082746	246818445.5760987	187454872.29199213	153018894.91874215	185033116.1276492	142020983.39584807	218351385.90305024	266847273.44821623	165630634.75810802	248009061.90833437	357769093.8605646	210687909.90750086	88745422.07978413	71591213.54338159	115537957.64246473	108559127.07787937	631997279.8337402	220078657.66570413	281172027.1901255	244823427.58026803	230509392.7999146	98578107.83055586	89659446.55964619	322830872.6743194	97828452.69585991	391884730.2768367	233537031.2070171	359504685.24579626	193534090.65035635
158779467.04305947	86877806.80575313	241430362.06210086	180608519.5632805	152538982.543409	177977123.5348113	124702231.11143436	208110844.26676255	264976299.2802354	164488549.17496553	241530791.07803184	350042299.13009423	195378231.51264995	86018695.65765317	71591213.54338159	114943120.79510541	104186293.05796538	629905471.7904685	206534513.40532538	279869925.51878875	219447515.09097588	224156872.4395957	93972275.06161459	82322053.68690576	303503048.69058543	95348727.83741885	345245021.5521836	228509090.2132571	335438937.0253625	192967413.4498337
152651347.54008773	79515544.40790893	241430362.06210086	180608519.5632805	142721878.110163	173303636.52817884	124702231.11143436	204216540.6439906	252579097.6837871	153452042.9596921	239229608.3550248	341028407.79617894	190239195.46723258	85216183.13780583	68408334.99073467	107818697.72851269	99263736.73294753	610611955.773848	206534513.40532538	270596841.16646975	219447515.09097588	221668210.1007418	93514126.67155017	82156003.12631391	303503048.69058543	92064759.35750268	329982002.21744126	205473228.59857273	335438937.0253625	182742134.35368243
142792674.91315857	79515544.40790893	241430362.06210086	171234732.82223195	142721878.110163	173303636.52817884	119853081.60063553	204103287.4874755	252579097.6837871	153452042.9596921	225577253.96157432	341028407.79617894	183550694.71917954	85133854.71914968	68005080.15403332	107636812.52392839	98201562.6919542	607356043.3699694	199030985.9741631	269942580.9959776	213410833.57792488	210014038.50879177	88361164.91353248	73133065.5255193	303503048.69058543	92064759.35750268	317432087.15112525	205473228.59857273	335438937.0253625	182742134.35368243
140543838.94244292	73560421.5837263	235191227.19762135	170469535.29471478	142721878.110163	173303636.52817884	113357703.60720226	199106559.84940952	249223501.99448162	153452042.9596921	222583793.6971555	341028407.79617894	177348026.31414047	85133854.71914968	67977245.32221627	103726800.27680689	98201562.6919542	607356043.3699694	190228760.60738093	268327283.96852985	201038302.69691357	209777709.79275894	88347973.13819233	71157372.14581147	303503048.69058543	92064759.35750268	293041840.3464258	203504843.85568	335438937.0253625	182742134.35368243
138608362.04188916	73560421.5837263	233722378.22217306	169295377.22436318	141632433.29998603	173303636.52817884	109983963.32198834	199102716.18575123	249192052.73885453	152870074.95101395	216275240.7414041	341028407.79617894	172777104.17994726	84215504.70700136	67604884.88998653	102343306.0335808	98201562.6919542	601100056.4942546	190228760.60738093	264687395.51320562	198736813.8842056	207098199.53922188	87072378.30723424	68921897.28629605	301130760.79261285	91869773.71742979	266133029.4336931	203504843.85568	335438937.0253625	182600842.7624297
125157034.21797559	73560421.5837263	233722378.22217306	162973160.52941185	124316846.10079238	172559760.1261975	109983963.32198834	189971010.3438474	243902335.48703414	148049644.88255945	200615286.5056651	336948396.48810023	162660181.37586534	76987901.89049459	67604884.88998653	102343306.0335808	98201562.6919542	600643055.2874465	190228760.60738093	260813075.53861845	196201774.47449037	197689741.78274167	87072378.30723424	68921897.28629605	299792011.0589736	91869773.71742979	265285306.76154202	203504843.85568	328394116.2784197	182600842.7624297
125157034.21797559	71243233.83768383	230852088.02562243	162973160.52941185	124316846.10079238	170779238.6577665	109983963.32198834	189971010.3438474	243902335.48703414	148049644.88255945	200615286.5056651	325883689.5853897	162660181.37586534	76228783.29900672	67604884.88998653	99746831.80113189	98182296.09246661	582426011.2630496	189752099.91186053	259733297.86913094	188017504.02086332	187659308.63626313	80157823.30674386	68787473.51533161	297336851.4549681	91869773.71742979	259248071.94783962	193654756.96601036	326213157.3918584	177793194.10919642
121766386.71818978	70324392.29820658	218476982.00359783	162929403.87528035	118031944.7957777	168057118.0554124	107533989.38743395	187026026.29095355	243902335.48703414	148049644.88255945	185856763.6756462	325883689.5853897	161466450.89347216	76228783.29900672	67182119.82334891	97466934.54722577	98182296.09246661	561767413.7475729	189752099.91186053	259386375.90193793	188017504.02086332	181889020.7860693	80157823.30674386	68787473.51533161	297336851.4549681	91639289.97520646	259248071.94783962	177050568.5761656	326213157.3918584	176987815.28436348
121393479.88015637	70324392.29820658	218476982.00359783	162929403.87528035	115463207.01315664	168010733.63135743	99926831.30797474	186681489.23293698	243471270.5056401	143327146.96891013	185856763.6756462	325490489.1178368	161127716.06515753	75452591.50617675	64411089.75426167	97456974.37487477	98182019.38738666	555027378.7193469	189752099.91186053	257346950.3223074	187352649.32107127	181889020.7860693	80157823.30674386	67379919.32862575	295541742.5507962	91398608.74918059	259248071.94783962	177050568.5761656	325720449.6202285	168593836.09051964
117296081.8434175	67175248.18241468	211358170.55951613	157090220.40032452	115463207.01315664	166510695.51175773	99926831.30797474	186242459.07966754	235942800.64165518	142520036.52188563	178739694.23943952	318590553.5225755	153084222.97608957	74314143.75994551	64368150.80352883	92836742.5648933	97171547.22743163	548842863.0046033	185852954.7940155	250085422.6720183	184200850.37635857	176373287.67945147	75798917.70507887	65785986.0336456	293400683.3991812	91169968.00556625	242332771.37975568	171366297.26360956	323746478.4177648	167210730.25608447
111918388.31546216	65373000.53666293	211358170.55951613	157090220.40032452	111974205.89551441	164266543.77827704	99251540.5498727	172480536.1881708	220115680.0544164	129693250.7825126	178739694.23943952	310697957.58423376	153084222.97608957	74314143.75994551	59896289.945991695	92836742.5648933	95259992.55754541	548842863.0046033	178857732.8878623	239136456.50628632	184200850.37635857	157081349.84517163	75798917.70507887	65363794.66784844	292818653.1410684	90978526.76772489	235239585.2455316	169023482.85105664	320813114.28510284	163189927.8379947
108375436.59281889	61218046.43443964	207729952.31780016	156881406.34226963	109843094.15494375	164009840.23845273	96782490.93626349	172480536.1881708	220115680.0544164	129693250.7825126	174678130.52432522	310697957.58423376	152864103.8191021	73875025.87779647	59896289.945991695	91485815.35321923	94490047.98511514	534336410.9930769	178857732.8878623	239136456.50628632	179084726.79777747	156499506.98410368	74987624.13458955	63108396.990424015	290496550.66157025	86042386.88407622	223392038.908035	164177913.92929798	310597516.7426528	157279838.29913688
108375436.59281889	61218046.43443964	203199446.4988624	156332753.99685085	105521510.39057466	160414268.61926156	96782490.93626349	171238510.80505416	220115680.0544164	129693250.7825126	174678130.52432522	310697957.58423376	152864103.8191021	68891041.5515566	59896289.945991695	90764398.94165011	94486675.590359	534336410.9930769	176668612.80400306	239136456.50628632	178648957.9122654	154603589.61826926	70516974.27506617	60027269.43073101	279898305.2772238	86042386.88407622	220169694.20496303	160815519.78148314	310279658.44840866	156201095.29028115
103788997.92584157	61143817.74306786	203199446.4988624	154470696.54065153	105521510.39057466	156400838.66339952	96612813.47547987	171238510.80505416	217473469.41571772	127924849.22830957	173428257.82547554	292767406.73493266	147974297.82769403	68891041.5515566	59896289.945991695	90680201.39479299	90812993.89436729	534206577.4374428	176668612.80400306	235318536.98986635	176316885.10249376	150294404.820057	70516974.27506617	58155509.87398096	279531925.8883076	85951183.12852348	220169694.20496303	160815519.78148314	310279658.44840866	156201095.29028115
103788997.92584157	59764243.36972387	197106974.57671592	154470696.54065153	104313372.42283782	156400838.66339952	94543626.80162703	171238510.80505416	202206545.3375176	117293240.75891668	173428257.82547554	280597899.8620942	147974297.82769403	68891041.5515566	59896289.945991695	90564981.74286869	90812993.89436729	482681829.58041596	172949916.64099035	221170015.533579	174422552.8640727	147877664.98699966	67709602.97168447	58155509.87398096	274974052.07743216	84404077.80662486	215203601.41320732	156550409.5766873	302681679.9216732	156064847.09459284
103788997.92584157	58206441.01826032	197106974.57671592	152345714.30799848	100522900.19390048	149672429.1789925	87348192.52317707	164266964.3196557	202206545.3375176	117293240.75891668	161153934.6036264	279016008.7089507	139456040.60945985	68340814.74309209	56533042.137900054	87283409.5723395	89846335.53420888	467247152.1195528	170880212.50210658	216537091.82517374	169824711.1141439	146403462.30859864	66074735.50634872	57916316.74299996	271512848.4055199	84392533.83659273	214263144.19616264	156550409.5766873	302681679.9216732	150136200.9684372
103788997.92584157	58206441.01826032	186077790.2109884	146767086.5019582	98275207.72167055	149026570.48763627	87348192.52317707	162586388.27068186	202152331.75706068	114697613.6709013	161032276.10689905	279016008.7089507	139456040.60945985	66721683.45785552	56429769.5968015	86817959.9136082	87949288.81335984	467247152.1195528	168100477.96593264	213378114.45780393	169203429.82160616	141692111.77305454	66074735.50634872	56410836.69234731	271512848.4055199	84294998.251421	214263144.19616264	156550409.5766873	302681679.9216732	149633347.0932077
98001634.48434067	58206441.01826032	186077790.2109884	140657858.83237556	92840570.27303223	149026570.48763627	86526509.66193369	147709656.57425377	195706090.29500735	109055205.5521413	141692360.57515022	279016008.7089507	114469779.40082145	65032856.41808639	56415265.03027732	73577098.62602012	86052309.10020112	467247152.1195528	166681354.5813041	206419605.49159443	164022352.051206	141690115.23738697	64078878.925481305	55270831.9087266	271512848.4055199	83669219.59997886	213292233.16368678	156550409.5766873	299106364.82808286	147529945.32825717
98001634.48434067	54671397.08090068	181813796.91790414	139179386.90229768	92840570.27303223	149026570.48763627	86120443.86934736	147709656.57425377	192598385.7046172	109055205.5521413	139471251.26645747	274632085.2332817	114469779.40082145	63236664.57653974	56415265.03027732	73554824.99476674	85440181.555842	465442440.13703996	166173001.15286314	204718501.75333366	161323761.12446284	138856202.1990587	63767876.92890394	53185622.06224678	264792224.74648267	83555495.0552534	213110353.74078083	149698012.29877836	278573337.0732594	147529945.32825717
91059835.03713149	53998307.72006664	181813796.91790414	132530547.33181277	85549455.80949754	145372359.85751483	82770762.93572135	147582145.45142865	181753264.9341132	105413834.62581308	127817969.35538483	270703813.10026526	110499775.16043353	63236664.57653974	54340231.844418004	72780195.82510915	85301702.70128107	460036266.10446435	160748969.34848303	195042923.4825331	151920202.3823944	133693966.98281093	59159975.853627995	50044875.51401997	258449361.4812096	82503974.33005859	211303009.56980434	149698012.29877836	277329129.8952841	146760087.51484823
91059835.03713149	52729278.1127439	180898324.48912793	131961912.55561453	85370377.30545138	144173573.95707417	81230904.17675477	143852070.28284562	174330108.1852943	103063139.18525003	126554293.16619606	267853078.34195828	110499775.16043353	60738820.14523052	53589781.43294276	71629245.61999556	84658265.83453344	459139823.7063078	159021301.83429495	195042923.4825331	151920202.3823944	130665359.04790804	57275877.44562248	49191214.45004716	258449361.4812096	81380599.38721152	209039365.19488648	141985055.3736314	274097180.9870556	136512369.12370884
91040878.9029511	52729278.1127439	180898324.48912793	130524361.0104827	85370377.30545138	144173573.95707417	80955904.98204412	136649945.74257326	174330108.1852943	100160841.48337485	126554293.16619606	256909029.51725683	110499775.16043353	59907861.56290406	53589781.43294276	69594618.57345206	82975070.87164019	456463027.2016827	155809402.63136855	188811273.59307316	151920202.3823944	130657384.9224316	57053339.06253867	49191214.45004716	258449361.4812096	80636159.05819562	204760869.44983587	141985055.3736314	273030181.9432907	136512369.12370884
87086296.6183314	52704838.97543317	178729087.74115375	130506358.25687556	84578348.04056564	144124187.1156715	80417129.51378801	136649945.74257326	172687336.56940266	97145231.72480439	125375965.21326926	253728242.8153755	108509230.4303972	58635717.44273455	53589781.43294276	69523805.46328464	82900086.89606497	454387713.37398124	154790554.9313429	188811273.59307316	148955190.77616248	126892494.82565032	55365072.03104436	46663080.64610848	258449361.4812096	79064743.42685935	203671571.79314446	141985055.3736314	264326736.85340762	136512369.12370884
82578269.59697397	52569614.37459172	171585795.1101228	130481917.57106523	76139436.999278	141799087.79719	80417129.51378801	135814551.52432564	168589250.49889123	97145231.72480439	125375965.21326926	245687741.7011524	103288688.89594778	56725787.87825392	49734404.019431055	68464929.24771105	76377774.86603197	439894541.31912595	154790554.9313429	185331129.69944656	148955190.77616248	123715329.34584382	55365072.03104436	46663080.64610848	254323537.4191105	77868389.32925476	203671571.79314446	133699602.74633665	264279043.47171047	125516727.8150008
82525683.63210833	52094385.66644894	171585795.1101228	129096877.51971015	76139436.999278	141799087.79719	77569216.90954135	135449280.08201343	168589250.49889123	95523744.68046913	124054207.08299547	235747658.19509378	103288688.89594778	56153183.84807042	49734404.019431055	68464929.24771105	75615480.31599416	439894541.31912595	153464555.7818249	185331129.69944656	148955190.77616248	121648959.68607587	53252453.13755852	46632208.95584215	254323537.4191105	77868389.32925476	189276041.19413328	132945621.04748924	259203210.7811005	125516727.8150008
82525683.63210833	51717904.36256922	168105500.78783545	129023716.23155044	75975895.47608279	141798014.63303906	77185849.47723182	135094336.15476996	168589250.49889123	95523744.68046913	124054207.08299547	234119717.44418377	103288688.89594778	55467265.52917257	47816396.680077456	68046045.26364031	70962535.40060236	439894541.31912595	153464555.7818249	185331129.69944656	148540791.4123703	121308499.83104928	52715779.38735372	46299530.368712455	254323537.4191105	77629067.52650115	189130859.53230926	128403114.6941855	259156449.3511354	125516727.8150008
77075249.39523517	50267292.57869869	162422695.42525738	121192244.87389821	74076766.40457332	134604991.60968825	77185849.47723182	129852768.55584428	161447169.604164	91624858.60119632	120372105.38976851	234119717.44418377	98736846.83929466	55467265.52917257	47816396.680077456	65718671.48849984	70962535.40060236	416729774.6267792	149502356.21208996	174877425.14726147	141494158.16537103	120359963.15741695	52715779.38735372	45640515.61974266	243751127.05635422	72813162.08366926	182085067.79004866	128403114.6941855	259156449.3511354	121186123.77983059
75047380.46691436	49968119.35826837	162422695.42525738	121192244.87389821	73281413.47299305	126590277.75079896	77014670.59210007	129852768.55584428	152878437.0711343	91624858.60119632	111116959.98463714	234119717.44418377	98736846.83929466	54067453.57412545	47672423.343274914	65718671.48849984	70962535.40060236	395802553.4764021	148562246.5102992	161391236.73246834	141494158.16537103	109076192.31889507	52332955.76097935	44603486.228057496	238886431.51175243	68949275.46389173	173528547.48546973	128403114.6941855	257953445.56954148	121186123.77983059
74145319.86381926	49968119.35826837	151577983.62617102	121192244.87389821	65413793.38967241	126590277.75079896	75336273.5008757	127444750.89307249	151436115.2014978	89154462.74250467	111115063.60481676	233505957.60360524	98736846.83929466	52897090.133332305	42708516.82993186	65654955.769508645	70962535.40060236	395802553.4764021	145337692.72458684	157224516.72169387	141494158.16537103	109073031.45651504	51793001.54634393	42614107.88304692	237436569.59495997	68946370.99425529	173528547.48546973	128403114.6941855	244849763.9403338	117358807.55068304
72607070.6027127	48844009.26433689	150983895.65542275	121050365.41862182	65413793.38967241	126590277.75079896	66507016.668626405	124912369.30792399	151205572.65069297	87313419.23946494	111115063.60481676	233504383.33158588	98664691.23622338	52897090.133332305	42695754.63329033	63468725.405659154	70962535.40060236	395802553.4764021	145337692.72458684	157224516.72169387	138481352.5341944	108150676.68673111	51793001.54634393	42614107.88304692	237436569.59495997	68946370.99425529	173528547.48546973	128403114.6941855	244849763.9403338	117358807.55068304
72356466.06394716	48844009.26433689	150983895.65542275	117974499.98163612	64918129.499587715	126590277.75079896	66507016.668626405	121348143.6861456	150264690.67102537	86414729.04124215	109452893.13736999	232880248.84681582	97137742.47669248	52897090.133332305	42695754.63329033	62990131.578399226	70721780.19505051	395802553.4764021	143993541.05440894	156740626.52199218	136258722.45098573	106457600.1630892	51202518.27052362	42614107.88304692	237358833.56856087	68881607.17840053	173528547.48546973	125988783.75442751	244849763.9403338	115645653.70360048
72356466.06394716	48844009.26433689	150961142.59250343	117471477.11183916	62018467.61952278	126590277.75079896	64483266.52435302	120934692.45938566	150264690.67102537	86342682.59705769	106399318.11997646	231865963.5972232	97137742.47669248	51910884.08463398	42695754.63329033	62957888.96723484	70630400.86812827	395802553.4764021	143528623.12888327	155924293.85124114	135899792.80519456	102839969.73740354	49804240.85120523	42614107.88304692	237358833.56856087	68548103.68522482	173528547.48546973	125988783.75442751	244801723.387056	114801530.9561059
64922217.18196602	45937118.913834006	144202095.04432726	116943136.87508161	59786388.36192598	122405596.53329459	63619192.007488735	120648698.28006679	143472973.60410258	81109885.77839561	105009168.99441108	220385970.91486794	90113769.71818346	50732036.796427034	40621860.258971356	62747220.96280567	67576097.697209	387859681.6249746	140442771.84245604	151234650.2022375	129937692.42091268	101260866.85331228	49023775.58016578	37816707.64421364	228461429.94002932	65863671.30025155	162269445.6704107	124366017.8755731	243105066.64413586	112265598.20792001
58746089.76731392	45230119.93527443	144202095.04432726	114609907.75029641	52401775.56570841	121938919.38699122	63619192.007488735	117961919.62195456	143430756.70800003	77184560.66472778	103209017.79980798	220385970.91486794	86762436.3509932	45951842.0864916	40573390.75476079	60694631.33033881	67001005.16121837	385337871.5062687	140420177.0444664	148068657.60909873	129370872.72766697	96343228.76366223	47431224.20072866	34443957.63218383	227902792.5062077	65646435.084125936	162269445.6704107	122716466.38695216	241433781.46831492	111055400.02379307
58746089.76731392	44891406.70793911	143792041.2925705	114017011.73478271	52023708.17916396	121406989.53203927	63443953.62972288	111806417.5616429	142064911.778906	77184560.66472778	102584435.85584067	214595303.9896812	86762436.3509932	45361167.845177434	39760623.895632364	59792016.05230012	65243440.959300555	383378221.2369909	137605638.86355066	147570773.67709818	129284896.39906158	96307430.04651289	47431224.20072866	34443957.63218383	227862151.08358324	65622456.54413817	151992161.27808973	122680158.53528424	230840677.80901492	110711783.62049079
58746089.76731392	44073066.05069413	143792041.2925705	112637510.80305368	51529343.109355055	120810334.93347654	61964327.501402155	111806417.5616429	142064911.778906	77184560.66472778	99361966.6045918	209602663.88589865	81282381.5661193	45048161.552777015	39756245.8162077	59280579.90707791	64670401.67590178	382656866.1700873	137186971.47646827	145189461.51699564	128884453.15532197	96307430.04651289	45505785.32474727	34443957.63218383	227862151.08358324	64703154.69169728	151992161.27808973	120587369.66053873	230840677.80901492	110409268.56486067
55510497.1195723	41642174.26219308	136389320.03046194	112637510.80305368	51509678.053386055	115655352.56955752	60354848.82622809	111436186.05921784	133873610.77756073	73562250.99143493	99284966.36474106	204287026.5082631	80422690.24390824	45048161.552777015	36798873.836992905	59238046.683574915	62886337.25829127	381752929.50380844	133422820.37862878	140303479.73740375	128470256.56157537	86034871.94259873	45391842.077181235	34008379.0864392	223176424.57497287	61012035.73565631	143497864.0783426	118916662.96046618	223337770.53909418	106728818.39866188
55510497.1195723	41500366.30195912	136389320.03046194	112637510.80305368	51509203.37343474	115655352.56955752	60132745.34489384	109911479.18552078	133499146.41737749	73323574.50733809	99284966.36474106	188652591.87011167	80422690.24390824	43036878.05129566	36798873.836992905	58919146.515087776	62550906.432336435	378374409.0946701	133422820.37862878	140303479.73740375	128413582.48529026	86034871.94259873	45391842.077181235	33809430.74014946	220515506.08334893	61012035.73565631	143497864.0783426	117332584.32254063	221676576.39285076	103783370.98466429
55510497.1195723	41220697.39276969	135930611.79398865	112172753.96238282	50434967.46151743	115655352.56955752	59907286.83824008	107747422.80818014	133499146.41737749	73257760.83936204	98915389.21635285	188652591.87011167	77076147.20866427	43036878.05129566	36798873.836992905	58055693.37129677	61807669.194674216	378374409.0946701	133422820.37862878	140303479.73740375	128130900.63171308	86034871.94259873	45121332.61320911	33809430.74014946	220515506.08334893	61012035.73565631	143497864.0783426	111319499.13679326	221208028.6132285	103783370.98466429
55510497.1195723	41220697.39276969	135930611.79398865	106372538.58872093	50434967.46151743	115655352.56955752	58215804.304046616	107747422.80818014	132266748.54449406	70756755.1950341	93446858.1355871	188652591.87011167	76799109.43852608	43036878.05129566	36798873.836992905	56632270.77552228	61805411.31348614	377282908.0686836	129500248.06978093	138393554.32168782	123612760.00382416	84498281.23974675	45117410.86330413	32492996.445994597	220509571.21107724	61012035.73565631	141916787.96170405	110404802.77172007	221208028.6132285	103783370.98466429
50520547.19888002	41220697.39276969	117723782.66250858	106211749.98097791	50380611.52840568	102844480.13191314	57959508.51157352	106652899.20095065	125539682.72039947	70725672.91540302	93446858.1355871	182228511.76547578	76798558.31393673	40500853.071175136	36121837.313859195	54856961.6180323	61365985.03295458	375497265.35740775	129355563.71688047	129743253.98261897	122026325.46428451	84498281.23974675	41968537.83471502	31797001.84289397	220266804.17369705	61012035.73565631	123908346.83327426	101832653.55974871	221208028.6132285	103738119.22618315
50457897.737730175	39962920.33059348	113053643.32462598	105471449.53720975	50134705.31602255	96878639.7826171	57436064.115179725	105972709.25557722	125539682.72039947	69575368.78722371	90721964.66632517	182142140.317356	75242697.77166978	40500853.071175136	36049791.421915784	54856961.6180323	58101575.08310321	375334802.30785555	128634126.32765989	129743253.98261897	121627522.87807581	83913349.08137527	41968537.83471502	31312908.92145952	214013706.28640136	59397406.92044188	118799257.16806251	90128571.64874305	216640737.10750958	99831441.54828964
50457897.737730175	39962920.33059348	112958637.47679563	105412916.00789447	47217096.393947355	95985166.51681116	57142016.11762125	105303257.31688723	125370277.45803207	69575368.78722371	90721964.66632517	179676926.62409016	74554659.53148659	40500853.071175136	35629664.077961504	54856961.6180323	58101575.08310321	373326726.9821964	128009514.45935342	129743253.98261897	121168705.48279366	81740498.35561551	41091395.87170211	31093604.37337422	214013706.28640136	59063748.23745804	117862589.81132498	90128571.64874305	215961294.54559168	99831441.54828964
47655406.488356546	39650058.1931843	112857904.00474729	104785876.34561491	46510610.686974436	95167600.97595681	56928891.96435986	105153667.75473672	122224624.79954101	69164386.72091411	88175321.96596774	179560151.76868466	73454811.86449462	39819880.075813614	35511332.081012435	53795010.26192741	58101575.08310321	372303583.5473445	127320002.22936814	123832108.70919488	120863814.46293838	81376470.21776673	39251923.51644278	30393528.037390295	214013706.28640136	58788773.22921132	117862589.81132498	90043906.87049003	214799340.0085009	99238901.1968669
46927197.62539455	37796922.99287788	108894879.98879762	99476780.36183377	41380851.564948134	93061261.98489931	55490280.93332721	105079275.07906374	120691232.39960042	67533109.70919238	87544974.63049378	177982234.66500387	73454811.86449462	39072105.79252887	34325241.18144823	53033278.218818486	57731108.37598255	358056249.6391785	123594890.30283083	122839436.75311375	116343291.26695155	77429920.99917343	38159216.08948081	29973710.465000615	206624115.37818447	56137922.53018781	115232984.68536384	86170164.63814832	210635820.69887632	99226873.23180279
46927197.62539455	37796922.99287788	107564455.72725904	99476780.36183377	40776701.39358575	89152345.20015655	51561517.25145785	105063744.05416974	120691232.39960042	67471077.3845017	86898873.76818007	171184259.7243439	72668703.00314493	39072105.79252887	33854075.972875565	53012331.506311394	56409283.00736728	358056249.6391785	123594890.30283083	122839436.75311375	116343291.26695155	77429920.99917343	38159216.08948081	29973710.465000615	206624115.37818447	56060311.573856555	112571464.39716376	81382958.40275684	210635820.69887632	96681628.84976107
46772138.61750965	37796922.99287788	103476122.4083971	99308845.26932508	40776701.39358575	88820220.49649441	51559242.50824188	102815064.87422907	118073932.6202874	66415345.81260759	86898873.76818007	164770602.99367014	70063578.35286638	39072105.79252887	33567200.20911503	50914706.91009834	56305372.19730522	356209636.5499063	123314739.28879239	115940238.85182059	115626001.21239673	77268369.95073837	38159216.08948081	29684491.73057788	205623888.8096241	56015063.507197194	112571464.39716376	81382958.40275684	210053310.6260533	96681628.84976107
46772138.61750965	36730605.04791494	99735301.60573007	99308845.26932508	40776701.39358575	88379343.17215444	51122785.282976	102238839.67226309	118073932.6202874	66415345.81260759	86864729.35574326	164770602.99367014	70041012.00505349	39072105.79252887	33354635.94493903	50914706.91009834	54737992.97223433	356209636.5499063	123314739.28879239	115940238.85182059	114215007.84381202	77268369.95073837	38159216.08948081	29610408.588342234	205623888.8096241	55823502.806250125	112434062.02678742	81011813.98830006	210053310.6260533	96681628.84976107
46372179.120346285	36730605.04791494	99554173.29282969	96363504.4860866	39961618.95661654	84189659.72885157	50577216.57439684	99954270.67937787	117530074.10887446	65486196.01542015	85213052.3549489	164621989.89004114	67964851.66582735	38194929.643012956	30605941.24559597	48451493.96361996	54382705.09515349	348079808.068634	121834651.80729921	115940238.85182059	112672297.37372534	75886357.17607555	36750648.20572021	29325573.407204714	193215258.35815266	52576060.09750554	107817199.1362004	78253730.98723054	210019322.9816866	96679264.06824164
46278919.950839266	34995771.813969046	97497848.14895678	96363504.4860866	39893619.60668351	81193768.3928686	50168400.13403523	98873074.86228952	116524017.89393432	65459418.848458454	82998284.03931953	162932827.59011844	67359249.53182599	38044842.958849296	27159980.976673078	47694238.62968278	52005896.288968146	348079808.068634	121722418.70424554	115940238.85182059	111159957.94848168	75886357.17607555	36750648.20572021	28565429.45541071	183158692.97339365	47409923.39705079	101634093.78195089	70253970.44605616	203719573.1677365	94915082.61302479
45653115.89067165	34917902.45217702	94157219.09415329	96363504.4860866	39824637.753121324	81164261.07170245	49097712.72885078	95334941.60821822	115409508.10326506	65459418.848458454	82998284.03931953	162848312.11730444	66396961.32045764	37657557.915380426	27159980.976673078	44306057.292609386	51948622.64609854	348079808.068634	121471033.18703733	113157286.12199016	110824823.00715375	74932073.15566513	36234854.47465523	28565429.45541071	183158692.97339365	47409923.39705079	98612677.68295842	70203116.64533821	203719573.1677365	94915082.61302479
45501386.96153711	34917902.45217702	94069643.44700074	95948092.63935564	39786882.08036508	79989327.76572046	49097712.72885078	94899693.62684655	114331955.81854604	65011643.33233179	82998284.03931953	161260278.19859442	66135942.43772789	37524763.723130785	27159980.976673078	43472483.65383093	51854202.797812186	347530210.4912064	121341510.55948931	111494228.72582772	110649719.85630792	74082154.63991006	35950939.30740221	28444939.57794364	183158692.97339365	47409923.39705079	98612677.68295842	70203116.64533821	203593750.61669225	93692387.97315006
43100537.35450566	34804827.075733975	94006375.48819046	95550561.72437458	37823760.00176687	79894100.26730314	48983170.64556076	94899693.62684655	114331955.81854604	64188473.65605762	80888912.43059516	160992696.18900764	65180536.72347017	37504636.923073515	27159980.976673078	43472483.65383093	51689100.61549884	346923656.3736438	121109970.83661558	110473490.90899745	110649719.85630792	72906638.43457915	34968560.95048963	28137273.61819905	183158692.97339365	47409923.39705079	98612677.68295842	69901747.44044368	203593750.61669225	93692387.97315006
43100537.35450566	33619766.68783318	93161108.51106034	95550561.72437458	37354683.257991314	79797092.2437314	48243974.64093702	94899693.62684655	113815096.94679077	64102855.01954695	80543466.66446193	160992696.18900764	64303829.27650334	37124839.50596869	27159980.976673078	43436460.154447556	51689100.61549884	346198732.3796687	120476297.6536346	110473490.90899745	109132212.89036296	72271094.99883226	34968560.95048963	27682561.35831199	183158692.97339365	47409923.39705079	98261981.87079407	68219673.03918166	201888778.46639282	89595787.42262301
41140677.28659893	33604897.96793305	84170665.74072373	94376940.77668217	33028244.31161291	78695353.27669561	47728603.30302485	87365942.29787244	109537896.27496217	61426167.70254079	79130208.09679304	160791967.44427392	57953993.85378319	35920380.90085335	24258287.559952755	40374569.60872894	50966313.93803185	331976257.5679574	117089571.42058961	104572578.01356387	104895701.27350698	70750955.37016231	34664966.38087775	27140760.330514222	178306609.30251	46212495.98501088	97951533.2430342	68219673.03918166	198348749.05461663	89595787.42262301
41140677.28659893	33553235.463051192	84170665.74072373	91605398.07203911	33028244.31161291	76041773.78093816	47580577.45381019	87365942.29787244	101843939.68962552	61426167.70254079	77532448.94873615	160763202.1752033	57953993.85378319	35920380.90085335	24258287.559952755	40374569.60872894	50938828.439352624	326494334.45136607	117089571.42058961	101495644.12336758	104895701.27350698	70750955.37016231	34607627.20430763	26093827.950323563	178306609.30251	45856322.91096133	94751218.8133472	65797422.270328835	197982601.99473867	89372483.30673006
41140677.28659893	32872636.090457957	84170665.74072373	91605398.07203911	33028244.31161291	76041773.78093816	47244834.49956373	86871305.85394423	101843939.68962552	60942691.081991605	75552526.41177487	153041595.3842173	57953993.85378319	35920380.90085335	23975402.68491756	40218928.474306226	50399711.92815991	326494334.45136607	116815830.72208205	101495644.12336758	104895701.27350698	69890945.06698434	34518252.793831155	26093827.950323563	178256549.42701635	45856322.91096133	94751218.8133472	65793719.40905104	196165913.57969993	84857174.59804615
41137515.42319141	31849380.518524528	84170665.74072373	90394876.00820112	33028244.31161291	74704517.9881302	45762181.89808392	85868972.33734196	101843939.68962552	60872224.982028715	74966847.90643749	153041595.3842173	57953993.85378319	35222280.9428795	22879580.577669404	38957425.745146446	48915121.568727076	326494334.45136607	115644847.2802353	100545480.61133912	103678598.44345303	69742278.45700642	32978736.068953343	25896664.531681307	178256549.42701635	43414331.463697925	90276220.77523512	65793719.40905104	194496121.8576631	84833149.64593686
40907049.99931318	31699889.175731175	78824064.67408203	90258576.47840054	32188650.334241033	74019795.74724084	45642210.96306384	84069965.442441	99183934.32603541	57728889.25583174	74338289.43371922	151847946.1687173	55403501.937276416	35222280.9428795	21399266.12150646	38957425.745146446	48790147.5339224	325591166.1671984	114092897.32399824	99979427.40986006	101907929.30840737	67248742.73336682	32978736.068953343	25520708.0816897	172169536.30374473	43414331.463697925	90276220.77523512	64907937.30773058	193625479.8998858	84374322.47095445
39802641.705919445	31605247.924545325	78824064.67408203	89731090.19198309	31598711.62635728	73940753.23582976	45642210.96306384	84069965.442441	98438496.93177201	57200934.314157955	72722202.41377337	151847946.1687173	53403640.315640315	35130792.96253982	20854510.95923222	38957425.745146446	48556054.45367518	324310144.435633	114092897.32399824	99644466.51689513	101810657.23314731	65399413.76119798	32273128.741446894	24856092.17992611	172151398.10105944	43103911.102275066	90276220.77523512	64550239.71637749	191879632.48197925	83897415.66986406
39300674.71873566	31605247.924545325	78824064.67408203	82775537.15336472	29347320.46571325	71581516.89057441	43680897.56579174	81345754.19226424	98304628.11995353	55921499.76270678	72126631.32083003	145396005.87174344	52025277.4084661	34658896.87141465	20657375.125902764	38324151.64518849	48542342.13912504	316261149.40969986	108460369.08338524	96539300.27765445	97272262.28594615	65386355.78578191	32273128.741446894	24078914.86346333	172151398.10105944	43035053.23861245	88607321.90379193	64550239.71637749	191879632.48197925	83395850.25388412
39173865.0213205	31232754.469887804	75766305.25137113	82775537.15336472	29347320.46571325	67893941.572651	43680897.56579174	81345754.19226424	96127417.18733974	54994598.512033686	72126631.32083003	145396005.87174344	52025277.4084661	34370705.575018354	19536715.15406278	37957321.58884318	48525335.14308776	313521753.6802351	108460369.08338524	95228253.7191958	97272262.28594615	65279543.109963976	32058654.278577205	23782593.390827056	168291743.54523107	42200577.39917019	85605733.18755467	63121147.94753069	188858508.1545392	82143306.21783815
39110629.796364054	30827397.974361017	75766305.25137113	82775537.15336472	29347320.46571325	67133200.67310496	43350688.546210915	81345754.19226424	96059016.70234947	53996700.6319761	66779437.12405192	145396005.87174344	52025277.4084661	34065664.357335925	19536715.15406278	36828225.257837415	48525335.14308776	309346411.6526974	108460369.08338524	94999414.03562225	97272262.28594615	64678113.065364994	32058654.278577205	23782593.390827056	168291743.54523107	41679578.243115716	85605733.18755467	61810488.18099601	188858508.1545392	82143306.21783815
38922637.24011628	30416236.475626465	74217520.77681784	82775537.15336472	29347320.46571325	67133200.67310496	43350688.546210915	80005922.42488948	95826758.21032903	53996700.6319761	66016052.34188336	143391088.2031969	47667024.88951592	33152687.168445904	19135864.021034244	36766187.77788825	47290633.02188612	309346411.6526974	108460369.08338524	94999414.03562225	87645129.278122	64678113.065364994	32058654.278577205	23782593.390827056	168291743.54523107	41417106.32260228	85598127.33903956	61611233.48030249	185472387.2501344	79980556.5083424
37020758.782358624	30312437.04152571	74217520.77681784	82775537.15336472	29340494.250872664	67133200.67310496	42498094.81069963	78219654.14625025	95188584.47462417	53295849.69732251	66016052.34188336	143389805.2488859	44744902.62538528	32444362.978023574	19135369.53989406	35862494.698879585	47290633.02188612	307709271.41730404	108460369.08338524	94076790.91632454	87645129.278122	61694843.32583362	31970754.156120714	23386865.66109604	168291743.54523107	41275345.722388685	85441826.67562796	60824911.6736259	184829991.84154266	79980556.5083424
37020758.782358624	30312437.04152571	74217520.77681784	82775537.15336472	29186296.09837999	66781745.64224958	42498094.81069963	78219654.14625025	95188584.47462417	53295849.69732251	66016052.34188336	141691690.89127544	44744902.62538528	32005267.384831924	18993526.49459474	35862494.698879585	46566444.79457	307709271.41730404	108430178.66664869	94076790.91632454	87645129.278122	56996202.0647513	30033339.822076924	23161394.089295562	166897077.376781	41020015.53928335	85000824.38038917	60824911.6736259	177501964.96453226	79980556.5083424
36910997.55752173	30312437.04152571	71115869.53897299	82775537.15336472	29094171.356830038	66781745.64224958	41779223.77756197	73930789.5012213	94838537.97780314	53295849.69732251	66016052.34188336	141691690.89127544	44744902.62538528	31077140.45825669	18955048.130323336	35093720.75685509	46566444.79457	307709271.41730404	108430178.66664869	93936923.10529515	87645129.278122	56996202.0647513	30033339.822076924	23160307.521072727	166800006.89891434	41020015.53928335	81873446.09004092	60126826.295683935	177292829.0076183	79490569.9994212
36910035.33143947	29482431.664592978	71115869.53897299	81476990.80235495	28510786.732591126	66781745.64224958	41751900.67109174	73930789.5012213	93569245.36176617	51852402.584440604	65672180.51240411	141691690.89127544	44744902.62538528	31077140.45825669	18565003.851975627	34522994.62284082	46566444.79457	301238086.39106643	105348827.0236726	93069079.62613387	84658068.68916656	56996202.0647513	30033339.822076924	22787473.760297712	166120960.86065662	40386846.12580048	80326177.19571452	60126826.295683935	177292829.0076183	79120137.76941364
35961997.43073016	29482431.664592978	70871706.60648774	80862767.47636667	27135529.279363643	66541255.909959674	40060945.186110236	73930789.5012213	93566464.08905472	51852402.584440604	63859130.36680017	136817823.6578296	43845449.47102704	30476919.59051616	18565003.851975627	34500327.93006786	46221966.95838604	301238086.39106643	104702911.91649573	93019257.2173173	84174929.48693915	55761458.04364763	29666609.670610636	22122563.12653792	166120960.86065662	40386846.12580048	78807365.84382556	59702252.266077094	176957748.40015012	76577354.773873
35621616.40930601	29482431.664592978	70520432.05464299	80844043.34785615	26662548.137660053	65426428.74449716	40028928.93759619	73930789.5012213	92942198.88710658	51581635.97001981	63606406.90690009	136817823.6578296	43845449.47102704	30317257.92684273	17999358.65936442	33382594.459250115	46221966.95838604	294805512.9096922	103585130.64690135	92499808.41284715	82896414.5612115	54107194.02828444	29666609.670610636	21906655.379065808	166120960.86065662	40386846.12580048	78456817.73449272	58937407.059010625	176957748.40015012	76577354.773873
35596707.25328533	29482431.664592978	70144180.52043475	80770869.61985984	26662548.137660053	64922507.12630154	39594013.37243493	73930789.5012213	92671621.37792736	51553191.19595803	63606406.90690009	136601845.17685565	43845449.47102704	29876938.340555724	17583449.580630925	33382594.459250115	44505039.3176043	294805512.9096922	103188914.4618041	91164683.91915458	82896414.5612115	54107194.02828444	29595640.194523055	21906613.669416524	163627157.4363498	39958575.80473178	78017106.02398582	57893193.49488131	174013842.89800525	75794211.56267948
34622488.697136015	29437147.052719794	70013305.34794414	79516538.70054266	26543859.904477935	64922507.12630154	39042349.26029405	73240944.66810845	92312252.2017095	50978112.99992567	62798149.909931004	136601845.17685565	43313716.984093115	29742682.286935467	17461288.483668946	33039957.501777343	44260016.35246337	294805512.9096922	101842712.19150153	91164683.91915458	82896414.5612115	53295287.28103452	28465214.767033327	21114033.465605274	163627157.4363498	39184814.86234119	78017106.02398582	57172978.33865694	174013842.89800525	75580737.20246458
34599741.96666461	29149182.351355832	69992839.6884694	79516538.70054266	26343615.14499875	64922507.12630154	38208765.40320399	72308102.91523461	91995174.65342258	50748320.1825957	62013431.24555094	129895608.89962089	42191985.69244397	29443757.445852876	17422927.825642433	32677378.271260656	44260016.35246337	289014627.47973543	101842712.19150153	90955195.89257629	81650740.58468461	52406359.060082205	28154915.572668217	21114033.465605274	162824784.76290324	39004455.44914282	78017106.02398582	57172978.33865694	173753994.04710186	75580737.20246458
34000174.95643913	28859280.41537226	66908146.36889432	79516538.70054266	26226448.323162824	62285780.855729274	38208765.40320399	71259356.95287926	90986624.29476582	50748320.1825957	62013431.24555094	129895608.89962089	41805323.5738143	29124872.38250345	17420680.693901252	32677378.271260656	44260016.35246337	289014627.47973543	101578515.90624012	90915445.16881683	81650740.58468461	52148788.334328145	28154915.572668217	21114033.465605274	159706234.44803202	38565405.838419124	74795185.85419682	56013949.56311223	168341855.70528927	71901011.77224943
34000174.95643913	28287769.343007166	66908146.36889432	79062656.91093943	26118676.080276005	62285780.855729274	37668039.29715831	70723727.51456116	90858252.11250463	50480410.37501503	60604057.56458344	129832567.8992173	41705461.78790727	29124872.38250345	17257478.52099605	32525571.154666595	44165694.71283249	288044867.2314217	100343865.5226373	90102559.99575609	81650740.58468461	52148788.334328145	28148125.426809207	21114033.465605274	159706234.44803202	38361171.59134021	74795185.85419682	56013949.56311223	168341855.70528927	71901011.77224943
34000174.95643913	28282630.284427006	64265039.659565955	78904641.91275574	25942770.61822615	62285780.855729274	37618469.076553985	68965588.93484901	90602148.84809066	50291583.79065903	60247722.08166648	129817712.91082282	41679403.49742695	29052084.816757068	17187413.150709443	32525571.154666595	43889956.70241269	288044867.2314217	99678850.77743143	90102559.99575609	81650740.58468461	52148788.334328145	27910337.60263148	21114033.465605274	158995633.20599353	36197075.63191866	74795185.85419682	56013949.56311223	164403704.2554855	71538232.99731007
33784436.68375536	28277466.294415	64265039.659565955	77698118.48159324	25927233.9951411	60599085.979219995	37387439.31843008	68926760.36059006	90002885.13515183	49458939.42626841	60247722.08166648	126951453.33615746	40718268.34860193	29052084.816757068	16762013.104744922	31268469.22956488	42871280.07164196	285394225.71124965	99678850.77743143	88220716.60694931	79830358.02313082	51765053.96487033	27385631.216940384	20931016.36101933	157231660.14550495	36197075.63191866	73383117.770805	54906480.08545712	164403704.2554855	71538232.99731007
32550140.03183656	27643167.828598745	64224218.20693323	77698118.48159324	25028415.636319578	60599085.979219995	35666623.85169889	66649444.87821607	89918279.38431597	49458939.42626841	59994498.37542035	126950292.58249359	40718268.34860193	28636477.333907157	16762013.104744922	31268469.22956488	42856430.0103384	285394225.71124965	99527161.2054405	88220716.60694931	79830358.02313082	50766481.05591723	26790240.16394121	20696949.21177643	157231660.14550495	36197075.63191866	72880298.14623031	54490632.30154531	163785688.7043998	71172032.2674879
32550140.03183656	27591274.442115903	61220046.15069862	77339984.93870774	25028415.636319578	60574981.76649277	35666623.85169889	66201487.03834673	86634107.46502939	48061860.60764364	59686465.98957043	124441414.95447205	39591885.426748954	28636477.333907157	16762013.104744922	30967782.515113205	42485209.55325431	281059959.6882872	99336406.13946751	86854593.25337471	79685454.64830707	50766481.05591723	25186098.808888577	20696949.21177643	154884616.47965932	35679116.93058268	72254076.31254615	53187205.14677932	161972039.91418454	70409678.49310255
32550140.03183656	27357639.112020627	61220046.15069862	75484976.94218361	25028415.636319578	58773093.985751055	35635164.832179174	66201487.03834673	86615366.57677281	47743229.08769009	59545633.75407561	124441414.95447205	39582226.422160186	28618267.868526276	16762013.104744922	30864270.65806922	41364607.14628345	281037260.10690856	97497969.14420143	85184570.34396212	79008610.4989263	50636967.242121324	25179323.448226687	19074209.46975062	154406007.6169144	35679116.93058268	71479558.93188044	53150548.761446185	161972039.91418454	69876331.60987535
31704661.72780582	26573223.288828205	61220046.15069862	75484976.94218361	25028415.636319578	58773093.985751055	35207183.657709606	62165988.43678409	85305040.9494385	47705567.986978844	58863359.25019128	124044099.94333908	37611681.139188215	28571256.97243423	16075947.329600489	29574448.928278945	41364607.14628345	280370511.22432345	97497969.14420143	85184570.34396212	77280897.78890222	49913523.68907866	24786906.50620965	19074209.46975062	150465646.61050478	34493430.87494878	69822906.59408231	53075773.853736445	156716799.22370744	68844689.84049566
31704661.72780582	26314719.905192163	60384616.527284384	74488670.07403153	24247937.220276408	58637898.909455515	35207183.657709606	62165988.43678409	85164085.95034085	46740549.47984836	58843513.49345583	122484101.10056669	37567534.51354575	28399696.79774949	16075947.329600489	29574448.928278945	41144551.628082566	277949668.8601923	96817936.8245632	84383508.9934739	77280897.78890222	49852361.07645477	24772185.559147567	19074209.46975062	150465646.61050478	34206233.10813886	69822906.59408231	52498012.57454459	156716799.22370744	68844689.84049566
31629569.53029936	26310426.501224034	60384616.527284384	74488670.07403153	24247937.220276408	56954475.93493054	34885097.06421568	62165988.43678409	85164085.95034085	46667254.53989246	58494748.47483493	108311519.55842902	37567534.51354575	26872300.449795302	16073807.654105365	29574448.928278945	41144551.628082566	277949668.8601923	95924143.63673377	84383508.9934739	77280897.78890222	49136834.15307594	23860362.113950815	18337536.710650567	148842235.43502107	34020200.010674864	64544378.13287586	52219599.04482188	156716799.22370744	68844689.84049566
31147936.15121431	26167677.942913514	60039443.054842815	74179726.3860525	23786582.39778505	55568291.19005797	34765594.380541086	62088294.579184934	83008033.4432329	45840282.613861896	57678459.799880244	108311519.55842902	37431957.513275094	26872289.44613839	15866457.608674398	29004833.920850754	41144551.628082566	273799910.6432378	94625428.03598288	82275099.69160861	76423292.99446663	49136834.15307594	23860361.505062398	18307574.379975647	147270179.56710058	27950755.016972363	63952412.547229104	52219599.04482188	156716799.22370744	68842874.77517287
31078625.503610656	26087963.988015268	59888495.57938097	74038923.51820411	23676841.538899258	55434826.967438765	34070052.82808863	62088294.579184934	83008033.4432329	45840282.613861896	57331434.959538564	108002912.78473437	37431957.513275094	26796857.13328711	15866457.608674398	28980477.002660528	41101959.83691103	273799910.6432378	94625428.03598288	82275099.69160861	76423292.99446663	48478537.700678416	23689930.554249715	18303853.68248513	147270179.56710058	27053773.117344815	63952412.547229104	52124991.47469648	156503486.6432335	68722956.48856483
30058811.45959976	25921725.09845932	59307577.46695016	74024073.52857724	23676841.538899258	55311770.15623894	33933037.6328782	62088294.579184934	82194363.37955646	45770626.77251631	57245512.005566366	108002912.78473437	37431957.513275094	26609711.873412315	15715543.884441312	28976405.796516597	40734090.73244246	273799910.6432378	94625428.03598288	82275099.69160861	75980196.04712477	48478537.700678416	23689930.554249715	17961920.70204805	146352804.74860957	26835941.65765234	63952412.547229104	51726106.416317366	155405246.34918845	67217772.73564713
29588192.014171842	25097721.94759545	54087724.94623292	73813126.42476642	23617588.20138672	55311770.15623894	33853722.3596335	60983383.684102125	81125792.54114777	45508112.128978364	55774003.506468154	107832580.80880435	37431957.513275094	26597362.095138572	15715543.884441312	28976405.796516597	40691783.392172985	273799910.6432378	94124725.67114365	80710894.55483636	75827851.88298321	47804238.76928625	23416377.727723073	17961920.70204805	145682015.3920661	26829604.98139419	63437906.03740341	50486092.81764616	146360312.17791888	63766161.54742944
29588192.014171842	24416362.692804124	54082328.34165702	73701635.3064031	23218080.035682224	53706689.44898747	33853722.3596335	60971029.556341596	80371536.03181307	45476720.511843346	55774003.506468154	106133635.71540944	37267269.9380996	26297917.121393926	15605205.827224093	28931496.545332674	40044401.788860954	273104063.61473334	92399810.65599412	80710894.55483636	75229984.80370401	47130364.83380323	23416377.727723073	17719249.310624156	143232444.26090634	26829604.98139419	61107808.61851443	50486092.81764616	146281394.97100645	63686602.30994292
29588192.014171842	24416362.692804124	54082328.34165702	73369564.52145363	23159499.997721426	53706689.44898747	33783598.30035964	60010306.76448586	80371536.03181307	45476720.511843346	55155078.2831437	106133635.71540944	37267269.9380996	26175932.86705969	15590798.949879695	28311534.5311105	40023433.629457675	271490084.5650224	92331925.91124529	80710894.55483636	73463371.31162393	46839555.65153078	23399993.662957836	17719249.310624156	143232444.26090634	26829604.98139419	61107808.61851443	50245346.44910648	143951322.10895887	62781435.90805051
29586782.273481827	24416362.692804124	54082328.34165702	73321210.40822671	22759308.745570216	53706689.44898747	33492639.488527402	60010306.76448586	77936766.21847832	44143171.48565124	54031338.20373001	104659058.0610074	36777151.39678726	26033377.144243363	15582573.816354707	28311534.5311105	39639226.41468111	269070858.42809373	92331774.49647965	79797703.06146085	73463371.31162393	46503509.07421292	23015034.511138324	17428675.192489285	143232444.26090634	26829604.98139419	60938403.089234814	49136169.291517705	143951322.10895887	62305584.36599053
29431849.200342588	24416362.692804124	53591441.72176523	71823754.23095039	22532761.85862763	53105951.79124593	33482617.06196146	58904493.99691754	77936766.21847832	43560714.321646795	54031338.20373001	103363226.23669936	36118510.66217858	25878339.728069402	15575880.22253993	27889072.08761963	38851591.284847476	265870884.03977615	90397394.86816257	77615121.3203773	73304648.5811827	46428031.492800795	22997635.856056605	17407080.744680747	142295907.65057847	26005685.519845147	59424307.55520583	49003554.93134714	143718215.1772707	62292182.548328325
28292511.25616711	24348894.274336006	53590865.804705635	69472703.87549423	19883340.4022737	52797274.191807516	33476470.40092439	57213952.90227153	77936766.21847832	43560714.321646795	49605679.42685673	101178678.17224728	36085792.22477814	21522594.197908532	15507825.25924678	27760733.385055955	38710206.81585513	265870884.03977615	86350258.67375268	77615121.3203773	70763963.5314383	45820162.14337006	22969621.418486897	16376087.801031224	142036390.19447258	26005685.519845147	58649025.12525133	47759717.06780443	140945803.58509147	59765972.40726106
28292511.25616711	24244323.323074598	53590865.804705635	69472703.87549423	19883340.4022737	52250457.365123235	33155314.596197672	57213952.90227153	76975875.15768492	43560714.321646795	49605679.42685673	101178678.17224728	35714695.19203906	21522594.197908532	15424319.132528441	27508524.64990503	38710206.81585513	264834198.73885348	86350258.67375268	77615121.3203773	70763963.5314383	45445204.89317801	22969621.418486897	16376087.801031224	141807275.99737397	26005685.519845147	58609013.993452884	47759717.06780443	140743723.60976323	59765972.40726106
28071084.259409443	24244323.323074598	53448998.19962843	69472703.87549423	19539516.877982613	52250457.365123235	33155314.596197672	57213952.90227153	76469323.71878691	43560714.321646795	49605679.42685673	101178678.17224728	35604527.07819914	21522594.197908532	15420035.00638698	27482043.964539077	38710206.81585513	264834198.73885348	86350258.67375268	77615121.3203773	70763963.5314383	45445204.89317801	22358873.30987427	16165762.442137366	141807275.99737397	25976555.76771191	58609013.993452884	47759717.06780443	140743723.60976323	59765972.40726106
28071084.259409443	23617898.514327344	52413090.68649473	69472703.87549423	19539516.877982613	51269793.22387329	33155314.596197672	57213952.90227153	75973676.92324376	43560714.321646795	49605679.42685673	98496808.97021633	35566624.29896568	21522594.197908532	15081571.614719246	27482043.964539077	37091255.023446046	264834198.73885348	86350258.67375268	77615121.3203773	70763963.5314383	45445204.89317801	22358873.30987427	16093229.553220844	141672129.81683365	25614353.022368047	58263733.82304069	47199609.046873555	140487623.06958625	59507079.656938985
27969499.119003758	23617898.514327344	51836473.44760584	69472703.87549423	19503719.423599035	51065932.77516337	33043414.457368024	57076717.11156514	75973676.92324376	43560714.321646795	49455916.094081014	98496808.97021633	34333323.33729579	20001085.09482693	15081571.614719246	26712118.24504628	37091255.023446046	264834198.73885348	86350258.67375268	76706259.92073308	70763963.5314383	44981915.704294644	22358873.30987427	15713650.582534438	139395600.8773907	24780502.479546584	58226081.17011757	47199609.046873555	138037265.97527042	59277524.747508
27952284.934908226	23571094.44361667	51836473.44760584	69448807.51492876	19457908.22354614	51065932.77516337	32550304.489866775	55702364.017050266	75334625.81941496	43560714.321646795	49455916.094081014	98496808.97021633	34333323.33729579	20001085.09482693	15081571.614719246	26712118.24504628	37091255.023446046	264570740.40709686	85333089.3670009	76706259.92073308	70275741.77729613	44890541.84754774	22358873.30987427	15713650.582534438	139395600.8773907	24780502.479546584	57813625.37397724	47199609.046873555	137647609.04392737	58250040.498880915
27284513.53761267	22817311.733307928	51836348.66556172	68175511.51606919	18799322.226728268	49675917.041890904	31686670.40564029	55702364.017050266	75177001.30019988	43560714.321646795	48015780.97311245	96184428.69027084	34333323.33729579	20001085.09482693	14403319.932751251	26712118.24504628	36030317.054269776	263215944.8266678	84720002.68898493	76023159.56988114	69503893.9225339	44849835.72199457	22153605.80227245	15713618.113172654	135827668.84907508	24412630.642602246	55156946.24991409	45091462.01973217	136885034.05582717	57879982.10095285
27284513.53761267	22527958.185637847	51717440.48515503	68175511.51606919	18534512.444102373	48872504.48143634	31686670.40564029	55268112.23613038	74829954.00043161	42709884.68117204	48015780.97311245	94920813.16999087	34333323.33729579	19657555.90977779	14403319.932751251	26712118.24504628	36030317.054269776	263215944.8266678	84720002.68898493	75305557.39071067	69503893.9225339	44529239.56713493	21924646.743011728	14986019.293558918	134750202.95447436	23874639.16567352	55156946.24991409	45091462.01973217	136885034.05582717	55494051.00332563
27042977.85500023	22279269.105528675	51511166.88739129	68054773.71357052	18482317.520424128	48764134.338591844	31626022.093763262	54288946.20779354	74008929.03063186	42709884.68117204	47759814.484022625	94904025.07779723	33933722.368346274	19632485.377305802	14403319.932751251	26272790.399613477	36014066.549912475	262098423.94295055	84555049.30746478	75274315.71223259	69286731.36746621	44186893.88936426	21833130.277023453	14986019.293558918	134750202.95447436	22274548.92017876	55156946.24991409	45071905.09854432	133984016.27000484	55494051.00332563
27037397.789401744	22145773.752042454	50767397.46948621	67799591.41829616	18482317.520424128	48613288.72772697	31493473.184568204	54288946.20779354	74008929.03063186	42346617.86758539	47759814.484022625	94878999.12946141	33882716.50310619	19329050.16084725	14352408.023494452	26114772.560360454	36014066.549912475	262098423.94295055	84555049.30746478	74547142.1566704	69286731.36746621	44106997.811984986	21602698.137769002	14865349.921387417	134750202.95447436	22252695.888718534	54797782.704383396	45071905.09854432	133984016.27000484	55169950.74785133
27017675.496661387	22113818.324757647	50766387.36845669	67799591.41829616	18453731.239992388	48613288.72772697	31404621.052519403	54238768.3884179	73209720.1059704	42346617.86758539	47749337.84205305	93149636.15556532	33882716.50310619	19321070.23845418	14260232.488574822	26049803.296109222	35928306.55945396	262054977.3753819	84555049.30746478	74342854.93090823	69286731.36746621	44037498.68901951	21312595.933226682	14865349.921387417	132977900.86241585	21497730.527415473	54032557.542642966	45071905.09854432	133984016.27000484	55169950.74785133
27017675.496661387	20950721.65097234	49541005.86997985	67794971.89552364	18342863.173468795	48592312.06268035	31404621.052519403	54042348.17920462	73209720.1059704	42346617.86758539	47746352.23322743	93149636.15556532	33812156.79361932	19001687.874390837	14260232.488574822	26049803.296109222	35928306.55945396	262054977.3753819	84555049.30746478	74294463.1688476	69284598.1224433	43783992.71223564	21187330.486552924	14738295.856964916	132977900.86241585	21477462.291679103	52916567.77166938	45071905.09854432	131357432.37793134	53928741.58819496
26045336.230039008	20950721.65097234	49476449.91413807	67790857.86440878	17825896.450075928	46421571.033585	31404621.052519403	53061207.400156155	73209720.1059704	42346617.86758539	47660941.263226055	91140315.92714927	33812156.79361932	18633588.726687837	13916025.304965913	26049803.296109222	33632676.7371665	262054977.3753819	84555049.30746478	74284687.18994825	69284598.1224433	43766522.81505036	20544312.785237063	14214003.759602008	132566756.28311981	20561503.961588748	51160804.82999072	42762237.01002503	130813683.22739756	51919936.367975935
25391307.65207712	20950721.65097234	46980673.77268786	67790622.99213521	17825896.450075928	46421571.033585	31314114.39610196	52613483.720078446	72510577.88900404	41929088.34689026	47612134.568023495	91140315.92714927	33775334.65104085	18566416.819452975	13667587.25229446	26049803.296109222	33632676.7371665	262054977.3753819	84555049.30746478	73307576.4591772	69284598.1224433	42383530.33387253	19330062.476901937	13863439.85603218	130094541.58405021	20561503.961588748	51160804.82999072	42676861.09431236	128319681.59650676	51919936.367975935
25391307.65207712	20873326.038227018	46780252.316265665	67790413.79295439	17819864.563494973	46415360.21062754	31009287.22422552	52180779.30302015	72163768.90968494	41841637.37186367	47056003.72320148	89437806.12100914	33775334.65104085	18542027.986905336	13667587.25229446	26049803.296109222	33532146.244604066	259899595.94313738	84555049.30746478	73307576.4591772	68567159.22233851	42383530.33387253	19330062.476901937	13863439.85603218	129954416.85638602	20171072.30566387	49580142.34291715	42434238.01062324	128217462.04097338	50393243.19212319
25391307.65207712	20628745.915014554	46611609.483830385	66603427.53736562	17802546.41142466	43510436.71070163	30560277.899750233	51413023.954608284	71041874.30095941	41469715.89014577	46430358.00368155	87596634.507518	32688975.66551729	18542027.986905336	13031911.655160824	25552175.052617256	32309173.605942745	258814439.84991336	81712424.00457756	72229230.47035325	65532138.00687563	42383530.33387253	19330062.476901937	13844571.585900908	124734406.04246083	18871493.907127585	48470098.06634294	40170395.7215938	127584311.55552436	50393243.19212319
24169301.172977846	20602849.93768512	46063679.51776502	66603427.53736562	16923329.472222146	43510436.71070163	30351585.83209051	51186841.33747077	69297588.3884569	40747693.27338729	45787973.06769616	87596634.507518	32688975.66551729	17389803.342001997	12657474.321741842	25464439.661835756	32309173.605942745	252720451.6205322	81112322.68772772	70684521.41116244	65056042.875528075	40651532.5830628	18750814.925496772	13844571.585900908	124734406.04246083	18871493.907127585	48470098.06634294	40170395.7215938	127508575.63318184	50283497.80529121
24169301.172977846	19334889.547369957	45876258.96497088	66552726.16843243	16923329.472222146	43510436.71070163	30299854.255959	50808830.93744429	69297588.3884569	40747693.27338729	45787973.06769616	85365384.2621385	32318496.022690766	17389803.342001997	12521589.658574749	25388726.993277907	32169853.218659453	252720451.6205322	81112322.68772772	70684521.41116244	65056042.875528075	40651532.5830628	18750814.925496772	13810218.496378824	124625739.49362034	18660769.413447138	48172208.8426849	39090687.25835123	124678217.21730348	50283497.80529121
24142865.32575614	19334889.547369957	45722504.179011315	66539068.85822845	16225141.477013137	43510436.71070163	30113847.484610472	50653291.15021166	69297588.3884569	40742358.22262464	44957170.24043661	85365384.2621385	32318496.022690766	17109300.67543255	12517172.69834419	25388726.993277907	32169853.218659453	252720451.6205322	81112322.68772772	70684521.41116244	65056042.875528075	40535754.81013222	18691219.69262004	13596014.474126924	124185372.67184207	18379777.78241981	47891318.04048764	39090687.25835123	124437338.78626975	50283497.80529121
24142865.32575614	19325113.119823556	45672406.65960844	66308531.02650461	16225141.477013137	43255883.09908569	29975036.223779496	49595276.529339455	68995049.89025706	40115165.32570044	44957170.24043661	85365384.2621385	32042892.563074008	17109300.67543255	12476494.17595557	25282575.946972046	32141981.79382489	252720451.6205322	80391971.62933147	70684521.41116244	65056042.875528075	40535754.81013222	18672937.644794606	13581871.940899191	120620102.4376048	18379561.112089634	47793693.5844431	39090687.25835123	124437338.78626975	50152543.941750824
24032597.988285903	19278732.23324149	45444752.33249129	65951795.46347594	16225141.477013137	43226082.367123626	29909900.72463413	49428954.09791141	68914301.72565934	40112914.35090053	44957170.24043661	85365384.2621385	31992697.77545855	16867631.91866882	12297059.66162548	25079411.844460897	32050839.38350867	252720451.6205322	80346072.09081072	70526155.02298462	65056042.875528075	40247320.16292638	18655103.731016222	13354331.011684675	120620102.4376048	18045589.029379833	47467803.558918566	38928310.723538205	124437338.78626975	49403090.105217375
24032597.988285903	19101445.886662055	43982476.09140915	65943069.744433105	16225141.477013137	42672093.29710248	29707386.965093642	48998404.724179916	68430491.75590235	39476424.73104166	44458589.30928438	85034294.19324666	31981675.11003302	16725887.63857504	11893375.876796873	24811303.228904933	31590822.20716939	252690530.34263605	80346072.09081072	70330070.21288894	64101508.03254693	40216681.29466872	18622468.37371043	13354331.011684675	120620102.4376048	17666613.481635164	46809331.94927859	38059427.23248502	122175504.16350673	49102758.04400992
23831789.247105297	19101445.886662055	43982476.09140915	63643506.93379218	16225141.477013137	42672093.29710248	29563979.406572364	47189245.25517714	67771215.50023535	38461500.536180824	43365476.01886019	85034294.19324666	31906019.424743842	16725887.63857504	11893375.876796873	23588542.855681874	31590822.20716939	248428346.96736646	79752720.77791151	67747845.88230416	62716706.2036713	37669469.52276963	18076452.26381287	12254155.198775904	120620102.4376048	17666613.481635164	46809331.94927859	38059427.23248502	122175504.16350673	49102758.04400992
22797754.55639167	19101445.886662055	43945909.77102271	63643506.93379218	15817974.149089698	42524794.202148065	29555959.41346522	47189245.25517714	67721836.0740073	38461500.536180824	43129644.50177675	85029534.44041859	31795161.440815475	16531924.589046653	11893375.876796873	23588542.855681874	31422144.944958188	248428346.96736646	79598715.80168866	67747845.88230416	62716706.2036713	37510542.22691994	17855933.748595048	12127129.046413079	119456218.42568068	17475286.431110002	46327282.48029876	37841481.976766646	122175504.16350673	49102758.04400992
21377165.47801443	18534069.252329238	43271815.467946894	61033374.21023203	15811280.648693241	41579206.2243261	28948874.216433346	45800096.81522659	67235740.07523349	37956989.23676826	42867708.21865031	82476299.14317495	31392385.278163888	16529592.346917532	11524387.523186887	22669350.98953805	30782092.303847816	247433628.86004832	78672872.18724257	66090207.14062367	60162200.21504461	35036773.00973065	17821913.99207613	11973892.170920797	118426866.60589515	16640798.383569352	45602475.62301448	37566107.842050165	121944130.2129077	48625430.60532704
21377165.47801443	18534069.252329238	41306669.914276555	61033374.21023203	15748460.343547838	41254842.91196771	28948874.216433346	45684470.491957486	66820551.08816361	37876495.53059659	42228291.87986445	82476299.14317495	31302392.74906546	16469526.013398439	11408113.1780013	22669350.98953805	29988537.2255676	247426942.18136176	77607298.24404487	66090207.14062367	60162200.21504461	35036773.00973065	17741334.598400295	11939294.679626523	115380884.59208187	16207507.315876579	43842534.96503933	36841001.63459179	118480204.80783565	48625430.60532704
21313569.160724618	18153729.498353224	41247884.7020109	59252852.305957265	15104073.94784365	41030012.49682817	27387129.09267613	43313917.3467247	64641388.90565377	37026494.526301675	40900436.556587726	81292750.1638323	30178296.282383334	15675060.77631379	11166367.045784093	21339934.715965606	29988537.2255676	243847743.73151836	75886970.62167835	64917552.99629672	57289295.96938478	35036773.00973065	17415975.119494427	11916892.373245483	115333797.0553843	16207507.315876579	43842534.96503933	35514963.633537024	118480204.80783565	47759059.1131713
21077626.33575161	17897839.03563608	40444337.10668017	59252852.305957265	14547098.295705624	40724687.42140077	27387129.09267613	43313917.3467247	64641388.90565377	36963481.17052907	40900436.556587726	80865884.51781748	30178296.282383334	15627556.672450155	11055867.127745692	21339934.715965606	29924776.917014625	242053833.78734738	75886970.62167835	64917552.99629672	57289295.96938478	34801048.282410406	17405554.38747207	11839650.018982984	115100826.37715036	16180579.917821	43842534.96503933	35508155.55644747	118216843.52271888	47520103.97907482
21058572.231943727	17897839.03563608	40444337.10668017	58898682.0698425	14547098.295705624	40724687.42140077	27376036.341632627	43313917.3467247	63948047.0205681	36601459.7452843	40710845.61290667	80865884.51781748	30049871.894685715	15618574.2194432	11055867.127745692	21339934.715965606	29671902.467416562	241881111.74697822	75886970.62167835	64343404.73395099	56394909.08093379	34239603.51622341	16549111.736610854	11659973.513830513	115100826.37715036	15157933.005245907	43631093.908581994	35508155.55644747	118117112.26809068	46489383.68509032
20801573.227842826	17897839.03563608	39963211.58413667	58898682.0698425	14547098.295705624	37856848.11806875	27315785.9783595	42641465.036736354	63948047.0205681	36526834.65918288	40475765.065624505	77084678.83633749	30049871.894685715	15557870.717499265	10518412.282859754	21339934.715965606	25737560.006807476	241881111.74697822	75778980.83186376	62318550.79872355	56394909.08093379	34239603.51622341	16549111.736610854	11361199.047731588	112921051.76717883	15157933.005245907	42229733.4641526	31193151.039539076	117978455.14397517	46489383.68509032
20664683.41298534	17456245.897977762	39761298.99617985	58567756.6314826	14547098.295705624	37856848.11806875	27017818.62898829	42641465.036736354	63407820.65461525	36004532.54985659	40001916.47344176	77084678.83633749	30038976.25889621	15405052.101285532	10362978.733684288	21098126.30878103	25737560.006807476	239755037.79672623	75216277.39727585	61404688.582033955	56394909.08093379	32831657.19245659	16451132.414195588	11361199.047731588	112191993.9771922	14986135.998381728	42206926.75860408	31193151.039539076	115721262.86724849	46261824.34371736
20664683.41298534	17451520.86707877	39761298.99617985	58449999.79934916	14441506.087059446	37856848.11806875	26893431.68176928	42641465.036736354	62919533.36139686	36004532.54985659	39968029.92072796	77084678.83633749	29668872.37384168	15320265.549646685	10338896.375877496	20943483.317361705	25737560.006807476	239620436.67236403	75216277.39727585	61404688.582033955	56394909.08093379	32793270.972361483	16451132.414195588	11080729.444926359	111992153.62383823	14939425.426160583	42206926.75860408	31193151.039539076	115721262.86724849	46124430.83129066
19741622.373087995	17283309.86014046	39761298.99617985	57767170.36343639	14157986.442762192	37854561.0577098	26154249.796875644	41305941.08615184	61809713.38269986	35013560.95088851	39913395.272248454	75790412.12558779	29668872.37384168	15012445.539808244	10304787.48933171	20786466.326158468	25737560.006807476	237942618.50757512	73977465.97733922	60747208.32427605	56205514.152926296	32319656.952290352	15979053.935767688	11080729.444926359	111459377.89711523	14718157.920723643	41572726.17827017	31193151.039539076	115548527.51177618	45806020.069280855
19695727.622025937	17069561.534167975	39041431.997729056	57756792.49514511	14157986.442762192	37323133.12810704	26154249.796875644	41305941.08615184	61343193.74867559	35013560.95088851	39698746.57476671	75790412.12558779	29608852.00961347	14979645.162237998	10304787.48933171	20479002.11964204	25303795.30534737	236835343.59560928	73977465.97733922	60273548.57585149	55759000.44237973	32319656.952290352	15979053.935767688	10913683.167071037	111266249.98812148	14455728.80407618	40734210.2533883	30674802.963960186	115548527.51177618	44982884.19920347
19646996.59819665	17059377.82849323	38767354.86620167	55704539.688581824	13586839.102867864	37120737.92731753	25850475.65067035	40150626.54661974	60154234.85900315	34369639.4087755	38919879.57286899	75790412.12558779	29403589.22943266	14916029.151782952	10074813.980451468	19957952.672874365	25303795.30534737	235294244.14813095	72775845.97757486	58625970.454718746	55586779.947519474	31902487.659117304	15979053.935767688	10901865.697164826	111205284.00569104	14380829.675643366	40564528.75436828	30674802.963960186	115189284.93954778	44602685.594862394
19547845.88405112	16500541.754259631	38767354.86620167	55523528.34141085	13586839.102867864	37120737.92731753	25535019.165804613	39687351.032528035	58962399.052174106	33305505.390608747	38853027.85082993	75671689.78873855	28819132.7534784	14541385.927744063	10074813.980451468	19855895.73139742	24561430.72190611	227771836.10252276	71125109.34358759	56964594.01414704	54258191.03907018	30744065.220701043	15632810.65779048	10657795.5556419	109970379.8680508	13819230.831358107	40564528.75436828	30674802.963960186	114758291.25331348	44540307.51244365
19272171.559579574	16500541.754259631	38767354.86620167	53529480.83076468	13586839.102867864	37120737.92731753	24085031.77046488	35722207.74200885	54261654.268088415	31038155.787226878	38695313.164939485	75533839.67202277	27956251.077249784	14496729.767514871	10074813.980451468	19259095.69343714	24561430.72190611	220157759.65695763	66375185.250315316	50897449.613693535	54163149.149142385	27055711.777764242	15412881.063470436	10603674.365913445	109257059.2352712	13808953.351494487	40560066.71489339	30611890.371547285	113076384.42011598	44407770.1112776
19255264.53754366	16500541.754259631	38317292.818843156	52613443.48612868	13584634.08505468	36816135.75190612	24085031.77046488	35722207.74200885	54261654.268088415	31038155.787226878	38522840.37196759	74585809.98408824	27873346.583858557	14496729.767514871	9875166.738431975	18612483.45095569	24558068.38513819	219929653.76567015	66375185.250315316	50881043.62894499	53842250.091644526	27055711.777764242	15395757.250231855	10529523.358589798	108168434.01998161	13808953.351494487	40324558.0062411	30184029.433817912	111412103.69706036	43354963.119918585
18734712.871080983	16459764.418383142	38133066.834871195	52613443.48612868	13133816.544973409	36736746.391536206	24085031.77046488	35722207.74200885	54261654.268088415	30921254.36777354	38522840.37196759	74125557.17544428	27873346.583858557	13999753.305299053	9875166.738431975	18612483.45095569	23776620.80442651	219929653.76567015	66297559.26809682	50881043.62894499	53840200.468900405	26541315.431975406	14922285.742797544	10129653.416654753	108103693.1021162	13660798.306638924	40263796.35349867	29491392.50875959	111412103.69706036	43199646.52412866
18512480.7212667	16209215.027164293	38068260.057868935	52149790.01108774	13106893.504509466	35994164.09228219	24024090.4844706	34744731.572175704	54253171.25278423	30888956.114805132	37925957.1375705	72951859.43099116	27837297.39792645	13999753.305299053	9839583.865217438	18504681.299203556	23776620.80442651	218625801.34002307	66280547.806514956	50687500.812423244	53488600.35305657	26018239.58799892	14922285.742797544	10129653.416654753	107093758.487343	13644988.537243195	38420092.75017836	29491392.50875959	109532309.67390952	42791535.13499469
18512480.7212667	16071298.509325592	37719406.096050866	52149790.01108774	13095318.954385433	35210461.64168575	24022714.20657906	34744731.572175704	54253171.25278423	30862233.483823676	37906983.84692271	72080753.84925182	27837297.39792645	13999753.305299053	9537137.556330705	18504681.299203556	23300219.597330347	218625801.34002307	66280547.806514956	50687500.812423244	53488600.35305657	26018239.58799892	14908923.926525554	10129085.219883563	107019870.65913849	13370739.999750331	38420092.75017836	29491392.50875959	108679479.769952	42347524.88960591
18470922.16083322	16071298.509325592	36438482.7435259	50106038.158237174	13095318.954385433	35000161.19276647	23938898.112239722	34744731.572175704	54044156.79325287	30862233.483823676	37906983.84692271	70891445.82567668	27778439.362705756	13999753.305299053	9373079.697806401	18483558.162915982	23098664.919071514	218625801.34002307	65735766.734623104	50538247.50672767	53488600.35305657	26018239.58799892	14883626.54000227	10129085.219883563	106027593.6397734	13370739.999750331	38420092.75017836	28537948.20249635	108679479.769952	41097654.52152277
18467464.707069296	15550542.320897005	36438482.7435259	50095243.596428275	13095318.954385433	35000161.19276647	23572299.592130464	34426166.22333222	53654405.40315135	30862233.483823676	37802446.57439159	70891445.82567668	27509849.18727574	13999753.305299053	9373079.697806401	18289700.282636218	22903047.038645875	218625801.34002307	65453656.51571427	50018055.59057642	53306473.92354343	24820694.292641442	14883626.54000227	10129085.219883563	105240323.411912	12867882.34026402	37033196.567018196	28252958.56369137	104951155.27651572	40571492.64288718
18151332.972216535	15550542.320897005	36321039.80593202	48289187.27532852	12885524.475807833	35000161.19276647	23572299.592130464	33968797.162336655	52309779.00912237	30498020.905844674	37271405.841962405	70891445.82567668	27509849.18727574	13917734.896567915	9362260.306235928	18184666.138446525	22850292.268958878	216247254.00156915	63401420.89807813	49958710.08627616	52550189.84012556	24741643.079504766	14652428.43112981	10129033.533191232	105240323.411912	12867882.34026402	37033196.567018196	28238796.15085032	104951155.27651572	40571492.64288718
18151332.972216535	15197206.973180234	35997384.218385786	48289187.27532852	12885524.475807833	34779227.448763326	23516586.390484713	33843265.24861307	52294499.691480584	30334783.47061715	37271405.841962405	70806134.92717364	27142249.991407335	13593519.684582504	9346414.136168288	18063406.494967204	22674977.04080992	216247254.00156915	63401420.89807813	49629617.614421934	52550189.84012556	24611473.88014792	14651818.871139074	10068324.341061609	105240323.411912	12800544.790524809	36630009.4645874	28173859.46371559	102438787.29893614	40429322.94049629
18151332.972216535	15036397.259180166	35963882.93011839	48289187.27532852	12875316.328598507	34779227.448763326	23511760.54706279	33838150.093740076	49491692.49386247	30334783.47061715	37271405.841962405	70721147.99290124	27142249.991407335	13593519.684582504	9340921.26693459	18047588.80936815	22674977.04080992	216247254.00156915	63401420.89807813	49608518.82554354	52550189.84012556	24611473.88014792	14612332.80331205	10068324.341061609	105240323.411912	12800544.790524809	36630009.4645874	28173859.46371559	102438787.29893614	40272554.98195622
18096048.204208728	14934816.810271828	35238522.71494583	48186947.03470787	12753528.003312668	34176725.93028384	23282582.894929532	33291236.10279006	49394892.45281425	30250791.296542667	37100773.945009895	69671463.34016022	26595806.603737246	13588647.376096891	9263214.42316904	17669256.659103446	22211462.518277653	215546595.88827133	63181839.24083602	49345942.41772707	52550189.84012556	24301989.299371943	14267547.813924674	9870450.81016518	105004520.65453118	12682475.302650636	35855794.043745905	28076744.468594283	102170344.45508261	38877334.20680261
17236794.907204673	14816551.255044915	33613358.59810321	45449879.04332244	12184962.23692934	34176725.93028384	22278243.391991977	31888474.70102347	48734951.82922817	28739706.49220068	36078402.99414792	69671463.34016022	26414005.71245083	12925723.710097155	9235688.855612429	17550362.18321151	22211462.518277653	211076106.06855148	59678700.226037785	48048514.52626743	50477887.97901731	23454374.46433553	14182736.566383844	9204808.571194084	105004520.65453118	12673450.693222627	35855794.043745905	28076744.468594283	102126993.71355928	38877334.20680261
17236794.907204673	14816551.255044915	33308781.17905973	45449879.04332244	11859024.325637368	34156696.709836625	22253272.231806867	31883521.97475398	48678365.96005505	28739706.49220068	36051977.98821777	69149830.10654755	26102818.916648846	12643601.17846663	9226625.392598098	17242565.90762002	22106273.35336844	211076106.06855148	59678700.226037785	48048514.52626743	50477887.97901731	23420687.028676573	14163062.938205509	9204808.571194084	102832601.25731413	12673450.693222627	35855794.043745905	27755633.704273183	102126993.71355928	38877334.20680261
17107748.68237612	14801120.231785636	33303383.76460257	45449879.04332244	11824195.077283902	34156696.709836625	22225865.248923875	31876503.59833261	47610813.76344704	28424301.914821886	36051977.98821777	69149762.69258331	26094828.42264715	12619811.732686697	9188776.566425074	17162503.528715387	22024306.374985747	209179561.6693426	59678700.226037785	47427260.98731453	50476056.40881348	22917313.336329564	13933115.855565794	9204808.571194084	102832601.25731413	12635598.748459281	35855794.043745905	27755633.704273183	102117811.38219555	38749384.682414845
17107748.68237612	14713758.195829855	33270746.012773782	44936037.31944793	11824195.077283902	34055071.27481082	22037503.924502596	31266361.449921988	47610813.76344704	28424185.136117034	35330662.38125865	69047565.6644348	25776591.260933775	12538379.335963152	9098505.059480527	17162503.528715387	22024306.374985747	208114691.4119059	58919530.04098468	47332509.11932081	49551526.112184964	22917313.336329564	13902841.613797555	9204808.571194084	102832601.25731413	12339867.472632248	35855794.043745905	27755633.704273183	102111110.52896127	38737426.78632556
16991396.855816394	14687398.366946997	31994951.51101005	44936037.31944793	11727887.727230873	33387287.987040274	22037503.924502596	31207322.205668055	47610813.76344704	28424185.136117034	35330662.38125865	67627950.48768117	25632323.577246748	12409824.045946095	8894517.567537455	17145634.182654865	21747024.062553413	208089193.56048256	58919530.04098468	47332509.11932081	49551526.112184964	22634670.73217873	13711766.593766084	9179611.324351314	102832601.25731413	12339867.472632248	35528219.58802955	27666286.278778825	100727719.58849508	38331556.77042185
16281079.403772047	14593954.847641364	31994951.51101005	44068834.12820819	11727887.727230873	33207876.014813792	22027992.06289058	31207322.205668055	47610813.76344704	28104005.828184925	34788035.6970566	67587569.14165016	24718272.15207985	12273733.237503998	8833783.206275135	17031790.205024302	21711909.926171076	206242308.27229023	58161984.1228576	46411984.02025513	48889855.73448714	22541103.722768318	13711766.593766084	9065363.376663962	102709874.13562036	12339867.472632248	35486010.263052344	27666286.278778825	100727719.58849508	38264346.14194057
16281079.403772047	14345382.371351888	31987234.14662116	44068834.12820819	11715091.576938353	33207876.014813792	21623371.085695196	31207322.205668055	47610813.76344704	28082729.077705838	34788035.6970566	67587569.14165016	24718272.15207985	12254378.016360998	8833783.206275135	16911382.492829222	21547279.85320268	206210339.822899	58026939.754057854	46411984.02025513	48816539.33826873	22380669.919052478	13679380.447846197	9065363.376663962	102174186.87296705	12304530.786298763	35421429.66046969	27519068.898767408	98863378.37548754	37479687.99755234
16280760.913782021	14345382.371351888	31860722.221539747	44068834.12820819	11715091.576938353	33207876.014813792	21610377.83301674	31207322.205668055	47610813.76344704	28072219.829954613	34788035.6970566	67548681.68189418	24694196.29555461	12229389.86316948	8833783.206275135	16889633.63734713	21547279.85320268	206210339.822899	58026939.754057854	46411984.02025513	48816539.33826873	21423396.62234339	13664009.282216452	9065363.376663962	101978539.87117648	12293115.564564511	35373367.28560294	27519068.898767408	96354587.9616816	37479687.99755234
15957784.989856383	14327961.598229842	30855067.817960497	43293647.64157019	11715091.576938353	33018621.833643556	21314693.535475604	30628484.60490543	47226907.066936105	27661505.065766145	34168376.85759225	65930861.400279544	23794517.80892332	12229389.86316948	8833783.206275135	16536992.36147463	21487068.297522537	205083663.26950935	56607083.226445615	46037515.4687749	48088443.8233344	21325066.054636832	13664009.282216452	8996225.437101949	101291128.04627293	12109424.499660397	34523701.15290232	27273485.40627388	96354587.9616816	37241851.007268175
15957784.989856383	14229353.526379745	30855067.817960497	43293647.64157019	11320760.01810285	33017902.047568355	21295088.515675493	30628484.60490543	46377053.62652326	27587779.112765003	34168376.85759225	65930861.400279544	23794517.80892332	12052542.947488658	8738124.474491388	16536992.36147463	21433466.04925687	204645159.0327969	56386988.196883716	45043580.02175005	48088443.8233344	21325066.054636832	13350992.11112563	8958243.648671247	99964050.27027452	12066483.698315885	34523701.15290232	27133633.0965796	96354587.9616816	37212963.600873396
15886484.258204794	14088715.229272882	30855067.817960497	43293647.64157019	11320760.01810285	32835781.528826967	21221248.418015167	30628484.60490543	46377053.62652326	27552826.439807218	34168376.85759225	64537904.821110785	23751010.134589095	12031112.321982402	8715477.149393478	16527930.804768851	21329348.01299346	204645159.0327969	55522397.92336635	45043580.02175005	48059090.33317466	21292930.80970345	13340658.64242353	8885463.44021527	99964050.27027452	11931257.300526667	34523701.15290232	26808848.59474435	95855551.95812543	37188445.120902225
15626824.679640222	13897165.791824877	30624539.65583075	42444594.29815602	11314244.08522898	32806738.328309875	20825256.981473744	29627260.155179255	46377053.62652326	27550978.672921013	33456398.15090352	64537904.821110785	23535739.244513776	12028958.055581294	8674976.30651286	16489218.603332711	21275433.53428169	204637248.96639636	53685696.716839656	45043580.02175005	47363917.89078748	20176372.6481096	13340658.64242353	8344436.163328056	99964050.27027452	11927545.672091795	34523701.15290232	26808848.59474435	95855551.95812543	37175871.66516271
15194910.253599137	13897165.791824877	30624539.65583075	42401851.19598131	11261435.408849109	32804229.524180118	20825256.981473744	29535985.923380416	45811079.398851186	27123466.689801093	33367914.60643201	64537904.821110785	23379488.251951598	12028958.055581294	8674976.30651286	16392360.368526565	21275433.53428169	200943868.82478848	53685696.716839656	44797435.751873404	47219631.87841825	20156082.646133147	13106568.962874616	8344436.163328056	98637749.9931626	11927545.672091795	34497683.01821701	26727991.853262063	95855551.95812543	37175871.66516271
14701298.74019544	13729020.169896206	30187458.688944805	40916780.813867256	10771210.927966913	32425300.85738954	20117192.227307867	29030102.358665414	45378767.79382774	26572585.33046581	33004678.476928033	63035968.38264807	23134378.50141082	11902429.827574657	8591905.15368179	16119465.995603215	20886492.565632015	199893397.75682685	51522972.903722875	44102574.194803976	45328758.1807743	20087867.722677585	13013183.565753216	8192773.733725854	98637749.9931626	11545333.945140148	33179432.350358654	26409725.812117085	95455293.18611863	35674910.60268792
14659715.768932587	13697691.136490854	30050112.78062237	40916780.813867256	10771210.927966913	32299472.811303407	20117192.227307867	29030102.358665414	45156201.494195975	26572585.33046581	32906470.666619513	62104181.301565446	22977309.976651464	11902429.827574657	8570388.330619277	16034718.010234766	20682829.211050343	194236560.9191451	51522972.903722875	44000943.358770676	45328758.1807743	19927740.273404755	12969875.307195349	8144562.841699324	98220360.61730635	11545333.945140148	32976356.649914913	26196671.481416095	95141269.36686914	35371537.87122973
14659715.768932587	13562478.28632299	29768688.119263433	40916780.813867256	10771210.927966913	31771227.772307854	20117192.227307867	29030102.358665414	45156201.494195975	26572585.33046581	32906470.666619513	61788345.40902099	22977309.976651464	11756211.472675752	8448567.237225708	16034718.010234766	20260654.28151848	194236560.9191451	51522972.903722875	43772502.18509283	45328758.1807743	19927740.273404755	12752741.953775225	8144562.841699324	97532541.63368152	11448752.044743901	32491085.93690587	25660904.494936377	94890523.23682709	35135697.242410675
14514814.398110002	13507435.107822578	29768688.119263433	40668319.2546832	10765549.406014016	31771227.772307854	20117192.227307867	28736824.859627932	43777694.172037244	25687428.719113126	32528616.72488013	61788345.40902099	22816808.969640397	11731764.653595472	8448567.237225708	16034718.010234766	20260654.28151848	194236560.9191451	51522972.903722875	43013239.602930546	44648812.96530234	19595603.720235936	12487128.19695715	7959244.872220647	97532541.63368152	11448752.044743901	32491085.93690587	25660904.494936377	94890523.23682709	35135697.242410675
14514814.398110002	13439497.742733765	29768688.119263433	40271556.63399094	10357946.37750198	31771227.772307854	19431362.1616921	27967164.607362356	43777694.172037244	25668905.352638487	32121827.26432516	61781430.89746607	22593763.007963404	11729417.945337895	8444520.042586274	15491142.035101175	20260654.28151848	191461504.3203528	50003305.94344802	43013239.602930546	44049234.32260094	19332088.469479624	12408515.302475668	7959244.872220647	97516884.03176872	11387155.64719475	31747611.766764212	25660904.494936377	94501936.38994052	35135697.242410675
14456285.556682168	13191816.755899092	28204142.357837625	40271556.63399094	10357946.37750198	30907970.908048965	19431362.1616921	27967164.607362356	43777694.172037244	25668905.352638487	31990193.84956	61002738.26709783	22544256.746064715	11662826.214002935	8038214.482128006	15491142.035101175	19294392.085677758	191461504.3203528	49979628.78153865	42934498.23936574	43981666.61779177	19179495.860125765	12394659.134306936	7910566.09401838	94990310.09754524	10917474.672351604	31747611.766764212	24807473.777183987	93484889.84447604	34645137.98489167
14362288.129616627	13191816.755899092	28204142.357837625	40159102.09889274	10351477.646988925	30907970.908048965	19427581.614385042	27967164.607362356	41558722.116826355	25240806.514418315	31901095.30166697	61002738.26709783	22505784.854607157	11656064.546132347	8034549.677064269	15491142.035101175	19294392.085677758	191461504.3203528	49979628.78153865	42934498.23936574	43981666.61779177	19179495.860125765	12201224.652109982	7910566.09401838	94990310.09754524	10917474.672351604	31747611.766764212	24807473.777183987	93484889.84447604	34645137.98489167
14340418.638955353	13036076.543694554	28204142.357837625	39297380.15213803	10329436.743989853	30439510.549407683	19329205.008318342	27967164.607362356	41558722.116826355	24510688.597571056	31128469.4294154	60198915.78020586	21987798.81988577	11490628.172371438	8007882.660711187	15307269.105833625	19170922.883123443	187942998.41563416	49393188.57602021	41863034.35921544	43617159.8893984	18803928.170911036	11999709.451229278	7910566.09401838	93739609.78461766	10880457.051756209	31677704.67252525	24541118.69959778	93484889.84447604	34645137.98489167
14077453.73826892	12671651.558096522	27298486.870457783	39245767.5063998	10046941.808469921	30439510.549407683	19155445.93338101	27967164.607362356	41212145.173263595	24510688.597571056	31128469.4294154	60198915.78020586	21987798.81988577	11490628.172371438	8006291.84733626	15307269.105833625	19170922.883123443	187942998.41563416	49393188.57602021	41220891.25305427	43362161.17025239	18343230.388677664	11804408.5309604	7877382.602368646	93739609.78461766	10790200.662768194	31585538.839389294	24541118.69959778	93198408.51447298	34410631.57139931
13618536.856586311	12671651.558096522	27298486.870457783	38983183.99530654	10046941.808469921	30220868.417421877	18588118.30616073	27423333.771251984	40997342.719630025	24238055.14371683	30897594.215879794	59009330.48682933	21987798.81988577	11419304.132657075	8003461.214992431	15307269.105833625	19044229.471550837	187741987.1984306	49301243.641816124	41220891.25305427	42965230.60618153	18185468.296893094	11672507.058668021	7649573.274237417	93511585.96150829	10750502.183821458	30045919.755675238	24541118.69959778	88364226.16340925	32491016.557038873
13486046.048822407	12646950.619136035	26713411.204726968	38950132.28227263	10045664.093895433	29923340.966438673	18580345.73746759	27423333.771251984	40882514.11261115	24238055.14371683	30495840.850636937	58677204.94541831	21605417.21014833	11413795.174191086	7952688.398606515	14853834.82793886	18710296.917659715	187480001.3125846	49292613.250563554	41145580.83007546	42784561.76384221	17958308.853696387	11672507.058668021	7555309.361551988	92466419.26009706	10477314.486358529	30045919.755675238	24008970.6814396	88364226.16340925	32491016.557038873
13415577.689370804	12641237.822840009	26713411.204726968	37904760.052411206	9823220.782851426	29923340.966438673	18115443.32585101	26855725.924679875	39852435.22388722	23417306.734288476	30346236.47815305	58677204.94541831	21539229.70556891	11242965.210902015	7929899.737312492	14853834.82793886	18710296.917659715	184137401.3777982	48080347.11436739	40026819.34302656	42057516.93268982	17958308.853696387	11203455.081732461	7280541.821092872	92466419.26009706	10477314.486358529	30044839.272953525	24008970.6814396	88364226.16340925	32175642.896469332
13372898.629886972	12532852.72942608	26713411.204726968	37858241.203115076	9753565.095848963	29790045.321036648	17939101.615929067	26855725.924679875	39852435.22388722	23417306.734288476	30100962.231120534	58076957.988577634	21426884.834773593	11241511.348725175	7929899.737312492	14853834.82793886	18636372.348949596	184137401.3777982	47924613.92698327	39392111.18464304	42057516.93268982	17958308.853696387	11203455.081732461	7280541.821092872	92260832.79771191	10477314.486358529	30044839.272953525	24008970.6814396	88364226.16340925	32175642.896469332
13055862.838313773	12532852.72942608	26322335.354248747	37651720.34877269	9416390.88609206	29558929.727188554	17707424.291694388	26684914.59560389	39438240.51440469	23417306.734288476	29994171.758813884	58026974.8045035	20803800.510008823	11097857.77985646	7652629.201043723	14756250.701297663	18323656.342293534	182603313.2436267	47924613.92698327	39144415.03968612	41693695.58538063	17819112.256248154	11063084.409735082	7280541.821092872	91866109.66216289	10108898.333989315	30044839.272953525	23770021.14117447	88035550.29743403	32067652.406404383
13053757.50417288	12415537.748584485	26312216.888822928	37645421.98163293	9397916.925449714	29555344.632926002	17620156.67661651	26352280.24563465	38949601.44315191	23417306.734288476	29733892.231158882	57810782.553955294	20803800.510008823	11076460.318008222	7330908.7136406815	14746091.534425179	18319788.087893464	182603313.2436267	47924613.92698327	39144415.03968612	41031956.736158	17124553.452073816	11063084.409735082	7280541.821092872	91866109.66216289	9977153.96373087	30044839.272953525	23692652.286668383	87538782.49618882	32067652.406404383
12869517.2137676	12415537.748584485	25975615.278647646	37149712.45200811	9243378.492072053	29555344.632926002	17615408.302405	26352280.24563465	38949601.44315191	22874676.119956974	29730525.702895675	57789767.855408974	20803800.510008823	10844631.174426429	7319977.857488462	14658468.662542967	18319788.087893464	180208248.36831644	47457848.88060094	38565430.29770916	41022184.37693059	16392098.385783834	11032432.378559036	7049773.043315588	91853696.86806841	9976925.533551406	30044839.272953525	23692652.286668383	87215326.0121582	31358177.121471666
12869517.2137676	12413202.81556708	25869203.324947074	36933991.5978431	8698895.07030758	29555344.632926002	17615408.302405	26076620.238365002	38949601.44315191	22663048.059970737	29413645.078836136	57695555.01187249	20666909.27905468	10844631.174426429	7319977.857488462	14658468.662542967	18319788.087893464	180208248.36831644	47360810.046663	38565430.29770916	40709258.5884876	16392098.385783834	11026713.27682998	6980100.94563744	91620582.0109456	9971771.503832009	29458905.80713377	23692652.286668383	86305969.12930487	30785395.541126017
12807946.02320131	12413202.81556708	25441870.72424869	36783152.95538483	8544578.504972031	28997779.4328296	17615408.302405	25558233.19834586	38887724.54535766	22663048.059970737	28941567.2902258	56864819.10895922	20415969.087931957	10844631.174426429	7234547.240349682	14427526.712410832	18319788.087893464	179622681.86097345	47251256.4962972	38494937.53104488	40438402.96147149	16370333.81172017	11026713.27682998	6980100.94563744	90778519.1891321	9869056.299665922	29148274.708802868	23578453.635591075	86305969.12930487	30785395.541126017
12395623.40565734	12413202.81556708	25290876.77518543	36631959.837125525	8452190.022152614	28906557.256603874	17486402.723380033	25558233.19834586	38887724.54535766	22663048.059970737	28748155.57679104	55643027.48683917	20415038.449189626	10832708.09660085	7120450.203726234	14348183.282320442	18117024.52251887	178292522.25511122	46119038.96789078	37440683.820191674	38214096.23181348	16349094.640808601	11009758.952457812	6980100.94563744	90778519.1891321	9799052.936413405	29103469.928366367	23228715.58045507	84432560.78702831	29850656.259074245
12373477.61681982	12114008.530886423	25120090.081298918	36239857.38429911	8186243.542175455	28906557.256603874	17486402.723380033	23268921.92188141	38271575.17906446	22645025.963897545	28054650.502705567	55643027.48683917	19773411.696408052	10810057.499402566	7120450.203726234	14223954.229408419	18034467.407252394	178292522.25511122	45909064.91173079	37327295.95499904	38214096.23181348	16339771.059707277	11005680.68992005	6980100.94563744	90746125.16102031	9795001.634147499	28925885.948017795	23039556.640240755	84432560.78702831	29850656.259074245
12126276.794686334	12047970.606137363	25120090.081298918	35843751.81210165	8110603.041604454	28906557.256603874	17152853.96589789	23148994.368474487	37547834.10373702	22284323.53347517	28046405.81980055	55643027.48683917	19352184.913947806	10804145.257749457	7120450.203726234	14203602.106467025	18013569.87270248	178072909.17172366	45909064.91173079	37323481.5748976	38169553.82061152	15965666.769055478	10565595.146217719	6758209.214775645	90643737.54143174	9795001.634147499	28925885.948017795	23026397.414821494	84432560.78702831	29850656.259074245
12062064.245050304	12047970.606137363	25066591.800921272	35724710.01446201	8084457.7104495205	28906557.256603874	17083835.07735321	23148994.368474487	37540979.43941438	22128866.804884546	28019435.878359795	54483159.653976746	19124174.356664497	10798161.677617531	6934649.715730896	14155255.839335134	17980196.797711194	177703831.7683505	45858439.53745705	37229722.00334519	38166531.53180914	15947107.790643113	10499142.024854701	6753715.612484183	90508178.21079315	9719374.872968301	28182926.117115118	23026397.414821494	84137223.70427538	29494506.89504332
11665607.521994997	12047970.606137363	24843546.555901993	35505634.137014024	7926399.169880472	28762395.071596622	17039422.51831353	23044903.765420437	37398263.59072448	22121622.761547413	27906617.351123266	54483159.653976746	19124174.356664497	10798161.677617531	6916863.766804345	14136963.343927829	17971128.5679245	176509502.37915447	45000243.54275414	36862368.301001966	37696586.74541338	15882265.245652974	10286713.62430624	6679993.459185681	88866841.27319652	9672454.70267674	28045243.387493603	23026397.414821494	84045727.59955876	29494506.89504332
11665607.521994997	11950573.150655763	24579737.211616002	34428194.23578688	7622542.727519563	28420038.88587834	17032698.047605645	23015695.386105604	37398263.59072448	22108127.553719148	25450906.011416152	53335041.12594006	19124174.356664497	10362187.987065766	6916863.766804345	14049572.260865496	17431631.156989653	175033545.6328802	44374951.06825851	36558386.45600047	34742122.98709941	15692320.296516767	10267150.738680687	6654826.678506732	88366839.31695496	9667326.193066372	27840846.164861776	22561106.996593934	83855631.46902508	28992116.642070707
11548538.539746594	11775136.901961016	24485513.805680085	34393724.17865694	7491491.961774727	28415368.942177452	16714116.673124649	22813227.08955101	36718174.66751466	21410112.93288266	25450906.011416152	53199354.39857499	19124174.356664497	10362187.987065766	6892454.446741803	13707775.941620324	17343059.10983707	175033545.6328802	44337607.25639428	36321501.49343438	34742122.98709941	15692320.296516767	10267150.738680687	6385407.256424895	87599718.83443573	9657158.354187096	27783304.081183232	22561106.996593934	83607364.92440456	28992116.642070707
11513470.409750806	11775136.901961016	23196873.733172387	34369077.38138057	7389785.814283139	27347571.32108132	16675239.765111862	22659941.905288015	36520184.73271862	21410112.93288266	25450906.011416152	52540798.28266342	18410514.784623537	10338624.513791056	6508598.543839926	13703441.21833016	17201291.300563194	173695520.34416378	44057102.42213954	36107006.32986756	34742122.98709941	15522040.124095717	10162274.173536891	6341973.933517956	85731393.97174071	9592853.646460943	27783304.081183232	22199386.75742797	83270838.1027978	28987955.585872356
11458006.549802562	11775136.901961016	23196873.733172387	34291178.97930931	7369571.048124125	27347571.32108132	16551648.7987962	21831167.893443152	36417042.5539717	21390530.458484136	25067710.627835672	52540798.28266342	18410514.784623537	10331685.998165935	6508598.543839926	13682325.87700618	17065864.747422643	173695520.34416378	43993952.32396995	35714291.95137823	34265599.913211234	15522040.124095717	10145757.168719072	6270100.933111548	85731393.97174071	9536484.93251939	27624906.30391433	22177488.86525214	83052415.49754632	28866170.955788802
11339993.823995417	11759241.348610114	23125201.48641835	34062698.07705162	7346074.548502571	27347571.32108132	16397108.127620028	21831167.893443152	36167302.86972137	21305828.214133024	25067710.627835672	52540798.28266342	18335793.61346857	10202029.500663243	6508460.376580049	13680300.076529268	17065864.747422643	173695520.34416378	43534964.68086986	35714291.95137823	34265599.913211234	15247417.19717233	10086749.629339017	6251496.2211876325	85731393.97174071	9518048.603010176	27617050.392738707	22176226.511140544	83030594.94633606	28866170.955788802
11318874.60460601	11651610.790096797	23125201.48641835	33843911.02965469	7306613.285630916	27347571.32108132	16341486.51843103	21465031.502431445	36031487.94082436	21187609.157399815	24773212.85997657	52078793.40077628	17919116.589841712	10202029.500663243	6457182.807855372	13445968.376930265	17025138.90117357	173578377.4948549	43534964.68086986	35564610.29641617	33944896.02079023	15247417.19717233	10076126.2468372	6247443.966765662	85731393.97174071	9443559.639296945	27505481.97030341	22137466.370828327	82973358.89720547	28672394.18098526
11277121.80429048	11478365.396678705	23125201.48641835	33454619.99017438	7209278.701732919	27347571.32108132	16341486.51843103	21465031.502431445	34841473.59422235	20446676.590815675	24773212.85997657	52078793.40077628	17919116.589841712	9770489.359516261	6457182.807855372	13445968.376930265	17021480.789357804	172118742.0694823	42957516.717857204	35564610.29641617	33709732.47904397	15246268.228785364	9605724.426458966	6066579.735430425	85731393.97174071	9443559.639296945	27424398.238139793	21836159.889090024	82955303.45805731	28641301.761254467
11174279.103739846	11478365.396678705	22846187.504394367	33384629.79680906	7205139.776410325	26480214.519057214	16269763.05053015	21465031.502431445	34841473.59422235	20280245.447934385	24773212.85997657	51226829.63478855	17919116.589841712	9749763.140876573	6405688.35056893	13445968.376930265	16231729.939896796	172118742.0694823	42848143.2767482	35415601.4114106	33584708.54527726	14991801.377233319	9529649.840309283	5902068.13095679	84234706.4235826	9265511.919582704	26826888.9371086	21397239.801889103	82165530.45513873	28215769.21862213
11174279.103739846	11417916.105335284	22661953.114407208	32851599.641630214	7204055.255634357	26480214.519057214	16083218.34797463	21142749.619836345	34648860.236117765	20280245.447934385	24638032.194559094	51226829.63478855	17824914.59721653	9746775.400024299	6386898.8102537105	13445968.376930265	16231729.939896796	171265702.72674546	41646011.629753016	34925039.560400724	33579315.13133948	14666169.32973682	9460174.277037079	5897037.402296062	84234706.4235826	9265511.919582704	26826888.9371086	21397239.801889103	82165530.45513873	28215769.21862213
11174279.103739846	11393616.632986963	22646180.726371627	32557689.158154696	7027409.886296679	26143485.34262007	15713822.249798987	21142749.619836345	34648860.236117765	20239370.253078435	24489867.70066896	49641847.06918597	17327531.83992714	9593240.248143317	6375378.819718566	13319750.666176276	16041222.038722536	170861822.76787484	41646011.629753016	34925039.560400724	33405569.78617799	14666169.32973682	9420842.829359518	5896534.386519262	83996577.79241756	9249477.53615874	26218935.673014257	20895342.8831888	81469892.0856477	27302002.450608272
11108998.032779375	10964993.30228963	22588357.857360538	31133326.553635355	6821548.414422998	25589121.928405438	15321269.55571157	20085119.86713704	33706083.7659875	19957001.81888002	23851481.102060106	49641847.06918597	17327531.83992714	9366978.034370251	6325668.537694682	13319750.666176276	15993186.46148121	168218944.64881095	38310184.05880661	34203285.72767812	32365246.962637354	14551243.244820379	9088000.937031178	5759842.86761136	83655072.56093694	9244268.184805047	25620050.396375883	20838387.1315164	81276446.91275552	27302002.450608272
10846537.673326496	10929323.694640225	22332196.32029211	31086980.364610545	6766076.37795402	25528082.345208757	14921605.8545125	20017022.024725396	33706083.7659875	19587425.69172682	23419482.04944251	49641847.06918597	17327531.83992714	9308718.521860272	6279503.758152609	13254356.766258666	15747223.30057415	166916257.42333093	38310184.05880661	34053140.138033204	32306019.248880222	14325608.442556903	9083635.201450113	5734022.349629761	83588892.31377107	9124447.054598236	25319261.094666198	20738137.462084927	81059093.61448148	27141429.081837133
10846537.673326496	10925238.812826825	22264933.199948825	30854333.02204801	6766076.37795402	25528082.345208757	14818966.224638596	19829206.83115213	33706083.7659875	19587425.69172682	23419482.04944251	49641847.06918597	17076939.55795025	9166521.033027085	6272228.318511642	13254356.766258666	15747223.30057415	166916257.42333093	38310184.05880661	34053140.138033204	31983944.081738103	14325220.517592343	9083635.201450113	5729491.087528289	83547721.58940403	9124447.054598236	25319261.094666198	20597319.0659051	80952025.0780438	27141429.081837133
10775238.767402012	10898806.640597966	21876184.38449827	30854333.02204801	6760229.544812288	25528082.345208757	14681783.001095466	19829206.83115213	33652276.91348766	19587425.69172682	23419482.04944251	49594301.70319289	17049216.297920845	9163940.802571973	6271361.6024768	13162635.367356425	15747223.30057415	165868348.9826723	38014173.16352201	33829168.05242803	31983944.081738103	14308744.569386907	8793841.666067118	5714590.250265151	83537014.7923157	9124086.86109993	25319261.094666198	20597319.0659051	80514858.26561666	26401480.614893198
10654962.960479487	10731425.261386847	21874295.816593576	30817959.831505723	6622792.602439177	25216660.544557262	14395954.577367023	19826420.530719258	33632941.27761236	19475347.97630995	23419482.04944251	49594301.70319289	17033582.4665409	9062346.368749445	6271361.6024768	13162635.367356425	15679311.85267011	165083928.42139268	38014173.16352201	33787516.001209304	31956722.721162025	14083334.15148198	8722334.256984234	5699192.647930291	82866756.00927103	9124086.86109993	24659358.306319818	20597319.0659051	79628407.02755341	25670854.02900521
10640739.227857748	10727564.860733526	21874295.816593576	30794589.855774026	6568177.202339269	25213245.677546326	14289620.564488502	19684304.57588091	33480077.48900041	19475347.97630995	23317723.979289275	49532831.519506	16889189.62729749	9033032.71504583	6237766.952801047	13053398.220811373	15627748.292215653	165083928.42139268	37775318.276829064	33650583.75252903	31903276.81999975	13673784.794777188	8425991.242591318	5459043.583750982	82866756.00927103	9124086.86109993	24611681.910149187	20412290.104753114	79596203.87719755	25486986.65257893
10398979.492377497	10727564.860733526	21869346.1026641	30712354.589766476	6568177.202339269	25156283.454582226	14289620.564488502	19664174.96466738	33480077.48900041	19475347.97630995	22915474.560353827	48992245.500337735	16643157.361968588	9033032.71504583	6213903.1238475945	13053398.220811373	15558174.610856399	159452861.0228902	37539026.25497903	33129441.374901474	31466162.188159723	13386857.777019868	8425991.242591318	5459043.583750982	82630338.37130088	9102351.281243479	24571407.6736808	20160204.894434582	79373765.90247133	25367807.431789134
10392465.080881823	10724951.273185087	21740586.64096147	30702469.940227676	6550487.189224028	25156283.454582226	14273052.234773751	19311194.118714225	33234888.820213564	19409241.367224418	22904775.693939615	48962322.96236847	16634915.85327973	9012409.53505805	6148836.8357114475	13053398.220811373	15524775.339368237	159328405.6374013	37444594.53961052	33129441.374901474	31460925.587388843	13380586.04486678	8425991.242591318	5456352.740607784	82630338.37130088	9044921.04462921	24565119.646616828	20152892.385185752	79336053.93373366	25237627.338639803
10180775.143199487	10664425.021185882	20999498.519248128	30492351.226935726	6550487.189224028	24801986.872968152	14242661.366111176	19264408.405406762	32554717.060297076	19093705.602235783	22904775.693939615	47598806.7839395	16428344.582822474	9012409.53505805	6148836.8357114475	13053398.220811373	15376741.638432054	158954120.2828556	37372016.50078826	32266778.66754893	31361948.385148257	13118098.104898475	8261423.491692564	5456352.740607784	80139438.10382502	9044921.04462921	24169592.02325074	19725893.07097192	78243503.8619651	24961734.23343223
10170528.6899104	10381206.65921754	20999498.519248128	30382350.353914015	6550487.189224028	24798225.19955744	14241557.079299662	19041216.758037254	32525587.410719708	19039921.536584795	22904775.693939615	47598806.7839395	16374135.033028578	8962772.04197454	6136012.596498743	13007818.861499198	14865365.70933129	157717111.95898288	37348882.42197693	32266778.66754893	31307594.58439379	12988198.996450828	8253207.064691537	5403373.241806373	80139438.10382502	8999799.258264227	24154829.53452795	19509384.497478757	78157890.5675273	24961734.23343223
10084582.093863672	10356390.971815739	20889013.978317864	30275740.25061236	6434535.510944433	24517272.05629997	14099182.03475891	19041216.758037254	32525587.410719708	19039921.536584795	22714081.63462339	47233172.19515673	16220223.67876364	8821370.922833951	6036196.345376513	13003797.971965872	14782281.443365995	157717111.95898288	37277070.92689307	32266778.66754893	31043401.671040904	12924018.551554922	8236233.362837079	5400934.138710134	79785594.57614048	8968941.948450016	24061614.363721035	19392588.00681375	77083024.6629901	24827233.299339917
9974470.922369394	10333364.012799427	20889013.978317864	30168117.94972502	6434535.510944433	24358533.950502425	13929911.747289438	18966596.329037897	32442044.288164735	19031527.958838	22714081.63462339	47233172.19515673	16196501.75429103	8821370.922833951	5899514.382036988	13003467.85648619	14757577.204758624	157614806.77696487	37234825.878547676	32221209.212400205	30757383.400861096	12917432.574178824	8212817.796767107	5384791.175916435	79785594.57614048	8907008.508981988	23866505.80294454	19248144.899619576	77083024.6629901	24358671.43093778
9974470.922369394	10177990.362135453	20640907.227392454	29994386.72460244	6397484.829840557	24358533.950502425	13266898.42665825	18828710.478486042	32401176.1549397	18947981.19086914	22601455.629801914	47233172.19515673	16097515.920857223	8821370.922833951	5899514.382036988	12974000.255985964	14756649.069036782	157614806.77696487	36798800.98851162	31949251.681016855	30757383.400861096	12917432.574178824	8141018.114811773	5268644.693564667	79237688.96176799	8884751.401171042	23851702.656682983	19203562.55914346	76035875.35328606	24353285.350749694
9932062.373955123	10069742.20318705	20497342.83433976	29833140.759243548	6397484.829840557	23894170.846044313	13266898.42665825	18789089.17359587	32004409.404619873	18947981.19086914	22565330.420753237	47002178.07540587	16034958.70567838	8656451.221308613	5899514.382036988	12963480.050202219	14287646.412243944	157451921.53931084	36735052.44938963	31756216.813911527	30743854.644428555	12751416.581548791	8141018.114811773	5268644.693564667	79237688.96176799	8874280.953569852	23526840.51888723	18627435.104138605	75809451.20526345	23968993.769048586
9867518.255771857	10069742.20318705	20427651.335830774	29823319.865779474	6397484.829840557	23894170.846044313	13266898.42665825	18349188.24117496	31616196.14885629	18934007.132981807	22306179.033748724	47002178.07540587	15725023.77331553	8656451.221308613	5899514.382036988	12915247.787406346	14287646.412243944	157451921.53931084	36144418.98649541	31702642.855700254	30674170.24868854	12683682.506677276	8126466.782108252	5268644.693564667	79237688.96176799	8703042.101360405	23526840.51888723	18627435.104138605	74104488.47991103	23968993.769048586
9788265.958900526	10063900.448558262	20185663.741470587	29820098.522887226	6382752.343537221	23894170.846044313	13266898.42665825	18349188.24117496	31566205.322909024	18828878.38517031	22306179.033748724	46987337.732922785	15638999.007125752	8656451.221308613	5825999.728111029	12871714.442478297	14287646.412243944	157146497.6125237	36144418.98649541	31585193.68723113	30648072.925858922	12564202.148601774	8088147.517854376	5268644.693564667	79156730.31588402	8703042.101360405	23468256.21009654	18627435.104138605	74033326.57325554	23587065.603093702
9780515.170730649	10061513.763437625	20185663.741470587	29271897.28673502	6155602.698042128	23690697.629171632	13159588.090737827	17993971.495552342	31154701.29713274	18537106.089315224	21869218.09096039	46629211.209888324	15338684.551951803	8644026.226317793	5735272.8177113095	12768097.57085352	14209074.902886808	155598468.75942418	35838164.25705633	30711526.19140054	29909126.187003523	12268895.96547839	7940657.073835866	5092071.8198812	78097401.66503058	8703042.101360405	22763173.118798327	18619658.3743104	73385575.13920408	23362275.55367216
9709684.350282066	10004441.184211107	20120269.156335212	29102653.181111373	6131986.053815802	23681748.669975445	13123706.755870178	17976696.803263403	31154378.181685694	18536998.28943003	21837691.756046806	46410138.83497333	15304184.269445315	8523631.39437417	5733364.495527625	12558129.36903868	14186321.726543812	155598468.75942418	35831970.46173286	30711526.19140054	29909126.187003523	12268895.96547839	7920934.129648778	5092071.8198812	78097401.66503058	8694384.14603147	22763173.118798327	18560389.821163654	73385575.13920408	23362275.55367216
9698172.79023957	9939544.396194233	20120269.156335212	28840759.67117714	6131986.053815802	23579879.60385989	13123706.755870178	17950107.621077184	31149989.938714303	18536998.28943003	21797027.42130298	46223153.81755016	15231695.748054603	8475399.256381059	5711246.137697386	12558129.36903868	14184377.218850452	155598468.75942418	35562233.53448773	30367077.48644082	29881460.869058013	12268895.96547839	7920934.129648778	5092071.8198812	78097401.66503058	8665448.23120484	22763173.118798327	18554039.892932393	73131286.42666057	23362275.55367216
9311728.85065204	9939544.396194233	20120269.156335212	28367537.650053117	6131986.053815802	23579879.60385989	13097761.077674087	17950107.621077184	30407548.743238192	18149251.56395509	21441687.98428952	46205405.31182159	14991682.267568858	8440852.487701287	5711246.137697386	12430871.802326549	14184377.218850452	155366548.0215225	35156401.2433435	29795481.41199516	29499174.863308284	12030831.480425803	7641366.794354079	5074030.914986055	77755125.66381459	8665448.23120484	22763173.118798327	18554039.892932393	73131286.42666057	23362275.55367216
9311728.85065204	9928387.647514485	20120269.156335212	28367537.650053117	6090353.35101312	23554569.953482024	12772350.577694379	17896475.287173912	30185653.480145633	18131192.652052283	21268024.22126273	46205405.31182159	14991682.267568858	8440852.487701287	5711246.137697386	12430871.802326549	13991340.769573994	152264827.33715716	35039362.46439484	29722742.03302464	29161124.88435266	11944082.742338369	7488928.892738323	5062470.090095986	77722529.77223366	8665448.23120484	22763173.118798327	18358324.267591946	71342133.68363895	21539178.074024048
9311728.85065204	9901285.4057394	20120269.156335212	28360172.33330462	6052494.679598447	23542140.3139276	12772350.577694379	17498303.96656712	30185653.480145633	17744464.765453305	21262930.279595558	45745105.65609884	14987521.817137921	8384837.702084866	5711246.137697386	12430871.802326549	13844030.622467386	152264827.33715716	35039362.46439484	29722742.03302464	29080593.354046304	11713690.878849594	7488928.892738323	5047960.891345276	77722529.77223366	8665448.23120484	22763173.118798327	18115011.948976208	71342133.68363895	21539178.074024048
9015581.28690811	9881676.379837694	20120269.156335212	28098882.286479045	6052494.679598447	23542140.3139276	12713002.389086263	17498303.96656712	29156580.80333201	17456126.342616428	20989055.639778383	45745105.65609884	14981276.128767073	8378794.540455382	5705013.53773592	12421467.293136405	13844030.622467386	151511985.29053783	34861209.37985539	29349459.044637103	28784408.46751692	11180287.11435768	7282774.970699514	5026832.359272882	77537340.01886123	8655699.555188226	22761895.822173554	18115011.948976208	71342133.68363895	21539178.074024048
8934765.1571125	9877838.645531576	19752224.814170107	28098882.286479045	6047157.708423339	23213898.058353122	12713002.389086263	17498303.96656712	29118169.556796774	17447190.256154586	20965317.336753733	45058883.09163001	14808901.972987793	8378794.540455382	5614122.242337786	12346184.452750182	13737397.219754385	151348968.43108276	34536311.46416807	29217346.67296739	28771862.664175853	11159197.899617469	7282690.20682824	5000017.972648762	76353113.43181281	8526309.79217328	22391883.980430983	17827584.081202798	71285846.23575844	21539178.074024048
8909348.901457999	9630106.851204542	19487980.137860894	28098882.286479045	6046837.218137037	22550128.259014595	11927649.859099614	17498303.96656712	29118169.556796774	17444599.922194507	20965317.336753733	43961149.9070129	14664012.600599017	8375410.239390668	5614122.242337786	12344527.45188391	13685291.08169251	151348968.43108276	33913290.14847614	29148920.32492923	28529767.2549931	11147808.165206566	6934320.665688298	4487071.30860957	75085348.3115798	8458766.267934931	21881898.59292203	17730568.925877776	70372280.63753262	21410549.91061077
8909348.901457999	9630106.851204542	19376037.12282163	28073933.11553525	6046837.218137037	22446669.632365514	11909323.720694756	17383776.73182561	28677152.443262357	17444599.922194507	20868143.926449828	43961149.9070129	14382809.902620174	8375410.239390668	5575740.398080394	12344527.45188391	13581533.65961145	150857753.5780262	33913290.14847614	28910342.024342038	28507316.11064154	11101842.002341408	6934320.665688298	4487071.30860957	75085348.3115798	8314009.025689668	21881898.59292203	17704094.726415586	70372280.63753262	21404930.059116937
8801662.675159123	9452166.59708842	18621851.392765798	27444630.719536126	6046837.218137037	22176787.302224535	11902257.76977948	17050563.31433404	28359399.290969316	17070760.157967344	20381405.883066393	43543220.5856937	14382809.902620174	8370185.98292358	5493047.6864796635	12051213.88663107	13192914.078902725	149441624.56825545	32925528.7758979	28910342.024342038	27712191.92471944	11092004.577961627	6934320.665688298	4487071.30860957	73931094.83880264	8294265.207351026	21676076.984036025	17231928.441806834	69237652.46809113	21335704.419514082
8735733.920549989	9452166.59708842	18621851.392765798	27426135.565000698	6027550.766103665	22176787.302224535	11900519.981844075	17049270.004111245	28351822.907624688	17069201.663077462	20380614.02293116	43243470.60900746	14307065.303957215	8361897.757282475	5479860.159223699	12050019.950547265	13177633.428627923	149440997.76818222	32925528.7758979	28876731.62572974	27691271.017108683	11022376.707075482	6934320.665688298	4487071.30860957	73931094.83880264	8276961.942408676	21553764.803788826	17231928.441806834	69237652.46809113	19611758.787176445
8735733.920549989	9411944.906388555	18436219.314537384	27417782.782231774	5951421.956221037	22082832.946666826	11552125.761527253	17007523.760078114	28102115.713450834	16973871.97100053	20352920.92291309	43076150.472991236	14281579.8541959	8189105.632189745	5472820.35278317	12019616.60011707	13126712.766735768	149440997.76818222	32823311.411915887	28764639.133440055	27476323.138009865	10985236.275234886	6861710.612397105	4487071.30860957	73344768.96628438	8276961.942408676	21510713.6340032	16814565.438631356	68953164.38104023	19611758.787176445
8501664.584234407	9410870.723312322	18436219.314537384	26776690.199094694	5951421.956221037	22082832.946666826	10967257.668444933	16940281.33797432	27944512.28808257	16568761.798929323	20035903.99039084	42933330.32252208	14281579.8541959	8143889.712736313	5472820.35278317	11938431.796097321	13126712.766735768	148213321.24968326	32367929.087394077	28593060.89076705	26879966.025769252	10946779.404260496	6802881.50082704	4402268.645710388	73344768.96628438	8276961.942408676	21510713.6340032	16814565.438631356	68953164.38104023	19611758.787176445
8501664.584234407	9410000.73165118	18436219.314537384	26776690.199094694	5950506.803271196	22082832.946666826	10932986.643183153	16922814.343053006	27944512.28808257	16568761.798929323	20035903.99039084	42511945.81822627	14262249.880593618	8142693.121487265	5451463.33513648	11927452.969937218	13082024.987242749	148213321.24968326	32367929.087394077	28593060.89076705	26879966.025769252	10914047.10501212	6776024.221056309	4401939.271754014	73344768.96628438	8264777.353296826	21135964.929229625	16814565.438631356	68953164.38104023	19596990.053056672
8155759.4482284235	9410000.73165118	18436219.314537384	26510311.136780877	5911446.772532687	21996136.358349346	10906220.294714734	16144519.480913103	27418474.06011029	16324599.718490701	19810893.697970215	42343205.93579316	14034516.350766206	8142316.298375764	5377366.666807591	11765955.883826397	12980673.430720387	147773578.2326352	32280513.402556743	27970696.481335733	26463171.708992474	10664130.113790713	6679800.266783096	4401785.294565783	73344768.96628438	8252214.5696005495	21135964.929229625	16814565.438631356	68869966.84861065	19596990.053056672
8155759.4482284235	9188889.23735544	18040980.048174046	26510311.136780877	5911446.772532687	21975663.985782046	10902835.643604144	16037747.820458984	27418474.06011029	16324599.718490701	19810893.697970215	42144558.074098684	14034516.350766206	8078704.5244238125	5371357.394476607	11753839.716967577	12965004.360326359	147773578.2326352	31942084.208747357	27970696.481335733	26463171.708992474	10664130.113790713	6679800.266783096	4398963.634985199	72235987.47472908	8249718.288738783	21070785.278057564	16689240.539654622	67466010.37268026	19575426.20386114
8155759.4482284235	9188889.23735544	18031847.503919147	26426247.620907396	5871438.130369101	21968604.333307415	10862492.205189843	15958179.613620935	27418474.06011029	16324599.718490701	19810893.697970215	42141325.58044214	14034516.350766206	7980193.15503473	5326233.196824951	11740510.721902365	12918035.136518449	147688958.749457	31942084.208747357	27863213.0091031	26463171.708992474	10664130.113790713	6679800.266783096	4394450.050327621	71863734.82188927	8206372.50403851	21070785.278057564	16689240.539654622	67466010.37268026	19573680.11040892
8155759.4482284235	9165806.685722902	17652807.61597417	26423557.61501391	5871438.130369101	21591045.734880716	10483530.282387668	15958179.613620935	27391818.71898574	16144718.164491395	19588898.297535155	41755676.18325149	14022509.264814163	7980193.15503473	5326233.196824951	11719012.66818713	12745052.685831532	147683867.89903912	31467904.655207533	27824639.362212528	26125653.519843563	10485049.493110204	6679800.266783096	4389172.500729819	70952001.37775415	7941165.812917618	20762013.928756103	16228718.514886662	66146963.17325598	19247832.353436396
8155759.4482284235	9111692.090935115	17652807.61597417	26410246.519469608	5871438.130369101	21591045.734880716	10483530.282387668	15958179.613620935	27391818.71898574	16144718.164491395	19588898.297535155	41755676.18325149	14022509.264814163	7980193.15503473	5308859.469580505	11719012.66818713	12724317.148747308	147683867.89903912	31467904.655207533	27824639.362212528	26125653.519843563	10485049.493110204	6679800.266783096	4385805.218781054	70827773.95347919	7939591.673034364	20737472.871665	16228718.514886662	66146963.17325598	19247832.353436396
8136875.141630911	9088747.798116874	17652807.61597417	25907843.46253392	5859164.145102963	21591045.734880716	10454375.743658323	15924712.666901894	27306520.63674531	16009372.067820149	19554686.138902113	41583114.14065193	14000754.042082854	7901413.446597022	5308859.469580505	11656470.99730043	12724317.148747308	147150401.57972	31304376.768881824	27620771.3413821	25965097.346505415	10467013.462317303	6584688.900191418	4385117.195784854	70827773.95347919	7939591.673034364	20737472.871665	16228718.514886662	66146963.17325598	19232763.07834486
8076591.7514137635	9051655.528364124	17523252.010041736	25586623.70152904	5784300.337585742	21591045.734880716	10328407.047692688	15690481.709409153	26985624.872789778	15928378.580336086	19311846.937087893	41150121.92609642	13987981.108210316	7901413.446597022	5308859.469580505	11619331.68705326	12657529.43611266	146904120.54005927	30877433.317886826	27604115.861156546	25529222.811127014	10467013.462317303	6540385.692529311	4383313.710491298	70827773.95347919	7937728.190252652	20737472.871665	16228718.514886662	66146963.17325598	19135320.211883433
8021560.5751954885	9051655.528364124	17510624.96188603	25586623.70152904	5688380.6149882665	21500854.945994478	10273285.89984115	15196829.455469241	26985624.872789778	15921959.148533298	19179361.438951116	41053986.15542358	13984447.398360275	7790807.741463751	5278573.407717523	11601101.426357424	12617465.943604264	145573431.6320735	30784515.32677151	27463822.957613554	25529222.811127014	10467013.462317303	6509756.869281472	4383313.710491298	70827773.95347919	7937728.190252652	20632454.54803301	16034145.917164026	66146963.17325598	18846558.81957825
7977984.49450618	9045728.050264478	17506438.417028826	25489934.712993592	5688380.6149882665	21500854.945994478	10103858.936960109	15196829.455469241	26642440.126022402	15737694.428436132	19052890.114792358	39701752.43076026	13954855.106758887	7790807.741463751	5246873.217677409	11564630.977052245	12617465.943604264	145124013.10815865	30762104.02963035	27320380.59558653	25460453.789181158	10464698.642668942	6434886.965672938	4292354.415629536	70827773.95347919	7937728.190252652	20493129.85442123	16034145.917164026	66146963.17325598	18846558.81957825
7949241.811529231	8958828.61602434	16989068.34014324	25371818.99420971	5607643.027292599	20777079.958296362	10092846.959269192	15196829.455469241	26529488.896161567	15532433.292592674	18828308.9155476	39344507.93201835	13800615.843940798	7589721.166001649	5236031.625715142	11456564.60186293	12324529.124096619	145124013.10815865	30527129.87021337	26973425.946172033	24992535.982136533	10337249.596001726	6357193.192192489	4292354.415629536	70306895.12801659	7856116.8444362655	20123134.876137502	15882802.910796022	65066630.35150312	18262348.322814755
7943270.229626236	8932962.403126834	16706227.42736208	25361791.917117383	5526217.446740918	20713667.79648371	10055988.389653537	15043680.174303513	26519067.23157294	15528090.513082098	18662740.00181489	39156081.029354885	13800615.843940798	7589721.166001649	5236031.625715142	11439905.1477159	12324529.124096619	144238625.10192174	30483237.512373604	26973425.946172033	24992535.982136533	10337249.596001726	6357193.192192489	4287444.313927579	70117388.10881001	7761108.544367975	19397768.659576703	15831650.622733343	64513923.31465734	18230659.48159133
7910117.132268392	8876353.454709254	16659798.792399038	25130469.89928378	5487218.84066249	20713667.79648371	9931367.415161224	14898482.192625267	26074806.172033478	15251699.351911604	18605458.26509353	39154995.953220576	13502119.86666216	7589721.166001649	5212803.534241556	11285110.661246259	12314707.161171136	143335441.94561917	30197279.780327555	26827309.11912055	24834198.407337412	9951618.372306045	6322822.902743551	4287444.313927579	70089708.35887285	7724288.954536236	19397768.659576703	15663941.953119908	64513923.31465734	18180867.415853363
7898210.623379511	8875164.170672053	16659798.792399038	25122309.022613674	5414765.266875364	20713667.79648371	9929367.762420166	14767203.303485679	26073163.37794758	15251699.351911604	18563696.66937435	38861360.45921577	13502119.86666216	7381188.899805161	5212803.534241556	11285110.661246259	12314707.161171136	143335441.94561917	30192541.389061905	26804385.802154034	24827218.48117283	9951618.372306045	6320959.928169247	4287444.313927579	70089708.35887285	7723605.870830858	19397768.659576703	15663941.953119908	64414612.35395996	17950971.57757624
7820362.700940905	8626234.369548315	16624676.667672992	24770438.973611422	5414765.266875364	20606123.438352443	9680692.468472846	14767203.303485679	26036219.864879794	15159228.843454786	18466382.207203925	38861360.45921577	13395423.480584396	7381188.899805161	5199093.180488227	11213155.366317546	12253144.613586308	143118421.1063076	29709877.764310636	26722577.982743196	24642558.506632045	9776791.588195646	6238939.39423188	4100607.8582926015	69727861.78565823	7719354.41783789	19188179.063136265	15585468.92382586	64120592.27815571	17789595.74284578
7760982.919781823	8626234.369548315	16605751.682343544	24770438.973611422	5414214.166454329	20586481.89482116	9680692.468472846	14553532.788746003	25952973.529735636	15159228.843454786	18365175.284645952	38700711.93620579	13395423.480584396	7381188.899805161	5196860.928491816	11213155.366317546	12180745.04709346	143118421.1063076	29709877.764310636	26693181.995890297	24642558.506632045	9776791.588195646	6230812.310871869	4100607.8582926015	69727861.78565823	7701392.062312665	19188179.063136265	15518002.98173468	64120592.27815571	17728764.669150416
7760982.919781823	8197443.048494209	16605751.682343544	24674779.833508376	5334593.438255114	20564360.843980096	9608189.736855574	14553532.788746003	25947882.195277665	15141699.103841715	18275160.83338235	38676033.99896051	13376202.595600856	7341203.312998278	5196860.928491816	11213155.366317546	12180745.04709346	143113163.1410712	29622477.317091938	26663340.499690253	24573821.412584648	9776791.588195646	6179633.434739191	4094112.2759504146	69146475.31224301	7523052.712597706	19049981.56879262	15457423.182073537	63479416.51594254	17722151.529797416
7718276.708688811	8197443.048494209	16447558.491960064	24674779.833508376	5322493.453603464	20541586.764506962	9596137.046167845	14416212.413226642	25900795.506347153	15141464.845543092	18273681.693233218	38505966.39697155	13169132.457984809	7315757.171256539	5196860.928491816	11202501.577572947	12180745.04709346	143106667.1419852	29622477.317091938	26663340.499690253	24573821.412584648	9707898.223595377	6171844.454750145	4093225.6800227687	69146475.31224301	7523052.712597706	19049925.44454743	15454571.317996174	63479416.51594254	17699752.04434154
7444984.968551711	8175472.222471379	16447558.491960064	24406830.212661993	5248893.588400819	20400249.052027028	9578048.231820352	13833316.144666215	25058880.096093185	14624697.85373675	17892765.89053365	36843211.65622979	12967937.92081257	7298993.382316712	5196860.928491816	11091307.053868901	12180745.04709346	140559700.20576453	29149447.02301345	25768842.145755086	23526148.808149923	9486536.800233575	6149737.264541221	4093225.6800227687	69039821.7018304	7492237.568134283	18788930.57610005	15440158.225040171	62522953.26752511	17699752.04434154
7444984.968551711	8175472.222471379	15841007.48908591	24222647.19848392	5241592.269049287	20188470.389146492	9578048.231820352	13725339.665980086	25058880.096093185	14624697.85373675	17778537.149271004	36843211.65622979	12549156.814792873	7291667.311465153	5109571.645407273	11091060.280019382	11938644.435828712	140559700.20576453	29076156.26756073	25691744.572170515	23508088.525048483	9474502.775326097	6149737.264541221	4093225.6800227687	67946077.65323035	7416843.7143757725	18721680.076366324	15287669.696304433	62161850.1306047	16837804.985617705
7425846.786888394	8175472.222471379	15819051.788828667	23895029.121235467	5111439.186839551	20184615.814170778	9449149.108716862	13573546.680446127	24965578.417560138	14362952.98896017	17778537.149271004	36843211.65622979	12457006.086471684	7055787.414274746	5088444.969003994	11034129.478335537	11919444.184986899	139138938.14497837	28612562.65550728	25455537.698112994	23500704.672896683	9453324.354406552	6111797.482131549	4092858.02073841	67946077.65323035	7402548.4797130395	18703776.87215254	15242095.392802564	62088758.79420871	16831556.79886097
7410421.666424024	8022800.988436949	15819051.788828667	23895029.121235467	5111439.186839551	20083161.58111842	9449149.108716862	13573546.680446127	24948650.94521011	14362952.98896017	17526898.841662806	36832965.60391902	12453062.685155287	7055787.414274746	5088221.641592732	10900778.391958507	11916413.970307387	139138938.14497837	28512242.52341485	25455537.698112994	23110041.196030147	9453324.354406552	6080783.013524185	4057617.0317385825	67946077.65323035	7399920.446170889	18697868.155022793	15079629.220025454	62088758.79420871	16828032.313562166
7403671.393453053	7939224.809546761	15817907.332447434	23860209.313152753	5111439.186839551	19973315.575886063	9449149.108716862	13545533.474653857	24924629.517449126	14362952.98896017	17526898.841662806	36795851.021723546	12431201.261846842	7055787.414274746	5079715.850366595	10895699.81057353	11760410.428676123	137785853.85123003	28479820.934013028	25302656.922526732	23110041.196030147	9442472.272108827	5889721.70118989	4033955.753710435	67924303.76095559	7394404.230796857	18582877.57266295	14913866.976960234	62045817.68398714	16260676.402790472
7317544.574274568	7924757.065432302	15605610.029798044	23844149.745065734	4980869.796667662	19301679.012671452	9412912.45694707	13422205.92361134	24689462.017966393	14362952.98896017	17526898.841662806	36746958.36482184	12257579.600214371	7010019.248638892	5079715.850366595	10895387.349824982	11760410.428676123	137785853.85123003	28476533.87766406	25020472.56831107	23099277.590072792	9405163.18931428	5865425.668558021	3978662.152281043	67742182.29767826	7220106.039418671	18287627.90474989	14902076.104075309	61178088.056217045	16260676.402790472
7317544.574274568	7883501.300172124	15417043.570988424	23764542.05860345	4948918.226540924	19142209.69133683	9155983.13051102	13313633.94295144	24421910.762241464	14342345.877282612	17377730.438470077	36472878.24489851	12114409.752587825	7010019.248638892	4999375.114029633	10813957.842014529	11652692.669697324	136105958.017917	26728142.363377474	25020472.56831107	22836561.894248266	9405163.18931428	5865425.668558021	3978662.152281043	67699120.45213519	7209735.2720627915	18287627.90474989	14763579.680992527	61178088.056217045	16244760.788532171
7292093.543315826	7846548.01871865	15346440.879605105	23109369.899821293	4858871.638641734	19142209.69133683	9142422.823801132	13313633.94295144	24418736.863052752	14227266.370364223	17135859.103416752	36438151.761087984	12114409.752587825	6979581.603424634	4965333.781965499	10676170.350680657	11626398.90948637	136105958.017917	26702372.727920942	24930907.402005438	22221013.76632807	9329612.261808177	5804973.501382596	3978662.152281043	67392685.27252306	7064252.661240633	18287627.90474989	14497918.616127554	61178088.056217045	15744623.094908834
7244868.052561308	7762478.697887158	15253572.597774008	23039121.65300496	4856096.399031866	19142209.69133683	9139882.031756459	13284162.93662039	24418736.863052752	14161568.959944652	17135859.103416752	36064530.42215477	11956761.63893462	6798930.674667096	4964727.101241043	10676088.36541484	11626398.90948637	136042083.85452688	26092209.82123602	24885182.320852507	22159020.060333803	9222942.884857876	5743270.614697528	3950255.5201154035	67392685.27252306	7055080.667908747	18086055.98038615	14497918.616127554	60816463.196274616	15744623.094908834
7244868.052561308	7726253.698090487	15170104.264698377	22988888.357208326	4856096.399031866	19120307.638136644	9139882.031756459	13284162.93662039	24418736.863052752	14161568.959944652	17135859.103416752	36064530.42215477	11954793.20232436	6798930.674667096	4922493.363738358	10667897.200064385	11597192.952478243	136032662.5814315	26092209.82123602	24793446.230271436	22159020.060333803	9085112.239068119	5694590.116221278	3936771.8387086396	67382152.4465394	7055080.667908747	17932903.614434455	14497918.616127554	60816463.196274616	15565613.975598678
7244868.052561308	7726253.698090487	15170104.264698377	22988427.74320283	4856096.399031866	19120307.638136644	9139882.031756459	13280243.10390138	24418736.863052752	14159230.800454509	17135859.103416752	36064530.42215477	11949797.172000682	6798930.674667096	4922493.363738358	10667897.200064385	11400351.257701825	135986272.35751322	26092209.82123602	24793446.230271436	22155750.7196156	9079206.236067653	5633822.922562644	3928920.7261152556	66916380.446937434	6983836.808260655	17827068.89153013	14497918.616127554	60774403.85442572	15555888.776809182
7146160.026385204	7659293.238961988	15021669.360576726	22956454.990250386	4832367.7157440465	18881280.82676875	9087084.971730493	13215115.326547008	24178229.484751124	14159005.791691534	17112895.82635006	36064518.36001389	11933688.901967665	6773154.621582709	4920378.718130007	10654292.998897549	11367952.751933211	135942569.3338533	25949691.23115466	24778836.29397066	21910407.551555373	9055413.337584032	5601469.259689887	3902188.918257182	66182036.54362861	6960115.051579556	17827068.89153013	14436032.317291934	59849205.49583116	15552513.198408501
6940287.479509527	7485951.799311648	14670507.564121427	22519258.463678427	4832367.7157440465	18755078.364990335	9043484.320079122	12894284.829422595	24089492.24233528	14098212.009739768	16931977.40904893	35783240.45255693	11908063.594968356	6760865.256658087	4684290.397305117	10649882.434187695	11337977.352888083	135193070.6519246	25582063.159439635	24534213.913982186	21382131.257329646	9000079.186725337	5538872.4729300765	3870881.5625208663	65858058.03980834	6950103.777233305	17568775.17726612	14376696.00885801	59539444.97506583	15551028.63594229
6940287.479509527	7463298.01974022	14670507.564121427	22462654.667742956	4832360.201289232	18755078.364990335	8933009.55244798	12655488.983564548	23921336.791951302	14098212.009739768	16705847.088480746	35462636.52549247	11689379.283915516	6760865.256658087	4684290.397305117	10621260.967506528	11335005.109722598	135193070.6519246	25109787.497571077	24349555.200106684	21234267.66085085	8997099.210707657	5519188.285016735	3837043.524437008	65858058.03980834	6946468.0008499455	17490376.965474054	14014855.573155379	59539444.97506583	15528849.302117258
6881167.332308255	7426127.532432696	14548003.597158637	22148683.828399617	4774784.105629968	18665965.27782124	8868773.310582109	12356089.493653214	23921336.791951302	14015851.405014444	16449880.89292405	35257122.07552187	11677675.162079463	6598967.9049841715	4684290.397305117	10483993.592634682	11062567.677864302	134678369.92543772	25107498.05764625	24280861.472509935	20739781.750526313	8978783.128979836	5351091.319622611	3761151.3610801375	65671181.470810644	6857827.42837366	17431460.74002655	13915831.432684423	59303231.55355338	15507171.711363016
6881167.332308255	7354237.950614621	14548003.597158637	22148683.828399617	4773521.9330077525	18665965.27782124	8868773.310582109	12356089.493653214	23918398.418506693	13977737.715136562	16449880.89292405	35256449.03014918	11656733.707882764	6598967.9049841715	4684290.397305117	10479005.570501484	11062567.677864302	134678369.92543772	24762493.084624752	24228860.37475841	20739781.750526313	8760146.82293635	5326730.978609941	3699901.039516891	65671181.470810644	6750977.330826786	17429132.165795084	13868679.978001328	58829395.16367448	15329394.596222749
6881167.332308255	7328176.533293961	14300023.90318173	21790458.81161803	4766265.581831598	18665965.27782124	8759531.940603461	12356089.493653214	23762935.956535157	13852846.7618767	16394449.279182917	34784609.16620234	11536225.567723425	6598967.9049841715	4684290.397305117	10451551.399647472	11054033.62094301	131997568.1541805	24742559.35788521	23955950.30223134	20501788.133730907	8506220.411277056	5281198.57050238	3699901.039516891	65009648.35331105	6750977.330826786	17189349.104331445	13868679.978001328	58829395.16367448	15329394.596222749
6818993.876893559	7263639.6728410125	14288149.819977373	21728262.781380028	4700169.33983352	18104683.35404838	8759531.940603461	12078117.16138244	22921430.35378098	13556712.777005322	16235855.705393832	33755672.45215554	11528771.387210691	6596343.6029250175	4684290.397305117	10334840.812247705	10916270.076307986	131646950.6912061	24736381.119610585	23316188.150095016	20421702.785374198	8506220.411277056	5201680.305157804	3699867.1217851397	63958587.96620961	6553661.426482951	17177151.60385933	13228050.510081433	58095776.321850404	15219631.797512729
6796377.894899236	7263639.6728410125	14288149.819977373	21627732.74967599	4678494.083189381	18104683.35404838	8747960.097793087	12078117.16138244	22921430.35378098	13556712.777005322	16235855.705393832	33755672.45215554	11418981.966406344	6526522.61344992	4684290.397305117	10327833.761267649	10913259.028647754	131646950.6912061	24736381.119610585	23316188.150095016	20397206.365804266	8506220.411277056	5155665.1919638235	3699831.8510405286	63958587.96620961	6553661.426482951	17131375.145261396	13228050.510081433	58095776.321850404	15219631.797512729
6782697.075311241	7130946.41997032	14288149.819977373	21461723.12241815	4678494.083189381	18104683.35404838	8722905.605683137	12078117.16138244	22793853.788764484	13536718.846552692	16196647.565773113	33755672.45215554	11295807.276067127	6526522.61344992	4676183.870618771	10197808.95388916	10909294.02279295	130773418.1994213	24736381.119610585	23073404.55512182	20393209.145478286	8401214.661588324	5152297.565069328	3672530.4738539597	63958587.96620961	6552570.880472533	16965480.893586986	13228050.510081433	58095776.321850404	15212512.548279596
6750016.360817849	7130946.41997032	14288149.819977373	21450922.030737262	4657756.591951877	18104683.35404838	8623552.378769295	12078117.16138244	22792813.176694706	13518587.92150832	16172622.665843263	33515412.922123823	11292257.526698323	6506640.405752048	4666787.072776532	10194535.097836938	10908848.651056806	130773418.1994213	24736381.119610585	23073404.55512182	20393209.145478286	8360940.359981584	5150798.458993822	3667209.186757281	63958587.96620961	6552570.880472533	16965480.893586986	13228050.510081433	58095776.321850404	15212512.548279596
6740681.443267775	7130946.41997032	14288081.5689834	21420321.20599335	4643251.5261804545	18104683.35404838	8566167.98849301	12078117.16138244	22792813.176694706	13503886.583458476	16147426.739845831	33515412.922123823	11292038.643314114	6474858.4562121555	4558315.937293416	10193242.240023166	10908178.88159296	130773418.1994213	24736381.119610585	23073404.55512182	20393209.145478286	8260133.610285071	5109286.722576117	3665379.465164337	63958587.96620961	6552570.880472533	16660678.613382965	13228050.510081433	58095776.321850404	15212416.774761572
6740681.443267775	7125254.870739414	14288081.5689834	21181884.43078006	4565397.446204835	18006011.739206575	8482164.632208057	11747459.642378386	22573475.71089661	13503886.583458476	16098706.491695574	33321205.34631805	11142754.970582198	6474858.4562121555	4558315.937293416	10084019.436272454	10732156.202656914	130548006.97749713	24314061.015491802	22958016.495581884	20005147.4363295	8260133.610285071	4954020.554887625	3665379.465164337	63823547.4444489	6552570.880472533	16660678.613382965	13095788.209023897	58095776.321850404	15204239.256206285
6729826.260304908	6974599.622634706	14202352.984010112	21181884.43078006	4565397.446204835	18002503.66778872	8458615.556828823	11747459.642378386	22498486.28761745	13489674.666964827	16094236.609939072	33222498.096090488	11104324.497762963	6474858.4562121555	4547047.565269392	10084019.436272454	10732156.202656914	130548006.97749713	24314061.015491802	22958016.495581884	20005147.4363295	8260133.610285071	4954020.554887625	3665379.465164337	63823547.4444489	6551841.846336848	16289999.35479106	13060314.087340279	58095776.321850404	15096020.740920698
6659753.104980768	6860702.888750731	14095100.659668682	21181884.43078006	4565397.446204835	17994582.01845099	8458615.556828823	11747459.642378386	22498486.28761745	13440154.10390056	16048418.590362838	33222498.096090488	11104324.497762963	6441278.288364623	4530515.460352523	10084019.436272454	10726367.339638462	130435887.78782335	24314061.015491802	22865853.142020315	19961143.14794834	8205032.335662125	4952646.939497858	3636257.6849462753	63717754.11456812	6520732.465898844	16207482.323403206	13060314.087340279	57839154.442630574	14882702.66944774
6618534.593433208	6836967.564495304	14095100.659668682	20918328.377158534	4550450.936698143	17832366.09611295	8259934.306719218	11641673.102070598	22255882.454536438	13365076.288339516	15988530.752497785	33008572.401250955	11072958.376887608	6434760.673990042	4528621.645262118	9974260.897128649	10522686.140285656	130434915.98930325	24077686.008174144	22827626.047945824	19339733.596504945	8177548.74929851	4936564.802076914	3636257.6849462753	63717754.11456812	6520732.465898844	15932016.35318841	12933992.244657876	57839154.442630574	14740302.594872033
6410826.23667762	6836967.564495304	13838572.11595842	20823358.547885384	4523481.428900128	17631072.773814164	8259934.306719218	11379371.254863191	22139998.947443184	13266000.099394342	15736010.90363565	32446805.073801428	11031263.44882134	6283701.339237114	4525028.653297362	9974260.897128649	10522686.140285656	129616832.16018145	23872368.38335973	22330243.836842094	19071054.6272591	7960729.08726576	4889813.395286377	3611921.7225924837	62766795.21531917	6333440.870586611	15932016.35318841	12726687.87353815	57244798.3453321	14668839.976451073
6410826.23667762	6770705.260919411	13835512.394490419	20823358.547885384	4519417.30370232	17631072.773814164	8209770.052860591	11379371.254863191	22139998.947443184	13254776.840447767	15735206.723309405	32446805.073801428	11012928.424017001	6283701.339237114	4517104.579957142	9974260.897128649	10522686.140285656	129616832.16018145	23872368.38335973	22330243.836842094	19071054.6272591	7883888.121867098	4889813.395286377	3532082.232912628	62766795.21531917	6303767.02167733	15932016.35318841	12726687.87353815	57244798.3453321	14667798.084127065
6406160.245187655	6676735.301812928	13827617.763407603	20823358.547885384	4452977.493857382	17630386.049111236	8173133.582086041	11379371.254863191	22139998.947443184	13254776.840447767	15719016.393180402	32430775.622332923	10969512.919373076	6275192.250775761	4517104.579957142	9963829.919093747	10522686.140285656	129616832.16018145	23872368.38335973	22308264.196193688	19026572.556064017	7883888.121867098	4841118.457969847	3529838.657176746	62766795.21531917	6301961.051992729	15820525.699594602	12726687.87353815	57244798.3453321	13892567.957393926
6362302.7452199	6601774.189213803	13689757.74291901	20508888.579536233	4452977.493857382	17605375.12727499	7951834.868498416	11183094.720915273	21878727.700408846	13100528.660740554	15592732.021026216	31427603.940016605	10733693.061709886	6215588.757335937	4516242.356327005	9796933.00802702	10448087.41411742	128693557.9718943	23307886.163352996	22030413.31664182	18765820.904290292	7709687.559461654	4792779.091523064	3493475.7637748597	62424559.6334502	6293543.281805558	15717925.835149983	12694930.540575111	57005147.93160587	13892567.957393926
6351130.912202845	6577780.486360046	13276348.44293304	20044894.15619216	4452977.493857382	17451038.13248622	7945966.387255112	11151808.769982094	21878727.700408846	13041082.85577796	15575124.898842758	31414531.307064608	10716712.312110173	6215588.757335937	4504526.560527622	9794097.32626411	10217356.397710402	126739479.93416123	22269960.262660675	21259073.017083187	18208081.973937172	7709687.559461654	4695696.80695323	3493336.7190439017	60498773.622470304	6283155.327982211	15717925.835149983	12675501.23324	57005147.93160587	13892567.957393926
6351130.912202845	6577780.486360046	13072236.017360065	19650121.248666707	4295610.845764804	17431839.52373699	7940663.636731944	10661376.382722039	21878148.19682608	13001563.84013758	15178134.345149098	31186997.115755156	10610084.234616013	6196169.968231055	4504526.560527622	9672134.752205256	10199649.344349064	126739479.93416123	21785926.12835147	21196702.870303415	17869769.432117358	7709687.559461654	4695696.80695323	3493043.8733157637	60476242.3034542	6254603.986311126	15491221.482571978	12555245.821716087	56826977.10937759	13692276.894748647
6326077.12355859	6554749.003053122	13072236.017360065	19650121.248666707	4295610.845764804	17431839.52373699	7940663.636731944	10661376.382722039	21878148.19682608	13001563.84013758	15178134.345149098	31186997.115755156	10610084.234616013	6196169.968231055	4450934.03145267	9646626.23908148	10199649.344349064	126739479.93416123	21785926.12835147	21196702.870303415	17869769.432117358	7635432.026611711	4695696.80695323	3493043.8733157637	60476242.3034542	6254603.986311126	15472682.788701149	12555245.821716087	55999552.95406131	13685294.924276574
6116293.045123806	6427452.630890297	13049998.809898887	19631633.15057548	4257681.0699604815	17044765.763100017	7746344.279516097	10612653.262248134	21814489.932240665	12794839.688128918	15165681.165353015	30988230.272451185	10546033.515223889	6196169.968231055	4434971.190917812	9640891.940799192	10141439.162258565	126739479.93416123	21748695.39095515	21085506.03091508	17801678.630739294	7603430.887168574	4547545.407563261	3419666.399151594	60476242.3034542	6197402.090825686	15472682.788701149	12376273.753655365	55672891.55302334	13537670.097168276
6109896.15557053	6413438.893896621	12955156.346419698	19290025.46386745	4132039.136839937	16996042.42976165	7689671.605571835	10280135.132222896	21375454.00634901	12696893.633602988	14676605.49402458	30761173.71686693	10443401.756692506	6029649.665928308	4434971.190917812	9490664.013702877	9949372.64195502	125888758.0706935	21609087.269595277	20750969.91294717	17560879.24302344	7522102.380758821	4528135.674955055	3418891.5655785315	59877906.11892619	6073816.563639696	15472682.788701149	12145161.878558643	55198286.10180095	13505524.598152293
6109896.15557053	6354339.095970788	12911490.045015467	19290025.46386745	4132039.136839937	16996042.42976165	7689671.605571835	9952319.785237903	21375454.00634901	12696893.633602988	14676605.49402458	30761173.71686693	10312232.357724773	6027812.637956368	4423405.7149907565	9490664.013702877	9949372.64195502	125888758.0706935	21474840.67911897	20733449.796153415	17466600.9069833	7462908.219490151	4446913.159634544	3418282.2905096016	59773779.99120386	6073015.195591132	15351684.027610874	12145161.878558643	55198286.10180095	13505524.598152293
6079128.809450261	6353931.7116426425	12909816.626370952	19252022.02828787	4113786.1920766584	16991293.084329855	7633070.878307889	9713867.176999671	21169874.025062647	12662607.852614256	14676605.49402458	30761173.71686693	10312232.357724773	5977418.703285577	4378822.704259362	9255599.123284034	9941316.701795926	125668536.848508	21125254.427888878	20687208.639652908	17296015.092116106	7451092.987135969	4430124.241394037	3299482.719391821	59577382.705067456	6048683.530128216	15351684.027610874	12145161.878558643	54913141.15608093	13480726.954004208
6066532.2438903265	6263716.952469359	12893449.27028514	19211313.143079985	4087931.7433441943	16977891.3546693	7602469.159197265	9713867.176999671	21169874.025062647	12640841.368203716	14676605.49402458	30663107.029086325	10263745.30070364	5949976.089941127	4358502.639789616	9255599.123284034	9941316.701795926	125668536.848508	21125254.427888878	20679386.885359388	17115051.787403062	7403762.190916551	4400804.389345128	3299413.8202520753	59521010.68654335	6026248.583760298	15136361.856951574	12001186.09649074	54841521.53736789	13475703.118071428
6055500.060767696	6230150.973421209	12883710.380901312	19089669.97248809	4055226.1016884465	16951489.38866609	7548582.961710504	9713867.176999671	21169874.025062647	12622634.381398933	14557699.965736462	30659474.63638007	10263745.30070364	5949976.089941127	4358502.639789616	9254636.935615662	9936113.047498694	125614820.74979869	21083458.11145523	20673377.677346457	17101231.708639026	7403762.190916551	4386515.476006845	3287977.0618860605	59516899.8878619	6026248.583760298	15136361.856951574	11998487.273760786	54472058.138284445	13415762.735889351
5943678.94977344	6230150.973421209	12807456.535132647	19005454.2947715	4044898.7051011436	16804226.55649628	7520089.390137493	9595019.639398541	20737921.710032467	12521544.485553464	14390107.513450546	29942127.17375599	10201578.310417093	5949742.658236694	4358502.639789616	9148618.713579513	9867214.884196602	125024609.95207149	21033658.274736553	20332525.370957207	16915987.73425745	7396480.960349487	4366001.352080801	3278960.905569129	58869200.71856125	5999219.61597167	15008278.915590169	11952952.16321841	54472058.138284445	12934241.958839178
5892603.010695737	6211677.449550142	12807456.535132647	19005454.2947715	4003233.5083042053	16687554.837573098	7471199.2531324215	9595019.639398541	20713266.941893853	12521544.485553464	14390107.513450546	29942127.17375599	10201578.310417093	5937863.049180529	4336933.421454713	9148618.713579513	9696634.570738267	125024609.95207149	21033658.274736553	20270971.658200707	16915987.73425745	7351653.560085031	4366001.352080801	3195872.377039885	58869200.71856125	5999219.61597167	15005386.066862412	11842522.946184617	54472058.138284445	12934241.958839178
5892603.010695737	6175829.588949889	12807456.535132647	19003556.43995467	4000288.0829014233	16641622.03314519	7456128.894123637	9595019.639398541	20713266.941893853	12521544.485553464	14390107.513450546	29942127.17375599	10147895.290609503	5924127.043031646	4336933.421454713	9148618.713579513	9689119.200401591	125024609.95207149	21033658.274736553	20270971.658200707	16903559.552593704	7351019.657113176	4352051.518836791	3180346.084022971	58869200.71856125	5999219.61597167	14823385.818716582	11829237.607694179	54365979.79886464	12744122.93197017
5886353.888374889	6175608.98196586	12807456.535132647	18964859.772318434	3971559.309356555	16641622.03314519	7344907.179322589	9595019.639398541	20699058.8337413	12521544.485553464	14363410.671126695	29942127.17375599	10147895.290609503	5922116.038759373	4318339.602003155	9062053.873067118	9488387.459944759	124987560.65851672	21033658.274736553	20244653.80381697	16832106.126127455	7346463.255686154	4348494.627810566	3158254.978025348	58869200.71856125	5999219.61597167	14793278.025560416	11740217.4652928	54365979.79886464	12704246.183571147
5876258.413099683	6021734.257928602	12770806.043585561	18761460.85857705	3953377.1484352765	16412436.122134008	7335579.345393722	9595019.639398541	20659219.56950036	12382971.848838802	14298169.877824595	29937580.713676643	10147895.290609503	5922116.038759373	4290775.069985359	9062053.873067118	9488387.459944759	123907780.2391393	20933263.444955718	20244653.80381697	16804979.853012905	7140884.021649185	4346963.8756928975	3152569.8368213866	58052869.77978128	5934275.944012326	14668452.074503709	11622584.964619761	53823954.91900834	12573114.310886264
5807351.641216542	6021734.257928602	12645036.746113911	18597559.143985976	3892467.2737777797	16412436.122134008	7307699.417659449	9506386.005393296	20649717.853095237	12373336.265717812	14232202.521622216	29841175.437689863	10147895.290609503	5852797.548075814	4274618.116075526	9018677.680035058	9409336.24581832	123579307.90803647	20734420.64120802	20198457.694444884	16664431.92556628	7108887.040668767	4346963.8756928975	3152569.8368213866	57926202.67203184	5931389.373247798	14661375.323226444	11612192.31175259	53823954.91900834	12546673.750953047
5701859.409110864	6017704.434773368	12641432.007598413	18591388.667879403	3865960.1158267437	16321901.433775507	7210491.834955699	9182424.82718215	20394960.08163615	12373336.265717812	14014188.550882122	29300538.605319634	9957491.07421817	5852797.548075814	4274618.116075526	8841406.917917226	9317114.843696708	123406589.3194926	20701377.717879076	19994413.820460457	16408911.314635739	7108887.040668767	4346012.5188276395	3152569.8368213866	57918504.09814194	5931147.942918483	14643276.24517991	11417959.766712043	53773975.39127898	12472619.341790056
5660472.221208155	5977532.527169923	12488452.872338297	18418546.267840274	3806976.850797869	16265366.949045409	7195923.247843696	9040808.210401688	20308967.06370161	12209294.118040824	13735548.25317175	29102218.359335843	9951038.097919878	5680097.489224764	4265207.595219995	8841406.917917226	9317114.843696708	123140102.89553164	20632170.300905302	19882147.577752717	16117298.416544465	7066270.022262521	4294799.335986218	3092182.2225817	57312793.11287119	5728868.72083956	14637919.06551754	11417959.766712043	53162038.75301561	12429062.950818108
5643537.646251513	5974057.103911549	12332901.47429084	18384813.373419404	3788526.1598492665	16226074.94884884	7179684.772267129	8903809.739944467	20308967.06370161	12172524.325522328	13550368.124875445	28696952.328347486	9945893.817774165	5624024.245616488	4260183.671766807	8841406.917917226	9267152.184149964	123005369.94650719	20548411.94498344	19816354.704629965	16100916.409585051	7023282.97133	4285673.2741111955	3072609.5950683434	56867256.01712378	5695657.898787131	14599299.822369926	11247182.420040542	52979359.10954285	12316368.904931115
5572055.0571575565	5935109.180037046	12332901.47429084	18384813.373419404	3780197.075817729	15925660.695520774	7136449.002533846	8903809.739944467	20297444.156654052	12060303.558680773	13550368.124875445	28696952.328347486	9883721.077212056	5624024.245616488	4256967.642506318	8809645.437315797	8990943.592685578	122728452.93668416	20463561.83463681	19378564.92400901	16100916.409585051	7012415.440334702	4231979.066510467	3063739.182635662	56867256.01712378	5695657.898787131	14489382.453398999	11191932.429715468	52799444.56450302	12218081.590269666
5560638.850033907	5926319.499647094	12317937.969327094	18304075.70915334	3680183.788172776	15849615.043918742	7031923.499847605	8551136.88611727	20160286.930333894	12060303.558680773	13153141.429682238	27684263.496733733	9761383.96328944	5624024.245616488	4254270.078938515	8763900.755349789	8990943.592685578	122644243.42239012	20337070.441464268	19378564.92400901	15808321.551968891	6963023.435385421	4208045.302508846	3060172.132227951	56654501.19838347	5695657.898787131	14484963.024981206	11144075.765432347	52638763.11464428	12188872.283899765
5559774.772031785	5926319.499647094	12311976.707172062	18279340.828986004	3679999.6993224523	15849615.043918742	7024670.925458181	8551136.88611727	20147839.197954915	12060303.558680773	13153141.429682238	27684263.496733733	9761383.96328944	5624024.245616488	4150515.026753904	8755919.947524913	8990943.592685578	122634464.51035583	20337070.441464268	19378564.92400901	15808321.551968891	6807887.575995984	4167718.32739226	3059760.820218743	56654501.19838347	5695657.898787131	13859726.966825223	11126424.547131551	52638763.11464428	12188872.283899765
5559774.772031785	5909725.903879181	12283960.589739967	18164889.09029727	3679999.6993224523	15849615.043918742	6707678.067990121	8551136.88611727	20047867.348089468	12058732.884675533	13153141.429682238	27684263.496733733	9761383.96328944	5555027.526232601	4140850.183761459	8755919.947524913	8741038.079266366	122319078.45157646	20224886.68828666	19370579.641449247	15808321.551968891	6789960.686956232	4119932.9262567563	3031714.6929205274	56654501.19838347	5695657.898787131	13859726.966825223	10845429.450245315	52638763.11464428	12188872.283899765
5470390.160746577	5909725.903879181	12269208.313556941	18092909.77262651	3630232.085735716	15829861.147338422	6707678.067990121	8444727.01116134	19791914.117178302	11987357.842028055	13007834.74405609	27600809.796355516	9761383.96328944	5544448.402756988	4124197.3533291747	8685516.772489129	8722889.575061496	118228955.65622935	20159860.221947715	19140768.776585896	15605664.4243268	6710580.742315483	4119932.9262567563	3012784.4208037774	56408025.50104774	5661846.97650112	13859726.966825223	10830818.232427577	52388598.943062946	12095911.475798499
5470390.160746577	5904480.26095357	12255394.6659268	17791429.81208447	3630232.085735716	15793769.445003094	6707678.067990121	8026028.697815235	19584420.22430265	11987357.842028055	13007834.74405609	27375676.64491595	9625369.842976503	5544448.402756988	4124197.3533291747	8660516.2493175	8715630.953003298	118228955.65622935	20070665.593511168	18919116.207021497	15605664.4243268	6710580.742315483	4113389.502686698	3011071.9659573585	56408025.50104774	5661846.97650112	13859726.966825223	10710253.543917807	52388598.943062946	12080519.644900257
5465510.022308272	5878625.245227615	12059391.18203027	17771059.074654095	3629673.152044673	15793769.445003094	6707678.067990121	8026028.697815235	19552486.823055025	11941274.60474573	13007834.74405609	27375676.64491595	9625369.842976503	5502043.196136216	4124197.3533291747	8660516.2493175	8665160.66752037	118228955.65622935	19823377.26214999	18877461.108964257	15561582.033423228	6710580.742315483	4056454.7369106566	2955832.0753303417	56397768.06761634	5617341.306110221	13859726.966825223	10674742.287057834	52037675.84268374	11929547.217950216
5449347.294991466	5856272.8933564285	12059391.18203027	17667620.263016205	3623615.388242609	15793769.445003094	6619984.89651957	8026028.697815235	19473440.626872737	11941274.60474573	13007834.74405609	27375676.64491595	9600205.128663411	5501504.03657427	4124197.3533291747	8638388.182634883	8660417.88671033	118228955.65622935	19823377.26214999	18607462.60916047	15393864.625293335	6487661.609021257	4037584.2996241883	2954156.9917894346	56389073.46736163	5617028.778440494	13859726.966825223	10674742.287057834	52037675.84268374	11875907.203202676
5366240.926048824	5780148.293475215	12059391.18203027	17654992.17765156	3550656.898750675	15513935.143999394	6619984.89651957	8026028.697815235	19398925.650188293	11742136.27697544	12928158.172093771	27274500.503870167	9493589.399157178	5423633.348690688	4082712.619058593	8488792.74035159	8617358.394478075	117694863.630141	19823377.26214999	18607462.60916047	15344348.919212969	6487661.609021257	4032924.5132672144	2954156.9917894346	55792271.413315445	5538619.70546777	13748157.304097403	10603530.872204574	51498810.15287495	11759677.716726523
5366240.926048824	5688571.8499503825	12059391.18203027	17646602.219377358	3534018.0632164944	15513935.143999394	6619984.89651957	7980013.003463691	19384158.797848705	11742136.27697544	12868279.983774872	27025645.48247549	9478771.484808324	5389399.0642556	4062782.1251306427	8488792.74035159	8617358.394478075	117694863.630141	19815389.750194408	18607462.60916047	15331956.595728165	6487661.609021257	3999231.4583134237	2925851.7218373483	55792271.413315445	5538619.70546777	13748157.304097403	10596570.530005282	51498810.15287495	11759677.716726523
5366240.926048824	5672166.890559206	12059391.18203027	17639599.430597935	3534018.0632164944	15093705.107479552	6619984.89651957	7959407.450025967	18807367.36141927	11425336.023509547	12868279.983774872	26865445.835241213	9377560.977320146	5389399.0642556	4053849.1397874523	8434274.582020542	8384045.706073515	117694863.630141	19815389.750194408	18174090.834624525	14846810.92081357	6365998.724820745	3981712.545654167	2917818.1738219233	55784076.097947106	5355973.861646615	13552008.095653947	10357402.886286367	50826048.163830504	11576202.367563061
5340467.804365018	5664005.939561841	12059391.18203027	17639599.430597935	3490369.1998610087	15093705.107479552	6570807.708338118	7904513.777478825	18807367.36141927	11425336.023509547	12798623.113274539	26802063.23265915	9292075.453361148	5379222.897361217	4037280.641868763	8427492.133355388	8384045.706073515	117694863.630141	19815389.750194408	18174090.834624525	14846810.92081357	6365998.724820745	3965107.3415007074	2910654.7658020332	55766136.40493165	5355973.861646615	13552008.095653947	10357402.886286367	50826048.163830504	11502232.30098957
5190123.767575989	5657027.839278923	11614586.535380501	17339453.94156643	3490340.1791625232	15093705.107479552	6515020.472621836	7681861.403913967	18792174.11635156	11425336.023509547	12277739.713270597	26638244.58495641	9292075.453361148	5337262.61037427	4006515.5614263746	8421339.452231681	8384045.706073515	116377128.0189607	19412373.0615538	18165728.823148474	14846810.92081357	6357188.037270026	3963640.517922746	2862733.1583065353	55179226.33380123	5354928.428427888	13441234.923320822	10357300.198795484	50826048.163830504	11287700.363714386
5190123.767575989	5632439.044174812	11614586.535380501	17339453.94156643	3488384.5086112428	15093705.107479552	6497935.646967462	7679572.101129655	18792174.11635156	11425336.023509547	12277739.713270597	26366938.36536472	9292075.453361148	5304384.151251299	4001753.2487273617	8387136.543408169	8354422.930555784	116377128.0189607	19412373.0615538	18105076.932258774	14846810.92081357	6357188.037270026	3926550.511907463	2833753.470001473	55179226.33380123	5323761.112498483	13439257.912302885	10130131.3108832	50826048.163830504	11285274.430002507
5108520.50242489	5608173.778377074	11610886.15849725	17304159.44859177	3469476.502835312	15093705.107479552	6359191.476704712	7679572.101129655	18503093.551332388	11383531.803524544	12277739.713270597	26162412.351241607	9292075.453361148	5239171.261657217	3983726.836459441	8387136.543408169	8313723.195345147	116377128.0189607	19412373.0615538	17895880.171731915	14630010.223192463	6228123.573861987	3926550.511907463	2829667.536176707	55116910.67757458	5319517.526904007	13439257.912302885	10130131.3108832	50645411.969073385	11174435.749495612
5091561.633791474	5584004.93647605	11538307.760246435	17272869.45048885	3459205.5911599537	15076593.237860046	6359191.476704712	7679572.101129655	18461895.40550358	11272088.619913451	12271625.961573204	26108666.722596236	9231001.024241533	5209214.089937359	3956263.1742495433	8387032.839023666	8230440.678862531	116244597.16582683	19340247.910077993	17615969.407482114	14630010.223192463	6191633.545694409	3854491.829540043	2828306.719691479	55022653.8703817	5270857.591090496	13260526.367111327	10128694.292558115	50328156.86951957	11119629.905015413
5091561.633791474	5579019.9864819925	11538307.760246435	17272869.45048885	3435259.639467366	15076593.237860046	6359191.476704712	7651799.333737278	18461895.40550358	11272088.619913451	12222616.686709192	26108666.722596236	9231001.024241533	5201655.018944361	3948911.22832509	8375475.482464989	8230440.678862531	116244597.16582683	19289775.34638419	17615969.407482114	14630010.223192463	6169183.97238253	3836631.7778034415	2812381.3151839613	54966470.7534939	5246600.077214557	13241185.813915277	10128694.292558115	50328156.86951957	11119629.905015413
5091561.633791474	5563649.037024965	11535588.646953242	17269575.964242313	3435158.388944903	15034137.26506935	6358885.64363738	7636073.190535297	18461895.40550358	11255803.245938128	12220481.634525705	26108666.722596236	9231001.024241533	5150090.95696985	3946450.188292117	8360162.911286866	8169691.344002112	116225864.9595224	19289775.34638419	17615969.407482114	14618602.834817357	6169183.97238253	3836631.7778034415	2805215.510836149	54966470.7534939	5246600.077214557	13239749.188958462	10082141.102185536	50128207.40394979	11119466.557954133
5057255.407447618	5561426.417941799	11224904.060881812	16975866.432877537	3352435.508664357	15029114.37528747	6353071.920357037	7435215.180344042	18404947.131179497	11205938.402094308	12193244.17107987	26009660.617983546	9218428.994048098	5053116.981690084	3912409.494071645	8283787.926863892	8166125.683481958	115693893.25159536	19011809.80304978	17615969.407482114	14521717.986993644	6110359.678169931	3774521.732302374	2717053.9976465567	53998904.97494037	5172279.396076806	13093643.634328501	9973725.104616785	50128207.40394979	11119273.657318112
5026362.59437942	5483857.919451752	11224904.060881812	16960147.546612546	3352435.508664357	14928581.98623176	6264440.475796664	7421597.3793683555	18287420.460805293	11123838.660134215	12193244.17107987	25901783.308913358	9160032.973544572	4983121.666926985	3912409.494071645	8283787.926863892	8063693.437500266	115377469.13542739	18909132.797379084	17492848.189879112	14377238.89831744	6110359.678169931	3749981.5273448573	2717053.9976465567	53735577.79581188	5167605.895067313	13073107.03171619	9939011.157897333	50128207.40394979	11011866.492460532
5012589.903111254	5483857.919451752	11224904.060881812	16937677.4683656	3352435.508664357	14795078.298711475	6257264.790842238	7418198.82496449	18278425.02631131	11073868.696177654	11965803.449022792	25447570.17994129	9124481.703609852	4983121.666926985	3894202.421166847	8179939.097758867	8050073.649373083	115032245.42420039	18803762.66755046	17312737.5070857	14260492.99084064	6071439.310489455	3736955.457278167	2717053.9976465567	53735577.79581188	5167483.322238643	13038323.636745727	9939011.157897333	49736287.00373902	11010616.70789303
5011429.201456068	5391728.095662347	11224904.060881812	16904631.05301807	3352435.508664357	14784212.151883822	6254463.896574416	7411586.102677042	18225964.858470526	11060143.539197747	11965803.449022792	25409124.05144594	9113708.61544556	4983121.666926985	3830305.8997552022	8178162.628449581	8036698.626977916	115032245.42420039	18783542.61568557	17312737.5070857	14240840.165904226	6014551.546677964	3693138.4332227986	2717053.9976465567	53735577.79581188	5153725.801286721	12972387.802376606	9926053.144027881	49736287.00373902	10999764.068538325
4957939.403128182	5391076.780830485	11207908.05691436	16836356.089222364	3341331.3204335375	14775078.88948996	6156546.58327803	7380985.669432862	18018507.112448893	11037899.740459824	11965803.449022792	25375210.502917316	9016242.793839797	4887441.460800398	3830305.8997552022	8178162.628449581	7925176.855067885	114937232.83398335	18749789.696080428	17222191.95328487	14211575.883143833	6014551.546677964	3663570.1568657905	2717053.9976465567	53735577.79581188	5149209.445590582	12881292.150709547	9739608.4317187	48932632.21304606	10633417.423942357
4957355.638905551	5390434.083674773	11207908.05691436	16836356.089222364	3321842.4883841285	14762745.114965068	6130686.289713634	7336733.775586035	18018507.112448893	11037835.64020124	11965803.449022792	25373260.37585864	8980072.936020087	4886739.817039735	3828783.987512075	8178162.628449581	7925176.855067885	114928043.77642915	18749581.488598444	17222191.95328487	14211229.558921162	6014551.546677964	3647864.971311552	2682864.216276342	53735577.79581188	5124130.492906039	12860351.72913415	9739608.4317187	48932632.21304606	10633417.423942357
4924860.251415796	5390434.083674773	11053180.371961417	16588768.66061074	3316898.0549241905	14483499.638817541	6119401.456579292	7233179.644990804	17730541.278297953	10777561.313972462	11727149.20001241	24949557.991220348	8960735.135139352	4886739.817039735	3815690.0256485706	8085206.144770001	7812162.1371218925	114120708.68455543	18391702.58892439	16710019.052440412	13850355.52046983	5994192.594773678	3645666.9614806804	2679223.1595253353	52981404.10794019	5009062.273458661	12818230.43093431	9735266.730033232	48932632.21304606	10633417.423942357
4862477.463130011	5390434.083674773	11025327.14602261	16520686.120481392	3316898.0549241905	14483499.638817541	6119401.456579292	7229701.013789605	17730541.278297953	10777561.313972462	11727149.20001241	24949557.991220348	8891123.511498265	4886739.817039735	3815690.0256485706	8085206.144770001	7812162.1371218925	114120618.9860378	18391702.58892439	16710019.052440412	13850355.52046983	5962351.162584063	3574079.250845693	2679223.1595253353	52981404.10794019	4981315.1857997775	12818230.43093431	9683135.697237246	48780652.55539508	10598750.236216284
4862477.463130011	5390434.083674773	10999128.993605446	16520686.120481392	3316898.0549241905	14483499.638817541	6117497.689060632	7195432.64924801	17688699.228932336	10777561.313972462	11727149.20001241	24748239.38809327	8852084.893749192	4879435.309963376	3735750.3740479955	8085206.144770001	7810886.646784726	114054692.12262702	18391702.58892439	16710019.052440412	13850355.52046983	5934376.831601377	3511002.644672238	2664415.618703491	52981404.10794019	4981315.1857997775	12622434.430546347	9675475.88057717	48780652.55539508	10575166.534882223
4776714.410265066	5323265.486352615	10781033.952607881	16398044.362022884	3310862.4631660637	14327310.562383512	6110926.152292457	7104365.797157613	17321358.569697075	10685493.433134925	11604859.342264902	24154684.652867723	8606614.094433637	4867702.473507841	3686796.3606106117	7828160.513584727	7810886.646784726	113205453.30280237	17952060.865932897	16538044.760301773	13733143.354002476	5932865.032584434	3510146.8607950173	2662312.2834666716	52710669.87574913	4974279.997418093	12585496.825410845	9670648.398900017	48780652.55539508	10478526.74457895
4776714.410265066	5306932.6592140235	10737097.382589385	16325260.486917213	3310862.4631660637	14314009.09778984	6110926.152292457	7019204.0528677525	17321358.569697075	10685493.433134925	11587429.14264025	24154684.652867723	8606614.094433637	4867702.473507841	3686796.3606106117	7828160.513584727	7808106.465384757	113205453.30280237	17952060.865932897	16529400.569431165	13707801.478852624	5916914.029610274	3510069.837906854	2662085.512612358	52692784.40571348	4942604.659316701	12585496.825410845	9656667.445381096	48777685.637929946	10466604.618927129
4776714.410265066	5289111.781425214	10627840.946319096	16109230.36922318	3304256.9017441627	14314009.09778984	6082675.591752352	6807230.823844553	17286420.800313737	10685493.433134925	11413279.834831782	23996985.80613957	8432644.137708083	4804368.825221381	3644494.0312457876	7828160.513584727	7722364.697710054	112813567.24549839	17699885.581901312	16248112.186903503	13288747.075141013	5823750.1259232545	3510069.837906854	2653881.932975708	52178511.2658085	4942604.659316701	12503140.016923439	9296402.894996818	48486804.90912017	10450137.747469973
4772654.138728491	5289111.781425214	10627840.946319096	16079131.355300551	3268337.39314295	14202760.86548427	6053943.288467428	6807230.823844553	17259958.329876926	10599834.991605595	11412191.298964463	23996985.80613957	8432644.137708083	4785914.010906611	3605041.933863876	7828160.513584727	7621049.738407245	112813567.24549839	17696650.261018004	16248112.186903503	13288747.075141013	5823750.1259232545	3510069.837906854	2652619.713282908	52178511.2658085	4942604.659316701	12348449.85902041	9296402.894996818	48486804.90912017	10281083.007553509
4750716.210805996	5267125.672194011	10620129.427699544	16079131.355300551	3265930.3840727145	14202760.86548427	6053943.288467428	6807230.823844553	17157302.5588819	10599834.991605595	11397193.668099647	23996985.80613957	8432644.137708083	4785914.010906611	3605041.933863876	7828160.513584727	7621049.738407245	112813567.24549839	17696650.261018004	16248112.186903503	13288747.075141013	5823750.1259232545	3478111.879760682	2646863.8419296313	52170001.92378331	4929203.9393168865	12348449.85902041	9296402.894996818	48486804.90912017	10281083.007553509
4750395.512582125	5248708.96511979	10615157.644965373	16075788.784803487	3258431.3803797327	14029655.756033644	6046952.197727166	6807212.6216914365	17157302.5588819	10599834.991605595	11384946.52366178	23836881.247747235	8432644.137708083	4785914.010906611	3604713.6006150236	7828160.513584727	7427995.750987995	112813567.24549839	17693095.975936856	16122157.312044868	13288747.075141013	5823750.1259232545	3472185.8519139607	2636302.2796389363	52170001.92378331	4850825.945400251	12227624.128680183	9187713.258502645	48316429.17327412	10281083.007553509
4566722.387572368	5091396.343862064	10600333.161379656	16058473.12081168	3221974.4466662006	13923433.710107319	6046952.197727166	6754166.392093018	17002800.561776385	10336625.386491688	11185098.102264484	23836881.247747235	8414526.289471632	4724205.134333444	3563368.1407974195	7798219.865440575	7427995.750987995	112062300.24172027	17691813.61835688	16008841.05160792	13125137.051013466	5738175.458395997	3472163.0749895126	2614943.521248168	51651313.64784924	4850687.24543316	12227624.128680183	9187713.258502645	47631013.01947016	9896971.83154182
4566722.387572368	5037523.91764563	10592077.975716341	16055862.299807418	3221974.4466662006	13918472.377817774	6026486.445776092	6754166.392093018	17002800.561776385	10336625.386491688	11185098.102264484	23830315.450361934	8367181.32931994	4696156.427100777	3563368.1407974195	7783584.974887484	7427995.750987995	112062300.24172027	17688560.50834821	15863867.26353392	13125137.051013466	5725570.776978749	3452566.5395845817	2614910.2078924933	51651313.64784924	4850687.24543316	12208341.059548669	9186599.785262942	47631013.01947016	9896971.83154182
4518276.072490142	5037523.91764563	10433196.74386007	15778311.424180737	3213369.2971975543	13917135.701035624	6008379.623641988	6743028.541471937	16959905.291529093	10332981.184742218	11057958.634725912	23738409.143441897	8343091.644828844	4652298.952094798	3562522.338442627	7760924.8151515	7417513.814278399	112014873.51283802	17197302.18936734	15863706.938364176	13094300.831567883	5709532.798959273	3440910.248108592	2608751.184566067	51509618.6961378	4829303.631962651	12205593.107339831	9122964.404657986	47298220.73749361	9652021.517363446
4518276.072490142	5037004.433311222	10431340.338865824	15778311.424180737	3209294.1584471636	13917135.701035624	6000502.8881468605	6620753.925962218	16892749.667737663	10303651.464462917	11057958.634725912	23361537.395606842	8184799.094129662	4631452.186546991	3560150.9758621734	7756363.219489968	7414308.648402478	111704872.34261727	17197302.18936734	15849356.277123997	13094300.831567883	5655347.473891255	3439508.484263815	2605029.8507771306	51482621.37394094	4829303.631962651	12197504.106107289	9122964.404657986	47298220.73749361	9652021.517363446
4518276.072490142	5037004.433311222	10176987.407089837	15675837.490082184	3209294.1584471636	13917135.701035624	5997968.045711202	6585865.182233229	16889893.943919994	10282932.312058916	11057958.634725912	23361537.395606842	8184799.094129662	4572037.5871725455	3556001.8765870864	7756363.219489968	7305767.559749365	111654740.60353462	16934242.100939456	15808725.828684954	13094300.831567883	5646874.342528997	3384810.965016474	2604721.6688449	50981723.58016139	4814456.196987296	12157095.110953195	9037738.139441423	46623849.497718364	9347404.84853193
4375619.407638501	5037004.433311222	10162945.413757091	15675837.490082184	3209282.0570934843	13903129.47767479	5780825.162036608	6570557.83536639	16683903.417415168	10257145.436779942	10835836.086162074	23361537.395606842	8184799.094129662	4486380.322893827	3554453.60282951	7719125.226122032	7236194.249662894	111534907.03507183	16934242.100939456	15491198.512624934	12685494.90786883	5644408.048343861	3334020.67108527	2565248.5991516137	50981723.58016139	4790893.773915495	12153344.252300795	9037201.824498776	46275583.09191342	9268416.451833978
4372225.019345932	4948017.302335219	10019196.729430621	15406069.782474348	3125026.0855649053	13864604.44080345	5780825.162036608	6369586.702710954	16683903.417415168	10235281.517175755	10835836.086162074	23183623.61109107	8057836.888290587	4466400.8513184	3553451.926788872	7681828.087975258	7222665.328286312	110320352.34253754	16677194.68782481	15397878.18109935	12685494.90786883	5596049.24542095	3334020.67108527	2556471.045640953	50338344.872432694	4788853.258248705	12127979.63565067	8986431.080325011	46275583.09191342	9268416.451833978
4372225.019345932	4925583.2457018895	10008088.984351624	15404868.3973589	3115122.914054427	13765435.926335353	5738417.008535595	6369586.702710954	16683903.417415168	10228972.611051565	10835836.086162074	23177151.8572556	8039051.246699869	4466400.8513184	3544501.193726491	7668607.409144691	7101357.945606841	110320352.34253754	16669868.792761263	15386656.60543989	12685494.90786883	5596049.24542095	3327264.656454952	2556471.045640953	50338344.872432694	4728800.919056049	12111133.374258215	8885195.742737079	46275583.09191342	9268416.451833978
4324998.8840050595	4900442.128888119	9873357.318765583	15347251.47679532	3101011.550752924	13528634.556345098	5737933.783880316	6363593.2163665835	16338537.341948345	10013216.113470228	10713646.099104963	22834659.518206395	8039051.246699869	4466400.8513184	3530457.912325675	7643098.169840556	6931564.707759568	110121175.25735302	16618963.88970014	15136210.775481619	12455587.056867532	5589072.208344313	3308751.5939874756	2522787.0135842906	50246309.86990358	4696962.918332122	12087640.12298875	8728362.437632272	46275583.09191342	9268416.451833978
4324998.8840050595	4872122.514945388	9873357.318765583	15155622.313063007	3101011.550752924	13528634.556345098	5728188.990306934	6359271.514482586	16338537.341948345	10013216.113470228	10713646.099104963	22673910.616770994	8039051.246699869	4448028.292090248	3525031.66089094	7643098.169840556	6931564.707759568	110121175.25735302	16374760.728604058	15136210.775481619	12455587.056867532	5561593.070855427	3301666.104089262	2510159.405821552	50183063.05875568	4696962.918332122	12087640.12298875	8657394.806110568	46275583.09191342	9267417.300907534
4324998.8840050595	4832416.291961139	9873357.318765583	15023913.185891751	3097798.678745218	13528634.556345098	5728188.990306934	6276864.611994106	16338537.341948345	10013216.113470228	10469394.371378347	22399105.326448373	7901473.359811545	4448028.292090248	3515363.8080625595	7643098.169840556	6931564.707759568	109716416.32854249	16257873.99648717	14896664.798569372	12255079.814183122	5561593.070855427	3301666.104089262	2510159.405821552	50170897.83033421	4683002.198963964	12086098.47109449	8632221.636051495	46014090.346016064	9143448.786587747
4324998.8840050595	4807571.971909695	9873357.318765583	15023913.185891751	3095146.113876627	13261415.680343533	5727263.826527565	6276864.611994106	16338537.341948345	10013216.113470228	10469394.371378347	22399105.326448373	7901473.359811545	4446947.866190784	3500787.7060471796	7626480.6128074145	6931564.707759568	109716416.32854249	16257873.99648717	14896664.798569372	12255079.814183122	5546303.110195128	3274457.680245389	2497912.1314782407	50170897.83033421	4672514.2068918655	12068013.794998279	8626024.574500045	46014090.346016064	9108028.674612587
4281493.958421964	4807571.971909695	9710484.166281126	14879836.449090093	3052733.4085299633	13232422.74310751	5644405.896369402	6276557.988114873	16154152.073820448	9958873.168574711	10469394.371378347	22359752.975575414	7886176.956164524	4373241.380272097	3461230.227485409	7591101.920619477	6877063.830396688	109445235.73267251	16127638.249720575	14864832.217043182	12255079.814183122	5448286.6442144895	3184843.601437449	2465636.5357289817	49701102.2620474	4649329.159908738	11812051.368452344	8504015.454559678	45597235.32919745	8969833.453566601
4281493.958421964	4751625.116459014	9710484.166281126	14879836.449090093	3044063.506537163	13186546.174784832	5644405.896369402	6208716.804172151	16154152.073820448	9950986.278005572	10445649.358417995	22207627.382081486	7886176.956164524	4355140.478196841	3456517.0284228763	7548350.706470253	6866109.21117079	109254574.62211655	16127638.249720575	14755170.311234089	12192588.405876068	5443690.720589422	3184843.601437449	2465636.5357289817	49676965.06185126	4575135.228144231	11812051.368452344	8499655.301751666	45597235.32919745	8892127.140949465
4281493.958421964	4653780.080521682	9710484.166281126	14841430.425579997	3042328.583460353	13186546.174784832	5644405.896369402	6208716.804172151	16149261.793076988	9947096.629229134	10445649.358417995	22196328.398273114	7884824.246111834	4347061.7430069195	3397890.720864718	7420148.726609405	6866109.21117079	109177927.99133505	16115739.102307152	14755170.311234089	12192588.405876068	5404074.0134814195	3184843.601437449	2463072.3236787217	49670270.290870965	4575135.228144231	11537761.754103715	8499655.301751666	45597235.32919745	8886556.72046303
4281493.958421964	4653780.080521682	9690258.677217934	14821412.31590839	2961466.347557352	13015310.74805224	5534531.032763158	6145365.813227234	16011742.406737033	9928126.672935065	10377225.19390254	22008340.993420143	7823739.754803842	4308498.492699241	3393184.402768357	7415112.043959388	6741330.040877611	109177927.99133505	16018185.57499296	14755170.311234089	12038900.885717064	5385146.618606617	3178863.226667996	2463072.3236787217	49489014.575929224	4575135.228144231	11537761.754103715	8337055.001349705	45562009.56753924	8822326.079603393
4251805.297914508	4649735.217753431	9616874.067209797	14783328.597226776	2961466.347557352	13015310.74805224	5534531.032763158	6145365.813227234	16011742.406737033	9894239.102242904	10060759.435995342	22008340.993420143	7823739.754803842	4290928.229932497	3297814.7514456348	7414002.200600114	6741330.040877611	109177927.99133505	16018185.57499296	14750469.496028123	11713600.60102848	5372178.090364416	3123730.6112862006	2458343.388207294	49489014.575929224	4572670.384482128	11350042.622929351	8337055.001349705	45141217.708559066	8738212.203891467
4116691.4057339053	4649606.902499494	9519491.234706901	14572148.331699561	2961466.347557352	12996086.686487107	5534531.032763158	6132748.2551212795	15939910.369527794	9875282.287688725	10030060.528434511	21974978.69892078	7823739.754803842	4290928.229932497	3297814.7514456348	7413717.393914752	6729588.4062624285	107915840.47355406	15885859.274722561	14463004.846126195	11695101.877063049	5372178.090364416	3117974.4517433876	2458343.388207294	49361580.13882786	4571850.493445946	11350042.622929351	8337055.001349705	45141217.708559066	8731465.619240386
4085828.0134027554	4646029.2408160735	9484080.300953642	14557035.522696005	2961466.347557352	12973712.225920092	5494572.4763597585	5980047.3672142355	15936699.190742398	9865369.292206975	10030060.528434511	21746273.001458507	7823739.754803842	4287564.62093408	3297814.7514456348	7392944.740664025	6705994.986617649	107915840.47355406	15884286.833771998	14403117.401232416	11695101.877063049	5236998.77848659	3086862.7840478783	2458170.7852742877	49361580.13882786	4570065.7121255975	11350042.622929351	8337055.001349705	45111912.23715	8712345.592496727
4079400.9094339884	4645617.121853936	9451978.44171038	14430877.428907512	2961466.347557352	12957239.426426824	5477749.790430118	5980047.3672142355	15784558.950665599	9725596.262175301	9988781.468184844	21504058.774618722	7658042.226417813	4282109.503430042	3297814.7514456348	7286837.906253404	6705994.986617649	107329875.1796527	15720633.5897429	14322525.642882535	11595410.983814374	5236998.77848659	3073711.6476655407	2441807.674430867	49014082.47068714	4561866.242391634	11350042.622929351	8337055.001349705	44801428.933293	8644742.964358963
4067915.186782965	4645617.121853936	9436620.54316555	14401063.711806482	2961466.347557352	12939967.910607705	5130633.73481664	5957250.1558634145	14938277.624970455	9709820.111459868	9855124.22526186	20443334.948221516	7648779.708386554	4280067.869534907	3297814.7514456348	7278938.784161836	6692566.871758719	107329875.1796527	15686952.773707272	14277635.118236247	11489778.155649606	5236998.77848659	3073711.6476655407	2426626.4049062305	49014082.47068714	4556529.440467332	11188633.703912934	8232193.66326637	44786179.803033605	8627230.55690974
4059360.5111266607	4582876.361616247	9432187.294958647	14401063.711806482	2960184.441639623	12934087.109116368	5130633.73481664	5922554.654591237	14938277.624970455	9709820.111459868	9802787.538976781	20443334.948221516	7648779.708386554	4278249.933252667	3297814.7514456348	7278938.784161836	6682697.070537907	107329875.1796527	15686952.773707272	14201536.758163247	11436064.817738444	5236998.77848659	3061954.724138668	2424454.0314444937	49014082.47068714	4504266.056765792	11188633.703912934	8214565.409850968	44786179.803033605	8623892.770238997
4059300.2535385084	4572604.219109186	9372129.463956948	14353278.715388158	2936045.853842151	12887362.593046382	5115920.647466978	5922554.654591237	14938277.624970455	9697480.398290278	9744177.838305438	20443334.948221516	7645778.807901538	4218149.704210541	3292701.4034890705	7278393.122526454	6637744.476807885	107329875.1796527	15627810.383295668	14201536.758163247	11333168.788498536	5180425.368946652	3044449.555365167	2395846.5342425327	48877168.9255813	4503522.670845543	11186306.57368237	8170202.717116251	44635089.79265802	8544536.728783138
4059300.2535385084	4560885.173817198	9372129.463956948	14352547.00685059	2936045.853842151	12887362.593046382	5115920.647466978	5922472.101644475	14938277.624970455	9697480.398290278	9743694.05883894	20443334.948221516	7645778.807901538	4218149.704210541	3290909.7350973818	7277534.720504016	6637744.476807885	107329875.1796527	15593549.391822234	14198605.82772241	11333168.788498536	5179496.554434304	3044449.555365167	2395846.5342425327	48877168.9255813	4500565.813681783	11181772.650097732	8170202.717116251	44635089.79265802	8544536.728783138
4059300.2535385084	4547525.87390743	9372129.463956948	14352547.00685059	2924159.2278863727	12887362.593046382	5076357.770163175	5899927.648851255	14933815.476738648	9697480.398290278	9684099.547922181	20324420.41667212	7596701.341837636	4217489.780158371	3289897.9572358704	7259358.114833829	6637744.476807885	107253316.06012456	15592935.836179748	14198605.82772241	11312491.40405054	5171684.21987611	3044449.555365167	2395846.5342425327	48680008.91528175	4498734.714741594	11173031.327063043	8027481.465993654	44635089.79265802	8544536.728783138
4049918.3138589845	4545696.238397929	9372129.463956948	14352547.00685059	2924159.2278863727	12595509.514034605	5076357.770163175	5885381.159527344	14640562.406081226	9508662.577878632	9668356.011782302	20161415.326579764	7596471.693819216	4215795.441016377	3289897.9572358704	7255885.830814215	6637744.476807885	106141563.82481448	15592935.836179748	14019329.09726649	11228870.98473097	5096109.401971254	2956803.3749964926	2395846.5342425327	48569755.91301614	4460695.415115772	11172037.262186417	8027481.465993654	43967260.29905049	8418542.477886746
4026233.5715593314	4514559.278942258	9291117.528636966	14257378.135449331	2918099.21074909	12595509.514034605	4950010.398225554	5876772.045538154	14640562.406081226	9508662.577878632	9600486.248750472	20161415.326579764	7588399.473390867	4210353.984078385	3283931.8806593553	7239382.4352861745	6612282.797020171	106141563.82481448	15451895.028935587	13971367.122769179	11228870.98473097	5089161.645721802	2956803.3749964926	2395846.5342425327	48569755.91301614	4443399.7455995595	11115374.049212191	7972428.16146306	43967260.29905049	8418542.477886746
3953403.3418921777	4467519.975099011	9291117.528636966	14132716.601088932	2898452.9356368454	12595509.514034605	4950010.398225554	5866171.30098644	14640562.406081226	9508662.577878632	9528698.663125675	19974462.412019264	7588399.473390867	4192994.4661845737	3278986.8217210667	7105068.154997674	6602480.468802497	106141563.82481448	15451895.028935587	13911628.186841423	10984399.296357216	5089161.645721802	2956803.3749964926	2390230.3126195944	48179206.28215257	4443399.7455995595	11062151.611487878	7972428.16146306	43967260.29905049	8122968.533765557
3943282.2181274197	4467519.975099011	9107840.131556451	14132716.601088932	2898452.9356368454	12389015.353420444	4950010.398225554	5848778.22553661	14631141.650397418	9382816.386090312	9518453.267765708	19974462.412019264	7547904.874635809	4139373.658055946	3183301.565793047	7105068.154997674	6580477.380958786	105630107.41178101	15348564.351903237	13846824.31797506	10984399.296357216	5039411.145082526	2920591.1805848056	2366048.3671682095	47804405.58023543	4441573.038990619	11044349.053389918	7972428.16146306	43367523.14172141	8122968.533765557
3943161.1092900382	4463334.550563617	8971461.25418213	14103731.267935412	2898452.9356368454	12389015.353420444	4824439.948390799	5847168.67770618	14554386.489814786	9382816.386090312	9516934.107322484	19974462.412019264	7431566.183553893	4139235.6531477408	3183301.565793047	7103443.966069134	6549379.098821298	105433017.96757308	15121759.924712345	13704505.754895538	10984399.296357216	5008700.651779686	2894497.696837608	2317166.0902543464	47736541.636399575	4428103.244419508	10991147.827686992	7959553.663774066	42872958.72036814	8122968.533765557
3934174.21721107	4457875.05263477	8971461.25418213	13970230.304793643	2882684.775454349	12389015.353420444	4817483.321589562	5814317.462854035	14412434.99045744	9323241.435517102	9516934.107322484	19974462.412019264	7431566.183553893	4139189.9490525634	3183301.565793047	7100267.23148401	6535899.685794565	105433017.96757308	15121759.924712345	13704505.754895538	10973280.725603404	5002072.635471124	2829189.9103663266	2315900.9319240414	47709907.95515625	4407335.511873522	10991147.827686992	7948333.986610413	42872958.72036814	8105909.064631262
3925931.156978108	4451762.992710398	8948726.472740743	13822342.806886042	2856935.1614559735	12207096.369829627	4816847.352694874	5791490.635867965	14327997.271370916	9265481.938444782	9516766.541096658	19973916.28207212	7431566.183553893	4138756.327725875	3158236.1783043756	7047602.617550578	6535899.685794565	104491592.4256148	14861548.379980607	13480196.06264133	10914158.12446391	5002072.635471124	2827761.8420928554	2315780.8373136558	47497181.85714258	4398069.697419976	10980023.347033167	7940513.176063644	42872958.72036814	8100881.296243603
3906913.0532497447	4361209.286740419	8854413.052106617	13757961.076822586	2831768.3507662397	12207096.369829627	4816847.352694874	5767366.812425031	14325472.104844768	9265481.938444782	9138000.175858103	19193738.71402857	7396775.180941084	4138756.327725875	3157694.939457759	7024520.489248146	6304676.607073462	104491592.4256148	14861548.379980607	13480196.06264133	10853070.160720594	4998462.100580304	2806721.884804607	2260915.4364964757	47497181.85714258	4326392.938047771	10843566.508795053	7774260.632655554	42654040.637479	8015770.912301518
3906913.0532497447	4311227.9684816655	8854413.052106617	13757961.076822586	2814338.861899032	12207096.369829627	4816847.352694874	5673215.4654790005	14325472.104844768	9265481.938444782	9118212.323798537	19193738.71402857	7390681.4355437895	4116459.9359579943	3154818.4191260566	7024520.489248146	6304676.607073462	104491592.4256148	14861548.379980607	13430374.821794122	10765899.61096781	4901514.811480522	2787844.6683875807	2260915.4364964757	47379258.74264194	4300223.265660503	10843566.508795053	7709391.806765002	42545659.46937846	7923557.172387107
3905035.227732914	4308312.8123835735	8747198.853236627	13633880.550740365	2804215.3218739815	12207096.369829627	4763855.813183255	5673215.4654790005	14058219.452281222	9252625.39509991	9118212.323798537	18908570.060366683	7389825.943242663	4064725.5996189127	3144416.1575966007	7024520.489248146	6304676.607073462	104121432.11778334	14836845.665572358	13430374.821794122	10765899.61096781	4800626.70227756	2786639.4854237293	2260915.4364964757	46965338.50445558	4300223.265660503	10843566.508795053	7666858.85247853	42421247.106019266	7743429.571657541
3903549.857995482	4306922.054334333	8677737.716656972	13554266.91451186	2804068.8906763815	12175429.81158841	4763855.813183255	5659747.611309178	14058219.452281222	9223345.735276263	9118212.323798537	18908570.060366683	7290488.804551591	4033773.495373398	3144416.1575966007	6981403.3029556135	6304676.607073462	104121432.11778334	14736774.547859669	13430374.821794122	10756180.435784345	4752427.943356238	2786639.4854237293	2255859.917510166	46922007.10163927	4300223.265660503	10763505.91951516	7666858.85247853	42403327.52146151	7743429.571657541
3898462.5987349157	4306341.271361268	8662039.157077357	13554266.91451186	2804068.8906763815	12167229.90264879	4763855.813183255	5648615.645672575	14058219.452281222	9217542.440890132	9118212.323798537	18908570.060366683	7290488.804551591	4033773.495373398	3144416.1575966007	6981001.602391297	6304676.607073462	104120582.67096645	14696972.645427223	13430374.821794122	10756180.435784345	4744175.779776332	2786501.8649853575	2255859.917510166	46922007.10163927	4300223.265660503	10729722.142547797	7666858.85247853	42104933.16103643	7743429.571657541
3898270.9143811264	4305885.5457689995	8651901.110931529	13553614.27231272	2804068.8906763815	12163587.799848065	4750919.43139956	5640490.354951733	14058219.452281222	9217515.106687928	9026609.737239156	18805862.41472641	7290488.804551591	4033773.495373398	3144416.1575966007	6972067.191569296	6304676.607073462	103729097.77044365	14696972.645427223	13429564.720534354	10749421.069628023	4742734.734095056	2747967.9060807345	2255859.917510166	46751754.0390445	4300223.265660503	10728199.279448992	7589790.965281655	42099275.975949176	7661711.509911678
3847526.214454206	4265231.883621725	8522750.692477426	13396605.261030862	2773352.830836222	12050548.727466775	4693463.103036524	5631275.738187592	14052407.091253875	9144223.949811358	9026609.737239156	18805862.41472641	7205643.895189715	3991658.349995458	3144416.1575966007	6969777.448158393	6224116.733815103	103729097.77044365	14522502.626743592	13402293.29642806	10698233.90289837	4729304.917566811	2741436.967683651	2212908.532722219	46751754.0390445	4275197.515528406	10728199.279448992	7589790.965281655	41724968.19092849	7659551.907959719
3807001.6002356126	4265231.883621725	8522750.692477426	13396605.261030862	2773352.830836222	12033957.212271515	4676487.391922894	5600465.772379258	14042640.664916126	9050811.255976845	9026609.737239156	18805862.41472641	7192251.423010083	3991658.349995458	3144416.1575966007	6965498.000318379	6224116.733815103	103480329.14878315	14522502.626743592	13301745.907172093	10680082.489061004	4729304.917566811	2722560.2524698833	2212908.532722219	46637798.09874408	4275197.515528406	10697523.555902813	7578385.466866118	41724968.19092849	7659551.907959719
3807001.6002356126	4265231.883621725	8522684.316655366	13396605.261030862	2767351.292074183	12027422.915486392	4676487.391922894	5585321.576795016	13962095.632227242	9050811.255976845	8981744.03026977	18578780.279496044	6973665.173643448	3991658.349995458	3141333.0977503606	6948011.9248428475	6224116.733815103	103330113.27230124	14522502.626743592	13296314.777879596	10659867.593040928	4666312.521036939	2685565.0713280383	2210986.946187021	46522674.963157766	4268742.670197322	10589627.006216455	7558953.800675829	41724968.19092849	7559671.880145157
3796419.1975600473	4248441.024526801	8238689.222788803	13359682.399896499	2767351.292074183	12024569.18986794	4676487.391922894	5545035.198810205	13962095.632227242	9050811.255976845	8967229.834967742	18573387.392226618	6973665.173643448	3991658.349995458	3114628.5457846923	6880776.883835686	6221665.975951412	102149516.40318431	14394647.358194496	13253382.239848513	10557787.589705126	4666312.521036939	2685565.0713280383	2198936.3780568154	46187875.86155761	4268742.670197322	10589627.006216455	7558953.800675829	41331481.882548355	7559671.880145157
3776178.648970073	4214821.0057143	8238689.222788803	13246208.270112207	2763319.7063528704	11829887.11505784	4645284.131193158	5542936.038993988	13671254.600574352	9006678.301240817	8782451.607437639	18445699.826203406	6973665.173643448	3990543.4859444313	3108419.5354232946	6880776.883835686	6175178.696624966	102149516.40318431	14394647.358194496	13125154.129208194	10365582.89530686	4666312.521036939	2684301.4479534216	2194526.313646368	46187875.86155761	4250060.349391941	10570724.230248487	7403938.417991305	41331481.882548355	7559671.880145157
3734942.8650095495	4198259.859144908	8238689.222788803	13166750.279757524	2754350.3146201503	11819157.12663478	4615615.001601556	5542936.038993988	13671254.600574352	8983578.628399977	8777093.002206322	18408615.561399695	6973665.173643448	3950918.499911808	3058698.609064699	6873510.233169948	6153316.726381536	102134295.44496703	14394647.358194496	13097086.085226558	10354599.781558324	4661017.56128604	2678649.983806908	2191840.6005248916	46187875.86155761	4250060.349391941	10496063.29725205	7402669.059321408	41331481.882548355	7460637.479812379
3667288.8826730815	4161576.1164484844	8238689.222788803	13157285.526771013	2739192.730895611	11819157.12663478	4615615.001601556	5533742.26765311	13656906.350633753	8957981.638434721	8777093.002206322	18104569.497086067	6969531.9852955	3948628.8625856754	3030847.71930898	6760622.200343961	6153316.726381536	101796916.90512909	14302697.8279303	12927728.124391548	10349226.606808377	4637093.06940833	2673440.383531678	2191840.6005248916	46069469.096777484	4245404.884124878	10449509.959260307	7402669.059321408	41080313.68116944	7460637.479812379
3641964.6548442813	4154391.484548721	8238689.222788803	13077187.139787162	2739192.730895611	11686671.367590914	4581510.891855296	5443862.281497981	13526916.920647632	8845562.31602931	8683194.742606401	18104569.497086067	6969531.9852955	3943292.408914653	2955048.5821999116	6760622.200343961	6153316.726381536	101796916.90512909	14302697.8279303	12926376.198238576	10230942.961401636	4538317.879092705	2647163.879634407	2191823.593057273	46069469.096777484	4226570.049609494	10307929.809451265	7317534.241960058	41080313.68116944	7460637.479812379
3627258.0276287305	4142641.1477754447	8226259.390684673	13006589.615825003	2731872.227918962	11686671.367590914	4580982.002222792	5443862.281497981	13515492.373691157	8845562.31602931	8683194.742606401	18104569.497086067	6969353.083233451	3936920.741279037	2955048.5821999116	6760622.200343961	6153316.726381536	101796916.90512909	14302540.137435831	12904333.001480332	10230942.961401636	4538317.879092705	2636627.606781909	2191025.102891182	46069469.096777484	4198643.596566334	10307929.809451265	7317534.241960058	41080313.68116944	7435236.761612898
3627258.0276287305	4025255.4953899784	8203191.850108525	13006589.615825003	2720952.0467959032	11654652.431856135	4571190.560312417	5430349.310109888	13502806.152507007	8844460.936996408	8568074.04181305	18004618.27643649	6957826.884788849	3892784.680042882	2955048.5821999116	6760622.200343961	6122871.757118123	101651092.93228333	14281409.595137173	12891728.037563529	9976137.564383516	4538317.879092705	2634856.154064641	2186888.3304876117	46069469.096777484	4148634.5330767063	10165579.81944406	7267271.268793924	40872615.16044679	7381442.056238882
3611559.576301464	4025255.4953899784	8195367.860804526	12942893.796173083	2713738.3853187286	11654652.431856135	4541379.638967054	5408622.3335321145	13493795.898549741	8838764.945102263	8568074.04181305	17992790.17724832	6945960.200805204	3891188.3537802715	2955048.5821999116	6760622.200343961	6083409.228131316	101651092.93228333	14263131.08596191	12874334.432674501	9976137.564383516	4538317.879092705	2610557.1111256923	2186888.3304876117	46016818.499267444	4148634.5330767063	10165579.81944406	7254793.266794665	40872615.16044679	7381442.056238882
3600495.6372828786	4025255.4953899784	8172984.43814491	12942893.796173083	2708389.4339376925	11654652.431856135	4534353.734199849	5408622.3335321145	13359144.059318097	8834135.347479105	8564643.786884494	17992138.15406823	6914284.679572868	3874808.1178182494	2952197.9970168984	6760622.200343961	6062616.728390635	101510044.81891109	14242398.527254341	12858058.608622214	9931350.435299266	4436501.8327197945	2610557.1111256923	2186103.6322601	45680311.96081749	4148634.5330767063	10165579.81944406	7251295.943244646	40872615.16044679	7372540.475326134
3600495.6372828786	4000818.9580060467	8153065.989271633	12933866.224354018	2674034.7423257194	11654652.431856135	4533078.635180858	5392231.516679033	13355853.193234248	8833978.873015326	8559348.73513044	17992138.15406823	6899444.1373028355	3867449.2677413896	2952197.9970168984	6760622.200343961	6062616.728390635	101510044.81891109	14109638.500749057	12825962.460953996	9931350.435299266	4436501.8327197945	2610557.1111256923	2169554.43273591	45680311.96081749	4141068.8000543625	10164362.451019632	7244428.116917702	40855222.43572784	7368363.886060489
3600385.187709001	4000818.9580060467	8149049.227611008	12915533.315408673	2674034.7423257194	11654652.431856135	4531723.902787249	5346661.147922464	13344727.33419882	8830743.660369419	8559348.73513044	17992138.15406823	6822909.264971808	3866175.189789466	2952197.9970168984	6760622.200343961	6047371.4774051765	101510044.81891109	14109638.500749057	12825916.92476217	9931350.435299266	4415232.135017751	2610557.1111256923	2169554.43273591	45680311.96081749	4141068.8000543625	10151656.331261445	7243265.25007705	40783876.538970634	7293012.865583234
3569541.747155048	3972391.8443094883	8089504.201511416	12850063.648435028	2656983.4909004592	11528300.694641277	4524900.777413426	5295233.069283815	13242861.375436008	8790856.209846847	8490984.73406869	17653396.307826877	6784315.21509988	3851986.8292546477	2952197.9970168984	6621815.99917909	6026940.97512661	100834232.42315996	14109638.500749057	12696579.978830503	9882744.688861802	4388375.393018505	2585154.921685907	2163142.060518768	45365153.04704584	4141068.8000543625	10090482.890932228	7243221.992456303	40635337.964537956	7274944.107821247
3514306.3632395025	3972391.8443094883	8056272.880574065	12850063.648435028	2656983.4909004592	11528300.694641277	4518421.2237322	5295233.069283815	13242861.375436008	8780804.939804832	8490826.970543744	17624906.114785276	6778422.308543348	3844845.2116795746	2884279.6302565895	6621815.99917909	5999080.566326273	99887365.6378841	14105466.274800764	12642523.094333472	9882744.688861802	4352740.817039656	2585154.921685907	2139425.9976076353	45189867.052723326	4085972.6859363276	9847908.28953788	7167502.604100737	40231694.689375415	7209210.0345929265
3514306.3632395025	3967355.5720958947	8025518.18976491	12850063.648435028	2656983.4909004592	11522191.626679199	4492829.72201668	5268906.080784259	13242861.375436008	8730309.000669958	8487012.647417348	17521519.01816341	6757133.284216395	3836707.960374463	2773192.623687917	6621815.99917909	5976486.108359228	99887365.6378841	14034771.815376606	12564228.416062936	9877210.820915932	4300054.781015264	2577139.7706014817	2136570.324137805	45173124.697822765	4085972.6859363276	9576845.97233359	7145498.92763812	40231694.689375415	7168706.999660295
3508414.665120971	3960999.9591415324	7975767.936678866	12798056.97130583	2634883.096426443	11469736.989068523	4459929.47882857	5260904.124531538	13029989.943870148	8730309.000669958	8196061.27749677	16848839.186540406	6755136.107005442	3836190.109202783	2773192.623687917	6621815.99917909	5962216.395130874	99887365.6378841	13995184.716755146	12451541.794327967	9679335.372006878	4300054.781015264	2565882.4491665685	2135930.331533658	45162110.76484982	4085972.6859363276	9576845.97233359	6891570.629494747	40231694.689375415	7168706.999660295
3508185.7497242065	3949142.27141122	7972169.327915106	12794552.9895789	2634883.096426443	11467006.01045369	4458188.286543789	5206556.154135387	13027278.025421906	8730309.000669958	8196061.27749677	16848839.186540406	6650099.69388847	3829327.7594297314	2773192.623687917	6546171.16121265	5929955.815326345	99887365.6378841	13898337.67642253	12406973.986538442	9664170.56958105	4299979.188312417	2519163.315216127	2121025.9879330676	45109637.573993206	4080923.335269789	9576845.97233359	6891570.629494747	40141575.74644378	7162957.371545484
3492677.772962107	3934440.1252683434	7922257.153408646	12737884.081635516	2634883.096426443	11431252.069388317	4458188.286543789	5200136.0218345905	12923427.357972324	8717347.47864986	8195385.487097247	16848839.186540406	6650099.69388847	3811263.912298714	2773192.623687917	6546171.16121265	5917517.909003331	99810645.99957372	13898337.67642253	12228706.388257114	9659923.497147087	4293675.728663785	2517757.1398399295	2119868.3220860953	44919708.28559819	4060825.0338175492	9576845.97233359	6891244.3071559835	39989576.3055942	7162957.371545484
3421713.6621035356	3922961.9175884444	7899175.402664285	12732172.1099148	2611348.0891594184	11386917.612932952	4432081.741912622	5159645.745510976	12923427.357972324	8678882.892146667	8135457.63479187	16774144.155229127	6639442.437010959	3811263.912298714	2764723.4003003375	6496178.285250085	5879165.906929892	99304284.1768681	13862765.785578357	12224524.772522116	9601459.221889762	4285396.113362187	2511004.2520291633	2116808.9394974774	44451281.11166198	4051929.6645014808	9376144.464741968	6864091.673645787	39555332.380419746	7099129.997932678
3421713.6621035356	3922961.9175884444	7788400.612357423	12697164.077791747	2611348.0891594184	11384734.050175777	4391688.928939137	5159645.745510976	12923427.357972324	8678882.892146667	8135457.63479187	16665552.211052509	6639442.437010959	3801834.580829925	2753765.827523388	6496178.285250085	5848667.184614884	99304284.1768681	13862765.785578357	12224524.772522116	9601459.221889762	4265213.482063518	2500144.5665468397	2116808.9394974774	44451281.11166198	4021906.014968716	9376144.464741968	6847866.601736643	39555332.380419746	7023209.51588626
3386331.1476922096	3922961.9175884444	7788400.612357423	12651992.478807995	2611144.4130328353	11307769.884831565	4387033.315612004	5159645.745510976	12872759.113895196	8605224.20589126	8092304.678714864	16639703.47354278	6627386.479431362	3773239.463585247	2723516.0300115137	6496178.285250085	5842953.792122369	99086427.32166375	13862765.785578357	12158955.52175885	9561567.763331415	4205901.335242381	2493493.522550277	2116808.9394974774	44285581.58699906	4009701.412291454	9376144.464741968	6833329.1865744805	39131683.50403833	6895136.829014764
3373793.284680507	3855656.793200411	7787413.109333756	12644729.002773417	2603192.2940830486	11297029.519334042	4383820.929140137	5159173.801029552	12820037.836676694	8605224.20589126	8092304.678714864	16522954.468840033	6621157.576029228	3770544.3111064727	2723493.8176333797	6462843.653528159	5842953.792122369	99086427.32166375	13845963.161773384	12101433.15351295	9561567.763331415	4204133.565283152	2490686.81030617	2114470.4829746736	44285581.58699906	4009701.412291454	9320440.144503416	6830012.483772319	39131683.50403833	6859037.218400446
3343712.1425774265	3855656.793200411	7770959.2578200735	12625056.426205264	2586559.503011836	11228816.152706686	4371303.423007583	5133747.825261319	12820037.836676694	8572989.336948669	8055978.977630397	16522954.468840033	6621157.576029228	3755983.6517703114	2723493.8176333797	6435947.770785209	5842953.792122369	99086427.32166375	13828085.952915672	12101433.15351295	9524261.710608963	4188249.0252766856	2490686.81030617	2114087.747547454	44240603.862930164	4000682.5761526087	9271828.137543904	6830012.483772319	39029591.69852976	6823008.820631509
3343712.1425774265	3770318.2570849145	7762418.977400295	12606514.696818987	2580322.038080799	11228816.152706686	4371303.423007583	5133747.825261319	12804058.379680326	8563167.837695008	8018032.587936024	16477339.343016656	6621157.576029228	3720564.431386846	2709412.663051903	6435947.770785209	5801992.325598989	98757631.73987386	13827177.212482035	12097863.228563834	9459388.591147212	4188138.4028277877	2487181.082954259	2108747.784529226	44040577.69586003	3985919.708017246	9261550.963531489	6799659.940031923	38931657.31843807	6823008.820631509
3343712.1425774265	3770318.2570849145	7761954.566591289	12603079.974852711	2578316.120021678	11228816.152706686	4357599.212002831	5133747.825261319	12804058.379680326	8563167.837695008	8018032.587936024	16469991.421960667	6565725.425323104	3720564.431386846	2664250.5676247664	6435947.770785209	5798897.127951368	98757631.73987386	13683058.77619861	12093020.031964565	9459388.591147212	4172838.2471037493	2485806.9857899905	2108747.784529226	44040577.69586003	3972042.795726738	9234807.234211212	6791151.730196572	38914823.99745081	6823008.820631509
3291546.8684521737	3770318.2570849145	7677004.059413685	12444461.611815296	2575182.161967397	11064027.707815357	4318471.913504899	5090561.60379478	12637748.740102751	8441446.149849396	7993005.446423789	16300921.75244451	6565725.425323104	3720174.982197026	2664250.5676247664	6427099.979804599	5721629.821747204	98449324.49681397	13569085.05203909	11915065.319994846	9402217.55129801	4171569.8126803967	2404732.4343328	2080295.6351848019	43784456.34563625	3900640.2529344102	9234807.234211212	6723129.396205983	38654176.89114106	6776263.242014986
3291546.8684521737	3750709.2873760965	7676558.197431451	12444461.611815296	2540850.7294984707	10991170.629093615	4276454.708209797	5002587.800964425	12403041.526577018	8441446.149849396	7856379.3141790135	16025315.221924936	6535151.328740766	3709566.6956238067	2660086.5218868298	6357868.037410138	5671517.135054624	98148575.55301474	13454033.233404739	11779716.704163186	9242397.631100126	4082257.2191672428	2404732.4343328	2078929.8593803071	43644709.592182435	3900640.2529344102	9185573.419510832	6529619.831558333	38654176.89114106	6760940.380188294
3286378.8882507975	3563719.937385558	7666567.208109498	12372426.93302809	2530338.2202375014	10970636.570378337	4262935.181089515	5002587.800964425	12393277.24211755	8412098.350392332	7856379.3141790135	15962731.761797221	6508738.337124509	3708951.7037005615	2648447.987303516	6357868.037410138	5653898.076435585	97912274.83230567	13450358.84973688	11779716.704163186	9242397.631100126	4082257.2191672428	2400513.6762498193	2063960.8266480821	43359801.16778967	3895649.085081339	9032516.778501013	6522656.275758776	38497019.076965176	6724950.632003829
3286378.8882507975	3563719.937385558	7666567.208109498	12372426.93302809	2530338.2202375014	10970636.570378337	4240082.314154349	5002587.800964425	12393277.24211755	8384221.486262288	7855767.513162305	15962731.761797221	6508738.337124509	3706417.6189670796	2634114.7526830924	6357868.037410138	5653898.076435585	97810345.5940904	13450358.84973688	11758211.046016257	9213045.274488168	3880478.4373095273	2400513.6762498193	2061378.5052620529	43359801.16778967	3895649.085081339	9032516.778501013	6470422.157433465	38497019.076965176	6684697.9531434635
3280724.0275463425	3552372.7618099856	7652949.369256591	12372131.44415143	2530338.2202375014	10920035.002737843	4240082.314154349	5002587.800964425	12387507.997549657	8324005.650668973	7796108.620901557	15962731.761797221	6508302.803019673	3700597.580147962	2634114.7526830924	6346649.319241575	5649760.410128335	97762666.89662085	13450021.469163591	11733978.901047902	9187839.578504032	3880478.4373095273	2400513.6762498193	2058343.5090166735	43359801.16778967	3893546.913138334	9032516.778501013	6455805.598731379	38476489.776296146	6672317.275394663
3265081.3567477213	3540880.491587053	7570004.614469135	12355531.164288541	2528895.813035679	10897162.364020163	4240082.314154349	4973520.464255152	12308799.307129323	8322412.108087467	7790391.020850487	15494211.179829622	6508302.803019673	3659979.6239542337	2630911.5115570254	6346649.319241575	5616735.578908016	97750278.56350738	13449994.095664851	11733900.13221101	9170662.996156802	3880478.4373095273	2400513.6762498193	2057441.392714227	43202414.66040644	3884747.3581648185	9032516.778501013	6452967.789466369	38132034.461851336	6560082.525903941
3258470.5814273516	3540094.159583685	7570004.614469135	12292635.086482683	2517566.0034869825	10897162.364020163	4208443.495614838	4951729.649301095	12301158.977790024	8322412.108087467	7774569.4827639675	15494211.179829622	6464345.8452055715	3659885.555568595	2615974.557090608	6346649.319241575	5597473.193138873	96876820.02942868	13384363.400982626	11667893.536988143	9143674.982036402	3839235.3223295873	2380734.6889653336	2045558.514384074	42969467.19089435	3879180.6055202433	9010240.674381778	6444214.901565919	38132034.461851336	6560082.525903941
3258330.6246558125	3540081.479367539	7567773.672711342	12282123.443237375	2507798.8116325634	10897162.364020163	4208443.495614838	4951729.649301095	12301065.300896937	8319949.523388379	7769402.906052431	15494211.179829622	6463161.828528076	3650352.56647879	2573657.0624031075	6346649.319241575	5596588.086119475	96866877.64023441	13384363.400982626	11667893.536988143	9143570.037860304	3809336.758574603	2379411.026967184	2045408.6731580717	42793632.77847104	3868244.077516832	8917941.096527314	6444214.901565919	38132034.461851336	6560082.525903941
3247339.162347029	3540081.479367539	7502056.312899459	12090034.693668284	2504380.8797167763	10787592.963288471	4204597.782521529	4951729.649301095	12068959.09849062	8227676.120087748	7717536.830235616	15351984.581478383	6383927.892088696	3623099.5579799013	2566000.120980041	6294875.427530634	5584824.512869409	95975847.82254286	13153085.879330344	11416555.730278794	9051009.798669195	3796184.2351570036	2375100.240704245	2039882.2419883953	42409790.158462115	3775499.608641253	8888167.33956454	6423506.103389538	37838807.478712745	6538516.853844537
3232455.9684614297	3489501.8968884978	7487824.144433734	12090034.693668284	2495643.0344371907	10787592.963288471	4204597.782521529	4936555.309645751	12063810.600568455	8227676.120087748	7717536.830235616	15351984.581478383	6380592.750527232	3623099.5579799013	2491607.732673897	6283013.7191238785	5488521.6903156135	95954973.10823476	13151398.091559995	11412780.342390765	9017349.029552972	3755903.5289164647	2375100.240704245	2033762.8046622206	42409790.158462115	3753843.643524839	8751312.952072825	6355331.10444426	37837233.99788803	6538516.853844537
3231029.355339018	3461179.5878330544	7487262.266945924	12090034.693668284	2495643.0344371907	10787592.963288471	4204597.782521529	4936555.309645751	12063810.600568455	8227676.120087748	7717188.420728523	15351984.581478383	6380592.750527232	3614310.156972925	2491607.732673897	6282654.842619501	5488521.6903156135	95954973.10823476	13151398.091559995	11412780.342390765	9017349.029552972	3755903.5289164647	2362420.523230359	2027257.7809441232	42409790.158462115	3753843.643524839	8751312.952072825	6352219.624607329	37837233.99788803	6538516.853844537
3197576.4627780276	3459189.0668289177	7479445.514843896	12090034.693668284	2495345.8271740377	10757709.728923732	4167947.111630471	4910437.3818441015	11965844.806443928	8172964.949284259	7587548.054241362	15278872.364527829	6380592.750527232	3613378.3979633297	2491607.732673897	6280576.130078698	5488521.6903156135	95954973.10823476	13149333.507560825	11376584.029040487	8931944.770160167	3691292.48952887	2362367.650096951	2022941.6447587458	42348689.67950981	3753843.643524839	8727268.111908158	6352005.274202272	37837233.99788803	6536538.04186929
3183279.221717068	3459189.0668289177	7429298.296512151	12066504.691132436	2477887.679599583	10744515.312510887	4158549.5525997193	4908627.712535193	11916415.807875592	8165564.060533528	7575257.974103609	15270819.797728129	6380592.750527232	3574513.3444067864	2486597.91473332	6279386.634822344	5472402.187521507	95887918.8424874	13118022.19348368	11344842.348286118	8869382.090397367	3689984.5799406487	2358702.8400195753	2006015.44862159	42195992.74434465	3730131.50133098	8679900.335584505	6345667.703365235	37749438.877777286	6480472.181145833
3183279.221717068	3459007.7439845926	7429298.296512151	12066504.691132436	2477887.679599583	10744515.312510887	4148533.0692663617	4907119.367325236	11880780.864384176	8161753.321907786	7504974.936509932	15269667.741277121	6380131.172717438	3574513.3444067864	2472423.424488056	6279386.634822344	5472402.187521507	95887918.8424874	13118022.19348368	11344842.348286118	8830485.265346723	3689984.5799406487	2346746.524421601	2006015.44862159	42195992.74434465	3730131.50133098	8626520.96566821	6345667.703365235	37749438.877777286	6476467.945713109
3162925.221543956	3458952.3558785403	7416284.00432954	12031124.044374438	2477887.679599583	10717025.163900558	4139004.178140984	4758686.219811464	11854033.692943176	8150361.978455159	7497272.574122573	15047309.74550104	6369492.50348592	3574513.3444067864	2454548.8856152245	6259238.079115622	5460339.98091101	95735834.85541867	12970363.630838145	11294682.819070853	8797144.542322703	3674569.0867039426	2338676.7527924078	2000278.7070227347	42195992.74434465	3730131.50133098	8626520.96566821	6333309.811813848	37749438.877777286	6459512.380560422
3162925.221543956	3456878.8990556314	7379872.854168611	11993759.017297752	2434339.163798031	10695809.364264272	4082187.1743064723	4758686.219811464	11854011.867664007	8123023.82963201	7479324.816729958	15044455.288070068	6241457.379123948	3574513.3444067864	2454523.7064747396	6205424.214363326	5422382.720236489	95735834.85541867	12970363.630838145	11293808.052850144	8797144.542322703	3672110.7584195696	2338676.7527924078	1993198.8567025524	42114336.681858346	3722251.226127196	8271356.223728725	6275750.972979975	37233737.72603759	6393362.810633319
3158056.3531432645	3441789.965003661	7379529.23443105	11979098.440002292	2434339.163798031	10694065.052065764	4082187.1743064723	4734319.290466882	11844736.757388307	8123023.82963201	7479324.816729958	14901799.272961097	6241457.379123948	3572014.098915671	2411029.652924333	6205424.214363326	5413288.358276329	95735834.85541867	12969965.47760271	11286330.659517664	8772118.64287789	3671659.135594476	2336500.0291528436	1987569.990193043	42114336.681858346	3719864.13488693	8263187.579223699	6233306.294119534	37233737.72603759	6376870.059166577
3144711.809606537	3434567.9275450315	7320514.209194351	11957673.339981893	2421409.0656809034	10657367.543081172	4050835.3649587356	4734319.290466882	11790904.02046185	8120750.786141728	7458443.019915125	14843418.182692721	6224608.653689416	3557775.352278803	2411029.652924333	6204681.5283403015	5268323.967679258	95317715.19639929	12969965.47760271	11200236.521918401	8693403.749098344	3574120.6827034466	2330512.003455308	1987569.990193043	41742642.7691116	3715191.7458952256	8260032.010600392	6190776.714608929	37233737.72603759	6347755.451984453
3129882.7892494337	3416419.1690931115	7320514.209194351	11956615.414342336	2400679.6410930017	10656632.69394786	4044384.238081246	4704762.922687251	11787834.188861929	8107785.370962053	7445946.613634351	14840754.467112804	6222837.236876837	3555399.8766331417	2383799.4894570294	6204681.5283403015	5268323.967679258	95317715.19639929	12962645.031781923	11199798.981423045	8692602.184074672	3572906.5788272875	2330412.9536729925	1987569.990193043	41561445.91956206	3714752.747258702	8260032.010600392	6183874.589706881	37233737.72603759	6343022.37642157
3129882.7892494337	3402658.6408928833	7313084.492242812	11946701.565063933	2366654.510699827	10643929.145289687	4041849.946189322	4682721.807650995	11756238.565929262	8088823.2884686515	7445946.613634351	14654434.364940278	6221274.709908614	3545221.256216149	2383636.259086753	6204681.5283403015	5268323.967679258	95317715.19639929	12838109.53361731	11199798.981423045	8692042.547909923	3572767.564590318	2323420.4341890644	1987569.990193043	41561445.91956206	3696232.085619737	8103011.30053206	6183874.589706881	37204253.628871135	6211727.866354647
3109594.8457208355	3395716.119990841	7313084.492242812	11826765.359990891	2366654.510699827	10623921.954352707	3976629.4346384397	4671242.450597601	11710590.342851851	8065842.85136567	7399784.775158547	14609618.538385756	6111405.8335684305	3515657.6026627626	2377894.4916637335	6192260.573705414	5268323.967679258	95186999.77743939	12816999.23839954	11148835.201704582	8655978.508030875	3570214.710050894	2315378.749898383	1985350.034870387	41561445.91956206	3633053.5321345995	8096644.697777458	6183874.589706881	36853887.38779835	6187910.952534889
3109534.415431007	3365176.0767590865	7312824.7888900675	11826765.359990891	2366548.2226717137	10590552.362996886	3973876.0376792243	4671242.450597601	11710590.342851851	8065474.9586278675	7399784.775158547	14532965.624129137	6111405.8335684305	3507576.977775305	2366542.748011176	6189127.764101942	5235207.626559155	95186999.77743939	12803819.358456993	11148835.201704582	8646790.553195402	3552188.181778536	2307999.265616035	1985347.7936487999	41561334.56443261	3633053.5321345995	8096644.697777458	6102679.313602524	36853887.38779835	6161676.75145559
3104695.1467890856	3356719.6540668444	7295889.237287529	11826765.359990891	2365010.5008752323	10590552.362996886	3971332.6907885987	4642652.136694574	11441294.776678145	8063322.037569904	7332240.495290861	14531233.652527865	6110907.898637896	3506970.668094048	2366542.748011176	6175351.307666064	5234199.376673798	95130662.52089152	12799260.220238714	10933247.838811975	8628390.728502888	3454671.8785866215	2307850.920894249	1985310.8577423654	41559276.69364374	3633015.8964445116	7922833.848872762	6102679.313602524	36551748.04776335	5972796.552578163
3063024.172253591	3354821.3032744885	7295530.599501467	11810590.264110267	2363885.019083036	10576097.460742606	3962662.869144092	4642652.136694574	11441294.776678145	8061429.6201581005	7332240.495290861	14531233.652527865	6110907.898637896	3488395.037171738	2351324.673354665	6171505.272141233	5217528.757753738	95124851.07459822	12556934.626092978	10933148.286915898	8622266.138915394	3446037.931758087	2303411.474959768	1981966.39572389	41556765.67752233	3633015.8964445116	7845533.201704161	6097148.353033598	36551748.04776335	5972796.552578163
3063024.172253591	3287194.277521089	7261123.378776978	11788400.100134261	2363885.019083036	10523419.424919832	3954212.1242591557	4642652.136694574	11441294.776678145	8042526.572285648	7332240.495290861	14466846.150331425	6050455.010674314	3479443.2827141723	2324660.574463528	6159013.902365326	5207324.459975537	95121760.73212591	12556934.626092978	10933148.286915898	8593485.935090618	3441561.4401903315	2293675.7945737327	1975884.0756056812	41503382.2877629	3633015.8964445116	7828413.371493249	6086491.61736457	36551748.04776335	5959654.690237643
3029113.7114257356	3287194.277521089	7259333.803818201	11788400.100134261	2341348.2934627905	10518399.474581486	3954212.1242591557	4641325.255832025	11363692.995769234	7979690.807080869	7332215.5941055175	14464357.109349268	6039329.021180399	3478512.066584708	2319703.1999432705	6122663.56715812	5207324.459975537	95117852.61050144	12556934.626092978	10933148.286915898	8593485.935090618	3365925.6800904963	2276992.4825869715	1974347.0296086485	41488423.458135895	3622625.827369795	7828413.371493249	6085331.170549593	36436848.99373944	5846654.439796961
3027824.8851983314	3285093.3063290394	7197652.854546926	11655315.0226516	2340828.782269003	10474827.791400753	3952044.458721919	4641325.255832025	11305287.67609906	7979690.807080869	7238054.062430189	14309281.542737512	5969738.773713558	3475207.928274768	2319329.0914960806	6122663.56715812	5184149.926523052	94454298.93629707	12427858.011368964	10790457.219498182	8570426.273579761	3346904.2101567374	2211909.8537996477	1970140.5611571933	41325793.15749898	3593133.2095409716	7828413.371493249	6054002.927803341	35558200.7474902	5735547.2332980465
3027824.8851983314	3249319.6817906466	7197652.854546926	11655315.0226516	2328530.1400753553	10474827.791400753	3935826.588810142	4617685.409742911	11305287.67609906	7979570.123995662	7238054.062430189	14302893.186991222	5958204.009616236	3471120.2764484514	2315632.4218332996	6122663.56715812	5184149.926523052	94454298.93629707	12427858.011368964	10790457.219498182	8566729.803267706	3346904.2101567374	2211909.8537996477	1970140.5611571933	41325793.15749898	3593133.2095409716	7818372.469793164	6028495.556824437	35558200.7474902	5735547.2332980465
3027824.8851983314	3248137.9165671505	7193098.095105405	11655315.0226516	2328530.1400753553	10387109.764641158	3853183.2001700057	4609680.587769328	11288581.371848622	7896546.1560873	7238054.062430189	14293314.052235242	5958204.009616236	3470978.4486468234	2290624.3421187554	6122663.56715812	5040529.107570196	94454298.93629707	12427858.011368964	10790457.219498182	8520489.803167481	3346904.2101567374	2211909.8537996477	1946483.0738475926	41325793.15749898	3555695.501571318	7702391.497057542	5933905.881066489	35501441.922513865	5730595.895392857
2910296.711848658	3239993.4725518026	7037083.578330173	11536635.691643465	2322866.627011588	10316389.943971038	3853183.2001700057	4579307.490015482	11121872.551990489	7856477.01787045	7157942.80644758	14056606.81757643	5837588.200630798	3444249.644351534	2287495.571308894	6056459.152640958	5040529.107570196	93618067.74470726	12356733.107039355	10512164.078539977	8394244.15193828	3317586.606039925	2203092.1518074786	1942073.9812329262	40906919.52530001	3546608.214729382	7702391.497057542	5933905.881066489	35171690.33700269	5659470.869608085
2910296.711848658	3219990.74077564	7035232.098244202	11459299.711343281	2257817.883932068	10187919.106855404	3781721.521698028	4501858.99207832	10971261.961388988	7696299.6911793025	7081525.057798198	13979466.16744584	5837588.200630798	3419364.597940071	2287495.571308894	6010673.007766278	5009203.676573899	93510039.16155967	12216616.858358406	10510324.39947533	8258893.898960282	3313878.7417269624	2165463.608085706	1923005.9523094564	40895033.73560964	3522224.788138299	7701639.540566019	5841469.516052481	35171690.33700269	5658199.997680467
2910296.711848658	3170931.831424771	7030812.357429957	11459299.711343281	2257817.883932068	10187919.106855404	3781721.521698028	4501858.99207832	10971261.961388988	7696299.6911793025	7081525.057798198	13979466.16744584	5837588.200630798	3419364.597940071	2287326.893932767	6010673.007766278	5001452.969643256	93510039.16155967	12216616.858358406	10505766.921035063	8258893.898960282	3311713.440213289	2158479.916944949	1907797.1672525236	40881268.87363111	3514911.7756018243	7688660.1121832235	5841469.516052481	35149294.08539578	5615177.734438073
