# Supplementary material for: An improved FOX optimization algorithm using adaptive exploration and exploitation for global optimization
Source: PLoS One. 2025 Sep 18;20(9):e0331965. doi: 10.1371/journal.pone.0331965 (PMC12445531; doi:10.1371/journal.pone.0331965)
Supplement: S2 File — This compressed file contains all the results of the conducted experiments. Each main directory within the archive includes three subdirectories: Analysis, best_fit, and convergence. The best_fit and convergence folders contain the raw experimental data obtained from 30 independent runs. The Analysis folder includes tables and figures derived from these raw results. These files can be used to reproduce and further analyze the results presented in the manuscript. (ZIP) [file pone.0331965.s002.zip › cec2017/convergence/HO/C17F10.csv]

trial_1	trial_2	trial_3	trial_4	trial_5	trial_6	trial_7	trial_8	trial_9	trial_10	trial_11	trial_12	trial_13	trial_14	trial_15	trial_16	trial_17	trial_18	trial_19	trial_20	trial_21	trial_22	trial_23	trial_24	trial_25	trial_26	trial_27	trial_28	trial_29	trial_30
10697509205.546417	2440815466.4955225	3776867603.5602183	11144573079.367832	5334008852.955167	12755378250.781729	10719398053.93081	14916275072.916588	7677349490.788655	13455172837.008955	12547854371.259071	3247891131.157472	9407962560.947823	9761260575.137096	11085315270.85073	3131930180.2140837	6725213841.747951	7877119742.9049	7770962985.123279	6176674596.82132	1376735187.5836325	16144063041.934298	16650311610.829203	11057670051.468388	4680523213.455967	2162955310.931253	5681234562.399715	8075995523.424593	9227572057.206446	7971991886.139355
8422362600.1154375	2102079359.0069556	2650306672.3182483	9559119047.742393	3113488228.29352	8221000046.580835	8591299407.291922	9873282885.336348	5263834736.310184	5029007778.7833805	10485223524.247519	3247891131.157472	2767266362.283167	7537952634.901069	5925203358.197861	2789717757.8118224	4072859346.646302	6818654782.061816	4634327758.159629	3429969429.369401	1068161947.730642	16144063041.934298	11268951531.936409	10260107728.40032	3780340435.231258	1863082471.0307071	5235105569.279876	6294050699.658615	4367936200.962588	6813879233.624418
7634528238.675251	598494018.0191556	2514806658.8541727	3768488434.249029	1847485663.26318	4894397605.031786	5012838124.78479	7503355251.915817	4504158681.252142	3517343546.3721642	8812051265.83308	3025239170.8301497	2431506525.242622	5389148659.403735	4312487999.716789	1368269297.5950994	2651905016.021173	3987279669.3658476	2831379663.7233515	3317571580.8215384	1039728920.5746267	7845667364.193193	9195057268.230417	5616081752.099247	2305884087.1439457	1328600813.8448617	3952237418.188057	4457705899.693313	2671134121.094837	4130484324.21714
7381792900.384611	288459655.6845958	1695530768.7970407	3602964110.6004677	1790105037.7165294	2601976315.3664393	4714788605.060467	5241037571.869348	3863333414.1974144	2759242380.1271935	7316189282.289317	1806251302.5436726	1554972158.002841	4772147074.680273	3757150204.232595	981122782.9507209	2432987259.69948	2703700384.795116	1832584500.2742343	1943715674.5329394	862188291.8114825	5988448393.708878	7812656814.615883	4513255772.045506	1001919194.9139373	605881762.707036	2885383213.5871954	4322500098.891181	1715929191.526914	2803018652.6964083
5463003253.93557	178948226.4457165	1294324488.8399527	3585072211.2910047	1596733127.4241686	2222223437.6805663	3991661666.082058	5241037571.869348	2352506117.0776777	1557827288.5968516	7207594823.200835	1526825765.8163805	1262367850.8253677	3947080114.915809	2980943115.155308	981122782.9507209	2432987259.69948	2703700384.795116	1630574056.0565884	1717905041.1034315	578610452.6964911	5136690699.681158	7305084197.215975	4091821390.2396092	1001919194.9139373	541944990.1613805	2813297416.9495826	4322500098.891181	1715929191.526914	2082229300.262734
5455626968.463193	178948226.4457165	1258635229.5931594	2470986317.588207	1123334411.344835	2077099443.3794456	3713191854.155677	4988062709.224598	2352506117.0776777	1236769337.7479467	6504963576.982679	1502341155.2191875	563661987.6896515	3733147298.692601	2980943115.155308	813008269.4753426	2422866936.6287513	2596720922.620622	1630574056.0565884	1612122231.9064944	460923500.6423243	3116602883.472897	5938597821.597846	3704233456.6209087	952116936.7279712	238092291.32320794	2086879947.0384595	4066732765.1320415	1715929191.526914	1759341579.504572
4053544301.8336325	165847816.51431286	1151168307.1424463	2419239645.8961654	835733392.2978753	1859090770.5482538	3311733414.1670113	3984093914.4714856	2194818817.4191613	1195633467.1881227	4843714388.680403	1338381573.3447185	426280946.4686645	3271969194.7863007	2258013661.107984	695013710.9245256	1755301864.7774677	1705237530.2571232	1264788733.4916086	1451857416.265903	395324621.52468675	2952975103.263113	5870614407.768987	2852043102.1876583	908886855.9330506	216855676.61172703	2031495722.827653	3403290447.8200936	1193034214.9671235	1466160795.0078108
3903075332.223959	165847816.51431286	693270030.907864	1719251319.388605	710409458.3128972	1819346054.0740662	2816044596.245845	3984093914.4714856	1684611610.1923397	1061014903.6336347	4624726461.616659	1276661961.4929395	367619669.0687856	3085724767.7270274	2196963382.3704987	695013710.9245256	1736462744.6963995	1522539498.6006067	1053456667.582358	1165278839.0753753	312955675.43560576	2850888740.647117	5146208383.209145	2637362701.991708	573636300.4662932	187472528.8717634	1967336683.739789	3032911464.405494	1022912050.056546	1320727453.7429304
2525751936.2915435	146290726.71515322	518689208.7037969	1719251319.388605	641845612.2128433	1795058621.092904	2504196974.6466417	3900912376.9236693	1283759640.3546383	783628508.2433764	4025649904.3537507	1200020265.3948221	356639344.853752	2990257264.3243213	2081586273.3971312	651317025.2619663	1728722876.8234816	1407354606.9135513	632463110.6444845	1165278839.0753753	301538973.01993096	2547288128.1978974	4920712278.827101	2637362701.991708	573636300.4662932	180707663.58303753	1967336683.739789	2905836991.9830666	828297509.6472709	1314082811.9926746
2476280430.964066	89224635.54078308	434339458.1370006	1714457821.8665974	641392257.0323472	1694051560.188379	2337037471.514229	3344125052.144508	1202097525.745809	776800863.4005427	4018304542.590916	1028006921.9153087	261938835.87883723	2815406458.2128973	1953452864.3736606	600088225.9880403	1653382269.8043199	1313637977.495363	512875100.6979251	1078480523.1684902	109632477.14280474	2288027212.012103	4470549584.06287	2613225494.8280764	573636300.4662932	137344529.31004667	1447435974.8923485	2876475375.849254	772528601.0753932	1130187543.5569694
2012616735.825222	70931941.04927379	361468461.8782277	1561364181.4008296	345562047.7382784	1584806878.8992405	2112567133.7075171	3344125052.144508	1119880383.7798011	758502213.4281623	3791263223.8460364	993859601.5908381	122015137.92028274	2568746316.050697	1950650042.6561	540191449.5742958	1437733709.708102	1189581610.5393922	512875100.6979251	1019514009.0186596	109632477.14280474	1933402533.874502	4240961973.0066814	2535881453.8309846	521007254.50514585	131104039.69818985	1327696027.4769008	1859827980.936161	675652617.078817	1130187543.5569694
1920711360.240548	59774075.115168214	356244461.3980351	1377853759.674387	281032929.3714314	1210320844.672344	1795866513.7175908	2988805749.423318	841035271.583839	724837312.3209181	2936725796.121101	892155507.6445048	70719031.87328707	2552564041.097784	1852626121.12991	533187912.60129696	1418006289.427943	1132254568.1933467	456585963.5199544	953203920.1306963	95388387.33592495	1667233438.2236311	4240961973.0066814	2161322757.5395894	408449702.3097835	131104039.69818985	1289935872.2283812	1688178231.8175676	495571403.8170863	1068894142.233765
1855232491.9964051	54453605.35481629	345629055.3121858	1338700258.024099	205830920.99383086	1125079830.650304	1417723552.9169245	2821284868.092273	706410215.7571601	635446344.8526133	2897816974.753575	746991773.0999955	60923741.26512949	2248009971.684693	1605952912.267472	365130674.1671644	1249521949.900586	1132254568.1933467	455319104.4312869	908336151.9691737	89436162.61306107	1548894857.9005778	3748925752.9673343	2096602843.5018117	406231526.51437527	123244630.07752599	1136409902.8890522	1673082161.6211207	416606457.7754846	1067710644.8268112
1714317776.799447	33633385.21030103	248773898.24808145	1338700258.024099	186121755.53350407	1106297943.6790118	1321768243.9963741	2821284868.092273	529959954.7169687	597275173.5083946	2405145608.3982863	673610664.9353759	45171590.23996955	2248009971.684693	921911706.8192401	365130674.1671644	1225219991.8800282	1095602290.260556	406581329.0155621	852359828.9608799	75570297.57203852	1544016167.0886273	3748925752.9673343	1940472551.3504763	218256018.50697157	113815619.56170435	1085417682.241092	1672742673.5567105	392323215.45026857	1059265699.0718102
1553249149.3467708	19918746.440063093	246994736.23001158	1002078918.3536721	151525509.3139475	1071511268.8465327	1291740289.2382686	2711507714.916398	529959954.7169687	563184808.787962	1429707567.583838	619255883.1617575	41149466.02320287	1662455883.966694	699563705.9206461	300693005.6024519	1119295157.6969771	941857910.8288913	352228369.96080524	819719145.3802248	72611149.17260684	876523638.7869805	3748925752.9673343	1199982939.5222614	208347978.94328004	69587098.49471842	894024683.2103331	1642529196.6099308	336467652.78898853	876352662.7154206
1476540876.7880876	19455834.930912852	154690574.27122986	992580931.4898723	151525509.3139475	1067012416.6496061	1289051051.8099043	2058479612.2697165	529959954.7169687	547454012.6972288	1394167735.7976565	437855895.06187207	39442806.074390285	1262152930.4776428	524515354.815145	227947734.54121742	1014598632.150501	880649546.5083858	352228369.96080524	677006038.6210378	69193964.7539602	858908613.3895396	2867827060.160527	1199982939.5222614	189992551.6936467	64061844.3676266	453038809.65321416	1492078636.254196	265496956.3152279	768653636.8303316
1406265722.6673312	17886975.338191908	150934978.08262694	992580931.4898723	146040632.49271956	1067012416.6496061	1281610041.2292306	2058479612.2697165	444600997.28253084	485584259.6669303	1343992009.3558176	413883359.9182083	39442806.074390285	1219182212.412337	160315324.82279694	191668712.78387615	965143227.4908084	880649546.5083858	277834741.27008647	634212493.3525516	65126857.897323154	709384767.5630839	2693160036.9974227	1147353942.1637526	176187376.8202409	39467657.48207227	453038809.65321416	1327332249.4664648	265496956.3152279	676785731.1303643
1405144264.1901457	9822641.081800379	144471946.7921866	988557895.5695702	146040632.49271956	987206102.2573098	1206403583.400671	2058479612.2697165	413213859.6588027	370075935.41229534	1252049622.2717633	413883359.9182083	35519255.90556846	1191997348.864068	106402280.89608543	100989162.86353885	944000225.4442847	864529144.2598147	234128249.9481195	471232964.2981223	60874031.57634695	686619488.5261245	1153668125.8195548	1064503608.6137825	142792470.65643796	25841126.850115877	428245855.820367	1300072904.7345173	265213780.06272817	674672108.5808184
1086162594.6025712	7116748.16777272	142632458.1162493	988231604.0898981	110823612.63454424	952369037.9461794	1148456515.8486753	1903872136.4900603	319502521.53439933	370075935.41229534	974078174.7298832	409887141.795082	34603478.60007167	985920877.7161119	53178890.8479859	100989162.86353885	890401755.3524386	720262097.154736	178309128.38936672	461380102.00134623	56831398.56001423	683796376.5784919	1153668125.8195548	952642006.1960903	117714258.02872398	25838457.512475856	345413466.7920426	909330974.3959049	174807026.0946312	674672108.5808184
1032010231.9134449	5171323.804064082	129120743.79820925	920833278.9223355	106206904.76962595	903887532.1974314	1105626774.4075563	1875857671.6846523	279568208.62629926	284149973.2081463	974078174.7298832	366881621.492596	26301618.09303718	963165087.8872309	52405019.50467361	100989162.86353885	730333441.4199413	719852265.3736608	177876931.1817866	461380102.00134623	48615506.64173968	633694533.9869735	1153668125.8195548	915774052.8502878	116614085.91803356	25838457.512475856	254032913.87246254	899934632.9680847	174807026.0946312	553607089.8514395
1011090873.6988386	4645776.776099584	120037593.75616306	920833278.9223355	102952643.04480892	874242509.7028103	1086609118.780874	1862853717.3040211	278624150.4517001	284149973.2081463	974078174.7298832	361022919.81309557	25208362.428615384	879970386.4723716	52405019.50467361	99490945.63230664	711542993.6117153	696760288.2154791	171474413.8882304	443377421.3596564	48615506.64173968	633694533.9869735	1060899071.5510646	579477526.7795818	88608078.34271988	25171290.874714695	254032913.87246254	896974091.8754877	163861133.53978354	553607089.8514395
989958446.9156919	4530473.798703976	95409402.5772266	843442275.5780128	99312500.44325013	826632941.9172481	1075764007.4929578	1862497919.5890493	271504134.33060426	271265484.41911274	951884623.2690796	346400819.38475746	18081621.97789983	846608471.3696965	52405019.50467361	68625694.58081456	710487453.6035156	621807874.6920835	161645307.30860206	443377421.3596564	42681885.59904618	628558512.7434106	1016269072.4191892	579477526.7795818	88608078.34271988	23238035.087045375	249633831.09165412	887785568.2227687	158178476.03441778	465715188.4514948
895036932.3835509	4282852.877971972	88294477.89702225	839721625.9765418	76023321.21684644	561893745.9130061	901005307.6851926	1778647311.523391	175491321.11031184	211969715.14475793	702071267.0229071	259292848.68779153	18081621.97789983	793008047.5319642	43312683.06263845	68625694.58081456	684381818.7887713	621807874.6920835	152974344.21729675	430369929.54717684	40775345.318131216	573265226.3890251	1010278018.5133027	425798928.61743057	42279008.548798166	20803740.191425893	172960939.5264795	556217411.7567947	158178476.03441778	451439102.35531825
875250746.6497568	3556091.703964591	87559561.04049799	802421712.1978906	74049474.39972945	561893745.9130061	695222964.0961325	1559038544.6691997	107524021.20530143	211969715.14475793	626917961.2052473	259292848.68779153	17078283.54491832	745759028.2306057	39414249.80236909	58009326.38656124	616811845.1673735	621807874.6920835	144359888.07068092	359758824.2231424	33749978.853670664	565079866.6694756	961011472.9274497	352981610.4111097	37949272.49118376	20803740.191425893	136645977.3427309	516637923.2845813	139133176.8528595	421066363.5528514
829349891.896839	3384566.031593423	85307830.39132914	751916717.3746113	69521301.81548159	561893745.9130061	695222964.0961325	1521745877.1436145	107524021.20530143	210672849.99193347	626657611.6671406	255083445.7693435	16892552.28703094	720898438.601098	39412342.19283236	52869563.98535906	615771857.2066058	576005918.5261302	136312806.6840398	359758824.2231424	33749978.853670664	564462161.5333853	915713610.5431381	332391860.84018534	32451286.63833545	20645081.78273023	129651640.27007125	503107556.81034195	128524714.51591016	353130850.72442424
529566077.2699574	2331238.5070647057	80977765.65745147	711477658.1739883	54506598.04799197	501386537.6840711	634210919.5357529	1393423186.2898076	107524021.20530143	186242735.21631774	556725532.2520349	194171019.76248276	12313600.199315751	683509231.7245553	35620989.02064863	51802654.64693642	529171917.2384282	508204467.234797	93234411.83758727	340415815.18690306	33539076.666306023	496882645.9143841	873127163.3859925	314455242.23375225	32451286.63833545	19196039.891463622	116430380.64364384	466321046.61249727	101430806.64280431	353130850.72442424
529566077.2699574	2222626.5649578315	67468117.96739204	609428031.2626063	44023307.050529175	501386537.6840711	634210919.5357529	1393423186.2898076	107524021.20530143	181973198.88191956	556725532.2520349	162397669.34651837	10714808.484110046	626226048.9050645	33750701.14690178	49509239.00471648	486602232.7355693	508204467.234797	91949471.6066721	340415815.18690306	30494987.30854547	492829974.6352756	867588725.0135454	314455242.23375225	23929835.945918396	19178941.715823617	109716398.9433263	353995693.74519014	88978864.48534341	331750031.49546075
529566077.2699574	2222626.5649578315	67468117.96739204	545172501.2179664	23927359.74214068	501386537.6840711	562400839.0256956	1235178237.1644518	107524021.20530143	165504386.42779404	515441026.0729701	154424264.95144433	10714808.484110046	626226048.9050645	27152169.304127276	47245071.48082899	471747339.93787754	504540874.3626576	90280935.74819277	340415815.18690306	30494987.30854547	492829974.6352756	781316712.5824289	314248525.51098996	23929835.945918396	19139762.69846633	76634065.8369503	216557235.21506923	87576985.17220168	197750027.56235617
435892363.89634246	2222603.791564149	67468117.96739204	520430027.5989828	23927359.74214068	477068824.866646	560072380.3903016	975708433.9480484	106050708.8765583	147499681.99789226	493838057.8960352	147126525.42163432	10248599.942675615	561571996.7977166	27152169.304127276	43381148.85751369	442455413.658833	494515833.8091931	83641828.02041373	328751160.89867926	30494987.30854547	471721631.71981645	427874952.8517557	310427132.72730875	23444733.01059765	18067770.615139943	76634065.8369503	216557235.21506923	78355571.82617234	197750027.56235617
418739515.2797163	2159535.5500976895	67467865.36935785	369642246.17045987	22927010.067323733	456782833.0540792	521104496.84844875	765070528.0693351	98194142.89990805	147499681.99789226	493838057.8960352	143960414.01699004	9802748.371394726	501364238.2898941	23498599.64930826	36290243.11794209	358180611.6121677	494515833.8091931	77658032.98615219	171918156.83653525	30494987.30854547	367379131.83728397	427874952.8517557	215519952.17671722	20870641.590223674	16548228.543229358	76377213.36021367	216557235.21506923	59479134.55718552	184009726.81707045
397989166.64856046	1687409.7667850528	63761782.18003503	369642246.17045987	22171120.148459215	432218755.756752	519476173.85881484	765070528.0693351	84159882.84900364	147499681.99789226	484248273.3348924	130533474.78639339	6133081.058236232	478661825.4708936	23048901.478707466	32405040.793093953	356110849.0065902	452067562.1426366	77658032.98615219	169880764.89827237	30494987.30854547	367379131.83728397	426249333.8415246	215072404.98510712	20609161.35965542	16370653.989907099	76377213.36021367	208207665.59123576	55210779.381552614	184009726.81707045
347498460.0710162	1672454.3283928065	63761782.18003503	365719309.46837336	22072361.053839616	376177533.47872466	513140219.380352	764126929.0286583	82855468.62900215	142414974.03565654	470754282.39768773	130533474.78639339	6094311.732251094	478661825.4708936	23046017.82292218	24199840.422215335	356077360.95436597	437048678.7083101	77658032.98615219	164247552.50923687	30466018.909501176	367379131.83728397	411071841.4397683	212686238.2039032	17646878.798598073	16158160.093059821	74845552.56047402	196246686.79265013	49972888.35914246	184009726.81707045
343299303.2967655	1158874.4528465823	62974174.16330682	263294164.6482012	11815808.118327398	321531955.9288281	477216203.8579195	727723556.1424264	81158321.62817825	141234508.2945263	266476687.60680178	129440186.67298366	5789860.592428508	431579872.17365074	22684710.08021798	19483819.02243422	354383682.3082813	436850126.65346235	51404238.25821288	164247552.50923687	28951085.410137303	356075752.5417811	402672781.8315342	210378984.46628603	14666886.878294518	15188382.590146746	68816904.94692518	161960277.8621624	10001743.021220703	178368501.78657165
323646599.0579304	1035861.6922206561	60439238.50234398	222768693.33012104	11185230.531742465	268001824.75960332	421912059.0671577	701294115.9663558	78198085.91486798	135624801.02926043	266476687.60680178	129440186.67298366	5342874.906642714	404111481.0934119	22180735.709073782	13996262.639634399	307169378.5323806	436762603.8807752	51404238.25821288	159586465.94560602	25991629.292266365	355699665.9502223	402672781.8315342	197990673.9003202	13818662.610236505	13541968.309903843	63275109.15728061	127352008.42462881	10001743.021220703	154298720.79678863
305798226.33353776	1003961.785846146	59980436.11915796	207698569.8415668	11185230.531742465	260471210.16786772	421105850.4824862	559213491.6086205	73065477.45883666	135624801.02926043	266476687.60680178	126550802.65322365	5342874.906642714	401457597.6677754	20782083.19287504	13021576.77127601	259299083.12559927	422437498.9444076	51404238.25821288	129159319.87545474	25991629.292266365	254036178.66960979	332801891.2680504	194868498.10369575	13808045.982336733	11847451.400568057	63275109.15728061	90122316.28467715	7840915.930148373	120151481.37218349
288502256.0884314	903573.7097734134	59086994.331913576	202160844.90543565	7480526.671757443	219618760.69209585	404886993.33819056	559213491.6086205	73065477.45883666	118373994.3334237	252782835.50659162	123508689.174755	4685343.524008964	388154152.13224936	18347875.246128853	12901905.334337749	259299083.12559927	206057639.06896114	51404238.25821288	124052695.30838418	25991629.292266365	254036178.66960979	332587756.5472436	194868498.10369575	11052851.714784462	11847451.400568057	62583174.9440898	90119404.2264696	5653581.874889496	99192771.4330565
283890652.00068265	903573.7097734134	59073941.19309392	200328040.53381148	7480526.671757443	219618760.69209585	404886993.33819056	508215849.1827672	73065477.45883666	117026147.8928254	252782835.50659162	123508689.174755	4685343.524008964	376448959.73276496	18244872.076989707	11530334.593013838	247733465.14230323	206057639.06896114	49283997.031130515	114544848.27563047	24048493.473053906	254036178.66960979	331890532.9392678	180498590.62775517	10790532.896977523	10623879.526495725	61910012.33468486	89493641.63079634	4975028.04168741	99192771.4330565
275572125.59831864	808275.5208257097	53002442.94675103	178919650.97466224	7106438.056743686	219618760.69209585	392149084.9316808	508215849.1827672	73065477.45883666	117026147.8928254	252782835.50659162	117925813.53117642	3935071.5232417793	346968520.267853	18244872.076989707	9361848.088961555	223994122.48261937	206057639.06896114	49283997.031130515	106182049.77197856	24048493.473053906	252824452.5115716	331890532.9392678	174737421.6479746	10778548.251466908	9617966.308905307	60032371.054700844	85494711.16411445	4759543.085418981	95461290.9984033
275200145.20552725	704913.2602937452	52116073.812058024	138571442.99808016	7106438.056743686	214303084.70518392	384935647.1228252	508166458.6367633	71667700.90056293	117026147.8928254	252782835.50659162	117622148.13185188	3935071.5232417793	337841434.96943045	18238074.082322773	8418350.352340387	196852583.7642807	206057639.06896114	49283997.031130515	99158013.9111957	23763039.59267363	252824452.5115716	326781910.28607625	166152685.65523154	8279585.0496091265	9579549.975672882	54511417.03666862	85494711.16411445	4439202.811408758	80927196.18630765
269212220.1252338	688161.7885694274	51439579.535905704	137802757.44770628	1804782.8032111933	196581220.6355821	359573885.5583468	508166458.6367633	67277946.18023863	95865924.33825172	252782835.50659162	117622148.13185188	3935071.5232417793	327373326.8334304	18179700.26007646	8398911.482117815	180137780.00659028	206057639.06896114	49246119.441117086	95963789.29905014	23763039.59267363	252824452.5115716	326781910.28607625	157487184.90059173	8279585.0496091265	9579549.975672882	53769533.3893058	85309582.14824088	4439202.811408758	80840181.19805995
251244420.75794426	636169.762195064	51193221.10232036	88838817.59370822	1804782.8032111933	186925349.3799379	359573885.5583468	508166458.6367633	65921118.96322932	93106876.82157038	236269075.77192461	111808536.87226674	3935071.5232417793	327314788.09780574	15943438.689430451	8239584.987677089	175255136.0030434	205885240.1440408	37945768.27284411	90186891.90495743	22916192.674264114	252476014.35083455	308768273.89472145	132924376.6373993	8279585.0496091265	6143415.876913428	52418727.802733965	63980263.20572606	4292438.364787311	59351894.51452384
251244420.75794426	605429.1748452638	44289177.559670955	84089401.81683487	1606758.289123407	178639171.284304	275113599.35630524	411996069.6983277	57452783.97095004	78242922.3730949	235080327.72691384	99785166.1786911	3781251.2600235553	319425929.408813	15740812.87446002	7638298.811724557	145371562.6647884	203041221.93610197	37945768.27284411	88699438.19927628	20378862.270353336	224020498.8270798	300290935.0832186	132924376.6373993	8279585.0496091265	5897626.555685168	49338749.41573115	63980263.20572606	3533255.735306761	59351894.51452384
234583570.1195365	604088.476474396	24315445.174123917	79881244.19019003	1373574.9777483516	178463798.14149606	249905968.93477598	293970669.96350133	53785622.08273671	78242922.3730949	230249971.74049377	98784439.78526743	3639418.056449009	276081499.15482986	14591857.86847723	5360906.724791855	128524043.4188882	201187359.54745886	36999195.58678577	87017734.60502805	20378862.270353336	216777843.86926833	295029883.9723562	120821756.64155266	8003488.032797514	5585832.359872243	45174998.57691947	61603062.822707914	2962198.965960679	57967797.2786633
219706113.93151626	568356.3029124439	20572237.36032539	79881244.19019003	1264062.5555367977	178266069.7704858	231759485.47889543	258665079.7453941	53461094.743809596	78242922.3730949	192831070.12778094	98784439.78526743	3470937.6732581533	272829640.96777165	14591857.86847723	5360906.724791855	126222369.09954359	182120829.61119702	36182073.99589236	81380787.04005137	20378862.270353336	204033709.37907898	269883355.1145628	120429222.43416946	8003488.032797514	5585832.359872243	44592042.83442367	60629373.98150283	1917941.4136182726	33574479.203781955
219706113.93151626	540448.516567384	15706113.439298782	56289215.07002018	1061668.4520416493	158469487.31393552	187616266.1459685	250317280.17100838	45382155.750062674	73643692.79373895	155666375.36523902	93534393.46218878	3202447.5572038614	272829640.96777165	14591857.86847723	2088894.83617278	101157917.2744498	152402098.4805448	27703154.389680356	77813848.09056804	20378862.270353336	183570512.89178178	254374676.8049824	93043796.39659545	7998705.309973496	4419971.850119599	42665851.42309705	52504172.07052808	1811645.1236176242	28918308.27038926
218685378.27630484	414994.9842572975	15276307.862936348	52144362.78808096	1061668.4520416493	149736267.18402076	178658072.4077362	223585487.89123112	45382155.750062674	70394774.4596586	155666375.36523902	85875978.47558205	3202447.5572038614	264029934.7794543	12439054.491813218	1877749.560691482	95138219.05304135	101843661.2733129	23999523.83690747	63921358.464165166	18618012.414405808	183570512.89178178	242562221.57160988	93017483.16340037	5635667.323889376	4419971.850119599	35621455.841809675	45813175.197375365	1722314.3358235997	28644335.60613793
213074454.52270448	414994.9842572975	14519307.716690842	43206084.65764536	962126.2920642188	149736267.18402076	178322768.73954517	207145913.24210808	45382155.750062674	70153458.11380292	149299450.06126902	83673929.02770258	2508567.69094353	246869198.52886492	12036412.519572351	1877749.560691482	66155676.3546649	92499609.80075632	22342701.774078272	63921358.464165166	14019535.464053823	180657439.38165227	225468580.05267844	80951667.64343354	5635667.323889376	2404710.8245796617	35568336.83915622	45813175.197375365	1590355.9862569252	27278018.333177183
201239830.69192627	339538.7061415411	13314302.2402965	43206084.65764536	925917.4247220622	146851790.49037334	176032486.55545577	182683867.9048652	43462888.798251785	64406393.955776215	135359141.64199176	83673929.02770258	2508567.69094353	246605093.92526528	11305381.964768335	1877749.560691482	63806345.62690089	85687677.20296565	22342701.774078272	59060337.8986729	14019535.464053823	180657439.38165227	196756253.71843666	79166747.26301439	5068857.3956624465	2196298.6616191063	35568336.83915622	41302282.071829535	1357310.2549231104	21003612.82585018
201239830.69192627	339538.7061415411	13314302.2402965	40887311.17838068	817662.0097397534	146283227.54498935	158341262.90822423	182683867.9048652	42609042.331613064	59059441.20467892	81299882.46642601	83673929.02770258	2476097.210574396	246319160.693521	11305381.964768335	1517426.0864709418	57206465.46327688	80169234.68069498	20905138.347644888	59060337.8986729	14019535.464053823	179189266.43821397	183908772.4208466	78524943.9298237	4810790.682350385	2114336.205810336	32367233.147479698	41302282.071829535	1292445.4373490924	20172790.386034768
199892024.97157642	313024.69341412006	13314302.2402965	35731794.64633525	764504.2817451619	138399766.59196314	105381601.77730317	177393596.5071378	42609042.331613064	48320078.005034566	81299882.46642601	79556862.83087097	2476097.210574396	243082905.79409352	11127170.223281331	1480784.4460246223	54815087.77424116	64302791.255056016	19382622.922539927	58480760.82282737	13825444.025380984	177069651.81423643	171714771.61153468	74420341.84420101	4021957.032401404	2094123.6143742818	31244048.18556381	31284015.604365896	1270522.9910430685	19316869.594164934
194655101.17676544	305047.57707236183	12220437.57433446	35731794.64633525	565324.6789535165	130250436.29350992	87785602.77638397	177393596.5071378	41558262.90301641	48320078.005034566	81299882.46642601	74243483.08796737	2285180.6297679907	242226927.53300497	11127170.223281331	1415702.2120037286	54054071.49392602	61773176.16873485	16003926.285556892	56724749.76656943	13825444.025380984	175551971.900377	165595546.3032889	74420341.84420101	3648673.004915304	2082058.8071115525	28883034.380435165	31284015.604365896	1225082.6108009983	18620266.931729943
194655101.17676544	304635.13316140726	11804682.054862862	35731794.64633525	565324.6789535165	114749769.98642588	74007928.33842179	172286289.33472732	39518163.5866541	43491082.68191595	81299882.46642601	74243483.08796737	2285180.6297679907	223586707.14010793	11127170.223281331	1409659.884097362	54011079.25448064	61773176.16873485	13820416.006855525	53937169.59213823	12703832.81629155	173407993.88106295	144343175.8094254	72386893.13739951	3515965.2025818755	1851073.0399323122	22574214.837497354	29636329.156261757	1206249.2066374128	18543322.21086829
162229983.23930255	257763.12785696122	11804682.054862862	34650943.656317934	565324.6789535165	112464571.84458454	64746541.46009682	166025243.4510057	39277823.11354055	43349344.79439429	74510456.98701225	74243483.08796737	2281553.4655171614	223321345.67309883	9847591.49552284	1406975.4131882396	52319160.41277291	52719295.39209059	11513089.699683027	53937169.59213823	12703832.81629155	161147105.63649654	144343175.8094254	49407465.83720925	3411214.4495492745	1715698.5624183717	22574214.837497354	19400875.48542438	1206249.2066374128	18173267.217610925
159323346.4213315	250675.67783737366	11546454.896853078	34650943.656317934	565158.9005744937	104514481.94612546	64746541.46009682	159671326.2212186	29900389.751286253	42636150.560314596	74510456.98701225	66887513.38959005	2281553.4655171614	223321345.67309883	9839616.428331846	1359786.479834043	52278228.92948891	52682913.88439019	11513089.699683027	50052824.02029024	12703832.81629155	147674104.12361345	140947616.625342	46034005.07178016	3201457.731888765	1619045.6260090158	22574214.837497354	15649025.73962382	1203614.5078531776	17929483.848402202
72130880.47143915	242098.20191188794	11452954.022887632	29286077.95469857	472251.8438378884	92745965.8225646	62315445.841264926	113284783.05796544	29899606.413463973	40063369.41081122	72618050.63319814	66887513.38959005	2255834.1794754914	218047671.3336715	9839616.428331846	1272327.3042341003	46147846.35082218	51569729.80962773	10927358.789775375	48651620.3831321	12703832.81629155	146978750.0394938	140361115.4057527	45460279.87055686	3177334.9034984247	1604623.0751649009	22559541.601776693	13575211.106211448	910476.0225296492	17126604.056325432
72130880.47143915	190011.1416016135	11177888.383805087	25820977.366694394	434736.52146680176	92745965.8225646	55445657.89253832	113284783.05796544	29899606.413463973	40063369.41081122	72618050.63319814	65971812.178944446	2153647.4555647345	218047671.3336715	9485898.728310136	1272327.3042341003	46065638.27460593	49615315.88350158	9594467.9002323	46546556.12642782	11943639.174458792	146978750.0394938	95027798.00983144	45460279.87055686	3077123.412319261	1604623.0751649009	21942837.822949234	13575211.106211448	910476.0225296492	17016068.21341481
72130880.47143915	188358.4566663048	11091321.148124361	25820977.366694394	369081.62149880594	89544997.02601382	50288840.618443415	104557335.60101067	29878503.374641716	38658858.915674835	70619614.18850178	65971812.178944446	1938333.0158845326	213014220.92177346	9437816.005453635	1040448.737736535	46065638.27460593	44642667.28072673	9594467.9002323	46428822.19703012	11766171.13608939	122988888.74438448	92484064.42185567	39992023.4307111	3004921.7144016423	1585403.138665599	21585817.807863273	13298454.830915201	910476.0225296492	15272413.08237406
72010275.21540259	188358.4566663048	8712203.70519389	25820977.366694394	329118.0464017692	85359048.50119936	49452583.108699545	103823936.37573805	27665225.880690802	36508641.742453806	55645092.69238222	58871401.438129276	1938333.0158845326	184347846.18218234	8446068.412308965	904117.115381757	46055069.93366964	43901161.7011568	8240314.0448351065	46428822.19703012	11670008.16243173	121305046.28292939	87732805.44977775	35845423.28678684	3004921.7144016423	1429986.3396372178	20165249.073977593	12907648.147244684	910476.0225296492	14667054.241415933
64053678.50200822	188358.4566663048	8712203.70519389	25820977.366694394	326636.5423655069	84432228.5431288	47047161.22157717	101997766.09408927	26328340.952907477	36437131.94498821	55252267.51195928	51891631.71640807	1930242.3619618844	184347846.18218234	8446068.412308965	904117.115381757	45118676.43623806	43901161.7011568	8240314.0448351065	36174977.66451908	11602612.734855667	103521948.1785828	87732805.44977775	32835232.983890735	2597180.544221673	1352512.2549478842	19133001.23772364	12907648.147244684	603658.3191964749	12868164.521918468
63130595.73331354	188358.4566663048	8697086.695321685	25820977.366694394	313802.6068313678	83219636.30974159	43376795.66218456	91504655.97745837	26222212.89573999	35507180.58239729	54685752.01592084	48712869.37072996	1930242.3619618844	184347846.18218234	8446068.412308965	876347.2455434579	44110647.626149304	43901161.7011568	8240314.0448351065	31003432.81028624	11533227.167110128	99536713.17630756	87732805.44977775	31170823.09665118	2597180.544221673	1309538.44059708	17422363.61232064	12907648.147244684	603658.3191964749	12868164.521918468
62200915.96382517	187871.4930221853	7477323.261461748	23367146.519014925	299967.2317993621	83219636.30974159	43280281.790515475	87548685.2754072	26202443.77876099	28216806.15876883	54685752.01592084	46649799.33088569	1930242.3619618844	184347846.18218234	8446068.412308965	862659.4151901859	44110647.626149304	43901161.7011568	8216255.8734655855	27855437.953351703	11326985.225703778	99411112.91434671	84907405.12232317	28836295.081022885	2597180.544221673	1188685.827260132	17409926.10916663	12358195.983006848	603658.3191964749	12859017.944617623
62189387.71222683	187871.4930221853	6814659.4721598085	23084497.886435576	293851.11522533646	75512536.10522869	38781280.2885965	82849522.96764213	24938996.855591163	26646185.072039697	50713334.241250694	46607062.099383794	1857104.759749224	163226128.20058265	8315697.190565613	855290.8102542527	42778372.18274979	37157126.52792738	7700356.965382283	26046893.676039618	10557196.749732928	64941429.1914722	76633601.93968397	28737732.97160593	2328001.8776055602	1172743.4201587471	16977815.861112025	11274897.980760219	530853.3443124276	11656509.633123161
62189387.71222683	176822.51097242508	5793008.964591057	22770768.386234768	289717.5725038455	75512536.10522869	38221658.088792615	63804017.77966433	23559520.744306006	26646185.072039697	48760107.450812176	45475483.501193665	1708731.9305371938	150588783.22767022	7656968.900714724	844145.882568808	42262746.90851167	37157126.52792738	7589166.392338871	26046893.676039618	10557196.749732928	64307630.84744634	76202325.21412353	23796709.017927118	2328001.8776055602	1148035.8363261488	16655059.461226195	11145472.607272768	530853.3443124276	11315824.909793839
60753514.22566953	176822.51097242508	5793008.964591057	22770768.386234768	288201.29162826546	75473587.95037207	38221658.088792615	63804017.77966433	23559520.744306006	21895554.48240268	48760107.450812176	18279141.7743326	1219811.0190926204	77555701.08280976	7397906.876182246	844145.882568808	36629947.90046127	37157126.52792738	7589166.392338871	21986953.512579627	10309310.413790459	64307630.84744634	71818725.50062281	23796709.017927118	2327782.281339727	1142129.8738523663	16655059.461226195	11065180.803912599	530853.3443124276	9762457.499211796
59210227.97179233	154817.63188508968	5793008.964591057	22467976.633075293	279066.0262196121	68061891.44252047	35469632.81086758	63416988.019594766	22441800.583317894	21895554.48240268	45611993.20926277	18279141.7743326	1050964.868265543	77555701.08280976	7366904.117436771	840472.1265726575	29264023.827127613	36888601.08564891	7286894.26928646	20271660.89846382	10032208.699110292	62034947.6543495	58587347.844043314	23796709.017927118	2184586.2382366126	1029543.4741618441	15935439.625776295	11065180.803912599	530853.3443124276	9762457.499211796
29946697.371304132	153588.19345275674	5569460.997576137	21710122.54605059	275706.44709946605	53901183.053772055	35093642.80739755	54379583.197094314	22341094.740082424	21711941.220597498	44589588.38519651	18268900.55177837	1050964.868265543	75681336.2577422	7252377.485851929	559051.045547962	28621315.926637176	34490134.88753775	7286894.26928646	20271660.89846382	9929902.23570252	57743412.658797555	47454456.56951189	22796370.68474297	2111867.7968130247	1028088.7738794467	14080162.364860103	11035653.829379218	392355.66046380496	9762457.499211796
26344617.589633074	149788.32583691136	5269122.436035185	14352038.273384834	274158.8203338962	53712462.21156304	34841457.33040774	54117637.04013405	22341094.740082424	19689550.576061103	44589588.38519651	18268900.55177837	915051.5682230758	75681336.2577422	6931567.773838559	557783.6671855662	27149400.5359755	33981782.42474448	7286894.26928646	19446993.763184264	8901710.880498372	57701351.97133179	42908910.13491274	19746158.565043908	2072510.718750802	994777.6071712878	10004941.366083771	10902714.49629484	392355.66046380496	8739166.85686611
20513399.98653245	149771.5436407958	4950778.787881049	14183935.504038721	274158.8203338962	46853056.99199163	29309792.620089725	50307351.51489884	22301033.73086831	15309834.009822397	44494824.87830008	18268900.55177837	915051.5682230758	75608828.2242024	6918982.244651525	551447.7306350307	23466691.996300805	25047515.36209232	7244338.407816939	17462356.216541473	8139990.204470283	57697257.20255497	37586685.76955411	12637164.238743747	1485113.30107266	956639.1224344082	9768796.094103415	8934184.823341202	391611.2529185262	8647106.514628515
20513399.98653245	149771.5436407958	4225333.7548620645	14183935.504038721	274158.8203338962	45780349.80883814	23146933.627915982	48927546.512860455	18470463.136766333	15261612.30211159	40602727.10840002	18125996.72527474	689273.027781068	75608828.2242024	6838029.466477813	526166.224214108	23466691.996300805	25047515.36209232	6276084.472006121	17438582.661547463	8139990.204470283	57425813.6433087	23226493.902409565	12130922.512201417	1485113.30107266	952820.9608174468	7814661.091739005	8934184.823341202	384114.01801629335	7907977.082190625
20513399.98653245	145223.8525016981	4116707.7121118996	12576860.571464187	265574.0497660823	45722816.00991094	23146933.627915982	48535522.73674905	18470463.136766333	14717345.215955824	40602727.10840002	16823163.694560118	669759.3249226274	72745828.11384118	6820278.745309661	510864.28204861435	23466691.996300805	22889398.11641249	6272416.068325635	17367849.622295618	7941595.652339079	55557017.48663997	18269998.4538132	11836598.476150693	1485113.30107266	950923.0760082888	7717117.469316445	8694528.263089951	295438.24494087574	7907977.082190625
19532429.245656542	145223.8525016981	3891395.2187495437	12576860.571464187	257892.31117242802	44318231.06948309	21685367.237858575	47237334.31542974	18228632.27981121	13828433.268468993	40257444.604214884	16823163.694560118	589414.9012003139	67919389.9812181	6713566.391541197	510300.2109211888	23466691.996300805	22296561.60405444	6272416.068325635	17340938.239475287	7428083.290353922	55557017.48663997	17578105.282394588	11684869.761974558	1474234.0569103651	947875.828499763	7430773.367395626	8297680.096116236	295059.029072528	7907977.082190625
19532429.245656542	145223.8525016981	3739083.347437651	9359062.240428498	255197.50695390956	44167131.24099041	21685367.237858575	43537356.483477324	18228632.27981121	12786820.498988537	40257444.604214884	16584013.187994655	589414.9012003139	66106933.35604839	6713566.391541197	510207.6917899484	23466691.996300805	21859706.382233627	5837260.757185337	17305232.348321747	7428083.290353922	55557017.48663997	14858998.965222783	10193291.089291112	1447276.1921606748	928488.3961537092	7038146.527106954	8295160.1202612845	292336.6938819307	7331502.990496796
13721029.640689047	135027.55819664436	2939154.831451137	9359062.240428498	246622.45160095135	43514233.69258139	21685367.237858575	42588844.267233305	18140077.13729045	12786820.498988537	39180461.345364325	15898796.546432566	576761.8988639308	63007791.4889819	6713566.391541197	486142.3192630111	23328378.279535916	20706793.575611338	5837260.757185337	15932066.430629801	7363526.235413613	54634174.45530919	14804965.05436172	10193291.089291112	1331921.1945773363	922989.2968651265	6609889.966387436	7727023.626125964	271801.84191379644	5027273.645223118
12979994.564923	134967.97660569538	2927339.8201330565	7955020.709003135	235752.81341179565	42624117.38017927	17432412.32559021	42377365.938907586	17667620.350563996	11910686.059175726	34554638.13354551	14852052.850220839	520788.24701892515	59743984.364782564	6346676.0911813835	485150.8436996697	23056965.632140413	19022350.59861861	5834070.578296599	15850655.67639463	6753088.727369502	51891075.42754889	14707945.64001042	10193291.089291112	1316466.04569622	818788.1277295083	6286128.428099617	7341534.93661117	252481.21347372755	5027273.645223118
12979994.564923	134967.97660569538	2927339.8201330565	7478284.289670792	220816.96564119647	42624117.38017927	16165122.645675452	29371293.644894004	17611770.742970794	11910686.059175726	34554638.13354551	14846957.668382648	494825.3149595012	57271388.80609047	6346676.0911813835	476292.14911622374	22951402.91932432	19022350.59861861	5813797.442868757	15419333.331992865	6598557.661207936	40042823.76547048	14707945.64001042	9314659.368804028	1303581.8728397107	818788.1277295083	5236271.747606137	5790776.587168816	252481.21347372755	5027273.645223118
12100706.21960632	130996.99804954891	2592808.959095461	7478284.289670792	207670.24462893317	39782299.299751185	16158526.181591256	29371293.644894004	16833967.681134585	11805212.477632128	34554638.13354551	13435281.786245143	494825.3149595012	57271388.80609047	6346676.0911813835	476292.14911622374	22628309.954124726	15701039.85572045	5744898.790766833	14070422.592478571	6263652.374533964	40042823.76547048	7708974.687916942	9314659.368804028	1261531.8609650293	818788.1277295083	5229480.480517652	5790776.587168816	252481.21347372755	4696167.837416828
11108808.724880695	126571.76612212876	2592808.959095461	7224294.378333653	207431.04249514808	39782299.299751185	15919369.371711768	18403020.456099227	16408396.646200482	11789682.69579023	20492645.729526363	13435281.786245143	494262.5845505622	55985586.81620683	5932747.808757937	476292.14911622374	22212297.946457062	15335287.150291277	5689419.2862663735	13102548.07653092	6158934.405700417	37448976.380840465	5841360.5361882	8870394.955913642	1242516.307294745	602728.4915504986	5160690.689751723	5790776.587168816	252481.21347372755	2226559.9633886144
10915562.54435411	126453.85894839534	2495889.5520028677	7028804.006658706	205898.111599133	39005887.92054177	15831130.325491713	18403020.456099227	15988590.081956392	11745128.25754927	20487934.73876464	13435281.786245143	493801.62067200826	55985586.81620683	5552449.815102659	453869.3915532568	22212297.946457062	15335287.150291277	5587079.772700922	12977710.37007194	6158934.405700417	37448976.380840465	5257300.765131756	8741134.60375611	1175465.6882034347	591549.5081090019	4987601.659206018	5790776.587168816	252481.21347372755	1972003.9123701153
8277075.873121002	122055.75973012461	2329542.0628872854	6729666.812437398	205083.28661171926	38115246.232489884	14925118.575936966	17242424.822449483	15777051.05400393	10021501.639673138	20252565.719721254	13429146.414508669	484171.1312884347	55385450.3842418	5375512.835433551	453869.3915532568	22128628.6274442	14501016.627777504	5552242.70147848	12849377.36344809	5696625.048655458	37106928.18894054	5257300.765131756	8724521.746904414	1115863.7757987874	571618.5258685527	4958436.637583127	4873316.723137523	245530.1096026818	1963761.5565926651
8249518.044044579	122055.75973012461	2329542.0628872854	6303437.593086604	197300.9169685697	36007325.60280517	13629389.42994243	17242424.822449483	15603581.145208234	9890053.285837105	20252565.719721254	12376822.234905746	428733.4956704751	54913884.215893306	5256520.160439487	422735.60377982724	21222843.94677278	13625118.45306877	5353299.003998967	11909159.925309235	5696625.048655458	37106928.18894054	4181535.575598715	8198974.541668023	1112513.4538747275	542460.7444111858	4696491.757866018	4873316.723137523	237847.19439378683	1941841.9708588019
7966707.915074121	121942.93220647155	2329542.0628872854	6281730.772476391	195312.26830617015	36007325.60280517	13629389.42994243	15822343.276578326	15592899.934297848	9850859.542775173	20252565.719721254	12318928.1143964	428717.02009672596	48042239.945414126	5155535.154412383	422313.1330988844	21222843.94677278	13625118.45306877	5306124.174286914	11909159.925309235	5566750.649586053	37106928.18894054	3984121.016823524	3875754.678238925	1027861.1619163501	537222.7258903494	3747365.838526382	4561753.659050586	237847.19439378683	1937641.7226897168
7920588.818317382	119691.3863526276	2299458.16022593	6281730.772476391	188818.5041292935	35848196.610777214	12074559.581786567	15822343.276578326	11197011.535751158	9745453.445121981	19449355.76787135	12318225.39633367	378366.1121073346	40777195.665046126	5155535.154412383	422313.1330988844	20940926.49535102	12215277.670552535	5089629.624114804	11483970.04239543	5566750.649586053	37106928.18894054	3984121.016823524	3875754.678238925	1003541.3254013092	534973.9540200263	3747365.838526382	4561753.659050586	237847.19439378683	1691850.5665712073
7917333.7782334415	119005.00141535987	2297585.3365555806	6281730.772476391	188818.5041292935	32194471.732593045	12074559.581786567	15225346.701555306	11188961.551910287	9185939.234713456	18756116.66441818	11970991.62661241	378366.1121073346	40112432.94902455	5108090.654062501	392929.3688064383	19494838.792726725	12215277.670552535	4847842.416630874	10261523.530626269	4899320.403225602	31900976.548862603	2958160.3641246054	3051518.2256848454	985629.2707678776	449541.4227159397	3725685.773119937	4483129.170988395	233066.39197346554	1522028.1126414486
7753008.782423863	118914.4426440121	1726589.1143589262	6074742.549502444	188470.32329018938	32194471.732593045	11649810.306316502	15203728.327442298	10717638.568988793	9105839.986172313	18504058.694038972	11970991.62661241	377760.88760212593	37196744.51538219	4906663.980407042	384067.8233752763	19417274.51545455	11813063.263449073	4847842.416630874	9436482.14007943	4899320.403225602	31900976.548862603	2958160.3641246054	2603897.2086074715	726294.0355047436	449541.4227159397	3186863.0497435727	4126494.230407954	221030.8357604947	1497934.9133990093
7752037.711941158	118914.4426440121	1725918.4385346195	5905187.313067005	188274.40775707632	32194471.732593045	11649810.306316502	15045905.472263297	10715362.17668182	8594066.05820484	18010765.405029867	11902746.060498865	363808.4826319335	36657993.623763636	4902986.314937519	384067.8233752763	19196916.994936526	11388683.896126293	4521815.994559483	9436482.14007943	4797971.089388316	28376503.458993755	2958160.3641246054	2603897.2086074715	726294.0355047436	447096.0121801262	3186863.0497435727	4126494.230407954	221030.8357604947	1355898.1520423642
7180377.41863157	118846.76390422575	1689777.3852361746	5859838.161012186	186926.5573358933	31482582.30927208	11521514.144268496	15045905.472263297	10525141.819376504	8594066.05820484	17841413.600842092	11845546.668782244	344151.56770814455	36044346.962510124	4700499.593812774	377408.3486121802	19196916.994936526	11388683.896126293	4320503.481359184	9206613.534263374	4553164.6341792485	20078525.283946034	2900037.554307569	2575278.0095840967	726294.0355047436	435927.34040850226	3186863.0497435727	3318616.403455873	204090.62565078813	1355898.1520423642
6497886.683054091	118833.2854595175	1634259.9842672688	5084387.917154526	186926.5573358933	25440333.047061868	8451180.383301087	13894570.29573158	8948726.361751856	8067389.918147319	16180482.866309326	11601379.145792786	261887.35956886454	33195190.8781924	4499679.238679276	330460.62557255663	17398669.885408044	10478011.495325852	3946522.6859775144	9063098.890598025	4521971.606681946	19599461.097843636	2506478.168673321	2499612.920529562	724779.5445290022	404851.03428761056	3186863.0497435727	3318616.403455873	195458.4409998072	1246046.3862954767
6497886.683054091	118833.2854595175	1634259.9842672688	5084387.917154526	186049.9244120618	25109521.8692103	8451180.383301087	13894570.29573158	8948726.361751856	8067389.918147319	15911190.568606578	11245728.259000702	261887.35956886454	33187137.554991677	4499679.238679276	330460.62557255663	17398669.885408044	10437325.13356231	3946522.6859775144	9063098.890598025	4496621.251118534	16908011.59017374	2478604.984660469	2488680.156826605	714315.1172083468	404799.9980377054	3056512.8660516036	3318616.403455873	195306.7451778259	1229653.843690296
6225030.968558113	118538.08329528381	1597304.5422176535	5015736.919336683	186049.9244120618	25109521.8692103	8307711.809827154	13495663.798832618	8948726.361751856	8067389.918147319	15911190.568606578	9640893.86895677	261031.40291404113	33184446.30674583	4499679.238679276	329710.1909490484	17398669.885408044	9917568.763708735	3924315.4419404403	8568885.250856213	4408920.345864257	16908011.59017374	2428914.251813977	2451411.6232522926	707658.4469484809	402197.27722939244	2942644.6904759672	3318616.403455873	192659.1813127841	1203856.983797621
5707204.432604789	118538.08329528381	1453346.7627709524	4862114.678712361	186049.9244120618	24424971.20036661	7620763.121836622	13475416.012714067	8899642.967498431	7927913.094515808	14539360.147948986	9617025.80705471	261031.40291404113	32278569.085597392	3988838.646506264	320504.4685846752	17173047.46107537	9694423.82024867	3657943.036228735	8469509.726048462	4387647.884507841	16908011.59017374	2428914.251813977	2368274.9692011997	647135.6245378379	401972.98766958236	2942644.6904759672	3110786.5856411965	189628.12550209463	1011634.8512643808
5707204.432604789	115776.08703881863	1442177.5644078753	4459237.111132003	185947.02770537062	24424971.20036661	6865497.60532287	13323794.18111424	8390026.394720908	7597135.600241383	13085930.007775981	9604365.541040516	243414.24731608923	32278569.085597392	3988838.646506264	320228.87327040796	16504193.674881056	9342527.532438844	3640160.71948073	8080779.845115315	4186745.5862505706	15564567.419281673	2297144.7934029633	1859910.289082545	627945.4049531559	400329.74544453446	2316913.918777546	3030733.065206652	185264.3559740881	1011634.8512643808
5707204.432604789	115342.60121432054	1413100.6635191506	3347201.884220986	185947.02770537062	24424971.20036661	6865497.60532287	12614390.479350872	6300095.121569346	7523863.058953176	13085930.007775981	9604365.541040516	239906.077855815	30674258.110008985	3912685.451556942	308542.33123344416	16360736.650641391	9197407.232637027	3635950.238141458	8044410.997351568	4186745.5862505706	14617633.491524572	2099517.6582696233	1859910.289082545	612320.8661619793	400329.74544453446	1717574.606094816	3030733.065206652	183661.57485830216	851897.981433079
5707204.432604789	115332.38718177154	1320497.776743266	1886857.9352936472	185809.3045940228	24024706.46121841	5191336.731463518	12614390.479350872	6086374.849635006	7352623.417369567	12740096.684426976	9473654.66220967	239906.077855815	30674258.110008985	3912685.451556942	298771.0443258622	16295911.065296099	7974473.482569617	3431446.248454258	8030371.470559064	4177497.1244931063	14310187.542119686	2099517.6582696233	1812076.2830948886	590771.9370762187	384765.50232686696	1627827.7429775621	3000079.882492948	182822.72461736057	851897.981433079
5633923.757656622	113758.97481672755	1300231.2670602333	1629018.4917460093	185809.3045940228	22877715.310452115	5191336.731463518	12536086.857602429	6023360.615254719	7352623.417369567	12470210.041021327	9311867.59711878	234703.77822010498	30674258.110008985	3719803.94654081	298771.0443258622	16233769.45518434	7728332.816802213	3431446.248454258	7063367.875574931	3866326.883657572	14202989.760817472	2099517.6582696233	1812076.2830948886	574941.7870659094	384765.50232686696	1576875.9651852595	3000079.882492948	175686.74845648886	851897.981433079
5592427.921403012	113758.97481672755	1096957.9900952128	1629018.4917460093	185809.3045940228	21956755.85638861	4869614.887559063	12345903.873133091	5238854.524395018	7352623.417369567	11198294.805414721	9195683.740576778	232622.32238566136	30674258.110008985	3672292.923506099	296585.93357743474	16233769.45518434	7728332.816802213	3415303.4824037882	6965178.122956067	3854368.6497099944	13916273.10377338	2099517.6582696233	1764723.2346885523	573832.1868655221	384765.50232686696	1332433.5072999492	2785140.673771587	168634.18186073087	799136.3340091886
4664921.132696589	112958.89058144958	1096957.9900952128	1621811.4965275035	185470.01925430843	21179508.005954772	4869614.887559063	11237771.870872078	5079588.559462004	6967167.627131678	8757035.67117644	8955191.27677735	225514.06168766602	28935284.46597251	3672292.923506099	296576.26683375426	15655638.066434572	7728332.816802213	3343717.15534764	6965178.122956067	3854368.6497099944	13153149.845176155	2010050.2848420152	1764723.2346885523	542247.0064739393	378717.3413916228	1332433.5072999492	2669476.0435784496	168634.18186073087	795312.5352718299
4664921.132696589	111978.47658835146	1096957.9900952128	1602684.1214800426	185351.39936701977	20981604.20056607	4401210.105417585	11237771.870872078	5079588.559462004	6905715.924217294	8291847.6144664725	8789733.418332858	225514.06168766602	28935284.46597251	3672292.923506099	295579.6927851581	15655638.066434572	7160669.635379643	3322662.5942111444	6907309.766863469	3854368.6497099944	12927015.913590102	1924541.22548793	1723305.4840382892	534173.1421128854	354663.0287754428	1332433.5072999492	2669476.0435784496	165636.6524193236	766621.8979820887
4664921.132696589	111945.18283745229	928985.0715327428	1507591.1184936427	185328.64861128462	18601626.156873967	4395377.88552678	11237771.870872078	4721510.628284353	6689479.853251545	8097960.320086277	8447458.131228155	215950.67665510307	26655967.805292193	3372138.2875316315	295464.92382891185	15655638.066434572	7160669.635379643	2655908.838608384	6242922.205413092	3668358.451285734	12927015.913590102	1924541.22548793	1626989.1239583825	520848.7114874361	354663.0287754428	1141851.5911381242	2604896.425812072	165636.6524193236	711649.5979166029
4355560.752422157	111532.1880235273	845062.7264673794	1496255.5594132943	184483.8107730687	18197053.287113026	3866028.2095615603	11073098.19710514	4626806.343966259	6339954.235233485	8097960.320086277	8447458.131228155	191384.20886274485	26558683.98952032	3115319.573568823	295130.8134884671	15553014.366390524	7049380.470599972	2655908.838608384	6242922.205413092	3668358.451285734	12903625.06574123	1834082.540458254	1623284.0616797968	514146.18266510253	353728.8752470743	1090886.3145035699	2604896.425812072	164570.51417001738	675105.6594598548
4355315.980746637	111532.1880235273	834436.8535390245	1496255.5594132943	184470.5596788579	18173293.636854522	3866028.2095615603	10504696.466346832	4460252.293821782	6326569.714727479	7280838.845301607	8331949.743741134	186963.5644490787	26264180.848942064	2790453.127917485	291513.13069027575	15135373.860893665	6530523.531983689	2655908.838608384	5961023.49516201	3524399.4293040144	12555830.647093583	1713519.0404373482	1612926.3953593539	507950.00840673194	341221.0595466682	1090886.3145035699	2557463.2385353846	162955.35303033335	675105.6594598548
4265715.6065617	111532.1880235273	813999.2765440943	1405931.0345920755	184466.99824356957	16899434.4796989	3668179.7501112935	8657025.90816465	4455944.867694895	6016961.517365504	6920266.65385869	7616352.124510908	178271.4664608476	25330758.03484291	2790453.127917485	291256.71758269356	14692599.832409684	6530523.531983689	2551593.905103381	5692624.603111629	3387208.8408995834	9637157.346055971	1713519.0404373482	1400513.1099535553	506628.2658419503	284342.8930933454	1058483.2899628412	2440300.286094241	162955.35303033335	674586.5959608866
3956545.2518129335	111532.1880235273	791989.8728416207	1342341.5856044998	184155.5768659909	15956011.69687338	3611945.1549743786	8657025.90816465	4201429.271113281	5636559.782202297	6920266.65385869	7616352.124510908	170497.52266764222	25245574.61056271	2790453.127917485	286329.5758557507	14424133.915051606	6396810.80889146	2460474.7051499616	5692624.603111629	3216763.5435894025	9637157.346055971	1661248.6876015419	1270558.0269759346	496308.34505331283	283513.2688673944	986402.1538817182	2440300.286094241	157986.71508726908	636390.8274407156
3948026.83022999	111532.1880235273	751771.1953394737	1212946.3127303475	183704.18379205483	15956011.69687338	3411670.6339746737	4129035.590835518	4172407.6085101077	5636559.782202297	6789538.920460418	7590738.315517106	158177.9704397113	23240609.074358366	2763441.2274131435	286329.5758557507	14191491.72847787	5653938.10198699	2454813.3226194396	5692624.603111629	2973144.888205752	9373977.821349721	1661248.6876015419	1093886.7218533854	483660.6254725987	275751.9015614706	942791.5873766528	2281648.294932082	157986.71508726908	626314.790424408
3948026.83022999	111532.1880235273	751771.1953394737	1207379.8988849989	183556.22611310452	15819761.239230927	3411670.6339746737	4129035.590835518	4088052.4935277347	5586386.830313397	6619616.952079872	7590738.315517106	143851.8251329806	23240609.074358366	2763441.2274131435	286329.5758557507	13666470.364389094	5385306.578966332	2388497.3830924616	5543529.12583219	2973144.888205752	9245247.827983815	1461305.5956904832	1081680.2070414762	471836.81903976673	275751.9015614706	918228.3344526988	2281648.294932082	146879.12628053577	596603.3240510379
3924109.7344036982	109878.24295571001	707816.5421452682	1197672.5907230428	183445.71817620433	15755716.465874596	3411670.6339746737	4129035.590835518	4048526.6005740087	5279657.286351527	6602074.818843515	7152661.689108535	143851.8251329806	23240609.074358366	2745243.8915683664	286329.5758557507	13666470.364389094	5316759.589544566	2388497.3830924616	5543529.12583219	2973144.888205752	9245247.827983815	1436090.7212726793	1059857.5734228557	455192.4805452935	275751.9015614706	836671.4290943195	2281648.294932082	146764.27327941026	596603.3240510379
3746595.5218451447	109878.24295571001	689083.0400073676	1189906.2488882113	183445.71817620433	14931658.212188523	3145701.343611742	4129035.590835518	4020547.0160882766	5175741.840472763	6602074.818843515	7152661.689108535	143851.8251329806	16318577.596255004	2677254.57722998	286329.5758557507	13465668.353394989	4975975.868303159	2018925.9276040683	5526435.692566487	2925503.209838257	9208742.41096664	1436090.7212726793	1035069.0092791412	454810.7126260865	275751.9015614706	836671.4290943195	2241331.345140653	146021.38814949483	553203.4977022402
3493575.8450622694	109878.24295571001	675566.6424365491	1162659.9288802557	183439.5075732287	14702832.941144159	3104677.1425068653	4129035.590835518	3822078.311516517	4812838.272805857	5542377.175704529	7037209.15601549	143643.50761556995	15080995.726951964	2652999.4069454824	279002.3708332125	13344732.724401448	4673952.029924335	2018925.9276040683	5395589.189381005	2803463.502709965	8361919.533483371	1436090.7212726793	1035069.0092791412	435874.74160799873	271096.40510592255	741060.0255824933	2180682.596587764	123000.53923718494	553203.4977022402
3493575.8450622694	109878.24295571001	553722.2674930256	1118804.654943058	183430.8172687182	14337756.115603851	3104677.1425068653	4108244.806990342	3721927.1548469504	4767498.125906037	5542377.175704529	6583820.241051722	138695.78013124943	15032517.032351349	2608304.772989151	276231.3555656574	13344732.724401448	4673952.029924335	2018925.9276040683	5283278.67900789	2803463.502709965	7762280.090986594	1407545.7078094648	944413.531164489	425520.4684182281	269315.49546852947	672573.8307344832	2177190.747041369	123000.53923718494	552540.196072347
3493575.8450622694	109878.24295571001	553722.2674930256	1118804.654943058	183430.8172687182	13909644.020772234	2839853.1765606264	4060820.33364041	3721927.1548469504	4568153.788270492	5397029.667605212	6583820.241051722	137500.32867380365	14950520.561119992	2547047.654348719	276231.3555656574	13316516.01409359	4550599.7312333565	1882019.6701101887	4362030.412453047	2758385.3245784245	7762280.090986594	1407545.7078094648	944413.531164489	425520.4684182281	255064.02422146176	672573.8307344832	2121702.5012217415	122504.64667103678	552540.196072347
3425052.277703274	109878.24295571001	553722.2674930256	1088929.0858589208	183316.54530655604	12545485.97354023	2839853.1765606264	4054727.5985828666	3708534.5472141746	4568153.788270492	5397029.667605212	6583820.241051722	137500.32867380365	13756060.05271426	2547047.654348719	276231.3555656574	12048008.34539434	4550599.7312333565	1882019.6701101887	4362030.412453047	2687873.5601797653	7114722.325337684	1407545.7078094648	944413.531164489	417636.7767248784	246584.00115928566	672573.8307344832	2001454.0805441518	122465.6377447539	527923.5393569614
3396837.417405485	108867.81980368026	543646.7533253253	1051352.3912121612	183316.54530655604	12545485.97354023	2781104.367099633	3600436.0582548087	3624088.2754542273	4568153.788270492	4935275.2071389975	6583820.241051722	137083.72613602565	13756060.05271426	2505244.788979248	276226.8917956304	11986604.097201042	3886327.171987249	1882019.6701101887	4321926.131165226	2662434.030477401	6815451.956235108	1374789.4725755553	800103.8304357443	417636.7767248784	245429.0857667843	655545.3361147284	1954155.6810693343	121087.33049324423	495028.23428193154
3328764.883825268	107891.5972578417	529136.6913069497	883685.7892015981	183222.37026545272	12545485.97354023	2522380.2646299065	3600436.0582548087	3502605.9703626386	4341009.84132205	4806643.282489989	6385209.848018605	137068.01015890506	13587212.254110964	2493507.093559448	276226.8917956304	11986604.097201042	3886327.171987249	1835965.3479081285	3254489.4765872466	2522944.2535180496	6815451.956235108	1338068.1699204128	716902.3743829562	388229.5199076234	245429.0857667843	624671.1019966835	1935924.3554450218	121087.33049324423	483458.5665912781
3061888.460866528	107890.97598034999	525381.6035633272	883685.7892015981	182611.38834794308	12528794.45351222	2480855.116415225	3298362.5868435362	3502605.9703626386	4337259.804288878	4782054.630871587	6372780.970447176	136952.25611184438	13587212.254110964	2484847.3137380234	276226.8917956304	11978840.15097687	3850921.453939117	1835965.3479081285	3254489.4765872466	2522944.2535180496	6326025.739995025	1338068.1699204128	689658.3158429827	388229.5199076234	230804.94497310804	624671.1019966835	1935924.3554450218	116543.86006275855	464276.84528151987
3061888.460866528	107803.08314257069	477331.8964288573	883685.7892015981	181953.33860444246	11488386.006928435	2408787.390446922	3298362.5868435362	3228923.4556149226	4274505.771102931	4764621.321713076	6189482.598054867	136921.661724277	13239146.55514583	2484119.2851542197	272220.68092574785	11462774.263087705	3850921.453939117	1784290.9196324174	3207900.479128046	2455808.264247295	6326025.739995025	1153336.6303514908	657599.7162710745	388229.5199076234	229779.22100467893	590309.955089543	1845547.0921263245	116143.40950427472	461232.2411081031
2978575.453958897	107608.26069547413	477331.8964288573	883685.7892015981	181953.33860444246	11488386.006928435	2288487.679664485	2980726.937981613	3228923.4556149226	4196532.982623267	4727492.295999238	6081934.05757724	131197.23862093207	12124065.756543087	2481107.0012268787	243527.95791430018	10558540.244552948	3613309.589331139	1678776.5129231375	3207900.479128046	2276089.4317500917	5494447.913110104	1149966.4998399236	653745.1735524763	382261.93818073947	222874.73823586272	585840.5595849088	1687933.2510771945	113258.11456475127	451549.9932821011
2978575.453958897	107411.814511484	471176.65261845756	853061.9165735513	181907.061706034	11159059.574443297	2179918.6171327364	2975115.047433507	3084085.675181346	3932732.721690299	4356376.210802857	6070081.043498868	131197.23862093207	12024136.045032851	2470500.7463686224	243527.95791430018	10131312.046492029	3568456.023758667	1617603.982291974	3146856.8581402185	2243631.419362045	5254926.2715827795	1113416.7041970512	557294.2556325602	381703.7553909872	222874.73823586272	573047.1888973375	1613797.4125523563	111498.01361855383	447281.0386927995
2769104.3271154515	107380.85438325044	469099.2812498222	853061.9165735513	181907.061706034	10937622.61470738	2173615.4631652925	2589825.3374662832	3084085.675181346	3195007.3374697575	3902349.99337561	5681004.71761553	131197.23862093207	12024136.045032851	2470500.7463686224	243527.95791430018	10125781.04462948	3289595.7464974774	1521353.2503891622	3146856.8581402185	1833819.8550669209	5254926.2715827795	1023346.494707966	491300.01438721747	379536.20203004626	218154.3629840415	573047.1888973375	1613797.4125523563	111402.93755123182	410313.4512402094
2769104.3271154515	106602.08237409961	442813.281866515	852516.4141634835	181645.27549769238	10543662.282755345	2173615.4631652925	2589825.3374662832	2998884.224744494	3105948.374369848	3902349.99337561	5681004.71761553	131197.23862093207	12024136.045032851	2401613.972209584	243527.95791430018	9954912.161912372	3289595.7464974774	1496844.2725646931	2878113.9657770633	1833819.8550669209	5254926.2715827795	1015037.6323618502	491300.01438721747	374111.2731333835	217532.5293093647	573047.1888973375	1613797.4125523563	111339.1571338162	410313.4512402094
2584176.7015871466	105722.74109731065	410955.84354661586	827647.2704101845	181645.27549769238	10487697.60059134	2165879.3692001863	2589825.3374662832	2827402.6112779006	2970355.5814674487	3699531.8170764362	5677457.016616296	127836.54610735441	9652522.424796991	2131749.7519370453	243527.95791430018	9954912.161912372	3108197.8969182484	1492289.9517643433	2736728.6723121386	1648599.2041240237	5126049.675196543	602761.3585774142	462728.0831145373	373945.91213802766	217137.22538590958	536784.9078408123	1565068.2894199765	108597.21952000594	410313.4512402094
2584176.7015871466	104449.77151899504	396291.83392417873	797269.9401960172	181602.21700824404	9939182.584964985	2115775.1897705086	2570557.3947465895	2699800.3325887374	2970355.5814674487	3696290.1896333774	5677457.016616296	124190.12897249157	9317684.494337227	2131749.7519370453	243029.43494530456	9931899.328850565	3034190.3217782294	1416644.3000666755	2708364.0594742848	1648599.2041240237	5087391.310419994	602761.3585774142	461076.43349470524	371627.86264848505	217137.22538590958	482263.3980110438	1565068.2894199765	108134.34659519012	403730.33930595964
2584176.7015871466	104449.77151899504	396291.83392417873	686220.279030286	181597.84070795908	9939182.584964985	2102960.1464581774	2553099.0025141193	2699800.3325887374	2970355.5814674487	3695837.5269562094	5666725.836308185	122836.37026660971	9165694.185670106	2131749.7519370453	243029.43494530456	9504849.426076481	2987977.568186818	1407011.4063291575	2708364.0594742848	1128873.6240692344	4870737.563880148	591849.2243646259	454527.0486813901	370117.5816622269	213084.41056882028	482263.3980110438	1565068.2894199765	108071.2740287036	361961.96483585937
2584176.7015871466	104449.77151899504	312538.52206221665	675358.999500865	181582.87901195773	9939182.584964985	1970972.100858929	2533244.105716637	2395195.815681162	2879055.447498427	3695837.5269562094	5205508.080078077	122284.280865426	9165184.059268987	2131749.7519370453	242911.63172810437	9504849.426076481	2987977.568186818	1389378.644279653	2705501.5454783197	1024009.3579887591	4870540.735024533	544008.8664237097	427027.91652247653	350826.1926721851	210633.56277079447	473587.58245455206	1534914.7431832226	107989.4944575885	361961.96483585937
2453943.1385094076	104449.77151899504	312538.52206221665	665839.3925144259	181582.87901195773	9700052.408376368	1969831.8876437019	2533210.4578846986	2395195.815681162	2502524.893514728	3592567.4644108894	5205508.080078077	121895.53127675933	9063162.276446983	2046330.9779225076	240651.98606310468	9255555.232167201	2955118.890674135	1261402.2327130984	2556379.185229061	1013784.3443414263	4870453.0461618025	510972.42346311134	425513.1834942729	350826.1926721851	206894.26632632432	465840.70278159634	1483566.4994961526	107966.06771299765	361961.96483585937
2453943.1385094076	104449.77151899504	312538.52206221665	648691.7623646861	181547.39583040468	9700052.408376368	1952326.9743859116	2277634.823953986	2395195.815681162	2502524.893514728	3460525.4234872432	5205508.080078077	121895.53127675933	8500541.061457237	2046330.9779225076	227834.64126010088	8381212.401091475	2821884.880429227	1261402.2327130984	2556379.185229061	1012967.9688970105	4381040.40357918	510972.42346311134	425372.652030181	349209.9013425652	206839.0587422018	457036.7698049585	1483566.4994961526	106181.47095331237	361961.96483585937
2435379.3901389097	104449.77151899504	311551.53046486183	596010.5948141067	181429.97377313822	9328730.116691463	1865176.510775015	2277634.823953986	2330778.5335496385	2502524.893514728	3361866.5476265047	5135926.618962256	121652.20183753225	8500541.061457237	2032212.1729777008	227834.64126010088	8381212.401091475	2619357.403928091	1261402.2327130984	2556379.185229061	991063.2234820314	4381040.40357918	510972.42346311134	410515.2692088619	349108.4121205121	206315.343080009	456714.31909752183	1483566.4994961526	105931.80765945553	357306.7456857285
2338720.8596306653	104449.77151899504	299873.9385125465	595965.6758559444	181425.19126759825	9328730.116691463	1784179.759355317	2277634.823953986	2298965.006782468	2502524.893514728	3359288.419256982	5135926.618962256	121112.02662174849	8500541.061457237	2032212.1729777008	226431.65550246876	8299547.158599743	2339651.356327685	1242607.7546612183	2454280.5837888424	971507.5498660663	4257224.609594295	510972.42346311134	406006.0791800412	340441.7156966834	206315.343080009	434625.7047045018	1483566.4994961526	105929.37663942328	336327.48447119445
2321812.1931794686	104429.16886322333	274201.7787578348	590945.0065120758	181394.7432482649	9139461.242600063	1617515.4764743363	1907328.0139053694	2255745.2802806385	2502524.893514728	3327618.741416737	5135926.618962256	118680.53294669765	6946812.497835249	2032212.1729777008	226204.70346103515	4775070.9058763785	2339651.356327685	1242607.7546612183	2432450.381253733	955601.1854306067	4149976.011390884	489680.1447855524	405827.9577503661	336594.0140923053	205577.40085738868	434012.911940683	1483566.4994961526	105851.71597431017	314537.59778360836
2315517.007996514	104429.16886322333	222503.9521736871	541826.1669258337	181389.67083184858	9139461.242600063	1501007.061967382	1853829.461610103	1938721.3784540086	2502524.893514728	3327618.741416737	5135926.618962256	117497.05664159017	5825430.887636074	2009459.875554582	225556.65479590264	4775070.9058763785	2252974.900744855	1242607.7546612183	2432450.381253733	955601.1854306067	4087526.854710001	479195.5717319953	405827.9577503661	336587.7285664713	204887.0940925331	424022.71061566495	1483118.4111691285	105121.25138141001	313539.49342428346
2315517.007996514	103363.28568019628	215625.4224500533	541826.1669258337	181385.13770550914	9139461.242600063	1501007.061967382	1421284.6915306614	1870149.3248950592	2488374.433559691	3327618.741416737	4878751.201606752	117497.05664159017	5795824.995052097	1908065.3505812031	225556.65479590264	4775070.9058763785	2252974.900744855	1242101.3035367732	2388015.5611896296	955601.1854306067	3992286.742847399	479195.5717319953	405827.9577503661	327387.80344824697	202704.18010159698	418078.8523921861	1474021.2292781174	105121.25138141001	308556.9593618167
2285152.65425664	103363.28568019628	213689.76641278862	529130.6383937027	181385.13770550914	9067427.048776448	1495688.2430502712	1421284.6915306614	1807250.3254043853	2405442.6457504225	3327618.741416737	4878751.201606752	116353.07481193863	5377106.491853554	1800159.9691544706	225556.65479590264	4745924.565880586	2162108.5477204234	1241941.5668052733	2370574.4974069665	953198.802471021	3992286.742847399	479195.5717319953	391992.7631507848	325323.73905535915	202704.18010159698	412599.9359151008	1473776.2815090902	105121.25138141001	308556.9593618167
2232212.3187161377	103363.28568019628	209488.80309379334	521393.7308838404	181385.13770550914	8728573.433914375	1452508.1240487853	1421284.6915306614	1677536.0748302196	2405442.6457504225	2621295.1201944174	4878751.201606752	116128.69228705316	4730707.829953449	1800159.9691544706	220830.12687357076	4440319.521561042	1973322.9967070825	1178387.9074952712	2280299.4159456254	909316.5588977638	3817936.3738200935	463618.46334438166	374846.09296106995	325323.73905535915	202704.18010159698	412599.9359151008	1393469.0366451195	105115.86776267052	308556.9593618167
2228964.1217377563	103363.28568019628	204158.32383544324	494826.74135358934	181108.380913536	8382138.579967354	1250076.9676863397	1354809.2874298336	1673673.8802591977	2299106.665168888	2621295.1201944174	4717432.748174015	115971.58440042095	4579459.917947688	1726841.3205546	220830.12687357076	4434744.391267844	1935416.0161309063	1161024.385208271	2279908.6032368606	862865.1472634026	3674189.399131077	446494.42825172876	374846.09296106995	323896.88412716787	202704.18010159698	405085.4093740926	1393469.0366451195	105115.80676666359	303468.2217254543
2126896.9816140896	103363.28568019628	200834.96038229277	494826.74135358934	180920.11922041205	8382138.579967354	1250076.9676863397	1354809.2874298336	1662959.9661110733	2218907.092010789	2621295.1201944174	4379081.450966645	115475.50088772815	4579459.917947688	1726841.3205546	220830.12687357076	4434744.391267844	1924397.8132572223	1107694.1383108024	2145178.6378564783	835298.5014267282	3674189.399131077	446494.42825172876	374605.95760921703	321498.1983906155	202704.18010159698	375381.2303707079	1338760.7003720105	105115.63793740749	299016.20571769716
2106191.191976161	103363.28568019628	180204.59676316852	470914.24381461216	180920.11922041205	8382138.579967354	1250076.9676863397	1334078.6968729354	1569848.1961189245	2218907.092010789	2621295.1201944174	3465799.110521235	114916.85052933963	4428473.915394629	1726841.3205546	220592.9957141481	4182585.8126798454	1833522.4875416423	1099545.8383766694	2095517.118145299	835298.5014267282	3652800.3479795414	445331.4996854196	357199.63140508236	317277.91815764934	202704.18010159698	375381.2303707079	1338760.7003720105	104795.86048884393	296436.59778906207
2054177.3156548003	103352.12629392798	180204.59676316852	470914.24381461216	180685.498208386	8217732.039895267	1248923.638682589	1308212.870853095	1495060.5905394056	2218907.092010789	2621295.1201944174	3465799.110521235	111921.86413065431	4428473.915394629	1527395.3369242887	220221.6888568466	3914159.6021665307	1833522.4875416423	1096488.324259731	2084333.5351361537	835298.5014267282	3554169.648769218	419633.3178208071	357199.63140508236	313971.8667795043	199253.5648674432	359468.4449089377	1337547.4584607317	104730.84736826703	292095.2577297784
1843653.6667217838	103335.08449795967	180204.59676316852	449624.20497177914	180685.498208386	8156674.261898743	1241462.151966404	1303092.9038087882	1221345.481295832	2153297.0826926986	2615924.8449227056	3465799.110521235	110262.56369054943	4356233.7611420415	1527201.744172737	216901.61626759908	3785551.9111961466	1833496.8449000963	1091655.2883453246	2030569.9191768765	828480.1856640484	3487488.1675505815	419633.3178208071	348653.9145259233	310029.55752684973	199232.47917850557	359468.4449089377	1337547.4584607317	104727.08200898638	292073.12868490175
1841493.697616459	103335.08449795967	180204.59676316852	449624.20497177914	180539.24698808804	8156674.261898743	1223242.5493284378	1245223.6149085609	1218693.872525981	2152053.94616833	2551301.7001874875	3465799.110521235	110262.56369054943	4356233.7611420415	1467187.148466737	216901.61626759908	3716612.8586857747	1822850.8150353245	1085394.8650304882	1973322.1759178753	828480.1856640484	3359823.09310373	392841.9638935336	339641.48067925125	309789.0142801801	196260.11334707236	359468.4449089377	1337547.4584607317	102973.63064363383	288600.1683695846
1731806.1200184321	103335.08449795967	177926.06292643285	438574.1729475711	180528.46166071657	8103110.279223943	1170283.4775377177	1245223.6149085609	1214916.7927704821	1831027.254682884	2514964.1270982088	3464861.683256219	110262.56369054943	4242051.758514371	1467187.148466737	216869.70844404533	3716612.8586857747	1822850.8150353245	1069478.400675375	1875010.559539344	792753.5700344784	3359823.09310373	392841.9638935336	335708.11093733046	306613.8935580405	196260.11334707236	358967.26522439055	1256095.9858333033	102973.63064363383	288600.1683695846
1731806.1200184321	103335.08449795967	177383.59424249624	438574.1729475711	180528.46166071657	7901930.4898328055	1122226.5854727873	1195561.0825397626	1184260.5100161699	1723712.8721462903	2440176.096901371	3460591.8193686055	110261.34925859484	4242051.758514371	1466873.703974962	216390.84121513288	3677079.596716692	1822850.8150353245	957766.1556594489	1797986.8920595695	786583.4852548756	3352779.5190669596	392841.9638935336	334740.7416529319	306613.8935580405	196249.47051863273	358967.26522439055	1256095.9858333033	102973.63064363383	288525.5774111358
1731806.1200184321	103332.90583970505	176742.115232484	413035.84913531464	180226.92032387588	7436163.218266944	1075577.0736469284	1195561.0825397626	1178705.0493392132	1723712.8721462903	2369987.02211711	3359384.4276596	110143.4962479928	4201470.977999789	1466873.703974962	216390.84121513288	3661349.4265147573	1748451.7715871634	957766.1556594489	1777088.7409493853	743875.8103818824	3151820.0359251364	392841.9638935336	329372.5912766283	306613.8935580405	194594.15171592758	358967.26522439055	1199218.4793921069	101550.46541075886	281998.57337276294
1625391.1081063133	103332.90583970505	154512.8297113962	405970.75971224415	179685.19463463873	7436163.218266944	932366.6453158011	672510.5234099856	1172288.3728485054	1627554.4653016978	2369987.02211711	3290213.3375850604	110143.4962479928	3973387.244101692	1409895.1163165027	216390.84121513288	3365033.2622231334	1697556.1464971942	936211.7215230361	1777088.7409493853	726426.5999683726	3151820.0359251364	392841.9638935336	321605.1098121656	306613.8935580405	194594.15171592758	334720.66000237345	1199218.4793921069	101550.46541075886	279906.39195009903
1625391.1081063133	103329.6355211133	147566.13828212977	401040.35557437415	179685.19463463873	7436163.218266944	892883.8513076178	672510.5234099856	1165916.2916352705	1627554.4653016978	2369987.02211711	3290213.3375850604	109581.37669838186	3932365.544863637	1409895.1163165027	216390.84121513288	3365033.2622231334	1697556.1464971942	925277.8859434202	1777088.7409493853	679604.7790270145	3151820.0359251364	392819.2774453185	316817.0416231398	306150.18133625074	194594.15171592758	334701.80557320535	1199218.4793921069	101550.46541075886	279906.39195009903
1573522.5126922834	103318.11348470935	145168.47487781252	386352.81902857305	179581.9732334483	7144526.095342869	869057.4670789834	672510.5234099856	1135283.1460228187	1602252.1818266	2193656.96625674	3277242.347934342	109210.12009846122	3932365.544863637	1386465.110358067	216073.81800436345	3365033.2622231334	1621329.703616538	881753.4151324825	1711716.334868506	663911.0453177155	3128328.11702241	389328.70065744047	316817.0416231398	305145.77450086916	194594.15171592758	334701.80557320535	1190714.1131325844	101248.2832765957	279906.39195009903
1519665.8373303348	103045.02579671962	127648.68079589703	386352.81902857305	179581.9732334483	7019893.009868196	869057.4670789834	672510.5234099856	1091656.615092333	1531407.8769167427	2107652.3545211847	3166803.211776912	108467.79199655054	3828921.5950776283	1367491.7655168574	216024.98466340968	3336787.4501884026	1563901.848702017	806267.3395436548	1701386.2210468322	647053.2942146342	3128328.11702241	389216.02105611726	309766.61483276024	302357.74669300835	194555.12171072795	327510.82551851484	1190714.1131325844	101248.2832765957	279906.39195009903
1518945.0612270988	102929.58721119973	127250.21220031836	370509.5946440699	179519.0038330395	6957086.99181888	799257.1162514128	672510.5234099856	1086595.6060748384	1525642.5367290901	2088590.8812818425	3166803.211776912	108462.98913176381	3783270.7450014753	1364334.9361055482	215275.8082154558	3247529.185858371	1563901.848702017	806267.3395436548	1686194.1473519846	635637.0201350313	2927697.811155378	383766.5158647194	298757.6475161025	302293.312411226	194078.44530705665	327496.83676711144	1190671.430108687	101248.2832765957	279906.39195009903
1507480.5917791235	102929.58721119973	127084.38279638591	360665.21171206824	179406.09620390178	6596928.8157338165	794360.5286331717	672510.5234099856	1086595.6060748384	1414806.1751562806	1989979.981107651	3046876.138295145	108228.99751762446	3750968.272443884	1364334.9361055482	215252.55626716645	3247529.185858371	1563901.848702017	751638.4342766474	1639708.617367569	607248.764746958	2927697.811155378	382262.4152770843	294928.9240876022	301763.4262478691	194049.02791888278	327496.83676711144	1132369.5692592086	101248.2832765957	274509.76159365376
1507153.5250554045	102926.3453379143	124487.71289808501	353464.5284600291	179404.42093896837	6596928.8157338165	730643.07473957	667575.1197936751	1006645.7501962697	1414806.1751562806	1989979.981107651	2989361.8464437397	108123.5806490836	3750968.272443884	1341639.2318709078	215226.39594561426	3247529.185858371	1549385.9633234132	751638.4342766474	1620755.6703956646	603938.7803340432	2927697.811155378	375522.3068970889	294899.64619898424	297464.91758634825	194049.02791888278	318094.96058907104	1132369.5692592086	101248.2832765957	274509.76159365376
1385723.6489449313	102827.38876929844	124257.90243851577	351878.27434125013	179357.30827072766	6390237.278928704	730643.07473957	654974.6830094527	1006645.7501962697	1414806.1751562806	1942966.4509237523	2989361.8464437397	107650.67409190307	3750425.379819372	1267685.7246048716	214727.44423782703	3245037.041752008	1443782.6094015597	720009.7283984284	1620755.6703956646	567500.6707885376	2918025.5338184647	374083.57713181106	288053.9815461143	297212.9573238951	193315.02815610383	316423.10933083517	1106383.1942549367	101084.43557059116	272777.1595102076
1328698.7906560325	102820.18378274623	124091.71440315379	336951.22509883135	179354.0160015404	6390237.278928704	635626.4422363227	606631.4858030368	1006645.7501962697	1391174.1486147584	1791072.0677914175	2756334.814304286	106357.0271525809	3455832.3945967257	1267685.7246048716	214382.3945820838	2465090.209975082	1443782.6094015597	719705.8687360452	1618224.94350626	567500.6707885376	2738892.992269772	368123.13541014574	276828.0096850749	296020.044366917	191819.65709452386	300324.7199625748	1106383.1942549367	101084.43557059116	271739.59859530616
1328698.7906560325	102820.18378274623	122995.83468422788	336951.22509883135	179354.0160015404	6342785.691076949	635626.4422363227	606631.4858030368	973144.1915437784	1391174.1486147584	1791072.0677914175	2756334.814304286	106304.57393350174	3455832.3945967257	1267685.7246048716	214059.92997648616	2277458.2683331743	1405052.8045408626	719705.8687360452	1539695.3895122793	561189.0961145965	2738892.992269772	368123.13541014574	276828.0096850749	295405.36242696847	191758.6718532301	300324.7199625748	1102057.847223159	101084.43557059116	271527.94129849883
1283722.6837834523	102819.44337671323	122995.83468422788	336951.22509883135	179354.0160015404	5884410.086446819	635626.4422363227	606631.4858030368	942301.3714210384	1391174.1486147584	1791072.0677914175	2756334.814304286	105371.10596919653	2570323.2122278837	1247422.7320180568	213463.96852634387	1898033.2767061926	1345016.9631925374	719705.8687360452	1478091.860930647	552796.2966398448	2738892.992269772	366700.3225043245	275742.93265366997	295111.13960562565	191495.73300557115	300324.7199625748	1102057.847223159	101084.43557059116	271482.3572928598
1283722.6837834523	102795.96974026786	120861.54585311754	334754.2141940101	179325.80458061985	5884410.086446819	620895.4472068489	586600.7224072418	935859.4016920683	1376157.3133375542	1749154.0118593923	2734585.8947877972	105371.10596919653	2570323.2122278837	1247422.7320180568	213306.30763294655	1898033.2767061926	1258526.7890012662	704591.4512483205	1477089.2436174045	551772.150396445	2647138.9683292788	355232.9745496646	262146.82401159627	292241.5184025051	191495.73300557115	300040.27205438656	1089067.4183348704	101024.27911062806	268109.05845813313
1283722.6837834523	102781.1175036866	120861.54585311754	329804.853538501	179313.62385858345	5884410.086446819	605087.302086902	586600.7224072418	935859.4016920683	1376157.3133375542	1749154.0118593923	2734585.8947877972	105360.90319235927	2570323.2122278837	1220415.5677963835	210380.3543601142	1815971.377327159	1258526.7890012662	704591.4512483205	1467660.2322982147	531021.8098356908	2615510.18859774	354631.0924809908	253339.83370878885	292241.5184025051	191300.5992134489	285933.9424749776	1088294.350269232	101024.27911062806	268109.05845813313
1279885.480726429	102781.1175036866	118775.2002853605	327305.794049756	179313.62385858345	5819405.825452465	596202.8680497746	567863.1724403267	871638.1294464923	1369369.4814583692	1746117.9829030947	2709850.840396795	105258.39821374214	2517889.140242008	1220415.5677963835	210380.3543601142	1815971.377327159	1143660.2278914428	701943.0796765806	1435932.1923228784	529238.28388769	2459101.413082907	352228.83065195405	252202.93811532884	290849.2367530616	190896.74995484666	285933.9424749776	1063354.0436024782	100918.23649692543	267098.97852993914
1192420.953006318	102781.1175036866	118742.89647396536	327005.1731017031	179313.62385858345	5819405.825452465	596202.8680497746	562889.0400199371	871638.1294464923	1343478.9671137587	1746117.9829030947	2709850.840396795	105070.0823134465	2517889.140242008	1203835.8029702462	210380.3543601142	1629721.5328400081	1143660.2278914428	701943.0796765806	1376903.5965126944	529238.28388769	2390526.8387380014	352228.83065195405	249326.3200061597	290243.9300722584	189868.96184909702	285933.9424749776	1063354.0436024782	100918.23649692543	265594.9782874046
1192420.953006318	102781.1175036866	117497.05910708808	307968.01996117167	179288.7589971561	5819405.825452465	542273.6547339048	524359.6429888529	871638.1294464923	1312923.2005998131	1709922.9506700225	2566392.4905111557	105065.6495423019	2440983.042182776	1193740.6135864705	210380.3543601142	1353884.7995715041	1143660.2278914428	623503.4779634728	1376903.5965126944	457877.6040600399	2240069.7712399005	352228.83065195405	249234.6423314768	289047.49840853753	189583.03927561728	275951.1044632576	1043213.2893596172	100918.23649692543	265594.9782874046
1096700.603956295	102732.24765042274	117497.05910708808	302930.4213456996	179273.11416840297	5530360.582620798	542273.6547339048	524359.6429888529	870236.272230272	1301822.3411191204	1696391.7604982574	2566392.4905111557	105050.53713723746	2440983.042182776	1148810.9493235853	210380.3543601142	1340029.0479213337	1134756.2456078492	623503.4779634728	1367216.8718148088	457877.6040600399	2240069.7712399005	351301.09254907037	249209.0778250039	289015.90346363955	187933.99765843662	275951.1044632576	1023785.7890837536	100918.23649692543	265365.2235877403
1096700.603956295	102731.9579235909	115285.77845695367	299536.4338782941	179273.11416840297	5530360.582620798	521706.05558103416	497190.6007607968	785873.5924435668	1301550.5976821317	1696198.3083037508	2412525.0162437716	105050.53713723746	2440983.042182776	1119411.8500489732	210368.42449435746	1299944.7658363776	1134756.2456078492	611865.2385544073	1355743.7751351704	457877.6040600399	2240069.7712399005	337457.6112614206	247479.93132062437	289010.8190871857	187772.29447770835	271464.88507455017	1023583.9560039716	100918.23649692543	264820.3900567745
1096700.603956295	102711.81716796514	114694.43070405954	299536.4338782941	179273.11416840297	5445238.627727719	521706.05558103416	497190.6007607968	785778.9186207632	1280732.1094647988	1680208.8217606188	2412525.0162437716	105048.75587062145	2440983.042182776	1119411.8500489732	209716.32894037032	1299944.7658363776	1134756.2456078492	603424.3997861576	1312610.8954605851	457877.6040600399	2238564.183177273	337457.6112614206	247479.93132062437	288809.1531416874	187124.11560496254	271464.88507455017	1022283.3347121603	100821.5498279646	264788.78230470966
1084483.3410587553	102711.81716796514	114060.78535455663	279355.1821205049	179136.957468199	5377514.833076137	507037.1746891594	481904.59496880556	785778.9186207632	1257846.7116627307	1622553.0506638961	2407897.8475375464	104290.20697454832	2393505.9262904613	1119411.8500489732	209481.824369853	1299944.7658363776	1038786.8036161381	587492.8469396746	1312610.8954605851	442185.5812361882	2155867.242680273	337457.6112614206	242880.31596698298	288631.1235968858	187124.11560496254	271464.88507455017	1000652.8474381396	100820.4616949067	262667.785968872
1084483.3410587553	102711.81716796514	112610.66705195938	279355.1821205049	178954.9449096449	5353986.523689141	507037.1746891594	464356.9933600807	785778.9186207632	1257395.3336792192	1622553.0506638961	2392591.2982509695	104290.20697454832	2385578.7156418376	1069744.9094662215	209320.7859786333	1274468.7592922116	1038786.8036161381	585726.1215370575	1155869.3693797325	438719.8500190511	2116408.754966344	337457.6112614206	241624.07240250154	288085.62329185725	187124.11560496254	270453.1971470003	1000652.8474381396	100820.4616949067	262667.785968872
1061802.8651985312	102711.81716796514	109073.64942781813	254504.85217645275	178774.42588529066	5251407.560842112	490295.12061180465	416175.4500212436	752769.6119739166	1225670.4122840178	1506347.3423821973	2293163.341241058	104060.0649433898	2214272.719876829	1054577.3955103895	208758.9010431369	1262834.69312077	937650.2312891356	585627.0368552364	1113276.3147601604	436689.64077365265	2069524.9836733	337457.6112614206	238929.94453536713	288085.62329185725	186341.51974007487	270453.1971470003	970182.1616438555	100820.4616949067	261683.71599198217
1060436.7104561315	102711.81716796514	109073.64942781813	254504.85217645275	178774.42588529066	5156766.583944914	489361.6906668037	416175.4500212436	743657.2275272496	1219353.0380522883	1506347.3423821973	2244924.0527846874	103917.658771797	2214272.719876829	982428.2336571739	208757.01302056675	1262834.69312077	937650.2312891356	571178.4196236413	935095.5021812053	432673.6041304313	2069079.4358857593	335437.83019823115	238929.94453536713	286528.7102276293	186128.14771803556	268442.3798412747	970087.2989400778	100803.49268579514	260969.268423889
1016560.5419160754	102711.81716796514	109073.64942781813	254504.85217645275	178731.38737176007	4989337.68918547	462092.9393913944	416175.4500212436	741647.7952526336	1125420.496481764	1470448.3614252019	2244924.0527846874	103883.39921592345	2214272.719876829	982428.2336571739	208757.01302056675	1237564.3857168446	937650.2312891356	566299.3333552567	935095.5021812053	427877.3692115017	2055545.3155273104	335437.83019823115	237360.9985351588	286528.7102276293	186081.29155991727	266670.2147617878	963815.3469370808	100695.63224380687	260848.4938069596
941708.1032303249	102699.08518472129	109073.64942781813	251239.06157792412	178701.87363339652	4989337.68918547	462092.9393913944	388514.7794103822	736589.3813466071	1125420.496481764	1430988.1642209988	2232028.6548135816	103873.39943878607	2140770.910126958	957535.2931607296	207836.9372325802	1224074.6566625312	917495.960551514	558423.7272797569	935095.5021812053	427723.5452920054	1984455.7829897841	335393.664382906	230933.48201899033	286426.64072735613	184607.3500177777	264428.0986979132	950616.7516309358	100669.57135675613	260848.4938069596
918352.4438778437	102699.08518472129	107745.59820512729	248138.33795994607	178701.87363339652	4989337.68918547	410541.9972718152	388514.7794103822	715989.8445077046	1066345.7572979457	1359306.2246880569	2136828.790188218	103753.88906626654	2049141.2592866444	954720.1267467337	207836.9372325802	1126917.25689117	848255.2488541965	523086.33199415944	935095.5021812053	415796.06017038465	1968312.7159728704	328667.073141364	230933.48201899033	286229.5664889557	184607.3500177777	262643.29962199344	902062.6021772631	100669.57135675613	255931.10652569303
918352.4438778437	102699.08518472129	107618.5912472881	247925.54042694936	178701.87363339652	4890113.9191928	410541.9972718152	387702.5788363713	693823.5659671004	1057297.7297954294	1321619.4944166078	2064770.2437766974	103705.92353275293	2049141.2592866444	914304.7868398194	207836.9372325802	1098592.472482472	848255.2488541965	519946.5522200276	934011.6395495546	407978.358031297	1950958.2358617182	328667.073141364	220012.02382719988	284858.53997141286	184579.59907434898	258256.6175549375	902062.6021772631	100590.00833592958	255931.10652569303
918352.4438778437	102699.08518472129	107490.81914919366	242758.37785402898	178701.87363339652	4512989.055602845	397181.04511222604	382495.23408148036	689131.0146466142	1054376.0851989093	1314578.083032837	2025928.7518497333	103433.08789236483	1940464.221638375	914304.7868398194	207836.9372325802	1061746.495700601	839262.3610670184	511605.759480402	897263.6048904574	407978.358031297	1946472.5245255793	328667.073141364	220012.02382719988	284695.51085777406	184225.94093984662	257343.74941933737	876792.1220525684	100590.00833592958	251687.41136325695
917402.4372997994	102621.63031122436	107136.19797949225	242460.61233442268	178309.24544575074	3728772.736885372	382742.87071832863	382495.23408148036	689131.0146466142	1042832.9927743044	1303811.2105294822	2025928.7518497333	103075.00247834512	1940464.221638375	914304.7868398194	207836.9372325802	1061746.495700601	838749.3125747624	511587.23180887103	890081.2006312786	406433.7039427605	1709149.5254345026	323376.0779212254	220012.02382719988	284606.1576404694	184225.94093984662	256864.41289421963	876792.1220525684	100409.79694334886	251330.58269188605
835357.9004674625	102591.36789778637	106326.70070271406	240470.0947065098	178145.71781305352	3695377.9519692003	379689.8131507972	382230.48098654195	688003.5527380528	1020899.1593179544	1295065.4988215868	2025928.7518497333	103068.37904195063	1940464.221638375	914304.7868398194	207836.9372325802	1061746.495700601	838749.3125747624	511587.23180887103	890081.2006312786	394911.0330312082	1700424.7187289195	323376.0779212254	220012.02382719988	281960.661953315	184225.94093984662	253600.0428468297	876792.1220525684	100398.68330690687	251330.58269188605
788270.0440318721	102591.36789778637	106326.70070271406	240470.0947065098	178132.27009060027	3603162.7345549064	377324.45972996915	375153.4752756115	670619.760210216	1011685.8260261989	1276372.4922614298	1864664.8899546328	103068.37904195063	1869811.6511584118	872979.122825259	207836.9372325802	1022456.4540734612	819535.1653967536	505135.79557545495	890081.2006312786	394911.0330312082	1700424.7187289195	323376.0779212254	218566.6730388282	281960.661953315	184179.20913995424	253600.0428468297	864812.3925604952	100384.68686067281	251330.58269188605
729496.545697622	102557.63810504583	106326.70070271406	240304.74158169248	178109.67187905472	3578974.632307249	375919.09867626126	375153.4752756115	667009.8451259368	997953.6234414303	1261035.338231466	1864664.8899546328	102924.95245023085	1765532.588808814	830091.0382321912	207348.759079719	1022456.4540734612	819535.1653967536	494278.9999315571	814030.9862275606	377714.43994273327	1666273.2107077776	320399.9155237712	218566.6730388282	281861.6185227481	183925.15132327424	252961.93981752224	861861.2318274799	100317.09153274314	248842.23088728014
707613.5206289282	102526.37084599852	106326.70070271406	240197.08011544758	178109.67187905472	3433111.2431074604	373435.96991376893	375068.8936032762	664677.6418907536	965449.7184417432	1227493.2680206508	1824559.8131678547	102856.59247866538	1732514.6750138598	830091.0382321912	207348.759079719	1022456.4540734612	805731.5595210356	448822.68248182524	814030.9862275606	347680.7389566211	1663164.0980184982	320399.9155237712	218227.69849403366	281822.37454462395	183917.55295603359	251377.74546009733	842573.1968632499	100257.31750880403	248842.23088728014
707613.5206289282	102489.53374788215	105777.24024546992	233935.17692568887	178058.6648475898	3337295.122322143	356921.03063281556	375025.3596589749	625669.7352959667	936676.566022739	1213195.511073735	1798646.9645790781	102775.19279511654	1732514.6750138598	825099.7086156476	207323.81403058144	1021802.5125232037	805731.5595210356	445901.2178779953	814030.9862275606	347680.7389566211	1661833.4566207072	313940.2472364963	218227.69849403366	281523.5580075714	183917.55295603359	243230.64479057083	842573.1968632499	99998.6859637948	248764.50020752428
707613.5206289282	102412.46293411465	105596.53607731927	233935.17692568887	177711.5079850041	3237102.2485430785	356218.90541177196	355278.55631137046	625669.7352959667	936676.566022739	1212819.8191145798	1780325.0649762703	102447.49282507002	1732514.6750138598	825099.7086156476	207323.81403058144	914109.8590095665	803486.3722665685	445901.2178779953	746363.520031155	347275.1382380147	1557243.519326107	313940.2472364963	218227.69849403366	281075.6150346587	183020.85578193475	243230.64479057083	831483.8072444458	99998.6859637948	248743.83395463263
687501.3657666731	102381.77623121688	104848.45906956901	229881.9068665933	177711.5079850041	3086416.972952105	355299.72432785353	349574.16938949283	605872.5918169996	901931.6148437135	1167428.148030442	1696889.7549133375	102447.49282507002	1691974.470155614	817687.1675923037	207323.81403058144	914109.8590095665	751136.716487587	438588.0380878419	746363.520031155	337157.74401398323	1557243.519326107	311660.1773011611	213297.69530761556	279574.7507432285	182259.19353979675	237931.23445448544	811153.1985577778	99998.6859637948	247982.28806758078
687501.3657666731	102122.68270430711	104766.71834115003	217629.17400429677	177706.88801081106	3086416.972952105	355299.72432785353	349574.16938949283	605487.1657976055	901931.6148437135	1118513.6791443364	1689764.958616428	102447.49282507002	1691974.470155614	781020.60119489	207323.81403058144	914109.8590095665	750765.6507619668	416663.58961878787	741570.7291470034	329718.4831551119	1557243.519326107	311431.5420183266	213297.69530761556	279459.774457172	182259.19353979675	237931.23445448544	781631.9162540643	99998.6859637948	247794.81569623988
634852.9462520208	102122.68270430711	104686.6659475872	205670.03725227673	177706.88801081106	3086416.972952105	355299.72432785353	349574.16938949283	605487.1657976055	901736.6523897563	1118513.6791443364	1686518.0169216671	102447.49282507002	1691974.470155614	772686.1783875034	207323.81403058144	897281.341344105	728616.960397135	416663.58961878787	731688.2876895585	329718.4831551119	1522955.3645520285	311431.5420183266	213297.69530761556	279312.52079692663	182251.13064822895	237931.23445448544	781631.9162540643	99998.6859637948	247554.16281711613
634852.9462520208	102122.68270430711	104683.44211174342	205670.03725227673	177702.46542943202	3080214.3581639975	355299.72432785353	329812.6872526362	603516.026850661	898525.9195155504	1118513.6791443364	1686518.0169216671	102396.05550572372	1690683.107736034	772686.1783875034	207323.81403058144	880763.1265543116	716499.16145179	416663.58961878787	714719.5477153097	329718.4831551119	1458866.5251263387	309045.24249603937	213252.19413544348	279304.1271731529	182243.01941843124	237931.23445448544	781631.9162540643	99998.6859637948	247547.03332532535
626714.0337580508	102119.96485550422	104154.27270921457	204939.26114377085	177702.46542943202	3062567.2808731883	349840.9695814337	329812.6872526362	552073.8905978574	898250.7757632919	1118513.6791443364	1677908.0949144457	102360.06688002165	1576697.0100587257	740495.1035603315	207129.58483588358	855858.824970219	701340.2044882193	416663.58961878787	714719.5477153097	327173.90580988256	1458866.5251263387	308516.5429107447	206005.6618575716	279061.60223957244	182201.48971877646	236068.06824604812	781631.9162540643	99970.33465440746	247450.0782051184
626714.0337580508	102046.71200304387	104154.27270921457	199439.0796980578	177559.85268339317	2963573.2286244533	343837.4438652517	329812.6872526362	525463.3295718647	890233.793923558	1098584.7629335658	1624699.5903705454	102354.64425828098	1526416.4940744974	729500.3783563306	207063.552983337	855858.824970219	680924.2704959533	412994.5348233317	707763.8386847946	321880.3255037015	1374945.0357179998	307114.51677632483	206005.6618575716	278996.1490203112	182201.48971877646	235610.41488381842	775287.9029665821	99913.96068477597	247177.0132761531
625747.5104279574	101999.28960445526	104015.47195754474	199191.78673103853	177550.15021180562	2949984.6481364607	341749.4728410033	329248.6016085928	506914.4448458274	880347.5851267228	1098584.7629335658	1472533.4845096967	102209.19050252278	1526416.4940744974	714068.9499718874	206503.8062851926	855858.824970219	674951.4084502199	411668.2979695429	688445.9777619351	321880.3255037015	1342161.644523536	306948.9302600309	206005.6618575716	278996.1490203112	182200.61650647013	233059.1548386956	766788.9691187222	99855.14893977271	246747.79246452765
595256.5676983849	101999.28960445526	103104.86236919701	199021.25996948127	177540.61030282808	2771786.4051362923	338787.017973501	326978.6294632042	506914.4448458274	857193.4204809829	1059937.140581109	1436724.6266871174	102209.19050252278	1526416.4940744974	696630.1717436671	206503.8062851926	851497.7784219452	672460.5056063832	394508.1745851892	626461.1034452666	307145.00342846767	1342161.644523536	306318.58803404006	206005.6618575716	278645.4955073476	182073.10106795485	227405.76212287106	753421.7690192381	99799.99334456061	246747.79246452765
595256.5676983849	101999.28960445526	103091.08304895766	199021.25996948127	177540.61030282808	2483235.545238225	331772.94798792544	321816.52213088376	502174.12443995406	853188.8505343264	1050405.5257096456	1436232.7603621043	102206.86457262844	1526416.4940744974	696630.1717436671	206503.8062851926	797296.1812565086	643255.0080483555	394508.1745851892	626461.1034452666	306307.4075355904	1341993.703714708	306318.58803404006	206005.6618575716	278446.72377855645	182073.10106795485	227385.46806866472	753421.7690192381	99779.48548538829	246747.1340986056
595256.5676983849	101999.28960445526	102460.73947230061	198980.50436347804	177514.89759103706	2483235.545238225	326872.8256972126	316954.17863868224	497719.2200417854	853188.8505343264	1042298.2558578686	1218204.2713187952	102196.51025417272	1476914.6336252468	696630.1717436671	206455.49673495902	797296.1812565086	642617.6049338377	394063.7738564709	626461.1034452666	306307.4075355904	1341993.703714708	305421.15594341006	205241.32797040607	277069.62288151897	182073.10106795485	227267.28663703328	743353.7503593054	99776.81247198557	246729.33965067822
595256.5676983849	101640.84885423133	102460.73947230061	194447.29616123677	177103.3063011204	2239726.308974592	326375.1168950646	313674.7233391885	497719.2200417854	808032.8006782744	1003965.150196712	1218204.2713187952	102175.11755535375	1476914.6336252468	694687.7228684585	206449.13184885916	771780.3117174022	595922.2984046873	361206.51364117296	626461.1034452666	298862.4986738338	1307574.3227541298	305039.5470045684	204480.3275228109	277069.62288151897	181881.24031108743	227267.28663703328	732964.3626577479	99775.79660632434	246408.08979332162
552146.2248727134	101639.93024934296	102437.88364831622	182222.12585302908	177103.3063011204	2239726.308974592	316701.33772696916	313674.7233391885	488729.1486660263	771307.8885074209	996456.626246169	1218204.2713187952	101936.53086912102	1367010.340941081	629124.4104556846	206396.4389538616	771780.3117174022	595922.2984046873	337062.86542529456	542974.0943622171	298862.4986738338	1307574.3227541298	303639.36240937054	204480.3275228109	276459.0604453646	181829.6737715274	227267.28663703328	732171.0619075185	99753.8375312303	245871.1917623594
552146.2248727134	101639.93024934296	102437.88364831622	182222.12585302908	176973.7773274675	2239726.308974592	316064.00797119783	303383.09238877625	481550.5322389442	770585.2186452778	977908.7807152354	1218204.2713187952	101936.53086912102	1367010.340941081	629124.4104556846	205395.17259013638	755607.5543755257	595922.2984046873	337062.86542529456	525166.5059806033	290147.6977691664	1281936.1913847292	302651.2466605534	202368.4736483236	276459.0604453646	181127.66786590012	227267.28663703328	730549.0426139256	99753.8375312303	245871.1917623594
519654.9523809755	101639.84124185966	102272.37784176282	182222.12585302908	176913.20648489296	2156947.0196055756	315651.94046774827	303383.09238877625	481174.0470474438	744853.5287388591	974107.5830394763	1207517.7767531553	101891.54036968348	1367010.340941081	604590.8506755456	205151.5468797052	755607.5543755257	595245.4993957371	332422.08221288474	515066.72742782027	290147.6977691664	1229092.829336544	302571.28639663354	202368.4736483236	276342.7664671617	181127.66786590012	226794.35010558704	698700.8418267078	99712.8688310541	245871.1917623594
480263.5265118089	101639.84124185966	102272.37784176282	179934.01210648578	176896.5206897354	2156947.0196055756	308284.3418207919	287381.50045224297	475410.02513353084	726752.7758102203	970864.6416302561	1186056.3441572648	101640.44252485888	1336500.3387986158	559487.401129439	205151.5468797052	699752.9558711295	595066.0979962097	330947.5517243909	513805.8300163831	285672.5409874794	1130292.2252094003	297685.3168487668	201153.8628750199	276302.51395138097	181047.10149878828	224593.67871024812	681132.1558131693	99712.8688310541	245629.10876380623
480135.103356713	101639.84124185966	101899.52185345854	179523.50859996883	176810.7395501284	2126734.625385298	308284.3418207919	287381.50045224297	475393.89151840657	726752.7758102203	970005.8735570537	1186056.3441572648	101640.44252485888	1336500.3387986158	559487.401129439	205001.39143789397	699752.9558711295	590320.0630186112	326590.52527363587	511334.44141223666	285672.5409874794	1130292.2252094003	297685.3168487668	201153.8628750199	275770.77116437606	180805.8609324582	224593.67871024812	681132.1558131693	99583.59314144042	244615.46703850484
480135.103356713	101542.07465049646	101756.83836851304	179523.50859996883	176802.92657891466	2065862.0854729165	308284.3418207919	283411.09660249087	458397.95927361655	688933.9854517898	959016.9699200909	1129521.4429255065	101552.03319519886	1296020.8022941283	552146.6675470736	204656.71214761253	697695.8753787468	585130.4498818865	318283.9226583274	475880.06922510307	284765.97810222924	1130292.2252094003	297355.02418381453	198484.24251010042	273924.90731456934	180139.01752318002	224593.67871024812	673446.7283713868	99583.59314144042	244615.46703850484
473596.22569729696	101538.15401930617	101675.98494713649	179523.50859996883	176769.52927400588	1986798.28633989	308284.3418207919	282072.05945770146	458273.5466787168	688823.2933108563	912026.6441152028	1119084.6879268992	101537.65369689773	1296020.8022941283	552146.6675470736	204640.37836483942	697695.8753787468	581382.7971649588	292924.26628167747	465020.58067805006	268463.23591598164	1130292.2252094003	295027.19184476597	198484.24251010042	273924.90731456934	180139.01752318002	224593.67871024812	673422.4454690786	99583.59314144042	244613.57362856483
446934.2079890182	101491.24470332835	101662.83646764961	176885.1831010671	176759.3164646383	1972946.1009651253	273091.0360932305	279302.34566111316	432318.648749889	688823.2933108563	898491.6904046949	1098500.3425713105	101537.65369689773	1280751.0719283593	548914.8781147915	204287.92851332497	696478.4531624969	577700.2519138686	292924.26628167747	463144.3155294484	268463.23591598164	1101021.319434804	294810.5259843741	198484.24251010042	273924.90731456934	180139.01752318002	216188.02081846335	673422.4454690786	99583.59314144042	244102.33832736156
446934.2079890182	101479.03456405837	101656.83664119299	176440.7943617187	176552.99805147926	1938884.7877776495	273091.0360932305	274915.2855519439	432299.17531142454	688101.4367072881	895631.5817547422	1096361.1780624087	101536.12785634997	1280751.0719283593	548914.8781147915	203995.74706696664	693944.0700047453	568361.6339660244	280077.135592949	430004.5491632897	262207.775008525	1080198.8370376101	294810.5259843741	198416.58714467645	273924.90731456934	180139.01752318002	215614.3451445335	672152.5320130764	99583.59314144042	244102.33832736156
429331.6293338525	101403.30406210423	101650.84944380893	174471.6409807885	176552.99805147926	1885605.8099273467	271725.5552668515	274915.2855519439	432299.17531142454	688101.4367072881	855246.2139188737	1092235.8195629306	101489.52644959677	1266019.8836229243	531585.2916188445	203210.43911769823	651645.3607520561	534757.4432022243	280077.135592949	400233.0942211171	258513.5160987125	1034057.9305901184	294204.3507215843	195209.3751596632	273816.621610285	180139.01752318002	215555.34259746724	671822.9065223609	99576.79593001673	244102.33832736156
429331.6293338525	101401.56572606726	101553.31507214918	172549.84305550755	176552.99805147926	1876810.037209313	269443.12910515664	270835.41974613443	427879.1359030922	670982.5191348079	855246.2139188737	1091233.3127954628	101323.8894438925	1247219.855535371	527359.652301649	201940.90894864453	651645.3607520561	531854.1474750418	280077.135592949	392185.5919667201	258513.5160987125	1034057.9305901184	292552.23148171883	195209.3751596632	273816.621610285	179789.7104735876	215526.15411294566	662696.3109666817	99574.99622999225	244102.33832736156
426241.1871413497	101401.56572606726	101373.24777387423	172549.84305550755	176480.52408069547	1827449.4793866551	268427.44241130847	268966.8958069094	427879.1359030922	670982.5191348079	834720.4463656952	1059519.8367991676	100965.52026943472	1220904.3778535454	527359.652301649	201940.90894864453	651645.3607520561	531854.1474750418	269252.0481625032	392185.5919667201	256152.74996686686	1034057.9305901184	292127.23680900445	195209.3751596632	273752.3760083987	179654.95907039873	215419.63677351092	662696.3109666817	99572.12505132568	244001.59889013006
426241.1871413497	101401.56572606726	101336.23864780932	163580.2584488411	176402.59323702788	1756002.8142406992	267997.93951275805	268966.8958069094	422892.47881878435	660300.0978904349	834720.4463656952	1059519.8367991676	100827.46325627957	1165587.8157731157	527070.5448276073	201940.90894864453	651645.3607520561	522101.2519873541	269252.0481625032	389308.87587814836	256152.74996686686	1034057.9305901184	292061.4727434208	195209.3751596632	273678.5028322114	179654.95907039873	214992.73911402543	655887.8244398723	99555.87689519311	243206.7814143066
421666.1923269973	101314.61228876983	101085.28314341928	163580.2584488411	176397.10662633588	1751376.3863835672	264931.741853041	268966.8958069094	422892.47881878435	660300.0978904349	832359.614393076	1028950.8720675276	100827.46325627957	1122576.4475080413	527070.5448276073	201940.90894864453	644704.2015365283	517912.45474581677	269252.0481625032	389308.87587814836	255331.10732463113	1011796.1367903544	292042.6276287326	194202.76830957245	273676.68235885625	179654.95907039873	214992.73911402543	648838.1263113021	99555.87689519311	242283.4736890184
413596.49793632585	101272.32084933393	101085.28314341928	163580.2584488411	176122.6019671486	1653041.4643031205	262077.55468582248	268966.8958069094	415091.8869085191	656921.1234463162	771172.6960404727	983377.6259473874	100779.96879503573	1089771.042635125	514497.3999735685	201940.90894864453	644704.2015365283	513003.8475881839	259180.25788411062	388904.5709689151	245336.69964196198	991220.8556626833	291816.5749358204	194202.76830957245	273558.1729924532	179641.25708704544	214202.41670821188	641572.5500292917	99510.27167738133	241868.91444272245
413596.49793632585	101272.32084933393	101052.71681766029	162443.02697441104	175926.054583844	1648300.6951734535	262002.58591010427	268751.9614541378	399041.2235118714	647419.7908717926	771172.6960404727	959461.2067077771	100727.40595847282	1089771.042635125	514497.3999735685	201636.02794128173	642451.5760459732	508799.6272825964	254566.0984164112	382457.0660041916	245198.51882595345	991220.8556626833	291809.7712481348	194189.58005247897	273040.4005728692	179641.25708704544	214202.41670821188	641572.5500292917	99510.27167738133	241868.91444272245
393214.9049376985	101272.32084933393	101043.4781504135	162443.02697441104	175816.85552879822	1636199.183777492	262002.58591010427	268203.4155284186	399041.2235118714	645936.192449867	771172.6960404727	959461.2067077771	100573.6605100015	1067077.085279294	503453.3196443462	201554.54526095602	642451.5760459732	501484.3510401604	251565.2451842684	376864.3866939356	245063.5510755631	973422.3310883021	288951.260375585	194083.2804564992	273040.4005728692	179640.040890879	214202.41670821188	641572.5500292917	99505.2499876972	241653.31387405324
373381.70518552733	101193.81541831758	101043.4781504135	162443.02697441104	175774.28585698223	1636199.183777492	254243.06092483248	262384.4410768339	399041.2235118714	641360.6094848679	771172.6960404727	929019.618282019	100529.94407524946	1067077.085279294	502677.99479990324	201554.54526095602	620609.8606581194	472838.76890999265	251565.2451842684	371500.1977035849	245063.5510755631	933665.5328061217	288951.260375585	194083.2804564992	272996.5964541659	179640.040890879	214048.57671849863	629019.4730588449	99505.2499876972	241653.31387405324
373381.70518552733	101193.81541831758	100847.20366671166	160554.95373082545	175646.6885445457	1513331.8979760306	254237.28750484542	257460.23680256255	396809.3478637707	614179.8324562233	739365.3513065391	916135.1165910562	100487.19665828533	1054177.8356268154	484788.1674544277	201387.12502384477	607406.5493001101	469620.2276186385	243082.55729009045	371225.27570153336	232875.75959973846	913819.9187090269	288951.260375585	191652.68615654882	272276.05883581424	179639.94049299066	213166.64314393653	616927.1321273341	99487.66822309942	240449.93295002732
363769.7240770258	101066.76364189804	100842.94932858107	160269.50263464256	175640.9410930446	1513331.8979760306	249394.92427572876	251601.9329793413	388990.27783240634	602027.9976289099	739365.3513065391	913265.3835662702	100469.26846917467	1049593.8901073786	478899.94601464766	201374.16731140105	593942.9401763246	458366.366417018	242880.8347723915	348426.8530101629	230261.06204469356	903022.6155817601	288063.38890663034	191316.70655117923	272099.173659542	179633.52344802624	213166.64314393653	614751.7135287158	99487.66822309942	240449.93295002732
345585.56317495706	101050.76428831732	100842.94932858107	160123.5614198121	175589.8724253171	1513331.8979760306	246117.8316796298	251590.3495749848	386739.4062805204	593451.7272324169	739365.3513065391	913265.3835662702	100381.90935678521	1045872.9708706336	475216.74181520054	201374.16731140105	592852.2543614499	446816.6750400719	242368.07048462605	348426.8530101629	230261.06204469356	900310.0780663159	288018.55263199547	191037.50062585465	272099.173659542	179633.52344802624	212779.97129366593	608374.7908486846	99487.66822309942	240449.93295002732
344664.52479695797	101047.44173975181	100790.54009316476	158098.00760547782	175578.02968806933	1451409.0183614623	243873.74115330723	251575.46079711485	383394.1686782666	574577.4300802521	726325.3083048654	909346.4193910965	100379.72572686564	1018612.0621337239	470613.1463839067	200498.04886462737	585831.1979688873	441279.9854273726	230118.29980798883	348426.8530101629	226809.23452273046	900310.0780663159	288017.2912792022	191037.50062585465	271534.30730232236	179572.85803309802	212758.08023101318	602015.788849484	99484.46337740202	240241.66342408635
335670.3785539092	101041.00727161957	100556.74987230707	156689.59941619495	175567.4372346069	1450299.0273619266	241021.64021210806	251575.46079711485	375703.86929256294	560759.0414629861	702822.8553661106	902894.0900208757	100254.34619491076	1011380.4909817919	465081.62233212916	200498.04886462737	581681.0486925802	432384.0175137648	230118.29980798883	339673.01350671926	226809.23452273046	899345.0809164287	287988.2224713661	190950.5651183003	271513.68284824747	179510.90233903343	212740.445685503	595507.3155310256	99484.46337740202	240241.66342408635
335670.3785539092	101027.5719483651	100466.37486693321	156653.34893210966	175332.05478821375	1450299.0273619266	241010.40663355298	251575.46079711485	375703.86929256294	560677.5811653403	674647.5711954567	900069.7983821242	100000.75273621737	1011380.4909817919	465081.62233212916	200498.04886462737	571924.1200162432	432384.0175137648	230118.29980798883	339673.01350671926	226809.23452273046	899159.2280641351	287987.18271709274	190950.5651183003	271513.68284824747	179360.03750167144	212292.0520177139	595507.3155310256	99484.46337740202	240241.66342408635
331518.7838688643	101027.5719483651	100466.16343223884	156653.34893210966	175173.39914756065	1440743.722832837	241010.40663355298	251546.32485527848	375703.86929256294	560677.5811653403	674647.5711954567	843854.9797381563	99965.7711834016	1011380.4909817919	463384.2412864955	200498.04886462737	566805.3068436426	426232.1483635876	229915.2462940883	330777.33043160767	225271.90148477047	899076.1487538608	287966.52559449035	190950.5651183003	271513.68284824747	179357.28064257966	212292.0520177139	595507.3155310256	99484.46337740202	239206.98029483992
328659.03917495406	101027.5719483651	100379.96406246867	155691.28389949846	175173.29199170155	1368650.1766615256	233264.24063435447	248952.1860314067	372711.97003217635	554190.3917666624	657776.156012014	843854.9797381563	99935.54122742891	1011380.4909817919	456105.9160480957	200495.6046478231	537389.9332669266	417016.15104371845	223411.34750617045	329832.3764879273	224338.76763867371	808058.9107828941	287960.1938100004	189960.21248506528	271513.68284824747	179354.30421648143	211889.67717686063	595507.3155310256	99484.46337740202	239206.98029483992
319689.1669543986	101002.58956810614	100180.13423101162	155662.66501183427	175173.29199170155	1368650.1766615256	228409.3047146072	248752.41684256212	372711.97003217635	549841.6939316116	657776.156012014	802180.6658128054	99877.04137604844	1011380.4909817919	451439.8753488052	200495.6046478231	537389.9332669266	415961.88911015756	223411.34750617045	319749.70040282037	224119.01703258362	808058.9107828941	287534.28843314806	189930.33861041858	271513.68284824747	179353.31957905143	211889.67717686063	595507.3155310256	99484.46337740202	239206.98029483992
318832.4053533897	101002.58956810614	100180.13423101162	155135.6130668396	175142.21667910196	1368650.1766615256	228008.12564076623	242683.79649130697	368373.8963931849	528790.3896100129	649886.6366789697	802180.6658128054	99838.88198393612	970815.9988964775	448491.48182841414	200011.4380047588	518978.4727015006	403999.16139886377	215948.06225875815	319749.70040282037	224119.01703258362	783798.3583676443	287480.8595267174	189910.97095688322	271415.8471092841	179143.10224992817	211340.2044080032	582907.8110913965	99443.752956562	239181.24211312336
300132.8295748779	100998.9090020012	99988.23659622169	155014.45839442557	175011.36360667873	1305723.1270259449	227376.7215884985	242683.79649130697	364605.45788578584	528790.3896100129	640377.2378782963	802180.6658128054	99838.88198393612	970815.9988964775	447850.4270778299	200011.4380047588	505819.7557169275	403999.16139886377	215948.06225875815	314107.20308023004	224119.01703258362	783798.3583676443	287218.4021466714	189907.42244330156	271158.46782939404	179143.10224992817	210728.47233952698	575283.3742450251	99443.752956562	239050.7868854801
285398.5193735909	100964.2241207278	99938.19513743283	154127.4504183412	175010.5738600304	1231223.5283344542	227066.0570630889	241878.64180556178	363968.9684200788	511097.26277744834	633993.1245062711	768854.5905191426	99838.88198393612	962124.59324019	435336.2275571781	200011.4380047588	496373.1561158634	389801.5762700198	215188.51862755406	307200.7738640388	212625.40482634693	783798.3583676443	286797.60715836653	188910.790812135	271158.0546531266	178832.23813740714	210713.04585574302	575072.4468657	99443.752956562	238771.9381004339
277764.22978046665	100964.2241207278	99824.48860158322	154127.4504183412	175008.87726262157	1231223.5283344542	227066.0570630889	241878.64180556178	361882.2745686943	503448.1981243731	629532.3569088379	768854.5905191426	99751.44701162263	943963.0090797045	435336.2275571781	199971.85874088365	496373.1561158634	385628.90104569943	210568.72783999343	299448.4172972441	212625.40482634693	783798.3583676443	286300.16064145975	188806.0066503772	270926.78996961744	178832.23813740714	210711.85589188634	535614.6498262336	99443.752956562	238771.9381004339
277764.22978046665	100907.71342984083	99750.02002329184	154030.4997987935	174894.55327458278	1195960.3948916853	227066.0570630889	234640.2044163114	360508.4648768282	476266.4753902669	623096.9937574875	761130.3434657403	99751.44701162263	943963.0090797045	428851.10306983953	199950.61475014733	430156.78164761787	384651.61600412295	210568.72783999343	292954.0833757235	207131.2871942796	750318.0924344669	286011.6291444501	188596.4529735053	270917.06741419726	178831.52542506478	210390.36697404255	520401.11588758515	99416.43852338189	238760.14535637916
268770.20630496857	100902.3572737532	99750.02002329184	153076.1846283073	174881.2753317759	1193966.1774469193	226552.7520987164	231835.94957430073	349121.34145503805	474770.5382674009	589349.1123354024	710457.3348931354	99672.54809530669	848986.217124168	416755.52310015296	199950.61475014733	373807.4271872743	360616.3022032144	207411.32284659793	290237.44076687476	207131.2871942796	686593.694669137	284905.6294258146	188596.4529735053	270911.5820472711	178830.67419491353	210288.14370190815	517457.4506773588	99375.30810327691	238432.33077765847
263912.4574384836	100902.30618864446	99649.84350469412	153058.49871750068	174876.98422890334	1169163.7716246676	225406.90759645333	231835.94957430073	349121.34145503805	459356.77303720283	589349.1123354024	710457.3348931354	99595.82406952616	848986.217124168	416755.52310015296	199936.49853103067	373807.4271872743	360616.3022032144	207056.84420960426	290237.44076687476	206951.15442120843	686593.694669137	284879.8463850905	188596.4529735053	270911.5820472711	178830.67419491353	210288.14370190815	505931.3585468974	99373.74088765986	238380.05349169264
263912.4574384836	100901.6626303017	99643.16900597337	153043.33713160828	174871.8014393679	1169163.7716246676	223994.52312459823	231835.94957430073	349121.34145503805	459356.77303720283	584053.6026650856	702989.6630802599	99571.34411483558	807272.7615349096	416663.25927098974	199859.5148305921	373807.4271872743	360616.3022032144	207051.3150737295	290237.44076687476	204769.47385929374	673454.9204635819	284622.42822614027	188596.4529735053	270911.5820472711	178830.20253502554	210261.5048209121	505931.3585468974	99368.891273057	238380.05349169264
257893.67141177994	100901.6626303017	99643.16900597337	151345.8177717513	174865.9274265514	1167837.075569029	223982.11002015191	230365.3217515873	349121.34145503805	459356.77303720283	584053.6026650856	702989.6630802599	99571.34411483558	807272.7615349096	416663.25927098974	199640.80185864097	373807.4271872743	345596.31596742803	206472.9232457739	280839.8261955334	201962.64510154276	667020.0481285973	284153.9372273232	188596.4529735053	270911.5820472711	178830.20253502554	210261.5048209121	505931.3585468974	99368.64286792686	238380.05349169264
250476.34261294035	100900.92444886305	99641.57691492983	150729.94154163328	174830.9662040988	1140501.7735442147	223965.47110881607	228504.2485520111	343885.9694204895	459356.77303720283	580305.0687287677	677172.5705335614	99561.46155269208	807040.2509023037	405242.4301269192	199637.4976001017	373807.4271872743	341599.92645319283	204550.6603860814	280751.28509777493	201962.64510154276	594999.7749009337	283832.9583448276	188510.83733527866	270911.5820472711	178738.2132735179	210094.38400914476	505931.3585468974	99302.09252261296	237746.5917180369
250283.2999249366	100848.89699904979	99641.57691492983	150729.94154163328	174806.63256251998	1135987.7276018627	223458.90604375207	228504.2485520111	343885.9694204895	459356.77303720283	540779.9964991696	663950.9088421772	99543.49581059188	802589.6782604739	405242.4301269192	199632.87257022562	373807.4271872743	341599.92645319283	197670.4641987288	280536.27953066997	195832.01658687333	483116.49733446114	283410.942587785	188442.55248059204	270830.00698374596	178730.12469446196	210094.38400914476	488598.7963158312	99276.13060892501	237746.5917180369
249443.55512400658	100848.89699904979	99536.34215679148	150729.94154163328	174803.68058646738	1135987.7276018627	221025.4662706007	228504.2485520111	342821.4410629434	453432.8097612463	540779.9964991696	655615.907713148	99435.84817435562	741435.8793405264	405242.4301269192	199632.87257022562	363857.77044191404	340788.23445164907	189070.6508997321	264356.4011553811	194401.35819108435	483116.49733446114	282845.69006353646	188442.55248059204	270705.8807862644	178730.12469446196	209646.12131562008	488598.7963158312	99276.13060892501	237746.5917180369
248256.82865596714	100848.89699904979	99446.60122843536	150627.93451003951	174803.57629986902	1084477.9564323255	221025.4662706007	221684.62705476585	340702.2927533411	438802.3427569796	540779.9964991696	655615.907713148	99390.23081833574	728762.3307738253	396858.19606466265	199459.55453830762	350877.03960268246	331006.4873987726	189070.6508997321	264356.4011553811	194401.35819108435	482724.5171908818	282815.1251326451	187984.57405072555	270699.90906012175	178724.33097869527	209646.12131562008	480699.05105977354	99276.13060892501	237746.5917180369
245394.98113892652	100831.84817632302	99446.60122843536	150394.9052115088	174803.5759256731	1084477.9564323255	219650.39723883287	221684.62705476585	336033.04309861705	438640.1233288676	531558.6593747104	654779.3847814089	99267.75311720654	728762.3307738253	396858.19606466265	199459.55453830762	350355.8031986925	331006.4873987726	187502.21826468865	263470.6102020938	191321.8218894769	482490.7248426393	282381.05793303205	187984.57405072555	270539.10839765327	178633.28325311694	209376.04590682173	480603.23826152005	99276.13060892501	237688.28006082965
240884.74762803028	100796.60391999	99425.76681761805	148811.60976842325	174797.02314966096	1082251.329701538	218276.57610651362	220469.72448852868	336033.04309861705	429211.4451441266	531558.6593747104	654779.3847814089	99226.58173314368	728762.3307738253	379873.3142076987	199459.55453830762	341613.7918334187	328566.3565997824	184577.69277308753	263350.8880652851	191321.8218894769	477226.9376791408	281292.0023968176	187696.07271066346	270538.6514131791	178611.3914491266	209360.75345916444	480579.2053659776	99276.09551619287	237687.67572815923
239420.46903541143	100792.17551879548	99387.39995990772	148811.60976842325	174716.53703646158	1081821.3080703353	216023.19623789913	220469.72448852868	335028.1899069281	424044.4023387783	531558.6593747104	654779.3847814089	98979.79739559005	724670.3152723445	379873.3142076987	199459.55453830762	341613.7918334187	313419.73670289863	183268.1546120672	259266.37661490435	191321.8218894769	444583.070980359	281027.50342042994	187696.07271066346	270532.78372128075	178566.0751032395	208987.2848540323	479171.1381846887	99276.09551619287	236946.10246439846
239413.85715183493	100791.86484880678	99365.0383697136	148761.89367916388	174710.24075236818	1081821.3080703353	215461.6743771426	218918.99321080933	335028.1899069281	424044.4023387783	531558.6593747104	624616.8798828442	98952.07880463605	708613.3575571337	375177.5580794008	198976.79957043368	337232.7216264754	311049.8184150161	183268.1546120672	258564.93053603274	191321.8218894769	444583.070980359	281027.50342042994	187547.27074380117	270532.78372128075	178442.07128068805	208987.2848540323	474907.94433590793	99272.15926165544	236903.80110469076
238154.64386909344	100744.97258716538	99362.96365604611	148319.9125030528	174710.12438742956	1076311.8987081596	215273.63338701078	218098.76464085944	331531.43871086556	415474.0255734428	523933.69575542	624616.8798828442	98916.60903822686	707679.9312084564	369871.49364939413	198976.79957043368	323336.0807108397	311049.8184150161	183238.8897401557	257322.57081544105	188267.75524691003	438337.0936307927	280932.70568020863	187546.17836449886	270532.78372128075	178439.69434783453	208612.37213710946	474636.59249792015	99272.15926165544	236903.80110469076
232953.3420438111	100744.97258716538	99260.9100784523	146918.10317778497	174709.90830229962	1063100.7519212617	215273.63338701078	216640.1940803979	331531.43871086556	400492.31051843823	514239.0960398284	624616.8798828442	98916.60903822686	705647.9372370316	369871.49364939413	198976.79957043368	320552.5324448969	306406.46834708843	179466.28015427222	252543.99388583793	188254.22100966534	437879.89593476994	280775.54684755957	187538.19373055873	270518.39385280875	178432.93219463312	208612.37213710946	472982.69892738195	99200.61930637699	236903.80110469076
227221.5637015569	100739.90362128415	99260.9100784523	146918.10317778497	174701.10662609845	1000496.9185050095	214018.99487368416	216572.66665554524	331531.43871086556	400339.35988623946	487897.67296077305	624616.8798828442	98916.60903822686	705647.9372370316	367107.0826430825	198624.7689063778	319987.72204276687	299531.5910298921	177120.06808959777	247182.37068951532	182720.96508143924	437879.89593476994	280726.1454835334	187293.47302989557	270518.39385280875	178432.93219463312	208612.37213710946	471905.03018142586	99200.61930637699	236554.40511314792
227031.0038556176	100739.90362128415	99260.9100784523	146735.5258107839	174691.56235442602	1000496.9185050095	213738.8593755071	216572.66665554524	331531.43871086556	395338.01997177297	487897.67296077305	582728.8481127142	98856.52677256269	677621.8819203946	367107.0826430825	198624.7689063778	319987.72204276687	299494.59845870757	176990.33391983915	245205.49883927885	182424.51787791192	429958.478412114	280716.2492531192	187293.47302989557	270444.23601349606	178432.93219463312	208582.52028098132	467638.50961072405	99198.42381651996	236554.40511314792
227009.5571851424	100739.90362128415	99260.9100784523	146706.90648703207	174511.56835433087	982106.456743761	213641.34550815998	211636.62026769575	331213.4845116099	395338.01997177297	487858.79952627	582728.8481127142	98856.52677256269	677621.8819203946	364511.96552901086	198622.9739594885	312277.62048058916	299340.0563310757	175479.52320421216	239494.80514069743	181141.14153832258	429178.88059115806	280716.2492531192	187291.39508146845	270405.8484894062	178432.4975568031	208342.93435814127	467448.02631835354	99198.42381651996	236554.40511314792
226913.55126097918	100479.51620626693	99260.9100784523	146410.4316114263	174511.56835433087	975923.3159987348	213177.94976769	211636.62026769575	330800.2405870786	395338.01997177297	487575.7749623162	582728.8481127142	98847.02039523418	677621.8819203946	364434.1646475008	198606.61908165374	312277.62048058916	291279.17475098907	175479.52320421216	239145.90291210442	178431.52873670572	423349.32819088874	280715.4077044723	187243.99013827578	270192.31095706014	178431.8787796074	208299.45226046885	467448.02631835354	99169.08728632788	236330.62709347953
226911.10179279937	100478.34911818491	99201.71533358382	146387.5137494412	174455.96514274564	975923.3159987348	211868.55032403796	211298.46859339616	330313.9474252711	390088.5444844549	487575.7749623162	582728.8481127142	98847.02039523418	670379.41327252	364434.1646475008	198226.3948112416	309788.96367672726	291279.17475098907	175479.52320421216	237185.17031503527	177833.4643645346	420793.76423280855	280715.4077044723	187238.31912357896	270087.03575149225	178369.64207979568	208284.94874700066	460729.4078155521	99169.08728632788	236299.5080220524
226678.5685740438	100473.87982527871	99046.12066590948	146384.5687856362	174152.232865955	952623.5838924221	211809.2817113276	211098.49175197654	327260.3115987498	386519.5043492823	472539.313071306	582728.8481127142	98847.02039523418	651161.0039274564	357329.239845256	198226.3948112416	309788.96367672726	288852.59638812806	173567.29906595647	221847.14110576324	177833.4643645346	405256.7152566636	280688.22203926573	186832.2183720789	269445.2786882086	178367.44773362795	208284.83306894323	459669.1147530674	99168.35662477619	235556.05783109262
224496.27680731213	100469.88219506793	99046.12066590948	146191.31078817355	174152.232865955	940854.2683104015	211530.85970498231	210112.54783988532	327095.8209720213	385967.56362678204	472539.313071306	582728.8481127142	98847.02039523418	650844.6695886283	356196.8546984462	198030.37147868256	306533.33859302173	280303.80783553555	169863.25023936323	221847.14110576324	174068.9659458272	403580.3410021026	280293.34194986813	186832.2183720789	269445.2786882086	178247.4703701741	208227.735786444	458218.12173154915	99042.0238702448	235556.05783109262
223660.80854380602	100354.51556577798	98948.51507984541	146129.9918501879	174152.232865955	919026.7459605323	208696.0145493343	210027.57407331205	326809.2269269505	385025.142048683	472539.313071306	571954.0415115774	98746.48962642398	637184.4663865526	356196.8546984462	198005.60371854552	306407.2918529518	280303.80783553555	167290.3375886286	221847.14110576324	173259.95357994823	403580.3410021026	280252.218526313	186699.72314082488	269445.2786882086	178247.4703701741	208227.735786444	457485.0524842369	99042.0238702448	235556.05783109262
222915.1966286736	100354.51556577798	98933.13705513862	146097.2198203952	174152.232865955	912256.0982854151	208696.0145493343	207137.89286030486	324200.9166473909	377122.93343607656	469461.86532808543	555433.2805767966	98746.48962642398	634358.6835962638	355186.81284343486	197970.84242759197	301305.7939366281	280303.80783553555	166811.6010135784	221847.14110576324	173259.95357994823	402207.56828824786	280033.2040755496	186687.87470716191	269445.2786882086	178245.9354497682	207886.825084035	449869.5134791407	99042.0042377139	235556.05783109262
214853.1046580387	100353.62661069745	98916.90585959573	146097.2198203952	174066.9456343389	897154.0973651994	207855.91245872673	207137.89286030486	324200.9166473909	372823.4240606618	469193.0367943968	555433.2805767966	98746.48962642398	604174.6942228681	355186.81284343486	197824.8857034905	300978.1108909733	266527.69738910696	162374.65234708524	221847.14110576324	170329.94462808815	397362.9713181623	279361.19822705706	186661.758791867	269444.4684167604	178170.60610321874	207886.825084035	444876.2407829538	98975.87321992072	235502.9758487052
207262.96384293208	100353.62661069745	98888.989672374	145970.06730322895	173937.32767228765	890272.7508846397	207526.15566341658	207137.89286030486	322607.43299616047	367306.3305714539	463909.6059552571	555433.2805767966	98685.36323210615	604174.6942228681	348716.79788675375	197777.83373635722	300205.40487205633	266527.69738910696	162374.65234708524	221718.57448613318	170329.94462808815	386002.56636255863	278689.1791620551	186653.48318477112	269402.4072853281	178170.60610321874	207539.86921709863	444270.49938354385	98946.64011179184	235502.9758487052
207262.96384293208	100334.2062967256	98878.33342207648	144628.8978229665	173519.82861383824	877770.0455265929	205950.50590437697	206766.779105386	320336.3930067937	364170.58701004874	458808.22686656483	555399.681480063	98685.35031209806	604120.5642335047	348716.79788675375	197312.8609186114	297572.32174930174	266527.69738910696	162293.17585151817	217613.68998025803	170329.94462808815	381592.11733638414	278689.1791620551	186653.48318477112	269331.85811603453	178170.60610321874	207518.29598594893	444270.49938354385	98946.64011179184	235373.53385580893
206350.67864285683	100334.2062967256	98878.33342207648	144628.8978229665	173514.48637642615	874088.3194103136	205950.50590437697	206582.35367150203	320206.46164683846	357409.40978365636	442120.7726212847	553310.8133671654	98473.92719277038	601670.3079932625	346750.15000678634	197312.8609186114	281946.6878410172	266287.4727424341	162293.17585151817	210399.59745067518	170308.82716464455	381592.11733638414	278689.1791620551	186651.21612547946	269285.4087754714	178170.60610321874	207078.49411181072	443815.96795586136	98946.64011179184	235373.53385580893
206350.67864285683	100313.98707103315	98798.26168068827	143212.67189268407	173514.48637642615	836724.5808651294	205950.50590437697	206389.36971482186	317412.8429445425	357409.40978365636	442120.7726212847	533881.7725715564	98473.92719277038	601160.6752883424	346750.15000678634	197303.23550041261	281946.6878410172	263734.67459011	161711.2099110937	210399.59745067518	163452.84854853357	377898.1293691333	278689.1791620551	186635.46456874587	269285.4087754714	178170.60610321874	206929.48281498573	437194.65345813835	98908.24873883929	235373.53385580893
206329.87013111854	100204.67459590707	98610.68975945958	143212.67189268407	173476.75540837104	836724.5808651294	205921.2501804445	206389.36971482186	316525.01925703767	357409.40978365636	423845.8816928414	533881.7725715564	98473.92719277038	567105.6863423167	346747.24889213336	197259.2069593942	281815.95529173804	253396.42066515007	161710.13458024964	200614.8030974333	163452.84854853357	368929.1617251857	278689.1791620551	186600.52110180166	269285.4087754714	178170.60610321874	206929.48281498573	437194.65345813835	98908.24873883929	235373.53385580893
206000.45203345892	100204.67459590707	98610.68975945958	143212.67189268407	173431.52908499166	835455.2987015278	205663.754506954	205873.94030356687	314415.5583357901	356214.0765730873	401838.4845133865	533229.8444336939	98393.75615976684	567105.6863423167	346747.24889213336	197259.2069593942	281193.63081527344	253396.42066515007	160929.66819332863	200614.8030974333	163257.00923902472	368929.1617251857	278617.0621588819	186600.52110180166	269284.8404272965	178170.60610321874	206505.96106433522	437194.65345813835	98901.53322341069	235373.53385580893
202587.896518142	100204.67459590707	98444.65867574271	143212.67189268407	173431.52908499166	815288.7422164143	205663.754506954	202721.97359851765	314415.5583357901	345897.7805298397	400867.7570032666	477164.40878470114	98338.22091212851	549265.6553656051	344506.81292446563	197234.18013134558	269403.69935374754	251328.18597917416	157884.61360560328	200614.8030974333	161052.16045408053	360529.3620047091	278431.336627121	186598.77061619406	269101.5211183992	178105.0790867442	206505.96106433522	424237.07421123685	98817.81742433143	235373.53385580893
194625.18855698608	100204.67459590707	98383.35900410607	142946.7227813951	173426.73232267925	803939.8697365145	205289.69856268575	202721.97359851765	314415.5583357901	345897.7805298397	400847.15970622265	477164.40878470114	98279.16025556321	549265.6553656051	339293.04388399876	196624.7514644156	269403.69935374754	251328.18597917416	157884.61360560328	200614.8030974333	159525.7135374859	349475.69167633366	278387.47479006916	186598.77061619406	269098.10638441524	178036.32803772832	206505.96106433522	424237.07421123685	98816.6385026288	235327.84060282243
194625.18855698608	100155.27270848231	98383.35900410607	142946.7227813951	173228.2503820965	786022.4030356989	205118.37182391813	202721.97359851765	314415.5583357901	345897.7805298397	396205.8477603051	477164.40878470114	98183.76362283796	549265.6553656051	339293.04388399876	196624.7514644156	269403.69935374754	249153.4486774837	157171.04832906212	200614.8030974333	159525.7135374859	349475.69167633366	277999.9861086223	186598.77061619406	269098.10638441524	177962.6399776679	206505.96106433522	424237.07421123685	98816.6385026288	235316.0516377081
194625.18855698608	100155.27270848231	98383.35900410607	142101.5791018518	172966.82378501046	786022.4030356989	203792.42953383725	202721.97359851765	310768.49298585224	345215.94652065967	396205.8477603051	477164.40878470114	98147.77084861412	539618.0472212114	339293.04388399876	196624.7514644156	264238.5830490948	246240.81916873	157171.04832906212	188276.27706599448	159525.7135374859	338950.43748936814	277999.9861086223	186205.4344130698	269096.6042617301	177880.42562773838	206505.96106433522	424237.07421123685	98800.27613844126	234853.55875322796
194625.18855698608	100120.60976263187	98264.69895234064	142101.5791018518	172954.78724268038	762717.0627250044	203792.42953383725	202721.97359851765	310768.49298585224	338026.7200887308	396205.8477603051	477164.40878470114	98139.49462065099	539618.0472212114	337032.77717169735	196624.7514644156	264238.5830490948	246084.7011809994	153308.9796003783	187628.19664814358	156924.9652181436	338950.43748936814	277999.9861086223	186205.4344130698	269053.99329297326	177851.38994677077	206419.7656744781	420683.08867851854	98799.9500657215	234853.55875322796
189490.90568908778	100118.06749310906	98253.8552350763	141588.45104037918	172949.15198374767	759218.8097579087	203792.42953383725	202239.08118872863	310768.49298585224	338026.7200887308	392860.3629787307	477164.40878470114	98076.87731854842	530185.8343081174	337032.77717169735	196624.7514644156	258577.1068376464	237234.1125476018	153308.9796003783	187628.19664814358	156720.50407542253	333560.7134610164	277938.70584697253	186199.58331392572	269043.1407823154	177832.4444539977	206419.7656744781	420683.08867851854	98799.9500657215	234853.55875322796
189363.69511995759	100100.33123725338	98250.57376889864	141403.38651786523	172730.54660319997	720834.8050681826	203792.42953383725	201451.67079683946	309102.08902038704	322811.9955626883	383164.81752409163	472719.11459215265	98051.799231485	528330.1119852511	336038.6475806093	196624.7514644156	258474.07416668412	234185.9315439388	151535.58071193844	187454.0794300245	154158.92597406555	333560.7134610164	277361.6909793346	186183.12821181308	268946.04130607785	177812.67829633405	205984.70515047526	403194.7058180979	98799.43400974206	234853.55875322796
189363.69511995759	100098.474910667	98013.23098173924	141297.32609627774	172666.50712060463	720834.8050681826	203691.8718995848	201451.57917989185	308877.9074106411	322811.9955626883	363387.0133144418	465500.5217425938	97993.7536807436	526760.1696122836	335757.4585622897	196624.7514644156	246803.94088729727	228401.89254688687	144617.64536012936	187418.6741572922	149985.35665634368	328058.00084763515	277184.77372134477	185968.9565346808	268946.04130607785	177810.87286558162	205869.00731120165	403194.7058180979	98794.01656499365	234853.55875322796
185439.49628777517	100098.474910667	98013.23098173924	141217.20585328463	172648.89387547868	678302.3346847969	203618.38514611515	201130.8119950657	308383.5027769947	319326.2368917335	363387.0133144418	465500.5217425938	97917.09765262861	515118.0493353677	329961.0601253083	196624.7514644156	246803.94088729727	225483.1651004214	138054.4516089553	187087.45601264527	142783.02645442332	311322.97215313744	277184.77372134477	185968.9565346808	268909.68461472896	177775.65257176975	205869.00731120165	389024.84438092983	98794.01656499365	234739.31808636285
185439.49628777517	100098.474910667	98003.4329294968	141171.6710461339	172428.09729134775	677643.1475309987	203260.9321186639	200963.82227146713	308162.35470995615	319326.2368917335	361365.2788967141	461191.0754824686	97913.02354224588	515118.0493353677	329725.4651573234	196624.7514644156	246803.94088729727	225483.1651004214	137386.64878734265	185634.34746405983	142783.02645442332	305067.50912582077	277184.77372134477	185968.9565346808	268909.68461472896	177631.9702559061	205869.00731120165	389024.84438092983	98793.56067920598	234602.49854962458
185017.83541094323	100076.0649633098	97999.96727031608	141035.8032592829	172428.09729134775	677643.1475309987	203256.39272032777	200799.73747933767	307997.02907347714	316885.9725373552	361365.2788967141	461191.0754824686	97912.87345621652	505011.33784213034	327875.7965920565	196624.7514644156	240500.16339780285	225483.1651004214	137386.64878734265	185247.30699477054	142783.02645442332	303837.336734957	277136.27385221724	185852.4238339897	268909.68461472896	177631.9702559061	205806.46403697075	389024.84438092983	98793.56067920598	234414.76203582855
182197.11320665112	100076.0649633098	97997.48082888788	140713.20632418775	172428.09729134775	677643.1475309987	202248.21119796095	198815.3117099128	307606.1607018362	313290.5867141783	360275.9956255641	461105.8666804648	97819.64771196048	505011.33784213034	327875.74594075175	196608.82194733745	239576.2806122703	224847.0143240709	136993.8285510022	184905.96657912876	142783.02645442332	303837.336734957	277104.6239680048	185852.4238339897	268909.68461472896	177631.9702559061	205806.46403697075	389024.84438092983	98751.84529411621	234022.05150668288
182197.11320665112	100076.0649633098	97992.21468613131	140559.89359771027	172419.4578413959	677643.1475309987	202044.41737395036	198815.3117099128	306827.8746337555	313290.5867141783	359044.24609347	461103.5922041697	97787.95646951089	504470.29525376053	327875.74594075175	196558.874810224	229517.89978650262	221073.72969681668	136978.04589836492	175413.39153196945	142783.02645442332	300635.6074129683	277104.6239680048	184639.72055352907	268909.68461472896	177598.95480070656	205708.14947095382	389024.84438092983	98740.89440004462	234022.05150668288
180107.22463139263	100075.53668627456	97991.88215723759	140559.89359771027	172323.50183133496	666237.67047593	202030.73504815716	198815.3117099128	305974.3128034939	313290.5867141783	359044.24609347	458929.21388021676	97644.60306068632	504470.29525376053	325710.8549024995	196555.06310841325	229517.89978650262	217167.15017296234	136978.04589836492	175413.39153196945	141369.45645086397	296972.5881551432	276522.66288772365	184639.72055352907	268909.68461472896	177598.95480070656	205696.40989482802	388910.46782592376	98738.97931309775	234021.1522394429
180019.0222639609	100075.53668627456	97978.85683847337	140233.79234070916	172323.50183133496	645179.4843485043	201620.2938687673	198390.02078313113	305974.3128034939	312212.44360593124	344510.7457497085	458929.21388021676	97575.87722597922	504470.29525376053	325710.8549024995	196541.62668760563	228504.03029107852	216101.5976223595	134825.83691550698	175076.38663146787	141369.45645086397	279861.2785354459	276522.66288772365	184639.72055352907	268674.09572566487	177598.95480070656	205696.40989482802	386046.2724109119	98738.51399115406	233967.03462875704
179251.6824109633	100050.00578091081	97967.81466114317	140232.12929250317	172323.50183133496	645155.3166290435	201234.64267596175	198260.96476000827	304283.7364520703	311813.7173530746	344393.1042017631	444674.19415904727	97573.9737543193	498371.34239174053	325710.8549024995	196495.8582228478	228056.20872397075	214968.75474247267	134730.95438110066	160947.36677529116	140339.51546675648	279861.2785354459	276521.710274349	184639.72055352907	268669.34949410876	177598.95480070656	205696.40989482802	384010.255139775	98482.64218420642	233822.29636330614
178491.62024849156	100050.00578091081	97858.35912861531	139601.82627770604	172323.50183133496	636899.9110778399	200915.70950147056	198260.96476000827	304070.9744353176	308441.60612920887	336520.39067968004	444674.19415904727	97573.5014723218	498116.68680816	325710.8549024995	196480.11740731756	223552.7803034257	214968.75474247267	129751.31978367775	160947.36677529116	140130.03468837513	276383.38826262177	276519.7279656056	184639.72055352907	268637.37888354616	177598.95480070656	205637.79735703312	384010.255139775	98482.64218420642	233822.29636330614
175251.85841130622	100050.00578091081	97858.35912861531	139440.14709799192	172323.341784971	636596.5603160006	200706.86573424103	197665.81591887033	304070.9744353176	290820.8737332105	336520.39067968004	444674.19415904727	97571.30475209135	494572.56835133134	324942.9297692501	196254.52681816058	223552.7803034257	214266.96597309224	129751.31978367775	159341.812026986	139728.01588562256	275235.5279360666	276519.7279656056	184639.72055352907	268542.2855243528	177577.3078074129	205634.9741915079	370902.2994490642	98376.50700379023	233787.5579715179
172539.0538033028	100050.00578091081	97858.35912861531	139384.46093984737	172316.30595890048	636594.3869766718	198946.9190799169	197401.5821167555	301068.77717132424	290820.8737332105	336520.39067968004	438193.89565497014	97571.30475209135	493610.3864033824	324710.3313939187	196059.29225546506	221162.90480580693	213802.41232631187	129751.31978367775	152854.52089449752	139728.01588562256	275083.16728403314	276519.7279656056	184639.72055352907	268542.2855243528	177571.54621748076	205148.06309610704	370902.2994490642	98373.07212362364	233746.64698509726
172539.0538033028	100050.00578091081	97858.35912861531	139348.21640126398	172285.96461189917	626669.3449751762	198946.9190799169	197198.80740219954	301068.77717132424	290820.8737332105	333229.4306752586	438193.89565497014	97474.88186614908	487691.52849396586	324126.1129528294	196001.43416540354	215088.61548089533	212346.02623917055	129033.61729085454	152854.52089449752	139368.1409620137	274087.1153693145	276447.65171837097	184588.83987422468	268542.1269168459	177571.54621748076	205144.9896207829	370902.2994490642	98373.07212362364	233688.06225256476
172539.0538033028	99862.53751636285	97709.63150447421	139195.06081315244	172194.25597384188	624279.8778451837	198946.9190799169	197198.80740219954	301068.77717132424	290213.76265382604	333229.4306752586	438193.89565497014	97436.58314795578	487691.52849396586	321842.23300744	195991.45748369553	215088.61548089533	204509.37922161055	129033.61729085454	151619.61822366482	139358.84211978497	274087.1153693145	275998.1947574713	184588.83987422468	268542.1269168459	177570.9244957114	204922.28716601388	370902.2994490642	98373.07212362364	233688.06225256476
172539.0538033028	99862.53751636285	97709.63150447421	139169.6575637766	172194.25597384188	624279.8778451837	198946.9190799169	197198.80740219954	301068.77717132424	286413.5640267613	325223.4207637815	438193.89565497014	97364.71405514317	479293.6943174181	318649.7393151726	195855.9027505673	212849.71019267442	204413.4291730277	128417.6687632447	149921.2346630497	139126.53857707634	272935.48520740203	275873.90083788795	184555.8237431841	268515.9840998878	177569.89955970354	204858.18200288573	370495.36138304207	98289.23755518594	233662.55318120288
172539.0538033028	99862.53751636285	97709.63150447421	138995.27367994873	172180.73707849463	621710.1293784408	198946.9190799169	197198.80740219954	301068.77717132424	285503.7665139522	325223.4207637815	438193.89565497014	97349.02486056884	478788.67656592664	318649.7393151726	195787.1840428395	212008.0684875018	204181.12147103157	128417.6687632447	147633.5213170144	138777.23241950443	270103.1828969379	275835.52476987423	184549.64293888002	268515.9840998878	177553.69293647708	204789.05339351538	369477.2312238572	98258.47122955437	233638.37587011053
170396.33348284854	99862.53751636285	97709.63150447421	138423.41063274976	172177.3280243461	616544.7893611025	198473.51488705352	196483.49873805197	301034.30790380813	285503.3963245264	325223.4207637815	435869.090217354	97349.02486056884	467526.49259429204	315086.33292474994	195750.58435136714	207135.01466533646	200226.3776103241	128338.52726793263	147633.5213170144	138364.80349653296	266332.801023763	275769.7529622778	184155.43338158313	268515.9840998878	177464.81906572066	204762.7358497689	369477.2312238572	98211.74200381368	233576.36826831626
170376.69402639277	99763.63685110133	97623.69125624085	138423.41063274976	172175.06749120745	612439.4724124093	198453.05720026063	196304.30243978262	301009.5936083042	285503.3963245264	321770.63080891286	431719.45850653783	97258.63683663464	462367.66339774115	314882.29323737114	195689.36752203602	207135.01466533646	191332.6312276783	127684.30271674751	147514.1960447638	138018.9923679261	266332.801023763	275767.05899722205	184151.2043252858	268328.4267347293	177276.52736769582	204738.64675991685	369477.2312238572	98153.98051229077	232854.2919474213
170033.03168138908	99741.51304057529	97618.01051521934	138423.41063274976	172171.18983045875	610186.7840079982	198453.05720026063	196300.9578556277	299686.4531031437	285493.6399897118	321075.234128266	431719.45850653783	97244.60397538314	461335.90758121083	313784.4128123707	195517.3127976692	206641.46777393037	191332.6312276783	127684.30271674751	142973.3114389641	137779.06346734942	265361.8748735912	275283.79043760616	184151.0288333955	268321.4131195657	177276.52736769582	204631.0780447538	367457.70856394246	98150.6057546409	232854.2919474213
169530.29281166132	99741.51304057529	97611.04370091637	138310.28525729905	172078.20690976546	590546.1202804137	197918.84208729517	195581.96879569808	299686.4531031437	283163.05038492614	318281.1273607609	423471.07938671845	97241.0949441754	461335.90758121083	313784.4128123707	195517.3127976692	200650.38057549155	191332.6312276783	127661.54812321918	142973.3114389641	137461.82642311754	265229.79793129495	275223.0099368929	184088.71778889513	268287.972140973	177276.52736769582	204631.0780447538	367313.8416463492	98034.61355687893	232854.2919474213
161147.0428229832	99741.51304057529	97611.04370091637	138302.95802857896	172071.09209465986	558481.7251427161	197897.4097077839	195568.84867322881	298972.65087471716	283163.05038492614	303605.800825633	414678.53202134644	97042.86425305216	460698.859023343	313531.07028497464	195517.3127976692	200650.38057549155	184139.68150530034	126591.57885619077	142973.3114389641	135731.94864838792	265229.79793129495	275062.0659261836	183969.168785517	268242.38444859575	177276.52736769582	204631.0780447538	365332.6828057316	98032.6753528617	232753.1455127598
161147.0428229832	99736.21599775765	97507.47279107002	138302.95802857896	172071.09209465986	558481.7251427161	197887.80525948276	193616.34957537666	298972.65087471716	283072.94752476877	303605.800825633	413627.1108131516	97034.29182083171	450755.3525454472	312039.9987071498	195517.3127976692	199526.2361214023	184139.68150530034	126329.2210977085	140249.4709934599	135731.94864838792	259525.58178138797	274985.1542868423	183946.31749300356	268238.5055427917	177275.37093295698	204631.0780447538	365332.6828057316	98032.6753528617	232736.4646531516
161147.0428229832	99733.79950433348	97507.47279107002	138302.95802857896	171867.24735782953	558481.7251427161	197408.5016367402	193616.34957537666	297770.8309794424	280796.2980648895	303605.800825633	413627.1108131516	97034.29182083171	450755.3525454472	307414.9116945576	195517.29002859388	199031.13704489334	184139.68150530034	124933.93415621656	140249.4709934599	135461.9326597947	259525.58178138797	274931.51082145784	183946.2848922228	268232.5900782513	177230.65235287574	204563.88890666264	360990.1205702701	98023.56084798844	232736.31669465295
161147.0428229832	99733.79950433348	97507.47279107002	138302.95802857896	171867.24735782953	545452.4526727819	196409.7252147688	193616.34957537666	297770.8309794424	278215.21302534215	302533.3070454255	413627.1108131516	97034.29182083171	450755.3525454472	307414.9116945576	195517.29002859388	198941.2089200263	182753.09228909784	124902.79048961491	140249.4709934599	134920.23338235347	253293.2644369927	274925.705345889	183762.29433045525	268075.5300840344	177230.65235287574	204271.84845859915	356815.8842840757	98023.42842026983	232467.0396117116
159415.41097116284	99733.79950433348	97507.47279107002	138278.3225503298	171867.24735782953	545452.4526727819	196409.7252147688	193596.67326403223	297770.8309794424	278215.21302534215	302533.3070454255	406911.8042638827	97015.59885587187	450755.3525454472	306942.8043959305	195517.29002859388	196357.37702738962	182753.09228909784	124902.79048961491	140249.4709934599	134920.23338235347	253094.16339598747	274925.705345889	183753.675426799	267993.0887966134	177230.65235287574	204271.84845859915	356815.8842840757	98023.24546148125	232466.6337984551
159415.41097116284	99733.79950433348	97494.5488627181	138278.3225503298	171867.24735782953	545452.4526727819	196409.7252147688	193346.51213208714	297770.8309794424	278215.21302534215	302533.3070454255	406392.0900481136	97015.59885587187	444619.77419500065	306942.8043959305	195517.29002859388	196215.9371387781	182748.62631372642	124902.79048961491	138143.30217767967	134601.6762640363	253094.16339598747	274925.705345889	183703.95988620116	267984.7275702428	177097.79170389962	204271.84845859915	356815.8842840757	97998.82281735304	232466.472598204
159415.41097116284	99727.84647237987	97361.9509527559	138268.90741455203	171867.24735782953	521138.60549270955	196389.3667118993	193198.91288042825	297766.71898497076	278129.7165634911	292060.7788694388	399616.5577534521	96990.07099382684	442559.92657510453	306700.4030813341	195477.3157273027	196215.9371387781	182735.24287207186	123900.23382376884	138143.30217767967	134163.74597908452	252961.9423230762	274886.7901940826	183703.95988620116	267868.9083115292	177053.47793719717	204233.24049747107	356535.72429504537	97996.40161298998	232466.472598204
159415.41097116284	99656.65009653912	97361.9509527559	137945.1840993681	171867.24735782953	520319.8883622739	196389.3667118993	192599.0509661071	297723.2516088094	271893.8513201417	292060.7788694388	399131.40408094844	96962.33516561442	434048.33636356035	306700.4030813341	195477.3157273027	192004.40993079095	179706.00961703976	123431.57889709264	134570.32297735653	134095.65350048774	239744.7664572649	274792.6863181512	183653.8220000658	267868.9083115292	177052.27891067052	204217.2398523075	349278.7100949513	97996.40161298998	232302.78421438928
155937.7887542429	99637.00220999704	97354.28684702764	137913.65902339877	171867.24735782953	496667.0733941125	196257.76588121304	192599.0509661071	297446.7062217594	271893.8513201417	287600.7175624526	394723.6516950992	96918.41548532314	434048.33636356035	305331.49505888345	195397.5624144291	192004.40993079095	179394.12212227724	122853.21574186033	134570.32297735653	133559.65343487455	239744.7664572649	274265.7931013414	183652.63028630873	267862.53892766393	176868.37905316148	204215.0143936115	349278.7100949513	97995.02557666265	232079.62212304934
155937.7887542429	99633.93928807421	97307.6888187133	137913.65902339877	171867.24735782953	496667.0733941125	196257.76588121304	192357.3482315179	297354.92468723404	271893.8513201417	287600.7175624526	393982.5151528733	96918.06186083454	423738.04156884766	305255.9942054604	195397.5624144291	192004.40993079095	176469.39441434212	122259.62327147347	132545.9395432709	133559.65343487455	237934.33489121654	274265.7931013414	183541.06099786953	267850.53830118675	176868.37905316148	204215.0143936115	349278.7100949513	97990.04170609618	232079.62212304934
155937.7887542429	99630.88212985132	97307.6888187133	137883.2073116699	171829.94087315974	496667.0733941125	195891.67016951198	192356.61976486805	296942.3152334614	271893.8513201417	287600.7175624526	393982.5151528733	96901.02772212536	423447.26443410374	305227.1899330962	195348.45371554513	191999.66925905415	176469.39441434212	122047.57153012737	132490.04683018505	133501.27884686197	237776.80900676255	274106.42376722494	183532.31089354947	267842.30367533414	176868.37905316148	204025.55968313178	349278.7100949513	97984.96912390903	232079.62212304934
154768.20360158867	99537.55419620435	97307.6888187133	137818.7854060119	171829.94087315974	493412.30430162215	195891.67016951198	190988.5821323092	296942.3152334614	267320.97616109066	279110.9860884567	392322.35152938945	96898.40027192507	423443.500507563	305227.1899330962	195330.720661604	181994.96741587104	176469.39441434212	122044.96852394502	132490.04683018505	132030.0794789629	237723.52349590434	274106.42376722494	183340.7839869974	267835.88608425454	176808.19083991647	204025.55968313178	348721.9701914947	97984.96912390903	231920.71078625938
154768.20360158867	99525.03657859005	97307.23694498831	137778.73896265734	171825.2108750962	486938.74362761923	195891.52403806534	190978.0935834126	296942.3152334614	266655.87168360833	276207.8168166186	387929.88013865356	96884.91847404919	413493.2621255633	303623.112017601	195242.17119406367	181994.96741587104	176469.39441434212	120326.06848791693	128597.3227488007	132030.0794789629	234105.23921887967	274106.42376722494	183340.7839869974	267646.7153241334	176808.19083991647	204025.55968313178	348691.63050289766	97984.51852049967	231920.71078625938
154362.9900723639	99524.30791609152	97306.67329606178	137765.4342511774	171825.2108750962	482760.569285781	195891.49524059307	190456.049757121	296894.4163732267	265505.60400387604	276207.8168166186	382998.09820407483	96509.28396419252	413493.2621255633	303623.112017601	195233.84249515436	181769.42010276756	175627.80934888238	120326.06848791693	128597.3227488007	132024.8264201095	231999.47906479207	274106.42376722494	183335.32736632496	267643.1172414675	176675.80313700586	204025.55968313178	347075.32184134563	97984.51852049967	231668.62098633123
152550.74327043776	99524.30791609152	97286.78943194049	137741.529059334	171825.2108750962	482760.569285781	195891.49524059307	190456.049757121	296723.57012731436	264649.9899392058	276184.5699807402	382998.09820407483	96488.92457455795	410445.76004504866	302385.1211177964	195002.61267264397	181769.42010276756	175179.95636582113	120192.9896978458	126979.51340957134	132024.8264201095	230374.35895630042	274070.1489549147	183287.3162142869	267610.4819991104	176675.80313700586	204025.55968313178	346732.1581275212	97984.51852049967	231668.62098633123
152550.74327043776	99503.21641995752	97264.07312276668	137735.60031570212	171825.2108750962	481182.0394503223	195891.49524059307	190456.049757121	296714.5769874198	264649.9899392058	276145.69192789705	382998.09820407483	96488.92457455795	410445.76004504866	302243.5589451855	195002.61267264397	181769.42010276756	174590.4595306316	119870.63228773177	126936.2119386523	132024.8264201095	228485.8466102762	274070.1489549147	183268.5750609847	267610.4819991104	176651.7058679516	204025.55968313178	346587.8130911407	97979.24157078032	231652.78823654412
152496.84141532343	99500.95344334269	97262.94762693344	137735.60031570212	171819.0172044956	468844.2364399688	195859.96760263038	189913.69224059323	295912.0048714597	264649.9899392058	266485.04124454426	369462.8010937182	96488.92457455795	410445.76004504866	302213.7495839142	194994.74862473446	178467.62061155602	174483.18713656496	118281.0627103964	126933.88828562267	131228.49792166552	228465.6984646071	274070.1489549147	183248.17062670662	267598.52379575884	176649.6450279441	203921.57813194848	346587.8130911407	97978.57672051614	231646.46893406357
151300.54349657195	99459.67933614345	97257.83491536096	137719.748413837	171755.85736509727	463796.2755835223	195712.9458992124	189900.33543136454	295250.8237874773	264582.97541556344	266485.04124454426	369462.8010937182	96485.80502129377	410445.76004504866	301320.7000607363	194994.74862473446	178443.9886011714	172638.87696198863	118281.0627103964	126933.88828562267	131228.49792166552	228465.6984646071	273955.1562828459	183138.36860000624	267560.8496224121	176649.08340031723	203527.95179550926	346587.8130911407	97978.3612098263	231569.0043086164
150852.5324195323	99459.67933614345	97257.45466927132	137713.5401973387	171708.2876956975	461415.1547288056	195638.6469442292	189597.7738309611	295169.52386245236	259674.95036074123	266485.04124454426	369462.8010937182	96376.93581534998	400170.07397632557	301241.0438970332	194994.74862473446	178163.30488651613	172633.7305958705	118281.0627103964	126647.94411779605	131228.49792166552	228465.6984646071	273771.21885818127	183136.91028853325	267555.4115817931	176584.3789051086	203527.95179550926	346587.8130911407	97978.15074157386	231559.35454368504
150852.5324195323	99459.67933614345	97257.20947682211	137713.5401973387	171697.1718765189	451641.44429868617	195497.99381240847	189597.7738309611	295091.15414034546	259485.781228282	262961.4737951043	369462.8010937182	96365.00602059644	400170.07397632557	301241.0438970332	194994.74862473446	177114.637705176	171685.31217643266	118280.73253542896	125062.0237802918	130447.09561624599	228465.6984646071	273174.4645082197	183132.34837722927	267555.4115817931	176584.3789051086	203527.95179550926	344960.093356168	97971.25661002006	231557.59840946904
150852.5324195323	99459.67933614345	97250.03765806055	137704.390726627	171673.70523109823	451641.44429868617	195497.99381240847	189493.63772623386	294070.00098690396	259485.781228282	262961.4737951043	363084.51945702697	96365.00602059644	400170.07397632557	301175.0500964089	194944.4588878559	176900.88986435655	171194.55645200418	118280.73253542896	124963.71228376278	130283.94885426771	228208.35094681534	272670.68206898164	183132.34837722927	267555.4115817931	176552.33739899885	203527.95179550926	344960.093356168	97960.82833274425	231536.507495793
149582.63823279215	99459.67933614345	97167.94459940596	137693.4364825621	171300.63617049417	445140.73455264897	195165.79695044397	189493.06360834988	294070.00098690396	259344.9168481746	262015.03809743538	363084.51945702697	96321.48170945288	400170.07397632557	300884.163156613	194934.96015964096	174188.87141562108	171194.55645200418	118280.68643901577	124606.9239779645	130094.75159871118	228020.84973837156	272272.6235838692	183132.34837722927	267413.3980844339	176528.47002027652	203527.95179550926	342736.640948341	97960.82833274425	231531.25347830224
149582.63823279215	99459.67933614345	97136.74595379634	137631.356633892	171275.10551213712	442889.56299648335	195153.32345685834	189450.30367640164	294070.00098690396	258723.85323464026	261819.88285243386	360507.495326999	96286.81254213132	393176.53721327794	300624.67374499905	194856.3705164005	174188.87141562108	171155.3989970105	118280.64498773805	123484.4329424345	129933.89771245189	226242.9403522828	272272.6235838692	183083.7775202698	267413.3980844339	176486.07843643118	203527.95179550926	342223.0374228273	97960.82833274425	231528.94219385018
149244.8376515921	99459.67933614345	97130.41516995702	137616.14765893383	171275.10551213712	434039.47927209036	195142.9534202033	188624.92779588135	293148.2616614521	258152.87940673262	252242.60536971566	360272.39849258383	96286.81254213132	393176.53721327794	300343.7220494135	194856.3705164005	174188.87141562108	170590.4602081955	116584.16325046237	122711.70787554324	129732.88541701122	225155.66476849816	272272.6235838692	183059.0960120452	267351.6635285525	176483.5141871384	203527.95179550926	341866.05557836895	97960.82833274425	231513.09359556512
148676.65849366685	99459.67933614345	97130.10184214378	137536.12812803916	171246.9062494728	420377.130878342	194099.77500154392	188624.92779588135	291640.00166637794	256418.96653537455	252242.60536971566	360272.39849258383	95981.45585711345	393176.53721327794	299732.20373527694	194668.84674833697	174188.87141562108	170590.4602081955	116584.1224877025	120725.41881454183	129586.69275366573	225155.66476849816	271929.98808286176	183059.06999631785	267351.6635285525	176480.6699528814	203041.29665172877	340420.7666955136	97960.20864387114	231503.66709804378
148429.82628357672	99446.06915484866	97125.98871449381	137412.50717032558	171155.6891521097	420377.130878342	194099.77500154392	188372.63667291077	291640.00166637794	256418.96653537455	249714.46539685962	353868.15141725045	95981.45585711345	390368.6657993933	299387.9561180207	194666.70453402508	174188.87141562108	167847.3583716561	116577.85429328447	120725.41881454183	128968.75647007073	222608.68459115206	271815.97860919684	182957.5296720722	267349.8277032105	176398.1894373341	203041.29665172877	340420.7666955136	97916.0397274782	231333.0140268894
148140.36081445595	99445.77637303568	97118.81494290108	137372.52064960054	170919.5223640639	403359.50637891307	194099.77500154392	188122.1560184186	291640.00166637794	256418.96653537455	249714.46539685962	353868.15141725045	95981.45585711345	389867.3768144915	299385.63875384023	194666.70453402508	172995.77237861417	167847.3583716561	116577.85429328447	120725.41881454183	128968.75647007073	222608.68459115206	271815.97860919684	182874.7617309661	267349.8277032105	176398.1894373341	203041.29665172877	339978.3689609547	97913.99750356327	231333.0140268894
146183.43320847244	99445.65231715758	97115.44702568637	137190.3284029841	170900.63433918203	403359.50637891307	193907.7650463955	188027.03669159432	291262.28503846284	255613.81193143773	249714.46539685962	352399.2351238135	95755.01863418511	388781.4608921578	299228.5770911495	194666.70453402508	170854.69857024052	167729.91831083837	116321.72358888238	120725.41881454183	128894.36560177596	222608.68459115206	271289.7198623974	182874.7617309661	267349.8277032105	176398.1894373341	202646.9575250469	339358.87618972047	97913.99750356327	231333.0140268894
146168.95826068392	99406.72122151952	97090.92122738375	137152.30158488767	170850.71176933192	403359.50637891307	193907.7650463955	188027.03669159432	291262.28503846284	254909.03183059645	249714.46539685962	352399.2351238135	95702.57279315624	373001.9273109725	298663.31599564117	194662.47553998948	170737.2674980035	167729.91831083837	116207.90573169226	118902.25352338028	128849.61195529375	219530.72480320948	271289.7198623974	182874.7617309661	267349.8277032105	176359.4081145759	202646.9575250469	334772.3905735421	97913.43684227346	231307.48440182174
145482.97343650152	99406.72122151952	97085.61469283604	137004.12151064386	170850.71176933192	403359.50637891307	193907.7650463955	187999.5230091878	291262.28503846284	254902.44899753766	249714.46539685962	352399.2351238135	95633.57456103491	373001.9273109725	298449.6466285089	194660.33179930015	166959.85413083766	167729.91831083837	116168.36522311943	118890.72344825437	128849.61195529375	219530.72480320948	271110.18470155157	182866.89909514302	267349.804672855	176359.3087771686	202646.9575250469	334772.3905735421	97890.33239581215	231307.48440182174
145017.7874710363	99406.72122151952	96850.65494736702	136919.40619011075	170808.9545155623	396243.0296008267	193690.71990982746	187240.74874277014	290823.78731500206	253970.96098038252	245057.49623878277	349585.1350185602	95569.89167213728	373001.9273109725	298419.57616890315	194660.33179930015	166959.85413083766	167729.91831083837	115921.83504325042	118316.93879439255	128492.67545373972	219530.72480320948	271065.5935788439	182853.62736539124	267265.56897203915	176359.3087771686	202527.5300803625	333877.73914685706	97890.33239581215	231307.48440182174
142908.36463968997	99402.48323510651	96850.65494736702	136915.84786539467	170808.9545155623	396243.0296008267	193690.71990982746	187240.74874277014	290810.37298643566	250830.205345986	245057.49623878277	346498.70714913565	95550.59777863474	356495.52463950147	298279.6780384646	194660.33179930015	166629.6911548402	166603.647355509	115921.83504325042	116211.02046528779	128492.67545373972	211904.4690891727	271062.8279173899	182674.97354780437	267265.56897203915	176359.3087771686	202350.77600137348	330104.7415463384	97888.47640997186	231307.48440182174
141126.42635461345	99398.0133161674	96808.34153168794	136852.80301070097	170773.47818438808	396243.0296008267	193690.71990982746	186928.39016926935	290535.4272003933	250253.16727599053	245057.49623878277	346498.70714913565	95295.54146594215	353365.2904479091	296995.6906111277	194660.22882456327	166264.73041659186	166603.647355509	115884.93062164335	116211.02046528779	128492.67545373972	210965.45207916584	271062.8279173899	182651.42978470513	267250.5975234489	176359.3087771686	202309.03496230193	327737.897947434	97796.98357950419	231306.01158738212
139702.0621701441	99395.63492235591	96808.34153168794	136837.5606287858	170675.77245501976	382734.22011097876	193659.88560860255	186928.39016926935	290532.2977775495	243217.9483664161	242209.33681508602	338880.2173521437	95295.54146594215	353365.2904479091	296277.2222651378	194660.20711210917	166264.73041659186	166603.647355509	115377.56996998077	115468.91734165998	127995.06205103679	210965.45207916584	270931.4957120699	182548.65745240106	267244.1701173706	176290.4810448275	202309.03496230193	322582.2259308582	97796.98357950419	231295.33602618062
139508.67871795624	99395.63492235591	96760.59458963081	136817.5926608829	170420.0370867569	382734.22011097876	193634.77207783173	186920.59887981648	290309.9996889028	243217.9483664161	242209.33681508602	338880.2173521437	95295.54146594215	345116.54932108265	296277.2222651378	194660.20102646726	164471.00504251005	164878.63755540538	114536.91294006864	113643.7495851386	127995.06205103679	207071.08982678124	270921.3041099017	182445.82170794762	267206.7489924517	176290.4810448275	202309.03496230193	321730.3152135104	97796.98357950419	231292.40817623184
139202.03103283554	99395.63492235591	96760.30770490172	136814.5985996741	170284.72134407208	366793.6093977483	193630.71685252333	186666.16695720045	289888.1447008817	243217.9483664161	228044.63773600254	334895.778966552	95151.62398894211	345116.54932108265	296277.2222651378	194493.1455906332	163498.79636550965	164878.63755540538	114338.95283665096	113369.83310272318	127502.70591838946	207071.08982678124	270909.12399046944	182445.82170794762	267092.69471825665	176187.17230730705	202217.15496797295	321560.1660384966	97796.98357950419	231250.16689444103
139202.03103283554	99392.9493798518	96728.7984177714	136812.0507170782	170268.53313997676	366793.6093977483	193566.79089078208	186577.42944982916	289630.8814150753	239717.09614790083	228044.63773600254	334895.778966552	95004.3602365886	345116.54932108265	295644.10471313895	194493.1455906332	163498.79636550965	164772.4128506245	114338.95283665096	113369.83310272318	127502.70591838946	206888.55106086412	270767.2304905999	182429.75569019717	266992.76153458096	176187.17230730705	202191.9533681977	318912.4502121061	97796.98357950419	231236.55377767864
137338.68489847818	99392.9493798518	96726.82370904846	136624.68675502302	170262.39759919693	366793.6093977483	193563.68092589168	186437.5356697971	289622.3422190556	238534.43943443985	228044.63773600254	334895.778966552	94990.11745437054	345116.54932108265	295062.2758572033	194493.1455906332	161586.56891364433	164430.86157506393	114324.44883095958	112850.93743122913	127182.06652067772	206888.55106086412	270543.1625775323	182429.75569019717	266985.9731987262	176187.17230730705	202068.32084590255	318912.4502121061	97796.98357950419	231188.30582299683
136880.4589245838	99392.8100189362	96726.50759824784	136600.63989291264	170115.74437801522	366457.5623512718	193395.09591318987	186426.82169266953	288876.48435984337	238173.01894010953	228044.63773600254	334895.778966552	94990.11745437054	345116.54932108265	294750.1749588793	194451.839912822	161586.56891364433	164185.2974754075	114321.01828942588	112438.17677526563	127182.06652067772	206888.55106086412	270517.46216367476	182423.87372186786	266985.9731987262	176187.17230730705	201838.9293829744	318819.04395863536	97796.98357950419	231188.30582299683
136880.4589245838	99366.69250821702	96694.33299316431	136600.63989291264	170094.76823577716	363400.6634410785	193276.73127295115	186075.1977649904	288876.48435984337	238123.02954541065	228044.63773600254	331225.2008751904	94989.03818424234	342528.7775691612	294366.24289711553	194443.8267893974	161586.56891364433	163503.5337362424	114115.67087699444	112438.17677526563	127182.06652067772	206061.74950123564	270454.6163252677	182397.033558126	266985.9731987262	176187.17230730705	201838.9293829744	317650.48275877273	97796.98357950419	231184.73437391187
136880.4589245838	99356.90578144901	96681.34196326742	136600.63989291264	170094.76823577716	363400.6634410785	193269.315761258	185977.94117976137	288876.48435984337	236312.80468362698	228044.63773600254	331225.2008751904	94989.03818424234	340633.2692401878	293782.0064586497	194443.8267893974	159749.26163239963	163048.58008553347	114115.67087699444	112438.17677526563	127141.92807044051	206061.74950123564	270203.16519472294	182397.033558126	266985.3513221594	176187.17230730705	201838.9293829744	314032.0677258582	97796.98357950419	231184.73437391187
136880.4589245838	99356.90578144901	96674.37078016289	136476.04401450744	170094.42011145788	346509.75985087187	193101.1469446515	185969.99860902058	288262.824370335	236312.80468362698	227679.19263314374	331225.2008751904	94989.03818424234	340633.2692401878	293766.51419767865	194443.8267893974	157873.5286948817	161179.3969831659	114062.27107596377	112354.38698252464	127141.92807044051	205781.7487650519	270203.16519472294	182394.93217660105	266791.1170718781	176176.4536795001	201833.25070699133	314032.0677258582	97796.98357950419	231184.73437391187
134844.2167769723	99356.90578144901	96672.05661957615	136476.04401450744	169975.46595413142	346509.75985087187	193095.38480895106	185871.4913726832	288262.824370335	236252.36058548198	220977.4102093094	329914.5516417247	94920.1516941703	340633.2692401878	293766.51419767865	194443.8267893974	156479.67233676993	157180.5727511252	113940.0533708586	111560.6110316061	126859.12237822903	205781.7487650519	270203.16519472294	182394.93217660105	266791.1170718781	175994.559862908	201797.1527342633	313108.8757943158	97796.98357950419	231167.94598684562
134844.2167769723	99356.90578144901	96672.05661957615	136476.04401450744	169975.46595413142	346509.75985087187	193088.5228211917	185578.65318941546	288262.824370335	234498.17253398418	220606.41768009018	329744.1988897863	94876.67465940728	334608.00307022646	293063.124635421	194265.17360028042	156309.59482960508	157043.1586901922	113654.07546426653	109226.55035334185	126859.12237822903	203353.4751717196	270111.9788776464	182385.72717723023	266791.1170718781	175994.559862908	201797.1527342633	311940.0677676933	97796.98357950419	231131.4045885622
134844.2167769723	99356.90578144901	96672.05661957615	136476.04401450744	169975.46595413142	346266.4193597949	193054.8279328429	185389.28491583077	288262.824370335	234498.17253398418	220606.41768009018	329339.3408669274	94797.773421827	334254.83468130475	292065.14587077074	194242.57601709024	154631.561067692	156850.61400394444	113605.07855645372	109226.55035334185	126859.12237822903	203096.19417397823	270111.9788776464	182368.8487196163	266791.1170718781	175994.559862908	201746.08379184175	311940.0677676933	97730.44204690779	231073.27767981729
133670.2674725687	99330.088429491	96645.25889208897	136448.35274449366	169942.2478336779	326640.28645476594	193012.8325226776	185335.7575929856	288262.824370335	234261.3356136384	216240.80385482052	327662.41391967656	94787.8948601237	334254.83468130475	292065.14587077074	194242.57601709024	152691.8870947379	156183.05895124847	113572.46276687902	109226.55035334185	126858.25062304203	202009.4641520555	269709.78283232905	182362.50474091613	266673.30320407497	175994.559862908	201741.24994961877	311940.0677676933	97729.07747545498	231060.72088962147
133670.2674725687	99326.39184633484	96645.1467836774	136447.89610929516	169942.2478336779	326640.28645476594	192855.48465335692	184715.39435888967	288262.824370335	232890.39956827828	215385.6552730947	323657.046718041	94783.96514726292	334254.83468130475	292065.14587077074	194242.57601709024	152540.11400385085	155049.0720303063	113332.40492916464	109226.55035334185	126683.98955005273	199274.96744636312	269709.78283232905	182356.8489151848	266673.30320407497	175994.559862908	201696.6144408799	309988.03181385674	97727.41318661597	231060.72088962147
133509.42651662894	99257.49261752784	96603.34132699785	136437.64862063565	169871.14930085314	322762.8420960166	192795.65355269512	184715.39435888967	288063.404380859	232026.74503423343	215385.6552730947	323657.046718041	94771.72056267798	328212.3114239678	292065.14587077074	194242.57601709024	152017.0009403834	155049.0720303063	113332.40492916464	107076.21077614662	126683.98955005273	199068.36884421654	269709.78283232905	182356.21447356377	266629.7537380009	175994.559862908	201558.65955279325	309988.03181385674	97726.83729176302	231059.07028627917
129728.58894589059	99257.49261752784	96587.86404553082	136390.78647798148	169866.71053405356	322762.8420960166	192714.97084057497	184715.39435888967	287993.65004779433	231555.6051485241	213517.32467216306	317928.2114733161	94734.4148145869	318481.8539326292	291733.97269515716	194242.57601709024	148125.5535662174	154756.2689097635	113316.73163327831	107076.21077614662	126663.99074665608	194497.58346173895	269659.10123329074	182356.21447356377	266584.4751586219	175994.559862908	201429.35788984294	308244.4082796206	97726.83729176302	231059.07028627917
129728.58894589059	99198.18452533468	96587.86404553082	136380.32933654517	169823.34486448573	320048.1109266148	192714.97084057497	184567.85049750342	287687.4150418525	228623.78921551566	213517.32467216306	317601.9433635862	94711.63042818704	318481.8539326292	291371.49493001244	194129.4936861947	148125.5535662174	154740.8501444779	112779.28849818237	107076.21077614662	126654.12310320584	194497.58346173895	269352.4052920132	182356.16477622528	266565.41375814646	175938.84617908968	201280.79345646134	307953.521402391	97695.66012921941	231048.51845148695
129728.58894589059	99198.18452533468	96518.99659511558	136380.32933654517	169823.34486448573	315592.5135129866	192546.60057829588	184266.01049776445	287687.4150418525	227847.68283110103	210860.96685536642	315508.3935030181	94696.43170461842	318481.8539326292	290391.05863111094	194129.4936861947	148125.5535662174	154686.4012199635	112779.28849818237	106871.38923565682	126614.05358507308	194497.58346173895	269255.96681306534	182355.89112848358	266565.41375814646	175938.84617908968	201280.79345646134	306506.474130737	97695.66012921941	231041.90805238768
129728.58894589059	99198.18452533468	96518.99659511558	136380.32933654517	169823.15552766933	314529.20743770973	192546.60057829588	184266.01049776445	287687.4150418525	227839.61790830025	204796.06045353162	314342.13029654615	94696.43170461842	308393.9897164268	290391.05863111094	194124.64940147824	148125.5535662174	154645.79206520272	112779.28849818237	106540.45555792937	126612.98605393953	194497.58346173895	269211.8996492533	182355.89112848358	266565.41375814646	175938.84617908968	201280.79345646134	306493.1816624174	97695.66012921941	231041.90805238768
129728.58894589059	99198.18452533468	96518.99659511558	136380.32933654517	169815.58723584787	312353.3738372802	192522.40508407739	184266.01049776445	287680.6998593995	227691.23001388353	204615.58864592348	313519.62849525484	94684.23780845111	308393.9897164268	290391.05863111094	194104.9957972766	148125.5535662174	154645.79206520272	112777.70524516763	106444.19675526382	126608.27164996491	192052.4204418969	269209.70443760866	182355.88399360317	266514.20376137586	175933.20024849143	201280.79345646134	305876.1496705752	97685.09364445886	231029.17134777596
128895.54245485734	99176.60255521798	96518.99659511558	136380.16344459396	169786.8142341333	309592.2162753049	192494.08168919838	184252.03300858015	287442.96102259774	226557.45446789457	204230.62915448708	308796.8680826376	94677.07908408176	308205.432879347	289740.9002269503	194104.9957972766	148110.67874137487	154642.6285871574	112525.27224746463	106313.38665325369	126430.9196164102	192052.4204418969	269130.2449477726	182355.830927607	266514.20376137586	175933.20024849143	201280.79345646134	304025.35766699805	97685.09364445886	231022.20472581295
128764.1317732572	99175.32115251277	96508.59245790777	136378.22100310193	169777.76077193575	304358.9083064464	192396.30427258738	184252.03300858015	287442.96102259774	226557.45446789457	204211.821105539	308418.2991885914	94524.11279183676	308136.1105325379	289740.9002269503	194103.42340254795	144355.8854761303	154575.98823709926	112525.27224746463	104649.32717814238	126064.4386697996	189696.73612378413	269118.9147614691	182350.9812299423	266495.3522658233	175915.5910062247	201280.79345646134	302446.4189068028	97645.28304100083	231019.95959153795
128721.1354564258	99175.13437115014	96508.59245790777	136378.22100310193	169771.78496576546	304343.65017891536	192356.800321917	183891.1895362315	287441.95019512903	226329.98102381866	202756.14802823286	307444.50053829997	94517.93624482118	299785.5288952398	289740.9002269503	194102.6740000996	144355.8854761303	153791.08174034738	112495.81370626186	104649.32717814238	126035.11324067548	189696.73612378413	269118.9147614691	182271.01644275506	266495.26780902	175915.5910062247	201280.79345646134	302383.64259834227	97645.28304100083	231009.25078577525
127352.74258145154	99170.95730864121	96447.21735651215	136375.20950689516	169504.73793666277	301422.2286842089	192346.04604958848	183877.51012986858	287202.69225224364	226329.98102381866	202756.14802823286	307096.3574441724	94471.66965335442	299515.1503554454	289154.35471628816	194102.42262255363	144355.8854761303	153791.08174034738	112495.81370626186	104649.32717814238	126035.11324067548	189696.73612378413	269118.9147614691	182267.29049297405	266495.26780902	175890.67456180853	200916.7588540574	302383.64259834227	97645.28304100083	230998.2761493552
127352.74258145154	99153.03540105582	96421.31459053158	136375.20357514423	169504.73793666277	301422.2286842089	192346.04604958848	183653.67676978576	287202.69225224364	225069.47976149435	202756.14802823286	306739.3519053173	94452.01490442698	299515.1503554454	289154.35471628816	193911.75298314163	143795.53392110468	153661.3004725538	112442.75604710684	103491.50077221048	126035.11324067548	188468.31537950216	269118.9147614691	182267.01502094607	266495.26780902	175860.3517984756	200916.7588540574	302378.78271333344	97508.8229386846	230998.2761493552
126513.32847697558	99153.03540105582	96418.45297177363	136375.20357514423	169504.73793666277	300790.6924850259	192238.26230007943	183249.45207977918	287138.3012755396	225069.47976149435	200575.45992139098	304245.936945146	94407.66485122032	292990.6863083635	288994.37780172745	193911.75298314163	143795.53392110468	153288.8769336586	112350.29647255968	102849.43874282709	125986.04174318955	188468.31537950216	269092.62283656816	182267.01502094607	266495.26780902	175825.9368120505	200916.7588540574	302323.3735677091	97508.8229386846	230997.39233566524
126513.32847697558	99087.39629010967	96226.56159971647	136375.20341618574	169428.6391000708	296274.7403334272	191983.89049348253	183249.45207977918	285672.43981508707	224115.53196746245	200575.45992139098	304245.936945146	94292.0116739708	284848.7610653793	288674.4990274721	193911.75298314163	142382.140285158	153288.8769336586	112269.0685824461	102729.41082652978	125946.9544518994	186614.7782956089	269034.7571337795	182257.92218380215	266285.6581922565	175768.39979753384	200566.23990680097	302323.3735677091	97508.8229386846	230796.31624208236
126513.32847697558	99064.50761595996	96226.56159971647	136282.77956877893	169427.8656827919	274633.9196111638	191983.89049348253	183249.45207977918	285661.9493295482	224115.53196746245	197235.11498599293	303844.07593500614	94284.30603817945	284848.7610653793	287362.174726552	193911.41390416032	142382.140285158	152956.6958272177	112249.13410189492	102706.51593001022	125717.58454505264	186614.7782956089	269034.7571337795	182225.31094898353	266285.6581922565	175768.39979753384	199898.3114798685	293066.71719031903	97492.85976913455	230686.17465337913
126513.32847697558	99047.48699414692	96226.56159971647	136270.77575763327	169427.8656827919	270972.50665301003	191972.48364531348	183249.45207977918	285661.9493295482	222842.5814210467	192871.4792755798	300673.8300372346	94241.65683812724	281107.3786278032	287362.174726552	193877.80613569624	141174.19298549063	152956.6958272177	111998.66651179231	102631.98023111286	125717.58454505264	185945.01799697103	269034.7571337795	182189.58632085027	266260.6122009803	175749.1132012629	199898.3114798685	291927.12611890474	97483.32852963946	230686.17465337913
124425.33463864366	99038.09292320552	96226.56159971647	136270.77575763327	169422.61030323387	270972.50665301003	191953.4683270913	183172.3193789608	285169.2039532021	222842.5814210467	192293.0187789796	300673.8300372346	94228.2293658935	281107.3786278032	287362.174726552	193877.80613569624	141174.19298549063	152829.41442077502	111952.48141425865	100538.87407781987	125601.70975002946	185330.48360544612	268933.71548712347	182189.58632085027	266212.40363860317	175732.59434381517	199488.9005929932	291926.3977372105	97481.91630080823	230683.32533592184
124425.33463864366	99033.12470789954	96226.56159971647	136270.77575763327	169406.01206042754	259261.16360916838	191911.24358860104	183069.87073980927	285169.2039532021	222842.5814210467	188525.5603247818	296800.1478004055	94228.2293658935	279209.24210180517	287362.174726552	193877.80613569624	141174.19298549063	152629.3567960261	111946.83702588372	100460.45303336688	125566.56363503881	184663.21310753084	268914.23046726326	182189.02581277885	266202.89878888417	175731.31029814004	199488.9005929932	291926.3977372105	97480.56587115364	230672.9136198554
124425.33463864366	99030.18083619795	96226.37896170041	136217.2551909158	169406.01206042754	259261.16360916838	191911.24358860104	182943.8086811708	285169.2039532021	222842.5814210467	188525.5603247818	296482.86508653965	94202.45783044217	279209.24210180517	287362.174726552	193877.6540067905	140985.3308847103	152588.28155139223	111946.83702588372	100251.44807273097	125566.56363503881	184663.21310753084	268860.6781253076	182189.02581277885	265953.9586407839	175639.34040074886	199488.9005929932	291577.843018941	97342.39312151281	230501.37671932828
124418.9227374397	99030.18083619795	96226.32579450696	136217.2551909158	169370.4809150914	259261.16360916838	191911.24358860104	182943.8086811708	285169.2039532021	222842.5814210467	188525.5603247818	296482.86508653965	94189.85554832048	278883.211372661	286887.78835319035	193877.653754885	140985.3308847103	152556.82267464636	111944.48632525386	100251.44807273097	125408.40205834655	184583.55773536646	268393.8217084401	182189.02581277885	265947.1210684441	175639.34040074886	199488.9005929932	291577.843018941	97342.39312151281	230501.37671932828
124175.92618438533	99024.24277963019	96226.3121180902	136217.2551909158	169355.402959833	259261.16360916838	191911.24358860104	182637.4051910499	285169.2039532021	222842.5814210467	188525.5603247818	296454.7522356331	94130.22656742745	271724.9930291779	286385.6473531188	193877.6505184965	139586.96317100842	151910.3411946608	111944.48632525386	99056.27709321101	125408.40205834655	183525.54966205027	268393.8217084401	182189.02581277885	265947.1210684441	175639.34040074886	199488.9005929932	291577.843018941	97342.39312151281	230494.78137777213
123192.63806088176	99023.95933032382	96226.24428948425	136217.2551909158	169353.7980973321	258219.13754953316	191911.24358860104	182637.4051910499	285169.2039532021	222842.5814210467	188354.66238096007	296453.9445152376	93969.9398053867	271724.9930291779	285850.70677490806	193811.38617309098	139586.96317100842	151907.5195773503	111944.48632525386	98521.3520180631	125408.40205834655	181871.2822174025	268217.95605543465	182164.87559903832	265941.3181391131	175639.34040074886	199488.9005929932	291577.843018941	97342.39312151281	230430.17775933893
123192.63806088176	99022.94108574485	96226.24428948425	136136.2865471923	169353.66470888068	257360.00396945537	191911.24358860104	182390.01163468382	285062.0104652608	222842.5814210467	188314.88018256496	296453.9445152376	93828.9038595343	268500.1311577234	285850.70677490806	193384.43016977637	138667.76183246193	151907.5195773503	111944.48632525386	97887.82179474861	125355.54078542572	181677.22116453614	268217.95605543465	181836.75249133716	265928.99529460823	175574.20996401703	199488.9005929932	291577.843018941	97342.39312151281	230076.80179605336
123191.6919666764	99022.94108574485	96226.24428948425	136101.44449039074	169160.29592694138	253905.69833153771	191911.24358860104	182390.01163468382	284703.7033140937	222215.5425062222	185371.78752394195	292586.72113353	93776.25028638079	268500.1311577234	285840.59625019296	193384.43016977637	138667.76183246193	151882.0398727223	111944.48632525386	97887.82179474861	125355.54078542572	181677.22116453614	268217.83599802933	181836.75249133716	265928.63277039985	175564.55899901828	199457.60370955762	290761.4406894285	97342.39312151281	230076.80179605336
122722.86338617551	99022.94108574485	96226.24428948425	136101.44449039074	169160.29592694138	253905.69833153771	191911.24358860104	182306.50501999818	284679.498113177	222215.5425062222	185371.78752394195	292586.72113353	93776.25028638079	267106.84840987215	285540.2597696127	193384.43016977637	138580.6553601072	151744.57741389473	111944.48632525386	96550.04105934728	125331.6915611405	180439.34039375884	268169.797054331	181836.75249133716	265928.60486872867	175564.55899901828	199451.64835134085	290732.6138903524	97342.39149320903	230040.21649968316
122722.86338617551	99000.26453458724	96203.49696945868	136046.03120832832	169160.29592694138	253905.69833153771	191810.57569785748	182306.50501999818	284559.1500068023	222163.41271839011	185371.78752394195	292586.72113353	93734.3381569999	267106.84840987215	285540.2597696127	193384.43016977637	138337.84500456016	151146.70873657695	111837.92640363943	96550.04105934728	125300.87225271207	180439.34039375884	267989.52639105805	181836.75249133716	265928.60486872867	175559.91412334243	199451.64835134085	290640.8940569188	97342.39149320903	230020.33694851078
122434.03384930006	99000.26453458724	96203.49696945868	135967.5630092367	169160.29592694138	253905.69833153771	191810.57569785748	182234.68310519645	284466.53784561786	221815.48482748357	182349.32351405825	291068.0134079577	93644.27247077106	265709.70647985867	285249.6904088668	193384.43016977637	138048.9263632972	151132.90174480225	111699.83104916321	96550.04105934728	125225.9198311792	180439.34039375884	267925.7868437003	181816.03230330782	265928.60486872867	175559.91412334243	199451.5119309164	289591.9374945522	97332.62294789258	230006.89438987712
122434.03384930006	99000.26453458724	96203.49696945868	135967.5630092367	169160.29592694138	241618.64485904478	191810.57569785748	182198.54414527534	284433.35798950336	221707.9518993477	179914.48851494945	287553.31733161124	93640.10403114815	263876.1373510447	285165.5895864583	193229.15410840575	137371.0669774656	150867.68971743976	111699.83104916321	95970.11542108183	125185.91628497861	179008.71204413875	267901.09307238605	181718.03489435744	265926.6648565824	175448.44770662006	199448.4784845836	288126.60588564177	97329.98707867306	230006.3998526513
122391.79289175145	99000.26453458724	96195.00658163174	135961.01275157265	169121.92855002178	241618.64485904478	191741.32622192125	181975.30264842822	284094.4386564622	221356.26263490773	179914.48851494945	287553.31733161124	93622.62626440087	259505.30576624555	285122.0466360779	193229.15410840575	136476.81955993205	150720.90463918424	111687.33775515168	95461.82969171122	125185.8527046985	178204.38234007586	267876.4200697589	181647.01359069307	265878.51439882116	175448.44770662006	199444.03374331904	288126.60588564177	97302.55109580656	229903.6366110093
122391.79289175145	99000.26453458724	96180.37521313879	135961.01275157265	169086.14582305186	240104.52282626854	191659.68480707332	181975.30264842822	284094.4386564622	220490.70891265862	179914.48851494945	286039.8039167596	93590.0900316479	259505.30576624555	285063.5390814059	193229.15410840575	136476.81955993205	150720.90463918424	111554.6109254226	95461.82969171122	125102.36764034323	178204.38234007586	267666.9454727079	181628.19725130705	265878.51439882116	175448.44770662006	199442.8065744763	285829.80307151505	97302.55109580656	229903.6366110093
121886.79992033774	99000.26453458724	96169.55521738576	135960.84715012845	169084.4960540404	240104.52282626854	191659.68480707332	181948.63979815005	284092.5092353384	220490.70891265862	179516.64240851288	286039.8039167596	93548.6387287066	259342.61438274648	284712.65177458967	193229.15410840575	136476.81955993205	150720.90463918424	111552.99236715987	95461.82969171122	125102.36764034323	178204.38234007586	267656.83007164096	181628.19725130705	265878.51439882116	175448.44770662006	199441.24595973396	285070.8699742471	97302.00279154463	229903.6366110093
121867.61375867526	98999.21403307053	96164.41034917449	135960.78695071558	169071.60692103367	238588.75192439242	191653.52286322796	181948.63979815005	284092.5092353384	220403.9508103683	176904.8916748627	284663.0947931672	93532.70894075691	259342.61438274648	284712.65177458967	193229.15410840575	136476.81955993205	150562.48863909944	111503.10146158322	95461.82969171122	124979.7385958127	178204.38234007586	267428.6956973921	181619.93789136398	265876.8298200197	175445.30049353978	199438.80455866916	284890.056497976	97301.9844030673	229903.6366110093
121138.10457560461	98999.21403307053	96163.94886230392	135932.37160925468	169067.86992139573	237815.55040828467	191653.52286322796	181936.4498118678	284087.3461224512	218474.25493344635	176301.85040219538	284663.0947931672	93510.0738207532	252843.42505088437	284610.0006860371	193229.15410840575	135899.2106798273	150353.1450120908	111380.39721984326	95461.82969171122	124947.03977954885	177974.48664310214	267203.2871917734	181609.5846572231	265876.8298200197	175445.30049353978	199438.67357990396	284890.056497976	97301.81932487439	229894.7538291492
121138.10457560461	98999.21403307053	96163.92700783016	135928.8646956881	169067.86992139573	237649.9711341543	191653.01134393463	181927.90020950412	284087.3461224512	218474.25493344635	176187.54686464695	284663.0947931672	93468.15247536801	252843.42505088437	284514.8631430587	193223.12382172374	135899.2106798273	150353.1450120908	111369.83037440163	94455.43054167804	124845.28119109123	176747.1213512283	267203.2871917734	181606.8390561855	265876.8298200197	175445.30049353978	199438.67357990396	284890.056497976	97299.09633290101	229894.7538291492
121138.10457560461	98961.56886592106	96126.97754245954	135897.93109054968	168921.28549908433	233947.14708363794	191652.7728574875	181927.90020950412	283875.6037545599	217633.89751942578	172813.943591201	282918.9665406621	93468.15247536801	249000.79668549466	284149.1510211423	193215.14852314896	135172.23821667588	150199.98591636552	111074.73591468912	94455.43054167804	124810.37113977529	176747.1213512283	267175.782556047	181586.4757028629	265784.32280604035	175364.69312211822	199402.65217358328	282796.0797431578	97275.78635589547	229890.0491110827
121041.25521057402	98961.56886592106	96126.97754245954	135891.31970459296	168921.28549908433	233947.14708363794	191652.46511606532	181885.26059891662	283875.6037545599	217633.89751942578	172813.943591201	282918.9665406621	93387.3632080931	249000.79668549466	284149.1510211423	193215.14852314896	135172.23821667588	150005.49235755432	111074.73591468912	94369.19064593465	124783.77535160042	176737.5796408475	267163.5666371615	181574.29422780598	265784.32280604035	175364.69312211822	199402.65217358328	282796.0797431578	97250.71794882596	229889.4602441574
121041.25521057402	98961.56886592106	96126.97754245954	135880.842370296	168921.28549908433	233947.14708363794	191639.57234846978	181883.83513446664	283868.7000297261	216366.6568577481	172813.943591201	280232.5893449348	93348.02957528406	249000.79668549466	284129.64526391466	193195.87007135974	135172.23821667588	150005.49235755432	110722.71540271901	94369.19064593465	124757.76564054258	176737.5796408475	267163.5666371615	181568.78420567347	265784.32280604035	175362.83519989386	199402.65217358328	282796.0797431578	97228.6056474194	229812.4623033341
121041.25521057402	98917.7359248382	95919.99004780906	135874.901740545	168574.30667464752	228942.5296826723	191323.01524143093	181757.41786263027	283484.8733602712	215502.98891482534	169678.029598873	276669.0978966999	93345.35789025262	249000.79668549466	284129.64526391466	193179.4009745915	135172.23821667588	149968.61112467607	110711.79054747187	94333.91578921853	124754.32694512805	176734.39757338527	267140.8543647885	181554.75765656203	265618.61788275605	175361.99651353608	199238.76125597217	280141.4238772312	97208.31398909795	229812.4623033341
120920.79916864932	98864.76218431967	95807.32086073529	135870.76780672185	168479.98210530455	224172.9805172971	191160.729701125	181738.5170956508	283249.9160128111	215048.86119709292	167293.6879054863	276669.0978966999	93344.22017490107	249000.79668549466	284039.69054600236	193104.6386668441	135172.23821667588	149968.61112467607	110619.56919415786	94243.3278158042	124754.32694512805	176734.39757338527	267108.2458670463	181552.4960598321	265341.49111639184	175361.7800319569	199004.88967587388	279053.2220160044	97208.19890127578	229659.41617536597
120757.43329858001	98862.13029768757	95807.32086073529	135779.92214597884	168479.98210530455	224172.9805172971	191140.70252662312	181538.637223866	283237.6047960371	214572.87118226176	167293.6879054863	275449.52969482023	93340.87741200044	245427.7920854441	283727.83098436054	193104.6386668441	134787.78478608833	149968.61112467607	110449.03023757732	91897.68199408168	124702.82057614636	175830.37206610377	267100.8443397918	181297.43742697913	265341.49111639184	175361.7800319569	199004.88967587388	279053.2220160044	97208.19890127578	229659.41617536597
120757.43329858001	98860.34819851682	95700.4177057647	135777.41525876056	168335.46522787862	221557.11507143333	191064.15919592572	181478.06655956525	283237.6047960371	214572.87118226176	167171.25714016156	275449.52969482023	93195.989728177	245427.7920854441	283727.83098436054	193104.6386668441	134416.40637439757	149717.35220471345	110449.03023757732	91864.27637811919	124702.82057614636	175598.39314047503	266968.34528438054	181297.43742697913	265341.49111639184	175361.7800319569	198999.47563923785	278958.84171262913	97207.70476696131	229478.1609969171
120683.21287509736	98852.18377879828	95700.4177057647	135745.7503649972	168274.22517046297	221557.11507143333	191051.66174769495	181436.16070161603	283237.6047960371	214572.87118226176	167171.25714016156	275449.52969482023	93159.28358960144	242177.6056651772	283727.83098436054	193099.14782174863	134224.52737518464	149697.04069663	110437.21549987326	90726.46418466832	124695.0543962409	174359.6723800901	266968.34528438054	181297.43742697913	265341.49111639184	175361.7800319569	198959.1992190146	278553.33308615437	97207.68784274196	229478.1609969171
119992.08510265965	98846.0664941372	95697.84572820939	135713.24800575688	168124.2725804607	221557.11507143333	190756.43404534692	181172.20866164137	282375.7552434771	214533.1805627488	167079.3028672511	275449.52969482023	93159.28358960144	242177.6056651772	283129.08529392164	193049.68730742612	133789.01417550954	149018.43476494195	110401.88058464954	90726.46418466832	124693.53448384139	174141.1679303141	266968.2235229979	181297.43742697913	265327.59762662655	175331.19747191615	198382.79199788487	278545.5719072208	97171.67493732157	229478.1609969171
119992.08510265965	98845.48102885565	95697.84572820939	135699.72883832816	167993.4049037714	217627.83919675375	190534.32944893942	181091.74813138816	282375.7552434771	213913.36187413917	165554.33577816657	275092.02826453815	93096.26289982905	239006.04665328556	283129.08529392164	193049.68730742612	132186.87622669968	148952.7732693453	110401.88058464954	90171.38029858653	124512.69479676822	171129.2062489818	266962.26897371025	181262.83491863182	265232.2203136472	175254.0936424857	198382.79199788487	277848.17299357813	97155.20446175596	229458.96667795704
119615.44694470252	98843.19720998664	95697.84572820939	135694.4530657133	167987.02697400103	217613.06372713152	190528.65028108968	181091.74813138816	282334.26058540866	213390.30101915332	165554.33577816657	268864.99390660017	93096.26289982905	239006.04665328556	282559.40547684894	192863.867782851	132070.8516740211	148952.7732693453	110137.69317298965	88560.09524875815	124512.55976000345	171129.2062489818	266537.1664267436	181257.40298143466	265194.8081494343	175254.0936424857	198366.34267452022	277772.21559848846	97014.43547880722	229453.27599873635
119569.58797939433	98833.87689631738	95697.80142411645	135694.4530657133	167922.4298502285	214181.75975348888	190440.2259051798	180936.42618175707	282303.47137571627	212883.7986172599	162424.2078910704	268864.99390660017	93096.26289982905	235860.75370786298	282521.98376205715	192860.305342356	131919.62110690924	148773.677699007	110135.99032761648	88560.09524875815	124512.55976000345	171129.2062489818	266537.1664267436	181248.6817784207	265119.7603355792	175254.0936424857	198177.8914080428	275914.7839755388	96944.62920508697	229452.83587032737
119321.47623068593	98833.86536060003	95697.80142411645	135693.7756240386	167922.4298502285	206595.47551319544	190440.2259051798	180247.29196701784	282303.47137571627	212883.7986172599	159828.4123614452	268864.99390660017	92948.715160511	233145.02484996483	282521.98376205715	192858.22104195994	130914.24737601176	148599.67553680696	110135.57483070056	88550.5610519126	124506.9558828423	171053.63178133496	266537.1664267436	181198.8086044395	265119.7603355792	174705.73456210308	198177.8914080428	274963.4694700846	96944.62920508697	229451.9484176174
119317.79084342145	98738.62215337784	95697.80142411645	135670.08546002267	167772.66432766756	206595.47551319544	190301.25651108692	180247.29196701784	282285.838541681	212398.6118514363	159828.4123614452	268546.6160732925	92929.169982734	233145.02484996483	282167.767962696	192806.057496244	130896.7341110648	148452.76200153754	110024.44150727897	88298.96905907925	124410.77581534866	170658.3106093573	265871.64554603	181189.38573787254	265056.2664722492	174692.6070235447	197972.56513738638	274963.4694700846	96919.27512680108	229451.9484176174
119317.79084342145	98721.13810061809	95697.80142411645	135615.20864694598	167772.66432766756	206226.31063006574	190234.33824033765	180247.29196701784	282039.05224905256	212228.29302805336	158918.05264125695	264550.94193841016	92929.169982734	233145.02484996483	282167.767962696	192806.057496244	130896.7341110648	148448.52761470916	110014.46844727438	88250.06336157146	124400.08300000202	170608.77120300883	265857.88887519506	181053.34667643026	265053.67759722006	174692.6070235447	197848.14432229853	274817.63254301064	96919.27512680108	229310.18800718826
119317.79084342145	98697.67715301402	95682.05969763442	135598.2375255873	167763.11278306195	206226.31063006574	190208.1484016995	180239.40114671	281427.10394921404	212176.1302484359	158918.05264125695	264057.65985849197	92928.46477745075	227919.55490412132	282167.767962696	192767.60314837785	129564.34139490518	148418.02679164422	109964.15286542384	87271.06953141862	124385.03702637133	169118.25565476256	265856.7235411707	181006.3434588327	264888.9563030492	174692.6070235447	197841.46033143974	274817.63254301064	96919.27512680108	229284.03543111225
119285.79624789896	98524.83318209564	95569.49455185296	135593.43777933644	167735.86419623994	206220.223914021	190208.1484016995	179983.12877218306	281427.10394921404	211585.24542236328	158918.05264125695	263741.6699552229	92916.2796697332	222694.36198879953	282167.767962696	192767.60314837785	127965.65241689398	148314.06649115903	109915.761708245	86865.32684664306	124200.53495188463	166618.20474078163	265035.5946490212	181006.3434588327	264463.4859121591	174675.43275148858	197814.4659602475	274817.63254301064	96919.27512680108	229149.202439247
119159.22194659387	98523.5776199938	95557.78035272336	135573.45361436502	167735.86419623994	206214.29344105176	190208.1484016995	179717.26210273764	281418.83118972025	211585.24542236328	158918.05264125695	263669.2731695213	92863.58766535955	222694.36198879953	282167.767962696	192767.60314837785	127778.89703522995	148212.49094024932	109907.38794558644	85896.47369569502	124200.53495188463	166618.20474078163	265035.5946490212	180987.18614515942	264459.5935020298	174565.90085621885	197777.69921962623	274817.63254301064	96848.96682578186	229145.3310018278
119007.32647892559	98473.62308087101	95479.50498155222	135572.45373476014	167727.4558836221	205441.48255618504	189852.96158791287	179717.26210273764	281113.1995664419	211514.36702630034	156127.27027195	261557.02992208692	92849.55039096628	218569.72897610895	282167.767962696	192640.52200606943	127163.33997245785	148182.63024470187	109907.38794558644	85872.24506527768	124075.71744107115	164902.50019928557	265035.5946490212	180973.95243174172	264459.5935020298	174453.7239657125	197566.23593255202	274554.4826554818	96848.96682578186	229145.3310018278
119007.32647892559	98472.89112356593	95479.50498155222	135506.75738605455	167691.60704351173	203145.83566373234	189852.96158791287	179699.72215261508	281113.1995664419	210402.7795021518	156127.27027195	260594.3101919123	92849.55039096628	218569.72897610895	282143.6581181249	192640.52200606943	127163.33997245785	148182.63024470187	109890.92152740559	85656.40410018117	123980.95745249273	164902.50019928557	265035.5946490212	180924.26063226725	264459.5935020298	174340.51023419842	197566.23593255202	274001.3259517952	96814.39332598698	229145.3310018278
118947.8867510693	98468.691534948	95472.65376471884	135506.75738605455	167645.7889124084	203145.83566373234	189852.96158791287	179697.64898395338	281113.1995664419	210402.7795021518	156127.27027195	260594.3101919123	92822.68537099363	218569.72897610895	282077.87563609314	192640.52200606943	126894.29658872556	148182.63024470187	109857.03641654467	85416.4850632011	123980.95745249273	164902.50019928557	264166.8740508358	180808.3223287082	264459.5935020298	174340.51023419842	197566.23593255202	274001.3259517952	96814.39332598698	229145.3310018278
118781.7258785658	98468.691534948	95395.76469057251	135506.75738605455	167645.7889124084	203145.83566373234	189852.96158791287	179411.23441940898	281113.1995664419	210402.7795021518	156127.27027195	260037.52050600253	92795.9901855212	218083.79222864905	282077.87563609314	192636.4759990332	126599.81435586492	148182.63024470187	109857.03641654467	84503.08273213798	123945.23598342444	164347.41354988026	264166.8740508358	180702.5020722358	264459.5935020298	174284.3475765941	197566.23593255202	273751.2126220967	96814.39332598698	229135.1113106418
118781.7258785658	98453.3892798792	95379.66320707987	135506.75738605455	167645.7889124084	203145.83566373234	189852.96158791287	179411.23441940898	281049.8153273691	210402.7795021518	156127.27027195	260037.52050600253	92643.28359599986	217813.9775626929	281959.05058384186	192629.21160825517	126599.81435586492	148071.19856594497	109857.03641654467	84503.08273213798	123945.23598342444	164186.66025088882	264166.8740508358	180702.5020722358	264427.26478432515	174255.86636200297	197566.23593255202	273675.82039281377	96814.39332598698	229065.1145346858
118781.7258785658	98434.64230122181	95379.66320707987	135506.75738605455	167645.7889124084	202150.50782903965	189852.96158791287	179385.33509837466	281040.5684486466	209312.1067305642	155931.43155495505	257197.13605241216	92643.28359599986	215953.95410701114	281853.1906835404	192626.7205995198	126599.81435586492	148071.19856594497	109857.03641654467	84503.08273213798	123943.87055755689	163821.44512380374	264166.8740508358	180702.5020722358	264277.33267483045	174254.72460406806	197562.62226269342	273675.82039281377	96814.39332598698	229058.83853084955
118781.7258785658	98434.29616950764	95379.61007973627	135490.9969309729	167620.72153156574	201414.36007014324	189751.30372506118	179385.33509837466	281034.33444180415	209312.1067305642	153672.0597403508	255717.19973305048	92643.28359599986	215953.95410701114	281693.2346668042	192596.6083086378	126599.54967441273	147661.74784705503	109808.08358448459	84440.67115084219	123927.45858734427	163651.42514824207	264041.49216739944	180702.5020722358	264277.33267483045	174249.69675444745	197473.7047369494	273076.1353323163	96814.39332598698	229056.51769471847
118574.90265396948	98434.29616950764	95379.61007973627	135468.74037843046	167615.86136324934	200071.4722815612	189751.30372506118	179385.33509837466	281032.2986980437	207454.08991573582	153672.0597403508	255455.64402565232	92552.03993671105	215953.95410701114	281611.82689026976	192596.6083086378	126570.82976871413	147653.600068204	109659.79324779083	84301.5894458649	123927.45858734427	163651.42514824207	264041.49216739944	180644.95266162575	264247.64926586126	174222.02616640166	197472.6792752245	271653.8050835563	96794.81736207023	228965.3844246511
118554.13462781267	98390.22718923006	95361.05405379836	135468.74037843046	167615.7362493473	199804.11907137034	189751.30372506118	179385.33509837466	280958.79946673365	207454.08991573582	153672.0597403508	255455.64402565232	92484.70837586114	215709.44484035976	281494.1462971071	192596.6083086378	126570.82976871413	147653.600068204	109654.3123480177	83960.8755910795	123868.77984738757	163651.42514824207	264041.49216739944	180644.95266162575	264199.66876750335	174181.16602031453	197386.6909203803	271653.8050835563	96794.81736207023	228965.3844246511
118178.00729611224	98390.22718923006	95359.29233010257	135468.74037843046	167581.02296119637	198934.05115831265	189746.5433633376	179236.69471158134	280958.79946673365	207454.08991573582	153526.32969261124	254537.40603103116	92445.05960846134	215167.9478616569	281491.96659277333	192586.5068186883	126438.62225058113	147653.600068204	109650.67060851314	83862.86283618119	123834.04441175843	163651.42514824207	263467.1063554241	180634.62594922728	264199.66876750335	174181.16602031453	197386.6909203803	271653.8050835563	96688.86274235474	228965.3844246511
118177.717178029	98390.22718923006	95358.58564349743	135466.56486755886	167514.4622125386	196948.21705005737	189563.4642967314	179236.69471158134	280958.79946673365	207154.8778924532	153494.91053050646	254535.60620978073	92371.09049309464	215167.9478616569	281454.34567866754	192586.5068186883	126430.80694338694	147636.63831741072	109646.6475447224	83862.78213887513	123786.64352790554	163651.42514824207	263160.1876538687	180634.62594922728	264166.8671776385	174181.16602031453	197368.7719519687	271638.3445760631	96688.86274235474	228965.3844246511
118177.717178029	98390.22718923006	95352.96658982395	135466.56486755886	167477.14352353854	196948.21705005737	189526.02563862823	179236.69471158134	280958.79946673365	207154.8778924532	153314.0625337408	254535.60620978073	92304.28925789037	214757.42300043564	281423.3100138098	192586.5068186883	126257.96752236183	147636.63831741072	109561.81610922528	83862.78213887513	123738.3353929251	163477.76696347326	263160.1876538687	180634.62594922728	264117.2302034491	174181.16602031453	197277.66091476625	271362.83450111846	96688.86274235474	228965.3844246511
118177.717178029	98390.22718923006	95256.08990961514	135381.80751137325	167462.46201648036	196948.21705005737	189522.08625874144	179218.81957289425	280863.5607806882	206862.49163371115	151525.52837229124	252665.60091217188	92271.0773726081	210001.28094848414	281423.3100138098	192586.5068186883	125182.87638231687	147326.52653041633	109554.18877111987	83263.2333970512	123717.90783458516	161875.5086282863	263160.1876538687	180548.06892856874	264051.18217035313	174123.36830106145	197270.63675439102	271335.9548282039	96687.6695433852	228922.1224210835
117968.92416457582	98390.22718923006	95256.08990961514	135376.02121668606	167458.885258871	196843.59041490755	189519.9568556728	179066.07063998928	280863.5607806882	206862.49163371115	151525.52837229124	252665.60091217188	92271.0773726081	210001.28094848414	281423.3100138098	192586.5068186883	125182.87638231687	147323.23878500157	109554.18877111987	83263.2333970512	123663.57296197212	161875.5086282863	263160.1876538687	180541.85280953033	264039.67552789015	174115.8819545232	197270.63675439102	271335.9548282039	96673.53259864796	228733.40262894143
117968.46789870586	98390.22718923006	95256.08990961514	135376.02121668606	167436.15596504958	196835.1500538371	189488.2191472838	178799.17219096638	280863.5607806882	206608.16174176644	151525.52837229124	252660.7043698147	92271.0773726081	209924.0503066161	281407.75998419046	192416.8653157099	125178.25716184208	147323.23878500157	109337.54554268718	83263.2333970512	123663.57296197212	161875.5086282863	263160.1876538687	180541.85280953033	264030.02969948744	174115.8819545232	197270.1985029259	269762.2503686182	96658.7450568456	228733.40262894143
117965.27792213988	98390.22718923006	95256.08990961514	135376.02121668606	167436.15596504958	196809.44633206868	189452.90255067503	178465.88068956084	280594.5301576034	206564.54014860885	151525.52837229124	252660.7043698147	92264.27013588589	207605.93711752712	281213.8223058118	192288.55647509184	125178.25716184208	146653.3193850401	109337.54554268718	82640.86649512305	123593.25601882202	161875.5086282863	263158.5938145291	180541.3872312106	263987.4040904888	174115.45699556754	197208.48788408123	269762.2503686182	96658.7450568456	228733.40262894143
117898.96411991346	98390.22718923006	95256.08990961514	135375.3019271802	167376.8515705019	192706.63879552507	189448.55893178188	178450.40285398602	280594.5301576034	206508.32763828256	150282.2974319585	252264.42680902532	92251.06763466196	205262.5419733016	281171.0604131882	192252.74143032572	124844.0853571004	146565.5612949898	109337.54554268718	82640.86649512305	123593.25601882202	161576.01017142172	263133.0626187012	180541.2337770687	263986.73724366893	174115.45652739014	197204.83098372148	269762.2503686182	96658.7450568456	228699.1340580056
117847.2737340995	98390.22718923006	95256.08990961514	135374.56369747993	167376.8515705019	192706.63879552507	189410.7571809463	178445.27414456452	280533.78715790866	205926.23857026617	149972.30350365987	250465.64651968633	92250.1118644765	204219.67303785786	280882.14309901954	192137.3660963534	124843.11029722817	146462.11160370358	109185.81240715139	81990.98339425004	123465.59409999955	161102.65124465758	263133.0626187012	180541.2337770687	263986.2200139154	174115.44538513027	197116.34862677238	269334.9262425421	96658.7450568456	228665.2769533779
117797.68834713202	98375.78115489353	95256.08990961514	135374.56369747993	167376.8515705019	192706.63879552507	189410.7571809463	178445.27414456452	280528.3083638683	205898.97905395343	149972.30350365987	250464.6824831484	92161.53374537286	204219.67303785786	280621.888024388	192137.3660963534	124420.27999346507	146462.11160370358	109185.81240715139	81922.28163112071	123413.1450586833	161087.23684737145	263066.937551336	180541.2337770687	263986.2200139154	174115.44538513027	197097.1380237338	269334.9262425421	96658.7450568456	228638.01453008445
117794.28574068507	98366.04360560051	95254.28705719096	135361.90252816983	167364.0047867974	185711.34386557323	189391.8290337274	178408.11363203666	280467.22198702814	204497.35125748365	146771.36460058606	246987.30998549296	92161.53374537286	204219.67303785786	280621.888024388	192109.16846937913	124420.27999346507	146462.11160370358	109148.63278103163	81826.99333446118	123413.1450586833	160998.81157534628	263066.937551336	180538.5924015466	263945.016824246	174115.3583614615	197097.1380237338	269184.5309159844	96627.49210637166	228638.01453008445
117779.50483130832	98364.70327245479	95253.96553612132	135360.59486857773	167352.19586226734	185711.34386557323	189390.4129907257	178304.575192718	280458.4378448531	204497.35125748365	146771.36460058606	246987.30998549296	92109.59880003738	204218.8416019389	280618.5978402623	192057.3886573792	124388.32805122864	146462.11160370358	109148.52356943401	81822.94332481125	123412.79939482233	160945.8398492001	263039.7557787599	180531.79061224585	263923.46102764294	174115.3583614615	197097.1380237338	269108.5748136443	96627.49210637166	228634.32400132695
117191.72408777002	98364.70327245479	95253.96553612132	135360.59486857773	167351.84204786722	185711.34386557323	189390.4129907257	178304.575192718	280455.4010321447	204497.35125748365	146771.36460058606	246987.30998549296	92093.27576323778	203937.28717171872	280618.5978402623	192057.3886573792	124388.32805122864	146401.25616412135	109148.52356943401	81755.75530171752	123394.5505114728	160827.07397426176	262926.89177628164	180531.79061224585	263923.46102764294	174103.51721581785	197097.1380237338	269065.769962598	96621.38106675513	228634.32400132695
117191.72408777002	98306.36985006143	95252.76727833218	135352.259444075	167336.9908146155	184941.44421192113	189377.6732741755	178218.82292756738	280291.9241943447	204497.35125748365	146771.36460058606	246987.30998549296	92086.37858756409	203800.74431967718	280487.02688975923	192055.0240747392	124319.41111755748	146401.25616412135	109098.75508071706	81751.92305908442	123335.33142401623	160710.18024954823	262913.37468618003	180525.4022110337	263861.98409594834	174099.46990988625	197097.1380237338	269041.7031771098	96616.82302340075	228633.52129955942
117191.72408777002	98306.0290304297	95252.73988252884	135252.11298977572	167336.9908146155	184863.12855745107	189374.63631061884	178218.82292756738	280093.3038527011	204438.31430317106	145539.87810658512	246398.5028865828	92049.97276397186	202006.91958413407	280392.61976840807	192055.0240747392	123648.80184951541	146043.1588139452	109090.18301726782	81728.07144157041	123329.11398286495	159740.03564656316	262806.1786435181	180482.96802892044	263859.9562908182	174010.4113189519	197058.58980834958	268109.8427486002	96348.00111041933	228598.74310930198
117133.88971038972	98306.0290304297	95252.73988252884	135243.62829909427	167335.54025411012	183663.23105374968	189373.25891287473	178082.88370098366	279890.0711130182	204417.95089875284	145539.87810658512	246365.9552855452	92034.3907378704	202006.91958413407	280390.207377522	192054.5308543896	123648.80184951541	146017.56883441051	109087.9374839922	81728.07144157041	123238.19568882676	159740.03564656316	262752.0367037065	180482.96802892044	263850.3487828858	174006.38332945644	197037.29876716452	268109.8427486002	96348.00111041933	228482.72056657224
116990.46236755405	98264.57073664902	95234.01073286831	135243.62829909427	167335.54025411012	183663.23105374968	189373.25891287473	178053.67803122936	279890.0711130182	204417.95089875284	145539.87810658512	246344.59267389379	92019.46132797368	201965.64573306625	280386.8155818348	192054.5308543896	123629.5092890759	146017.56883441051	109087.9374839922	81671.41659872685	123237.51485880208	159696.2900704522	262752.0367037065	180432.73863864076	263760.21553310903	173986.46708067306	197037.29876716452	268037.03356949426	96325.77760416665	228337.16462923062
116990.46236755405	98264.57073664902	95232.12553552912	135201.5789701293	167229.4045185686	183663.23105374968	189206.90435799738	177611.3371482874	279774.05539013	204078.75438018044	144062.01697323465	244917.90669576655	91992.74511733348	201570.26977322676	280015.6509279959	191863.11998872063	123629.5092890759	145867.0273188182	109040.0170579029	81671.41659872685	123237.51485880208	159600.0406742054	262752.0367037065	180265.62848200422	263760.21553310903	173976.32985294153	197037.25436293654	268037.03356949426	96292.8363337127	228318.71387245244
116966.9899976741	98214.92966099575	95187.42043785032	135179.11448122445	167229.4045185686	182607.90636563738	189081.9785685862	177611.3371482874	279011.92211692885	204078.75438018044	144062.01697323465	244917.90669576655	91992.74511733348	200410.59522842226	279974.6192662113	191680.33542001215	123415.46123118108	145830.99882706627	109038.16396957281	81506.91147551913	123153.25616419961	159364.22693718347	262688.694425558	180250.34575500368	263672.1173287006	173927.26608925388	197031.53419227534	268037.03356949426	96277.98820449656	228301.68251240024
116876.8867189576	98214.92966099575	95187.42043785032	135160.63153533207	167229.4045185686	181921.2766025476	189081.9785685862	177611.3371482874	279011.92211692885	204078.75438018044	144062.01697323465	244917.90669576655	91940.72512733184	200410.59522842226	279963.696829579	191604.5714914591	123415.46123118108	145757.2494043136	109031.84247176454	81506.91147551913	123153.25616419961	159364.22693718347	262501.51098341576	180250.10779219872	263672.1173287006	173927.26608925388	197026.82846695834	267682.3658572595	96277.98820449656	228301.68251240024
116876.8867189576	98214.92966099575	95187.42043785032	135160.63153533207	167127.21302602283	178906.9284707941	189081.9785685862	177530.85004056344	279011.92211692885	204078.75438018044	143649.87811036446	244398.2819062114	91921.83513680365	199435.83054155478	279937.3254463796	191414.53128754403	122937.54724195742	145673.53980604757	109031.55041206646	81256.74871714244	123142.83237128388	158672.61430599663	262501.51098341576	180250.08717078858	263672.1173287006	173927.26608925388	197026.23109849653	267682.3658572595	96277.93287938644	228301.68251240024
116876.8867189576	98214.92966099575	95173.58778074957	135160.63153533207	167126.63988410542	178899.43868744237	189081.9785685862	177530.85004056344	279009.71149087086	204078.75438018044	142418.34581458065	242041.54728370803	91921.56801794074	199435.83054155478	279934.5657448323	191394.81714769953	122937.54724195742	145096.55775088683	109031.41658075723	81241.82320127694	123139.87666734589	158672.61430599663	262501.51098341576	180249.6427138768	263672.1173287006	173927.26608925388	197025.0248273608	267682.3658572595	96277.93287938644	228301.68251240024
116525.44998180479	98214.92966099575	95169.9709771836	135042.81119112746	167121.60469781025	178113.8039017336	189081.9785685862	177530.85004056344	279004.576120443	203901.36822777463	142418.34581458065	242041.54728370803	91764.10348987121	198736.23649448107	279464.83902386564	191394.81714769953	122937.54724195742	145096.55775088683	109029.08240034603	80877.31383743294	122867.93748906821	158556.28539282808	262392.82119557087	180195.72295094293	263652.58242747054	173927.26500045566	197016.42736584062	267615.3961446947	96277.93287938644	228301.68251240024
116525.44998180479	98202.71752797837	95157.8034853538	135042.81119112746	167002.82048254734	176576.7328499828	189080.95345305096	177530.85004056344	278449.9182239307	203703.92942780882	141145.66972200232	241442.1443353698	91764.10348987121	198736.23649448107	279464.83902386564	191394.81714769953	122901.43336050236	145085.8173757419	108935.37695943721	80877.31383743294	122867.93748906821	158527.20657244744	262392.82119557087	180142.35672940384	263639.8049237801	173927.26500045566	196965.94712817535	267354.79925480706	96277.93287938644	228285.7775943837
116520.24036207475	98125.3397933344	95112.88004941377	135042.81119112746	167000.89814503214	176576.7328499828	189055.0920530715	177510.1603281176	278449.9182239307	203703.92942780882	141145.66972200232	241442.1443353698	91725.70022557148	195896.58892936408	279456.9989674529	191281.77458598855	122901.43336050236	145085.8173757419	108929.64480579362	80877.31383743294	122867.93748906821	158485.94989266153	262392.82119557087	180115.78727918872	263513.8075902746	173861.40351942985	196960.12225897718	267331.42759761645	96277.93287938644	228285.7775943837
116509.29791208322	98092.65394062796	95101.69582745514	135042.81119112746	166999.0613531912	175750.12586837864	189055.0920530715	177510.1603281176	278449.9182239307	203703.92942780882	140812.13183542213	241442.1443353698	91671.02017423848	195896.58892936408	279318.59704188927	191281.77458598855	122786.36223990825	144637.59329172753	108928.57381405408	80877.31383743294	122765.37066853335	158484.2406536677	262192.9735329	180115.78727918872	263478.47967491153	173802.10201322808	196912.81831341475	267331.20616282517	96277.93287938644	228285.7775943837
116509.29791208322	98092.43716973001	95091.61726517515	135006.88400278462	166998.83034163105	174098.7041540296	188978.14264724142	177510.1603281176	278449.9182239307	203449.921670066	140227.3229972267	240863.966554552	91647.12495751784	195896.58892936408	279311.10504851973	191281.77458598855	122786.36223990825	144637.59329172753	108928.48453703545	80868.72978027201	122744.05238979004	158466.08888350637	262129.54450479662	180115.18292715246	263470.7087802937	173801.89861210543	196912.81831341475	266539.7208781998	96276.73721202277	228285.7775943837
116509.04265536086	98092.43716973001	95087.84521204335	134975.96800251986	166870.49298888093	173386.54638156877	188978.14264724142	177461.0537946832	278449.9182239307	203311.37847668756	140227.3229972267	240750.107273403	91604.39670793628	195896.58892936408	279182.76534892776	191281.77458598855	122784.47724276512	144637.59329172753	108842.4943707213	80783.05915242013	122725.82459929032	158446.73848604955	262067.01206641726	180061.500409071	263470.7087802937	173781.68352872174	196912.81831341475	265957.4228860405	96273.40398739894	228216.14817847084
116508.09488728014	98083.34658292678	95087.84521204335	134973.06394274515	166827.235717549	173386.54638156877	188978.14264724142	177461.0537946832	278349.20482834824	203130.48485458462	140227.3229972267	240454.71598553646	91604.39670793628	195576.30927782488	279182.76534892776	191217.2358685251	122756.45440527513	144492.8181704174	108820.01328655248	80587.34826240088	122586.95294750098	158446.73848604955	262066.4168336665	180061.500409071	263470.7087802937	173781.68352872174	196912.81831341475	265957.4228860405	96244.41067779312	228216.14817847084
116506.2333969161	98077.10515455075	95087.84521204335	134972.47820066265	166781.7004665174	173386.54638156877	188978.14264724142	177444.83575159608	277976.1535399798	203070.52423193137	140227.3229972267	239910.52747709397	91604.07766304433	195038.29343048262	279182.76534892776	191203.58636167302	122547.99515846823	144380.15973921234	108820.01328655248	80306.07810806908	122586.95294750098	158070.795198096	262040.10735742032	180061.500409071	263459.2432457271	173781.4388129332	196912.81831341475	265944.48451389425	96244.41067779312	228216.14817847084
116496.45203352362	98068.96820862629	95087.84521204335	134953.89801990963	166762.19582295467	173386.54638156877	188978.14264724142	177284.7535608	277976.1535399798	203033.57514375757	140142.377968801	239910.52747709397	91604.07766304433	193709.07053459063	279182.76534892776	191203.58636167302	122547.99515846823	144380.15973921234	108820.01328655248	80306.07810806908	122586.95294750098	158011.6548953265	261855.513617563	180022.05730677606	263435.06858823897	173758.19136069552	196912.81831341475	265944.48451389425	96193.92753173734	228197.06680094992
116483.09774071194	98067.71024700464	95086.56274070422	134953.89801990963	166762.19582295467	173386.54638156877	188978.14264724142	177153.65854849073	277976.1535399798	202941.9531157079	139993.028309162	239910.52747709397	91604.07766304433	193694.45312170617	279182.76534892776	191158.98394257468	122422.09176696774	144377.74588173383	108798.0075905115	80040.59284385634	122586.88911858058	157647.43703955846	261855.513617563	179962.82802899566	263435.06858823897	173663.95695048806	196889.59893810167	265944.0008462651	96158.99172468056	228197.06680094992
116421.54299743361	98049.33667521333	95084.51374762063	134953.89801990963	166762.19582295467	173386.54638156877	188978.14264724142	177153.65854849073	277754.3965432802	202925.47192765347	139177.2704770348	239910.52747709397	91547.28018832637	193262.59982688355	279046.7954492559	191147.06455311814	122401.08775511166	144333.31584795282	108784.83294767207	80003.33479669724	122580.26395567582	157596.93869381503	261820.9888187786	179945.4403249069	263115.0481115784	173663.95695048806	196857.5832630993	265896.40955453634	96158.99172468056	228197.06680094992
116352.50417223241	98049.33667521333	95062.14085222338	134947.5086563835	166692.9580628502	169160.32977528952	188955.31518936527	177153.65854849073	277727.92892491096	202680.05698768503	139097.78934079135	239386.14890898275	91547.28018832637	191502.01513917412	279046.7954492559	190938.70459670277	122126.65994034315	144210.71740658328	108717.74602939506	79610.83651834712	122427.82101663033	157176.18529820815	261820.9888187786	179878.35858510953	263115.0481115784	173663.8698116141	196857.5832630993	265745.7957223759	96152.06372827858	228062.8327079742
116352.50417223241	97980.69425096316	95057.90223514012	134944.71531294874	166684.79666556625	168983.14943893783	188951.46346589987	176922.32578158553	277652.31436122645	202388.98727187613	138529.76983201428	238351.22715968487	91547.28018832637	191502.01513917412	279039.1192911408	190938.70459670277	122119.07995881895	144163.8360051776	108700.55968704984	79588.19447885774	122415.59558659	157116.08179345654	261820.9888187786	179838.642770923	263082.86561629915	173652.68359295762	196857.1032127809	265745.7957223759	96149.6406139216	228062.8327079742
116296.72644180697	97965.63776898524	95022.29173255061	134943.98924539622	166640.01966746183	168983.14943893783	188905.09093194967	176917.9357460317	277347.03887413105	201983.82819832518	138298.57654046017	237685.48666920577	91547.28018832637	190526.30895300547	279039.1192911408	190938.70459670277	122113.83930997526	144144.37796238653	108692.70826355544	79473.06314982314	122338.52355168464	157067.59534578343	261807.7251994245	179838.642770923	263078.77039649175	173648.79308170982	196856.4111999149	264570.7914457487	96147.3792083917	228062.8327079742
116260.1329086922	97960.2847983996	95001.43561645053	134935.71852265758	166581.896255815	166932.15536236452	188896.16465037002	176917.9357460317	277347.03887413105	201614.50830289483	137289.1881706359	236246.5970607267	91461.44654586438	190526.30895300547	278574.45516065555	190938.70459670277	122113.83930997526	144143.1538643343	108690.21734092096	79376.21879914476	122330.73588478491	157067.59534578343	261780.32181889872	179838.642770923	263056.1772551035	173648.79308170982	196853.11352486402	264380.38614404807	96146.05312481972	228062.8327079742
116128.3486303128	97957.14200644808	94979.7364984315	134918.65715131717	166581.896255815	165897.56102866944	188677.64417357778	176912.82322393742	277333.7190414309	200461.80769950472	135772.07623764657	234480.83263545137	91402.52068373529	188818.26875768384	278125.8178128266	190927.95397185674	122011.00006848139	144142.59602813027	108623.24994084837	79201.65909105996	122324.15927640736	156925.33266715085	261778.88702577841	179838.642770923	262433.27843613765	173618.16848295476	196852.18501213787	263657.80006571795	96143.0579573425	228059.3550912767
116091.98045583823	97957.14200644808	94889.02711694832	134918.65715131717	166442.26326016165	165897.56102866944	188555.26383029623	176901.8886370479	276964.0472997214	200072.72361409193	135230.6605905873	233140.0512036322	91374.52095932374	188579.50145064882	277889.78405754553	190792.17442359112	122011.00006848139	144138.02523027326	108531.65072669255	79201.65909105996	122324.15927640736	156917.54505654672	261579.2660139292	179788.07608513912	262130.3808546922	173601.97370022826	196734.57293882457	263181.0461167293	96129.50697305019	227883.575355106
115994.3688631806	97936.48768709539	94717.75076429904	134918.65715131717	166246.66868364395	165897.56102866944	188529.51482334995	176738.96200915007	276936.95835600083	200072.72361409193	135230.6605905873	232905.33348152618	91374.52095932374	188536.9445550918	277884.8089593837	190772.86164174258	121915.94630916748	144086.40882962328	108522.5249580532	79201.65909105996	122298.8509293001	156857.52025703443	261579.2660139292	179786.8987777368	262130.3808546922	173601.28624634424	196613.27455534926	263181.0461167293	96129.00795910381	227883.575355106
115661.11026733505	97913.91794435054	94717.75076429904	134918.65715131717	166246.66868364395	164068.82361866324	188524.1437264753	176446.49670680205	276916.1185712725	199110.20899485427	133645.49831922224	230563.50164983227	91341.38230268925	184186.1493766802	277884.8089593837	190769.5790430753	121531.25073214981	143839.88870067362	108461.58900906911	79201.65909105996	122262.4255198658	155834.99078176805	261579.2660139292	179786.8987777368	262130.3808546922	173601.1294061513	196613.27455534926	261648.14137061156	96056.69917340882	227487.74008340592
115649.56287265639	97910.69729423741	94716.2624131479	134918.65715131717	166239.11755548202	163995.84810174123	188524.1437264753	176402.96430171956	276893.0657178861	199107.0695919031	133562.63652290852	230483.82530202146	91296.60906396958	184186.1493766802	277884.8089593837	190717.9253379217	121083.35570832751	143794.66755835706	108432.49814619537	79029.34910563019	122251.24141090129	155803.7250890024	261579.2660139292	179786.8987777368	262130.3808546922	173601.02771225743	196605.92661019144	261625.23007335386	96056.69917340882	227487.74008340592
115443.0025196152	97910.5908403545	94716.2624131479	134766.6685790714	166196.59975431525	161737.77403506613	188524.1437264753	176399.1789426228	276736.4623621301	199107.0695919031	133004.7359371613	230483.82530202146	91296.60906396958	184186.1493766802	277884.8089593837	190717.9253379217	121083.35570832751	143794.66755835706	108430.91897032488	78986.29586463174	122246.52636892407	155695.663556393	261514.14588501945	179647.40332843387	262130.3808546922	173448.24332820487	196578.60147316763	261625.23007335386	96044.59517782027	227487.74008340592
115431.08008645076	97903.96486076072	94714.73447479247	134766.6685790714	166196.17791018504	161737.77403506613	188423.05847871376	176346.56527655234	276734.78701890114	199107.0695919031	133004.7359371613	230483.82530202146	91244.40499878932	184186.1493766802	277741.05213279976	190717.9253379217	121074.76584294657	143764.20957922243	108430.91897032488	78985.0434173689	122224.90657438304	155695.663556393	261473.05466454098	179647.40332843387	262081.8347144354	173442.36780620983	196551.61613498343	261567.12823786435	96044.59517782027	227487.74008340592
115405.38164728016	97901.55384184851	94700.1106026493	134766.6685790714	166161.54492177875	161737.77403506613	188423.05847871376	176127.86558162476	276563.24663399096	199107.0695919031	132563.01094129856	229430.49106863834	91237.68886279214	184186.1493766802	277741.05213279976	190717.9253379217	121074.57456147956	143764.20957922243	108430.91897032488	78915.50612821826	122179.41996497815	155695.663556393	261469.49220207348	179608.84810194874	261975.73331516914	173442.21839600976	196551.61613498343	261286.20099469737	96044.59517782027	227487.74008340592
115404.39108548654	97894.02120834505	94692.98026551402	134766.6685790714	166137.301665709	161737.77403506613	188423.05847871376	176127.86558162476	276490.04995942174	199107.0695919031	132563.01094129856	229430.49106863834	91130.68639877095	184170.87343014748	277741.05213279976	190685.33862324688	121071.36790141038	143756.82605607196	108425.6313176753	78865.93438089234	122179.41996497815	155695.663556393	261172.82884407107	179605.91176483326	261972.09448156646	173442.21839600976	196375.9272896291	261230.68320849378	96044.59517782027	227443.42479582006
115404.39108548654	97892.10363369057	94689.91592579806	134766.6685790714	166137.301665709	161737.77403506613	188423.05847871376	176100.33019303728	276490.04995942174	199107.0695919031	131841.84447183792	229430.49106863834	91130.68639877095	184170.87343014748	277741.05213279976	190685.33862324688	120982.10760986287	143756.82605607196	108420.09850423265	78865.93438089234	122179.41996497815	155528.4290177908	261172.82884407107	179605.79108317388	261972.09448156646	173442.21839600976	196375.9272896291	261230.68320849378	95993.75729880323	227443.42479582006
115404.39108548654	97892.10363369057	94689.91592579806	134718.76898726466	166130.0120584619	160773.8800386085	188423.05847871376	176074.42976665864	276490.04995942174	199107.0695919031	131841.84447183792	229430.49106863834	91130.68639877095	182161.71614601434	277741.05213279976	190645.4456294283	120795.13843666123	143713.70122288592	108420.09850423265	78585.77222652556	122179.41996497815	155245.54540853048	261172.82884407107	179579.83631887665	261972.09448156646	173370.91566554288	196375.9272896291	261230.68320849378	95955.86200458987	227442.76264108912
115404.39108548654	97787.89999264726	94664.05678661248	134718.76898726466	166114.35519190802	160773.8800386085	188249.28935339832	175866.93398686752	276441.0168331227	199107.0695919031	131841.84447183792	228091.0663080194	91052.97204178148	182161.71614601434	277509.0167138683	190567.86938421382	120795.13843666123	143711.14563640652	108418.65017771945	78585.77222652556	122167.21029546834	155245.54540853048	261172.82884407107	179579.83631887665	261972.09448156646	173370.91566554288	196375.9272896291	260197.68023766892	95936.6990688725	227427.49849571782
115401.81497959286	97787.89999264726	94660.70880168793	134718.76898726466	166078.67342227953	160153.99633823585	188249.28935339832	175866.93398686752	276441.0168331227	199107.0695919031	131841.84447183792	228091.0663080194	91026.3241168609	181437.21536013216	277509.0167138683	190543.49810144136	120631.38913171529	143654.23066860728	108382.14447388152	78460.58523546538	122130.65349891556	155074.04217780134	261113.26502868597	179568.57322990597	261972.09448156646	173368.22067397402	196375.9272896291	260197.68023766892	95909.56113930087	227366.59464942064
115400.6900351127	97787.89999264726	94660.70880168793	134718.76898726466	166057.27264664727	159906.4229127731	188234.99507225663	175866.93398686752	276347.4582963045	199107.0695919031	131528.56261709525	226936.39231810736	90987.40137483881	180472.6538253433	277421.0917407999	190482.08875235458	120535.47552836512	143554.37341232397	108381.37168979194	78366.5774734605	122044.7444416877	154859.24412808754	260975.6236054677	179568.57322990597	261972.08997532964	173365.85518907258	196375.6112312597	260067.9237328166	95901.02617004035	227362.77850881164
115398.76357108628	97787.89999264726	94660.70880168793	134623.0063846485	165969.74480256403	159886.09128753247	188183.2619324851	175807.6890410834	276230.28266164934	199107.0695919031	131528.56261709525	226744.38873715088	90940.5049404009	180472.6538253433	277193.50386950513	190482.08875235458	120535.47552836512	143554.37341232397	108380.0368731542	78366.5774734605	121945.50726569901	154859.24412808754	260946.4262348803	179568.57322990597	261937.36719177593	173365.85518907258	196323.52404283595	259950.29937722944	95895.21409310236	227301.66299052414
115398.76357108628	97787.89999264726	94660.70880168793	134577.93755563116	165964.84705302812	159886.09128753247	188180.96662149488	175746.8629000325	276230.28266164934	199107.0695919031	131528.56261709525	226744.38873715088	90940.5049404009	180472.6538253433	277193.50386950513	190451.56617600468	120535.47552836512	143536.76050885746	108374.67277976176	78194.19914557741	121945.50726569901	154859.24412808754	260946.4262348803	179352.49723334477	261922.30377462896	173124.60246226547	196321.95371456305	259950.29937722944	95884.70602322968	227184.44745371165
115382.69674206861	97787.89999264726	94660.70880168793	134577.93755563116	165964.84705302812	159881.5429112917	188180.96662149488	175746.8629000325	276230.28266164934	199107.0695919031	131528.56261709525	226744.38873715088	90914.34838820629	179488.33292635102	277193.50386950513	190362.5967212247	120471.3511078124	143536.76050885746	108305.63858865849	78194.19914557741	121937.21594906726	154320.67204018997	260946.4262348803	179352.49723334477	261918.91462738195	173124.60246226547	196321.95371456305	259878.749697346	95816.50468928434	227184.44745371165
115377.85484468567	97787.89999264726	94660.70880168793	134577.93755563116	165964.84705302812	159780.81389847386	188180.96662149488	175746.8629000325	276230.28266164934	199101.66501007616	131472.17091543108	225583.29841639713	90914.34838820629	179488.33292635102	277193.50386950513	190362.5967212247	120459.06930042629	143536.76050885746	108305.63858865849	78194.19914557741	121913.35648046492	154320.67204018997	260946.4262348803	179352.49723334477	261540.17223137937	173124.60246226547	196321.1156448283	259853.81517537107	95816.50468928434	227088.49009948198
115377.85484468567	97787.89999264726	94660.70880168793	134572.71868091347	165964.84705302812	157947.5331681693	188157.58193621068	175745.54761576714	276230.28266164934	198733.45336563792	131468.8525120992	225583.29841639713	90913.3062161078	179488.33292635102	277193.50386950513	190334.83841646017	120380.16996804261	143483.53999276453	108183.50844420656	78194.19914557741	121863.87387134509	154320.67204018997	260946.4262348803	179352.49723334477	260943.93171641487	173124.60246226547	196320.36819975713	259701.23701974598	95816.50468928434	227082.7315359963
115377.84177019139	97787.75417604308	94660.70880168793	134572.71868091347	165964.84705302812	157889.09147109394	188122.7885224486	175745.54761576714	276184.43912798003	198700.94031726348	130703.61592275836	224637.4226515403	90913.24241699158	179488.33292635102	277091.3789638331	190332.08128639509	120374.51520315917	143483.53999276453	108010.19489476865	78194.19914557741	121863.87005261156	154261.49540387638	260944.46086042907	179352.49723334477	260938.7578637452	173104.54474991892	196320.36603329738	258952.22360301978	95815.79551817669	227082.7315359963
115312.52843120872	97745.00091500627	94644.23156443206	134540.13327367467	165943.99518851365	157318.85133610497	188091.41148909897	175580.71821603546	276151.9733534534	198366.65993140312	130515.34459344398	224637.4226515403	90895.63935707942	178191.97093322146	277021.70504012983	190316.2611388783	120161.0230616587	143483.53999276453	107919.82640244783	78044.70002114201	121863.87005261156	154148.92341273825	260944.46086042907	179336.40166387655	260839.25463541903	173092.0603555988	196297.90579619896	258737.69168107215	95810.64623884512	227082.7315359963
115224.19719002461	97745.00091500627	94644.23156443206	134523.20340544824	165894.68548170087	157318.85133610497	187973.13983383807	175580.71821603546	275937.9501353559	198236.31443211585	130489.93261811725	224584.8481464772	90811.2407152644	178191.97093322146	276981.0756652698	190279.85914261098	120161.0230616587	143478.16602263728	107919.82640244783	78044.70002114201	121790.91644838116	154126.87102062572	260926.66240724537	179328.59674519318	260839.25463541903	173076.87651611748	196091.7925560921	258029.0533719787	95792.59956401562	227082.7315359963
115193.6778847378	97745.00091500627	94637.01833154446	134523.20340544824	165838.59246017947	156278.2948579961	187914.35255939476	175355.73323269968	275910.27238283516	198101.8218098728	130353.07438410785	224159.66833859676	90811.2407152644	178191.97093322146	276736.8272443065	190276.22340851484	120161.0230616587	143457.7707949185	107793.68485657896	78044.70002114201	121786.19200100335	154126.87102062572	260855.3505223881	179254.33112431486	260616.8448013246	173076.87651611748	196079.7371984936	257742.1089379163	95792.59956401562	227082.7315359963
114969.56429001586	97745.00091500627	94636.90396748678	134523.20340544824	165704.29680177607	154697.3609990102	187845.885711159	175330.2790806805	275827.5918719568	197717.75354857347	130108.23483277092	221578.29855081113	90805.99738742417	178191.97093322146	276435.3754391893	190273.4316678445	120161.0230616587	143446.66557411867	107470.67840277246	78044.70002114201	121752.9728482083	154126.15184429364	260855.27695995837	179254.33112431486	260616.8448013246	173076.87651611748	195989.72483993648	256895.13931981465	95792.59956401562	227064.66035140306
114966.87665566997	97742.11604479192	94619.21765431631	134453.03448907204	165700.04185069757	154055.7543604017	187785.5784915522	175302.9924402978	275822.0301388559	197682.83608975078	130056.66024477239	221578.29855081113	90740.47670857297	177919.22857051992	276330.8759431243	190273.4316678445	120161.0230616587	143446.66557411867	107470.67840277246	78019.86428292075	121748.74775752854	154126.15184429364	260843.70518109406	179254.33112431486	260616.8448013246	173051.60101784623	195986.11096450296	256895.13931981465	95786.01857693962	227039.2990921674
114966.54103074485	97742.11604479192	94619.21765431631	134310.39067596165	165684.86172556903	153686.3023423657	187771.74396228464	175302.9924402978	275595.06261733244	197604.3826910894	129231.42584464475	221204.47463517572	90596.06708830158	177392.7357939851	276316.3812213328	190061.34927708184	120161.0230616587	143097.27083333183	107406.31539750333	77965.10076090542	121748.74775752854	154126.15184429364	260843.70518109406	179194.509420562	260445.5968408517	173035.89521296072	195971.66489318007	255868.119536167	95732.33641251358	227039.2990921674
114961.61038529869	97717.96049707572	94619.21765431631	134308.55734401557	165676.23656501528	153631.34758639027	187761.4901282812	175159.70739887404	275012.5708310915	197517.07414882357	129231.42584464475	221100.67918796913	90558.78030265402	177392.7357939851	276300.3696518496	190061.34927708184	120087.54336793558	143096.08771171575	107373.98990025999	77956.2745518694	121548.73393149175	154071.85875799658	260818.24499260547	179151.76981231145	260443.8467558073	173033.83406913612	195958.4650553602	255868.119536167	95732.33641251358	227033.5152352413
114955.79457314475	97717.65037213765	94619.21765431631	134308.55734401557	165676.23656501528	153426.47175909835	187761.05464208603	175111.2617244449	274834.0180306543	196786.3880825204	129144.72785098126	221004.35199982024	90510.19837095126	177155.1902965394	276300.3696518496	190059.2097710687	120087.54336793558	143096.08771171575	107363.00515748854	77940.8112873197	121548.73393149175	154065.37272631697	260719.02801193288	179143.59946977557	260429.13639764747	173033.83406913612	195958.4650553602	255868.119536167	95732.33641251358	226952.62799071684
114750.0621003707	97717.60883832115	94534.82380315373	134302.4054034483	165546.2391509446	152965.38018335306	187748.04245851655	175082.0770715389	274809.68924038036	196786.3880825204	128845.40455379273	220900.44661972363	90404.41302325204	176781.5565566154	276176.2215730014	190027.57459568526	119998.49707194677	143029.2391715312	107313.20864356897	77903.01333475608	121548.73393149175	153874.00900361507	260666.63926816435	179139.95357459586	260201.7818369709	172995.12068990016	195894.6861472022	255868.119536167	95728.34208065525	226952.62799071684
114750.0621003707	97717.60883832115	94534.82380315373	134216.905981187	165546.2391509446	152535.83397772317	187725.9557582204	174985.36005354152	274790.52618811093	196346.6177717594	128024.19665961295	219848.3625440827	90269.27225932397	175115.35684302024	276138.8340052295	190027.299487337	119998.49707194677	142993.2578637256	107284.18900424402	77719.20625778871	121548.73393149175	153186.60810403634	260481.54972526047	179014.49104633852	260141.23095494078	172945.31118332047	195885.8041472194	255458.70565811463	95653.8586628882	226948.38813168142
114750.0621003707	97714.05098962488	94534.82380315373	134199.2609406178	165546.2391509446	152532.48183431232	187542.24018089433	174985.36005354152	274790.41018726904	196346.6177717594	128024.19665961295	219848.3625440827	90269.27225932397	175115.35684302024	276034.1198320654	189998.38373466485	119918.70052627465	142983.3490504569	107203.30346287372	77701.7286940708	121548.73393149175	153186.60810403634	260481.54972526047	178909.4619906764	260137.1384756306	172700.85607697998	195875.27517543331	255458.70565811463	95612.5734700149	226741.2861887213
114636.11058657273	97682.67382682246	94534.82380315373	134075.67629016883	165454.72000997522	151945.81844350416	187542.24018089433	174823.5871449288	274353.2969130626	196346.6177717594	127641.92833852401	219725.4860848226	90146.05194404794	174746.59251191185	276034.1198320654	189996.1299924734	119910.77822709078	142983.3490504569	107112.66344842622	77697.08007760142	121548.73393149175	153186.60810403634	260312.136324981	178909.4619906764	259751.7634325872	172700.85607697998	195875.27517543331	255223.26239513356	95600.81900500957	226734.01916449997
114636.11058657273	97644.3178237138	94517.12585295118	134046.50751136057	165452.6065409906	151945.81844350416	187542.24018089433	174811.957418238	274353.2969130626	196346.6177717594	127641.92833852401	219725.4860848226	90146.05194404794	173356.3812125965	276034.1198320654	189959.44084850082	119807.50405414862	142885.8166468711	107086.45942876584	77624.57996791761	121514.4125363282	152675.4398981523	260312.136324981	178593.88977941428	259751.7634325872	172645.77196647198	195849.37602920987	255194.52042986723	95600.58343148665	226598.53754616843
114634.1562945832	97626.51937032951	94517.12585295118	134046.50751136057	165452.6065409906	151945.81844350416	187542.24018089433	174808.57553738996	274353.2969130626	196346.6177717594	127641.92833852401	219714.48743244298	90146.05194404794	173356.3812125965	275960.4717958144	189898.34486770586	119777.50482305544	142857.33589555687	107086.45942876584	77612.82827286483	121514.4125363282	152675.4398981523	260312.136324981	178593.88977941428	259751.7634325872	172641.28123393856	195849.37602920987	255114.03809902904	95599.33413433735	226589.9728139124
114517.28289616472	97626.51937032951	94436.72017758098	134046.50751136057	165386.71778720754	151571.05751345423	187355.96529523685	174808.57553738996	274276.06919286394	196151.42218997635	127641.92833852401	219462.42587243716	90146.05194404794	172731.1957460068	275861.45882372395	189898.34486770586	119681.71882832077	142857.33589555687	107051.0471414694	77591.40562039037	121310.7093508318	152656.30800430803	260312.136324981	178593.88977941428	259713.98833394097	172537.5146425962	195805.6792189194	255114.03809902904	95599.33413433735	226589.9728139124
114517.28289616472	97626.51937032951	94436.72017758098	134046.50751136057	165386.71778720754	151327.21751931706	187355.96529523685	174808.57553738996	274257.20804544777	196151.42218997635	126952.54517353931	219462.42587243716	90146.05194404794	172663.76431831231	275861.45882372395	189895.6245054286	119681.71882832077	142842.20760626093	107050.97078471775	77533.27805093401	121310.7093508318	152656.30800430803	260304.55730672576	178593.88977941428	259713.98833394097	172508.98042463308	195699.16423162058	255114.03809902904	95599.33413433735	226565.96172397217
114517.28289616472	97626.51937032951	94436.72017758098	134046.50751136057	165386.71778720754	151236.14005002537	187260.56442084047	174807.32341495962	274163.52789132745	196151.42218997635	126952.54517353931	219462.42587243716	90066.35729003618	172439.56259054242	275852.8690688903	189895.51620991534	119675.88635788744	142840.7795927372	107036.6811146517	77427.34869060191	121310.7093508318	152585.94692994823	260241.07203559816	178551.09929949415	259610.01287908477	172466.45106822744	195698.28418940376	254669.83470201408	95598.14657716916	226554.945654382
114441.7492741983	97624.30615441583	94407.3965683975	133938.27220382614	165347.4906134255	150761.34994405592	187256.16644272904	174741.68004685067	274117.6005161913	195980.55928365258	126845.48927437232	219161.21507089434	89946.76465353195	172439.56259054242	275834.41787642904	189895.51620991534	119654.46756907071	142839.5365366275	107030.7562525339	77417.95434897735	121309.21286870292	152462.51990295757	260219.84723474685	178471.05433920928	259559.7225025224	172466.45106822744	195660.984535538	254634.78750661653	95598.14657716916	226478.74920468382
114441.7492741983	97607.21245327435	94407.3965683975	133938.27220382614	165305.95114297172	150761.34994405592	187068.29093274573	174741.68004685067	274029.36795970774	195980.55928365258	126845.48927437232	218406.81545594166	89946.11093091537	171463.84203265747	275834.41787642904	189895.51620991534	119628.31684508488	142839.5365366275	107027.30345814956	77392.75389670505	121309.21286870292	152361.25936227816	260208.30966675427	178471.05433920928	259544.1916542979	172466.45106822744	195660.984535538	254592.0373199109	95597.98989050428	226478.74920468382
114441.7492741983	97601.67418630034	94407.3965683975	133938.27220382614	165300.81489319063	149686.79663501447	186887.79246924684	174741.68004685067	273963.66471643536	195980.55928365258	126845.48927437232	218406.81545594166	89946.11093091537	171463.84203265747	275799.04308954923	189852.1895792326	119624.02532788203	142813.7619679031	107017.27870013582	77315.57642330125	121286.07589631493	152355.49096643357	260050.8521374942	178471.05433920928	259525.09411233605	172383.09475169203	195660.984535538	254592.0373199109	95543.86647014854	226431.6285549507
114328.77889872465	97600.02708566003	94407.3965683975	133890.77706163444	165285.36330780294	149686.79663501447	186797.7331055379	174741.68004685067	273915.6932901377	195980.55928365258	126845.3779164591	218025.9630193853	89945.71293994717	170694.61592469816	275666.31021490344	189850.2765959534	119392.45522181201	142613.14488015097	107012.01667470874	77135.05743643979	121119.88188721215	152058.22815444245	259972.0920867387	178401.4957011189	259380.17669625412	172342.14747356973	195660.984535538	254592.0373199109	95543.86647014854	226368.578571664
114084.48382311754	97570.42041483065	94326.37287911316	133845.08297029202	165071.8769635809	149686.79663501447	186599.64381177578	174705.06609688507	273820.7511016986	194884.69443486398	126816.867293345	217599.3425000139	89908.03842001788	170694.61592469816	275550.27624966216	189781.81760856317	119304.22549034591	142613.14488015097	106884.76214800862	77135.05743643979	121119.88188721215	151970.88750322722	259959.144654694	178401.4957011189	259282.41114952276	172341.7563774988	195618.0832139069	254590.0174663828	95543.86647014854	226366.80778925057
113955.8120281744	97556.24408819436	94326.37287911316	133845.08297029202	165071.8769635809	149538.14235949004	186599.64381177578	174549.8929218713	273566.7627859709	194776.4594186305	126199.73053983206	216288.74793295463	89667.56663613468	168703.7348662894	275546.2569508524	189781.81760856317	119287.7595090323	142473.9227502117	106670.41993728436	77135.05743643979	121119.88188721215	151954.02775261962	259959.144654694	178399.34077522944	259282.41114952276	172335.34369563853	195566.09956444518	254442.62776586093	95543.85198995195	226366.3477323959
113955.8120281744	97552.37076089594	94326.37287911316	133845.08297029202	165000.33499805172	149351.523193824	186599.64381177578	174549.8929218713	273566.7627859709	194776.4594186305	126199.73053983206	216288.74793295463	89667.56663613468	168703.7348662894	275462.7029348926	189781.81760856317	119287.7595090323	142258.4300509071	106670.41993728436	77096.34291176304	121106.6071610517	151954.02775261962	259936.49875631588	178397.9779897	259282.41114952276	172327.75370642464	195566.09956444518	254318.21514325403	95530.91428541203	226366.3477323959
113955.8120281744	97552.37076089594	94326.37287911316	133842.6486347291	165000.33499805172	149351.523193824	186599.64381177578	174444.21871073972	273566.7627859709	194776.4594186305	126199.73053983206	216288.74793295463	89667.56663613468	168703.7348662894	275462.7029348926	189778.60887799066	119218.43383954655	142214.12360937375	106670.41993728436	77033.1741791194	121096.89536354158	151918.8378647124	259854.6682766789	178121.81134670717	259282.41114952276	172273.18621751026	195566.09956444518	254287.75755584083	95445.29342668058	226333.30629741732
113955.58568992832	97535.86370611386	94326.20694008333	133822.8820049881	164964.57895271346	149328.50432990724	186554.19031238303	174259.15145889437	273566.7627859709	194758.25842611957	126196.3387782534	216288.74793295463	89660.2612832529	168703.7348662894	275439.1958865896	189778.60887799066	118984.65298956702	142214.12360937375	106639.02188596159	77033.1741791194	121096.75653530115	151306.47176229177	259788.47500778516	178121.579276225	259263.83692900272	172260.06028668676	195566.09956444518	254243.27127460227	95405.39499519826	226327.75582899974
113955.58568992832	97530.7068900924	94324.83839386317	133797.32521082304	164954.0765651431	149191.43924977334	186542.80226769176	174259.15145889437	273557.18697948504	194662.3922764543	126108.33662754149	215995.75615098752	89660.2612832529	168703.7348662894	275437.5584567506	189773.9674951022	118984.65298956702	142181.39369852893	106639.02188596159	76839.87154211229	121096.75653530115	151306.47176229177	259642.82707921596	178083.38011961457	259263.30850640382	172251.54205670586	195566.09956444518	254222.0997549864	95404.68051463607	226287.07134978275
113897.9671522314	97505.46336218019	94267.1500433966	133694.17879290646	164805.97854408002	149084.52141603606	186542.74719991733	174218.89493643894	273469.27834538766	194528.1838847862	125933.83788816829	215801.45871074026	89624.6831015438	168334.31133356685	275433.52003804134	189738.2635932216	118984.65298956702	142149.41422100883	106627.3451180336	76816.28554115733	121063.8126144126	151287.1016660921	259321.6017484395	177947.27498522605	259119.4289768343	172021.67236651786	195493.15240690956	254115.63239982974	95404.68051463607	226118.67969196098
113887.9650119765	97505.46336218019	94267.1500433966	133692.97305940592	164707.71599557594	149076.52224532008	186531.3936836499	174101.46475884132	273297.5630852268	194528.1838847862	125933.83788816829	215801.45871074026	89592.40455474607	168072.0284236287	275312.6626585898	189572.20955814508	118984.65298956702	142103.17719129036	106601.97734695568	76731.46283853902	120996.7211650879	151012.7773402491	259067.3277200908	177947.27498522605	259119.4289768343	172021.67236651786	195296.62848056597	254063.94815300428	95372.07072689636	226118.67969196098
113887.9650119765	97505.46336218019	94267.1500433966	133671.5334002445	164697.0204874826	148330.648174832	186493.29599307984	174101.46475884132	273290.23008677096	194191.47751720782	125772.00538127478	215558.8436280901	89579.6678693422	167758.12729257718	274914.31856604695	189572.20955814508	118798.4757568837	142103.17719129036	106601.97734695568	76665.10750325932	120836.47380275885	150975.7889011572	258847.9447801864	177902.70868141187	259096.43091008556	172014.3916965918	195134.94342562935	253987.82101854996	95370.76031087234	226118.67969196098
113841.96915838004	97504.50930969708	94263.23314779912	133660.16272331835	164601.29283273144	148330.648174832	186482.83589567032	174089.6477341036	273267.71216751385	193947.11931273522	125054.20031607269	213660.98515243968	89526.04692363014	167730.5822626336	274121.57515776064	189572.20955814508	118798.4757568837	142071.53150874889	106488.80349170239	76603.4827130127	120836.47380275885	150927.7245542152	258785.40029590216	177902.70868141187	259071.84833952587	172014.3916965918	195134.94342562935	253708.1569822852	95369.61928346063	226118.67969196098
113816.45551286725	97484.88160530457	94251.20583762624	133660.16272331835	164508.88228840317	148330.648174832	186472.60784539266	174083.73267678235	273253.5661573549	193943.7164674339	125054.20031607269	213660.98515243968	89490.6987678734	167456.4973597029	274121.57515776064	189572.20955814508	118798.4757568837	142026.3249737399	106404.97668833158	76603.4827130127	120836.47380275885	150927.7245542152	258744.62948014692	177902.70868141187	259065.75755997008	172014.3916965918	194814.35945622533	253566.23790225328	95369.61928346063	226118.67969196098
113792.77814073769	97439.86366176486	94251.18552763405	133654.69695726322	164340.43443137003	148330.648174832	186472.60784539266	174076.99563405244	273117.5298136572	193943.7164674339	125054.20031607269	213660.98515243968	89461.15310969396	166806.50510278984	273995.19103910145	189571.57458292728	118798.4757568837	141993.76149178258	106390.78893289858	76603.4827130127	120836.33059534954	150927.7245542152	258741.41710242935	177902.70868141187	259065.75755997008	171999.0987115533	194809.81340447912	253566.23790225328	95369.61928346063	226118.67969196098
113781.20926905383	97430.59925716625	94218.29533274815	133608.11238316476	164340.43443137003	148330.648174832	186471.4275643676	174072.3843224673	272848.10438807646	193940.7530735945	124675.33226080373	213660.98515243968	89399.40824211213	166595.92880729187	273963.5624262054	189480.75192510837	118755.26223048427	141993.59818019893	106365.23000469447	76506.36074667159	120831.64309880609	150877.6150934402	258423.21681292442	177794.7372595956	259065.75755997008	171918.47408673505	194759.90740972845	253566.23790225328	95368.41718192797	226006.4909701406
113781.20692339822	97430.59925716625	94218.29533274815	133608.11238316476	164340.43443137003	148135.3436193632	186460.98435888626	174059.21825436794	272794.56027347816	193897.29705163377	124675.33226080373	213660.98515243968	89399.40824211213	166595.92880729187	273963.085788451	189480.75192510837	118755.26223048427	141993.59818019893	106364.4932032952	76506.36074667159	120830.35788679945	150877.6150934402	258320.1783641986	177794.7372595956	259065.75755997008	171918.47408673505	194758.19655296055	253256.97658748116	95366.81366641799	226006.4909701406
113770.93802540506	97430.18139882018	94189.76778954556	133567.8956868659	164340.43443137003	148135.3436193632	186448.44819937903	173993.4823276659	272792.4793204977	193468.20471834426	124112.58572925764	213155.93276092655	89372.11821726033	166238.05246955098	273922.393016327	189480.75192510837	118666.94955579157	141967.4606416985	106263.99585770174	76506.36074667159	120755.40257634885	150794.9599821368	258313.97119587497	177794.7372595956	259042.49316402478	171912.3401807401	194758.19655296055	253245.87157579925	95314.08604065329	226006.4909701406
113737.23137530094	97409.20241795007	94185.60089884278	133566.33388919296	164301.18486350565	147994.43087846495	186447.91666730962	173993.4823276659	272784.2920333479	193468.20471834426	123915.93076314335	213155.93276092655	89371.70331134646	165954.3539998876	273922.393016327	189480.75192510837	118666.94955579157	141967.4606416985	106263.99585770174	76506.36074667159	120752.26335296055	150794.9599821368	258313.97119587497	177792.05362433445	259042.49316402478	171912.3401807401	194754.00344158764	253244.58508105355	95308.18559082766	226006.4909701406
113721.77243501382	97409.20241795007	94170.17875224366	133497.18599872635	164301.18486350565	147726.19687998574	186447.91666730962	173993.4823276659	272754.6254894104	193429.12046995535	123350.5309905708	212882.9665767629	89258.01111471196	165707.34338015213	273885.1761453467	189480.75192510837	118666.94955579157	141967.4606416985	106231.18870987487	76440.72084715278	120749.35350788463	150794.9599821368	257974.2605299413	177699.0234199074	259035.39329022367	171768.18222402956	194733.78840479095	253190.39328685065	95255.30949107843	225834.23007199552
113717.79917072773	97409.20241795007	94167.76516590685	133493.60146188296	164298.84832945466	147723.12325522758	186439.90722607053	173853.6254319991	272715.52873012406	193429.12046995535	123347.0682421394	212882.9665767629	89253.03481468097	165111.05662095812	273826.2985544926	189480.73987311288	118666.94955579157	141967.4606416985	106217.74673489429	76425.9201113104	120649.45041275406	150732.9561691679	257700.19819930592	177699.0234199074	259034.9938381919	171768.17665923186	194688.2603243208	253187.9952258969	95253.86619079707	225834.23007199552
113717.79917072773	97409.20241795007	94167.58269157301	133470.55838416883	164298.84832945466	147723.12325522758	186439.90722607053	173844.6969891644	272701.1019835208	193429.12046995535	123347.0682421394	212878.0167387816	89253.03481468097	164356.2357102605	273826.2985544926	189479.7839705514	118654.21533862103	141945.73037701414	106217.74673489429	76257.73388199971	120649.45041275406	150708.08965779888	257700.19819930592	177699.0234199074	259034.9938381919	171761.01646175096	194688.2603243208	253187.9952258969	95253.86308266016	225827.39887509617
113665.63178830376	97409.20241795007	94069.41454914631	133460.67408305276	164157.2591716958	147309.56592685112	186162.8764672681	173841.63407232607	272587.5146356864	193259.99761379778	123327.25083231185	212682.85710906383	89247.61657163061	164356.2357102605	273782.41598674277	189416.43477628948	118560.47502469631	141811.51825724271	106206.40058682045	76201.99043573855	120612.28716748036	150527.85924266	257639.22210673545	177636.73629048924	258888.51296263243	171753.89373357114	194668.45358702587	253087.68953086674	95252.21600757173	225826.4429104857
113643.77449587797	97409.20241795007	94069.41454914631	133411.9157406799	164143.58591219928	147104.71299890132	186162.8764672681	173700.73938772685	272570.37757747644	193143.100410515	122858.44764311684	212015.74328726256	89079.26663744799	164356.2357102605	273664.23444261414	189385.01171141813	118551.78991349647	141811.51825724271	106124.45099888372	76201.99043573855	120612.28716748036	150527.85924266	257610.1237056944	177622.91123797154	258878.40041117018	171596.96415658036	194654.4122615487	252860.04354817903	95248.59174770219	225821.18900107045
113638.55467024683	97407.22632674791	94069.41454914631	133411.9157406799	164143.58591219928	147104.71299890132	186162.8764672681	173700.73938772685	272569.2832714833	193143.100410515	122858.44764311684	212015.74328726256	89076.20455345468	163129.56725206424	273664.23444261414	189352.49856909097	118484.72962401257	141636.5751737862	106092.41496204195	76195.77522554858	120612.28716748036	150527.85924266	257610.1237056944	177619.6925568505	258878.40041117018	171596.96415658036	194654.4122615487	252860.04354817903	95248.59174770219	225820.2669686248
113603.91476889775	97390.70717623297	94044.09176978632	133411.9157406799	164135.29034017163	145669.79653976706	186150.07942482535	173700.73938772685	272556.14667551994	192889.80018978726	122461.72019912396	211705.31021574116	88979.83371796212	163129.56725206424	273639.9003602719	189350.5460584515	118446.80606160409	141567.26000822947	106092.41496204195	76195.77522554858	120612.28716748036	150527.85924266	257608.85800698947	177619.6925568505	258877.31661263513	171596.96415658036	194647.97462436656	252659.15756856665	95248.59174770219	225753.2326512965
113581.20871349664	97390.70717623297	94043.76384102362	133411.9157406799	164133.5681187411	145669.79653976706	186150.07942482535	173700.73938772685	272480.532297565	192889.80018978726	122431.28840244464	211705.31021574116	88975.74097985723	163129.56725206424	273639.9003602719	189274.83250071068	118441.97358657437	141565.03037683686	106038.72921089246	76195.77522554858	120572.39919784486	150377.97169471058	257559.105269288	177619.43901203794	258828.0174628354	171596.96415658036	194638.93136931324	252637.09861471812	95248.59174770219	225752.8000480489
113574.38917103439	97388.10246959818	94043.76384102362	133411.9157406799	164125.3484305654	145669.79653976706	186150.07942482535	173638.28895521603	272476.59471709444	192877.5627218443	122431.28840244464	211637.1391251983	88966.63450180048	163129.56725206424	273600.3249569241	189253.18417997373	118415.36748674166	141561.30232106123	106038.72921089246	76195.37890829938	120572.39919784486	150377.17025624483	257559.105269288	177619.43901203794	258782.48375509022	171596.96415658036	194638.84974504868	252637.09861471812	95248.59174770219	225752.02518463237
113570.21128896251	97386.96876804592	94020.14872098355	133323.07776445657	164123.39986432972	145669.79653976706	186150.07942482535	173609.54892630456	272473.21329206374	192877.5627218443	122152.37588231303	211624.81424693455	88962.93115807908	163129.56725206424	273568.4132495697	189242.19126623782	118390.05862126028	141561.30232106123	106032.7206236364	76096.81634595714	120519.52416473773	150356.49948386636	257530.35745067452	177549.55051235697	258600.61458470637	171574.69925990218	194579.92203164636	252402.99325911095	95236.02640530902	225747.70141020473
113201.57714815666	97386.96876804592	93993.03370172612	133323.07776445657	164123.10758893998	144804.5997929907	186126.84927277078	173589.33525827847	272446.2971028418	192308.95939959417	122040.5628566613	211343.12216994923	88881.206223318	163129.56725206424	273318.9487325925	189219.64847548096	118307.47558518805	141555.32222627607	106027.50497209113	76080.54239416923	120442.14664894335	150339.98859167704	257530.35745067452	177549.55051235697	258566.10384107503	171574.69925990218	194543.1468078025	252156.74170572223	95233.21868757348	225720.3179744191
113201.57714815666	97381.62436520765	93988.07599080999	133323.07776445657	164082.59877615972	144804.5997929907	186110.38627958554	173517.93205395978	272298.81568599335	192308.95939959417	122040.5628566613	211343.12216994923	88866.45013516574	162365.98402190013	273318.9487325925	189219.64847548096	118299.03489551882	141509.43062229635	106026.82473373113	76066.99116380673	120442.14664894335	150224.91101591056	257530.35745067452	177549.55051235697	258564.50243260543	171534.0156349657	194541.9252252142	252156.74170572223	95122.08829473857	225620.6932089479
113201.57714815666	97274.045778091	93900.67405167995	133323.07776445657	164027.96399806353	144804.5997929907	185939.2360824664	173450.21227727894	272296.5542178025	192308.95939959417	121947.01418965579	211189.56948249982	88848.15916422958	162297.39918516303	273318.9487325925	189219.64847548096	118296.04004190187	141504.12618854683	105927.57039939339	76059.78698963282	120417.12441420669	150224.91101591056	257354.87751529302	177542.1225594443	258498.90964240368	171534.0156349657	194523.29265006815	252156.74170572223	95122.08829473857	225620.6932089479
113154.79234484839	97274.045778091	93888.4183982677	133296.80371998795	164026.9407856727	144804.5997929907	185939.2360824664	173114.66296424117	272296.5542178025	192308.95939959417	121862.88821021648	211076.0602621829	88827.60898015437	162297.39918516303	273268.0100567955	189215.35437545157	118293.31526172967	141463.33232973708	105927.57039939339	76040.1413787739	120337.22426270013	150167.74728102412	257340.05248257268	177541.54655287805	258470.58505579297	171401.2148561061	194512.61133439123	252156.18268061086	95120.8709207956	225620.54348649783
113121.84767757331	97274.045778091	93888.4183982677	133296.80371998795	164013.3439745916	144374.0927655269	185925.9112962385	173095.66180277668	272294.27573248313	191794.68784726542	121556.02710373761	209726.94645510855	88819.19401380655	162262.45449234656	273268.0100567955	189210.89463016563	118267.97387866752	141453.15262432932	105757.49437455923	76039.86434613496	120328.42071592616	150167.74728102412	257336.9329631143	177525.74944060878	258331.89606820914	171401.2148561061	194511.4747927672	252018.41443963448	95117.2248187532	225620.54348649783
113109.80773126712	97265.2172032519	93883.75561847197	133296.80371998795	163924.92696511187	144369.70202244422	185897.84776017632	173095.66180277668	272248.36378863116	191794.68784726542	121556.02710373761	209726.94645510855	88747.87666408198	161665.91087217306	273264.2257029792	189210.89463016563	118267.97387866752	141452.94758536157	105752.56238567454	76039.86434613496	120328.42071592616	150058.97908800025	257313.86357352848	177525.74944060878	258305.5061118097	171398.24245628863	194468.68226437853	252015.35074766405	95064.67393627604	225581.6978794579
113107.47642631401	97264.1992325169	93816.0936721839	133153.96300585958	163924.92696511187	143553.15806193874	185897.84776017632	173095.66180277668	272248.36378863116	191229.79581503425	120815.4298649837	208207.27545161656	88747.53600899529	161662.4858107508	273134.68322243233	189210.75399084482	118263.50890725676	141452.94758536157	105752.56238567454	75896.97431650409	120328.42071592616	150058.97908800025	257125.23316365684	177490.31950401934	258305.5061118097	171371.50113324297	194467.5952563266	251546.42911291562	95021.11773004374	225581.6978794579
113097.6453705531	97264.1992325169	93815.67146894912	133153.96300585958	163924.92696511187	143553.15806193874	185897.84776017632	173089.93905283115	272248.36378863116	191229.79581503425	120815.4298649837	208207.27545161656	88747.53600899529	161504.23391800758	273120.7041924233	189163.36983415054	118236.34559023884	141452.94758536157	105752.54468902486	75896.97431650409	120328.42071592616	150058.97908800025	257119.69128195016	177446.9148267313	258243.94946134198	171364.78508912938	194450.63077862578	251546.42911291562	95018.17548956987	225514.10615862225
112992.98675549327	97256.0193443227	93759.49557924672	133132.49842899706	163896.5367342468	143334.17620558006	185895.40634431696	173032.5268246996	272117.3698858075	190839.49460168384	120279.03869755409	207311.95803019014	88736.49179107917	161492.2075458293	272746.48616423307	189163.3501102663	118200.40529532454	141438.21645584868	105670.14730093101	75855.10917283973	120328.31549314177	150026.67048536107	256921.3841779601	177400.34725786396	258232.2734306418	171355.05197797559	194272.6847047853	250846.58454094743	94995.30223332476	225514.10615862225
112991.65288751191	97242.02812390325	93759.49557924672	133093.7144025978	163896.5367342468	143327.7655309495	185871.4539741735	173023.16017000983	272117.3698858075	190839.49460168384	120279.03869755409	207311.95803019014	88688.70833570647	160994.62933667775	272746.48616423307	189163.3501102663	118199.82958510154	141387.55131276252	105670.14730093101	75855.10917283973	120328.31549314177	150026.67048536107	256874.62106593436	177389.6397795963	258232.22877555896	171355.05197797559	194272.6847047853	250846.58454094743	94959.51223683418	225514.10615862225
112985.69067213811	97242.02812390325	93759.49557924672	133093.7144025978	163887.57998465208	143327.7655309495	185870.17968608605	172943.946015751	272100.33514154435	190839.49460168384	120279.03869755409	207311.95803019014	88688.70833570647	160393.92034090185	272720.08113387396	189126.41164568692	118178.98035561366	141387.55131276252	105652.40394138807	75855.10917283973	120269.6407182508	150012.21098461747	256719.2221526141	177387.23515744784	258217.70724131807	171355.05197797559	194254.68877722335	250846.58454094743	94959.51223683418	225514.10615862225
112932.15168086237	97241.29576607267	93759.34712852776	133093.7144025978	163873.72873392378	143321.90303346483	185870.17968608605	172882.48722498468	272100.2840308301	190839.49460168384	120279.03869755409	207311.95803019014	88648.59569474294	160263.75945224406	272711.5789444628	189122.038082375	117994.4070351215	141387.55131276252	105652.40394138807	75855.10917283973	120236.96568865002	149827.93888525447	256397.06218549598	177384.3524143949	258180.07760596395	171354.38809559192	194254.68877722335	250835.6597001985	94959.51223683418	225510.4084567169
112932.15168086237	97231.94177455612	93742.28670515388	133093.7144025978	163867.47617792402	142409.83582136457	185864.61821490029	172882.48722498468	272100.2840308301	190805.97143323263	119454.87264203983	206371.56791916548	88645.42118246753	160263.75945224406	272711.5789444628	189117.1591976813	117989.61611223978	141387.55131276252	105645.75863495196	75855.10917283973	120236.96568865002	149826.20262640683	256340.77620353346	177212.09392360723	258117.6661521518	171354.38809559192	194254.68877722335	250822.81864976138	94959.51223683418	225404.13857704352
112896.4104379313	97228.77529154002	93742.28670515388	133093.7144025978	163799.63018586944	142395.00429415863	185862.97337516377	172773.99376486934	272099.55664897064	190805.97143323263	119454.87264203983	206371.56791916548	88590.86975850891	159768.40468489772	272699.35982298374	189117.1591976813	117982.12789022853	141308.9673435738	105645.05381158672	75855.10917283973	120236.96568865002	149816.9686175775	256267.4755417909	177207.2783075018	258117.6661521518	171347.94154778938	194251.72429070875	250761.70513425313	94883.08598295084	225393.5535754367
