# Supplementary material for: An improved FOX optimization algorithm using adaptive exploration and exploitation for global optimization
Source: PLoS One. 2025 Sep 18;20(9):e0331965. doi: 10.1371/journal.pone.0331965 (PMC12445531; doi:10.1371/journal.pone.0331965)
Supplement: S2 File — This compressed file contains all the results of the conducted experiments. Each main directory within the archive includes three subdirectories: Analysis, best_fit, and convergence. The best_fit and convergence folders contain the raw experimental data obtained from 30 independent runs. The Analysis folder includes tables and figures derived from these raw results. These files can be used to reproduce and further analyze the results presented in the manuscript. (ZIP) [file pone.0331965.s002.zip › cec2017/convergence/HO/C17F13.csv]

trial_1	trial_2	trial_3	trial_4	trial_5	trial_6	trial_7	trial_8	trial_9	trial_10	trial_11	trial_12	trial_13	trial_14	trial_15	trial_16	trial_17	trial_18	trial_19	trial_20	trial_21	trial_22	trial_23	trial_24	trial_25	trial_26	trial_27	trial_28	trial_29	trial_30
117393078.42922166	17561396.60573219	21987528.08023413	15540860.345858736	28282968.275158998	75921746.09051038	42479108.2301669	298507756.95620346	63841908.16909281	88500374.82601443	31877051.178794075	19738154.83697854	68422464.34401047	25775512.257805936	38319677.03431922	80951608.95665579	75644318.12563519	26112902.858569816	51899368.64782421	2429044.8694727467	120978779.13435255	84980950.18507925	146579297.83550802	192940397.50756142	243166301.99654484	32502608.602838285	135266488.04670292	64925938.4718527	148906290.5808892	68824012.88510549
46794352.80417376	17561396.60573219	12586686.59755574	9481331.858899368	18892447.51992623	18462358.767082676	14828104.505281042	66656548.22175416	55216081.870301135	40066801.63492099	31877051.178794075	19738154.83697854	45341339.44588803	22186108.766645256	22505201.85502434	56637936.503423594	25658481.28586601	26112902.858569816	10098977.401511908	2429044.8694727467	25566234.91248995	31448025.505736925	100127430.91671698	56632537.2162468	167868568.7896139	32502608.602838285	29679317.221813705	49478084.07511172	16113780.265071444	68824012.88510549
27725737.953521024	11244065.343098216	8165387.888588377	9055875.569774548	10511834.476819435	18443245.48344355	13449717.167717222	16483491.87642777	25022467.416659303	11960860.585416969	17792568.690551016	8396597.572056673	25493370.58912147	17883595.32102657	18315488.67321177	38382980.59770205	18944424.957657713	9557661.19948557	7366191.706311393	2429044.8694727467	22222496.843831457	10608135.86591985	91080794.4017821	44628743.09372292	64204638.642623514	26970077.363696948	13798372.517163327	25298424.92900669	12155169.99744677	50008115.98252321
20976872.64954634	11244065.343098216	7969779.471106785	9055875.569774548	10419051.126704846	18415829.58630848	8615966.146504669	16483491.87642777	20976021.10086927	11960860.585416969	14726644.1881486	8396597.572056673	25493370.58912147	17883595.32102657	17201327.54839757	15850680.289357621	9111499.704807062	9557661.19948557	7366191.706311393	2429044.8694727467	9594594.51469799	9310722.534687268	80277223.96302365	41473269.394455045	37560343.102133945	13334689.300955238	6563247.195318396	11568369.680429691	4184223.3908498655	26511123.246134773
20976872.64954634	11244065.343098216	7876463.759689841	7896489.680338116	9821945.16228017	13205462.467213487	8615966.146504669	10576680.95612605	20976021.10086927	9977506.87060725	14726644.1881486	8396597.572056673	24931352.892470695	15607142.702806236	16708824.478571147	11699190.009153634	9111499.704807062	9557661.19948557	7358699.19360606	2179515.693131556	2475989.927590347	9310722.534687268	67873062.52403946	38100701.857551806	19713495.05515919	12956165.554872638	6563247.195318396	7924943.370985656	4184223.3908498655	26511123.246134773
19938100.91809938	11244065.343098216	7876463.759689841	6920527.819462698	8978287.615756331	12811435.352180824	8593040.558658523	10160144.710428704	20976021.10086927	6890694.494571346	14726644.1881486	7413550.3458485035	24530648.742296673	8428391.31937108	15229017.048612224	8632429.956448922	9111499.704807062	9557661.19948557	7298590.894618292	1862624.060252451	2462355.9090223038	9118942.57936254	44376805.16615346	36239379.33062101	7138957.350213155	12617800.096077746	5973994.0007374715	6516014.620948843	4170791.292275588	21691684.204106156
17519412.00031098	8870896.798223283	7779631.686000713	6346132.555495757	8062476.294462638	12811435.352180824	6172402.28547204	10160144.710428704	16381349.683257412	6577216.1859228695	12156599.43331467	6777169.491762393	16974104.08850162	8416190.245623266	14870900.789624909	8599601.418894889	8963816.664021274	9557661.19948557	7045692.762548176	1761044.5583474305	2429351.2188090384	9118942.57936254	41688720.46799791	33543371.436010588	7138957.350213155	11804092.187514033	4584636.466028976	6516014.620948843	2526900.6661766972	17534891.784212064
15091301.336610477	8648314.478198627	7494463.892902118	5695969.060413132	7821075.987195416	12339836.780346658	5414195.336778757	8892669.819636853	12906074.79358991	6109880.610582703	11757442.986711416	5083884.818730048	14341521.066824628	8219123.489378538	14870900.789624909	8250754.385155762	4326792.790999158	7716731.857820358	6777118.107144541	1749044.2705762591	2078329.9746681466	8925578.38095223	16668607.298159007	29130492.601261035	6083595.413617558	9823490.140604367	3692700.8366915756	6073925.02869033	1359579.665227333	17534891.784212064
14013031.953105211	8648314.478198627	7494463.892902118	5695969.060413132	7798136.957894199	9983729.134764658	5045990.33931902	8892669.819636853	12372920.08381995	6109880.610582703	11397386.162166094	4268819.473088617	12615112.64853007	8195422.841491118	14825913.189838335	8250754.385155762	3911911.250154211	7716731.857820358	6201897.6785816895	1579607.746687974	2064810.9547610246	8097634.027475172	14621387.309661455	27919053.35902216	6083595.413617558	9823490.140604367	3692700.8366915756	6070514.655257683	1359579.665227333	17534891.784212064
11387402.819984743	8510991.423302311	7484490.821171553	5316618.310155625	7798136.957894199	9983729.134764658	5020739.784672769	8892669.819636853	11155213.681025896	5996976.018839851	9352694.627725167	3660544.0027264054	12457837.897742774	7735917.768489389	10992322.63601112	8150200.2543150885	3903639.5323201492	7156147.73039787	4867751.177803568	1579607.746687974	1980785.9541009415	7909851.023984633	13908288.927679565	22572584.990709785	5806891.146762817	9815394.855887895	3692700.8366915756	6070514.655257683	1359579.665227333	17534891.784212064
10880359.386319311	8510991.423302311	7484490.821171553	5316618.310155625	7798136.957894199	9049570.94406252	3414311.3649788382	8780834.575296778	11155213.681025896	5006868.942998746	9174498.98670138	3660544.0027264054	12457837.897742774	7735917.768489389	9383526.04442474	8100041.789740795	3187657.484389837	5736689.2036763085	4867751.177803568	1579607.746687974	1980785.9541009415	7909851.023984633	13908288.927679565	21935385.211215805	5778138.367927025	9337109.01036584	3692700.8366915756	5956758.531341748	1239166.6457027395	17336154.828368697
8662696.27002008	7647029.726614755	7484490.821171553	5316618.310155625	7797732.014170431	9023183.530976752	2914864.5301180063	8669049.088141406	11155213.681025896	5006868.942998746	8717229.505376494	3656882.4347256767	12457837.897742774	7545391.368506126	9178052.75005794	7981877.821096841	2604823.445237291	3383331.0396985677	4778370.788877521	1520385.6087097353	1719080.719253768	7909851.023984633	13903405.606194992	16514821.584379017	5778138.367927025	9332749.489687009	3692700.8366915756	4969396.830185506	1041838.4486392239	15310883.642779274
7161720.475706259	6831868.448927575	7484490.821171553	5316618.310155625	7253580.833159246	8752852.548781687	2203650.7184652216	8604363.758532532	10867107.41936929	4444532.106189011	8703543.462350726	3656882.4347256767	9604177.721616128	7545391.368506126	9177874.601711052	7739964.112680008	781947.4036746526	3383331.0396985677	4777909.760557549	1520385.6087097353	1599385.7657843928	7908927.50480883	12505685.797707953	16514821.584379017	5696382.84574346	9328166.53666115	3688622.5874303603	4969396.830185506	1041838.4486392239	13650311.020675203
6905318.389081755	6565248.403262974	7484490.821171553	5230735.692758816	7169576.127024637	8752852.548781687	1919309.7807343388	8539777.462011266	10316158.256802361	4444532.106189011	8636671.686141776	3656882.4347256767	7049058.119668088	6874858.601026636	9177874.601711052	7572192.762437148	781947.4036746526	3383331.0396985677	4720970.702767423	1520385.6087097353	1599385.7657843928	7820043.723472498	10437323.807878572	16514821.584379017	5694684.079076122	8775988.015109207	3688622.5874303603	4739109.709043197	1041838.4486392239	13650311.020675203
6522499.577831534	6524354.183450607	7466696.60354577	5230735.692758816	7114034.256625363	8752852.548781687	1919309.7807343388	8539777.462011266	8519310.513560515	4428615.8768362785	8308746.33348176	3620974.1623024023	5598052.213316413	6874858.601026636	8528587.559310224	7572192.762437148	746518.6551544331	2587434.788622426	4478007.368914533	1520385.6087097353	1547941.4126083178	7820043.723472498	10437323.807878572	16514821.584379017	5553830.977460702	8775988.015109207	3448705.412783793	4455840.3137777075	819095.0099877608	13401965.814339662
6102330.599015472	6516950.115358367	7427842.542225336	5230735.692758816	6953744.022814733	8717038.749799708	1919309.7807343388	8381298.657631486	7023150.563863529	3996773.6751254504	8308746.33348176	3620974.1623024023	5550696.790659096	6874858.601026636	4974550.026734576	7562846.6758483285	746518.6551544331	2544976.23272622	2545024.9119407446	1518444.4627435962	1547941.4126083178	7745758.774210101	10160096.102891274	15673828.474903392	4745527.435328826	8731042.91257862	3156639.529082364	4455840.3137777075	819095.0099877608	11456264.687818227
6018659.362291638	6243409.318805254	7408035.513940281	5230735.692758816	6777595.864749805	8714902.264443127	1750505.534346583	8366940.279032269	6253182.6485263705	3996773.6751254504	8308746.33348176	3457759.0296370666	5542638.165139238	6874858.601026636	4974550.026734576	7480645.425040093	746518.6551544331	2529585.6585110445	2261518.8829900506	1518444.4627435962	1547941.4126083178	7745758.774210101	10160096.102891274	14092687.454096658	4568945.81410643	8109417.433950224	2833997.2538773264	4455840.3137777075	819095.0099877608	11442196.563613798
5556985.189238695	6243409.318805254	7407697.167822089	4555109.48784	6769561.916079683	8714902.264443127	1686771.3007904878	8250773.5884300005	6011937.966293323	3996773.6751254504	8293944.316683494	3454880.641687291	5542638.165139238	5443508.5552077005	4957019.430695273	7442358.395166699	736946.3203952146	2485959.646081634	2261518.8829900506	1517976.9597490605	1547941.4126083178	7718925.868265919	10160096.102891274	13066856.730626915	4568945.81410643	6658244.355242837	2833997.2538773264	4129067.9769540494	796275.6479965646	11004776.56060208
5245771.17767875	6243409.318805254	7407169.432178883	4426986.803953041	6758203.108582249	8641465.111964054	1683088.1140210857	8242382.3718035845	5982196.391760815	3996773.6751254504	8291601.310045396	3404909.363539597	5537835.073034622	5443508.5552077005	4949683.57771257	6835941.671539674	736946.3203952146	2485959.646081634	2261518.8829900506	1517976.9597490605	1547941.4126083178	7718925.868265919	10108835.13683086	13037956.420585062	4372750.257313565	4697697.292662494	2543857.571898454	4105656.750762192	796275.6479965646	10421035.938473117
4603215.049417219	6243409.318805254	7209521.057371	4426986.803953041	6748474.824215775	8641465.111964054	1619747.5010443765	8241306.271458582	5982196.391760815	3896196.8851757166	8291601.310045396	3398606.402570248	5513521.382506986	5442699.75337628	4949683.57771257	6330458.91075506	736946.3203952146	2484568.5821865187	2261518.8829900506	1517976.9597490605	1547941.4126083178	7718925.868265919	9986978.367210364	12545888.7418701	4323878.960492688	4697697.292662494	2543857.571898454	4105656.750762192	796275.6479965646	10421035.938473117
3991370.1149523533	6243409.318805254	7141653.092933082	4415433.60359744	6742338.20056984	8641465.111964054	1619747.5010443765	8241306.271458582	5926520.27813406	3886936.5408129147	8238216.448785584	3398606.402570248	5513521.382506986	5412533.145785778	4682495.6022830345	6293997.816651011	616208.1498265737	2484442.2286272747	2261518.8829900506	1517976.532446613	1539092.9910841924	7626553.362763512	9481779.147331733	12545888.7418701	4275294.797627756	4677397.071172353	2543857.571898454	4105656.750762192	796275.6479965646	10264308.713122047
3653038.2594809625	6013586.983434686	7082491.631027357	4243346.982753027	6702878.668839576	8641465.111964054	1618661.6812624303	8241306.271458582	4520821.286685715	3872925.169793178	8238216.448785584	3375721.5509578567	5496191.688974567	5412533.145785778	4453602.234917345	6291854.198977148	599610.8708097155	2481970.678270466	2261518.8829900506	1488847.912753301	680108.5110880748	7626553.362763512	9455081.328197438	12524295.988029307	4261274.004662441	4197800.689658337	2543857.571898454	4078123.9639199157	796275.6479965646	10264308.713122047
3308151.95253498	6013586.983434686	7067754.644021023	4229006.8598729195	6666077.933367831	8641465.111964054	1618578.8107205676	8212075.9906043075	4513930.53342765	3827097.600421981	8234845.653270993	3358241.4817134	5482772.72079293	5116160.395232533	4369076.615513584	4876581.15879069	579107.7272814472	2466976.656915947	2261518.8829900506	1427626.5546414787	608151.944747135	7626553.362763512	9419497.818925787	12524295.988029307	4091850.701152066	4172599.609170316	2526609.600309742	4034981.8894477747	796275.6479965646	10260687.027573818
3308151.95253498	6013586.983434686	7067529.12930378	4196140.582573695	6612502.414033412	8641465.111964054	1610439.376348184	8212075.9906043075	4513930.53342765	3827097.600421981	8158998.767881766	3358241.4817134	5464743.645424361	5116160.395232533	4364284.9561172845	4814516.350435238	579107.7272814472	2002482.9115524867	2261518.8829900506	1408856.5165092547	608151.944747135	7619395.913918247	9382986.413364965	12520832.49689792	4052880.830983239	4169410.097320247	2451753.023417416	3942549.066256034	758937.9122074118	9893707.945867315
3157074.072909623	5872078.858831134	7067482.0948491115	4083268.2347148214	6612502.414033412	8608463.186737847	1610439.376348184	8211395.655264357	4513925.010832998	3822242.7058320576	8144238.7400549	3358241.4817134	5460440.913321276	5116055.94477094	4361275.6327941585	4713509.17668939	569946.1498220423	2002482.9115524867	2261205.8047249047	1408856.5165092547	608151.944747135	7566549.08691005	9382986.413364965	10363485.717062976	3801886.539375398	4169410.097320247	2443578.1039936817	3942549.066256034	758937.9122074118	9779219.086753778
3042896.28027075	5872078.858831134	7067408.406289033	3833979.9415817633	6612502.414033412	8596639.840161346	1610439.376348184	8210149.874905095	4512990.013057974	3822242.7058320576	8142661.491047359	3358241.4817134	5460440.913321276	5067676.930821104	4187349.1464545885	4713509.17668939	569130.3360752634	1833826.5056935407	2260105.2094790027	1377831.528883059	608151.944747135	7476123.554979642	9382986.413364965	10363485.717062976	3801886.539375398	4118382.1416077856	2435859.5020271027	3942549.066256034	758937.9122074118	9537167.6404871
2979773.746778155	5872078.858831134	6849598.146650713	3805326.1738734534	6612502.414033412	8472972.702543454	1610439.376348184	8210131.335294177	4497510.722947845	3822242.7058320576	8142635.480895493	3349113.155817435	5460440.913321276	5067676.930821104	3910449.3798051435	4713509.17668939	567346.03523157	1667975.8198414708	2242057.2809281144	1377831.528883059	608151.944747135	7474870.576007023	9334945.174322322	10363485.717062976	3714107.3084492474	3983164.640386939	2425747.6874672147	3848965.4456747295	758937.9122074118	9384910.99738354
2849463.3012191844	5800267.2331676725	6844824.085990788	3805326.1738734534	6612502.414033412	8472972.702543454	1610439.376348184	8140114.001333223	4454969.776247377	3816886.8846762488	8043203.002425104	3349113.155817435	4599227.282062525	5067676.930821104	3520178.5374574987	4713509.17668939	567346.03523157	1667975.8198414708	2237244.9126083883	1364385.4443524666	542860.7690175362	7473412.917504852	9301680.92433089	10363485.717062976	3703100.751228046	3927534.7112440346	2425747.6874672147	3840701.364887588	758937.9122074118	8415832.490286013
2840413.1894669207	5744935.612383119	6842535.162556603	3805326.1738734534	6596918.787372809	8472972.702543454	1610439.376348184	8136180.878072379	4454758.095645623	3815305.9066063026	8012793.681678583	3348935.3610945987	4488472.841141773	5014437.847287408	3156975.4144113963	4713509.17668939	567346.03523157	1667975.8198414708	2237204.4796142643	1332805.3681485222	542422.4630244079	7473044.392772664	9301680.92433089	10363485.717062976	3703043.126972962	3901611.457084086	2425747.6874672147	3795016.523678459	758937.9122074118	8342684.834841811
2839198.3210238395	5744935.612383119	6540748.753398029	3805326.1738734534	6594543.627125683	8472972.702543454	1610439.376348184	8133194.923307785	4436876.486182666	3815305.9066063026	7843304.816101838	3348935.3610945987	4433453.900122972	5014437.847287408	2801195.679986671	3143561.0789572205	567346.03523157	1610416.3893757802	2234711.399073848	1326771.116027298	542422.4630244079	7456246.264300668	9301680.92433089	10363485.717062976	3703043.126972962	3883003.342301707	2425747.6874672147	3754323.7843878316	756692.3133246342	8229157.391025119
2808178.3644301426	5744935.612383119	6483011.128944644	3793645.574209322	6594543.627125683	8472972.702543454	1294571.2239448363	8033416.773045964	4432724.701200497	3815305.9066063026	7818356.749942112	3335124.1580729843	4433453.900122972	4760405.067125205	2801195.679986671	3143561.0789572205	567346.03523157	1610416.3893757802	2174087.379251704	1326771.116027298	542422.4630244079	7455483.138149203	9229873.801293755	10363485.717062976	3682526.320827333	3828578.9235588894	2375263.993046887	3747121.70425899	749370.2225468126	8068037.400025189
2805958.2891933625	5744935.612383119	6483011.128944644	3790381.129379465	6394598.973525995	8472972.702543454	1294571.2239448363	8033416.773045964	4400112.078599774	3815305.9066063026	7797404.906141468	3333346.1597200315	4336011.311907369	4435716.463906802	2367801.1485084663	3143561.0789572205	567001.2775640858	1609003.010501379	2174087.379251704	1326771.116027298	542422.4630244079	7411016.705962534	9198512.036518315	9395988.62929635	3672057.6124915266	3828578.9235588894	2375263.993046887	3715726.167725864	731705.1435062044	8068037.400025189
2804444.6414890387	5742345.916508346	6409118.015290674	3531928.6205149344	6394598.973525995	8472972.702543454	1294571.2239448363	7998439.786055978	4400112.078599774	3785461.686925643	7796845.086872739	3298447.808984966	4321830.234046279	4435716.463906802	2367801.1485084663	3143561.0789572205	488544.78210830264	1608745.1369542496	2165920.955918111	1326771.116027298	540390.6545057822	7411016.705962534	9198512.036518315	8480110.273023099	3599678.1435795887	3762597.6612287606	2353265.4598027463	3685658.8966460163	678908.7550255449	8068037.400025189
2796524.7453782987	5478778.44348662	6341681.959908581	3531928.6205149344	6394598.973525995	8274876.507613159	1167500.2092053974	7998439.786055978	4400046.11716743	3784993.230098744	7796845.086872739	3298447.808984966	4321830.234046279	4435716.463906802	2367801.1485084663	2895010.4639594587	488544.78210830264	1586360.5934615387	2165920.955918111	1326728.3007121414	493611.8034082826	7411016.705962534	9192562.972321555	8250176.618707856	3564823.853407623	3762597.6612287606	2353265.4598027463	3685658.8966460163	678908.7550255449	8068037.400025189
2794958.9347211258	5466271.919508855	6156464.499331598	3531928.6205149344	6377179.844001209	8196452.821917345	854996.2529637604	7998439.786055978	4396469.989170815	3783839.9568551397	7796845.086872739	3297331.69870418	4321830.234046279	4418711.646957081	2325089.485732432	2895010.4639594587	488544.78210830264	1586360.5934615387	2163238.119758521	1326728.3007121414	486413.0740000377	7411016.705962534	9189478.7938108	8038948.996273044	3564823.853407623	3762597.6612287606	2353265.4598027463	3680448.0580655197	678908.7550255449	8068037.400025189
2789178.0151090818	5466271.919508855	6156464.499331598	3531928.6205149344	6377179.844001209	8196452.821917345	752299.3395942791	7998439.786055978	4379264.210333082	3782447.0396548016	7763416.4895638535	3294311.7926379247	4318038.534720697	4132353.5458266297	2264417.902126406	2894086.7453477746	441046.6746035427	1460432.0155660976	2162742.7586566047	1326728.3007121414	482035.38096066925	7408347.658464623	9157248.431547316	4367368.836680922	3564393.0084756785	3762597.6612287606	2353265.4598027463	3281933.758990783	678908.7550255449	7766893.027615252
2789178.0151090818	5449395.115847504	6156464.499331598	3531928.6205149344	6377179.844001209	8196452.821917345	752299.3395942791	7998439.786055978	4369142.556593383	3782447.0396548016	6929353.161478296	3294217.377000834	4226497.060426774	4132353.5458266297	2161575.223555339	2885902.6800466026	440554.3895990199	1203054.9388310646	2162742.7586566047	1326728.3007121414	480601.5895577523	7407707.949103848	9153966.128309382	4339657.351477144	3564393.0084756785	3762597.6612287606	2353265.4598027463	3281933.758990783	639435.8032802804	7766893.027615252
2785104.0390726277	5449395.115847504	6156464.499331598	3531928.6205149344	6377179.844001209	8196452.821917345	704081.8511982757	7988133.429720649	4369142.556593383	3772468.882377494	6929353.161478296	3291240.965477274	4198940.261038963	4132353.5458266297	2156787.3262457694	2885902.6800466026	437040.10111277364	1203054.9388310646	2162742.7586566047	1326728.3007121414	480048.9571120549	7405521.158587253	9152752.80455769	4338170.2650074875	3564393.0084756785	3759829.5514670024	2353265.4598027463	3281933.758990783	572640.7283206407	7766893.027615252
2732676.9917155174	5341555.883849848	6137791.008575065	3531928.6205149344	6377112.719943934	8195748.969731516	704081.8511982757	7650791.20213798	4118051.5339239514	3772468.882377494	6929353.161478296	3215696.8536384515	4173873.184393591	4132353.5458266297	2154902.623384742	2885902.6800466026	436837.528172432	1202342.216171138	2098034.810736441	1326728.2979180166	480048.9571120549	7405521.158587253	9152527.893155899	4338170.2650074875	3250774.650129808	3759829.5514670024	2353265.4598027463	3281933.758990783	570403.6412457016	7766893.027615252
2679601.1994417384	5340041.370514669	6137462.639566072	3531928.6205149344	6377112.719943934	8182627.76099671	701874.6582994583	7650791.20213798	4118051.5339239514	3681037.3424235815	6812373.298062411	3182417.8919718303	4171378.2177978726	4132353.5458266297	2154902.623384742	2885902.6800466026	436837.528172432	1202222.8861219794	2080718.7520048672	1326728.2979180166	480048.9571120549	7361802.955268343	8988390.129394038	4338170.2650074875	3250774.650129808	3759829.5514670024	2353265.4598027463	3281933.758990783	570403.6412457016	7708265.507899015
2677287.3263273872	5340041.370514669	6060715.111073864	3531735.2362739295	6376708.257984893	8107751.115540919	664177.5432854085	7650791.20213798	4118051.5339239514	3610692.086007661	6802069.1912896605	2875842.9514268124	4171259.645260899	4118352.7961345557	2109594.4558690055	2870147.304105595	436837.528172432	1202021.3105717944	2080718.7520048672	1324500.1141241654	470553.3038746884	7306178.8552411245	8952690.8545831	4338170.2650074875	3250088.948903633	3758349.5646920856	2353265.4598027463	3207949.401078024	562527.4085573094	7708265.507899015
2651734.2991452552	5299703.088985604	6051672.373648725	3530945.8481498393	6361333.708710223	7990414.727347677	664177.5432854085	7649146.892028923	4078909.562749889	3608966.2738364995	6776311.9719111305	2875842.9514268124	4171259.645260899	4108408.77558557	2086666.8923049194	2870147.304105595	436837.528172432	1121372.9001551098	1984238.7754684675	1324326.024701792	470553.3038746884	7300788.100007698	8952690.8545831	4014553.684876967	3176916.6311561815	3758349.5646920856	2353265.4598027463	3194924.4819616284	561007.5917435142	7666241.013722798
2642330.261509238	5299703.088985604	6051023.644433964	3519101.5756555875	6357852.794487762	7990414.727347677	664177.5432854085	7649146.892028923	4076423.1925847526	3568775.9470925797	6772633.176223261	2875842.9514268124	4171259.645260899	4096469.6029328816	2051532.8592099068	2855705.0776802744	436837.528172432	1121372.9001551098	1984238.7754684675	1324326.024701792	468903.6254147816	7300214.401656727	7003062.888427339	3924827.073654005	3176598.426981877	3755409.890494437	2353265.4598027463	3183823.1504783262	561007.5917435142	7666241.013722798
2631735.8601927715	5299407.790711452	6042144.126844082	3519028.612418866	6357813.228095007	7982384.10412835	661095.5374347751	7649146.892028923	4076423.1925847526	3534658.4310010076	6772633.176223261	2850358.7519058487	4171259.645260899	4096068.7762372303	2044266.4909063443	2854461.093695266	436837.528172432	1121372.9001551098	1984238.7754684675	1324326.024701792	468194.0490568346	7288529.616222506	7003062.888427339	3698450.794978868	3176598.426981877	3755409.890494437	2353265.4598027463	3183165.634915954	561007.5917435142	7638546.682679992
2623908.807530434	5296688.440243192	6001235.503263149	3518658.408327269	6356933.501542761	7949738.771133656	659687.2751495205	7640025.375784162	4061910.674506493	3534658.4310010076	6762356.749710431	2821702.4189748806	4171259.645260899	4095161.3660541563	2042010.731156785	2847655.0986781344	436821.54418838525	1116053.5309437898	1984238.7754684675	1324325.9732149192	467342.80317863484	7269510.696959942	7003062.888427339	3603084.0838497854	3176598.426981877	3755409.890494437	2353265.4598027463	3156568.8275056253	555926.249491852	7529657.830884054
2616610.467928418	5275151.896278928	5994042.838208473	3512425.676558333	6356933.501542761	7932678.663445086	659545.5857302165	7635746.058961215	4056284.7712931097	3482510.8015063037	6608395.013695884	2809064.8662179844	4171259.645260899	4091716.2168571637	2037174.2932032293	2845254.2687285547	436821.54418838525	1116053.5309437898	1984238.7754684675	1315803.806103019	467134.8688599614	7262990.452741045	7003062.888427339	3511697.247581905	3176598.426981877	3709067.056572277	2353265.4598027463	3156568.8275056253	550880.8006758834	7529657.830884054
2616585.3444742365	5271222.084240989	5926556.472424136	3512312.603156132	6356933.501542761	7923874.32413348	659545.5857302165	7630136.114613534	4056284.7712931097	3478007.6128347935	6608395.013695884	2802090.612964875	4171249.1921687424	4091646.910276375	2036032.055549101	2845239.4816507166	436821.54418838525	1115088.3852951946	1984238.7754684675	1315803.806103019	466967.01700433466	7262990.452741045	6881366.199260186	3511697.247581905	3167859.22322361	3709067.056572277	2353265.4598027463	3147269.8105134103	550862.7995706128	7435364.252373066
2616507.753518674	5258461.337536154	5926556.472424136	3511475.6800610037	6356828.739525346	7218744.538791478	659545.5857302165	7630136.114613534	4056280.7976949182	3463670.0433546007	6608395.013695884	2799639.1901904084	4171228.796201726	4088759.6577651678	2014702.3386274315	2845239.4816507166	418466.7608671804	1102784.6955437206	1980211.513403479	1315803.806103019	466681.00044288574	7262990.452741045	6881366.199260186	3511697.247581905	3163993.7294782065	3706328.0891414294	2353265.4598027463	3137003.639744495	550859.1762531481	7429778.214535011
2616507.5802177307	5179468.326189334	5926556.472424136	3465106.877258292	6300683.857421904	6614600.680634148	657775.390437661	7630136.114613534	4056278.2713791616	3463670.0433546007	6476382.520880374	2794864.973479433	4171228.796201726	4088759.6577651678	1932899.2411151836	2845237.0833088905	417733.6616276555	1102784.6955437206	1661804.084436337	1310805.9911836702	466681.00044288574	7239825.677610199	6881366.199260186	3511697.247581905	3163993.7294782065	3699753.260253237	2323455.150166238	3137003.639744495	550859.1762531481	7428696.461761601
2615646.068125003	5015346.60796231	5926556.472424136	3253722.8868848546	6300683.857421904	6529905.3813787475	649683.1573468269	7630136.114613534	4056272.1872753776	3452508.819785578	6476382.520880374	2794864.973479433	4171228.796201726	4088307.5096815987	1932899.2411151836	2835051.7402744754	417733.6616276555	1102160.9645070147	1661804.084436337	1307604.409499502	466681.00044288574	7238444.9885812765	6881366.199260186	3511697.247581905	3163985.9609480626	3699753.260253237	2323455.150166238	3137003.639744495	550859.1762531481	7428696.461761601
2615624.8621750823	5015346.60796231	5926556.472424136	3253722.8868848546	6300683.857421904	6503219.268918934	649683.1573468269	7626013.060304102	4056272.1872753776	3440143.0826180414	6476382.520880374	2794864.973479433	4171228.796201726	4088307.5096815987	1932899.2411151836	2825500.3732473482	417733.6616276555	1096779.6018111934	1661804.084436337	1307004.982763806	466681.00044288574	7233115.298560703	6881366.199260186	3511697.247581905	3156693.1828806363	3699753.260253237	2323455.150166238	3135678.853964809	550858.7771326029	7428687.031204036
2615600.122006377	5008135.722012912	5926556.472424136	3238445.626540122	6300683.857421904	6301029.22389243	646505.4042772092	7626013.060304102	4056272.1872753776	3418152.779146426	6463280.5419933	2794864.973479433	4171228.796201726	4088284.922794349	1932899.2411151836	2818998.9281032155	417731.7231730513	1093832.5373776255	1661804.084436337	1306985.917466641	466681.00044288574	7226925.831569257	6881366.199260186	3511697.247581905	3154424.6590580675	3699753.260253237	2323455.150166238	3135678.853964809	550822.9377052519	7419129.803873041
1817168.1979715247	5008135.722012912	5926556.472424136	3238445.626540122	6300683.857421904	5603113.507156057	646304.2442733299	7626013.060304102	4056272.1872753776	3328383.6583539257	6460359.977477976	2794864.973479433	4170283.4687662707	4088284.922794349	1932899.2411151836	2818998.9281032155	417408.2110856498	1072468.6245744461	1642372.3273438	1306985.917466641	466681.00044288574	7225481.1605246505	6881366.199260186	3511697.247581905	3154424.6590580675	3699753.260253237	2065001.7951862055	3135678.853964809	550822.9377052519	7419129.803873041
1817168.1979715247	4896084.727654172	5867161.122609395	3225590.270813167	6300683.857421904	5161122.900412187	646304.2442733299	7626013.060304102	4056272.1872753776	3301237.6873180526	6315690.922408917	2794864.973479433	4132942.073889808	4088284.922794349	1904689.828384598	2779706.7490610783	404878.39429243025	1072468.6245744461	1636608.1004789674	1306985.917466641	454108.0479713929	7225481.1605246505	6881366.199260186	3464369.818099369	3153848.674238041	3697054.196955799	1988622.0168347694	3135678.853964809	550822.9377052519	7419129.803873041
1817168.1979715247	4890803.264395366	5867161.122609395	3111288.945034947	6264188.015135532	5132472.742335197	646304.2442733299	7540959.79261177	4000436.093604987	3301237.6873180526	6260564.2000538865	2788212.337427635	4132942.073889808	4064218.5596471713	1904689.828384598	2779706.7490610783	404878.39429243025	1072412.1924862086	1587524.5604595065	1302613.300348457	454108.0479713929	7163378.509795961	6881366.199260186	3464369.818099369	3114943.0870927325	3697054.196955799	1988622.0168347694	3126715.667298721	507684.16367096733	7398871.627892469
1817168.1979715247	4890803.264395366	5867161.122609395	3083816.9938866436	6263820.173073378	5130301.01823082	643874.6624131469	7208535.971873826	4000436.093604987	3292414.476832919	5927909.497715587	2788200.022573398	4132942.073889808	4063794.2679095995	1904689.828384598	2779706.7490610783	404878.39429243025	1072412.1924862086	1585800.0124561926	1302234.7681975043	454108.0479713929	7163378.509795961	6880991.533100031	3464369.818099369	3110914.5597787662	3696641.0086404993	1941438.3430673864	3126154.6306709326	507684.16367096733	7397558.460612102
1817168.1979715247	4890803.264395366	5867161.122609395	3083816.9938866436	6263820.173073378	5100388.32335092	641473.1380213748	7161378.500073175	4000436.093604987	3292414.476832919	5509521.906579339	2762602.5117888474	4132942.073889808	4055154.7522445414	1904689.828384598	2779706.7490610783	404516.6673425149	1072412.1924862086	1584933.5251006722	1293076.2989938331	454108.0479713929	7163378.509795961	6880991.533100031	3464369.818099369	3108911.826117287	3696641.0086404993	1941438.3430673864	3115460.5928149954	507684.16367096733	7397277.902463558
1817168.1979715247	4867233.523580857	5867161.122609395	3080642.6017395086	6263820.173073378	5087368.347521162	641473.1380213748	7156154.984834122	4000436.093604987	3292239.598043985	5509521.906579339	2760852.6682932517	4132942.073889808	4052094.8015636276	1904689.828384598	2779706.7490610783	403292.8020383868	1072412.1924862086	1581281.800163078	1286518.6816865008	454108.0479713929	7163378.509795961	6880991.533100031	3464369.818099369	3108911.826117287	3692513.760924699	1941438.3430673864	3113556.504515633	507684.16367096733	7389172.381842236
1817133.6742229103	4845668.268007316	5832949.72959888	3080642.6017395086	6262479.137535272	5087368.347521162	641473.1380213748	6694432.190503845	3999959.3052481846	3292239.598043985	5509521.906579339	2760852.6682932517	4132942.073889808	4048894.763866826	1902106.2000195144	2779706.7490610783	403208.6160590488	1065889.431419741	1578105.6306616701	1285029.5715790146	454108.0479713929	7160940.995011949	6880991.533100031	3464369.818099369	3108203.3144503143	3640278.5149382506	1941438.3430673864	3112719.5116694183	505689.2315674034	7380595.977618705
1817041.3409059555	4845254.743411006	5832766.598979731	3080066.3069779384	6260386.159956595	5087368.347521162	640870.1495758237	6646861.668108977	3999954.4098518463	3241680.6078939848	5430386.944962586	2759886.7120862775	4129611.8073161817	4017704.3657418154	1901044.6403843993	2779706.7490610783	403206.2972321223	1065889.431419741	1578105.6306616701	1284491.1039741288	454108.0479713929	7160940.995011949	6880955.249805253	3464369.818099369	3090469.009629707	3640278.5149382506	1940709.2994256464	3071959.7392924274	505689.2315674034	7331747.071435039
1816983.182967741	4639014.630628617	4852829.832246829	3074140.288896092	6237953.2018451225	5087368.347521162	640870.1495758237	6646861.668108977	3996006.80755272	3241680.6078939848	5392458.461497865	2748658.208208769	4129471.758643969	4017704.3657418154	1900742.2109025011	2779706.7490610783	403206.022774764	1061973.5092927827	1578105.6306616701	1278695.3588203192	454108.0479713929	7160940.995011949	6880150.1802906385	3464369.818099369	3090469.009629707	3635766.931641342	1884973.5955003775	3071959.7392924274	505689.2315674034	7331747.071435039
1789682.0117742715	4639014.630628617	4852829.832246829	3047668.202095633	6237953.2018451225	5087368.347521162	640870.1495758237	6646861.668108977	3995084.0605706587	3241680.6078939848	5392458.461497865	2747556.9540528096	4129471.758643969	4017704.3657418154	1900742.2109025011	2779706.7490610783	403206.022774764	1061063.1825474992	1578105.6306616701	1100016.1294828202	454108.0479713929	7160940.995011949	6880150.1802906385	3464369.818099369	3090469.009629707	3633449.0338846385	1861960.3109569675	3071959.7392924274	505689.2315674034	7331747.071435039
1789682.0117742715	4639014.630628617	4852829.832246829	3022783.6704763873	6237953.2018451225	5087368.347521162	640870.1495758237	6646861.668108977	3995084.0605706587	3241680.6078939848	5373891.62477789	2747415.9858895363	4129323.007913065	4017704.3657418154	1900290.1012106647	2779706.7490610783	403206.022774764	1061063.1825474992	1561373.086625248	1053740.6446036121	454108.0479713929	7160940.995011949	6863043.846700389	3464369.818099369	3090433.26485586	3615047.73900109	1861960.3109569675	3071959.7392924274	505689.2315674034	7331530.72463401
1774637.3961860284	4639014.630628617	4773987.524148569	2980632.860422394	6237953.2018451225	5087368.347521162	637398.5324003762	6646861.668108977	3994797.458999079	3222934.3729152447	5370977.193062706	2743234.767360734	4129323.007913065	4017704.3657418154	1900290.1012106647	2633667.8027518694	403206.022774764	1061063.1825474992	1497551.821089464	1035096.4120239079	454108.0479713929	7160387.393683201	6841551.146795536	3464369.818099369	3090433.26485586	3615047.73900109	1772708.0367041763	3051280.811245527	505689.2315674034	7331530.72463401
1774637.3961860284	4639014.630628617	4727609.97547036	2980632.860422394	6237004.570454262	5087368.347521162	637398.5324003762	6646861.668108977	3990470.6985978847	3218923.714264569	5364369.072381881	2741271.535854133	4122845.22065206	4017704.3657418154	1899300.177541313	2574904.667113629	403205.99766473065	1060931.9623937353	1497551.821089464	1032440.6416167165	454108.0479713929	7159134.255884502	6840993.235148728	3464369.818099369	3089609.923274917	2856412.3313589655	1642205.8388508472	3051280.811245527	505689.2315674034	7331530.72463401
1734237.7188984556	4541317.289772174	4727609.97547036	2956523.402905283	6209046.512182046	5087368.347521162	637398.5324003762	6646861.668108977	3990470.6985978847	3218923.714264569	5364369.072381881	2725318.5224515893	4090175.88179747	4011732.758314485	1897603.7454652672	2499729.503782436	403205.99766473065	1038557.2026070573	1497551.821089464	1032440.6416167165	454108.0479713929	7144535.703612496	6718168.424319013	3464369.818099369	3089609.923274917	2793694.3507785234	1640669.823784403	3016485.9693363877	505689.2315674034	7307734.6986371465
1734237.7188984556	4541317.289772174	4727609.97547036	2915897.504995128	6208110.131152297	5087368.347521162	637398.5324003762	6646861.668108977	3988183.6007676376	3218923.714264569	5299862.016389338	2720862.143677135	4085319.2908600867	4007775.945023543	1897484.22602439	2495525.146387911	403204.5975122349	1038557.2026070573	1483755.9075735854	1032016.9539286833	454108.0479713929	7110965.742349322	6718168.424319013	3464369.818099369	3087219.0457256753	2653775.593929184	1640669.823784403	3007548.894493885	499948.52519629046	7307734.6986371465
1734237.7188984556	4541317.289772174	4621916.604138999	2915897.504995128	6208110.131152297	5046897.711266337	637398.5324003762	6643170.714000382	3988183.6007676376	3203604.473164213	5299862.016389338	2720862.143677135	4081643.446948605	4007521.4989159727	1887045.3887301902	2371340.9380834037	403204.5975122349	1038557.2026070573	1483755.9075735854	1030344.7362691454	444086.7732208511	7090594.1519270055	6718168.424319013	3436766.180756669	3087219.0457256753	2613630.571084017	1640669.823784403	2999568.0573023222	499688.0460863873	7307734.6986371465
1734237.7188984556	4541317.289772174	4612560.3363313405	2915897.504995128	6173068.5055867005	5040920.297313728	621503.1332177748	6641819.382779769	3928544.6239993493	3189481.645756595	5158404.659505785	2719484.536908443	4070447.3952775197	4000874.830523318	1883151.4599217887	2371340.9380834037	403204.5975122349	1038557.2026070573	1483755.9075735854	1023417.5538393781	443931.0296809006	6963337.861809114	6718168.424319013	3431976.172605458	3087042.8710375526	2518220.7337396997	1413415.894483749	2999351.653868521	499651.2998820209	7296575.8715887815
1720272.1826516702	4514498.5185793955	4609655.028049465	2881784.6388466326	6165824.097345613	5040920.297313728	621503.1332177748	6637952.187729901	3928544.6239993493	3188633.651594523	5158404.659505785	2713257.8609362715	4053747.1142837927	3996682.932258742	1882602.0204970096	2371340.9380834037	403204.5975122349	1038337.3372990055	1482447.9816679026	1020812.8962539411	443931.0296809006	6963337.861809114	6690487.377692973	3429219.466166609	3080259.955625379	2470997.4227564163	1413415.894483749	2967802.875086268	499630.8724229442	7286081.5030325055
1709026.9774632368	4514498.5185793955	4609654.824462262	2881784.6388466326	6131903.65213347	5040920.297313728	621503.1332177748	6622862.621973657	3900870.8773705624	3184353.954974202	5158404.659505785	2712576.2652128506	4053747.1142837927	3960830.1521622213	1882550.1246323446	2371340.9380834037	403204.5975122349	1038332.6097510478	1481268.1983088104	1016995.7379166619	443931.0296809006	6963337.861809114	6690487.377692973	3429219.466166609	3080187.9359047366	2468451.3882518765	1413415.894483749	2967802.875086268	499629.6144424771	7234721.891801559
1705685.648275775	4485501.116914637	4299594.912430546	2881784.6388466326	6131903.65213347	4956334.284901423	621503.1332177748	6622063.116210237	3900870.8773705624	3184353.954974202	5123337.374327432	2712241.8978040027	4049094.4917911054	3960830.1521622213	1882550.1246323446	2285781.498012709	402445.82936628326	1038332.5580110289	1475341.8939511897	1008407.778847137	443931.0296809006	6963337.861809114	6690487.377692973	3399410.776488676	3080096.6754713436	2331449.2586300913	1413415.894483749	2967802.875086268	499629.6144424771	7234721.891801559
1704200.7603769463	4484561.7397839	4299594.912430546	2864276.191598844	6118044.924601579	4956334.284901423	621191.2168820023	6622063.116210237	3895908.197596986	3184353.954974202	5100515.168580443	2711136.0717899464	4049094.4917911054	3937874.991097197	1882550.1246323446	2282375.0962210395	402437.898067515	1038332.2075406142	1475155.8640866536	1008379.5435319929	440479.9760790826	6963337.861809114	6679713.662665389	3399410.776488676	3079290.8375602113	2331449.2586300913	1335267.1830010884	2964359.060711727	499621.46855742985	7202557.822065544
1692872.1323739965	4484561.7397839	4293814.263100269	2864276.191598844	6112073.596910903	4956334.284901423	621191.2168820023	6621655.2979808	3879760.0531952893	3149374.3711676938	5078889.377783873	2711136.0717899464	4049094.4917911054	3937874.991097197	1882484.498079025	2231627.1037289	402437.88985119807	1037396.4311057244	1474501.2243938586	1008340.3531667257	440479.9760790826	6929461.788046545	6679713.662665389	3399410.776488676	3076667.4560416536	2331449.2586300913	1325376.5522741007	2964359.060711727	473118.13648682577	7194788.460640083
1691858.3439029378	4483022.820674991	4293814.263100269	2864276.191598844	6112073.596910903	4956334.284901423	621168.7811877116	6620999.48197078	3879760.0531952893	3146427.6627534367	5063133.292720391	2702306.9813744435	4048290.4673687597	3937603.6488114074	1881146.9456903886	2212157.250610416	402437.88913687126	1037396.4311057244	1474309.1017621914	907520.5186824289	440479.9760790826	6825540.664410938	6679713.662665389	3398847.048343261	3068532.879217637	2331449.2586300913	1323635.4359101166	2964359.060711727	473118.13648682577	7186372.737944047
1690853.9097278721	4483022.820674991	4274319.8017750885	2864276.191598844	6092084.002717901	4865184.543174741	603421.636304256	6595062.530442533	3858815.923973516	3124054.451598134	5063133.292720391	2611070.556552358	4048290.4673687597	3928372.838269948	1881146.9456903886	2112445.6676269714	402437.85241656844	1037396.4311057244	1474021.914303031	899204.7830250203	440479.9760790826	6784231.559241623	6660669.651976517	3293293.537593784	3065746.1622851035	2319455.7259343592	1315710.062017576	2955535.955227365	471261.94949893566	7143679.5646193
1690361.6050879837	4467679.582119152	4269018.228880379	2844364.76782796	6092084.002717901	4794456.87760758	603405.4653354378	6593749.168804939	3803413.551226219	3120812.3889001864	4927323.36550487	2154477.2744271103	4032565.946618516	3904453.4719974524	1881146.9456903886	2112445.6676269714	402437.85241656844	1037396.4311057244	1468657.233332009	896478.3272119447	440479.9760790826	6559985.171737304	6660669.651976517	3293293.537593784	3032531.77157786	2307168.7350032683	1315710.062017576	2954136.2903630035	471261.94949893566	7143679.5646193
1627306.7214059068	4459416.820261063	4229829.109287474	2844364.76782796	6056331.733691891	4751824.505633653	603378.9776424611	6556115.255116369	3741166.887057196	3119635.5967600886	4891179.587408622	1657533.3522698744	3932136.555829728	3903798.3643164835	1881146.9456903886	2112445.6676269714	402437.85241656844	1037396.4311057244	1467190.654749487	802979.3402150352	440479.9760790826	6550576.107278837	6536567.483543303	3234792.521527063	2721519.4497910785	2305027.406026139	1280138.5939808222	2937090.259575845	464881.1993104285	7059244.18387302
1627306.7214059068	4454806.36268585	4207935.843293587	2818487.8126562303	6056331.733691891	4751824.505633653	603378.9776424611	6556115.255116369	3707374.6954112635	3119300.683598958	4891179.587408622	1640799.1731794435	3932136.555829728	3870981.3851359272	1880868.7632587203	2112445.6676269714	402437.85241656844	1037396.4311057244	1460228.4475245422	790664.6747740362	440479.9760790826	6489903.2760052765	6536567.483543303	3234792.521527063	2721519.4497910785	2299752.6570078214	1280138.5939808222	2926414.9256407637	452671.59071426396	7051432.460274119
1627306.7214059068	4450122.198704459	4201538.330681691	2818487.8126562303	6056331.733691891	4748336.514489573	583318.0036677028	6556115.255116369	3706066.4175430313	3079603.779211611	4885755.671683214	1634233.7195743392	3932136.555829728	3870981.3851359272	1880792.1355827684	2112445.6676269714	402437.85241656844	1037396.4311057244	1460228.4475245422	790647.2101426711	440479.9760790826	6489903.2760052765	6536567.483543303	3233391.7413781667	2721519.4497910785	2288491.580699773	1280138.5939808222	2926414.9256407637	452671.59071426396	6982691.098623574
1627306.7214059068	4173556.090027108	4194769.394794151	2806931.494664938	6056331.733691891	4693867.01887046	583318.0036677028	6556115.255116369	3706066.4175430313	3078193.683845498	4684884.840389119	1589752.8123410866	3932136.555829728	3868370.8877497124	1880792.1355827684	2089817.0023815178	402437.85241656844	1037396.4311057244	1453154.1331753992	784721.7750981603	440479.9760790826	6485215.620419845	6536567.483543303	3122010.024425014	2667563.889954544	2288491.580699773	1280138.5939808222	2864553.871557873	450892.102886754	6917248.062911377
1627306.7214059068	3881711.6385223223	4187644.680670597	2780028.0628663693	6056331.733691891	4693867.01887046	583318.0036677028	6556115.255116369	3706066.4175430313	3069956.508431385	4684884.840389119	1440823.062223724	3923436.220375624	3816175.1753801154	1880712.1171977231	2089817.0023815178	402435.6149389477	1037396.4311057244	1418275.882655762	783857.3675845121	440479.9760790826	6485215.620419845	6522476.586745132	2942140.558256337	2541253.7715642327	2288131.190228148	1279283.4343715543	2864553.871557873	445161.33730891685	6706484.029392264
1627306.7214059068	3881711.6385223223	4143265.0593708036	2780028.0628663693	6055757.653244884	4693867.01887046	579996.2387147823	6548952.828312261	3701736.4678385835	3069945.4891021596	4684884.840389119	1187788.2803511699	3923436.220375624	3753640.1870572865	1880712.1171977231	2089817.0023815178	402435.6149389477	1037396.4311057244	1418275.882655762	779521.0816702058	440479.9760790826	6485215.620419845	6522476.586745132	2938056.461712108	2538244.463691895	2287799.1486548763	1274734.7144948968	2855025.9052479565	445161.33730891685	6689510.854990749
1627306.7214059068	3638882.3553137337	4140946.8496778863	2780028.0628663693	6052559.318298545	4687784.993064647	579128.070444471	6546898.081034143	3700818.2764763497	2988554.8852750063	4684884.840389119	1177501.722410121	3917185.4176784246	3753640.1870572865	1880471.4946122828	2086311.8735577236	402435.6149389477	1037396.4311057244	1418275.882655762	779521.0816702058	439093.81722940446	6374117.69527914	6522476.586745132	2932860.2614965364	2535499.2729909183	2286407.589922344	1274734.7144948968	2855025.9052479565	445161.33730891685	6689510.854990749
1627306.7214059068	3638882.3553137337	4129583.948886788	2775536.068373247	6051880.034442791	4664430.843457064	578809.1608870265	6546799.749481162	3700594.235292571	2959660.226194548	4684884.840389119	1115841.2639579666	3897993.6946415068	3753640.1870572865	1880346.2229694454	2081466.307378444	401662.5597894748	1037396.4311057244	1418275.882655762	778733.7696020538	439093.81722940446	6374117.69527914	6522106.698442535	2926837.202315324	2535499.2729909183	2136988.628534434	1274620.2326188846	2855025.9052479565	445161.33730891685	6671862.94468258
1627306.7214059068	3638882.3553137337	4127651.8394707753	2701863.434375845	6051589.3520914875	4663729.058411355	571410.6658883379	6546799.749481162	3698846.493806564	2958480.4940313655	4684884.840389119	839906.6808022691	3897993.6946415068	3753640.1870572865	1880338.491259966	2076973.3362374306	401662.5597894748	1037360.9070170601	1418275.882655762	778594.681295272	439093.81722940446	6374117.69527914	6521669.765203948	2919005.74879703	2535499.2729909183	2038885.5492782486	1274620.2326188846	2855025.9052479565	444631.8786208184	6671862.94468258
1608423.5160818442	3627428.907179544	4127651.8394707753	2700149.166601831	5954879.0217545945	4663682.271081531	571163.6485359595	6451312.297741857	3668606.726783959	2954192.8792976774	4668549.631761061	839906.6808022691	3897993.6946415068	3752333.017184581	1880338.491259966	2076973.3362374306	401628.08076119807	1023614.4108266206	1408819.6665750584	777771.1379121586	439093.81722940446	6373060.246507011	6455573.451268718	2917285.93753645	2458687.856622355	1889085.7871263558	1274620.2326188846	2846016.45967292	437514.0642911458	6616014.880521257
1608423.5160818442	3595348.344259017	4123690.6354174605	2699369.339653498	5954879.0217545945	4663649.024959037	569758.8901565942	6451312.297741857	3665792.669267194	2933282.73940834	4645288.031158653	829755.472642728	3897993.6946415068	3749974.5245029423	1880338.491259966	2076973.3362374306	401624.37081258756	1022306.4931882767	1408819.6665750584	773265.7508991817	439093.81722940446	6373060.246507011	6455573.451268718	2916647.849144696	2368854.5999807585	1877505.583886486	1274620.2326188846	2846016.45967292	437373.9459705438	6616014.880521257
1604548.8741012984	3553062.134101688	4122689.912547805	2699369.339653498	5954879.0217545945	4649487.878475071	569239.8020222925	6451312.297741857	3665792.669267194	2933282.73940834	4635576.204106808	823403.1784877558	3889894.244136058	3749974.5245029423	1877647.5666268514	2071831.2053698269	401616.41947505926	1022270.5532401656	1408819.6665750584	763007.5182956626	438177.01068715507	6373060.246507011	6455573.451268718	2916647.849144696	2368854.5999807585	1875806.6914210673	1258704.3528333113	2765219.5639119386	437373.9459705438	6616014.880521257
1604548.8741012984	3534421.5889941445	4069262.1232335973	2699369.339653498	5954879.0217545945	4649487.878475071	569239.8020222925	6451312.297741857	3641971.2451055185	2933282.73940834	4634177.863695271	820592.2969081072	3889894.244136058	3749918.2581933215	1877647.5666268514	2069214.7719848503	401613.99426402175	1022270.5532401656	1408819.6665750584	763007.5182956626	438122.24925226695	6373060.246507011	6455573.451268718	2841476.92322037	2368854.5999807585	1863419.2172580003	1258704.3528333113	2693804.9882087456	437038.6514371029	6616014.880521257
1603332.367262021	3518604.090982708	4069262.1232335973	2695969.8264058814	5954879.0217545945	4646385.699047623	568875.1703677912	6451312.297741857	3638510.8421611423	2933282.73940834	4593242.710661878	820378.195524832	3887305.654698339	3749918.2581933215	1876826.9579280948	2054624.8467058716	400613.78943087667	1022247.989917093	1408819.6665750584	762979.991307421	436369.35133822163	6368988.117696544	6455573.451268718	2841476.92322037	2368854.5999807585	1863419.2172580003	1258704.3528333113	2693804.9882087456	428593.58274799795	6616014.880521257
1596814.182767695	3507085.841935314	4069262.1232335973	2669126.4419524604	5954879.0217545945	4646385.699047623	568344.4759595171	6451312.297741857	3637957.169495555	2933282.73940834	4589054.070445241	820378.195524832	3887305.654698339	3677451.9883843	1876826.9579280948	2053535.190459721	400173.77816669294	1022242.6476673464	1408819.6665750584	762946.9756942617	436156.9856540784	6368988.117696544	6455573.451268718	2841476.92322037	2368854.5999807585	1859951.746901729	1258704.3528333113	2693804.9882087456	428593.58274799795	6614175.391422246
1576447.8687971202	3507085.841935314	4069262.1232335973	2651342.621489177	5948621.14241518	4646385.699047623	568344.4759595171	6448871.310954972	3637442.2040323704	2932959.156095436	4588728.5459295325	716281.8015354603	3887305.654698339	3677451.9883843	1876826.9579280948	2052749.9531888533	400064.2044549986	1014855.0122336647	1405416.499146245	758467.3105075352	436138.29123590386	6368988.117696544	6404805.714586665	2841476.92322037	2368854.5999807585	1841750.5684877695	1235146.6093311466	2690204.2121925075	428593.58274799795	6534913.878768388
1576447.8687971202	3507085.841935314	4052598.284680252	2651342.621489177	5948621.14241518	4603885.864732249	564542.4140091348	6448335.140621754	3636896.6080344263	2932959.156095436	4554967.4125061	714710.9750641248	3834044.734422622	3677451.9883843	1553093.9740366547	2042764.3612092026	400064.2044549986	1012578.7132609815	1400853.0827826937	758273.1554638196	433616.32927122596	6368988.117696544	6404805.714586665	2834551.012664593	2049288.9809967265	1806282.6386308684	1235146.6093311466	2690087.1625713613	428593.58274799795	6534913.878768388
1576447.8687971202	3480507.314648064	4052598.284680252	2651342.621489177	5948621.14241518	4603023.777657096	564542.4140091348	6447823.685150975	3628289.9312917995	2929950.063309352	4520732.575917513	714710.9750641248	3834044.734422622	3677451.9883843	1543020.3452617628	2042764.3612092026	398908.0628024689	1012112.0903101414	1400853.0827826937	758273.1554638196	433616.32927122596	6353648.523302018	6404805.714586665	2832371.2421830487	1981436.034402254	1801071.7402837647	1235146.6093311466	2690087.1625713613	428593.58274799795	6534913.878768388
1576447.8687971202	3480507.314648064	4050417.807649791	2646793.758508601	5948577.340874549	4603023.777657096	555428.2205032703	6378729.739755296	3621439.885311124	2907517.0876914696	4508473.065142712	714710.9750641248	3834044.734422622	3634260.2800143543	1525781.4126817002	2042764.3612092026	394026.31181307416	1012112.0903101414	1397065.8188301688	758273.1554638196	433616.32927122596	6339327.905862065	6404805.714586665	2832371.2421830487	1981062.2821927508	1793956.261587657	1235146.6093311466	2639741.137826595	428587.34590305283	6534913.878768388
1576447.8687971202	3480507.314648064	4047649.09963488	2646793.758508601	5924481.808800371	4602243.6687792335	555428.2205032703	6378729.739755296	3610377.7422996983	2907517.0876914696	4500641.780990349	714675.5943576886	3834044.734422622	3633270.4304041425	1519936.1922296458	2042764.3612092026	393917.56304812664	999667.8378937568	1397065.8188301688	757955.1205915384	433616.32927122596	6339193.000120046	6390041.619821651	2830748.2811145717	1980760.0372935075	1787673.843819372	1235146.6093311466	2639741.137826595	428159.4672419423	6534913.878768388
1576447.8687971202	3480507.314648064	4043306.1368376287	2638829.1718943124	5924481.808800371	4601263.312907316	555428.2205032703	6378729.739755296	3610377.7422996983	2895583.7154545886	4500641.780990349	714672.9535547172	3834044.734422622	3598107.9708542996	1502837.6492626353	2042522.235392702	393917.56304812664	999667.8378937568	1397065.8188301688	757148.3532758467	433616.32927122596	6327652.336454184	6390041.619821651	2812660.0671864133	1980140.4983516054	1786089.3244358809	1235146.6093311466	2639741.137826595	425753.8449607272	6534913.878768388
1570636.144942325	3407605.2677126853	4040893.9292214937	2637567.4017738495	5924481.808800371	4601078.959015303	555428.2205032703	6378729.739755296	3607719.380548915	2892059.474806592	4500641.780990349	714569.8193182318	3834044.734422622	3598107.9708542996	1502837.6492626353	2042404.3193143753	393914.9753411501	999667.8378937568	1397065.8188301688	757148.3532758467	433616.32927122596	6327357.640922042	6390041.619821651	2812660.0671864133	1978513.2760680742	1786089.3244358809	1228966.8535020398	2033819.9416263758	425753.8449607272	6526844.157314024
1565265.8837162955	3407605.2677126853	4040893.9292214937	2624997.5035363752	5911623.68533456	4597197.045549417	555428.2205032703	6358256.092024591	3575717.9748380994	2892059.474806592	4408089.187517334	709807.6689144887	3833376.4080713354	3582964.5592684224	1502837.6492626353	2041701.8089545148	393914.9753411501	998082.9832114845	1393342.811616576	747205.5974159295	433616.32927122596	6315280.15083248	6389514.147728203	2812660.0671864133	1956558.7217567232	1785202.0422018664	1222725.8987448832	2028334.5448580694	424299.8030072013	6513942.539616353
1565265.8837162955	3407605.2677126853	4040893.9292214937	2624997.5035363752	5872710.557294462	4596183.335070226	555428.2205032703	6358256.092024591	3575717.9748380994	2892059.474806592	4408053.296958875	709807.6689144887	3832349.9415756846	3582964.5592684224	1495063.9493911252	2041360.7531287228	393910.6391908985	996742.6181247481	1391918.0568641182	747205.5974159295	433464.9700335562	6315280.15083248	6389420.9099012	2812660.0671864133	1956558.7217567232	1785202.0422018664	1222725.8987448832	2028334.5448580694	424299.8030072013	6513942.539616353
1565265.8837162955	2988403.0692095254	4040893.9292214937	2624997.5035363752	5872710.557294462	4591939.847293747	555352.5594989859	6358256.092024591	3544626.789191251	2889061.275714915	4407819.836557979	709807.6689144887	3832349.9415756846	3582964.5592684224	1433359.2683121131	2041207.2524170466	393890.82377146056	996742.6181247481	1391815.5559874892	746465.6793306991	432895.63944350043	6315280.15083248	6388127.0524366675	2812660.0671864133	1956558.7217567232	1785202.0422018664	1222725.8987448832	2028326.6989564863	424299.8030072013	6510269.930969394
1565265.8837162955	2988403.0692095254	4040893.9292214937	2618950.5552340974	5628822.277699279	4580436.112586392	555352.5594989859	6114319.76574811	3285559.337976738	2889061.275714915	4400486.742374573	709807.6689144887	3832349.9415756846	3553972.894653204	1431410.1676100472	2040915.4203131702	393889.70496972586	976327.747621377	1391815.5559874892	743324.8236638218	432874.7737713205	6298755.026022981	6022986.020864932	2789562.8277742383	1935182.3258593278	1785202.0422018664	1222725.8987448832	1925296.3044817382	424299.8030072013	6510269.930969394
1565265.8837162955	2893689.5826051137	4026985.022379319	2618950.5552340974	5628822.277699279	4568212.465609225	554957.832725445	6114319.76574811	3279161.9758596406	2889061.275714915	4399679.554353974	709807.6689144887	3832301.774781698	3553972.894653204	1431410.1676100472	2040915.4203131702	393796.15906202095	963936.5338354046	1391544.1475809158	742852.727454176	432874.7737713205	6274924.567044034	6022986.020864932	2780024.7933228076	1922078.3304084695	1785202.0422018664	1222725.8987448832	1882751.7727576285	424299.8030072013	6510269.930969394
1565265.8837162955	2893689.5826051137	4026985.022379319	2618950.5552340974	5612062.683029703	4568212.465609225	554086.9395632495	6114319.76574811	3279161.9758596406	2889061.275714915	4384429.76774493	693960.1679430915	3821962.4456023583	3553972.894653204	1422109.8797443423	2036500.8798623034	393743.9758394442	954668.7118293034	1386151.9158494996	742852.727454176	432305.56290274556	6274924.567044034	6022986.020864932	2779919.2518801717	1882017.548276169	1785202.0422018664	1222725.8987448832	1765512.0767553656	424299.8030072013	6510269.930969394
1565265.8837162955	2893689.5826051137	4026985.022379319	2616665.4360057293	5606509.346454514	4568212.465609225	554086.9395632495	6059636.926212726	3271960.1446099565	2884669.9119148627	4375086.962716304	693960.1679430915	3821962.4456023583	3538134.952034929	1420301.553784509	2036500.8798623034	393743.9758394442	938760.2988492089	1386151.9158494996	742537.0729469496	432305.56290274556	6274924.567044034	6020768.179710455	2779919.2518801717	1554796.3693259594	1785202.0422018664	1222725.8987448832	1765512.0767553656	423805.88179662253	6510269.930969394
1565265.8837162955	2891629.3388789943	4026922.544517347	2616665.4360057293	5597435.931489431	4549311.025079324	548806.1103382604	6059636.926212726	3271590.07978373	2870871.3190132417	4373009.762414185	691576.1694144609	3821962.4456023583	3538134.952034929	1420301.553784509	2035910.6216762355	391456.15338247846	938760.2988492089	1386151.9158494996	741728.3509537766	432023.36980076693	6274924.567044034	6020768.179710455	2732788.4534543254	1360237.453768425	1785202.0422018664	1222725.8987448832	1758745.839816722	423805.88179662253	6510269.930969394
1565265.8837162955	2875379.2950616544	4026922.544517347	2616482.7339251773	5579612.100310255	4547668.621192741	547752.3423510104	6059069.009326504	3220711.946801303	2866897.8197871726	4319718.1383062545	691576.1694144609	3807557.439920242	3538134.952034929	1420301.553784509	2035905.156313498	391456.15338247846	938286.7959500083	1386151.9158494996	741728.3509537766	431967.6986540722	6274924.567044034	6020768.179710455	2732788.4534543254	1348956.8208728263	1785166.818656331	1222725.8987448832	1724349.8690824513	423805.88179662253	6510269.930969394
1394642.987943403	2875379.2950616544	4026922.544517347	2616482.7339251773	5569207.680409424	4546571.542977538	547752.3423510104	6047189.662100005	3220711.946801303	2856631.9818427972	4319718.1383062545	691576.1694144609	3807557.439920242	3538134.952034929	1420301.553784509	2035905.156313498	390521.43147892435	938278.5190976696	1386151.9158494996	741259.908307293	431967.6986540722	6274924.567044034	6000201.627758788	2730752.910039826	1343503.3493985415	1785166.818656331	1220858.95390178	1724349.8690824513	423805.88179662253	6503567.152299015
1305191.7220192002	2848846.562951646	4026922.544517347	2596555.716565009	5569207.680409424	4546084.134602678	547752.3423510104	6025457.731547048	3220711.946801303	2856631.9818427972	4319718.1383062545	691576.1694144609	3807557.439920242	3520091.644224851	1396033.1886642938	2035881.0650295846	390521.43147892435	938278.5190976696	1366035.1150400478	730272.3668552609	431967.6986540722	6239870.1074723955	5996949.128313575	2730752.910039826	1321457.9896905795	1785166.818656331	1216579.968944846	1724349.8690824513	423805.88179662253	6489550.749459581
1111565.0292893087	2848846.562951646	4024469.0934612663	2596555.716565009	5569207.680409424	4540624.187480446	542688.0217501362	6021895.814028634	3214288.517613294	2856631.9818427972	4319718.1383062545	691576.1694144609	3798757.4042942645	3505653.804537696	1391518.1890472495	2034286.2525912812	390368.78581823874	931852.6336885998	1366035.1150400478	730272.3668552609	431649.7581717608	6239870.1074723955	5967749.018491247	2730752.910039826	1284241.5089697235	1784146.3091351255	1216579.968944846	1714603.6009510802	423805.88179662253	6478231.860527031
1004296.0809115496	2848846.562951646	4024469.0934612663	2596555.716565009	5567905.864465488	4540624.187480446	529847.0593604645	6021553.641640777	3187517.831724962	2848525.246928335	4319718.1383062545	691576.1694144609	3782405.122547004	3502630.4718084387	1391518.1890472495	2034286.2525912812	390175.50011945295	929061.3874151576	1366035.1150400478	725534.909173369	430845.85240902635	6212012.098377044	5954802.256092122	2730752.910039826	1278077.280375305	1784134.4403343594	1210683.6917748207	1714603.6009510802	423753.69244799914	6450334.994399974
1004296.0809115496	2848846.562951646	4024469.0934612663	2596555.716565009	5567905.864465488	4540624.187480446	529847.0593604645	6019392.064789131	3186110.681278887	2848525.246928335	4318276.423900807	690600.1395786739	3782405.122547004	3502630.4718084387	1388532.2761190345	2034286.2525912812	390165.1050681472	929015.2199590501	1366035.1150400478	723899.0068428558	430475.99920677894	6210215.657460104	5954802.256092122	2730752.910039826	1250325.042874113	1784121.8398694945	1210683.6917748207	1703191.7517168613	423753.69244799914	6441349.2017502235
1004296.0809115496	2848846.562951646	4024469.0934612663	2596555.716565009	5567905.864465488	4540090.694952263	529847.0593604645	6016160.972112832	3186006.382668777	2848525.246928335	4316018.802108642	690175.3154566225	3782405.122547004	3480176.1636980134	1384708.9072370843	2034286.2525912812	390155.4654538017	929015.2199590501	1366035.1150400478	722154.759132719	430466.3106752414	6210215.657460104	5942800.363429324	2730752.910039826	1250325.042874113	1784104.540264136	1208981.33043501	1702852.7185537915	423753.69244799914	6425698.751221136
999401.5687428564	2758394.7625847314	4020970.599128096	2594940.924902966	5567905.864465488	4529738.187113329	523731.92210423923	6003363.205343027	3140203.435700706	2823868.529547964	4292809.050172215	687212.0847215661	3782405.122547004	3465027.6873177467	1382922.708653051	2034126.3290687727	390154.5105227173	929015.2199590501	1366035.1150400478	717543.2025352699	430466.3106752414	6205820.006599624	5942800.363429324	2721001.8095513377	1250325.042874113	1784080.5967449332	1206436.6687920743	1636367.932944844	423753.69244799914	6423981.47399816
999401.5687428564	2758394.7625847314	4017764.8195373267	2586013.0610277667	5564823.668286041	4527753.054811743	523731.92210423923	5997278.554807256	3140203.435700706	2823868.529547964	4273524.855401326	685353.161443359	3779260.560930883	3428566.437633032	1380271.5085267718	2030242.7808706188	388049.06335588894	926899.3446336858	1364419.0707732511	717543.2025352699	428078.55049944716	6205820.006599624	5942800.363429324	2715804.155451317	1239010.6715491684	1784080.5967449332	1206436.6687920743	1627982.0579950456	423525.5933427728	6416171.56055087
992632.0201556346	2758394.7625847314	3995863.5249793576	2586013.0610277667	5564823.668286041	4527753.054811743	523731.92210423923	5997278.554807256	3140203.435700706	2823868.529547964	4273524.855401326	683194.7878780335	3779260.560930883	3313804.1020114943	1380271.5085267718	2022143.4371877192	387457.80046054337	926899.3446336858	1364321.550262016	717543.2025352699	426889.26190993696	6171069.76330662	5941119.1723700585	2705260.9591853777	1239010.6715491684	1776386.498706774	1206430.755743537	1589140.2131547343	423313.8329053513	6416006.2631559735
840556.3836770195	2757131.279689312	3995863.5249793576	2586013.0610277667	5560996.154025619	4527753.054811743	520100.70279775944	5993721.108604079	2716552.7301229127	2812161.625002559	4273524.855401326	680028.7117283118	3779260.560930883	3312749.0372064076	1380271.5085267718	2020893.6940103911	387457.80046054337	926899.3446336858	1364302.6846356967	433388.40868367744	426077.7536298496	6167031.7081098175	5933058.9899350675	2700700.388489885	1237881.2385705705	1775988.9325482864	1206430.2989322178	1581055.3818470533	421957.6977301258	6377816.624837453
740924.0146968001	2748262.602498539	3995863.5249793576	2586013.0610277667	5557720.882545197	4179192.1878290405	518116.7895728248	5989564.157527033	2716552.7301229127	2810505.5626139105	4273524.855401326	680028.7117283118	3779260.560930883	3312749.0372064076	1380271.5085267718	2020893.6940103911	387457.80046054337	926139.7279529246	1364302.6846356967	420745.7008522212	425739.4488498452	6163972.385593321	5926638.372551477	2700700.388489885	1237881.2385705705	1775988.9325482864	1194776.581013183	1578726.7817051378	421491.53396731114	6377816.624837453
740924.0146968001	2748262.602498539	3995863.5249793576	2586013.0610277667	5539794.363597965	4179192.1878290405	515513.9894839475	5971483.971104597	2716552.7301229127	2805494.5503033875	4259806.1686107535	680028.7117283118	3779149.1305161277	3245537.217476076	1380243.6935211914	2020893.6940103911	387457.80046054337	910401.5876199107	1364302.6846356967	420745.7008522212	424918.34409946157	6150945.806045241	5915601.880129957	2700700.388489885	1209658.1310965791	1775457.0655407084	1194776.581013183	1539679.1490161999	420838.4091189401	6372331.121680168
736074.2989474775	2708682.7174546146	3995863.5249793576	2583494.7775042295	5539622.475732245	4101082.6706710346	515513.9894839475	5971100.401441476	2716552.7301229127	2805494.5503033875	4255040.744067309	680028.7117283118	3775713.289245591	3245537.217476076	1380222.2353040832	2020893.6940103911	387454.16452353995	891717.5790166493	1363837.6109210579	411530.10927508125	424794.0685914486	6149401.097846058	5915601.880129957	2700700.388489885	1209658.1310965791	1775457.0655407084	1194395.7018005247	1539679.1490161999	420777.0516755075	6356882.74778921
722426.2431702038	2708682.7174546146	3995863.5249793576	2583401.9211104945	5529062.966186664	4101082.6706710346	510278.0530031494	5964276.819560073	2716552.7301229127	2771854.4326573396	4255040.744067309	680025.8818729778	3775652.682393928	3245537.217476076	1380222.2353040832	2020893.6940103911	387160.92212026	891717.5790166493	1363817.3107285588	374187.4613304375	424376.7777186352	6149401.097846058	5914353.540845421	2700700.388489885	1208056.6749367772	1775391.6311627394	1194395.7018005247	1533184.0020426335	420776.56548932544	6296863.975490077
717799.9579555885	2707258.246440515	3957418.3270827867	2577822.4403878367	5529062.966186664	4101067.1146403924	506402.7424141504	5960457.781744301	2716552.7301229127	2752601.5945468657	4239578.100017058	670340.3444189221	3762024.074250374	3156630.931547521	1366536.7211719444	2003593.5630208412	387160.92212026	891717.5790166493	1363765.236571588	372782.46766227315	423150.0658105385	6116065.149000565	5902563.02931362	2670817.362116795	1208023.7377117197	1771804.5693140235	1194374.2594054993	1506834.3315283284	420726.7445403574	6296863.975490077
706277.109705878	2707258.246440515	3957418.3270827867	2576375.5825165375	5528054.496645659	4024133.657300863	506402.7424141504	5957237.006479305	2716552.7301229127	2752601.5945468657	4239578.100017058	670326.6977981264	3759487.10424352	3156381.641777968	1366536.7211719444	2003593.5630208412	387160.92212026	888940.1428885447	1353606.776379689	372782.46766227315	421166.75610859087	6116065.149000565	5900126.28502341	2591380.24311347	1207831.7455007597	1770486.3454444723	1194374.2594054993	1484695.6576452872	420507.8755398754	6296863.975490077
704301.9842825041	2707258.246440515	3957418.3270827867	2576375.5825165375	5528054.496645659	3980055.4630371975	506402.7424141504	5957237.006479305	2716552.7301229127	2724384.046850241	4223011.464844744	670326.6977981264	3759487.10424352	3150793.064723095	1366536.7211719444	2003593.5630208412	387160.92212026	888940.1428885447	1348854.9441906093	368873.7017422811	421166.75610859087	6116065.149000565	5761740.6923101405	2360279.3931772937	1207800.7937719107	1770486.3454444723	897929.7533584521	1484694.1691868945	420507.8755398754	6296863.975490077
660043.4883008518	2707258.246440515	3957418.3270827867	2569943.664841892	5527165.61979888	3979859.945196093	506402.7424141504	5957237.006479305	2687165.2829032787	2724384.046850241	4220545.532178347	670326.6977981264	3750885.131582957	3147600.8073430457	1366536.7211719444	2003593.5630208412	387160.92212026	888940.1428885447	1340341.1851509227	334420.21530294535	421129.92788394063	6103905.077355366	5533581.589345646	2360279.3931772937	1207800.7937719107	1770486.3454444723	825648.0336568947	1459898.1301657937	420499.7456534571	6275189.086937457
657356.9886709428	2707258.246440515	3957418.3270827867	2544605.4308511703	5525486.255871502	3969365.1549784914	506402.7424141504	5956685.001259112	2687165.2829032787	2722152.453688049	4220321.631555674	670323.9922551154	3745623.026889437	3147600.8073430457	1365808.8387281403	2003331.3228204942	387159.3387562906	888940.1428885447	1340341.1851509227	334420.21530294535	421129.92788394063	6103905.077355366	5533581.589345646	2291607.29894113	1207800.7937719107	1770486.3454444723	803905.6064723046	1446528.1677502322	420499.7456534571	6275189.086937457
657292.2283102648	2707192.479432576	3948036.340557577	2544472.79894623	5524475.848919632	3962939.254391281	506402.7424141504	5956263.878886963	2686860.3006789736	2720561.2093276004	4217549.693051	667564.5809338507	3737217.5721272808	3147600.8073430457	1359394.801299784	1954347.2670443142	387159.3387562906	888940.1428885447	1340341.1851509227	334420.21530294535	421004.8151687058	6103905.077355366	5479598.9954510145	2291607.29894113	1207800.7937719107	1770430.6502512465	769154.266331966	1437669.6048464722	420499.7456534571	6275189.086937457
657292.2283102648	2702674.512979611	3948036.340557577	2539965.5049303686	5524475.848919632	3962939.254391281	506402.7424141504	5956216.138835248	2208091.1940030404	2720561.2093276004	4178841.5056115407	665147.9269577985	3737217.5721272808	3147600.8073430457	1353701.2434120697	1952429.1642082497	387159.3387562906	883768.5837783443	1331990.9368348185	334420.21530294535	419584.6706757846	6103905.077355366	5419111.126722513	2291607.29894113	1207800.7937719107	1769091.9000596476	769154.266331966	1437669.6048464722	420499.7456534571	6275189.086937457
657292.2283102648	2702042.1963287126	3948036.340557577	2539686.1593638146	5524475.848919632	3798106.024488599	506402.7424141504	5956212.8606709475	2067271.2440980447	2719081.4502939107	4178841.5056115407	664993.800817314	3737217.5721272808	3144607.1219858304	1353700.7531019375	1927919.1890354243	387159.3387562906	883768.5837783443	1331953.972876971	334420.21530294535	419582.61420416884	6103905.077355366	5419111.126722513	2088467.4802936586	1207800.7937719107	1768452.41833393	761366.1078659862	1436331.5623172598	420499.7456534571	6275189.086937457
656926.877635546	2702042.1963287126	3941401.2801043447	2536154.674567706	5524475.848919632	3798106.024488599	500984.4875458161	5956212.8606709475	1850266.4747142126	2708819.3868660964	4178841.5056115407	656723.9578224249	3734931.1297854325	3140518.3560180673	1351625.6859152655	1927919.1890354243	387159.3387562906	883768.5837783443	1330068.4454127261	334420.21530294535	363086.61239134055	6102234.233059118	5387346.9606430875	2088467.4802936586	1045806.5379401584	1767074.6658977966	761366.1078659862	1436331.5623172598	420499.7456534571	6275189.086937457
633979.9546066442	2702042.1963287126	3938898.449590727	2529667.8277164623	5524475.848919632	3798106.024488599	500984.4875458161	5956212.8606709475	1605384.9033757055	2708819.3868660964	4177207.471703551	654537.6728782672	3734931.1297854325	3140518.3560180673	1350849.6274326413	1924425.1576790358	387159.3387562906	883768.5837783443	1329787.3351259152	318680.36686574813	363086.61239134055	6047937.30602954	5292248.232816515	2088467.4802936586	1045806.5379401584	1767074.6658977966	583915.3933026263	1414105.2437904184	420499.7456534571	6275189.086937457
627208.0513390985	2702042.1963287126	3928380.3103731684	2529366.064442308	5519185.467046564	3639621.2503449097	500182.99130452715	5955942.341492912	1605384.9033757055	2708819.3868660964	4168131.399716902	653185.5988240684	3734931.1297854325	3137089.612048242	1350144.5468494487	1893949.3144700956	387159.3387562906	883768.5837783443	1329786.3706963572	314696.8999844384	358569.2760530793	6047826.104103776	5292248.232816515	1984746.7181832304	1045806.5379401584	1767074.6658977966	583005.4928502019	1400810.842479201	420499.7456534571	6275189.086937457
619151.9059638587	2696344.005032446	3918262.361082792	2529366.064442308	5519185.467046564	3639621.2503449097	495374.3982135524	5954084.865248879	1605384.9033757055	2704576.754827069	4168131.399716902	650920.5530348269	3734931.1297854325	3136819.0083491104	1349979.3281400113	1888157.7480576495	387159.3387562906	883218.778304842	1329786.3706963572	314696.8999844384	354828.9247092036	6044447.704882355	5292248.232816515	1984746.7181832304	1030433.4928629469	1767074.6658977966	468276.22619685787	1400810.842479201	420499.7456534571	6273968.5005876925
619151.9059638587	2696344.005032446	3907437.009752654	2529361.579533316	5519184.325942265	3204298.8575779507	495172.75933022425	5954084.865248879	1578814.5328832841	2703421.9535212037	4167945.3808345827	650920.5530348269	3734909.883292473	3135210.555299255	1349924.1390003979	1256242.7437136152	387159.3387562906	883218.778304842	1329785.8434979797	306637.50728574814	354811.4329324934	6035422.880401656	5274852.8707239255	1984746.7181832304	1030433.4928629469	1767074.6658977966	468276.22619685787	1374180.493054951	420499.7456534571	6273968.5005876925
618976.5513702477	2696344.005032446	3906678.6386164697	2529361.579533316	5509204.109400669	3150710.481961405	494086.01499788335	5941778.92644388	1578390.7937812058	2703421.9535212037	4167918.890302037	650912.4356937872	3734909.883292473	3135206.2605357314	1349922.79544848	1256242.7437136152	385911.5832007712	878376.0087650601	1329785.8434979797	305927.0879314099	354800.5630953284	6029476.789771953	5274852.8707239255	1984746.7181832304	1030433.4928629469	1767074.6658977966	468276.22619685787	1374180.493054951	420499.7456534571	6267406.557357888
588643.5173852802	2695943.4670551666	3906678.6386164697	2529361.579533316	5509204.109400669	3150018.318715329	491862.84704357176	5941778.92644388	1572658.3093256971	2699695.820787524	4167918.890302037	650912.4356937872	3721057.501502396	3134674.112689145	1349922.79544848	1161958.6985958868	385911.5832007712	878376.0087650601	1329785.8434979797	305927.0879314099	354800.5630953284	6029476.789771953	5274852.8707239255	1980982.490917435	1023530.2477869735	1765446.5820351553	468276.22619685787	1374180.493054951	420499.7456534571	6267406.557357888
588643.5173852802	2695704.12636857	3906678.6386164697	2528885.8810532903	5508398.057914239	3148767.4621119453	491314.3276469838	5940407.583007208	1555581.6755832469	2699695.820787524	4167468.706471304	650912.4356937872	3721057.501502396	3131700.1601866367	1349922.79544848	1161958.6985958868	385911.5832007712	878376.0087650601	1328938.1827795452	305927.0879314099	354800.5630953284	6029476.789771953	5274852.8707239255	1980982.490917435	1016291.5127555714	1764050.7583079818	468276.22619685787	1374180.493054951	420139.81329138984	6267406.557357888
588643.5173852802	2695630.038286897	3906624.9150732425	2528844.0029578637	5508398.057914239	3109091.2623882336	489541.0877366057	5940407.583007208	1495831.9593368808	2699695.820787524	4167468.706471304	650912.4356937872	3721057.501502396	3131700.1601866367	1349922.363501987	1161958.6985958868	385911.5832007712	878376.0087650601	1328862.322150647	305927.0879314099	354800.5630953284	6028196.763489243	5274852.8707239255	1945567.3177394439	1014842.6934182816	1764050.7583079818	468216.49707910133	1374018.9452342251	419920.09904774686	6267406.557357888
586679.365390182	2676002.2349821627	3906624.9150732425	2528446.1446548128	5508398.057914239	3107505.192744364	488923.4497567188	5940407.583007208	1407422.5163155787	2699664.5349916555	4167468.706471304	650912.4356937872	3721057.501502396	3131700.1601866367	1349922.363501987	1131270.9231325947	385911.5832007712	878376.0087650601	1328802.577807083	305900.16401449905	353512.39179296803	6027675.966069464	5274852.8707239255	1945567.3177394439	1014736.4853546724	1764047.5164905752	452446.9390147333	1373989.4321602406	419920.09904774686	6267406.557357888
586679.365390182	2675549.256596304	3890732.5732280053	2528446.1446548128	5502823.321215464	3104969.6277091503	488117.2000810774	5884777.616540287	1399246.9718027103	2695796.2385261953	4167468.706471304	650912.4356937872	3720901.0774318106	3131700.1601866367	1349922.363501987	940705.0623331594	385911.5832007712	875804.4138453368	1328802.577807083	305889.9502717911	353512.39179296803	5900657.902144429	5264713.077941768	1945567.3177394439	1013810.2146502007	1764047.5164905752	436860.072628199	1319942.92113477	419920.09904774686	6156584.453417476
586679.365390182	2675549.256596304	2972873.732595325	2528446.1446548128	5502823.321215464	3065089.069099351	488055.4543974862	5884757.181247626	1393167.172858744	2693024.833511047	4160093.140070866	649151.3698323168	3719644.561509819	3131677.2932206774	1349922.363501987	884538.0663769385	385911.5832007712	875804.4138453368	1328802.577807083	305889.9502717911	337209.7762055228	5900657.902144429	5234754.5007625315	1940930.8062878726	1013810.2146502007	1764046.604588633	436860.072628199	1319257.6500885296	419920.09904774686	6156584.453417476
586679.365390182	2634853.350491906	2972873.732595325	2528446.1446548128	5502823.321215464	2911948.9579319516	488041.27560458047	5851028.283107844	1393167.172858744	2691962.198414643	4160093.140070866	648410.260279812	3347940.439997704	3131670.4122738205	1349922.363501987	850076.9769590809	385911.5832007712	875804.4138453368	1328802.577807083	305889.9502717911	331493.9710432773	5880992.4999591485	5234754.5007625315	1935033.119897849	1013810.2146502007	1764045.1105404901	425650.6281403297	1301936.8844116637	419920.09904774686	6083044.416500738
586679.365390182	2634853.350491906	2972873.732595325	2528446.1446548128	5502823.321215464	2911948.9579319516	487569.86739077454	5851028.283107844	1393167.172858744	2687443.9110476226	4160093.140070866	648107.5561847046	2663108.7251295983	3130209.597160494	1349922.363501987	699547.3596198923	385911.5832007712	875804.4138453368	1328644.2207540981	305889.9502717911	331493.9710432773	5880992.4999591485	5234754.5007625315	1933849.9846337289	1013810.2146502007	1764045.1105404901	425650.6281403297	1301936.8844116637	419865.9912526981	6083044.416500738
585295.5055298365	2634853.350491906	2972873.732595325	2526038.508600172	5502823.321215464	2834587.5518502183	480146.1440028375	5851028.283107844	1353467.0294339282	2675752.0713370796	4159856.558527689	648107.5561847046	2652199.8590692696	3126098.5167630287	1348690.9947945352	699547.3596198923	385911.5832007712	875804.4138453368	1328636.5074458658	305889.9502717911	331493.9710432773	5880992.4999591485	5219294.507972969	1926022.3508911824	1013810.2146502007	1758877.7446442945	425650.6281403297	1301745.6085334742	419676.5663435913	6083044.416500738
585295.5055298365	2634853.350491906	2923398.338035998	2523560.842915128	5501509.896972416	2824019.8319901135	480146.1440028375	5849814.977321668	1334093.2634200018	2675752.0713370796	4159856.558527689	648068.3628379233	2491255.442117869	3124331.8642148077	1346623.0356160079	699547.3596198923	385911.5832007712	875736.5840376753	1328635.8699079123	305889.9502717911	331493.9710432773	5880992.4999591485	5211881.355029855	1926022.3508911824	1013810.2146502007	1758124.4905696032	425650.6281403297	1301745.6085334742	419636.5440264145	6082116.800880187
585295.5055298365	2631820.1991543244	2883518.6870079166	2523560.504952675	5501509.896972416	2824019.8319901135	480146.1440028375	5849814.977321668	1333827.141980891	2675752.0713370796	4147905.515312898	647896.5827890174	2491255.442117869	3122077.018082187	1346623.0356160079	668952.7878569793	385911.5832007712	875694.202902079	1328635.8699079123	305843.0430225369	331493.9710432773	5880992.4999591485	5206962.637751042	1917876.1891415378	1013810.2146502007	1758124.4905696032	425650.6281403297	1301745.6085334742	419636.5440264145	5980999.619843391
585295.5055298365	2631820.1991543244	2883518.6870079166	2482485.211057865	5472337.329144692	2811600.2949375096	477560.06857766415	5849814.977321668	1333827.141980891	2672009.336534636	4064590.7551533235	632548.6379377551	2491255.442117869	3074695.203926604	1320880.20663755	581261.1209072373	385729.7989139117	875694.202902079	1317497.1718949503	305843.0430225369	321731.4636609877	5880992.4999591485	5206962.637751042	1905532.66844736	1008767.1739298212	1757026.905068357	425650.6281403297	1301719.0751042436	416318.25917452236	5848446.11948683
581437.0970423054	2631820.1991543244	2777623.610810579	2482485.211057865	5453456.663982747	2809818.9843627517	477445.5167168317	5817372.385309311	1333827.141980891	2672009.336534636	4064590.7551533235	632369.7091786425	2427468.9763569217	3074695.203926604	1320880.20663755	576095.8575376063	385729.7989139117	861608.7296643201	1317497.1718949503	305843.0430225369	321731.4636609877	5866042.580748302	5174330.279624263	1880399.0843079842	1008477.4785902083	1757026.905068357	425650.6281403297	1301719.0751042436	415361.52233283507	5848418.3295471575
581437.0970423054	2614063.9525839095	2777623.610810579	2470805.2473840467	5453456.663982747	2800723.4998504035	477445.5167168317	5817372.385309311	1325540.9545640096	2672009.336534636	4064118.099806322	620836.5902383369	2426562.5249671005	3068827.621371407	1306522.857590457	566950.1159553514	385729.7989139117	861608.7296643201	1304030.2714097896	305840.070302945	318017.39166532655	5866042.580748302	5174330.279624263	1878493.1620818789	999649.549253969	1755743.4529125972	425650.6281403297	1299766.1023792287	413567.82188551105	5710122.540302184
581437.0970423054	2594840.0849715495	2777623.610810579	2470805.2473840467	5453456.663982747	2800723.4998504035	477445.5167168317	5817372.385309311	1320657.3899347384	2665010.497938968	4054982.349470161	620836.5902383369	2424189.529083169	3068827.621371407	1306522.857590457	566486.5826580826	385729.7989139117	861608.7296643201	1304030.2714097896	305840.070302945	317268.39478828246	5866042.580748302	5174330.279624263	1878493.1620818789	999649.549253969	1755743.4529125972	425650.6281403297	1299418.486934028	412621.3500835007	5651095.641627079
581437.0970423054	2594840.0849715495	2772807.24973535	2463459.488696443	5451854.099584323	2759872.129276551	477445.5167168317	5808696.251594555	1294243.0958752967	2662962.4134085705	4037036.897450578	613235.9535854544	2424189.529083169	3062154.6656002575	1304715.981825125	522670.715048873	385610.1774288869	861451.4278461647	1303058.2750232576	305840.070302945	316696.7745232654	5857692.596012127	5174330.279624263	1873963.3337226585	998105.1008729204	1755740.4466215824	423147.9362673041	1297114.4930557488	412441.7378751888	5579198.664767649
581324.7715664821	2594840.0849715495	2724984.8659277926	2442112.8519095327	5451068.586914345	2759872.129276551	477445.5167168317	5804466.729634162	1292432.6667199691	2662962.4134085705	4007416.5976110934	608581.6125869815	2423276.588230506	3035326.117465777	1286344.2070663958	490635.66517413256	385610.1774288869	861451.4278461647	1290201.0029148515	305682.51839645253	316696.7745232654	5857692.596012127	5174330.279624263	1855233.546066224	985089.8606136084	1755740.4466215824	422734.1119320772	1296559.0355687505	412060.011996094	5579150.875442629
581324.7715664821	2594840.0849715495	2711728.4965496296	2442112.8519095327	5450026.375904056	2748737.2720705178	477445.5167168317	5804440.303882551	1290479.4190605192	2662962.4134085705	4007416.5976110934	606392.8159774819	2401996.959416868	3035326.117465777	1286344.2070663958	486053.9582967516	385600.64761593094	861451.4278461647	1290201.0029148515	305682.51839645253	315839.4155322675	5854072.934790494	5174330.279624263	1855233.546066224	985089.8606136084	1755605.6561700515	421661.5134266019	1292436.4718836218	412060.011996094	5579150.875442629
581271.918018427	2594840.0849715495	2646644.822892728	2442112.8519095327	5450026.375904056	2748737.2720705178	476632.2145769604	5804440.303882551	1284025.8344501047	2660139.820443701	4007416.5976110934	606392.8159774819	2401996.959416868	3035326.117465777	1286344.2070663958	485088.7790221608	385600.64761593094	861451.4278461647	1290201.0029148515	304870.806037034	315839.4155322675	5852473.128376194	5174315.316882713	1855233.546066224	985089.8606136084	1754734.8783277893	421661.5134266019	1292436.4718836218	412060.011996094	5579150.351189838
579073.6686228566	2581955.1800185908	2646371.6354280543	2440563.091861767	5448118.834441834	2748737.2720705178	476632.2145769604	5802692.728818143	1282521.8985589547	2660139.820443701	4001146.296126965	605694.833784681	2401385.9023418827	3027860.907891208	1282743.015109077	484441.5803989959	385600.64761593094	858876.50633046	1289350.9605013554	304870.806037034	315839.4155322675	5851617.474242492	5171959.758263348	1851413.9876762384	984522.551235001	1754442.155478246	420275.2158146184	1292409.4670282938	411997.9225235508	5529631.926323625
578064.6363249135	2581955.1800185908	2646303.7651851475	2440563.091861767	5432734.917876111	2745677.71238852	474682.3603899331	5785930.135220206	1276348.2157486249	2653073.081537471	4000709.2433454245	605694.833784681	2340031.159828022	3027860.907891208	1282743.015109077	483450.9558282774	385600.64761593094	858876.50633046	1289349.2934763858	298663.3168793963	315839.4155322675	5847303.963149513	5171871.946083575	1851413.9876762384	984512.6801070682	1751503.2458094873	407109.9940892872	1291304.026632075	411997.9225235508	5529631.926323625
575917.903998301	2581955.1800185908	2570164.947598594	2437276.625844139	5432734.917876111	2743064.489940187	474665.93044459546	5785930.135220206	1274417.6082662614	2652593.847249312	3989027.5995413642	605694.833784681	2318515.0673202053	3020942.0767090092	1282743.015109077	475137.06371437764	385600.64761593094	858575.2879736479	1289349.2934763858	298663.3168793963	315839.4155322675	5845178.299551439	5166724.390786664	1851413.9876762384	984484.9174406611	1751503.2458094873	407109.9940892872	1290598.310164616	411988.45434812317	5529631.926323625
575917.903998301	2556013.4943661196	2570164.947598594	2435424.8313809927	5432734.917876111	2738474.9373144023	474594.0250612505	5785930.135220206	1274305.9563856644	2652593.847249312	3989027.5995413642	605694.833784681	2318515.0673202053	3020942.0767090092	1282743.015109077	474991.91584849963	384620.26775006566	858575.2879736479	1289349.2934763858	298663.3168793963	315839.4155322675	5843602.722483136	5166724.390786664	1851413.9876762384	984403.104455787	1751503.2458094873	407109.9940892872	1290455.6751771914	411988.45434812317	5529631.926323625
571010.9874570232	2536259.6789322733	2531548.092262276	2433220.184331813	5175285.482721707	2735583.004209493	474472.9852619662	5783043.910142442	1273142.7290399335	2652593.847249312	3987638.5413902598	604732.3538199607	2309095.104769359	3019332.6811501	1281228.537468532	473787.0461431537	382994.5961873994	852952.6040415022	1285757.0076724377	296126.1282124715	314479.3053429163	5836378.015264815	5164807.626343215	1848824.8228230672	982398.6666326902	1747889.4580274927	407035.2474442579	1289010.1114480188	411709.50655468483	4869187.478650503
570988.6245692222	2536259.6789322733	2498186.038511397	2433220.184331813	5092587.974542982	2587755.782004706	474472.9852619662	5783043.910142442	1273142.7290399335	2652593.847249312	3983684.0392747205	604732.3538199607	2309095.104769359	3019332.6811501	1281228.537468532	473787.0461431537	382994.5961873994	851639.8163804475	1285757.0076724377	295513.95036294183	314479.3053429163	5833552.547258641	5162298.648308818	1848824.8228230672	982398.6666326902	1747889.4580274927	405969.7548411692	1288122.3074623276	411709.50655468483	4869187.478650503
570958.0927683879	2536259.6789322733	2358296.109770544	2432340.4640546637	5081049.063542147	2257657.977006039	474468.8144399391	5543185.06311463	1273124.0437438171	2652593.847249312	3983327.197781043	604495.1509295622	2305872.6847523027	3017670.746033616	1281228.537468532	473782.10429503	382994.5961873994	851639.8163804475	1285757.0076724377	295513.95036294183	314479.3053429163	5833552.547258641	5162298.47279761	1848824.8228230672	980680.3895092469	1747889.4580274927	405792.68546047906	1288118.4936649099	411709.50655468483	4493178.983677738
569899.7843356782	2536131.3180797747	2358296.109770544	2428818.74827398	5057671.766357423	2257564.765774737	474465.6327179092	5512657.42201845	1273124.0437438171	2644587.6307241633	3982830.1733989324	604343.1757073847	2302597.7413963354	3017670.746033616	1281228.537468532	473445.38183306315	382994.5961873994	851639.8163804475	1285757.0076724377	295513.95036294183	314479.3053429163	5833552.547258641	5162298.47279761	1718486.8070548568	980680.3895092469	1747889.4580274927	404498.4725394782	1288084.8706335523	411709.50655468483	4395656.933977385
569899.7843356782	2534990.606273025	2354013.8125583283	2426582.2080442472	5054045.492212045	2246029.1298208768	470656.5859006305	5451034.317359615	1273124.0437438171	2204840.556149354	3979023.111200059	604336.7511710068	2278021.055065638	3017670.746033616	1281228.537468532	462666.8327643655	382942.7252984096	851639.8163804475	1285757.0076724377	295513.95036294183	314479.3053429163	5833552.547258641	5162298.47279761	1718486.8070548568	977198.7987789252	1747336.79211187	397795.09250807425	1288084.8706335523	411709.50655468483	4048790.0012988886
569814.39648112	2534969.817320383	2305154.1159567707	2426582.2080442472	5053796.968764647	2242611.3914719815	470656.5859006305	5354556.652019582	1273124.0437438171	2169298.5372892097	3976406.448673026	604336.7511710068	2278021.055065638	3017670.746033616	1281228.537468532	462666.8327643655	382002.27430336684	851324.5955286892	1285385.5303903855	295500.76403712423	314405.2933183991	5833552.547258641	5162298.47279761	1715437.9273371147	975534.0199505216	1744342.8793735635	368454.58954519546	1287910.740275619	410811.77465134254	4048790.0012988886
569814.39648112	2534963.3389181704	2247324.537831973	2426580.2647114024	5013935.6833813675	2183215.705550686	470656.5859006305	5342729.7633046545	1273124.0437438171	2169298.5372892097	3907331.894020686	604336.7511710068	2192392.1092937603	3017562.0964656784	1279728.1514466947	462666.24604662077	381772.50355146744	851324.5955286892	1283694.4395341913	295500.76403712423	314399.8019245928	5824917.894597718	5160604.288914516	1693585.2330648392	975534.0199505216	1743848.9684652917	356622.4702004109	1287910.740275619	410229.4976771233	4044917.779034137
569814.39648112	2534782.926933288	2247324.537831973	2426571.294957039	4907855.147576578	2183215.705550686	470656.5859006305	5292751.928069845	1271705.1519622074	2107515.1886861813	3907331.894020686	604336.7511710068	2192392.1092937603	3017332.5733486963	1279728.1514466947	461865.2338572938	381702.6559308699	851045.7613827944	1283694.4395341913	295500.76403712423	314398.58608295687	5814224.761231886	5154656.120831035	1690711.1873651324	974998.6193771325	1743848.9684652917	350151.9059272364	1284464.953962646	410228.42284392077	4044917.779034137
568288.7585808807	2534327.389489051	2247324.537831973	2426571.294957039	4888928.989715613	2183215.705550686	470656.5859006305	5292751.928069845	1270966.6484686856	2105588.1168947844	3907331.894020686	604336.7511710068	2192392.1092937603	3017332.5733486963	1279728.1514466947	461865.2338572938	381702.6559308699	842044.5079862161	1283694.4395341913	295500.76403712423	314398.58608295687	5802194.267425336	5150410.751094503	1675913.8695808775	974923.8177646319	1743848.2670036026	349665.6690857647	1281798.8371267917	410195.97657275945	4044917.779034137
567948.0279429978	2533870.6801892132	2229340.462505972	2426571.294957039	4887324.828792832	2172446.3550773603	469436.6555346913	5283403.7256843	1269027.1967901897	2105588.1168947844	3907331.894020686	604336.7511710068	2192392.1092937603	3015160.908216502	1279728.1514466947	461846.1491507076	381702.2430156303	842044.5079862161	1283694.4395341913	295422.6581066154	314398.58608295687	5791180.152970284	5150410.751094503	1675913.8695808775	972091.5399461351	1743845.8507814412	348311.78472613794	1280272.9370083108	408840.71522266197	4041176.9861507528
567823.154625087	2520338.791899867	2229340.462505972	2426571.294957039	4887324.828792832	2164300.0505968137	467228.39854260714	5280075.746050157	1269027.1967901897	2059733.7584479717	3907331.894020686	604336.7511710068	2192392.1092937603	3014441.1789140766	1279728.1514466947	461846.1491507076	381694.69535027025	842044.5079862161	1283694.4395341913	295422.6581066154	314398.58608295687	5791180.152970284	5146898.910489244	1666321.3120466217	969527.3844869573	1743845.8507814412	348311.78472613794	1277046.566616998	408268.5779334254	3963953.5556682455
567439.6870625902	2520338.791899867	2180881.9455051078	2388473.408004865	4885938.915566955	2110409.7966740876	467228.39854260714	5136571.486710183	1268445.8723881117	2047256.2174891673	3878624.2439987455	596772.8576889567	2174314.137559399	2986353.16537246	1250462.0229005977	460358.3137686134	381694.69535027025	842044.5079862161	1266762.442403945	295063.6978545073	314398.58608295687	5791180.152970284	5146898.910489244	1657423.2319532728	958351.5623934693	1727184.9235080953	348289.5621398185	1277046.566616998	407190.31427822344	3852728.8308748407
567418.7467323401	2496708.0231806072	2180881.9455051078	2388473.408004865	4869824.0146913575	2101817.3101071734	467126.9969854018	5125290.625379494	1268445.8723881117	2042420.5409652505	3870057.851200667	596652.0869119335	2172261.54538648	2986353.16537246	1250462.0229005977	460358.3137686134	381694.5956564363	842044.5079862161	1266762.442403945	295063.6978545073	314395.600780989	5788070.72417231	5146898.910489244	1643829.602923343	958351.5623934693	1727184.9235080953	348273.10624256247	1277046.566616998	407190.31427822344	3852728.8308748407
565430.277889365	2299178.531984566	2053140.79681067	2388473.408004865	4838162.367372175	1959090.7442916967	467093.6749768444	5094023.083352699	1266686.7345528407	2008334.0381739005	3868076.548841278	596327.8851686415	2147731.35480037	2986353.16537246	1250462.0229005977	460358.3137686134	381545.5077992573	841774.4363593494	1266261.6661562587	295063.6978545073	314394.71362860856	5772573.586268118	5136268.727163874	1641339.6380885767	958351.5623934693	1726993.6536427967	344195.56954471645	1277046.566616998	407190.31427822344	3822023.1564274183
564736.033499904	2124579.404407586	2051539.168278032	2388473.408004865	4834292.0933630485	1959090.7442916967	466271.58749892097	5089859.666318545	1266275.760102101	1995523.5164422065	3845880.5024925573	595811.844166176	2147731.35480037	2986353.16537246	1250462.0229005977	460358.3137686134	381545.5077992573	838510.4731225541	1265735.2657212736	295063.6978545073	314394.71362860856	5768782.618919691	5119819.584114978	1641339.6380885767	958351.5623934693	1726306.2625284311	342605.8101554283	1276890.919456978	407190.31427822344	3740775.347506849
564718.3660844433	2122276.6886385037	2009574.4727486488	2388473.408004865	4831064.312993145	1940933.5915492296	465665.59500426566	5089859.666318545	1241196.1384357165	1995155.6726861773	3845247.4043627204	595811.844166176	2144943.127168443	2986353.16537246	1250462.0229005977	460358.3137686134	381545.5077992573	837828.6667327979	1265735.2657212736	295063.6978545073	314394.71362860856	5717551.50236551	5085191.956008412	1640793.3492484968	958351.5623934693	1726306.2625284311	342062.5945191262	1275394.168522139	407190.31427822344	3732008.898192622
564715.2789764388	2107980.2275622273	2000035.7378580766	2368046.4726978433	4831064.312993145	1940933.5915492296	464562.48720451223	5083860.731070799	1241196.1384357165	1948213.4341152054	3840054.5373074003	581349.8685433299	2085525.554529951	2985153.138927571	1250462.0229005977	451633.8680781537	381545.03810138244	837828.6667327979	1265037.5608298616	295063.6978545073	314248.01245024044	5717551.50236551	5077782.285186112	1615674.0058083131	920501.6368067113	1721150.8601013795	341594.6828419905	1275394.168522139	404563.50530613924	3732008.898192622
561227.0271740232	2059564.1410328667	1966538.822330201	2355143.7886710796	4831058.118460946	1908816.6508209526	463909.9729873589	5083844.467086201	1241195.7705217816	1948213.4341152054	3839068.5617895634	579012.1211948412	2085525.554529951	2977485.7200954515	1246349.883962009	451184.37175354164	381545.03810138244	829443.3120222292	1265037.5608298616	292202.28143805143	312783.71354182484	5717551.50236551	5068507.245106851	1608700.327898713	914462.4232378923	1721102.6878289068	339199.6882834324	1267370.1563773653	404563.50530613924	3730056.2957234355
560391.0673446102	2059564.1410328667	1960642.0442743716	2355143.7886710796	4827269.639271588	1908816.6508209526	463909.9729873589	5083801.731417266	1233925.974298184	1948213.4341152054	3827887.3526373487	578373.215832482	2085525.554529951	2977485.7200954515	1246349.883962009	448552.8033977499	380216.83281681594	829443.3120222292	1262661.4915743563	292149.99060822657	311013.1229146384	5702057.37990196	5055121.323352618	1608700.327898713	914462.4232378923	1717130.4546019577	339199.6882834324	1267370.1563773653	404563.50530613924	3725507.769795679
560390.3339103495	1929825.185586582	1914879.668165083	2355143.7886710796	4826187.1597764455	1908816.6508209526	463803.38981749467	5082148.586399601	1233784.5884311364	1948213.4341152054	3824227.789152942	578247.4899408467	2064822.1764657784	2977485.7200954515	1246349.883962009	446811.9727132534	380216.83281681594	829443.3120222292	1255376.7479192826	292095.44039925054	309636.66978250165	5702057.37990196	5055121.323352618	1607548.5460977973	914462.4232378923	1717130.4546019577	338994.4468830042	1267370.1563773653	404563.50530613924	3631091.1385080507
560295.5376616911	1927536.3927367788	1904793.8887479163	2355143.7886710796	4821835.742223502	1906516.0570245031	463184.4296010693	5077155.496965044	1231275.476282259	1941851.4524433387	3824147.941768234	578238.364695304	2063203.4519647558	2977485.7200954515	1246107.5543003944	444918.63415689406	380216.83281681594	829443.3120222292	1255166.2400649993	290489.71368587913	309633.91485758644	5702057.37990196	5046026.417398988	1604292.4718765751	914462.4232378923	1717130.4546019577	338447.2289405393	1267370.1563773653	404264.3189595466	3623079.454567491
559935.9136958871	1892006.4717365778	1904793.8887479163	2342724.681116707	4821835.742223502	1891103.6138569913	460770.5068219053	5077155.496965044	1220444.3722519134	1930964.5812531302	3815056.905182784	578232.7630364602	1989859.8684260154	2977485.7200954515	1246107.5543003944	444918.63415689406	380216.83281681594	829443.3120222292	1255166.2400649993	290397.2926063129	309633.91485758644	5702057.37990196	5046026.417398988	1593160.5321419598	911819.4265309772	1717130.4546019577	338447.2289405393	1267370.1563773653	404264.3189595466	3623079.454567491
559935.9136958871	1864616.7516023754	1897668.517650866	2342724.681116707	4821835.742223502	1885224.7525600404	460543.85048240377	5077155.496965044	1220444.3722519134	1930964.5812531302	3636533.1275787493	577065.4238480818	1930990.22999962	2977134.6362958555	1246107.5543003944	444817.0006042026	380216.83281681594	829443.3120222292	1254364.3972265925	290397.2926063129	309633.91485758644	5690675.656935128	5046026.417398988	1593160.5321419598	907519.900275484	1715662.3983612764	338447.2289405393	1267370.1563773653	404187.82564802066	3623079.454567491
559215.556524895	1822753.5225298249	1897668.517650866	2342724.681116707	4821835.742223502	1882637.6341814885	460343.1933910064	5077155.496965044	1220444.3722519134	1922459.1281630285	3636533.1275787493	576967.4374390332	1925345.8127773597	2977134.6362958555	1246107.5543003944	444569.90609936684	380216.83281681594	829443.3120222292	1254364.3972265925	288788.5847398497	309633.91485758644	5686872.816510049	5046026.417398988	1592727.6946498626	905397.8182167005	1715662.3983612764	338216.42738982994	1267370.1563773653	404187.82564802066	3621734.8224720005
559215.556524895	1819156.6327554572	1890610.7574651286	2342724.681116707	4804349.569020845	1882637.6341814885	460255.08503061254	5069278.405042042	1220444.3722519134	1922459.1281630285	3636533.1275787493	576967.4374390332	1876095.9078036435	2976369.9056678107	1246107.5543003944	444569.90609936684	380216.83281681594	829396.8132729772	1254364.3972265925	288788.5847398497	309633.91485758644	5686872.816510049	5046026.417398988	1592727.6946498626	905184.6787674525	1715662.3983612764	338216.42738982994	1267370.1563773653	404187.82564802066	3621734.8224720005
559066.9829671899	1800736.8258744136	1885715.3146655287	2342724.681116707	4803975.207084589	1872004.800664424	460255.08503061254	5069150.423132554	1220444.3722519134	1922459.1281630285	3636533.1275787493	576900.2338053128	1856771.854965597	2976369.9056678107	1246107.5543003944	444569.90609936684	380216.83281681594	636704.3937418407	1254364.3972265925	288788.5847398497	309633.91485758644	5686872.816510049	5046026.417398988	1592727.6946498626	903484.8496315423	1715662.3983612764	338194.6758136171	1267370.1563773653	404181.7734399765	3621734.8224720005
559022.3122159913	1770055.6677819497	1862089.2013387568	2341013.2043575216	4791661.557535673	1858990.5717923467	460255.08503061254	5069150.423132554	1220444.3722519134	1922459.1281630285	3636533.1275787493	574924.6155310746	1852396.7055508122	2974467.0866745203	1168838.5298760072	444427.11388623016	380137.9833052384	393158.4345893258	1253545.5581541506	288778.9556545782	309157.88358504546	5686697.326546317	5046026.417398988	1590598.9001510334	903370.8650524522	1715662.3983612764	338187.84921935084	1267370.1563773653	403490.9912145793	3621734.8224720005
558985.9535811959	1698464.6340093247	1687005.0157180997	2339214.200353723	4791661.557535673	1796569.9413890007	460193.9480274621	5051624.529687412	1220051.6872256284	1922459.1281630285	3636533.1275787493	574588.7075321288	1825755.4870150045	2974159.7440474764	1162448.0909811608	443796.0893242741	380137.9833052384	392041.752934438	1252859.652632305	288315.1492966181	308934.5934883128	5685579.158331616	5046026.417398988	1588970.0870489953	898736.5842911316	1715625.8988211206	338065.24867574475	1267370.1563773653	403436.20475472655	3620531.977540167
558985.9120596648	1697637.557429976	1590620.5808281656	2336836.0173339406	4784983.768871907	1718333.1681667955	459813.59467129584	5025724.143750494	1220051.6872256284	1917204.4840868341	3636533.1275787493	573149.6263060902	1817768.2848492533	2970738.626153507	1076265.6340801606	443126.1382975498	380041.38842033444	367662.99469876767	1252859.652632305	288023.8194607727	308883.46462448715	5681496.207243044	5045489.798598457	1586959.2990191733	895855.7081110341	1715351.9077453269	338065.24867574475	1267370.1563773653	403409.82522293867	3590605.5590276164
558985.9120596648	1696312.9188834531	1590620.5808281656	2336061.541275612	4784983.768871907	1718333.1681667955	457821.62681371346	5025724.143750494	1220051.6872256284	1917204.4840868341	3634923.466088414	573149.6263060902	1753118.5129055048	2970738.626153507	1076265.6340801606	443054.4885816614	380041.38842033444	363202.5694255234	1252859.652632305	288023.8194607727	308883.46462448715	5681496.207243044	5044132.976061662	1586172.4497627176	895855.7081110341	1715351.9077453269	338065.24867574475	1267362.931349874	403380.8869215639	3590605.5590276164
558985.9120596648	1688098.5323395513	1590308.5261306404	2335446.9993776837	4780114.441553559	1718333.1681667955	457687.7347156927	5023952.299723959	1220051.6872256284	1910789.7268250005	3634923.466088414	573149.6263060902	1729535.009708069	2970602.013423374	1070766.9588557913	442649.2818239287	380041.38842033444	358040.33895885217	1252859.652632305	288020.9375716492	308554.4026348248	5681496.207243044	5044132.976061662	1586103.7867451957	895855.7081110341	1715282.7680005087	338065.24867574475	1267362.8670361515	403380.0158350897	3586542.214259699
558985.9120596648	1686391.159445445	1569058.5413431898	2333419.45549475	4779390.728605864	1669637.4550716323	457620.1046398545	4994436.107362245	1220051.6872256284	1910789.7268250005	3633593.7877596924	573149.6263060902	1717906.5854926356	2970524.8365393938	1070495.0149903162	442512.49727353035	380041.38842033444	342892.9788836414	1251767.0891674678	288020.9375716492	307687.02586773457	5671765.990181317	5044082.078391426	1585681.0195568926	895741.2776489271	1713802.2036437732	338065.24867574475	1267340.1088894042	403380.0158350897	3581418.439834939
545694.247936473	1686391.159445445	1569058.5413431898	2325126.8478513067	4725296.5739604235	1669637.4550716323	457572.40766931383	4976964.662081307	1204396.552503399	1910789.7268250005	3631723.394867161	572943.5124578841	1689255.9957568466	2969191.659875927	1050545.6737733013	442512.49727353035	380041.38842033444	323131.0499168967	1250196.7982204158	287044.6022278357	307687.02586773457	5626914.835047875	5029429.916096674	1585419.7444072391	892471.2982363512	1713265.5413913908	335551.90499594016	1252873.1454994904	403376.6206171139	3527024.650817
545694.247936473	1643351.744932722	1559379.817498018	2325126.8478513067	4725296.5739604235	1669637.4550716323	457086.62385388534	4975135.114192388	1204321.9235984632	1910249.5489995806	3631723.394867161	571749.8643301302	1674149.6124320691	2968969.192953063	1050545.6737733013	442501.1953274995	380041.38842033444	323131.0499168967	1249201.1239311697	287044.6022278357	307687.02586773457	5626914.835047875	5029429.916096674	1519137.9938582154	890039.6156199935	1711922.8898813345	333669.76047357783	1252873.1454994904	403376.6206171139	3527024.650817
544112.8651086512	1643351.744932722	1509556.775498039	2324836.6863938766	4633812.726591517	1636649.3125026147	383862.8592481372	4859497.801226324	1203804.1419105884	1910193.5695938843	3613203.365316434	571595.1695279994	1674149.6124320691	2966434.3185596033	1050545.6737733013	442435.5679425819	379732.45620114147	323122.8268621232	1249085.4147367715	286211.2532856372	307687.02586773457	5623614.403811396	5029429.916096674	1458429.796978505	890039.6156199935	1711887.6011980253	331624.4424214157	1242664.307074096	403376.6206171139	3519384.7422182504
543293.6403900785	1643351.744932722	1481077.8860628207	2324781.389614594	4633812.726591517	1636649.3125026147	331936.4280068296	4859497.801226324	1202143.125505208	1910193.5695938843	3613203.365316434	571595.1695279994	1671179.677252955	2961516.938880277	1050545.6737733013	442421.00453094544	379732.45620114147	322152.23994477163	1248942.1604524471	286211.2532856372	307687.02586773457	5617847.178167536	5028386.238391773	1436707.0735758136	886056.8003990143	1711887.6011980253	331267.67130929255	1242664.307074096	403376.6206171139	3499987.163095511
541719.2536039427	1643351.744932722	1476445.139005179	2324781.389614594	4633812.726591517	1636649.3125026147	298999.89810135873	4859497.801226324	1202000.6845058277	1909204.5245982236	3612396.4437451623	571593.5698664492	1669235.4691344777	2961256.9568843045	1050545.6737733013	442396.51202167396	379730.7230130052	322152.23994477163	1248932.1595891898	286211.2532856372	307687.02586773457	5617847.178167536	5028386.238391773	1436707.0735758136	884596.8308309914	1711859.7274144464	330204.315706635	1241379.862912643	403376.6206171139	3496643.4861229244
541719.2536039427	1638992.7504139915	1463960.251002934	2321925.497918032	4633812.726591517	1634833.2197818086	274954.5736706696	4859497.801226324	1202000.6845058277	1886798.2826637705	3608285.041389428	571593.5698664492	1661873.8585757525	2961256.9568843045	1050545.6737733013	442385.87845395936	379730.7230130052	322152.23994477163	1248932.1595891898	286211.2532856372	307687.02586773457	5617847.178167536	5028386.238391773	1436707.0735758136	884596.8308309914	1709907.6154510034	328467.7124202879	1241379.862912643	403376.6206171139	3493403.9739272767
541719.2536039427	1618747.3600947403	1463960.251002934	2321884.9719653595	4633812.726591517	1634326.3298697192	274954.5736706696	4859497.801226324	1202000.6845058277	1886798.2826637705	3608285.041389428	571593.5698664492	1657615.823211117	2961250.8904739646	1050545.6737733013	442385.8600740534	379730.7230130052	314827.6864214783	1248923.69279988	286211.2532856372	307687.02586773457	5617847.178167536	5028386.238391773	1431052.555172277	884596.8308309914	1709619.8469508258	328337.8140593304	1241379.862912643	402559.0343842441	3486584.7207258167
536584.212038207	1614026.8083573922	1463960.251002934	2279621.954074356	4601038.075171442	1623664.3665879164	274161.6967903549	4838448.231225393	1188716.7813355224	1886798.2826637705	3606958.804363799	556149.343800728	1650691.921609525	2928488.555060302	1045142.0630247211	442056.1451837942	379730.7230130052	314827.6864214783	1239453.1099610557	281860.44161725644	303864.1795374258	5548312.991303056	4991906.200897504	1428040.170883709	870052.7164825173	1697058.0231967848	328337.8140593304	1226024.1516418343	402525.9673074548	3457002.4335280117
529820.8883324882	1607020.7195128119	1408343.164674303	2279621.954074356	4601038.075171442	1614867.6193096635	247650.74283959533	4828471.345347292	1179648.5602462583	1855771.4460385272	3587056.9490480297	556149.343800728	1646203.288946457	2928488.555060302	1039791.3162504714	435373.22224792675	379730.7230130052	313721.8934352857	1235618.1612028272	281603.31688237056	303864.1795374258	5548312.991303056	4991906.200897504	1413363.890576559	864305.7403223723	1697058.0231967848	327786.95897595654	1221580.0941316267	402484.57676065835	3421202.9346040334
529661.4594297172	1607020.7195128119	1359717.93045226	2279621.954074356	4601038.075171442	1614867.6193096635	243442.8331515961	4826561.45313923	1179648.5602462583	1855771.4460385272	3585951.269010872	556149.343800728	1644624.5809500054	2926110.165949966	1039791.3162504714	435373.22224792675	379730.7230130052	311983.57407720695	1233481.3643976843	281465.5599347221	303466.0941010862	5548312.991303056	4991906.200897504	1413363.890576559	864190.3352222964	1697058.0231967848	327301.4082752492	1220901.2950837426	402484.57676065835	3375086.391284361
529661.4594297172	1604873.6628284093	1359717.93045226	2279621.954074356	4585804.768642549	1573562.4908814854	243442.8331515961	4826561.45313923	1179648.5602462583	1855771.4460385272	3549205.241285897	556149.343800728	1633082.2735061727	2921681.7892530556	1039791.3162504714	435373.22224792675	378772.80301048374	311983.57407720695	1229592.0200915386	281465.5599347221	302017.2663040713	5548312.991303056	4962999.408287137	1405470.478312087	864190.3352222964	1697058.0231967848	327268.92345496727	1220901.2950837426	402467.0325005051	3360610.494618614
524856.6058007887	1604385.1066225865	1359717.93045226	2266757.23705501	4570585.464612195	1573562.4908814854	243442.8331515961	4803479.622907635	1175595.0674108192	1846965.517640354	3549205.241285897	553262.781266113	1633082.2735061727	2915686.4191957256	1033791.8087098731	435373.22224792675	378772.80301048374	311902.8424845938	1227145.8155328499	280754.71706958726	300892.3787385093	5518129.77994577	4962999.408287137	1394450.7287341862	864190.3352222964	1694083.984043757	327162.9232273224	1194483.6290197119	402457.00184659124	3317512.9056394603
524856.6058007887	1592057.677465565	1129892.9963648368	2266757.23705501	4570585.464612195	1573562.4908814854	243442.8331515961	4803479.622907635	1175595.0674108192	1846351.684412662	3549205.241285897	553262.781266113	1632645.4316549571	2915686.4191957256	1033791.8087098731	435373.22224792675	378772.80301048374	311902.8424845938	1227145.8155328499	280754.71706958726	300892.3787385093	5518129.77994577	4962999.408287137	1394450.7287341862	864190.3352222964	1694083.984043757	327162.9232273224	1194483.6290197119	402457.00184659124	3317512.9056394603
524052.0812450938	1592057.677465565	991265.5556934373	2266514.1803581873	4570287.683315452	1567817.3206693218	243327.72064186187	4803479.622907635	1171311.13974344	1846351.684412662	3549205.241285897	553262.781266113	1630549.3423504052	2915605.9004509533	1033072.1540749541	435373.22224792675	378772.80301048374	310842.40920160257	1226427.400621442	280754.71706958726	300892.3787385093	5518129.77994577	4962997.3734283475	1371310.0544011379	861498.7778356451	1694083.984043757	319604.67535764544	1194483.6290197119	402450.1628289837	3301651.6338400114
524052.0812450938	1586807.5179339706	991265.5556934373	2266514.1803581873	4570287.683315452	1564237.4831469872	243318.4373110137	4794723.646150369	1169521.6895087836	1838568.0889430263	3525461.120266087	553262.781266113	1626335.193764561	2915605.9004509533	1033072.1540749541	435333.664813824	378772.80301048374	310837.55081112706	1223643.5771499625	280613.0566026582	300873.5077463817	5495286.224820027	4918420.427899569	1368934.2134680706	860023.8164276301	1694039.340397566	319600.82295952603	1194483.6290197119	402449.46531223797	3291155.722957262
521974.54630854854	1579390.2551380503	946319.7643523217	2262550.304828484	4565614.896170363	1563621.4741108613	243153.8489704552	4794432.758267242	1169521.6895087836	1831067.3547096727	3525461.120266087	553262.781266113	1620621.346246855	2915284.630511319	1033072.1540749541	435333.664813824	378772.80301048374	310672.2426401664	1221237.8369140031	280509.8580217862	300873.5077463817	5494717.3311013235	4918420.427899569	1362513.9587903144	860023.8164276301	1694039.340397566	319600.82295952603	1194044.414606975	402449.46531223797	2918774.279517486
521974.54630854854	1577152.8253225386	919890.1013441402	2257696.1268624207	4559362.144025774	1563621.4741108613	243152.3509118722	4784157.028136303	1169521.6895087836	1822448.5746675143	3525213.9631538102	552746.3922237536	1620621.346246855	2911890.2569906684	1033072.1540749541	434683.9860166601	378571.6044601734	310299.7864726549	1221237.8369140031	280509.8580217862	300873.5077463817	5492735.68500725	4918420.427899569	1210907.5363513846	853361.3946684876	1694039.340397566	319264.8669597388	1193866.825927325	402395.808251997	2918774.279517486
521974.54630854854	1577143.9298738437	919890.1013441402	2257696.1268624207	4559362.144025774	1563579.5208916431	242439.8379949844	4783676.586093433	1168893.0306489377	1822164.4996843976	3524952.3779447554	552746.3922237536	1619514.8212527824	2911890.2569906684	1031931.6963857801	433354.8790610761	378571.6044601734	310229.82565982756	1221127.0448348848	280509.8580217862	300873.5077463817	5492735.68500725	4918420.427899569	1186465.6581018744	852914.2808235283	1694039.340397566	319043.8047231134	1193685.487013113	402303.94446287066	2918774.279517486
521160.2088113844	1577130.6321551353	881120.6566568404	2257696.1268624207	4559362.144025774	1507420.307555608	242336.45817545644	4775789.20673518	1165326.474997749	1821236.4498282936	3524952.3779447554	552461.8026213826	1619044.0294846545	2911798.7617694447	1031931.6963857801	433354.8790610761	378571.6044601734	310132.040387392	1221127.0448348848	278846.23196686	300863.2841279652	5492735.68500725	4918420.427899569	1186465.6581018744	852914.2808235283	1690597.6407286075	319043.8047231134	1193685.487013113	402300.9714436634	2861102.342585094
518931.5372107648	1577063.6250266775	881120.6566568404	2243217.017706239	4547743.790603915	1507420.307555608	242333.48656101088	4774680.491148246	1164284.6888013757	1821236.4498282936	3524952.3779447554	552200.6504213521	1603341.523713611	2909128.866914855	1021791.8712175188	431861.34606137895	378571.6044601734	302823.0508310072	1216718.8093372504	278846.23196686	300731.85259110876	5478877.901046233	4917654.545746718	1162970.247755104	845883.4627854266	1689741.3923348086	318967.87669544434	1186426.5317660235	402300.9714436634	2861102.342585094
518931.5372107648	1577063.6250266775	869756.2064283015	2243217.017706239	4547743.790603915	1507420.307555608	242333.48656101088	4770698.63773423	1164280.3281328105	1821236.4498282936	3524952.3779447554	552191.2139249602	1603341.523713611	2907514.1595625035	1021791.8712175188	430353.4039420015	378569.6475451705	302601.4825932649	1216643.5425215634	278834.52035281004	300539.3166313863	5478609.829855861	4915929.4717031075	1162970.247755104	845727.139376248	1689741.3923348086	318532.0149357347	1186327.1325721329	402300.665367901	2843313.437898495
518931.5372107648	1577063.6250266775	869756.2064283015	2243217.017706239	4547743.790603915	1506619.7343765537	242285.77880458557	4770698.63773423	1162418.5951063123	1819761.5405474475	3524952.3779447554	552191.2139249602	1572700.8893876888	2907514.1595625035	1021791.8712175188	430334.8201678109	378569.6475451705	302601.4825932649	1216629.7537580598	278831.9905373896	300537.42995240283	5478609.829855861	4915929.4717031075	1160774.7389636496	845727.139376248	1689741.3923348086	318532.0149357347	1184358.5815447776	402300.66111570457	2324040.367814498
518931.5372107648	1577063.6250266775	859165.1077431934	2240788.5588052534	4544122.122478303	1497227.6445834963	242000.6635540835	4753475.830309584	1158637.6716214314	1819761.5405474475	3519736.855168771	551270.5969728924	1552959.4398977286	2899503.6823380818	1016561.9279848381	430334.8201678109	378569.6475451705	302354.6274046962	1216611.6249012346	278827.5597839231	300182.3063858768	5469019.1877207635	4915929.4717031075	1143735.9091360713	844790.8908139969	1689741.3923348086	318135.473799153	1176894.4010000634	402300.60382251	2284979.8624523287
518909.7403174053	1577063.6250266775	859165.1077431934	2239668.4971910603	4543517.215434786	1487723.5699818537	241496.08633650938	4753475.830309584	1158455.5805467805	1818596.2094357521	3519736.855168771	387106.6815724657	1552959.4398977286	2899503.6823380818	1016561.9279848381	430334.8201678109	378569.6475451705	302199.6294977031	1216611.6249012346	278719.02560075733	300182.3063858768	5469019.1877207635	4915731.297812523	1096133.1174055445	843002.5480523974	1689741.3923348086	317717.82411544013	1176894.4010000634	402300.5730089169	2284979.8624523287
518770.6246637031	1576923.4578700797	838938.8160198939	2239179.7696062233	4539358.4435856175	1487407.5742159176	241117.17845463532	4750599.575561077	1157874.4055633587	1816402.656111613	3514967.103241259	386907.2077262191	1548614.843579229	2895059.9170248215	1016561.9279848381	429976.51816657756	378569.6475451705	301639.3029023579	1216519.9077995007	278020.0829184953	300122.29998571146	5467480.968823704	4913546.971016754	1096133.1174055445	843002.5480523974	1687589.3029968217	317692.42544875364	1173468.5669215142	402300.55547773675	2281283.5216307715
516023.2731566079	1572928.1759978326	763608.002341182	2218933.343236889	4513454.16786422	1478232.1462491807	241116.9319096341	4719259.268975175	1149308.84917794	1813082.3594759353	3501470.474850878	353881.3086399691	1548614.843579229	2888701.379997087	1016561.9279848381	429696.5570622446	378569.6475451705	300277.4650840905	1211522.6896758496	276697.92244337616	299834.3387341963	5425842.328124429	4897857.081050235	1080200.669114761	832331.4138419683	1687589.3029968217	314980.3483057426	1162646.5023514198	402300.55547773675	2249225.586478259
515927.47984503675	1572928.1759978326	758490.2049870581	2218933.343236889	4513454.16786422	1476477.884635333	237132.64941492054	4719259.268975175	1148908.9822665807	1792052.2859134972	3501470.474850878	353881.3086399691	1546561.2127301476	2888701.379997087	1011564.2404749212	428924.4628796716	378569.6475451705	300238.1776597495	1211498.340110022	275694.1185234322	299834.3387341963	5425842.328124429	4897857.081050235	1080200.669114761	832331.4138419683	1687589.3029968217	314883.32295833546	1162609.817535479	402300.55201393436	2249225.586478259
515632.3228001687	1572682.8988000937	758132.0223031465	2218933.343236889	4513454.16786422	1475598.3126841686	236793.53491276485	4719259.268975175	1147309.934666765	1792052.2859134972	3501470.474850878	344627.5601051985	1546538.0463475822	2888701.379997087	1011488.67025263	428924.040678752	378569.6475451705	300108.0044886813	1211498.340110022	275694.1185234322	299828.6840152183	5425842.328124429	4897857.081050235	1080200.669114761	832331.4138419683	1686771.5331622958	314804.42329235154	1160277.6612623255	402300.53826770314	2249225.586478259
505459.26617565	1572454.0018170706	745622.3692290997	2210597.542769886	4497557.0193447	1464847.8143508462	232648.01756491687	4712810.785316249	1145570.7149952634	1788235.7429706058	3483631.6550892307	333811.7683133688	1542336.6851789088	2880415.6245528194	1002938.781605484	427579.43121568934	378569.6475451705	299666.1269717231	1207582.355531671	273567.4786803932	298269.3476453981	5422995.005949312	4895013.025503818	1074665.3358175857	826147.0589243313	1681114.484345665	311339.76537745784	1157104.746881095	402300.5112344454	2243787.2329842565
505459.26617565	1572391.2608466817	745622.3692290997	2210597.542769886	4497557.0193447	1464847.8143508462	232648.01756491687	4712810.785316249	1143643.2737147447	1788235.7429706058	3483631.6550892307	333811.7683133688	1542336.6851789088	2880415.6245528194	1002938.781605484	427579.43121568934	378569.6475451705	299517.92609596497	1207582.355531671	273567.4786803932	298269.3476453981	5419867.794152194	4895013.025503818	1074665.3358175857	826147.0589243313	1681114.484345665	311339.76537745784	1157104.746881095	402300.5112344454	2242065.8385638627
505459.26617565	1571632.1092613062	745622.3692290997	2210597.542769886	4497557.0193447	1458774.4700928233	232648.01756491687	4709619.37966743	1134341.135239295	1788235.7429706058	3477546.0748203704	331167.86938266526	1542336.6851789088	2880415.6245528194	1002938.781605484	426883.4529417678	378569.6475451705	299517.92609596497	1207582.355531671	273567.4786803932	296689.20866049296	5417808.266071731	4893945.88068962	1070610.4146962236	826147.0589243313	1681114.484345665	311339.76537745784	1156136.1337981222	402300.5112344454	2221317.6471529207
505459.26617565	1570396.1573599689	745622.3692290997	2210597.542769886	4497557.0193447	1458484.6630253359	232648.01756491687	4709431.365685013	1134119.5020393566	1788235.7429706058	3477546.0748203704	331167.86938266526	1542336.6851789088	2880415.6245528194	1002938.781605484	426737.6984566583	377587.48660046957	299516.9007427208	1207582.355531671	273567.4786803932	296689.20866049296	5409667.443513408	4893945.88068962	1069960.7499441763	826147.0589243313	1681114.484345665	310847.3702040787	1155301.8823831081	402197.2058670202	2221317.6471529207
505459.26617565	1568756.6336017014	745622.3692290997	2207785.7141831275	4490100.514932535	1450697.5456560017	232648.01756491687	4705541.01740939	1133541.1191603334	1787796.2283587677	3470721.468702052	331167.86938266526	1537342.5687410594	2880415.6245528194	1001435.286005786	426329.37614426913	377587.48660046957	299190.3795087334	1206773.7807327725	273523.96827394894	296372.93661409826	5403544.437413648	4887659.918885615	1058151.7233192984	825855.1668535256	1680225.608561716	310677.2181905528	1154958.0698331492	402158.94721103506	2180586.9153044247
505459.26617565	1567236.8594165232	745622.3692290997	2207785.7141831275	4490100.514932535	1450697.5456560017	232648.01756491687	4705541.01740939	1133541.1191603334	1787796.2283587677	3470721.468702052	322675.13130959606	1537342.5687410594	2879395.3840351463	1001435.286005786	426329.37614426913	377587.48660046957	299190.3795087334	1206773.7807327725	273447.4023041548	296372.93661409826	5403544.437413648	4887659.918885615	1058151.7233192984	825855.1668535256	1680225.608561716	310677.2181905528	1154958.0698331492	402158.94721103506	2180586.9153044247
505459.26617565	1567016.8440483797	745622.3692290997	2206890.5371002844	4490100.514932535	1450434.416634543	232648.01756491687	4703727.945822435	1133211.057935066	1787796.2283587677	3470221.51915001	321411.34748527675	1537090.8097937554	2879026.6771479635	1001435.286005786	426329.37614426913	377557.41771495424	299190.3795087334	1206773.7807327725	273447.4023041548	296372.93661409826	5399872.1060953485	4887567.620411943	1058151.7233192984	820823.7548705562	1680225.608561716	310677.2181905528	1154958.0698331492	402157.35344190063	2177123.073758333
505459.26617565	1567016.8440483797	744039.4912825323	2202551.7162983418	4485014.828183699	1446805.2190093934	232648.01756491687	4695777.290735171	1133211.057935066	1787796.2283587677	3467816.8674045205	321411.34748527675	1535855.8494249927	2878037.385217999	999749.7774168781	425090.5086371803	377556.495789225	299190.3795087334	1204019.6909641	273447.4023041548	296372.93661409826	5396400.60490681	4882141.409559613	1058151.7233192984	759181.9791863977	1680225.608561716	308921.5830581025	1154958.0698331492	402157.2405433945	2177053.5424568034
505450.22432203573	1564532.6132474109	744028.8371906449	2202549.5091917105	4485014.828183699	1446805.2190093934	232648.01756491687	4691938.787084783	1133208.9902812436	1787796.2283587677	3467816.8674045205	321411.34748527675	1535839.0890508438	2878025.466106107	999749.7774168781	424236.7958532288	377556.495789225	299190.3795087334	1204010.1344239027	272498.9290319531	295267.3858530407	5396400.60490681	4882141.409559613	1057409.513714861	715312.05373874	1680194.3783986177	307654.4650243629	1154958.0698331492	402157.2405433945	2177053.5424568034
505450.22432203573	1559116.282058702	744028.8371906449	2202549.5091917105	4482334.995432653	1446805.2190093934	232593.21073633153	4691938.787084783	1132679.1367472913	1781937.5995795177	3466971.2321953536	318528.9582244563	1535761.1871138704	2877963.162731162	999749.7774168781	424218.6016820965	377556.495789225	299045.36255886557	1204010.1344239027	272498.9290319531	295267.3858530407	5390149.405132937	4879186.716572464	1056963.4742848428	695836.5793442454	1679927.22679233	307654.4650243629	1154958.0698331492	402157.2405433945	2176808.919700742
504876.2268191409	1559116.282058702	742950.1116583229	2201173.8431159537	4481141.360142698	1343306.1727772146	229579.3323484531	4691538.277167209	1127745.4555497058	1780966.1567191868	3463408.346908739	318528.9582244563	1528964.7079472595	2877646.1716223927	998114.5523843118	424208.25347405626	377556.495789225	299045.36255886557	1202177.3649744962	272498.9290319531	295176.01083043986	5385170.872514418	4878068.759309657	1056237.2104270887	588040.0850040074	1678491.3417480765	306792.4648795131	1154759.532495494	402157.2405433945	2169715.778182339
504797.57206899056	1551328.7738446	742950.1116583229	2199580.6986758495	4481134.031141229	1236727.5144722925	229579.3323484531	4691234.924838499	1127745.4555497058	1780906.7150235856	3463204.1915072105	318528.9582244563	1528964.7079472595	2877473.469795914	998114.0343170625	424208.25347405626	377556.495789225	299045.36255886557	1202177.3649744962	272498.9290319531	295176.01083043986	5379217.866037735	4877968.207075591	1056220.0223321717	587541.6945301635	1678480.529245028	306792.4648795131	1154503.0851338592	402157.2405433945	2169715.778182339
504797.57206899056	1551328.7738446	742950.1116583229	2199580.6986758495	4474199.121051007	1158741.8093812785	224708.16849417269	4691069.043441642	1127745.4555497058	1762667.1562916127	3463204.1915072105	318528.9582244563	1528964.7079472595	2877395.784344619	998114.0343170625	424204.06648668426	377556.495789225	299045.36255886557	1202177.3649744962	272498.9290319531	295176.01083043986	5379161.568798086	4877968.207075591	1054482.1765005623	587541.6945301635	1678429.948573688	306792.4648795131	1154434.637972855	402157.2405433945	2169415.444404781
503176.2040187076	1551094.7125650216	738933.6519635919	2194891.332584836	4462716.542401052	1151809.5114913392	224708.16849417269	4671862.175856648	1122453.2348541364	1762667.1562916127	3448730.8850847716	318528.26206934097	1516436.209003734	2877375.111680661	998114.0343170625	424204.06648668426	377556.495789225	299045.36255886557	1202177.3649744962	272498.9290319531	295176.01083043986	5375392.943435963	4877968.207075591	1041183.4529332247	586231.2968065157	1678363.5265910274	306792.4648795131	1154410.2168102139	402082.6065107018	2147986.5298339897
502139.46157901804	1549392.2498411003	738814.5552388014	2194891.332584836	4462716.542401052	1151809.5114913392	224708.16849417269	4671862.175856648	1122453.2348541364	1762667.1562916127	3448730.8850847716	318513.0251904078	1516436.209003734	2873856.0830921866	998039.4698407877	424063.7037497124	377531.0365361064	298959.0951248723	1201176.4491138998	272354.4775480843	295103.2880694215	5374987.71226707	4876444.40174154	1041183.4529332247	586221.6566522022	1678363.5265910274	306792.4648795131	1154328.6517574983	402082.6065107018	2147986.5298339897
493416.36342992814	1541848.6813277588	734344.5710298244	2175615.896560209	4450198.506747046	1151809.5114913392	224708.16849417269	4661346.470654886	1121797.9167480767	1762667.1562916127	3438933.9579461697	318250.91825405636	1512323.690789948	2873777.3239691006	997543.5366868121	424063.7037497124	376416.6896053649	298959.0951248723	1200698.967424546	272304.39839591796	295103.2880694215	5365380.648142974	4876247.954123067	1039948.8575688918	585774.2422695747	1678171.2054736244	306792.4648795131	1153704.5156668527	402032.2958049168	2142175.193110266
493416.36342992814	1541848.6813277588	734269.1044321919	2175615.896560209	4450198.506747046	1151809.5114913392	224109.79708979832	4661346.470654886	1120361.5947271313	1762503.547285119	3438933.9579461697	318239.9918120464	1512303.478043302	2872494.1278562606	997543.5366868121	424057.9026414765	376416.6896053649	298630.0471516047	1165996.264356236	272288.31642421836	295091.85081075766	5365380.648142974	4873518.4311419055	1039357.3225137109	585774.2422695747	1677497.40615824	306788.8397209906	1153704.5156668527	402030.9827266735	2142175.193110266
493416.36342992814	1541848.6813277588	734269.1044321919	2175615.896560209	4450198.506747046	1151362.7659654003	223984.5777587277	4661346.470654886	1120173.0122170497	1754889.514989854	3438933.9579461697	318143.02558180684	1511831.5299702375	2811041.697471412	997543.5366868121	424057.9026414765	376416.6896053649	298613.15296081715	1165650.1368897234	272251.875141186	295091.85081075766	5365380.648142974	4873518.4311419055	1039002.6482682589	585774.2422695747	1677481.4092886697	306774.6706053661	1153704.5156668527	402030.6651715498	2141925.6677692113
493273.45114393765	1536397.6551715904	733945.827714699	2175499.233525142	4449817.29258061	1150939.183947506	221540.74456808149	4660812.028894234	962390.05889261	1238190.0782904834	3438488.781463699	318143.02558180684	1511831.5299702375	2753249.689189526	997378.8848136592	424001.0932218414	376379.9224386082	298545.73349598696	1124994.2542467192	272207.7798165354	294935.9005864959	5363664.976522032	4873027.4508684715	1039002.6482682589	585774.2422695747	1677286.0731669737	306721.54598199856	1153659.9144521572	401952.6946466976	2141844.872388716
492213.2060118461	1536397.6551715904	733647.7162023359	2173940.9498895505	4442158.955459582	1088594.8428917255	221034.19373959687	4652721.001745592	835757.9865284925	1178427.2303654992	3431193.6377267023	318093.8847535853	1275238.6852045488	2672341.6089669964	997378.8848136592	424001.0932218414	376379.9224386082	298276.4153704834	1116208.822084379	272207.7798165354	294887.42625697906	5356287.969146238	4872267.649973386	1032208.7231246582	573958.3262037983	1670993.1449514255	306721.54598199856	1153659.9144521572	401952.6946466976	2125164.237289697
492027.74617863935	1536397.6551715904	733081.8561823837	2173822.081600899	4442158.955459582	889402.3128140826	221034.19373959687	4652721.001745592	775303.4733540127	1178427.2303654992	3431193.6377267023	317870.79370103346	1259806.693653713	2646549.168304891	997378.8848136592	423577.7681486721	376379.9224386082	297157.70948196284	1113710.681647996	272204.19429570343	294832.0465380505	5356287.969146238	4872267.649973386	1032208.7231246582	571452.4686290884	1670993.1449514255	306445.77863818355	1153659.9144521572	401952.6946466976	2125164.237289697
491926.2059066063	1536397.6551715904	733022.1105718589	2173685.3683566586	4442158.955459582	879248.7076546447	220999.99590127694	4652721.001745592	655033.4531500412	1178427.2303654992	3431193.6377267023	317870.79370103346	1255572.3686188965	2646549.168304891	997378.8848136592	423577.7681486721	376221.97717753774	297106.6925534343	1113710.681647996	272204.19429570343	294831.897543661	5356247.68441268	4872236.169159616	1032208.7231246582	570947.3509459059	1670993.1449514255	306445.77863818355	1153659.9144521572	401952.6946466976	2125164.237289697
491926.2059066063	1536273.5454153132	733022.1105718589	2173685.3683566586	4442158.955459582	864347.3911884344	220858.39149662212	4652721.001745592	636020.7546775481	1178427.2303654992	3431193.6377267023	317870.79370103346	1244397.4803665534	2644541.616162507	997378.8848136592	423577.7681486721	376219.8891509038	297106.6925534343	1113710.681647996	272203.2429469728	294831.897543661	5356247.68441268	4872236.169159616	1032208.7231246582	570394.6445961086	1670993.1449514255	306445.77863818355	1153658.0383401066	401952.6946466976	2125164.237289697
491926.2059066063	1536273.5454153132	733022.1105718589	2173685.3683566586	4442158.955459582	836149.3943030469	220847.51970097554	4652721.001745592	636020.7546775481	1172656.6043439514	3431193.6377267023	317870.79370103346	1229105.1102339493	2644541.616162507	997378.8848136592	423577.7681486721	375918.2041971308	297106.6925534343	1113398.6110713917	272203.2429469728	294831.897543661	5356235.646808522	4871926.33471075	1032208.7231246582	560522.7331215781	1670993.1449514255	306445.77863818355	1153658.0383401066	401952.6946466976	2125164.237289697
491926.2059066063	1536273.5454153132	733022.1105718589	2173222.8775366303	4439713.527546203	829739.0962044975	218685.86924566992	4648926.720853203	590424.5315934275	1171908.135222588	3429482.236792881	317720.06101179874	1229105.1102339493	2634519.571394253	997087.7484313252	423436.5269955669	375918.2041971308	297042.4723838442	1108464.2611899592	272109.7182392834	294831.897543661	5352473.595788484	4869991.905981232	1032208.7231246582	554162.4212283655	1670550.363798979	306262.92339950753	1153128.6222081154	401952.6946466976	2117707.0630020625
491512.4938686118	1536273.5454153132	733001.7198983849	2172867.229084546	4070393.6737693823	828273.6602581715	218131.00284558567	4648926.720853203	588061.6908886249	1171908.135222588	3429482.236792881	317720.06101179874	1228425.4145427225	2631158.269690332	997087.7484313252	423399.5617000746	375905.0968351739	294423.83118833567	1108464.2611899592	272027.4485379803	294709.8849681313	5351361.613519782	4869991.905981232	1031155.9206878284	554162.4212283655	1670132.4377741339	306262.92339950753	1153128.6222081154	401952.6946466976	2117707.0630020625
490834.6313695994	1534806.115955117	730945.1836576688	2171063.6026187865	4070393.6737693823	828273.6602581715	217844.56415739856	4646489.347406426	583024.1216456939	1171156.6910817157	3427328.7069255263	317612.8525307118	1228172.386635351	2614627.517567702	996050.1062326075	423363.3300276334	375886.3274708772	294423.83118833567	1108464.2611899592	271722.78249404766	294353.2542014047	5343391.784553837	4869559.873205248	1031155.9206878284	554162.4212283655	1670061.7161616755	306011.8409784839	1153128.6222081154	401811.22527763655	2117707.0630020625
490834.6313695994	1534806.115955117	730945.1836576688	2171063.6026187865	4046624.2530862843	822675.1093851646	217844.56415739856	4644170.403412776	583024.1216456939	1171156.6910817157	3426262.1890412094	317547.22802994575	1204475.059072087	2613888.9145148466	996050.1062326075	423267.6700090426	375883.889084767	294423.83118833567	1094182.928025822	271722.78249404766	294353.2542014047	5343391.784553837	4869361.376994564	1030445.8469935918	551941.5779256793	1670061.7161616755	305994.98725284776	1152511.6342599026	401552.9756301313	2115363.8254157524
490834.6313695994	1534806.115955117	730945.1836576688	2171063.6026187865	4046624.2530862843	822675.1093851646	217792.57544903824	4644170.403412776	583024.1216456939	1171156.6910817157	3425901.7903157054	317547.22802994575	1163254.357449727	2613888.9145148466	996050.1062326075	423267.6700090426	375851.1150128731	294423.83118833567	1094182.928025822	271722.78249404766	294353.2542014047	5343391.784553837	4869361.376994564	1030046.2086029836	551941.5779256793	1669600.6957388883	305405.9406029198	1152511.6342599026	400585.19396364625	2108453.676873631
490834.6313695994	1534806.115955117	730945.1836576688	2171063.6026187865	4046084.786164075	795507.8261279393	217792.57544903824	4638330.276904726	583024.1216456939	1171156.6910817157	3422656.0027506086	317547.22802994575	1158302.4710981292	2611477.251482223	996050.1062326075	423267.6700090426	375851.1150128731	294423.83118833567	1083672.844634819	271722.78249404766	294353.2542014047	5332885.67065298	4868604.559937617	1027387.1058574693	551930.7804604305	1669600.6957388883	305405.9406029198	1152511.6342599026	400580.1418997852	2092533.7833625942
487823.0773279799	1534610.1254924107	729241.8066220521	2159689.1500352374	3986620.219159478	795507.8261279393	217792.57544903824	4612570.310216171	583024.1216456939	1164322.1606746155	3406990.8501605014	317547.22802994575	1115749.8850975335	2607820.4812469683	996050.1062326075	422024.42329067504	375851.1150128731	294423.83118833567	1078065.7286661293	271722.4740584997	294353.2542014047	5309126.527690057	4842995.660133761	1020582.0446258599	551714.0337725899	1602809.7126552174	305405.9406029198	1152511.6342599026	400552.43046543177	2083678.1479936156
486292.7692579709	1534138.7420416623	729241.8066220521	2158356.2655708613	3977596.019434812	794917.7406943399	217792.57544903824	4612570.310216171	583024.1216456939	1163639.3157509617	3406990.8501605014	317547.22802994575	1115749.8850975335	2607576.571198962	996050.1062326075	421951.9527198774	375851.1150128731	294423.83118833567	1078065.7286661293	271721.8532022275	294353.2542014047	5309126.527690057	4842846.687467469	1018547.1811987944	551203.8873134828	1549877.5396236726	305405.9406029198	1150166.1074133958	400550.2453212107	2083678.1479936156
486163.72255392314	1531628.0156439624	729240.8699044257	2158356.2655708613	3977545.318950448	792224.7979067906	217792.57544903824	4612570.310216171	583024.1216456939	1163639.3157509617	3406990.8501605014	317547.22802994575	1103830.3881214124	2607576.571198962	996050.1062326075	421951.9527198774	375851.1150128731	294042.75552636245	1071792.5526582631	271717.95277428336	294353.2542014047	5309126.527690057	4836338.537277388	1018547.0967169432	547211.2086626654	1549030.9374848553	305401.531686062	1150158.869084752	400550.20890941174	2079447.5736548179
485876.2582188983	1530135.8917808984	729214.7458496172	2158356.2655708613	3976810.785159019	792161.7248017367	217792.57544903824	4608641.272832456	570632.6120837809	1147739.2660734185	3401318.1058421033	317399.06659568544	1103830.3881214124	2604573.068233095	996050.1062326075	421951.9527198774	375851.1150128731	293936.62115030637	1071792.5526582631	271717.95277428336	294353.2542014047	5309126.527690057	4836338.537277388	1018545.9119337287	547211.2086626654	1549030.9374848553	305401.531686062	1150158.869084752	400549.23812203866	2079407.9719544544
483556.1799684912	1530135.8917808984	729166.187917376	2157808.1460749796	3976810.785159019	789235.0445002415	217792.57544903824	4607068.469599372	570632.6120837809	1147739.2660734185	3375641.6084381887	317398.0505515568	980357.1503983929	2603632.5322472276	996050.1062326075	421944.5003103622	375851.1150128731	293936.62115030637	1071313.33132197	271716.3282323411	294353.2542014047	5309126.527690057	4834538.119858102	1018303.1420282931	547211.2086626654	1549030.9374848553	305401.531686062	1150158.869084752	400543.15369681036	2075309.3502049234
483252.73379801476	1526048.9203573694	729003.1516289422	2157774.465045251	3976810.785159019	785719.2543127865	217723.60655948846	4606970.074027255	562566.0495976103	1143139.1794852344	3361943.3930305187	317393.7011580454	952981.1795854454	2603632.5322472276	996050.1062326075	421944.5003103622	374379.14564282703	293936.62115030637	1071276.5394531053	271716.3282323411	294353.2542014047	5309126.527690057	4834531.448271275	1018245.6360469885	547211.2086626654	1549030.9374848553	305399.17152428883	1148888.9052668002	400543.0863096585	2075163.7914175729
483217.4878049849	1522565.1012051175	728987.161589014	2157774.465045251	3975359.2491188855	784935.8690232025	217723.60655948846	4606970.074027255	562220.7339646629	1142926.8151585981	3360994.294603205	317393.7011580454	889768.1088274717	2603121.0223899647	996050.1062326075	421944.5003103622	374379.14564282703	293856.348049925	1070808.699237434	271716.2407841433	294353.2542014047	5309126.527690057	4834531.448271275	1018160.9191823339	547211.2086626654	1549030.9374848553	305399.0942822725	1148888.9052668002	400541.7572478734	2075163.7914175729
483195.5672630741	1520509.369545484	728983.706635424	2153827.042645606	3975359.2491188855	776822.0168847656	217645.2979059094	4606970.074027255	562026.006842956	1139423.5237578368	3360994.294603205	317393.7011580454	814850.3189337611	2603121.0223899647	996050.1062326075	421944.5003103622	374379.14564282703	293856.348049925	1070808.699237434	271716.2407841433	294353.2542014047	5306670.6498342855	4834531.448271275	1018160.9191823339	547211.2086626654	1549030.9374848553	305399.0942822725	1148888.9052668002	400541.7572478734	2069593.512627016
483109.6499988997	1516327.4509658944	728983.706635424	2153277.816495809	3975359.2491188855	776259.2641059454	217600.87499682658	4605532.586341275	559518.0147851767	1139423.5237578368	3360552.2023832733	317393.7011580454	814850.3189337611	2603065.678420715	996050.1062326075	421943.4446316296	374379.14564282703	293852.32162411464	1070808.699237434	271716.1730766117	294353.2542014047	5305518.498837486	4834531.448271275	1018160.9191823339	547211.2086626654	1549030.9374848553	305125.3704934074	1148657.480892066	400540.4993051698	2069568.4362405613
483038.4900135193	1516327.4509658944	728983.706635424	2152652.5146759194	3974539.313279676	766858.6413358124	217495.24161401577	4597829.202431716	559518.0147851767	1139423.5237578368	3349014.4887752673	317393.7011580454	814850.3189337611	2600868.080057354	996050.1062326075	421943.4446316296	374379.14564282703	293852.32162411464	1070808.699237434	271716.1730766117	294353.2542014047	5293096.830708193	4834531.448271275	1018160.9191823339	547211.2086626654	1549030.9374848553	305013.2551011476	1148528.9813239656	400540.4993051698	2069417.6695942548
483038.4900135193	1516327.4509658944	728983.706635424	2147584.395305644	3974223.040759167	764668.063495404	217495.24161401577	4596357.535924742	559518.0147851767	1139423.5237578368	3349014.4887752673	317393.7011580454	780465.795564309	2600418.839019237	996050.1062326075	421943.4446316296	374379.14564282703	293852.32162411464	1070808.699237434	271716.1730766117	294353.2542014047	5292528.408408238	4834530.910569963	1015382.4981017683	545007.0783334512	1549030.9374848553	305013.2551011476	1148528.9813239656	400540.4993051698	2066066.3805770853
478612.5297359261	1513974.854133396	726759.9584408231	2132062.4889714587	3950634.94260948	758816.0279668135	217495.24161401577	4573679.513947922	559518.0147851767	1139059.9459680684	3344517.9813837362	317393.7011580454	759238.1751382404	2599340.3730678377	995211.6669133704	421943.4446316296	374379.14564282703	289358.3072733707	1062778.5284906174	271433.6887341522	294022.7501609265	5275001.372568747	4822787.806456323	996572.7287758017	532375.6568270323	1536238.0663642993	304752.28186526464	1148528.9813239656	400463.0721922083	2044936.763389791
478612.5297359261	1513974.854133396	723160.691119235	2132055.0361878714	3950634.94260948	753196.1565114246	217493.98200522095	4572166.630613126	559518.0147851767	1139002.4824219698	3323879.219858617	317393.7011580454	759238.1751382404	2585313.7016581763	995211.6669133704	421472.62934213085	374379.14564282703	289358.3072733707	1061123.5889860208	271405.748816663	294000.782744774	5274922.252904656	4822241.053278196	992193.2751177176	531487.4649683753	1531178.9697222393	304034.91897128604	1148473.4810785512	400370.45255580783	2039690.727821038
478612.5297359261	1513974.854133396	723160.691119235	2132055.0361878714	3950634.94260948	753196.1565114246	216471.24095168314	4572145.621689922	549104.1380218585	1134399.2844199315	3323879.219858617	317393.7011580454	759238.1751382404	2585313.7016581763	993937.6202829783	420375.42123003904	374366.9981080587	288939.6588136974	1061123.5889860208	271404.13576178206	294000.782744774	5274922.252904656	4820376.919599125	992193.2751177176	531487.4649683753	1526309.3212198345	304034.91897128604	1148453.961981346	400370.45255580783	2039690.727821038
476800.7353786916	1513974.854133396	723044.5554300464	2128197.733456561	3946880.6377268974	743001.2057886049	216471.24095168314	4567386.086915779	549104.1380218585	1132171.263843868	3323879.219858617	317051.97122420376	736915.7420084772	2585313.7016581763	993898.89538524	420326.14823040116	374277.7844603396	288073.507662282	1060259.8486765123	268446.7580534207	292619.0374173195	5269301.383960209	4819030.821090696	990194.3691482632	530300.8459728784	1525541.5654080838	303908.0738286097	1147443.8961676352	399531.5669255316	2036438.188695118
476734.8945614648	1513856.9465120872	722961.7653273186	2121086.7222769936	3946880.6377268974	743001.2057886049	216465.7063712211	4557232.182495944	548947.9236544778	1132171.263843868	3314701.148638019	316763.1173058558	736915.7420084772	2561695.4790999535	992841.2917792517	420150.8993820313	374277.7844603396	288073.507662282	1059594.05772433	268446.7580534207	292594.5560108626	5251118.193720347	4809133.11006885	990194.3691482632	530300.8459728784	1525541.5654080838	303546.11073709966	1147443.8961676352	399531.5669255316	2036438.188695118
476296.9945612281	1513856.9465120872	722455.5610437172	2121086.7222769936	3943905.9553302093	743001.2057886049	215689.40957389487	4557232.182495944	546340.0733467886	1118953.5626069484	3311287.4508236367	316763.1173058558	736355.1118138137	2561695.4790999535	991187.183511523	419656.08246189106	374277.7844603396	287256.637515886	1059533.5630101655	268446.7580534207	292594.5560108626	5251118.193720347	4807390.178737075	989977.0672621944	529402.0731450303	1524303.9117983913	302755.1751606885	1147443.8961676352	399531.5669255316	2036438.188695118
476296.9945612281	1513840.0524984205	722455.5610437172	2121086.7222769936	3939990.798256345	743001.2057886049	215638.44542377238	4553599.774502845	546049.4349465431	1118953.5626069484	3311287.4508236367	316763.1173058558	723204.2710894821	2561695.4790999535	991187.183511523	419656.08246189106	374277.7844603396	287256.637515886	1059071.955964044	268446.7580534207	292589.52356482705	5248307.1983827455	4807390.178737075	989977.0672621944	529402.0731450303	1524303.9117983913	302755.1751606885	1147443.8961676352	399531.5669255316	2036175.2531050101
476296.9945612281	1513477.1182129276	722455.5610437172	2121086.7222769936	3933761.2422288773	743001.2057886049	215638.44542377238	4553599.774502845	546010.4327851277	1118953.5626069484	3311287.4508236367	316763.1173058558	701847.4331734343	2561695.4790999535	991187.183511523	419656.08246189106	374277.7844603396	287256.637515886	1059071.955964044	268446.7580534207	292567.3754910178	5248307.1983827455	4807390.178737075	989977.0672621944	529402.0731450303	1524303.9117983913	302755.1751606885	1147443.8961676352	399531.5669255316	2036175.2531050101
475866.163418009	1513477.1182129276	721036.2885970073	2121086.7222769936	3927958.729545474	743001.2057886049	215638.44542377238	4553599.774502845	546010.4327851277	1118953.5626069484	3311287.4508236367	316549.65601494245	701847.4331734343	2561695.4790999535	990925.3829946921	419656.08246189106	374277.7844603396	287256.637515886	1059071.955964044	268446.7580534207	292567.3754910178	5248307.1983827455	4807390.178737075	989977.0672621944	529402.0731450303	1524303.9117983913	302660.551985675	1147443.8961676352	399531.5669255316	2036074.1169894047
475575.4543111909	1513477.1182129276	721036.2885970073	2119951.8615717716	3918729.5986791626	728544.1313145114	215638.44542377238	4553599.774502845	546010.4327851277	1118227.7767071323	3311287.4508236367	315944.63964851084	680540.5000355144	2561695.4790999535	990027.0593400493	419656.08246189106	374277.7844603396	287256.637515886	1059071.955964044	268446.7580534207	292567.3754910178	5248307.1983827455	4804746.674216569	988035.9765778843	527133.5600694155	1516535.3759734607	302057.33096375095	1146658.5006226278	399440.59349558275	2031629.5763354776
475411.3223333718	1512609.717675186	721016.7803949399	2117375.0342343682	3918729.5986791626	728544.1313145114	208656.85284875002	4551357.116720337	546010.4327851277	1118227.7767071323	3309583.7324701534	315944.63964851084	669302.7526371398	2561695.4790999535	989777.2293864529	419656.08246189106	374277.7844603396	287256.637515886	1057146.1174574448	268433.9260584324	292559.87665034726	5248307.1983827455	4802775.533147001	983589.5277747371	526982.3921684228	1510107.4116992087	302057.33096375095	1146658.5006226278	399440.59349558275	2028462.3955481602
462870.9271472115	1501231.6711513891	697569.081093755	2114046.7923305808	3918729.5986791626	727639.3518804405	207270.36564866273	4512035.351362485	511954.0210583125	1118205.8515560136	3255055.186052237	315937.07069221896	661415.2392985561	2495273.55706796	963356.7262340485	414274.9963033458	374277.7844603396	287256.637515886	1034496.4676113748	268433.9260584324	292559.87665034726	5169607.062248013	4737697.335378954	983589.5277747371	514886.6362639248	1500570.495651618	301628.3253502854	1145345.0102150864	397326.97451112117	2006290.6961709526
462870.9271472115	1501231.6711513891	697569.081093755	2109889.581896727	3915532.540722232	721267.1678477431	206996.28753090397	4512035.351362485	511954.0210583125	1117109.9514960302	3255055.186052237	315885.9407651357	660122.3918814829	2495273.55706796	963356.7262340485	413810.73535228835	374050.15687899524	287256.637515886	1034496.4676113748	268157.80783300474	292416.8968061597	5169607.062248013	4737697.335378954	979447.3623220461	514874.92746084504	1486799.994377337	301514.8706026175	1145345.0102150864	393492.9257075124	2006290.6961709526
462870.9271472115	1501231.6711513891	697569.081093755	2109889.581896727	3911825.7110686237	721267.1678477431	206969.607180128	4512035.351362485	511954.0210583125	1116631.3816230774	3255055.186052237	315836.54771264555	658361.015322393	2495273.55706796	963356.7262340485	413763.13035667065	374050.15687899524	287256.637515886	1034496.4676113748	268157.80783300474	292416.8968061597	5169607.062248013	4737697.335378954	979447.3623220461	514871.7247107997	1486799.994377337	301501.4757074054	1145179.071252585	393492.9257075124	2006290.6961709526
462025.0005445853	1487083.1541101926	697569.081093755	2102886.8083780548	3907403.9405781724	714150.6873125922	206493.06723922607	4506740.084264382	511954.0210583125	1116631.3816230774	3255055.186052237	315836.54771264555	639838.4478994813	2489987.2415047633	963356.7262340485	413192.23785616516	374050.15687899524	286816.2492295329	1034496.4676113748	268157.80783300474	292416.8968061597	5166635.158720781	4732920.815919837	977912.7314457735	514825.8814629454	1486799.994377337	301501.4757074054	1144388.169405385	393492.9257075124	2001878.9917552844
462010.8997068693	1487083.1541101926	697569.081093755	2102236.236928526	3896611.2061304133	713659.790961708	206457.498880792	4497783.205525576	511954.0210583125	1116523.7124447187	3255055.186052237	315822.3716680444	639838.4478994813	2489317.52085195	963356.7262340485	413149.39009372506	374050.15687899524	286757.72067655565	1033111.1434948249	268157.80783300474	292416.8968061597	5164141.32218219	4732387.467944732	977000.8386862014	514810.2749569581	1486639.0391006668	301495.2207793246	1144388.169405385	393426.1626670117	1996001.9259330877
461983.177576158	1487083.1541101926	697569.081093755	2102236.236928526	3896611.2061304133	713656.2435108564	206457.498880792	4497783.205525576	511954.0210583125	1116474.4768177464	3253697.8076954167	315796.5577945075	639838.4478994813	2488958.4201151193	963356.7262340485	413125.78059824626	374050.15687899524	286050.41759252327	1031765.7757853233	268157.80783300474	292416.8968061597	5163754.369398618	4732036.947156988	976946.610355592	514765.77092917653	1486524.4572925242	301495.2207793246	1144380.634149775	393426.1142093389	1995643.4534196365
461477.7002400778	1487083.1541101926	695798.9029368896	2100360.814047305	3890562.2456391486	712108.5461879175	206457.498880792	4494054.175202586	510640.1891803518	1114226.471683033	3247788.6070550242	315787.843919553	639838.4478994813	2481872.3518880038	961696.0690372286	413123.2916941091	374050.15687899524	286050.41759252327	1031765.7757853233	267857.7252674007	291889.975511188	5155467.840453152	4722134.921066356	976803.5509236178	514707.34316822886	1486524.4572925242	301495.1805287312	1144380.634149775	392622.4954716355	1992744.3597671532
461477.7002400778	1487083.1541101926	695798.9029368896	2097517.5979309427	3867911.244429703	712108.5461879175	206457.498880792	4476261.516648564	510640.1891803518	1113440.2375016105	3247788.6070550242	315787.48620262055	629243.582489477	2481872.3518880038	959662.8682823208	413121.1362033767	374050.15687899524	286049.0076181692	1031765.7757853233	267857.7252674007	291889.975511188	5138587.185203468	4722134.921066356	971900.566775592	514661.26598970144	1481055.341554773	301495.17148709425	1144380.634149775	392622.4954716355	1992744.3597671532
461477.7002400778	1487083.1541101926	695798.9029368896	2093067.7952318725	3867911.244429703	712108.5461879175	204851.61747789074	4476261.516648564	510640.1891803518	1113440.2375016105	3246931.3406443764	315787.48620262055	629020.6379725431	2481872.3518880038	959016.1594791582	413120.5311934019	374050.15687899524	286048.96239163494	1030494.7710131845	267857.7252674007	291889.975511188	5138587.185203468	4722134.921066356	971041.2912489004	514385.02795534895	1480537.505588104	301495.17148709425	1144380.634149775	392622.4954716355	1992744.3597671532
461400.67408129835	1487083.1541101926	695798.9029368896	2091936.8535062363	3862176.5143697113	711907.3629639731	204851.61747789074	4469828.664448257	510640.1891803518	1101768.6506759685	3246931.3406443764	315787.48620262055	629020.6379725431	2481872.3518880038	959016.1594791582	412969.7191828735	374050.15687899524	286047.1504013226	1030494.7710131845	267857.7252674007	291889.975511188	5133218.178283926	4716266.929254522	968290.268763166	514085.7465923396	1478717.9001687223	301495.17148709425	1144369.0757767593	392622.4954716355	1986595.7782055107
461344.09363973467	1484799.4937379747	695798.9029368896	2091531.241868144	3862176.5143697113	711907.3629639731	204851.61747789074	4469828.664448257	510640.1891803518	1101768.6506759685	3246931.3406443764	315775.4237361455	628908.0527604006	2480193.278350093	958942.3076181787	412717.0214998891	374050.15687899524	285868.8520550438	1030494.7710131845	267857.7252674007	291889.975511188	5133218.178283926	4716266.929254522	968101.2181792324	513762.38665533875	1478491.6993659157	301461.32450773986	1143895.0220302166	392618.66635026794	1986035.1548769423
458653.1097110447	1481296.764440938	689681.1406091321	2066973.6103675265	3842313.990443335	708751.4221894607	204851.61747789074	4438157.079364371	508105.00954372826	1101768.6506759685	3218746.1868456183	315770.6091413397	622663.2155286719	2459484.6680523697	956934.9833167441	409088.37589479523	374050.15687899524	285868.8520550438	1023529.0569627675	267857.7252674007	291889.975511188	5102646.083939843	4701061.604508737	952891.9996360021	513642.4122290171	1467184.177651986	301456.934269644	1140290.3822422393	391738.81776611065	1976202.427605555
458389.6880349234	1479834.209885653	689681.1406091321	2066973.6103675265	3842313.990443335	708703.4478730235	204851.61747789074	4438157.079364371	507849.8579878452	1101768.6506759685	3218746.1868456183	315769.80194899946	622663.2155286719	2459484.6680523697	956351.603877779	409087.6763248795	374050.15687899524	285867.59690326254	1023529.0569627675	267857.7252674007	291889.975511188	5102646.083939843	4701061.604508737	952891.9996360021	512568.65707149904	1467184.177651986	301456.934269644	1139751.4172222055	390818.3199357256	1976202.427605555
458325.993187548	1478525.4030082393	689681.1406091321	2065438.4513576552	3841515.959848129	708702.0314189222	203995.4403949958	4438157.079364371	507849.8579878452	1101768.6506759685	3218746.1868456183	315769.80194899946	622663.2155286719	2459484.6680523697	956351.603877779	409087.1168607001	374050.15687899524	285867.59690326254	1023529.0569627675	267857.7252674007	291889.975511188	5102646.083939843	4701061.604508737	952891.9996360021	512547.8382471608	1467184.177651986	301456.934269644	1139751.4172222055	390796.2733416793	1975345.4648715663
457282.8593138196	1478472.1802036378	689213.2240077583	2065438.4513576552	3841515.959848129	704102.9022413052	203995.4403949958	4438157.079364371	506957.60269749654	1057310.9536420957	3218746.1868456183	315769.80194899946	622663.2155286719	2459484.6680523697	954433.6990213192	408179.86417533195	373976.50394043163	285867.59690326254	1022597.6670003373	267769.24845038424	291889.975511188	5102646.083939843	4701061.604508737	952891.9996360021	510735.9665427738	1467184.177651986	301394.5199990776	1137113.5718022832	390796.2733416793	1975345.4648715663
457282.8593138196	1478438.3255742032	689213.2240077583	2065078.375593219	3841515.959848129	675423.8331387838	203995.4403949958	4438157.079364371	506957.60269749654	1057310.9536420957	3218746.1868456183	315769.80194899946	622663.2155286719	2459484.6680523697	954433.6990213192	408179.86417533195	373975.1062822849	285867.59690326254	1022597.6670003373	267753.9284550053	291889.975511188	5102646.083939843	4701061.604508737	952891.9996360021	510735.9665427738	1467184.177651986	301371.10627113725	1137113.5718022832	390796.2733416793	1974658.231528589
457282.8593138196	1478342.2814817342	689213.2240077583	2065078.375593219	3840702.74792297	675423.8331387838	203995.4403949958	4438157.079364371	505410.20404599945	1057310.9536420957	3218746.1868456183	315752.31434364885	622663.2155286719	2459484.6680523697	954433.6990213192	408179.86417533195	373969.55326097505	285867.59690326254	1022597.6670003373	267753.28835188283	291889.975511188	5102646.083939843	4701061.604508737	952891.9996360021	510735.9665427738	1467184.177651986	301369.0266478203	1137113.5718022832	390766.4967236714	1974645.6326135746
453590.67317528476	1466728.4843114906	685780.1160523235	2054803.4722743735	3829593.1629394465	664294.6686213983	203995.4403949958	4415835.460582349	503847.12338818074	1045476.7310863434	3205029.731768698	315222.3977557184	617905.5182121762	2447911.5235807677	954335.2733054841	408004.6704562687	373966.7854912323	285867.59690326254	1016527.1519906626	267350.17832104035	291889.975511188	5077499.022525104	4690250.174222647	944580.2787530229	508581.65739338275	1464229.005786221	301366.9211396352	1130003.8554535345	390081.38358655	1965781.164834612
453392.8027896294	1466728.4843114906	685643.8012841024	2053941.1387512106	3829486.4451005724	664294.6686213983	203992.1741880556	4415835.460582349	503593.73478910397	1045476.7310863434	3204999.839354264	315214.37341945124	617747.959397045	2447752.5947011625	951797.5294230395	407259.09663713095	373510.5290430892	285867.5899051289	1016527.1519906626	266862.8056755009	291889.975511188	5077499.022525104	4690060.697859883	944580.2787530229	508337.71529145254	1464137.1066901274	301366.0009184511	1130003.8554535345	389676.71636774315	1965781.164834612
453392.8027896294	1466728.4843114906	683733.8859437065	2053137.253688293	3825126.068286155	663526.8874605286	203992.1741880556	4415835.460582349	502189.7372687467	1045476.7310863434	3203300.3667953643	315214.37341945124	616742.5023071722	2446602.0675257114	951499.0381309842	407079.75705686375	373510.5290430892	285867.5899051289	1013724.7697173408	264743.6631096585	291889.975511188	5077499.022525104	4690060.697859883	944580.2787530229	505412.6494145087	1462928.342136697	301365.90121588967	1129788.499522544	388964.01793835545	1962700.6010797627
452850.372896052	1466728.4843114906	683521.3389999267	2053004.9266601307	3825092.9108856297	662784.458434945	203992.1741880556	4415835.460582349	502189.7372687467	1045476.7310863434	3203268.8601310253	315214.37341945124	616277.2602326537	2446519.550319772	947743.7552888943	406964.36125958536	373510.5290430892	285867.58909239253	1013332.8510547252	264623.1202011033	291889.975511188	5077499.022525104	4690060.697859883	944580.2787530229	505351.8446372185	1462504.7434787364	301365.74886896857	1129640.4708021933	388955.09650403657	1962700.6010797627
450715.6005394331	1466728.4843114906	683118.8233207234	2053004.9266601307	3825092.9108856297	660963.9173248728	203788.30512271472	4415835.460582349	501873.86177930783	1044758.5224233334	3203268.8601310253	314541.23274484964	615949.0397481567	2445828.5744162775	944832.4740181961	406938.3144425802	373510.5290430892	285399.1872326501	1012390.5710982465	264623.1202011033	291685.6799560386	5077499.022525104	4689607.93863462	944539.1873727863	504932.0812128382	1462499.0785997529	300699.8777469938	1128889.85635122	388852.07959124836	1962700.6010797627
450715.6005394331	1463392.964235892	682594.666698014	2053004.9266601307	3825092.9108856297	656890.9720020532	203762.6881485945	4415835.460582349	501510.8441748542	1044608.495845816	3200227.8323113215	314541.23274484964	615377.920835387	2442555.9573921366	944468.924824954	406930.17581408157	373510.5290430892	285399.1872326501	1011807.6945964718	264623.1202011033	291685.6799560386	5069911.941879969	4689155.658381241	944539.1873727863	504638.4556472017	1462416.2316394278	300699.8777469938	1128830.8176164462	387856.9292868746	1962619.1173333111
450715.6005394331	1463192.0018684932	682031.9898210093	2051760.920856487	3825092.9108856297	656543.0076413432	203762.6881485945	4415835.460582349	501510.8441748542	1044236.1254097822	3199740.4551515854	314541.23274484964	615199.0214191247	2435725.3101516794	944456.270572762	406608.4671547839	373510.5290430892	285399.1872326501	1011192.7759559975	264500.179138993	291685.6799560386	5068927.343473903	4689155.658381241	944539.1873727863	504095.71248005197	1462371.6601123814	300699.8777469938	1128824.5617909704	387451.9726218283	1962619.1173333111
450715.6005394331	1460497.8945699055	682031.9898210093	2051348.8686861917	3824987.774514273	654090.4549707744	203762.6881485945	4415835.460582349	500692.1500794329	1044236.1254097822	3198482.4853071864	314541.23274484964	615199.0214191247	2432752.3319129427	944456.270572762	406608.4671547839	373510.5290430892	285399.1872326501	1011192.7759559975	264500.179138993	291685.6799560386	5068927.343473903	4689113.609286398	944539.1873727863	504095.71248005197	1462319.8513488125	300699.8777469938	1128820.115845061	387451.9726218283	1962619.1173333111
450715.6005394331	1459108.291678419	682031.9898210093	2049008.0538718037	3824924.452018598	647590.9464141934	203755.48766771494	4412168.657360733	500692.1500794329	1042858.5541409499	3198482.4853071864	314541.23274484964	609765.3335800737	2432752.3319129427	944456.270572762	406224.2268134513	373296.4513247881	285399.1872326501	1008780.4472739873	264500.179138993	291532.6244889081	5066618.600184948	4689025.153619981	943145.6983413574	503478.5872149975	1460703.1579933362	300699.8777469938	1128812.4063224518	387420.763214897	1961693.2856743485
450704.7447919282	1459108.291678419	681704.5951062433	2049008.0538718037	3821243.246353528	645519.589459422	203755.48766771494	4412168.657360733	500692.1472060899	1042003.7599850941	3191441.4641904035	314541.23274484964	609765.3335800737	2424588.9933460373	944456.270572762	406224.2268134513	373154.07836210146	285399.1872326501	1008780.4472739873	264491.90204667964	291528.54650888545	5066618.600184948	4686831.892316441	943145.6983413574	503420.659032638	1460533.0955220913	300699.8777469938	1128809.6937068885	386718.75767471944	1961033.7272772996
450704.7447919282	1455692.7887907964	681704.5951062433	2048898.3178836969	3811235.2939624484	645025.5412971146	203755.48766771494	4392254.446743883	500692.1472060899	1042003.7599850941	3185005.4646068728	314541.23274484964	609765.3335800737	2415394.27002114	944177.9992881974	406224.2268134513	373144.61769380665	285399.1872326501	1008780.4472739873	264491.8131005794	291528.14685095096	5046347.056613666	4673433.151098024	938670.6146769428	503060.75953888585	1460533.0955220913	300699.8777469938	1128809.6937068885	386684.8435508321	1948449.71713611
450704.7447919282	1455692.7887907964	681701.3257467186	2048898.3178836969	3810910.273963703	645015.2241643067	203755.48766771494	4392254.132463078	500692.1472060899	1040341.6254964544	3184586.466274494	314541.23274484964	609765.3335800737	2415394.27002114	943948.0625705762	406219.28165458713	373144.5813661632	285399.1872326501	1008780.4472739873	264375.590459956	291528.13404898054	5045582.194921188	4673313.296489883	936490.4752309552	499818.1659478822	1460533.0955220913	300699.8777469938	1128809.6937068885	386683.65045077563	1948225.5217228592
448168.32931846357	1455692.7887907964	680222.5173726379	2040151.0932441333	3805553.8934281683	638051.5254978513	203736.40113480008	4385635.168666195	498205.1404416547	1040306.3804295457	3174092.8696684376	314541.23274484964	609765.3335800737	2412705.6181638967	943537.3757342371	405868.7261750173	373144.5615801221	285399.1872326501	1006442.1590922383	264375.590459956	291528.13404898054	5028294.525587175	4672396.221217996	935866.8155426128	498748.1512018122	1459808.1194137705	300699.8777469938	1126203.127392028	386651.8863849224	1946801.3224483063
447544.88333104993	1455692.7887907964	678912.5238162449	2040151.0932441333	3794783.784153334	634383.9143201921	203736.40113480008	4382189.029185485	498205.1404416547	1039919.1542022786	3174092.8696684376	314008.8970915539	608575.9596082228	2407785.5458856686	941342.481678617	404720.31307804526	372543.51910740876	285082.6870682111	1006329.0246924792	263318.2292770406	290363.09663793596	5028294.525587175	4666325.695574639	930377.2630219783	497291.33045072475	1457254.107184613	299784.2825732118	1123786.116746574	385825.2321252726	1939519.9179912044
447544.88333104993	1455692.7887907964	678788.2470105804	2040151.0932441333	3794783.784153334	634383.9143201921	203736.40113480008	4354943.132894127	498205.1404416547	1032724.593551642	3174092.8696684376	313745.0905010517	608335.4491796072	2407785.5458856686	940187.5378545724	404720.31307804526	372543.51910740876	285074.3124362812	1005174.0387956667	263318.2292770406	290363.09663793596	5028294.525587175	4666325.695574639	930335.2759643265	497275.1228289004	1457001.4560838386	299784.2825732118	1123786.116746574	385795.01403526333	1939419.0809723758
447544.88333104993	1455692.7887907964	678788.2470105804	2040151.0932441333	3794783.784153334	634383.9143201921	203736.40113480008	4349166.558476359	498205.1404416547	1032724.593551642	3164217.8132495466	313745.0905010517	608335.4491796072	2407785.5458856686	940187.5378545724	404720.31307804526	372543.51910740876	285074.3124362812	1005113.3798715346	263318.2292770406	290363.09663793596	5028294.525587175	4666325.695574639	930335.2759643265	497275.1228289004	1457001.4560838386	299784.2825732118	1123786.116746574	385734.965780455	1939419.0809723758
447230.07279913785	1455264.4500774976	678732.8721519175	2040151.0932441333	3794783.784153334	630658.7854628009	203736.40113480008	4349166.558476359	497805.0795005369	1032678.1199452259	3152066.871280156	313745.0905010517	605123.2226306151	2407785.5458856686	940187.5378545724	404496.36317983834	372543.51910740876	285074.3124362812	1004953.6139419797	263318.2292770406	290352.70506356645	5028294.525587175	4666325.695574639	930335.2759643265	496429.79136268434	1456723.463686982	299784.2825732118	1123786.116746574	385734.965780455	1939407.4425952004
447230.07279913785	1455264.4500774976	678732.8721519175	2040151.0932441333	3794783.784153334	630658.7854628009	203736.40113480008	4348212.802310976	497805.0795005369	1032678.1199452259	3149397.999055118	313745.0905010517	604823.4328464336	2407785.5458856686	940187.5378545724	404496.36317983834	372543.51910740876	285074.3124362812	1004953.6139419797	263318.2292770406	290337.7253513401	5028294.525587175	4666325.695574639	930335.2759643265	496429.79136268434	1456723.463686982	299784.2825732118	1123786.116746574	385734.965780455	1939407.4425952004
447230.07279913785	1455264.4500774976	678732.8721519175	2040151.0932441333	3794783.784153334	630427.2513980062	203422.45366456534	4348212.802310976	497805.0795005369	1032541.748129689	3145600.6880661184	313745.0905010517	604823.4328464336	2407406.4069053587	940184.3065154611	404225.0521670177	372543.51910740876	285074.3124362812	1004747.8016171524	263318.2292770406	290337.7253513401	5028294.525587175	4665879.973951375	930335.2759643265	495729.12225479144	1456723.463686982	299784.2825732118	1123786.116746574	385702.6472370669	1939407.4425952004
444749.7516059746	1455264.4500774976	678732.8721519175	2040151.0932441333	3794783.784153334	630427.2513980062	203422.45366456534	4338149.223131456	497805.0795005369	1032541.748129689	3145600.6880661184	313745.0905010517	603244.578483348	2406604.1699029612	940184.3065154611	404225.0521670177	372543.51910740876	285074.30628925946	1004747.8016171524	263318.2292770406	290337.7253513401	5028294.525587175	4665879.973951375	930335.2759643265	495729.12225479144	1456723.463686982	299465.04364586354	1120386.2129433746	385702.6472370669	1936189.629392269
444749.7516059746	1454980.6808587476	678728.050032995	2040151.0932441333	3790201.93341462	630427.2513980062	203087.30968801252	4338144.691120208	497805.0795005369	1032541.748129689	3145600.6880661184	313745.0905010517	603244.578483348	2406478.702913959	940184.3065154611	404225.0521670177	372543.51910740876	285074.30628925946	1004747.8016171524	263318.2292770406	290337.7253513401	5023071.594352429	4665879.973951375	930335.2759643265	495729.12225479144	1456722.7339681606	299030.13658945216	1120386.2129433746	385702.6472370669	1934238.619994668
444749.7516059746	1454980.6808587476	677129.8352957338	2033653.8881352348	3775817.3438566765	630045.6939861751	203087.30968801252	4316810.576168935	496715.3505276777	1032541.748129689	3134522.442361156	313745.0905010517	603244.578483348	2389701.877484946	940162.1414953568	404225.0521670177	372349.6814498352	285074.30298973905	1001899.3354614889	263318.2292770406	290335.7554683088	5008598.972761049	4659340.229981758	923380.8283353962	492721.5833043057	1455790.699981238	298910.89110380714	1116606.048167898	385702.6472370669	1927948.9649191233
444698.77055815805	1451248.9478543298	677129.8352957338	2032277.5161338765	3775817.3438566765	630045.6939861751	203087.30968801252	4316810.576168935	496715.3505276777	1032541.748129689	3134522.442361156	313745.0905010517	601818.0796016783	2389701.877484946	940162.1414953568	404225.0521670177	372334.5721644027	285074.30298973905	1001899.3354614889	263318.2292770406	290328.4821329705	5008598.972761049	4659340.229981758	923380.8283353962	492721.5833043057	1455644.422458512	298292.9368816329	1116606.048167898	385452.74749343016	1927948.9649191233
444655.22502196196	1442522.5663382171	676922.9187417756	2032277.5161338765	3775817.3438566765	630045.6939861751	203087.30968801252	4316810.576168935	496109.57893740945	1032538.9408728225	3134522.442361156	313694.6432220221	599721.3932378386	2389701.877484946	939941.7076558498	404225.0521670177	372334.5721644027	285074.2980293952	1001899.3354614889	263318.2292770406	290222.95297607005	5008598.972761049	4659340.229981758	923380.8283353962	492721.5833043057	1452231.0401834645	298292.9368816329	1116606.048167898	383209.928741192	1927458.3108629098
444646.34952341183	1442522.5663382171	676922.9187417756	2032277.5161338765	3775817.3438566765	630043.9628802785	203087.30968801252	4316810.576168935	495196.0039301564	1032538.9408728225	3134522.442361156	313687.2599252345	599721.3932378386	2389701.877484946	939941.7076558498	404225.0521670177	372334.5721644027	285074.290777898	1001899.3354614889	263318.2292770406	290219.4131146638	5008598.972761049	4659340.229981758	923380.8283353962	492721.5833043057	1452231.0401834645	298226.9823569651	1116606.048167898	383209.928741192	1927458.3108629098
444646.34952341183	1442522.5663382171	676782.6226726045	2032277.5161338765	3775817.3438566765	630043.9628802785	202888.111626741	4316810.576168935	495196.0039301564	1031858.9841223372	3133775.729612298	313687.2599252345	599721.3932378386	2389701.877484946	939941.7076558498	404089.2054534662	372299.9351589512	285074.290777898	1001859.1192357985	263318.2292770406	290219.4131146638	5008598.972761049	4659340.229981758	923380.8283353962	492721.5833043057	1452231.0401834645	298169.1231822339	1116606.048167898	383209.928741192	1927458.3108629098
444624.32822154055	1442522.5663382171	675226.4376496775	2027951.3597718342	3775817.3438566765	630043.9628802785	202888.111626741	4314822.950295721	495196.0039301564	1031575.9857160887	3133775.729612298	313665.38405441656	599721.3932378386	2389701.877484946	939425.8782949122	404004.7738703298	372238.04598558194	284741.4352484837	1000303.5639440729	263144.59805563244	290219.4131146638	5008598.972761049	4657370.04416621	923380.8283353962	491852.7048462532	1452231.0401834645	297414.22520714207	1115862.7063413274	383203.1439540854	1927458.3108629098
444624.32822154055	1442522.5663382171	675226.4376496775	2018032.8796149825	3774759.995202771	629154.2248099094	202888.111626741	4314194.254175595	495196.0039301564	1031575.9857160887	3118763.116897906	313636.57723223255	599721.3932378386	2384122.7994965706	939385.1798058059	403971.74040284613	372229.60494122375	284741.4352484837	1000303.5639440729	263115.6215498534	290218.694099472	4996983.336113211	4647239.696678826	923380.8283353962	491852.7048462532	1452231.0401834645	297414.22520714207	1115862.7063413274	383203.1439540854	1927458.3108629098
444624.19053042337	1437355.5036747039	675226.4376496775	2017778.1128543909	3770709.6634763572	629069.6733353995	202874.51820247452	4313953.057074721	495196.0039301564	1031575.9857160887	3118534.100838506	313636.57723223255	599721.3932378386	2382341.701029314	939385.1798058059	403946.12028462905	372187.4308407267	284740.2295817452	1000303.5639440729	263097.19178378483	290213.4536760107	4996127.39272064	4647041.309518856	923380.8283353962	491851.43960647867	1452231.0401834645	297414.22520714207	1115862.0789795467	383202.1097085369	1927458.3108629098
444623.8365446231	1437355.5036747039	674899.4980443746	2017278.716172224	3770086.3841722603	629063.1309533294	202874.51820247452	4313938.73438704	495196.0039301564	1028527.7860506546	3118150.817935095	313604.10768809053	599721.3932378386	2382146.04973874	939365.0405906264	403946.12028462905	372139.8089722429	284740.2295817452	1000261.3759162332	263097.19178378483	290080.1823372892	4996056.167378588	4646742.68751524	923082.1225066375	491842.2443950543	1452189.5946464362	297147.1267239127	1115716.416162009	383202.1097085369	1927458.3108629098
442598.52172051277	1437050.4364895478	672416.1648291766	2017278.716172224	3765029.623119534	627480.2660590524	202874.45519622928	4300333.019576606	492681.4655382461	1017292.5306218714	3117875.5393408434	312660.7074719388	597944.3337201286	2379657.041111431	935250.2762492268	402887.4994059441	372073.61526114674	284740.1129277431	997012.5923135807	262500.41734665225	290080.1823372892	4995983.664596525	4646327.740411162	917290.2659141179	489640.7454492709	1450580.4732305168	295743.9876038888	1113887.9403078926	383039.27072223625	1921142.2359925173
442598.52172051277	1436969.7734350986	672416.1648291766	2009909.213496583	3755862.716284664	627001.340117588	202872.38532012445	4300333.019576606	492579.3433290523	1012293.5801336373	3102728.259123569	312660.7074719388	597151.4211882687	2366450.8900415846	935250.2762492268	402887.4994059441	371911.46025111177	284740.1129277431	997012.5923135807	262494.0609824189	290080.1823372892	4979698.999441538	4633153.482897178	917290.2659141179	489640.7454492709	1414673.7840950124	295743.9876038888	1113530.7822414618	383039.27072223625	1921142.2359925173
442598.52172051277	1435599.460873224	672416.1648291766	2003201.2753746998	3746507.662065314	625928.7518626145	202870.48149371584	4295180.080795576	492483.3109777983	1012232.7874843541	3098565.7568239355	312654.9805653534	597009.2615683025	2361254.663399339	935250.2762492268	402887.4994059441	371911.46025111177	284737.64772506105	997012.5923135807	262494.0609824189	290080.1823372892	4967089.607644125	4633153.482897178	917290.2659141179	489640.7454492709	1168193.6091094394	295743.9876038888	1113530.7822414618	383039.27072223625	1914872.756316773
442598.52172051277	1434997.338940077	672416.1648291766	2003201.2753746998	3746507.662065314	625294.681434196	202870.48149371584	4295139.094135529	492386.60562267725	999344.6494604292	3098565.7568239355	312654.9805653534	596993.4392664452	2361254.663399339	935250.2762492268	401381.1553898121	371911.46025111177	284737.64772506105	996425.9881934961	262494.0609824189	290080.1823372892	4967089.607644125	4633153.482897178	917290.2659141179	489640.7454492709	1166130.7469736033	295743.9876038888	1113494.571282608	383039.27072223625	1914872.756316773
438948.5854682135	1434997.338940077	670193.1738007541	1505913.1168331415	3743475.9611746	624671.7162506345	202613.3429675495	4282478.358069422	492132.047666905	999344.6494604292	3086040.324729582	312654.9805653534	588648.529714898	2356082.469791291	931958.37313264	400890.4302871775	371911.46025111177	282434.5770012202	988757.6651972373	261848.0541655919	290080.1823372892	4955850.43742817	4615132.944370408	910522.628662796	485102.70878786634	1166130.7469736033	295743.9876038888	1112762.1422552417	383039.27072223625	1910748.9514628404
438195.13827139465	1433967.7633513014	668999.3105731093	1505913.1168331415	3742948.064233186	623413.0587637187	198652.88612234977	4282478.358069422	492078.142469542	999344.6494604292	3086040.324729582	312636.2406713124	547624.7454610541	2356082.469791291	931958.37313264	400537.52617919084	371910.6556165074	282084.9539751399	988548.4421309023	261000.64935421242	290070.4891264325	4955850.43742817	4615132.944370408	910522.628662796	485102.70878786634	1162947.4270537288	295743.55678409315	1112715.4552707225	383034.42693086574	1910748.9514628404
436257.1493768509	1433273.3228230306	666779.8165507935	1505913.1168331415	3742592.6174687087	623372.1698195753	198525.96312354878	4281084.608356211	492056.7042470279	999344.6494604292	3086040.324729582	312636.2406713124	513249.7802732085	2356082.469791291	931842.1613397654	397877.0436666579	371910.6556165074	282084.9539751399	988011.0916027082	261000.64935421242	290070.4891264325	4955850.43742817	4615132.944370408	910522.628662796	485102.70878786634	1161160.901367502	295743.55678409315	1112707.049850277	383034.42693086574	1905166.2300511084
436257.1493768509	1433273.3228230306	666779.8165507935	1505913.1168331415	3741907.1400279184	622210.9634802002	198525.96312354878	4278520.82370117	491906.109285038	990946.4896178638	3086040.324729582	312577.0915824772	499251.3455047458	2356082.469791291	931352.9343266615	397877.0436666579	371910.6499346044	281424.52445344767	987278.909843498	260570.86105731965	290046.7864461555	4955850.43742817	4615132.944370408	909739.702290888	484484.10147885676	1160610.0492278752	295523.69183608296	1112693.3892197711	383034.42693086574	1904259.3579492758
436154.18714995333	1433273.3228230306	664685.1542956823	1498819.9007294981	3736439.4353655176	620186.4476521171	198525.96312354878	4272555.748066652	491840.31519171386	990946.4896178638	3086040.324729582	312566.2752845788	491064.745719646	2350411.3477211753	930354.3738364629	397862.5547837356	371838.10194961505	281424.52445344767	986524.2435719331	260570.86105731965	290023.6535168771	4955773.977720571	4610526.613051271	901986.183090397	482165.5294363138	1159406.3426281167	295523.69183608296	1112522.0195338912	382934.3518705622	1903134.1246348063
436154.18714995333	1428851.566744843	663932.7035148183	1425918.9034746238	3736439.4353655176	619191.9181948459	198525.96312354878	4266765.844919702	491840.31519171386	990171.4242921446	3086040.324729582	312425.01923459815	475713.09216141456	2350203.045710274	929668.9509863185	397821.5645502341	371838.10194961505	280720.6747466112	985616.3979278599	260110.08961282327	290020.0124918611	4953180.693074009	4610195.140629715	901986.183090397	481862.5156414927	1154416.3267803725	295523.69183608296	1112522.0195338912	382934.3518705622	1898314.3352043321
435485.5644520402	1428851.566744843	663683.8309437782	1385287.3723915804	3736439.4353655176	618740.5862757033	198525.96312354878	4266765.844919702	491481.70681669796	990171.4242921446	3086040.324729582	312408.50926455576	472824.9580474376	2350203.045710274	929051.6706505554	397652.5012434117	371838.10194961505	280654.3466974932	985286.6734242011	260059.20553222264	290020.0124918611	4950816.953189765	4610177.562617766	901986.183090397	480732.01798440586	1153654.5620733565	295523.69183608296	1112522.0195338912	382934.3518705622	1898314.3352043321
435485.5644520402	1428851.566744843	663282.90214229	1385287.3723915804	3736256.6279243645	617978.4286734419	197614.87796660583	4266765.844919702	490942.6471935988	990168.2710727096	3082572.3480457487	312331.3693366359	472313.16509640764	2349998.662825088	929013.794651655	397353.6838681111	371787.3771321933	280569.04697345477	983245.0424043509	260049.2981920984	289807.16318573226	4950711.722425992	4610080.474119467	901986.183090397	479340.996414043	1149082.3471972505	295226.73575429915	1111390.1210646664	382891.98365380155	1898075.3467547072
435485.5644520402	1426414.0313789381	663282.90214229	1345021.232356972	3727753.2660371754	617978.4286734419	197614.87796660583	4263702.02744362	490942.6471935988	990168.2710727096	3082572.3480457487	312331.3693366359	459243.7503594173	2345232.55161118	929013.794651655	397332.9125256544	371787.3771321933	280569.04697345477	983245.0424043509	259986.91738343635	289698.311370745	4941332.526876078	4601123.978483376	901986.183090397	479256.14324807894	1149082.3471972505	295226.73575429915	1111390.1210646664	382891.98365380155	1895421.5586908439
435485.5644520402	1426414.0313789381	661450.5145943447	1342924.9560116064	3727753.2660371754	617978.4286734419	197150.73433892155	4262321.401918333	490942.17549915746	985803.973806668	3082572.3480457487	312331.35988063377	459243.7503594173	2344804.610848038	928997.6905173571	397332.9125256544	371787.3771321933	280569.04697345477	981253.6893349357	259954.0260055872	289698.311370745	4941332.526876078	4601123.978483376	901986.183090397	478591.76204320276	1148474.7509618183	295226.73575429915	1111390.1210646664	382891.98365380155	1893971.0524249764
435485.5644520402	1426414.0313789381	661433.3021637029	1342745.6734069008	3727707.9653230314	617978.4286734419	197142.74894380517	4262321.401918333	490942.17549915746	985803.973806668	3082572.3480457487	312331.35988063377	459243.7503594173	2344671.6678997404	928997.6777134511	397332.9125256544	371787.3771321933	280538.9705135351	981253.6893349357	259954.0260055872	289696.47655321367	4940931.724060135	4601048.712159692	901986.183090397	478591.76204320276	1148474.7509618183	295226.73575429915	1111390.1210646664	382891.98365380155	1893971.0524249764
432782.77814450255	1412789.1253791046	659881.8456613559	1339232.7406361955	3700420.4965700787	617958.4429440929	196801.97204946895	4238554.842890324	490942.17549915746	985779.1247161576	3070098.5948201776	312331.35988063377	455351.985320517	2335491.3628743174	928997.6777134511	397332.9125256544	371607.0425714129	280538.9705135351	979648.8823663695	259954.0260055872	289696.47655321367	4913788.770887413	4595830.622555956	901593.0520895361	478591.76204320276	1143864.0480136303	295226.73575429915	1109701.1802368243	382891.98365380155	1877603.405107115
432782.77814450255	1412789.1253791046	651068.3150909574	1333153.8481077142	3686897.485547527	616892.4075545903	196801.97204946895	4227124.482719107	490314.2124761344	985779.1247161576	3050903.537153648	312331.35988063377	455351.985320517	2328795.194707344	926911.5349720834	397332.9125256544	371607.0425714129	280538.9705135351	970088.536235521	259954.0260055872	289686.2618498886	4894395.481377175	4576743.700290315	901043.7280287703	478591.76204320276	1138438.141685729	295226.73575429915	1109485.413527113	382891.98365380155	1874111.297214763
427049.8615591981	1412789.1253791046	648072.2504586829	1326855.617251998	3686552.2045336613	608654.7255949798	196772.49702814576	4223144.951884376	488252.126280747	980150.6218758735	3046359.2397903637	311229.06238861673	453394.65837218886	2326836.781939201	922737.3333738951	397332.9125256544	371607.00880652486	279202.97817933146	968979.6157199944	259954.0260055872	289458.62466137315	4894395.481377175	4576743.700290315	890394.6864055183	475394.65991457494	1136443.1278156557	294117.22751660226	1098407.447258842	382891.98365380155	1870893.7824060803
426806.2075935912	1408977.5401938388	648072.2504586829	1324691.1496062307	3686552.2045336613	607077.0789159789	196772.49702814576	4221961.869883137	487915.07852332154	979987.6350485788	3046359.2397903637	311121.1845071308	444220.7109005993	2326836.781939201	922684.9260778468	397134.90373533283	371607.00880652486	279143.41531710385	968979.6157199944	259949.39057528877	288968.27554956905	4894395.481377175	4576743.700290315	889453.6287846533	474797.6202786851	1134034.4321970898	294012.4240339657	1097602.5096641402	382891.98365380155	1869394.2378878298
424792.3315995824	1408891.1917245514	648072.2504586829	1324691.1496062307	3682353.3927737162	607077.0789159789	196772.49702814576	4217274.005108787	485921.2256227915	978961.1279124179	3046359.2397903637	309494.52120865847	443679.4735848992	2326836.781939201	918324.0287350675	397080.22889771475	371607.00880652486	277221.5039381173	968979.6157199944	259921.76945963534	285833.96432938636	4893573.283291207	4576743.700290315	889453.6287846533	471352.2355019449	1132733.732487171	290966.7034432689	1097602.5096641402	382891.98365380155	1866912.7593432546
424792.3315995824	1408891.1917245514	648072.2504586829	1318250.8635445996	3682353.3927737162	604810.2371555248	196579.6655821309	4213075.725197135	485921.2256227915	978961.1279124179	3040469.4527536966	309494.52120865847	443038.8131548881	2323423.49149936	918324.0287350675	396941.9676136758	371106.5165958342	277221.5039381173	967437.8493407449	258467.27758200932	285833.96432938636	4887077.739399403	4570618.87755349	884836.6013262261	471257.3185124508	1131489.43582395	290966.7034432689	1097602.5096641402	379070.17098635336	1862510.7504951488
422788.7274684925	1408891.1917245514	648072.2504586829	1318250.8635445996	3681241.746323854	604810.2371555248	196579.6655821309	4211395.94087598	485173.43003935553	978961.1279124179	3040469.4527536966	309408.1845902648	442317.6159155235	2322425.427826695	918122.2875981084	396722.57820133946	371106.5165958342	277221.5039381173	966974.7812883987	258196.82634644015	285833.96432938636	4884391.034202974	4570618.87755349	884836.6013262261	471257.3185124508	1128932.165755948	290966.7034432689	1097602.5096641402	379070.17098635336	1860737.1797493442
422780.7607590889	1408891.1917245514	648072.2504586829	1318250.8635445996	3680267.5644898782	604653.5872479368	196547.30233054346	4211395.94087598	484955.4769265096	978961.1279124179	3040469.4527536966	309369.34507936786	442189.9099881417	2322425.427826695	917646.7560936154	396533.17846650106	370696.1106262589	276891.13348601654	966974.7812883987	257573.67449526483	285833.96432938636	4884391.034202974	4570574.408105221	884836.6013262261	471257.3185124508	1128932.165755948	290966.7034432689	1097602.5096641402	379070.17098635336	1860737.1797493442
420571.06844701327	1408891.1917245514	647034.9550467328	1297710.2969284107	3677352.95631491	604407.8607626563	196544.09624842298	4206523.945692405	484891.22086096276	978177.7928267511	3034481.9760623067	309369.34507936786	439102.98523259966	2315675.9649194	916555.021805679	396533.17846650106	370696.1106262589	276891.13348601654	965376.6466896161	255851.1657159203	285833.96432938636	4878649.995459529	4563735.611248931	881566.106331438	471257.3185124508	1109396.416980852	290966.7034432689	1095589.5324630374	379069.70162163035	1859192.4333845987
420571.06844701327	1408891.1917245514	647034.9550467328	1295492.5054738834	3677352.95631491	604206.4731219014	196530.15162692132	4206523.945692405	484593.3776888227	978034.2651297533	3034481.9760623067	308736.3476868327	437608.83915973164	2315675.9649194	916555.021805679	396267.081348884	370696.1106262589	276891.13348601654	965376.6466896161	255851.1657159203	285327.58665090555	4878649.995459529	4563735.611248931	881566.106331438	470859.4568750113	1109396.416980852	290476.4137717329	1095589.5324630374	378866.6821115931	1859192.4333845987
413725.53492534783	1408891.1917245514	646992.6712041332	1263458.8183074314	3650074.7920178613	593087.3008342164	196471.83986285055	4183451.92032464	479200.7178575085	978034.2651297533	3020662.3411306296	308736.3476868327	433172.3984803406	2315675.9649194	910596.8342088322	396147.64348049706	370696.1106262589	276482.4244739556	961323.1796165693	255851.1657159203	285327.58665090555	4850841.093405187	4563735.611248931	877463.312592091	470699.94054865645	1086852.9581654288	287648.18141185306	1094613.3951195655	378866.6821115931	1840087.7478891164
413725.53492534783	1408891.1917245514	645886.1318501811	1263458.8183074314	3650074.7920178613	593087.3008342164	195618.6438984541	4180954.2646296914	479200.7178575085	978034.2651297533	3007124.651974587	308736.3476868327	431615.9286680372	2315675.9649194	910596.8342088322	396111.02391038544	370696.1106262589	276482.4244739556	958848.5305299629	255851.1657159203	285327.58665090555	4850841.093405187	4562701.520836628	877345.700930492	470252.92087676213	1086852.9581654288	287632.8911119987	1092947.535276665	378866.6821115931	1840087.7478891164
413725.53492534783	1407877.5388567338	645881.4150748053	1263458.8183074314	3649745.0252156556	592015.5932265813	195130.84125579495	4179051.651980665	477995.2993503392	978026.5649750577	3007124.651974587	308736.3476868327	431282.10767193	2314757.869828105	910578.2483870463	396088.63721413	370696.1106262589	276472.69807139895	958825.0661134755	255671.7133784652	285327.58665090555	4850007.678129805	4562701.520836628	876398.6340165036	469444.8421096802	1086852.9581654288	287620.15549018316	1092061.1225200407	378866.6821115931	1839558.082557497
413725.53492534783	1405734.978533973	645839.5037110955	1263458.8183074314	3649745.0252156556	592015.5932265813	195130.84125579495	4178934.8063512906	477995.2993503392	978026.5649750577	3007124.651974587	308736.3476868327	431207.94236627244	2314749.9697350683	910571.7564156845	396082.03744235076	370696.1106262589	276472.69807139895	958825.0661134755	255593.29834951117	285327.58665090555	4850007.678129805	4560869.640615248	876398.6340165036	469323.8873254587	1086852.9581654288	287619.0535689086	1092061.1225200407	378866.6821115931	1839558.082557497
413265.26278164505	1405131.2423823427	645839.5037110955	1234981.1830079034	3643261.3810023484	591624.164793422	195085.56144080922	4154619.4221262266	471881.69845255604	978017.2142292211	2996714.270798583	308736.3476868327	424751.91724249907	2296841.4924619948	909578.7489724017	394758.02803283173	370696.1106262589	276161.5757465186	952077.8039155169	255325.09477889645	284916.0012970791	4813428.132828854	4544078.007014527	876233.5028302112	469257.59754711087	1066228.9948774818	287596.81350392185	1091168.0658981095	378866.6821115931	1816945.602359161
413265.26278164505	1405014.1721757154	642873.3577730606	1232234.730768392	3641457.52145508	589287.5557982556	194851.9178556961	4154373.196583734	469874.3726973218	971887.9746994715	2993017.1015777155	308736.3476868327	422535.21711214294	2294980.126640645	909578.7489724017	394758.02803283173	370689.4087243853	275272.7721425198	949366.0408607401	255317.10305245247	284916.0012970791	4812395.540179827	4542545.965533445	876233.5028302112	467153.24423203367	1064411.1030091129	287569.1124852368	1090984.2338897302	378866.6821115931	1815283.5389899497
412912.86232654547	1379849.5190704663	642538.9444628239	1227259.152887481	3637793.001795641	585865.737007792	194823.61314989568	4152182.570924775	469874.3726973218	971887.9746994715	2993017.1015777155	308736.3476868327	422464.0680411826	2291434.9884816254	908528.6444540499	394758.02803283173	370336.3835872527	275226.03572017944	946492.7277097624	255317.10305245247	284916.0012970791	4809202.027011432	4541684.298856568	874928.4884177962	467153.24423203367	1062400.4550426325	286799.8555727862	1090015.2816965985	378864.59572518314	1813935.0058851135
412912.86232654547	1379849.5190704663	642538.9444628239	1227259.152887481	3634470.5568792676	585742.9941872874	193604.9731796772	4152182.570924775	469874.3726973218	971887.9746994715	2993017.1015777155	308736.3476868327	422464.0680411826	2291434.9884816254	908528.6444540499	394758.02803283173	370336.3835872527	275197.7884310023	946492.7277097624	255317.10305245247	284916.0012970791	4809202.027011432	4541684.298856568	874928.4884177962	467153.24423203367	1062400.4550426325	286799.8555727862	1089990.601767297	378788.024837338	1813935.0058851135
412912.86232654547	1379849.5190704663	642538.9444628239	1227259.152887481	3630643.51222111	585657.555757415	193604.9731796772	4152182.570924775	469874.3726973218	968896.5366269228	2993017.1015777155	308735.9725349901	422396.62321524485	2291434.9884816254	908496.0355723774	394758.02803283173	370329.75799724227	275183.7215377788	946422.6566587053	255252.94956839638	284916.0012970791	4809202.027011432	4541543.940643951	874449.5646233219	467153.24423203367	1062400.4550426325	286799.8555727862	1089796.8956674861	378788.024837338	1813935.0058851135
412373.50982805237	1379849.5190704663	642538.9444628239	1221657.2102144284	3626702.3268285766	585632.3434889516	193604.9731796772	4145522.3142069615	469474.9590089767	968896.5366269228	2992652.1568592587	308731.6082874428	422163.62786316883	2288393.4851970794	908212.8218569492	394649.2357785646	370256.174056527	275183.7215377788	946400.6326839264	255171.88019718014	284916.0012970791	4808475.115362673	4541207.360495999	874224.0986559341	467153.24423203367	1056077.8244313542	286799.8555727862	1089271.4718966926	378788.024837338	1813935.0058851135
412373.50982805237	1379348.6280888037	641405.142252456	1221657.2102144284	3626702.3268285766	584169.4299062929	193141.3182474265	4139162.1342862328	468224.15065973427	968896.5366269228	2988026.5658499305	308731.5224777283	421775.0606687584	2287838.5800726516	906425.2215083516	394649.2357785646	370256.174056527	274814.43968074216	942769.7320451105	255139.0132880007	284916.0012970791	4801981.376355446	4534778.39704322	873821.4092311186	467153.24423203367	1056077.8244313542	286799.8555727862	1089271.4718966926	378788.024837338	1813935.0058851135
410622.7761188443	1378702.181524353	640903.4010562147	1220731.8040619788	3616603.674169061	582534.3931334766	193141.3182474265	4139162.1342862328	463360.1946807039	968626.781169631	2978584.5174838365	307891.7752647224	421742.5898265593	2286997.872832774	903604.2758029385	393104.91039616277	370222.59175844525	274814.43968074216	942769.7320451105	253711.8662510783	283163.5843273649	4800130.7458301205	4531149.562708805	871036.451610867	467102.4764905824	1056003.3199621954	286414.49266448704	1088894.773247615	378644.47260628315	1808393.9550900252
410621.2266172237	1378379.8458304508	640901.7128210769	1220205.7416581307	3616603.674169061	580932.0842360241	193141.3182474265	4139094.101607557	463360.1946807039	968625.6383758985	2978584.5174838365	307884.33161754464	421550.7159686339	2285637.828494176	903495.0804579394	393097.01842436404	370222.59175844525	274814.43968074216	942714.6400437362	253695.5351648272	283163.5843273649	4799091.050034134	4531143.649396369	870910.5803960104	466837.24439510884	1056003.3199621954	286305.71658385743	1088581.4318274832	378643.24243841623	1808393.9550900252
410179.5328296574	1365765.7810692037	640773.9978351721	1220205.7416581307	3616603.674169061	580932.0842360241	193103.81870412247	4139087.855788382	462602.9675498251	963619.613153892	2977608.0573949553	307868.3268802853	421124.0795173671	2285351.65514526	902917.6396836542	393097.01842436404	370212.8111680269	274814.43968074216	942378.5512104086	253352.0143157639	283163.5843273649	4798785.695434127	4531008.52519559	870507.2488271248	466810.81471789954	1055743.4202656148	286305.71658385743	1087760.213648558	378643.24243841623	1807600.430038494
410179.5328296574	1354246.8733729809	640727.4062839964	1220205.7416581307	3616603.674169061	580932.0842360241	192716.7651966338	4139060.1360747516	462602.9675498251	963619.613153892	2977608.0573949553	307868.3268802853	421124.0795173671	2284228.307275538	902917.6396836542	393097.01842436404	370212.8111680269	274814.43968074216	942362.670877188	253352.0143157639	283163.5843273649	4798480.1559078535	4531008.52519559	870507.2488271248	466766.4373547343	1055743.4202656148	286304.00634115527	1087760.213648558	378642.0822143366	1807600.430038494
409782.8710622929	1343808.9583145275	639440.247775623	1218794.327756215	3615785.285401436	580903.8803408551	192705.02424927644	4136863.967817267	462587.5157579037	963619.613153892	2977603.1526304875	307308.1441144981	420915.14292124205	2282703.5578956045	902917.6396836542	392548.2899985305	370212.8111680269	274814.43968074216	942176.655803918	253352.0143157639	282517.96862638986	4796968.477716056	4530488.161689752	868592.9460895604	466346.18077897234	1054839.3359996239	285989.3621732255	1087760.213648558	378549.7949869082	1807600.430038494
240914.20015377153	1340966.482090193	639440.247775623	1218794.327756215	3612039.4955937844	580789.0418214832	191732.31509423396	4133261.7302276613	462587.5157579037	961374.6414268968	2973374.643102194	307308.1441144981	420831.88111678953	2282703.5578956045	902917.6396836542	392548.2899985305	370212.8111680269	274814.43968074216	942173.6792806882	253273.71869322404	282517.96862638986	4790268.132929554	4528224.082106336	868592.9460895604	466297.5887237947	1054839.3359996239	285989.3621732255	1087760.213648558	378521.9547594845	1807600.430038494
217902.9654316624	1340966.482090193	639440.247775623	1218794.327756215	3607911.6715726987	580789.0418214832	191645.19432576775	4128585.4557648906	462587.5157579037	961305.3730343942	2967964.900975171	307308.1441144981	420831.88111678953	2282703.5578956045	902917.6396836542	392548.2899985305	370212.8111680269	274814.43968074216	942172.5523000599	253210.00644301984	282517.96862638986	4787863.344551216	4523331.426514813	868592.9460895604	466297.5887237947	1054839.3359996239	285989.3621732255	1087760.213648558	378521.9547594845	1807600.430038494
217902.9654316624	1340966.482090193	639440.247775623	1218794.327756215	3602955.8317272975	580789.0418214832	191638.36052849604	4125521.2662106147	462587.5157579037	961267.33098594	2966664.939472728	307308.1441144981	420831.88111678953	2282703.5578956045	902917.6396836542	392548.2899985305	370212.8111680269	274778.66287789255	942172.5523000599	253210.00644301984	282517.96862638986	4786017.212905571	4517351.674066593	868592.9460895604	466297.5887237947	1054718.279107655	285989.3621732255	1087760.213648558	378521.9547594845	1807600.430038494
198623.75007669476	1340966.482090193	639440.247775623	1218794.327756215	3602955.8317272975	580789.0418214832	191638.36052849604	4125521.2662106147	462587.5157579037	959226.6393233275	2965525.0928386273	307308.1441144981	420831.88111678953	2282703.5578956045	902917.6396836542	392548.2899985305	370212.8111680269	274778.66287789255	942171.4502390559	253202.11940327004	282517.96862638986	4785720.112130774	4517351.674066593	868592.9460895604	466295.99121448793	1054713.2664486286	285971.5939080114	1087760.213648558	378521.9547594845	1807600.430038494
193364.89412279453	1335544.102101368	639440.247775623	1218794.327756215	3602919.0658447887	580789.0418214832	191637.51642159212	4125357.9462340907	461981.2789643132	959221.7236733729	2965360.199047763	307308.1441144981	420831.88111678953	2282474.0559755415	902917.6396836542	392548.2899985305	370209.6242604708	274778.66287789255	942171.4502390559	253202.11940327004	282517.96862638986	4784976.427619005	4517342.637237361	868592.9460895604	466295.99121448793	1054713.2664486286	285954.84861168877	1087760.213648558	378521.9547594845	1807600.430038494
178860.1778241514	1335544.102101368	639440.247775623	1217486.7368798803	3602354.340421642	580789.0418214832	191490.19064080244	4124826.8564789076	461752.6799066366	956249.6097643215	2964933.745066107	307308.1441144981	419164.9003472107	2281917.5560742165	902573.8356627172	392395.0505873862	370209.03501504613	274778.66287789255	942171.4502390559	253015.03501180562	282399.576328221	4784815.746698715	4517145.332105494	867923.2343704994	465790.4600413668	1053909.3897861722	285954.84861168877	1087322.779062274	378521.9547594845	1806353.1339545043
178860.1778241514	1335544.102101368	639440.247775623	1217486.7368798803	3602354.340421642	580789.0418214832	191488.85045803097	4124826.8564789076	461666.7459111799	956249.6097643215	2964879.457576021	307281.06267672306	419164.9003472107	2281426.896848496	902498.2866161917	392370.14793091733	370208.58967026725	274778.66287789255	942171.4502390559	253005.55179752188	282366.7200823679	4784226.682805959	4517145.332105494	867923.2343704994	465757.18816601683	1053909.3897861722	285924.70526964276	1087322.779062274	378521.9547594845	1806353.1339545043
177557.10106814653	1333391.3961398795	639345.2857125956	1217486.7368798803	3602354.340421642	580727.6315541402	191481.6445618219	4124529.9124656427	461666.7459111799	956249.6097643215	2964834.3854943854	307236.8421197556	419164.9003472107	2280734.5831403593	902498.2866161917	392370.14793091733	370208.5703384628	274737.9220738842	942015.6407661946	253005.55179752188	282366.7200823679	4784226.682805959	4515268.784444686	867923.2343704994	465757.18816601683	1053909.3897861722	285887.8639570386	1087322.779062274	378502.7542292571	1806353.1339545043
177557.10106814653	1333391.3961398795	639345.2857125956	1217486.7368798803	3602354.340421642	580727.6315541402	191481.6445618219	4123916.182768968	461666.74384747655	956249.6097643215	2964806.050644926	307235.6442329886	419164.9003472107	2279723.940951425	902498.2866161917	392370.14793091733	370208.5703384628	274737.9220738842	942015.6407661946	253005.55179752188	282366.7200823679	4784226.682805959	4514750.17656287	867923.2343704994	465757.18816601683	1053030.0559533653	285887.8639570386	1087322.779062274	378502.7542292571	1806353.1339545043
174555.91203797888	1329196.9616644015	639345.2857125956	1216431.5145532137	3600530.6586880716	580682.8241143058	191405.38375099024	4116521.013150416	461665.1196667572	954494.5290471704	2960221.029837541	307234.8397065848	419164.9003472107	2273423.853578511	902257.9225595628	392352.8725997092	370166.4806426985	274737.9220738842	942015.6407661946	253005.55179752188	282271.7542903838	4774274.9881431125	4499425.523551953	867889.5474949211	465571.79971637536	1053030.0559533653	285887.8639570386	1087322.779062274	378502.7542292571	1806181.3874765942
174000.37142905052	1329196.9616644015	637105.1655714846	1216431.5145532137	3589289.7268436966	578451.7861019834	191405.38375099024	4115038.0764937764	458120.4339211221	954249.9265398292	2955383.3748134393	307234.45418419415	417053.01548865455	2272721.4641631013	900026.3550573175	391248.1643002988	370048.90469159966	274737.9220738842	937884.5070449015	252707.10440581013	282035.78968687763	4771510.348736764	4499425.523551953	863214.3916908579	464232.3369930126	1050107.8313472504	285850.47983098263	1087322.779062274	378502.7542292571	1800216.8706941358
166032.27227166813	1329196.9616644015	636179.6488552127	1205197.3439913944	3589148.749561343	578451.7861019834	189264.873794764	4109546.541740076	458120.4339211221	954249.9265398292	2951983.326935985	307183.9289490093	417053.01548865455	2270361.9209059095	900026.3550573175	391179.0768880595	370048.90469159966	274737.9220738842	937884.5070449015	252363.028714649	281618.7550533293	4767283.870845563	4498080.303485466	861870.286438941	462462.733648775	1047010.21526527	285811.2546484945	1087054.3573954895	378502.7542292571	1800216.8706941358
165730.47938261996	1329196.9616644015	635926.2196319067	1205197.3439913944	3588995.829551078	577935.1987492873	189264.873794764	4109546.541740076	457784.13799539895	949107.8419932516	2951983.326935985	306586.12140536297	416358.79304201406	2270206.466988045	899278.4141698739	390556.25451808434	370048.90469159966	274245.8809318412	937343.1448192546	252105.2329887892	281261.37054022186	4767283.870845563	4498080.303485466	861870.286438941	462287.19986905484	1047010.21526527	284590.106517226	1087051.1803012495	378026.27219443297	1799345.8072447705
165730.47938261996	1325871.2585477573	635774.850082688	1205197.3439913944	3579866.2092528176	576220.1448361623	189062.57022803626	4096560.7738720574	455991.7494111563	949107.8419932516	2945033.9119383963	306549.9198367995	416358.79304201406	2261449.9793833634	897559.4679327194	390556.25451808434	370048.90469159966	274245.8809318412	935796.7434837314	251626.1108597546	280543.4086442036	4761200.390713721	4489664.612514635	861237.5490885344	462287.19986905484	1046588.3202915437	284590.106517226	1087051.1803012495	378026.27219443297	1796095.8395005774
165730.47938261996	1325871.2585477573	635681.7780943259	1205197.3439913944	3579688.739003106	574816.724692178	188376.20394474777	4096560.7738720574	455991.7494111563	949107.8419932516	2944379.415357394	306516.5688062345	416184.9362606091	2261355.329824224	897449.7451155335	390556.25451808434	370048.90469159966	274245.8809318412	935796.7434837314	251581.16989758718	280543.4086442036	4760522.97957996	4489572.401523273	860145.04073231	462229.8469310829	1043480.7806488251	284590.106517226	1087051.1803012495	378026.27219443297	1796095.8395005774
165558.35604771128	1325871.2585477573	635681.6401402807	1205197.3439913944	3574153.5386027773	574816.724692178	188287.16517259265	4091587.1615120964	455991.7494111563	947788.4531347891	2938465.3466403983	306515.485389172	416184.9362606091	2261355.329824224	897449.7451155335	390508.0211085954	370048.90469159966	274245.8809318412	935796.7434837314	251343.95902883727	280382.7710171458	4757389.424302695	4487956.199938788	858489.0536568307	462052.6027727284	1043417.1474254228	284590.106517226	1086970.8053740577	378026.27219443297	1796095.8395005774
164676.94102679158	1325871.2585477573	635319.2944938618	1205197.3439913944	3574153.5386027773	574771.0486390048	188050.30087816576	4091587.1615120964	455991.7494111563	947788.4531347891	2938465.3466403983	306515.485389172	415862.0246589335	2261355.329824224	897449.7451155335	390498.40821885783	370048.90469159966	274245.8809318412	935796.7434837314	251343.95902883727	280382.7710171458	4757389.424302695	4487956.199938788	858458.864995557	461324.3898300738	1043417.1474254228	284590.106517226	1086970.8053740577	378026.27219443297	1796095.8395005774
162970.6288912316	1325871.2585477573	635319.2944938618	1204184.0929802584	3568541.661137509	574631.8213550474	187968.95287360396	4089053.2564036706	455991.7494111563	947788.4531347891	2936505.2862697565	306515.485389172	414020.80175405636	2255245.4339359812	896155.5503153859	390498.40821885783	370048.90469159966	274245.8809318412	934141.2501369198	251250.0616698786	279211.1239365123	4753025.119766031	4481467.412324686	858458.864995557	461324.3898300738	1040090.2669263439	284590.106517226	1086970.8053740577	378026.27219443297	1793024.4409767038
162970.6288912316	1325871.2585477573	635314.760162137	1204184.0929802584	3568541.661137509	574226.8698329201	187968.95287360396	4089053.2564036706	455991.7494111563	947788.4531347891	2936505.2862697565	306515.485389172	414020.80175405636	2255245.4339359812	896155.5503153859	390486.23946471117	370048.90469159966	274245.8809318412	934141.2501369198	251118.95172149944	279211.1239365123	4753025.119766031	4481467.412324686	858458.864995557	461324.3898300738	1040090.2669263439	284590.106517226	1086843.0306657767	378026.27219443297	1793024.4409767038
162954.01612358348	1325871.2585477573	635269.2554051997	1202954.3227072773	3568541.661137509	573046.9648495971	187191.17117123393	4089053.2564036706	455991.7494111563	947489.2960722438	2935096.2609046856	306515.30675556144	414020.80175405636	2255245.4339359812	896155.5503153859	390472.23828268104	370048.90469159966	274245.8809318412	934141.2501369198	251106.7653297278	279211.1239365123	4752330.093700429	4481467.412324686	858326.9116495064	461305.4731002857	1040090.2669263439	284590.106517226	1086821.5658614314	378026.27219443297	1793024.4409767038
162702.6400152457	1316876.6136804533	635186.5376196745	1201613.2289672503	3568008.3196307695	573046.9648495971	187132.74971605092	4087594.6800235277	455874.2037320667	947217.808995085	2934706.4722984484	306376.1836949003	414020.80175405636	2254455.6718009207	896005.6629279279	390438.37254406174	370048.90469159966	274205.99923311244	934141.2501369198	251106.7653297278	279211.1239365123	4751689.404972843	4480079.73047368	858221.214772539	461305.21453007153	1039489.60270745	284554.1061417921	1086681.742716433	378026.27219443297	1792973.1475976952
162643.28019466434	1309820.9388963548	635123.7746525113	1201118.518289841	3565598.047079898	573046.9648495971	187132.74971605092	4087594.6800235277	455861.4827642903	944807.2840411239	2934561.8170791026	306375.4355136096	414020.80175405636	2254455.6718009207	896003.9737094061	390359.12487327965	370048.90469159966	274167.79413153575	934141.2501369198	251106.7653297278	279211.1239365123	4751459.255172748	4479161.393633788	857574.5151725679	461293.8448053042	1039175.9360826636	284514.006758058	1086575.771417979	378026.27219443297	1792973.1475976952
161022.58586215673	1307666.6496163295	635051.994830756	1200167.9088355973	3558564.2238866985	571609.1092053932	186979.57946061977	4079459.848160349	454640.78192487144	944623.8488360395	2930702.166472454	306205.8286867632	413034.32964140386	2252217.5154092256	895930.2027095852	390281.1541258423	370048.90469159966	273782.20537061756	934051.5072351298	251106.7653297278	279211.1239365123	4745798.476576404	4476278.597125696	856585.1065662141	460998.0499256394	1039175.9360826636	283708.08026013244	1085274.8335078899	378026.27219443297	1791607.4782666913
158282.94715503335	1307666.6496163295	635051.994830756	1200167.9088355973	3558564.2238866985	571609.1092053932	186774.83861284237	4079459.848160349	454612.4660180009	944553.7386554147	2930702.166472454	305410.17054867535	412998.6377021122	2252217.5154092256	895858.636645043	390281.1541258423	370039.6248106541	273678.286432651	933580.0104675541	251106.7653297278	279013.3512507789	4745798.476576404	4476278.597125696	856585.1065662141	460964.41518705385	1037851.4935999105	283649.8284297243	1085274.8335078899	378026.27219443297	1791555.9665655678
158282.94715503335	1290382.9643802969	635051.994830756	1200167.500013192	3558564.2238866985	571609.1092053932	186146.5367314922	4079459.848160349	454612.4660180009	942334.7140497938	2930702.166472454	305400.96926111204	412995.2251411502	2252217.5154092256	895842.1008324762	390281.1541258423	370021.3930970767	273657.22643342364	933546.8626086174	251106.71122306224	279013.3512507789	4745798.476576404	4476278.597125696	856585.1065662141	460949.5050707148	1037755.5574516475	283649.45548313385	1085274.8335078899	377461.3196948179	1791555.9665655678
158282.94715503335	1287270.325303549	634787.408125848	1191112.820607076	3535951.7357386635	569541.438809586	186146.5367314922	4050394.8840201152	451706.5512460042	942334.7140497938	2908755.6336350776	305400.96926111204	412994.254007843	2246920.2731580413	893050.4532784019	390273.8602413449	369999.10535844555	273657.22643342364	930423.6466237038	251106.71122306224	279013.3512507789	4708775.319873627	4465205.196982969	852455.1449649475	460949.5050707148	1031016.395466796	283648.0033155201	1085274.8335078899	377461.3196948179	1780656.4327159803
158282.94715503335	1285576.994591285	631713.3167845418	1189932.7830893204	3535951.7357386635	566779.0622052922	186146.5367314922	4050394.8840201152	449402.5607183784	940263.3126909995	2908755.6336350776	305400.96926111204	412671.09286388627	2246145.036760123	891078.8263921036	390184.7148006312	369998.66710488254	273548.9930130216	928575.3860632385	250979.1855112748	278884.28498335514	4708775.319873627	4464501.694471919	850272.0213321878	460735.16806189716	1029317.2907997991	283647.82915508136	1085274.8335078899	377461.3196948179	1780112.3699702332
157322.9577497958	1285576.994591285	631589.8164454444	1189928.930580575	3535951.7357386635	566779.0622052922	186146.5367314922	4050394.8840201152	449402.5607183784	939469.7051079131	2908755.6336350776	305400.96926111204	411179.49822402024	2246144.3477676595	891018.0749372081	390184.7148006312	369997.9257150447	272708.7491701582	928408.1201730585	250979.1855112748	278873.36217835237	4708775.319873627	4464484.299398043	850272.0213321878	460359.8433719248	1029135.9559687446	282253.6863723801	1085274.8335078899	377313.58884102886	1780112.3699702332
157322.9577497958	1283162.7674113573	631043.6045751103	1188924.1089709573	3535701.7704056296	566488.2496849564	186146.5367314922	4050394.8840201152	449184.0110692186	939469.7051079131	2908026.4127515494	305400.96926111204	408119.8756486077	2245405.650736451	890270.0099528909	390184.7148006312	369997.9257150447	272708.7491701582	927491.909171271	250979.1855112748	278869.6002796212	4708775.319873627	4463070.482635818	850242.8478535269	460359.8433719248	1028107.8840772514	282219.2220564559	1085274.8335078899	377313.58884102886	1778889.566378718
157152.92123023467	1282483.229091777	629920.1579788796	1185720.2964563747	3530873.627016	563492.1631747739	186146.5367314922	4045933.6158545027	447112.6082379974	939445.1121917705	2903259.457050104	305400.9520416616	408119.8756486077	2242210.263365441	888578.550622215	390184.7148006312	369997.90182278794	272708.7491701582	925670.8884847979	250979.1855112748	278842.40968399553	4705160.666516854	4459117.261581828	847182.7098554458	460359.8433719248	1025179.2718275426	282039.8021503247	1084686.8799077666	377305.5956290282	1776972.9987338304
157152.92123023467	1281547.9666215319	629898.9417996367	1183191.1813211422	3530873.627016	561755.2103305855	186146.5367314922	4045933.6158545027	447112.6082379974	936346.8643637365	2903259.457050104	305400.9520416616	408119.8756486077	2242210.263365441	888578.550622215	390184.7148006312	369997.90182278794	272708.7491701582	925670.8884847979	250943.52273884893	278835.3674939489	4705160.666516854	4459117.261581828	847182.7098554458	460357.1384272474	1025179.2718275426	282039.8021503247	1084686.8799077666	377305.5956290282	1776972.9987338304
155330.78927740868	1281547.9666215319	627551.057340459	1180305.116418594	3525577.388307673	559137.5437293052	186146.5367314922	4035823.1861797716	443392.57882784295	935733.2530779489	2892265.850608483	305400.9273600156	403231.34878610424	2237396.8082938525	887735.2463005334	389632.12348057074	369851.61331548484	270302.3591601766	924020.1256416409	250357.7444625179	278050.2578371349	4696199.292988907	4451764.02613917	841183.9915778168	458381.7244259596	1020275.7395800386	280045.50068101974	1084686.8799077666	377033.9740699408	1772508.1051344243
155330.78927740868	1281547.9666215319	625861.0801069725	1179890.0173770506	3522810.6212249026	559137.5437293052	186146.5367314922	4035823.1861797716	443392.57882784295	935733.2530779489	2892265.850608483	305399.05652424967	403231.34878610424	2237396.8082938525	886250.4068922461	389632.12348057074	369839.0855041675	270302.3591601766	922605.2389069343	250351.89439678792	278050.2578371349	4696199.292988907	4451764.02613917	841183.9915778168	458381.7244259596	1019728.6469774027	280045.50068101974	1084686.8799077666	376745.81985114294	1772508.1051344243
155330.78927740868	1281547.9666215319	619413.4204914413	1164223.9085707557	3495736.535142615	551630.0188382192	186146.5367314922	4000698.800564706	436078.6892648502	935733.2530779489	2866404.90777823	304657.98421966535	399309.08480431174	2220222.098919973	878747.4981585494	388575.13596102095	369838.87648374046	270302.3591601766	915372.1034375121	250343.1904231993	278050.2578371349	4661256.903675954	4426425.8608096475	827016.1959490554	456054.00476245786	1006123.9547123304	280045.50068101974	1084668.2493205946	376745.81985114294	1758041.6491503457
155330.78927740868	1278438.38845272	619413.4204914413	1164223.9085707557	3495736.535142615	551630.0188382192	185608.32871524646	4000698.800564706	436078.6892648502	933475.5391463215	2866404.90777823	303622.39853644196	399163.9851184706	2220222.098919973	878747.4981585494	387875.57952473755	369838.0761544562	270302.3591601766	915372.1034375121	250343.1904231993	278050.2578371349	4661256.903675954	4426425.8608096475	827016.1959490554	455627.95944429847	1006123.9547123304	280045.50068101974	1084643.7536909091	376745.81985114294	1758041.6491503457
155330.78927740868	1278438.38845272	619413.4204914413	1164223.9085707557	3495736.535142615	551630.0188382192	185608.32871524646	4000698.800564706	436078.6892648502	933475.5391463215	2866404.90777823	303622.39853644196	399163.9851184706	2220222.098919973	878747.4981585494	387875.57952473755	369707.45001498295	270302.3591601766	915372.1034375121	250343.1904231993	278050.2578371349	4661256.903675954	4426425.8608096475	827016.1959490554	455627.95944429847	1006123.9547123304	280045.50068101974	1084643.7536909091	376745.81985114294	1758041.6491503457
154720.5926271557	1278438.38845272	619413.4204914413	1164223.9085707557	3495736.535142615	551630.0188382192	185608.32871524646	4000698.800564706	436078.6892648502	933475.5391463215	2866404.90777823	303622.39853644196	399163.9851184706	2220222.098919973	878747.4981585494	387685.6128781979	369707.45001498295	270302.3591601766	915372.1034375121	250342.3553887181	278050.2578371349	4661256.903675954	4426425.8608096475	827016.1959490554	455062.2728877595	1006123.9547123304	280045.50068101974	1084641.0829373766	376745.81985114294	1758041.6491503457
154110.09278661368	1278424.6393709448	619413.4204914413	1164223.9085707557	3495736.535142615	551630.0188382192	185608.32871524646	4000698.800564706	436078.6892648502	933376.5162297885	2866404.90777823	303578.28706197115	399163.9851184706	2220222.098919973	878747.4981585494	387465.1009739907	369707.45001498295	270302.3591601766	915372.1034375121	250342.04399746217	278050.2578371349	4661256.903675954	4426425.8608096475	827016.1959490554	454684.3741836513	1006123.9547123304	280045.50068101974	1084635.746158191	376745.81985114294	1758041.6491503457
154110.09278661368	1278337.449002499	619413.4204914413	1157339.054616888	3495736.535142615	549742.0589054719	185588.1198795205	3992711.9689201904	434447.115667841	933376.5162297885	2858344.363372182	303259.353950025	399129.28217124706	2216432.786902767	878747.4981585494	387459.282562118	369707.45001498295	270302.3591601766	915196.9505590664	250342.02047689306	278050.2578371349	4653395.4184547765	4421684.736561979	820224.374023222	454571.7706440988	1006123.9547123304	280045.50068101974	1084635.569109983	376745.81985114294	1758041.6491503457
154110.09278661368	1278337.449002499	619413.4204914413	1157339.054616888	3492365.196225767	548902.1133209338	185588.1198795205	3989690.4059101637	433536.2280633155	933376.5162297885	2856710.9290076573	303259.353950025	399123.3905470237	2215168.424015386	878747.4981585494	387459.282562118	369681.6007586223	270302.3591601766	914670.4521751445	250342.02047689306	278050.2578371349	4650703.541300822	4418339.355324455	820224.374023222	454571.7706440988	1006123.9547123304	280045.50068101974	1084635.2711971665	376745.81985114294	1758041.6491503457
152948.89554493508	1275583.7500762525	616731.9924926675	1157151.897885418	3492365.196225767	547617.2357050029	185474.56922633376	3987852.9768795692	432004.8465975618	933376.5162297885	2854805.9178958326	302298.62543624605	397860.3320760089	2212765.65472449	876697.618931555	386642.58882554155	369610.64615146327	270075.4382867939	912230.6291189329	250180.10499371914	277920.1756541083	4649195.203777132	4418224.693047205	818698.9100986717	453070.659300747	1004803.9672696113	279784.4862715142	1084394.7040487912	376745.81985114294	1753924.2312626177
152849.65858022988	1275561.5357954574	611689.3814841361	1147854.104678689	3485674.6446186523	547617.2357050029	185474.56922633376	3975141.704079987	432004.8465975618	933319.0776583143	2846370.4294678634	300578.106599428	397860.3320760089	2202847.419746941	870403.2578612752	385928.51307563006	369520.599718051	268387.14826656686	904531.7519301176	249468.53776688804	273704.0606938027	4636934.706566235	4407379.050408901	811523.4088141248	450828.8155857725	992368.2988597654	279784.4862715142	1084334.2363260149	376593.8061454102	1744640.886667917
152849.65858022988	1275561.5357954574	611689.3814841361	1147854.104678689	3485674.6446186523	547617.2357050029	185474.56922633376	3975141.704079987	432004.8465975618	932445.8019956579	2846370.4294678634	300578.106599428	396807.6540446688	2202847.419746941	870403.2578612752	385658.6242113339	369274.76060075685	268387.14826656686	904531.7519301176	249434.4979148513	273704.0606938027	4636934.706566235	4407379.050408901	811523.4088141248	450718.40024803893	992368.2988597654	279784.4862715142	1084259.9357034406	376593.8061454102	1744640.886667917
152846.62390942327	1273851.689546178	611689.3814841361	1147854.104678689	3472071.1536078253	547617.2357050029	185163.64599256433	3974505.07038715	432004.8465975618	931475.8990751463	2846370.4294678634	300578.106599428	396807.6540446688	2202847.419746941	870403.2578612752	385658.6242113339	369254.23967107973	268387.14826656686	904531.7519301176	249434.4979148513	273704.0606938027	4636934.706566235	4407379.050408901	811523.4088141248	450718.40024803893	992368.2988597654	279784.4862715142	1084241.6038241899	376593.8061454102	1744640.886667917
152759.49446641677	1271345.2802178771	611582.9060619976	1147854.104678689	3472071.1536078253	547617.2357050029	185102.51315188152	3972722.1024463074	431371.06513615296	931475.8990751463	2832915.040422601	300578.106599428	396807.6540446688	2202847.419746941	870403.2578612752	385574.75670041185	369254.23967107973	268387.14826656686	904150.566350692	249434.4979148513	273704.0606938027	4636896.775719885	4407379.050408901	811523.4088141248	450292.18744902	992368.2988597654	279784.4862715142	1084223.5716571657	375718.8735776796	1744640.886667917
151246.00638439116	1261491.5888333558	611442.2819023143	1147854.104678689	3472071.1536078253	547477.1813491822	184828.1247579938	3972097.602389717	431325.7887874483	931215.9846935227	2832863.4303037645	300578.106599428	396807.6540446688	2202847.419746941	870403.2578612752	385381.51987278566	369228.0492730199	268387.14826656686	904150.566350692	249411.92888246814	273594.70777085575	4636713.166974124	4407379.050408901	811523.4088141248	450207.0791640541	992368.2988597654	279784.4862715142	1084223.5716571657	375652.7920534992	1744640.886667917
151100.54177447985	1261491.5888333558	611442.2819023143	1147854.104678689	3472071.1536078253	545599.5850933885	184828.1247579938	3967984.9032066828	431325.7887874483	924334.1123111227	2832756.2644153205	300578.106599428	396807.6540446688	2202847.419746941	870403.2578612752	385280.5256998936	369228.0492730199	268387.14826656686	904150.566350692	249411.92888246814	273589.45693270897	4634225.917592848	4407379.050408901	811523.4088141248	450207.0791640541	992368.2988597654	279784.4862715142	1084009.2322713048	375652.7920534992	1744640.886667917
150832.57617979858	1261491.5888333558	610556.7838682394	1147854.104678689	3461279.0756504065	545529.2840926882	184828.1247579938	3959559.1680762894	431323.3323505244	924135.1974126159	2820944.162070686	300578.106599428	396574.3174290146	2202142.297359456	870392.1878248173	384711.7730217475	369090.9666980205	268387.14826656686	904150.566350692	249411.92888246814	273589.45693270897	4632046.2963998	4405908.646070956	809738.8766147492	450207.0791640541	992095.4282126954	279784.4862715142	1083856.7480181232	375254.41950769385	1744290.4682962294
150832.57617979858	1261491.5888333558	610074.7806635343	1147694.0271410467	3461279.0756504065	545143.4218215923	184828.1247579938	3959422.5534824478	431160.73251752957	922466.4346221822	2820944.162070686	300578.106599428	396177.1736918563	2200512.6363961454	870392.1878248173	384699.8828225954	369090.9666980205	268387.14826656686	904147.7757628718	249339.23991941413	273483.53109306097	4630896.850476546	4405269.2653963175	809356.7101226305	449895.6113812609	992034.1481748591	279585.7546948673	1082880.323935065	375254.41950769385	1742047.9899947513
148895.42238181634	1261418.090750402	609654.7067855956	1144583.8804288013	3461240.338074899	545132.5866515606	184828.1247579938	3958611.0837675966	431121.2414557999	922466.4346221822	2820402.858613531	300578.106599428	394471.8405332909	2198903.150458859	870392.1878248173	384665.241588596	369090.9666980205	268387.14826656686	904125.7786401317	249339.23991941413	273483.53109306097	4630870.855124977	4403660.620661392	809356.7101226305	449895.6113812609	990974.7265258532	279354.1204477915	1082880.323935065	375244.2014163326	1741416.8652863682
148240.06685484498	1260456.7378379283	609369.4409741367	1144583.8804288013	3454136.503130714	545132.5866515606	184828.1247579938	3957966.8060244517	431119.9701050571	922383.9066896349	2817979.3664124697	300578.106599428	394471.8405332909	2198903.0376211507	870392.1878248173	384579.5133381622	369085.24644708144	268387.14826656686	904115.6621770633	249339.23991941413	273477.03691414744	4630870.855124977	4403418.907303242	809356.7101226305	449894.4452979793	990972.273099138	279166.2119548932	1082819.0577763496	374400.12006240396	1741391.326143077
148144.63627362016	1260456.7378379283	609369.4409741367	1144583.8804288013	3454136.503130714	545132.5866515606	184828.1247579938	3954858.2617716463	430940.9415745929	922383.9066896349	2817908.2857189546	300578.106599428	394471.8405332909	2198903.0376211507	870392.1878248173	384461.73251180555	369085.24644708144	268226.7344951174	904115.6621770633	249339.23991941413	273477.03691414744	4628020.776751862	4403418.907303242	809356.7101226305	449894.4452979793	990972.273099138	279166.2119548932	1082240.3011928014	374400.12006240396	1741391.326143077
147031.24157221479	1260456.7378379283	609369.4409741367	1144583.8804288013	3453904.7725935923	545131.1237094355	184602.28308435698	3954858.2617716463	430940.9415745929	922152.6173852754	2817874.6134829316	300578.106599428	394471.8405332909	2198901.2527423347	870392.1878248173	384461.73251180555	369085.24644708144	268226.7344951174	904115.6621770633	249339.23991941413	273477.03691414744	4626875.923587635	4403418.907303242	809356.7101226305	449894.4452979793	990972.273099138	279166.2119548932	1082240.3011928014	374400.12006240396	1741391.326143077
147031.24157221479	1260456.7378379283	607691.3389368603	1142394.8956055522	3453904.7725935923	543057.0452171896	184602.28308435698	3946851.4563736483	428840.0843018326	921395.0849217406	2807846.1959727667	300544.7163273488	394236.5182359626	2196604.5657126387	869221.6477456817	384452.46989395603	369085.2417523776	268226.7344951174	902026.3019324348	249339.23991941413	273477.03691414744	4619381.546043306	4397078.033638252	805423.2063597231	449893.60244365165	988168.3613991189	278371.91858241986	1081115.1360028894	374400.12006240396	1735956.322258339
147031.24157221479	1260456.7378379283	607691.3389368603	1138221.3045454172	3447068.4435047805	543056.9442996195	184602.28308435698	3939498.7359571317	426671.55433772836	921395.0849217406	2800325.0558483596	300368.1854973316	394088.19602954644	2192846.8334530457	868247.9260461886	384452.46989395603	369085.2417523776	268226.7344951174	900378.2367847317	249339.23991941413	273477.0206688144	4615105.091676802	4394669.496185614	802655.327269398	449893.60244365165	984588.570982694	278371.91858241986	1081113.0199689104	374400.12006240396	1735956.322258339
146840.47015915648	1260456.7378379283	607691.3389368603	1138221.3045454172	3428784.792799044	542100.1540731401	184602.28308435698	3935208.2133134166	426671.55433772836	920513.3473385278	2800325.0558483596	300368.1854973316	394088.19602954644	2192439.2472759625	867763.5887576165	384311.7687228634	368923.996216328	267264.59716290515	900176.0178455721	249068.60902050952	273162.3302431874	4604773.517531538	4393485.0168216145	802655.327269398	449893.60244365165	984588.570982694	278234.87962639437	1080070.5669948426	374400.12006240396	1735956.322258339
146840.47015915648	1260312.0090661636	607579.1963607284	1138221.3045454172	3428784.792799044	542100.1540731401	184597.36857300156	3935208.2133134166	426671.55433772836	918806.4945052307	2800325.0558483596	300232.61510620895	394086.8932183116	2192439.2472759625	867763.5887576165	384124.97481030336	368915.2544537663	266562.8672283934	900176.0178455721	248705.05024293857	272828.99511919124	4604773.517531538	3800989.7825430958	802655.327269398	449891.54110564286	984588.570982694	278227.3957766462	1077483.7748111316	374400.12006240396	1735956.322258339
146782.1566650003	1255346.8579950074	607329.3397843648	1137083.13636729	3417283.2999547035	542024.7081985546	184597.36857300156	3919049.2798759607	426638.7031123281	918689.8341545791	2800325.0558483596	300232.61510620895	394084.77379765944	2192215.2789229583	867763.5887576165	383721.58040431177	368913.73737967736	266549.35376486555	900167.9681430605	248686.5570884142	272791.93030401017	4591275.089154032	3800989.7825430958	802638.4150663784	449821.8763158339	984588.570982694	278198.16511215904	1077455.6009440941	374400.12006240396	1735956.322258339
146732.5970724229	1255346.8579950074	607261.4825391026	1137083.13636729	3404298.4426630326	541978.9725897325	184514.536748779	3915756.0059247715	426638.7031123281	914322.5233805118	2792871.7135124225	300232.61510620895	394084.77379765944	2192121.6129522393	867763.5887576165	383721.58040431177	368913.73737967736	266154.16264537495	900111.386372803	248682.65688704798	272791.93030401017	4584722.120388451	3800989.7825430958	802638.4150663784	449821.8763158339	984588.570982694	278173.9564450502	1077335.421096748	374400.12006240396	1735956.322258339
146521.7398875985	1255346.8579950074	607261.4825391026	1137053.8218097053	3404298.4426630326	541978.9725897325	184514.536748779	3915756.0059247715	426638.7031123281	914017.3442270297	2792871.7135124225	300232.61510620895	394061.7509244694	2189997.279904112	867759.899259593	383650.901879962	368913.73737967736	266154.16264537495	900111.386372803	248679.58008533088	272785.446227991	4584722.120388451	3800989.7825430958	802638.4150663784	449821.8763158339	984588.570982694	278173.9564450502	1077335.421096748	374400.12006240396	1735956.322258339
146521.7398875985	1255346.8579950074	607261.4825391026	1137053.8218097053	3404298.4426630326	541857.9400647869	184514.536748779	3915756.0059247715	426481.6664464523	912961.7909386373	2792871.7135124225	300232.61510620895	394060.6941215127	2189901.829625996	867755.3455529606	383597.3461261252	368913.73737967736	266150.49603068834	900111.386372803	248500.96678043169	272785.446227991	4584722.120388451	3788192.0334358485	802296.3908496886	449821.8763158339	984588.570982694	278128.66195117385	1076436.5961369928	374400.12006240396	1735956.322258339
146521.7398875985	1255346.8579950074	607199.5897665927	1136826.9841515275	3404298.4426630326	541857.9400647869	184514.536748779	3915756.0059247715	426481.6664464523	912961.7909386373	2792871.7135124225	300148.94767525996	394060.6941215127	2189901.829625996	867755.3455529606	383420.5944373495	368887.0018504084	266150.49603068834	900111.386372803	248472.3385487586	272780.6311120795	4584722.120388451	3742534.182245734	802249.1706253979	449808.81877882744	984490.885631169	278098.7558123316	1076436.5961369928	374400.12006240396	1735956.322258339
146464.80832068782	1251268.9479046315	606519.3624267733	1135886.6638366312	3402780.5433584284	540923.9426657454	184514.536748779	3915722.2089526174	426136.6812644416	912961.7909386373	2791836.517788248	300094.8068900919	393827.45754316694	2188973.7388665252	866619.2850763227	383104.2919727183	368887.0018504084	266150.49603068834	899850.3635498872	248367.30061505723	272779.0117728371	4583544.079367031	3740111.552248976	801616.3888280359	449082.8527660315	983803.1444249784	278050.32206433837	1076096.9414453208	374400.12006240396	1735090.6111501264
146372.94437297154	1251268.9479046315	606519.3624267733	1135137.438468802	3400159.6188154374	540920.4645591422	184514.536748779	3910245.1276877583	425967.29414816806	912961.7909386373	2791836.517788248	300029.77300505864	393778.36272226006	2188973.7388665252	866239.9544168119	383029.5116983418	368887.0018504084	266150.49603068834	898467.733788221	248299.73930387493	272778.37763243716	4578797.953351391	3740111.552248976	801616.3888280359	449082.8527660315	983803.1444249784	278042.27007479867	1075376.5313023813	374400.12006240396	1733520.7249842111
146370.64083103175	1251268.9479046315	606519.3624267733	1134655.473837318	3400159.6188154374	540531.9876507645	184514.536748779	3885566.0176166454	425601.19363982	911960.7631130078	2791836.517788248	299953.0053525727	393778.36272226006	2188973.7388665252	866068.264891277	383029.5116983418	368861.22693441913	266150.49603068834	898467.733788221	248299.73930387493	272697.21183374844	4553650.02013462	3727433.992739666	801018.2313553619	449082.8527660315	983744.757709385	278042.27007479867	1074204.1121046576	374385.718393815	1733520.7249842111
146370.64083103175	1248612.6333091967	606519.3624267733	1134654.0108118907	3400159.6188154374	540531.9876507645	184514.536748779	3885566.0176166454	425599.0492618871	907490.6177509677	2789434.1691293144	299950.69168707856	393778.36272226006	2188973.7388665252	865711.4414208854	383029.5116983418	368861.22693441913	266148.7378919199	898467.733788221	248299.73930387493	272697.21183374844	4553650.02013462	3724246.854065758	801018.2313553619	449082.8527660315	983190.6328884636	278042.27007479867	1074204.1121046576	373911.1242042799	1733520.7249842111
145798.80823153415	1248544.3234438566	606488.183997423	1134654.0108118907	3399735.3745032167	540530.4531818831	184514.536748779	3885566.0176166454	425595.1944199236	907465.6629624378	2789434.1691293144	299946.0310685169	393778.36272226006	2188973.7388665252	865711.4414208854	383029.5116983418	368861.22693441913	266147.7704899154	898467.733788221	248281.54470219454	272697.21183374844	4553650.02013462	3723299.838311232	801018.2313553619	449082.8527660315	983190.6328884636	277948.14073572005	1074204.1121046576	373911.1242042799	1733520.7249842111
145526.7198037324	1248314.226720067	605479.1954656768	1131113.5602275864	3399632.15035939	539144.1850249856	184514.536748779	3885566.0176166454	425594.74448509526	907429.5095037376	2785831.7206219393	299932.7144799512	393102.06616490905	2186841.4614252485	865711.4414208854	383029.5116983418	368861.22693441913	266147.738413968	898446.5094629617	248281.54470219454	272697.21183374844	4553650.02013462	3722185.100913603	801018.2313553619	449082.8527660315	982457.4650353228	277945.7134685423	1074190.5932962494	373911.1242042799	1731742.0142049745
145526.7198037324	1248314.226720067	605479.1954656768	1131113.5602275864	3398703.0722589795	539144.1850249856	182462.4149526629	3884502.997070644	425215.82105332735	901963.539608106	2785831.7206219393	299791.5577087457	392959.8233914411	2186841.4614252485	865181.237217124	382793.46151600947	368798.2670393332	266134.5090557937	897092.6846580423	248093.29472311685	272584.89926514355	4552514.714488631	3718173.105513835	800372.916597756	448844.6800540871	982457.4650353228	277787.1751069926	1073737.6855229654	373849.62671736424	1731742.0142049745
144536.3477559141	1248314.226720067	604820.6585665671	1131113.5602275864	3398703.0722589795	539144.1850249856	182462.4149526629	3884502.997070644	425215.82105332735	901963.539608106	2782593.0800808296	299566.2236772934	392424.68269911566	2183897.6482156743	865181.237217124	382793.46151600947	368194.9949305748	266134.5090557937	896736.3124788464	248093.29472311685	272584.89926514355	4552514.714488631	3712726.4488863894	800227.1920067302	448131.01965152967	980804.2740316411	277787.1751069926	1073617.8132634575	373849.62671736424	1729118.4411307666
144536.3477559141	1248314.226720067	604653.124573654	1130281.4338706743	3397534.538396311	538190.7646588436	182462.4149526629	3882554.677921554	425215.82105332735	901963.539608106	2782593.0800808296	299566.2236772934	391973.0534128211	2183897.6482156743	865181.237217124	382793.46151600947	368194.9949305748	266134.5090557937	896736.3124788464	248093.29472311685	272584.89926514355	4550055.113873824	3710215.4551889636	799594.2439957281	448131.01965152967	979882.9172510491	277787.1751069926	1073617.8132634575	373849.62671736424	1728488.2844552505
143788.51285307956	1248122.8453527268	601407.9773563315	1124792.2608619756	3389289.7298323843	534309.4163950252	182462.4149526629	3878014.884101075	423012.3816288599	901963.539608106	2776809.6004595314	298209.78413658164	390795.426117382	2180449.576783322	864352.4151454533	381952.90401983017	368141.27323894575	265919.9940720681	894978.9504252109	246641.7766175112	272158.51618986746	4544762.019940238	3689069.9457099317	795629.5251804854	447283.62336540804	977853.7420989983	276335.57253139326	1072036.7355549478	373797.9429626424	1726140.5761959597
143783.6240036753	1247774.8287231943	601407.9773563315	1124352.5841978383	3388765.3525771294	534309.4163950252	182462.4149526629	3786937.612514151	423012.3816288599	901963.539608106	2776809.6004595314	298209.78413658164	390503.5369685642	2180449.576783322	864273.6618220189	381736.7199103293	368139.62999911647	265614.81826190726	894978.9504252109	246637.53934790002	271716.23772037553	4544762.019940238	3689069.9457099317	795629.5251804854	447270.92534790817	977853.7420989983	276326.8706415174	1072036.7355549478	373790.47475485154	1726140.5761959597
143573.38312631068	1247774.8287231943	601339.2843609054	1124330.5189926224	3388749.446190661	534309.4163950252	182191.19375828432	3753031.5947425696	423012.3816288599	898699.562645057	2775613.0591938035	298143.86185624055	390429.08883460914	2180365.231733566	864244.0372170915	381688.23310848896	368139.62999911647	265605.3728528151	894941.3912178555	246591.95788306184	271716.23772037553	4544702.482555786	3684169.253105687	795583.2295167111	447241.48841328523	977711.9223675904	276326.8706415174	1072036.7355549478	373786.78667117184	1724995.8974402263
142606.9317687998	1245970.969595894	601339.2843609054	1103926.5335123388	3382829.8567634146	525421.5845290213	182129.90689377073	3675638.8347531236	412332.97560888925	898699.562645057	2719731.39632054	298143.86185624055	386086.25985770626	2171025.337987787	860299.2721208911	381688.23310848896	368139.62999911647	264410.1244443128	889415.8895604648	246591.95788306184	271716.23772037553	4496428.52722428	3616838.283500669	777984.8885723508	446145.7495828068	953791.8276145514	274227.77129101707	1072036.7355549478	373725.29336116184	1709721.7527264631
142223.93515191	1244833.892458822	601339.2843609054	1103926.5335123388	3381550.713630606	525421.5845290213	181622.75600510347	3675638.8347531236	412332.97560888925	898699.562645057	2719731.39632054	298018.0972086343	385263.54983267805	2170919.5795628508	859425.5328461376	381522.5821912392	368139.62999911647	264410.1244443128	889176.5048256242	246591.95788306184	271716.23772037553	4496428.52722428	3616838.283500669	777984.8885723508	444696.06048303144	953791.8276145514	273841.6704893742	1072036.7355549478	373698.36773633416	1709721.7527264631
141584.1522008287	1244833.892458822	601339.2843609054	1103926.5335123388	3381145.5472746906	525421.5845290213	181622.75600510347	3635570.9195187436	412332.97560888925	897854.8966902395	2719731.39632054	297826.49085466063	385263.54983267805	2170894.241887229	857832.8586315634	381458.4411676728	368139.62999911647	264410.1244443128	888591.2815906843	246591.95788306184	270749.2937479747	4496428.52722428	3598379.410622108	777984.8885723508	444043.44156099856	953791.8276145514	273509.44599548005	1070805.0264652949	373693.2174845158	1709721.7527264631
141584.1522008287	1244833.892458822	601240.550217277	1103926.5335123388	3378254.1348009557	521275.7743172311	181575.777024213	3635570.9195187436	412332.97560888925	896743.251037162	2719731.39632054	297711.00724097434	385263.54983267805	2170887.5609506126	857832.8586315634	381350.70132851606	368139.62999911647	264360.27833588823	888310.6972349085	246587.65066620125	270386.6387701736	4496428.52722428	3598379.410622108	777984.8885723508	443827.18772159796	953791.8276145514	273111.7272519389	1070675.4636793805	373569.1699088421	1708828.5051788285
141541.23344786407	1244833.892458822	601240.550217277	1102838.0876078608	3376945.439911189	519920.4277855556	180610.0344538312	3635570.9195187436	409864.4876925376	892829.9147914582	2719731.39632054	297710.4719776341	383664.37742341857	2165450.9251732226	853366.5318567422	381282.1234859616	368139.62999911647	264360.27833588823	884102.2722804886	246587.65066620125	269774.8870380512	4496428.52722428	3598379.410622108	775621.1432515234	440646.8459399348	952700.0310953867	271456.08093482535	1070557.1050651844	373569.1699088421	1705884.548658912
141256.2029010332	1244833.892458822	601240.550217277	1102469.3385327996	3368548.6472835564	519920.4277855556	180448.14946684043	3613161.985082091	409864.4876925376	892829.9147914582	2716654.4016331583	297710.4719776341	382560.4349246603	2164237.4325973317	853366.5318567422	381282.1234859616	368139.62999911647	264350.067919185	883210.9833860241	246587.65066620125	269774.8870380512	4485234.767478091	3588088.790092988	775621.1432515234	440646.8459399348	952700.0310953867	271456.08093482535	1070557.1050651844	373547.54945717973	1702316.343813488
141256.2029010332	1244190.5139216816	601236.149529995	1098348.6604399479	3359415.030737799	519920.4277855556	180377.62244585349	3613161.985082091	409864.4876925376	892829.9147914582	2708250.793585946	297710.4013502141	380562.05841561314	2164136.2392290374	853366.5318567422	381276.4413101601	368139.62999911647	264350.067919185	883096.818706911	246587.65066620125	269766.979088794	4476518.028265464	3584705.6513656154	775621.1432515234	440646.8459399348	952700.0310953867	271456.08093482535	1070505.9630128557	373547.54945717973	1702286.2100762394
141256.2029010332	1244190.5139216816	601224.3911393421	1098069.0730807493	3359096.320635682	519891.34037076624	180355.29027882908	3613161.985082091	409803.46827006486	890371.4445649519	2708250.793585946	297686.59694705514	379442.2014298969	2164028.378493528	853317.2735726186	381247.4631173275	368139.62999911647	264336.13352418185	882663.2619140227	246569.71967758797	269764.1474216051	4476518.028265464	3551575.9691933296	775557.2659791749	440606.4302063584	952639.2233646788	271425.8403807577	1070475.3068662994	372724.0005634051	1702206.8363106756
141105.86966823367	1244190.5139216816	601224.3911393421	1097970.0181044843	3358451.704509946	519891.34037076624	180354.99160333263	3607766.679529475	409803.46827006486	890371.4445649519	2708250.793585946	297686.59694705514	379442.2014298969	2163961.1429229043	853317.2735726186	381177.11094441754	368139.62999911647	263897.6534759879	882663.2619140227	246569.71967758797	269764.1474216051	4476518.028265464	3450246.4665822783	775557.2659791749	440606.4302063584	952639.2233646788	271425.8403807577	1069370.2471234929	372724.0005634051	1702206.8363106756
141105.86966823367	1244190.5139216816	601224.3911393421	1097970.0181044843	3357990.07218642	519891.34037076624	180309.53835378517	3607766.679529475	409803.46827006486	890371.4445649519	2708250.793585946	297686.59694705514	379442.2014298969	2163961.1429229043	853317.2735726186	381177.11094441754	368139.62999911647	263897.6534759879	882663.2619140227	246569.71967758797	269764.1474216051	4476518.028265464	3446444.341597059	775557.2659791749	440606.4302063584	952639.2233646788	271425.8403807577	1069370.2471234929	372724.0005634051	1702206.8363106756
141105.86966823367	1241644.6221816167	601224.3911393421	1097970.0181044843	3357755.5822583134	519299.624034178	179995.6682453897	3607766.679529475	409126.3095549122	890371.4445649519	2708250.793585946	297686.59694705514	379442.2014298969	2163947.712980366	853317.2735726186	381177.11094441754	368139.62999911647	263897.6534759879	882660.9835374076	246569.71967758797	269764.1474216051	4476518.028265464	3438758.1383011	775557.2659791749	440606.4302063584	952639.2233646788	271425.8403807577	1068445.782044715	372724.0005634051	1702206.8363106756
141105.86966823367	1241644.6221816167	601224.3911393421	1096775.6288838177	3357647.59648962	517559.6379270509	179801.42152557423	3607766.679529475	407617.4240345621	890367.3340620422	2708250.793585946	297686.59694705514	379036.51261462	2162163.1276346883	851522.8275731134	381177.11094441754	368139.62999911647	263897.6534759879	880720.2235495802	246569.71967758797	269746.10342500894	4476518.028265464	3421000.862745473	774334.7172807523	439843.7392263694	951716.3287552249	271425.8403807577	1068445.782044715	372724.0005634051	1700404.6362508787
141105.86966823367	1241644.6221816167	600531.3258444191	1094568.718783599	3349727.9674101174	517226.50211653847	179600.84530278976	3601148.135792912	407617.4240345621	890367.3340620422	2700556.503312957	297686.59694705514	379005.49198669125	2162163.1276346883	849820.3854396134	380932.39119512925	368139.62999911647	263897.6534759879	880720.2235495802	246567.1445459068	269708.4374517735	4467282.088197439	3406217.7470461293	772300.699595049	439047.88049793936	950187.1306757304	271423.6441078345	1068445.782044715	372724.0005634051	1700404.6362508787
141105.86966823367	1241644.6221816167	600262.4673786705	1094568.718783599	3349727.9674101174	516911.41970429907	179595.46972855402	3600915.4967833003	407617.4240345621	890367.3340620422	2699631.0649047787	297686.59694705514	378302.30607447895	2162018.292414927	849651.1481784452	379624.3848516898	368139.62999911647	263897.6534759879	880623.8171293951	246567.1445459068	269707.7276201674	4467023.6368052075	3406116.246639597	772300.699595049	439031.7403666233	950187.1306757304	271422.95041357196	1068445.782044715	372724.0005634051	1700248.4093555282
140800.70049160987	1241644.6221816167	599117.9652812107	1094373.118910036	3348492.22441946	516911.41970429907	179494.52152138454	3600023.081666121	407617.4240345621	890298.9186843092	2699631.0649047787	297579.1232229063	378302.30607447895	2161152.2931892956	849524.3476580527	379624.3848516898	368119.3762749713	263890.8904399248	880623.8171293951	246456.18864138678	269486.47282993793	4467023.6368052075	3401752.8705335576	772153.0337523429	439031.7403666233	950155.56544153	271422.95041357196	1065448.6132820125	372724.0005634051	1700248.4093555282
140800.70049160987	1241644.6221816167	599117.9652812107	1090151.2593762043	3344199.832618512	515202.65814819146	179494.52152138454	3592231.4535757205	405686.73132032703	890298.9186843092	2694497.353260372	297537.7165763485	376084.4207417831	2048998.0197283835	848086.3098624976	379128.05616628064	368052.7489722299	263389.7847206633	877347.430665913	246378.91592582533	269486.47282993793	4457834.445739485	3362593.387700395	769992.4899524044	438088.1522670347	949071.6530439478	271288.98921073065	1065055.7894053431	372724.0005634051	1695183.2126210488
138855.50211268905	1241644.6221816167	597570.2229398524	1085687.0869851352	3340721.277612083	513937.27785083296	179291.92842844635	3589420.400618416	404118.9714551233	890298.6329591915	2686331.429610929	297194.5798076228	376084.4207417831	2031878.6831361742	843876.3059118834	378953.6036583795	368052.0897680182	263112.5332235389	873392.3685569726	246378.91592582533	269486.47282993793	4455548.157956808	3362127.718602511	766386.4550674774	436406.9695427455	945514.3099428785	270260.29756680824	1065049.751492803	372724.0005634051	1691832.8939915628
138855.50211268905	1241644.6221816167	597570.2229398524	1085687.0869851352	3333732.6196084274	513779.1144772948	179291.92842844635	3585192.5629853113	404118.9714551233	890298.6329591915	2686331.429610929	297194.5798076228	376084.4207417831	2004177.3120002616	843876.3059118834	378918.696798297	368052.0897680182	262920.5409822554	873392.3685569726	246378.91592582533	269486.47282993793	4455548.157956808	3355146.781162654	766386.4550674774	436406.9695427455	945514.3099428785	270260.0907824535	1060591.392489678	372720.25305089966	1691832.8939915628
138855.50211268905	1241644.6221816167	597570.2229398524	1078116.4347263786	3324855.0486963606	513641.72365879617	179291.92842844635	3574239.6062538372	404118.9714551233	890298.6329591915	2667455.8786120643	297191.66530239367	376084.4207417831	2003139.6750589549	839325.8666427403	378918.696798297	368051.73125681636	262916.9745625515	867770.2094068739	246378.91592582533	268660.33834998496	4442011.455704553	3354387.987306938	760624.6533447382	436406.9695427455	939170.3664664038	270245.6330204932	1060591.392489678	372670.65197512327	1681347.8986494518
138855.50211268905	1238082.3620445365	597570.2229398524	1078116.4347263786	3324855.0486963606	513521.6669832904	179214.04283086286	3572575.606070959	404118.9714551233	889026.9538355968	2667455.8786120643	297190.3301933712	376084.4207417831	1999718.945497006	839325.8666427403	378918.696798297	368015.3827961007	262916.9745625515	867770.2094068739	246373.45804574824	268491.02838922036	4442011.455704553	3354302.9899183917	760624.6533447382	436406.9695427455	939170.3664664038	270237.6810799905	1060591.392489678	372670.65197512327	1681347.8986494518
137931.16778014266	1238082.3620445365	597163.551947361	1078116.4347263786	3323268.098842524	512209.9681596628	179197.21899430838	3556971.137012585	404118.9714551233	889026.9538355968	2663908.4987699757	297190.3301933712	375597.4101095034	1974832.619914237	839325.8666427403	378918.696798297	368015.3827961007	262916.9745625515	867770.2094068739	246146.48489030718	268446.83442918153	4438044.329478469	3332180.133657875	759714.1670014212	436406.9695427455	937165.8353112488	270237.6810799905	1060591.392489678	372606.1369812214	1681347.8986494518
137007.57096503497	1238000.5770600184	596530.1362147254	1075795.4146533762	3323268.098842524	510586.6965589998	178704.89664686512	3556971.137012585	404118.9714551233	887576.4467200881	2663908.4987699757	296966.5060686812	374788.4347213465	1973438.706196599	839325.8666427403	378918.696798297	368011.3879492652	262916.9745625515	867770.2094068739	245964.912473277	268444.8074037907	4437712.164600972	3332180.133657875	758254.8015465289	436406.9695427455	935675.8039988268	270071.67644393333	1060349.1175225899	372576.6595599329	1681347.8986494518
136802.90273806654	1236054.1823497456	596509.7678307296	1074587.7704170698	3321818.8132683346	510066.9045267713	178704.89664686512	3553310.868554821	403620.87420200184	887576.4467200881	2662153.1384366574	296738.0044567185	374758.7165406296	1967219.9395197872	838984.5160497837	378735.1058380427	368011.3879492652	262561.10775150446	867654.6097220699	245964.912473277	268293.9532423563	4435135.868340074	3326088.928570475	757154.4519569332	436326.5490717572	934415.2628682763	269495.1317046818	1059882.3629497173	372560.5472981754	1681347.8986494518
136802.90273806654	1236054.1823497456	596509.7678307296	1074587.7704170698	3316484.674622067	509851.8944756965	178703.82746470312	3553310.868554821	403620.87420200184	885756.1621509552	2662153.1384366574	296738.0044567185	374758.7165406296	1941630.2387787632	837976.7156174729	378673.42112769966	368009.3753885719	262561.10775150446	866538.950863081	245964.912473277	268182.4582573469	4435135.868340074	3326088.928570475	757154.4519569332	436304.5000707343	934415.2628682763	269495.1317046818	1059882.3629497173	372512.75848641584	1680441.2427680136
136802.90273806654	1234726.4716459587	596509.2279582103	1074587.7704170698	3316484.674622067	509851.8944756965	178703.82746470312	3552321.0368542112	403620.87420200184	885756.1621509552	2662153.1384366574	296727.63901041675	374758.7165406296	1940907.0531466447	837723.3527809464	378673.42112769966	368009.3753885719	262561.10775150446	866278.365280296	245964.912473277	268182.4582573469	4435135.868340074	3321528.7692979462	756952.103771412	436304.5000707343	934293.2422738085	269495.1317046818	1059882.3629497173	372512.75848641584	1680175.1598471557
136802.90273806654	1234512.969624922	594775.7106584855	1072955.106361855	3313800.6795910858	509302.73954513564	178703.82746470312	3551992.7859261213	403610.1482056723	885756.1621509552	2660150.433583552	296727.63901041675	374758.4469020548	1940907.0531466447	836290.0082022684	378080.0554262119	368009.3753885719	262559.93788420066	864697.1115601547	245964.912473277	267057.2922857166	4426507.868888158	3318441.8876313516	755771.3342505733	435921.18966538727	933288.7251562002	269495.1317046818	1059882.3629497173	372512.75848641584	1678959.642142497
136802.90273806654	1234512.969624922	594775.7106584855	1071214.2183222729	3313800.6795910858	509302.73954513564	178688.80484866296	3551992.7859261213	403386.8541514539	885756.1621509552	2660150.433583552	296726.4307893822	374750.77542913414	1940176.0192636047	836290.0082022684	378079.45420303976	367299.71482251375	262559.93788420066	864697.1115601547	245964.912473277	267057.2922857166	4426507.868888158	3318441.8876313516	755771.3342505733	435862.51282923797	933288.7251562002	269495.1317046818	1059882.3629497173	372512.75848641584	1678959.642142497
136802.90273806654	1230716.1729448861	594775.7106584855	1069886.1897054708	3313800.6795910858	509302.73954513564	178688.80484866296	3551600.933183996	403375.9424380278	885712.3508807712	2659824.6995950337	296726.4307893822	374750.77542913414	1938852.196462548	836290.0082022684	377713.2221641194	367299.71482251375	262559.93788420066	864697.1115601547	245964.912473277	267057.2922857166	4416907.733895053	3311257.584203779	755771.3342505733	435552.2565648104	933288.7251562002	269495.1317046818	1059882.3629497173	372512.75848641584	1678959.642142497
136802.90273806654	1230716.1729448861	594742.3440192615	1069884.5809785533	3310584.01186936	509301.5917907843	178615.1780233006	3543747.0927526145	403326.9142101444	885712.3508807712	2658840.4298600177	296726.4307893822	374750.7647700279	1935493.8489589829	835826.5362954729	377713.2221641194	367299.71482251375	262559.92110818083	864474.4588288678	245964.912473277	266890.9533130561	4414138.922902729	3285801.2399647473	755771.3342505733	435552.2565648104	933253.5000947429	269495.1317046818	1058731.2332873621	371545.6529131788	1676919.9438549327
136802.90273806654	1230716.1729448861	594742.3440192615	1069535.8108558466	3310569.6458181483	509168.1574800386	177506.40112014167	3543747.0927526145	403326.9142101444	885712.3508807712	2658177.587706344	296726.4307893822	374749.1613556887	1934812.8452553991	835416.5484987013	377713.2221641194	367299.71482251375	262559.92110818083	864018.2574476472	245964.912473277	266890.9533130561	4414138.922902729	3285715.253710594	755771.3342505733	435552.2565648104	933253.5000947429	269495.1317046818	1058670.4632677943	371545.6529131788	1676216.7672007761
136802.90273806654	1226770.241588414	594742.3440192615	1069514.6568643507	3309516.931355657	509058.43148996565	177459.1994360943	3543167.5712336097	403326.9142101444	881709.0833909621	2649472.3237203076	296725.93709941144	374733.91562868294	1934775.6840781344	835387.5220516382	377713.2221641194	367299.71482251375	262559.92110818083	863956.5494920688	245964.912473277	266890.9533130561	4412933.51054173	3285715.253710594	755771.3342505733	435551.9212972716	933249.6682102871	269495.1317046818	1058160.837663685	371545.6529131788	1676194.0637024455
136802.90273806654	1226103.4178716699	594742.3440192615	1068395.6516404292	3309508.6286841	509058.43148996565	177456.1840634043	3541317.4417486438	403326.9142101444	881709.0833909621	2647634.9761942234	296725.93709941144	374733.91562868294	1933125.9106292836	834164.3271909677	377713.2221641194	367299.71482251375	262559.92110818083	863750.6762432316	245964.912473277	266890.9533130561	4412933.51054173	3285715.253710594	755243.4984125481	435551.9212972716	931887.4936571855	269495.1317046818	1057784.2039943757	371545.6529131788	1676147.9010071538
136802.90273806654	1223885.9017172437	594742.3440192615	1066887.4149540872	3309508.6286841	508773.7173194854	177385.60796181177	3534885.745775814	403326.77725777554	881709.0833909621	2644671.4101044103	296723.1304775027	374733.86486072885	1932647.478916923	831825.3429648452	377713.2221641194	367299.71482251375	262494.01600216236	860418.7986127448	245964.912473277	266890.9533130561	4412930.766301275	3285715.253710594	755243.4984125481	435551.9212972716	931839.8678445796	269495.1317046818	1057784.2039943757	371545.6529131788	1669215.7133272304
136802.90273806654	1223223.4677262984	594596.8034319938	1061988.4614078721	3292322.262682744	507696.32209864975	177385.60796181177	3525406.871391574	402476.96102476685	881709.0833909621	2608378.192886311	296722.67090764554	374517.9208257934	1918792.7189876817	831291.9757445187	377713.2221641194	367221.72445334605	262492.6954466818	859920.2790202759	245964.912473277	266890.9533130561	4398563.482348684	3271059.5191254923	749859.7409878571	435551.9212972716	925981.7171612193	269468.64964178443	1053909.8984344616	371545.6529131788	1669215.7133272304
136802.90273806654	1222588.3657202073	594596.8034319938	1061988.4614078721	3292322.262682744	507696.32209864975	177368.13400624966	3525406.871391574	401761.42840456753	881709.0833909621	2608378.192886311	296722.67090764554	373533.0940801753	1918792.7189876817	831291.9757445187	377713.2221641194	367221.72445334605	262492.6954466818	859866.9166830622	245964.912473277	266890.9533130561	4398563.482348684	3271059.5191254923	749859.7409878571	435551.9212972716	925981.7171612193	269460.43910723773	1053909.8984344616	371545.6529131788	1669215.7133272304
136801.50747881018	1222588.3657202073	594596.8034319938	1061988.4614078721	3292322.262682744	506756.2653658887	176827.17524746095	3525406.871391574	401761.42840456753	881537.3578349289	2608378.192886311	296717.59973829077	373506.19895125885	1918792.7189876817	829091.1900117936	377713.2221641194	367221.72445334605	262492.49170888594	858865.0845923586	245964.36343845882	266883.08549185767	4398563.482348684	3271059.5191254923	749859.7409878571	435543.7680911365	925981.7171612193	269460.43910723773	1053909.8984344616	371545.6529131788	1669107.0342360311
136801.50747881018	1222044.2682965468	594596.8034319938	1060676.95933839	3292322.262682744	506175.181565417	176827.17524746095	3525206.8936155504	401761.42840456753	881495.6957283099	2594546.798246428	296717.59973829077	373506.19895125885	1918792.7189876817	829044.8205832276	377713.2221641194	367221.667446205	262492.4701405296	858680.3926116094	245964.36343845882	266883.08549185767	4398563.482348684	3271059.5191254923	749859.7409878571	435543.7680911365	925981.7171612193	269459.7782678859	1053909.8984344616	371545.6529131788	1669107.0342360311
136748.97713015738	1221936.5722348487	594374.0836737037	1060676.95933839	3291336.27269504	506175.181565417	176106.93736235145	3524645.3619058626	401740.3258770923	881495.6957283099	2360850.4910230865	296707.41753446514	373262.5657332667	1918792.7189876817	829044.8205832276	377676.6646525239	367221.667446205	262392.16500212485	858529.6778734179	245806.33053273323	266877.81261389283	4398563.482348684	3257878.8608149975	749859.7409878571	435491.6908522736	925981.7171612193	269368.8933626416	1053909.8984344616	371465.13200845185	1668681.8636783268
136734.34895306802	1215753.7127897558	594374.0836737037	1060676.95933839	3291247.149620517	506175.181565417	176106.93736235145	3522866.4361203443	401740.3258770923	881493.086316775	2350392.0323850373	296707.41753446514	373262.5657332667	1918792.7189876817	829029.7637573925	377676.6646525239	367221.6575181963	262383.2323551463	858469.5885862341	245806.33053273323	266877.81261389283	4398563.482348684	3251830.189166698	749859.7409878571	435491.6908522736	925981.7171612193	269350.43048934883	1053909.8984344616	371460.7840414358	1668645.923760047
136734.09390072743	1212353.7253703643	594374.0836737037	1060676.95933839	3290528.73270742	506175.181565417	176106.93736235145	3522108.299685171	401463.4594366279	881483.6868315508	2166475.0064710346	296707.41753446514	373211.7830282628	1918792.7189876817	829029.7637573925	377676.6646525239	367221.6575181963	262383.2323551463	858469.5885862341	245806.33053273323	266853.65765982756	4398563.482348684	3248860.9048733977	749793.714215438	435491.6908522736	925981.7171612193	269349.6000965672	1053744.4179659006	371459.42838669656	1668645.923760047
136730.9412210274	1210198.1852511663	594374.0836737037	1060676.95933839	3286556.1572761494	506175.181565417	176106.93736235145	3520714.4557228917	401463.4594366279	881483.6868315508	2101167.206167802	296579.95815093844	373153.41176429664	1917740.3884506486	829029.7637573925	377676.6646525239	367218.6109626171	262382.9455599311	858469.5885862341	245806.33053273323	266848.1739736619	4396443.200100856	3238132.911689466	749689.5849061522	435491.6908522736	925813.5585887851	269349.6000965672	1053744.4179659006	371459.42838669656	1668645.923760047
136724.089041856	1210198.1852511663	594374.0836737037	1060676.95933839	3286556.1572761494	506175.181565417	176106.93736235145	3520714.4557228917	398368.30809002987	881483.6868315508	2101167.206167802	296579.9265947972	368960.6531948065	1917740.3884506486	829029.7637573925	377676.6646525239	367215.23364297545	262382.5675250602	858469.5885862341	245806.33053273323	266845.82893247175	4395856.289538482	3238132.911689466	749337.3748007366	435491.6908522736	925813.5585887851	269349.6000965672	1053406.1946677137	371459.42838669656	1668168.6969488277
136719.86700012407	1210198.1852511663	594372.009120573	1060652.200215756	3286556.1572761494	506175.181565417	176106.93736235145	3514778.0613856795	398368.30809002987	879875.2779398714	2098538.694626335	296579.9265947972	368960.6531948065	1917740.3884506486	829014.7822855483	377676.6646525239	367211.1076876761	262380.6757893896	858469.5885862341	245806.33053273323	266841.5249385296	4395734.481255106	3238132.911689466	747777.0640750774	435491.6908522736	925813.5585887851	269349.38350826444	1052177.0581580899	371458.83650968707	1668168.6969488277
136719.86121757695	1207013.497499286	594371.7875136173	1060652.200215756	3286556.1572761494	506175.181565417	176106.93736235145	3514778.0613856795	398368.30809002987	879875.2779398714	2087334.0492578843	296579.6242851941	368960.6531948065	1917740.3884506486	829014.7822855483	377676.6646525239	367211.1076876761	262378.6863848425	858469.5885862341	245806.31784108956	266841.5249385296	4390591.196132419	3238132.911689466	747614.7906646646	435479.59076522675	925812.4797052087	269349.38350826444	1052158.2095579198	371458.83650968707	1668168.6969488277
136719.81502195448	1207013.497499286	594371.77426081	1060652.200215756	3286556.1572761494	506175.181565417	175814.38793582766	3514778.0613856795	398368.30809002987	876846.9997105973	2083694.2284891265	296579.6242851941	368960.6531948065	1917740.3884506486	829014.7822855483	377676.6646525239	367211.09099515225	262378.6863848425	858469.5885862341	245806.29598817113	266841.5249385296	4390591.196132419	3238132.911689466	747614.2218704559	435479.35272366717	925812.4797052087	269349.38350826444	1052153.5087940868	371458.83650968707	1641512.2707076983
136719.81502195448	1207013.497499286	594371.77426081	1060652.200215756	3284659.518944863	506175.181565417	175814.38793582766	3514778.0613856795	397877.2926641704	876703.1727292223	2082578.1148299812	296579.614360518	368381.01828554575	1916017.944767526	829014.7822855483	377676.6646525239	367211.09099515225	262378.6863848425	858469.5885862341	245806.29598817113	266841.5249385296	4389702.413608455	3238132.911689466	746357.6245141024	435479.3471055965	925812.4797052087	269349.38350826444	1051352.2221112805	371458.83650968707	1632275.5100048801
136719.81502195448	1206834.0373007897	594128.3395073969	1060652.200215756	3284372.5406849734	505993.51052252756	175814.38793582766	3514511.8021004153	397078.24652871053	876703.1727292223	2054327.9385437146	296346.8933794403	367622.20777475776	1915668.87935466	829014.7822855483	377661.4564626031	367211.09099515225	262378.6863848425	858469.5885862341	245731.94546763523	266768.1387299203	4389079.733794194	3230630.0528010577	745803.2840011893	435441.74910520995	925652.1227454916	269349.38350826444	1051103.0506693413	371428.1480825803	1623109.4716383307
136267.5010837213	1206834.0373007897	593405.6948060181	1060515.6661509257	3279863.354308044	505556.3941816931	175814.38793582766	3512381.3264031867	397078.24652871053	876703.1727292223	2054327.9385437146	296304.0218292928	367622.20777475776	1915512.0405334986	829014.7822855483	377404.0231257818	367211.09099515225	262378.6863848425	858469.5885862341	245515.25837601302	266212.2165439048	4387263.08623958	3226022.192160993	745803.2840011893	435434.07350522646	924755.7631654604	269349.38350826444	1051103.0506693413	371421.0721570577	1600605.6741473535
136267.5010837213	1206834.0373007897	593405.6948060181	1060501.4335085317	3279863.354308044	505556.3941816931	174968.91472795216	3512381.3264031867	397066.77715854876	875469.4314651269	2054327.9385437146	296293.1945346785	367620.42151999497	1915512.0405334986	829014.7822855483	377404.0231257818	367211.09099515225	262378.6863848425	858469.5885862341	245515.25837601302	266212.2165439048	4387263.08623958	3226022.192160993	745803.2840011893	435433.79760906735	924755.7631654604	269349.38350826444	1051103.0506693413	371413.29320719454	1600605.6741473535
136267.5010837213	1205420.1279941103	593405.6948060181	1060500.892189602	3278856.5985390544	505556.3941816931	174798.04900171162	3512381.3264031867	397062.8616869813	875469.4314651269	2050730.2969704848	296293.1945346785	367416.7082940296	1915512.0405334986	829014.7822855483	377402.50299420126	367211.09099515225	262378.6863848425	858469.5885862341	245514.15278397343	266212.2165439048	4377507.778552801	3220012.6135501694	745575.6227294572	435433.5620214789	924755.7631654604	269349.38350826444	1051103.0506693413	371413.25626054907	1600605.6741473535
136267.5010837213	1201703.314110085	593405.6948060181	1060500.892189602	3278856.5985390544	505556.3941816931	174798.04900171162	3512381.3264031867	397062.7818647495	875469.4314651269	2047688.342849931	296293.1945346785	367402.1027307777	1915512.0405334986	829014.7822855483	377402.50299420126	367211.09099515225	262378.6863848425	858469.5885862341	245514.15278397343	266212.2165439048	4377507.778552801	3218522.7601580257	745533.9605115508	435433.5620214789	924755.7631654604	269349.38350826444	1051103.0506693413	371413.25626054907	1589151.9046472039
136267.5010837213	1201703.314110085	593361.657688125	1060277.1474642926	3269274.9043802745	505556.3941816931	174798.04900171162	3500763.0785515853	397060.4453217507	875469.4314651269	2046394.673132118	296293.1945346785	367306.9030984356	1913524.6471136368	828764.2879012653	377402.50299420126	367211.09099515225	262305.53270421206	858406.4244587485	245514.15278397343	266212.2165439048	4377019.9960487615	3215951.0176199167	745411.5971856558	435382.3083768677	924570.9083591606	269319.0020230953	1051100.9127697416	371408.0549960233	1586524.674038571
136267.5010837213	1201703.314110085	593361.657688125	1060277.1474642926	3269274.9043802745	505536.3892955899	174798.04900171162	3500763.0785515853	396847.712655462	871866.8841944624	2037541.9203202343	296276.6830235729	367169.89855827374	1911364.245556234	828764.2879012653	377399.05525715166	367211.09099515225	262305.53270421206	858386.3440160982	245511.07594047452	266212.2165439048	4374588.8603038015	3215367.5705504757	744889.6865958426	435382.3083768677	924449.5872345841	269319.0020230953	1051100.9127697416	371405.1385387095	1581005.7036208287
136267.5010837213	1201703.314110085	593358.1622546146	1060277.1474642926	3269210.4450067934	505535.03801557	174708.87638199414	3500756.3972902475	396319.49964935065	871866.8841944624	2037541.9203202343	296269.1317173041	367169.89855827374	1911351.5279802592	828764.2879012653	377399.05525715166	367211.09099515225	262305.53270421206	858386.3440160982	245511.07594047452	266212.2165439048	4373842.600654253	3213411.110765997	744650.3396894323	435371.1957549874	924449.446916172	269319.0020230953	1051100.9127697416	371396.0260022414	1579944.4087092746
135900.1339259751	1200729.49176556	590597.6641715886	1058051.7380201323	3268406.158283309	504152.519609481	174296.27210605657	3500751.658397044	395786.6353043767	871860.3811654499	2037407.125763263	296264.5621466676	367169.89855827374	1910952.2504682422	825246.5482547183	376647.83670951973	367211.09099515225	262305.53270421206	855093.4799901479	245360.8635851763	266212.2165439048	4368233.974801415	3205324.537233537	742895.7365447051	433477.2055806628	922348.5926994088	269319.0020230953	1050767.4773576339	371394.26013525657	1578511.0325793219
135534.09451942352	1200393.7310641136	590597.6641715886	1058051.7380201323	3267059.9791865745	504056.4853577489	174292.93890523314	3497774.8014707416	394997.29605738947	871860.3811654499	2037035.3701877974	296253.8642159982	367169.89855827374	1908586.7103799323	825246.5482547183	376394.75063040236	367206.11768026254	262305.53270421206	855093.4799901479	244866.21648056712	266171.47653675074	4367568.6681081755	3205324.537233537	742895.7365447051	433477.2055806628	922348.5926994088	269269.26643424295	1050767.4773576339	371394.26013525657	1573198.386299168
135534.09451942352	1199585.4650570028	590010.7690452778	1054294.985601535	3255988.250969448	503232.4065948848	174292.93890523314	3488044.6382060307	392881.16126514797	871860.3811654499	2027089.9766655043	295773.878418853	366337.0938862703	1903582.63456574	825163.2393412425	374997.5423515978	367206.11768026254	262305.53270421206	853855.5454625967	244515.2940858308	266171.47653675074	4359368.57712805	3204660.6678892374	740940.2005269617	433325.0305094493	920470.4735832186	267492.8390080128	1050762.9495822785	371394.26013525657	1573198.386299168
135513.97129909406	1192151.0800295996	589606.9062203623	1054294.985601535	3255988.250969448	468180.4184559497	174277.18511391385	3485105.270075872	392653.12931698665	871017.315348433	2015256.905043408	295638.3945890628	366221.4253025406	1901648.1241462748	824673.0383156535	374640.9322261063	367206.11768026254	262210.87111026584	853630.2883060738	244006.94239350327	265620.4586726069	4357020.7049394855	3197367.4835940725	740747.5714828236	432906.7188945472	920367.5104701464	267489.8443858661	1050762.9495822785	371191.22474348417	1573172.4757754358
135513.97129909406	1192151.0800295996	589304.3725406555	1038092.6045020015	3207430.4193283874	452633.6367023024	174277.18511391385	3461183.0939898835	392653.12931698665	869860.9548141133	2014364.9430075749	295522.9050378679	366189.0813055887	1901194.983258406	824185.6416376748	374640.9322261063	367206.11768026254	262192.4532690217	853630.2883060738	243908.97311015555	265620.4586726069	4299953.090669791	3131579.7124700285	726591.4642729545	432534.38854939095	911281.3571004965	267489.8443858661	1050762.9495822785	371153.41518007236	1570650.3710101442
135513.97129909406	1191884.5222640936	588525.1961607588	1038092.6045020015	3207430.4193283874	451193.7236296086	174271.84699230682	3461183.0939898835	391949.251881193	869726.5046182486	2007793.7011262823	294742.8945428362	365502.5672131025	1898141.664567508	823730.7231623251	373742.89629326994	367205.0181261152	262186.8106824573	852459.3523692145	243275.319268968	265620.4586726069	4299953.090669791	3131579.7124700285	726273.5636243827	432489.7795018035	910277.687310691	266723.80624029995	1050762.9495822785	371151.2071028858	1565778.0267115748
135503.5001760096	1191783.7448966696	588525.1961607588	1037420.655500497	3207430.4193283874	450197.7849275556	174271.84699230682	3459376.0957454625	391872.27960434335	869726.5046182486	2006256.124612494	294742.8945428362	365502.5672131025	1895115.3162200565	823431.0793823954	373742.89629326994	367204.25942123856	261948.84956345527	852374.6028251047	243275.319268968	265603.19881589216	4299953.090669791	3131579.7124700285	725938.1571499275	432365.6214253907	909842.7702692742	266442.8179408344	1050762.9495822785	371150.0047386083	1563629.3291121002
135503.5001760096	1188004.2740051902	588520.9838039719	1031978.2960711473	3207299.4896318335	346162.66931825556	174220.4638883784	3449277.825106463	391618.9377205118	869726.5046182486	2005125.5631746233	294742.8945428362	365021.95416137064	1894600.9070940828	823040.2916905818	373742.89629326994	367203.2538332199	261702.99409027974	852374.6028251047	243275.319268968	265603.19881589216	4299953.090669791	3131579.7124700285	721634.1861895291	432365.6214253907	903682.8921545907	266373.8412914639	1050554.2411537154	371003.724677967	1553998.3314829376
135503.49813536936	1138622.6830070717	588520.9838039719	1031978.2960711473	3199851.837878691	331558.23381733167	174220.07554501528	3439562.749290794	390918.76603519707	869726.5046182486	2001401.4705927593	294742.8945428362	365021.95416137064	1893333.1312175223	822996.341647823	373742.89629326994	367202.8053320339	261702.99409027974	851769.7570703957	243274.14457805257	265603.19881589216	4294355.148754196	3124842.0460814065	721634.1861895291	432306.9091411872	903682.8921545907	266373.8412914639	1050547.9782241925	370971.0953600899	1553703.248375637
135503.49376045115	1096305.9673453309	588520.9838039719	1031339.5788012536	3196012.3072193116	331558.23381733167	173704.57567191886	3439290.43473535	390786.3976534831	869726.5046182486	2001401.4705927593	294742.8945428362	365021.95416137064	1893333.1312175223	822977.5818502812	373503.59672613576	367202.8053320339	261409.27567204658	851538.8901660717	243274.14457805257	265603.19881589216	4291364.036980417	3120626.3818725375	721619.915991855	432306.9091411872	903682.8921545907	265614.6596568376	1050544.6658652006	370971.0953600899	1553703.248375637
135048.7918469031	1087070.417523889	588503.2639313655	1029839.8116104304	3193473.0409942586	331558.23381733167	172493.0460198688	3438027.4384865565	390620.16537163145	867210.6898557133	1998928.1134446538	294742.8945428362	364967.77258416766	1886584.5898842455	822362.7285089293	373489.4216401044	367202.8053320339	261399.44168019117	850431.5294280205	243236.3714486056	265530.1087339634	4289486.002223228	3120626.3818725375	721614.9850959098	432216.56477721786	903680.0160801325	265614.6596568376	1050007.261416806	370970.8384938995	1552044.111948464
135048.7918469031	1087070.417523889	588482.9198922343	1029839.8116104304	3193473.0409942586	331360.2661091239	172493.0460198688	3436454.439261691	390381.6784450812	867210.6898557133	1998788.8580548377	294724.88271005603	364950.0904818144	1886584.5898842455	822362.7285089293	373489.4216401044	367182.02747733146	261399.44168019117	850431.5294280205	243227.6675828984	265470.8002492944	4287910.537077265	3120626.3818725375	721614.9850959098	432160.57578061405	903680.0160801325	265609.1686522288	1049997.5281246686	370970.455066617	1552044.111948464
135048.7918469031	1077593.330947621	588478.8367214721	1029809.4659675441	3193473.0409942586	331360.2661091239	172493.0460198688	3436454.439261691	390364.27555568353	862210.8889904737	1996240.3533268198	294707.65165215184	364949.4630913383	1886543.9904747228	822362.7285089293	373488.8236573981	367182.02747733146	261391.78229123034	850424.3421109037	243222.46394276514	265470.8002492944	4287910.537077265	3120626.3818725375	721565.2711677714	432132.7278766456	903680.0160801325	265609.1686522288	1049997.5281246686	370970.455066617	1552044.111948464
