# Supplementary material for: An improved FOX optimization algorithm using adaptive exploration and exploitation for global optimization
Source: PLoS One. 2025 Sep 18;20(9):e0331965. doi: 10.1371/journal.pone.0331965 (PMC12445531; doi:10.1371/journal.pone.0331965)
Supplement: S2 File — This compressed file contains all the results of the conducted experiments. Each main directory within the archive includes three subdirectories: Analysis, best_fit, and convergence. The best_fit and convergence folders contain the raw experimental data obtained from 30 independent runs. The Analysis folder includes tables and figures derived from these raw results. These files can be used to reproduce and further analyze the results presented in the manuscript. (ZIP) [file pone.0331965.s002.zip › cec2017/convergence/HO/C17F2.csv]

trial_1	trial_2	trial_3	trial_4	trial_5	trial_6	trial_7	trial_8	trial_9	trial_10	trial_11	trial_12	trial_13	trial_14	trial_15	trial_16	trial_17	trial_18	trial_19	trial_20	trial_21	trial_22	trial_23	trial_24	trial_25	trial_26	trial_27	trial_28	trial_29	trial_30
122667.8948099516	125856.79489850129	131723.8840777557	135746.24516489267	204351.94452338538	232256.71670296966	198053.75699805524	149852.41862200855	109096.36857717141	205955.95246402995	161533.24010087075	187860.68472668686	256616.47894401842	121580.21742282921	217796.55512769418	93559.2680234788	160561.87584452453	157529.73117620463	202723.98611954073	174681.05798165727	211585.68517897135	138157.50512595774	153850.88236520198	93040.0827204608	153725.03364290463	137873.57378661647	126043.0456660725	189663.2025655424	143516.6118987754	174814.1615701726
122667.8948099516	118153.11572008814	116373.07660690868	126282.30811681521	100601.13038591239	123526.23504398197	187247.2926668211	117639.02797490382	104368.70410691497	107770.24198994388	140968.6530348526	122432.27161678745	171247.87689084237	121580.21742282921	165597.4163318278	87622.07211206314	148960.9913318821	148875.84625542295	116795.65336252951	166780.17126325952	132000.907295769	117890.66244691734	153850.88236520198	89612.73807762403	118070.65539201982	136237.9771756011	112511.34930691567	131956.15044713914	130187.97138644314	150875.4852080129
120557.32099189449	90113.75997091328	115182.64575965122	126282.30811681521	99003.53885975016	123526.23504398197	144048.58137737488	117639.02797490382	90044.33401644428	89315.1045216814	102588.2956829781	122432.27161678745	100848.83710901834	117307.53431139044	139975.33233805693	86107.19427341454	142645.55846770736	106995.8474188243	112296.56009069047	141142.41774818816	112905.06211752316	117890.66244691734	101427.26409699494	87533.60630876967	107190.35270720595	123443.38089707415	106998.05442138082	123618.80659003562	118547.03996799473	89698.29038697625
120516.79758082765	85872.55052325202	112688.45011057153	124208.02902402754	97823.36648337658	117570.65360554382	110009.84674211798	108042.08551362997	77830.59262474105	85501.0924539549	102588.2956829781	119261.69978056141	100848.83710901834	117307.53431139044	109927.18032363226	78756.29804561075	126188.76878426278	99299.48896466562	100422.46108110974	123251.1267604597	112905.06211752316	116158.77959805052	101031.74833638483	85909.17227770855	104817.02564634514	118334.86782308335	105423.34811869229	116542.59577339636	112554.95797949944	89698.29038697625
117969.08016353638	84231.15997333832	112688.45011057153	118088.38837650031	97665.65184748427	116227.82689865975	85435.43185340206	107392.85349713032	77830.59262474105	79234.81638033928	102588.2956829781	96258.81473300648	95282.57425904383	116293.50296451287	100636.81535085243	78734.68761153443	126188.76878426278	98429.02061209407	99728.04539586802	97391.3114956403	106815.91193337864	93106.88571132219	98115.01296971795	84054.4530616693	99168.47467345827	110930.80565175695	100310.53604782032	96267.07580781118	108647.4478727621	82214.95312380594
117969.08016353638	81050.86877944318	101617.69844622968	113723.96901375754	96975.28424533094	113117.29894795529	85435.43185340206	106911.51876540946	77830.59262474105	78112.02105755785	97868.79859640151	83031.79660645754	86902.15164101841	110576.99731119574	100636.81535085243	76693.07618487634	119558.3769072843	95328.35516472785	99728.04539586802	97006.9667385668	99105.45679777491	89346.53788352736	98115.01296971795	82512.28908244609	98439.69024338454	108761.47825768383	96831.82179751157	95012.68782081254	100671.5271071687	80488.21350543751
117969.08016353638	79982.40492801272	101617.69844622968	108459.29383485796	95343.71896468442	101591.89323575141	83676.68726932512	106911.51876540946	77109.37941281371	74984.92485906219	94297.24010535433	78255.7114960221	82639.2457674779	110358.92413638828	100636.81535085243	76693.07618487634	117350.43944074148	90739.32485332465	86957.22243270758	93726.79639304792	97137.19553667176	89173.4158874241	96784.64784843026	80509.14119762053	98439.69024338454	108761.47825768383	95752.70910918317	94399.37726837813	97883.5635253525	76411.17267331801
117533.7742975499	77458.5274984688	101617.69844622968	103308.17704793708	92263.63220576492	86538.32558214066	81539.42380242462	106911.51876540946	73367.82482524535	66960.90697961813	91985.08371476085	78255.7114960221	78473.55002936868	107961.66086265206	96286.80792473159	71248.2866176168	117350.43944074148	87483.55089691374	84977.50767700882	92736.64856450813	90663.98532371841	86114.6210914263	88061.5062961646	80387.00060595405	97578.26514193951	99032.53934472875	94784.29255606992	90676.7705044023	96587.37654287764	74980.39155060034
115247.09363507846	73466.32079166512	101611.74889096252	103051.62327090524	89672.62417140142	86538.32558214066	80421.2942505167	102860.52262928215	73253.57885512445	66960.05580055622	91751.72793590194	73647.20158224147	73301.6266573219	106533.79631884048	96286.80792473159	71248.2866176168	89025.94421803256	87450.37645231903	80718.58513038508	91437.21098244416	89366.03483540425	86113.94339634693	88061.5062961646	76892.70915150752	97023.43676845715	99032.53934472875	94263.51029196157	90676.7705044023	96544.08770196195	74410.44819910514
109990.244983876	73466.32079166512	100999.86075530175	102135.86853843353	89140.39997816837	85858.02567527737	79815.04793625047	101880.1613154696	69871.98816434822	61993.060118915484	91751.72793590194	73647.20158224147	72520.8061667723	96719.83061802798	86506.4802372546	71248.2866176168	87192.34808330302	87149.353347018	79971.66971968758	91437.21098244416	88849.91957789638	85050.2227082757	87708.26425062177	76809.20968087886	95937.44372706357	96052.64699362837	93695.86945252561	89893.01864878417	96163.49035257503	73315.33317947808
109990.244983876	71595.65935186442	99158.14373477783	99280.73422242676	89140.39997816837	85858.02567527737	76813.45645951068	99265.85246238484	68705.47882899117	60615.260139415885	90536.0129097675	71353.89011440826	72520.8061667723	95479.60074631094	86430.52491555303	71118.4008027139	86998.0804486662	84846.37509669963	79730.77730130445	91437.21098244416	85516.68811660567	85050.2227082757	86975.11110596832	73786.6990775193	95540.87381821155	96052.64699362837	93695.86945252561	87498.56348233699	94601.29771655744	73156.82748885325
106790.6566956798	71595.65935186442	99054.81682607136	94074.69475824125	88151.37070036842	85555.94831914744	76813.45645951068	96005.0510988926	66748.53479350514	60615.260139415885	90284.47007881709	71344.63302203656	72288.82022117538	95479.60074631094	86087.93728880587	69153.96249732001	84471.06798227139	82083.38117588237	74553.58870613763	90610.19373402976	78984.57067309422	84108.73036282316	86357.37665151936	68170.54482271713	87496.44182780139	92057.63845721784	90713.03315364731	87498.56348233699	94040.0119633978	72937.33483027374
106790.6566956798	71486.72817885649	98854.87709431686	88451.59033786911	86635.1300701397	85515.03716109537	76789.94717308064	91026.0369596499	66748.53479350514	60172.91626449502	84663.97226085378	71019.30582229102	71859.25895250803	92720.19855152362	85302.73270734136	67785.20728127872	79559.49428573	77806.48943055775	74553.58870613763	90610.19373402976	78755.66989348833	83690.27992627052	86357.37665151936	67555.66197118793	87496.44182780139	91072.97873584609	90713.03315364731	85281.67151027429	93547.99707112498	71441.8651488883
104367.73683900664	67835.51154460524	95789.14530571	88451.59033786911	85385.27547041193	85138.0427611466	73250.28843618165	90968.75536797065	65442.99588499731	59944.1121344684	84663.97226085378	70853.58249514	67297.07109851293	89806.1947059614	84188.34617429077	63151.852219956	79559.49428573	77154.26706957817	74379.97808026732	84171.17139301654	78755.66989348833	83328.6546653112	83741.2507201301	67555.66197118793	87496.44182780139	89494.40558863663	90316.18282658518	82976.27263873	91087.79476882888	65381.51910477047
103911.43629949183	67019.80808478691	94412.83348044947	88451.59033786911	85219.80371579199	85138.0427611466	73096.59148801179	90959.77854844613	63823.90551888116	57372.25499689326	77668.89453862989	67603.87053671143	64304.51922977274	88419.76396196667	82857.25380992555	63151.852219956	79408.81050970133	77154.26706957817	64630.4394732164	81390.0680947063	78004.41243273622	82972.49558342624	82320.34403083957	67357.76794461164	82279.08484395375	89300.59594743606	90002.26121790736	82754.37459361811	90949.34839623595	65381.51910477047
103817.47202514941	63747.73055638531	93784.86242773551	85279.00006958416	84949.20144683067	84039.87709607443	73096.59148801179	90959.77854844613	63806.60683544155	57372.25499689326	77668.89453862989	67603.87053671143	64287.69524142791	88222.73132466288	81977.26555428086	62577.6172543517	74835.59398363742	75335.84977671379	64630.4394732164	81390.0680947063	76125.5587150657	82966.02421036632	82320.34403083957	65872.14377224781	82279.08484395375	89300.59594743606	84729.95252139778	79302.97564026363	90412.19036442044	65374.514295613124
100175.97535674169	63204.89875981396	84497.59113282344	85279.00006958416	83145.54829982972	83708.10339938408	72984.72653601643	90959.77854844613	62141.55509595361	56908.351538772986	77663.64206344714	66803.00711532173	62486.31982940551	85731.82585922112	80827.06300705636	62577.6172543517	74605.17332664291	74967.62768261683	64630.4394732164	81390.0680947063	75324.87809574902	82965.5551369764	82282.9063089471	65100.19195538705	75902.86360146863	87787.14724099982	84698.75978593339	76347.41831690967	89158.30148358466	62327.38744373192
99894.00760847543	60400.26758194513	84437.79034182009	84631.18116572694	81136.3437870633	83377.93476684036	63822.29079622953	90900.20679879513	62076.164677689776	56908.351538772986	74551.07203907444	66720.83834664359	59959.775702624764	84511.3746763002	78523.07184784474	62426.857550961286	74434.83703591308	73235.81571938426	63363.44162811401	81390.0680947063	74756.50067242631	82965.5551369764	77390.42529284318	63756.48808852587	74889.53008630585	87787.14724099982	84124.50325548546	76077.78871990326	83511.8966178693	62071.97104449736
99894.00760847543	60400.26758194513	84437.79034182009	84622.38711516261	80246.23189198607	83373.83124760672	63822.29079622953	89346.1600847235	61956.225568316986	56658.16362040457	74551.07203907444	64631.06866199484	59899.74616311984	83190.67428994713	78455.82669346582	62426.857550961286	74379.51653377432	73235.81571938426	63363.44162811401	81137.86128626287	73792.28053422165	82120.89803189841	77390.42529284318	63715.797275908764	74232.77801489345	87371.05039985946	83959.0259405239	76077.78871990326	83511.8966178693	60097.972940531195
99894.00760847543	57455.869839646344	82887.39647903146	83313.22424021321	80239.31545943023	79625.49211766936	63822.29079622953	89168.29984948499	57153.22149865152	53042.11965014961	72306.14091409871	64225.681881599536	55598.63120148967	83190.67428994713	78122.20303752573	61709.6012740234	73209.12243265414	70099.20871539284	63061.43348291538	80907.31611585198	73305.36161530679	81600.70329413628	77390.42529284318	60443.860484308905	73203.17779025667	87371.05039985946	83436.68491581011	76071.57017806525	83511.8966178693	60097.972940531195
98720.99802689714	56707.082857098605	81738.27327707363	83228.87262458276	80222.92913706803	79455.67207461687	59594.004179022544	87332.61948888496	53632.9954881203	52327.27790967648	71624.3896904684	62635.04523099531	55598.63120148967	82613.37483873405	77955.56851023795	61591.052888609665	72787.1368627559	70065.5935761674	55427.806730900484	78764.8297543807	71012.69219870717	81596.75062351597	77390.42529284318	60443.860484308905	71242.97903708013	87292.63200704432	81572.83582869159	75229.67892936127	81479.98588223815	59144.88703085304
92977.67758016328	54281.72160385821	76626.91934560641	82228.61448353097	80222.92913706803	79450.03359242209	58446.58189211703	85655.21852843283	53442.927615634384	52327.27790967648	71624.3896904684	61711.05625218521	54460.01887029185	80176.46955151201	77085.08563739953	61067.5881903158	72785.55173784576	69474.54825612197	55427.806730900484	76234.99032655636	70511.94613855063	80356.72253849072	77390.42529284318	60443.860484308905	67711.80002883151	87292.63200704432	76495.40809466226	72374.3921372443	81473.7848008105	59037.25578228376
88039.40577747885	53563.83519564257	76626.91934560641	76238.36623832866	79730.47948116156	78573.2453643466	58446.58189211703	81958.58471346155	50363.20965121054	52029.84608456753	71624.3896904684	59143.621101668235	53782.01317230781	79954.41016095031	75823.04209135412	60369.59269751089	71952.63001679463	62591.97218826317	55427.806730900484	76234.99032655636	69013.97150317841	80356.72253849072	72809.92001208565	59415.02159067057	64401.71505574468	84490.00296644254	75579.78095891495	65784.83629494994	81473.7848008105	56653.54600684263
87614.48641334358	51979.56638233701	76626.91934560641	76238.36623832866	78417.46913737341	78382.66333270332	58446.58189211703	81280.56481296915	49293.08909146428	51653.047766018884	71150.3597706725	58867.25472556687	53728.82310426592	79665.55859816233	73200.88760749288	58629.74677789727	71280.95205977821	61136.78216660954	55213.32447841585	74448.80513379208	66169.31886524314	79872.34267030822	72809.92001208565	58565.84255538324	61073.179557072544	84488.61235435067	74338.81701630274	65784.83629494994	79792.55756355452	56557.28545851225
87054.08931577945	51223.30295180436	75636.60753359059	76167.96873892746	78358.9983571701	78382.66333270332	58446.58189211703	81149.48314371974	48670.11069047903	51537.4707362471	69321.1053026167	58755.446213710034	52977.366924138674	77658.24407256341	73120.37783571058	58116.61899997782	71182.14378787398	61010.62407652913	54481.96787280689	73509.84249640213	63629.03380470352	78825.11682397289	72809.92001208565	57099.986947632715	61073.179557072544	84178.64097118449	72296.4252081167	65784.83629494994	78085.01089164868	56557.28545851225
86569.71827710245	51223.30295180436	75178.50527219132	76167.96873892746	76961.14531667996	76048.33480074604	58013.70436909086	80050.69286169249	45983.53514617696	50625.73207855066	69321.1053026167	58629.98679334998	50807.91151013913	77658.24407256341	72856.94109122391	58082.35414385052	70771.25166453296	59925.58291847983	52381.28670507002	72601.6323993559	63076.429203312226	78516.61808966489	72740.21835672486	57099.986947632715	61054.928979537224	83426.06242345636	71580.62940491285	65371.64593457839	76403.22147309897	54004.44252836451
84782.15893600557	51015.38785158454	73593.48486739093	76024.90553790462	75738.22826059187	76048.33480074604	56807.01910382396	79930.80209824965	45983.53514617696	49544.187480116874	69321.1053026167	57960.2298735045	49621.66769607451	77655.50970531821	72856.94109122391	56398.422660782286	70737.67638767687	59700.12927484007	52158.03607661461	69908.44682481217	63076.429203312226	78516.61808966489	71888.1093482404	57070.24823140674	57923.63039882172	82503.31911590844	70901.95458232386	65371.64593457839	75888.16736816823	54004.44252836451
84578.13332889056	50503.90231704036	73593.48486739093	76024.90553790462	75168.32128362334	76048.33480074604	56807.01910382396	79414.63561392347	45983.53514617696	49412.55919617133	68432.34630620289	56692.430679588426	49377.88822158775	75855.70182845226	68255.8901786468	55465.422540811494	69592.34189856617	58326.14802841913	51482.7860496883	69525.98350237447	63076.429203312226	78116.83840196581	71548.6029336872	55677.28097205395	57922.616587226534	82503.31911590844	69842.50544380421	65342.80274300087	75434.33826824212	54004.44252836451
84158.24640418541	50293.25338427531	73593.48486739093	71465.80412362778	75118.57621416108	75881.78583729065	56666.618099793945	78987.4922503259	44946.368711388095	49399.60477134043	68350.31920135055	56396.262992076016	47419.240981342715	75790.40771310483	66745.36264768233	55135.25215111258	67888.68632358366	58326.14802841913	50372.909860054075	68742.53814241712	63076.429203312226	77706.70218540549	70762.7605606694	55677.28097205395	57922.616587226534	82503.31911590844	69739.31435575828	64155.2128613285	75434.33826824212	53309.40422007046
84158.24640418541	49193.596990563005	73355.8882238478	69421.26853312038	75063.11464968327	75859.14050167991	56142.89660910828	78617.67910743681	43597.35925759708	48234.61644639478	68350.31920135055	56264.51837177489	46614.09883596415	75790.40771310483	65139.83219290079	54853.78529850801	67228.29122424923	58326.14802841913	50372.909860054075	68629.03690585513	60532.58304728103	77706.70218540549	70270.72307587179	55449.63781483998	57402.6845850791	81069.54066449268	69082.58578919736	64001.40485173805	75256.10025372086	53309.40422007046
81453.43004546574	48712.960586392895	72984.32335166412	68096.60418566526	73817.44648936314	75859.14050167991	55694.38178022255	77806.87068068434	42508.84247574842	48234.61644639478	67908.04741230702	55642.710199443594	46614.09883596415	75553.9244460902	64125.89915810842	54853.78529850801	66812.5349577262	55754.0696610573	50116.85471953078	68051.40916105067	60258.97056802406	76267.62268378536	69377.36168379404	55240.39497901078	57295.248791442005	80463.96233544598	67012.23654001276	63271.25065242056	75177.0177314939	53301.91421122218
81453.43004546574	48205.924214773244	72788.06755875734	68096.60418566526	73817.44648936314	75773.83718213806	52995.277788854204	75163.61532941277	42508.84247574842	48234.61644639478	67255.11170398907	54899.98981997246	46566.73134784361	75027.8912966963	63937.69332700307	53299.28563859255	66576.77088160673	55721.80597481432	49799.93442762567	66584.67589840836	60148.38431951836	75910.26769464574	69377.36168379404	54794.54252425747	57295.248791442005	80078.84353264619	66958.44284414286	63060.892022012195	73309.56941544748	52607.63622743473
81453.43004546574	48182.264435912555	72753.41393018934	68096.60418566526	73816.34473585935	72413.19671400539	52995.277788854204	74949.3592837033	42508.84247574842	46190.89130382888	67255.11170398907	54403.27152137795	46294.76393214017	75027.8912966963	63393.07957380903	52742.373803897426	64662.978941605805	55721.80597481432	47899.096456954	65163.23445405159	60148.38431951836	73739.84549545654	69252.1485458388	54794.54252425747	55100.839707560735	80063.20302036847	66865.84653198249	62934.91610216913	73091.48077342275	52607.63622743473
81453.43004546574	47828.61258974739	72663.8331165552	64852.316132213	71734.56776155363	72200.41817608803	52102.14127838957	74856.99515231638	42439.85251416042	46190.89130382888	65600.76307319704	54338.303106556334	45969.67739570493	74291.2107364569	61899.45824782984	52623.309627654075	64098.55727782695	55676.96242570856	47603.678694995055	64514.82793724335	59810.449305293034	73542.21734853709	68728.16937017103	54674.336893180596	54604.57255992864	79870.06080761063	66335.01193101873	62934.91610216913	72927.37438829037	52328.80267526246
81453.43004546574	47540.64582177467	72142.14167258298	63036.83577174973	71734.56776155363	72025.87142561667	47369.069209718495	73715.3393717372	42400.828474908274	45624.08558850058	64977.0875009974	53678.270907024365	45969.67739570493	74080.97719699185	61899.45824782984	51938.47049601375	63176.01185678248	55063.94639334039	47014.17206569016	64514.82793724335	59810.449305293034	72661.21098051814	67868.15267209138	54051.727467330384	53833.56011779263	79870.06080761063	66003.0198999915	62934.91610216913	72226.59492233397	50936.810649426676
80317.8200055861	47267.8727350662	71702.67769069182	62981.99666933472	71126.47113243936	70861.86469048094	47369.069209718495	73715.3393717372	42213.22564124606	43923.85523610099	64977.0875009974	53678.270907024365	45908.63214646514	73297.63353167454	60485.479537664374	51909.996185312135	62096.0984679527	54223.61110497313	47014.17206569016	63090.64150731872	59126.89626858611	65224.425673850164	66097.1866740784	54051.727467330384	53294.41830594967	79063.38271825164	65475.65181029986	62701.56694945785	70243.69861874549	50669.21247921569
80317.8200055861	46359.75861419193	71576.98830646269	62967.634978841365	70464.30058106605	70721.51237480712	47369.069209718495	73639.99920424829	41033.51639344169	43721.63603231725	63655.752951619	52950.573802899045	44716.037785533845	73297.63353167454	60485.479537664374	51402.77466222218	62083.40109174268	53922.26048019335	46785.84943671059	63090.64150731872	58094.46029581743	65224.425673850164	65842.30227291472	53558.366969521674	53164.938558855196	78643.94553917964	65091.260778072574	62625.51080528107	69769.12833520967	50669.21247921569
80317.8200055861	46359.75861419193	71343.70639040234	62681.27075870588	70464.30058106605	70721.51237480712	47369.069209718495	73529.09892977015	40601.24651013824	43650.774171001976	63495.56560245165	52950.573802899045	44080.311437856675	73297.63353167454	60286.25804329716	51402.77466222218	61971.95886186326	53095.14063139986	46785.84943671059	63066.32534461211	58080.446001419536	63107.92348758075	65842.30227291472	53558.366969521674	53023.418452574035	78282.62627613817	64873.539981752525	61873.75572115053	69266.48586331893	50032.16874843804
80268.11318701116	45959.417504529076	71317.73696498388	62609.52717827735	69989.98196376316	70412.4234896947	47319.59415727464	72068.36785072657	40391.273851409474	43640.63001654903	63149.12699799795	52853.43788791729	44038.510945551025	72948.89427426852	59967.952207564755	51150.04717677216	61354.06967047602	53095.14063139986	46785.84943671059	62537.59099350311	58018.500744903635	62556.02011470625	64087.93766021638	53485.745521426514	49875.42955184936	78282.62627613817	62928.451312235746	61870.89633999057	68566.86414995146	49995.88788064981
79638.38591409508	44172.42100155132	71069.65240625545	61949.56093685939	69859.37096233676	70412.4234896947	47319.59415727464	71600.55266119012	40139.20361857269	43375.15489014706	62995.55201643736	52503.82934801204	42959.175190563845	72802.4180544528	59862.2883843572	51064.23514596221	61195.7024382561	53095.14063139986	46332.275866808646	62083.286232646555	58018.500744903635	62260.413225542594	64087.93766021638	53302.298428076974	49201.06410894672	77766.50554732392	62928.451312235746	61370.86161885755	67467.34168593975	48663.77574910868
78352.187567348	44139.7944776643	70140.98959941618	61843.60586713164	69696.62050527861	68951.11765886756	46879.99003111127	71600.55266119012	40040.50279220231	43290.60509471787	62824.556724131064	49291.712948041655	42959.175190563845	69472.7287954384	59851.43562817285	51064.23514596221	61195.7024382561	53010.75878218646	46127.270734781814	62083.286232646555	57473.43745053897	61902.842402088936	63985.64266024943	53201.124179640756	49201.06410894672	77687.98070356512	62402.77474634005	61370.86161885755	67467.34168593975	48663.77574910868
78352.187567348	43814.21634532507	69684.49983531388	59673.16196716231	68407.66695843927	68549.01520059085	46879.99003111127	70320.00693360623	39503.53944508948	42269.10245039709	59120.62790748263	49030.75514170629	42623.12018927311	69472.7287954384	59155.89982728564	50954.957185990155	61185.877826136195	52088.60667089185	45997.63306216402	62055.62318000714	56579.76081231438	61265.79213474097	63799.380216829864	53125.56382576098	49195.50745617192	77650.66803235235	60425.938965254005	60189.339212453124	66901.99924883069	47962.449537900124
78329.45668193324	43799.66096403556	69583.02768250863	59673.16196716231	68374.39995665435	68359.312407087	46280.06431219584	70306.06529886201	39503.53944508948	42097.15548939622	59120.62790748263	49030.75514170629	41567.554795122844	69472.7287954384	59058.59105364157	50916.163160609685	60760.28010863961	52088.60667089185	45325.940032531944	61825.61109382151	56555.42397608978	60995.9394311106	63108.090132232406	53056.78978807107	49041.910590066946	75620.89725410308	60425.938965254005	60150.1695237306	66892.4093565241	47908.53957501103
78297.80044781949	43348.21836779394	68528.04225311684	56323.54471650338	67105.13744789116	67764.17405654225	46280.06431219584	69672.17964966394	39469.444471294526	41952.17033891406	59084.12577116735	47401.23452345059	40920.79326577047	69472.7287954384	59017.86640548697	50880.576198175244	60760.28010863961	50098.10386894897	45325.940032531944	61587.802255925184	56445.744862505664	60992.03031688092	63085.51695170612	52972.62986957464	48245.31066207	75133.1864148343	59907.2539546666	60150.1695237306	66338.49537068575	47520.56599262226
77850.16185789881	42927.72160034255	68451.4536421388	55749.805595795144	66987.25731942555	67478.5476352166	46189.83248877029	69672.17964966394	39325.81536477243	41762.51796433313	58738.25633914318	47018.41577590081	40890.08362202023	69472.7287954384	54885.532167204976	50439.42238955187	60317.432588412594	50098.10386894897	45325.940032531944	59886.08475274079	56275.613479733394	60041.39892987634	63085.51695170612	50943.135015427906	47337.09903929253	75133.1864148343	59907.2539546666	59978.879877015715	65461.57782913757	46976.37768146462
74902.53035226594	42917.183692721555	68303.60246032143	55212.159893183634	66564.86623681955	67478.5476352166	40351.05884364399	68796.0279187039	35881.03387717714	41713.572814410145	58663.02565571182	45923.77510160702	40348.862861469	68673.97044407876	53428.49614132239	50439.42238955187	57379.605016470494	49584.1741595116	44946.90159253397	59886.08475274079	56185.687988587975	59453.86147278787	62604.720387408095	50371.88781237166	47038.01872294709	75133.1864148343	59661.8208321595	59805.28445196707	64232.951213518725	46715.911629704984
74875.45304938874	42917.183692721555	67335.21295408002	53885.994250206895	66548.47841798932	66307.39993275676	38651.876921205054	68594.78234043632	35881.03387717714	40852.40537905983	58462.86691257318	45439.814662995916	40348.862861469	68246.78201306549	53428.49614132239	50342.725848009286	53686.49967145886	49584.1741595116	44946.90159253397	59886.08475274079	55575.122138172555	59453.86147278787	62604.720387408095	50320.57583006295	46871.14510729911	75133.1864148343	58908.05976975112	59754.72581804713	64035.98355569836	46496.34477223659
74420.03071801858	42886.10264362545	67246.74161766343	53817.439539020466	66523.48949292014	66242.37370139683	38651.876921205054	67701.27704732699	35881.03387717714	40290.760914192426	58022.61997411318	45054.78963957843	40348.862861469	68223.65363971099	53314.504157795585	50038.64060760753	53247.15432922798	49580.88870355765	44816.67894814371	59715.72969811603	55575.122138172555	58929.38016380528	62604.720387408095	50299.29455211768	46867.99335885353	74961.61139014307	58257.3509061116	59587.50643893105	63945.01856317411	46478.28718776941
73644.49658092762	42815.71122438347	66769.11426493502	53817.439539020466	64586.479754193155	65951.02528377571	38327.64063273573	67467.55228437607	35411.0728622385	40290.760914192426	57745.48982693131	44782.27713584416	39827.57364205053	67923.42148097073	53265.2813820092	50038.64060760753	52942.70704887032	49333.84159970256	44619.39240552369	57408.25729990608	55152.03194465105	58929.38016380528	62210.097181088364	50232.530811058	46605.06746329748	74326.58722752627	55412.84773456018	58004.84088902047	62974.91508045425	46367.13857796864
73565.10967148695	42087.8944638126	64866.94801531799	53582.31061636907	64485.35227970461	65126.19822258077	37859.635770799876	65865.10505000736	35411.0728622385	40290.760914192426	57245.638673989255	43747.45844382747	39258.154903859184	67923.42148097073	53230.05011801948	50038.64060760753	52911.919539149865	49333.84159970256	44467.57486472649	57408.25729990608	53374.74400156349	58929.38016380528	62014.66186166278	50226.99894114343	46597.91460295474	73175.4187448617	55405.34304481741	57878.9367953825	62783.98006227687	45067.58049588269
73552.56389705568	42087.8944638126	64283.61525898653	53516.085483074916	64273.44379158282	65126.19822258077	33049.810946295554	65865.10505000736	35411.0728622385	39258.760622656504	57245.638673989255	43669.717179849766	38966.721349929496	67822.89772647122	52491.923052464845	49894.36222513752	52911.919539149865	49333.84159970256	44467.57486472649	57408.25729990608	53374.74400156349	58929.38016380528	61992.016801621925	49978.964175970985	46527.84425403982	64387.24564171359	55010.07768142517	57164.367358596064	62167.98135758637	45067.58049588269
73551.8353615939	41479.25306037928	64075.706550898845	52152.263000745654	64067.609464067165	65126.19822258077	33049.810946295554	65865.10505000736	35168.41358100861	39258.760622656504	57151.46038592956	43488.563709532835	38914.28705896642	67347.84638699752	52491.923052464845	49888.703223974415	52664.16722749909	49172.49550710269	43991.02364879226	56282.93999288598	53374.74400156349	58714.02387613158	61593.008512188026	49786.76942760563	46147.15234944119	64387.24564171359	53307.77701052921	57109.99978524269	61779.643228321525	44900.4372401121
73314.93217930503	41479.25306037928	64075.706550898845	52075.140375519615	61834.094793930635	64967.11577007033	33049.810946295554	65865.10505000736	35093.96649198988	39258.760622656504	57151.45797767018	43488.563709532835	38815.4631956132	67347.84638699752	52491.923052464845	49883.24256888485	52649.92416215673	49172.49550710269	43991.02364879226	56201.15187237472	53374.74400156349	58714.02387613158	61593.008512188026	46960.183502268665	46147.15234944119	64387.24564171359	53307.77701052921	55285.32571861421	61779.643228321525	44009.37206568965
73156.69151559666	39195.380617127885	62964.8929446223	52075.140375519615	61745.61863182684	64812.20416440015	32975.91292499684	65746.99877896275	34424.15443505249	39258.760622656504	57004.20813530704	43310.92344635409	38805.30317750324	67320.15655906196	52408.457628450116	49883.24256888485	52494.29283049737	48464.25580697782	43974.13031119791	56201.15187237472	51684.132286744185	58714.02387613158	61140.763457846595	46885.072360238846	46145.82369325013	64387.24564171359	53257.89533740426	54439.482410100914	61479.522962793366	43901.04092805948
73059.30604296709	38416.28380701301	62805.56251163047	49886.22284105445	61259.771181993085	64812.20416440015	32975.91292499684	65381.98261056458	34424.15443505249	39056.39450540314	56065.03576804434	42579.890078806464	38751.87319265111	66829.03284969792	52372.09767783352	49581.159652312774	50238.30357883766	47246.42028878958	38038.898900768945	55799.40636913385	51369.72077073569	57325.12297414953	59232.730666122276	46885.072360238846	43256.882223203094	63894.94035635741	50313.161732936635	54439.42721257249	59974.00624145529	43901.04092805948
72238.81715139112	37743.35199556217	62344.16976925937	48185.36929536979	59783.50351233778	64734.16803610959	32841.788610961696	65381.98261056458	34339.87435080867	39056.39450540314	56065.03576804434	42579.890078806464	38552.14394612458	61760.389938917644	52258.39642484013	49504.3533093245	49952.27014995546	47012.85188623236	37024.45984184244	55425.32498138427	51067.339136408336	54020.47707569224	59075.44258649521	44621.16486686307	42980.49925833193	61107.245903535666	47761.58661742078	54427.921982136635	58651.82372630715	43760.819336448105
72238.81715139112	37688.53307293278	62210.0283740222	48185.36929536979	59783.50351233778	64473.881127640256	31973.015282576493	65290.152153614865	34339.87435080867	38752.877458591465	56065.03576804434	42579.890078806464	38552.14394612458	61760.389938917644	52032.74522143127	48960.08196810791	49952.27014995546	46912.23540881889	36064.79182404551	55017.36416744385	51017.282705670346	52571.78520445103	58992.458974772984	44473.0757311636	42886.128107820674	61107.245903535666	47681.89023886986	54427.921982136635	55830.548954697995	43760.819336448105
72238.81715139112	37688.53307293278	61747.951424096456	48185.36929536979	59180.419178823715	64473.881127640256	31973.015282576493	65076.85077725821	33338.61756206096	38578.41421455116	55697.39287760308	41405.15917257099	38476.47365299716	61760.389938917644	52032.74522143127	48960.08196810791	49892.60426324734	46912.23540881889	36064.79182404551	55017.36416744385	51017.282705670346	52571.78520445103	58948.3068905889	44473.0757311636	42560.526983817304	61107.245903535666	47681.89023886986	54023.44531087341	55830.548954697995	43336.85176624668
72207.56150720172	37647.829044997416	61733.812698420195	47438.16301299206	59180.419178823715	64309.321855128874	31827.520601288048	64881.331888449415	33338.61756206096	38480.20155635258	53207.83609428923	40790.251736717444	38469.95164737551	61650.195675942494	51653.737845183736	48565.286574221136	49249.038639149134	46578.648467528634	35880.1438748263	55007.89853730381	50833.1824629668	52564.9392501971	55400.3438417601	44406.79298268494	42426.231721962744	60497.725267702066	47681.89023886986	54023.44531087341	55830.548954697995	43336.85176624668
72108.78233372649	37557.962824231836	60420.6165268171	47426.03196882692	59180.419178823715	63830.0276179166	31797.384639179185	64414.612717704564	33338.61756206096	38240.91974345815	52447.24431183562	40676.43377450899	38342.71606188324	61650.195675942494	51653.737845183736	48365.31319445494	48417.55806438926	46578.648467528634	35880.1438748263	54648.699179651696	50724.701287362055	52564.9392501971	55400.3438417601	44406.79298268494	42426.231721962744	60421.01041084413	47681.89023886986	50837.395971280945	55291.37062939847	42577.168236849626
71649.86949397683	37394.8915314249	60310.91899788817	47426.03196882692	59180.419178823715	60651.49895111672	31791.813047511976	64376.25278719153	32612.006101492276	38240.91974345815	51947.80915345794	40676.43377450899	38166.128426501986	61650.195675942494	51065.55515897246	48094.8243488058	48410.24989204951	45009.25296108043	35813.92160536134	54607.125793310865	47085.09165331563	52560.18174844255	55400.3438417601	44406.79298268494	42347.75196665001	58923.139204792395	47647.69259350961	50395.705158858946	55291.37062939847	42577.168236849626
68596.1410771687	37394.8915314249	60107.18815144228	47284.00337772958	58913.86379272463	60651.49895111672	31791.813047511976	64346.3645972422	32612.006101492276	37904.82599068432	51172.513554673445	40559.553713576825	37751.07868870392	61466.60467776695	50772.30797223499	48094.8243488058	46756.82639751479	44775.3687187534	35523.206434390726	53857.83771780172	47085.09165331563	52144.15524034397	55021.79612434852	44183.37067002221	42104.805009545365	58923.139204792395	47358.94581708068	50395.705158858946	53949.671133539625	42463.85322188929
68596.1410771687	37365.02024924635	59984.21133410232	46065.265233104954	58179.31310040934	60651.49895111672	31405.933889435673	64346.3645972422	32612.006101492276	37904.82599068432	49780.06685798945	40559.553713576825	37751.07868870392	60327.883537088375	50772.30797223499	48087.361916094706	46260.81380077545	44621.277049504286	35523.206434390726	53857.83771780172	46960.82087752951	51318.46266155573	54309.65233316358	43780.00577001658	41418.26162700278	58570.97312775122	46589.13491597606	49869.07451238268	52973.6203307789	42463.85322188929
68596.1410771687	36789.5622449335	58404.974270564664	45538.74315027696	58179.31310040934	60651.49895111672	31371.527672759934	63625.939497807136	32563.731783454008	37560.75497408865	49780.06685798945	40500.439292309005	37751.07868870392	60327.883537088375	50363.879734891234	48040.939217862455	46260.81380077545	44488.927382129674	35290.937708286205	53772.84255614118	44321.96677679954	51318.46266155573	54309.65233316358	43774.00767924609	41354.67816020178	58570.97312775122	45481.94548601206	49146.46743643996	51159.03455744434	41914.40849853365
68591.88739752032	36158.59957158223	57093.06150612397	45487.43576993458	58179.31310040934	60651.49895111672	30637.087937614346	63625.939497807136	32521.95446322766	36064.201879797096	49678.99874841777	40280.63868410767	37751.07868870392	60211.35712470921	50363.879734891234	47938.54243581884	46205.53275077411	44415.609972841055	35290.937708286205	53570.61591178449	44321.96677679954	51200.362119077676	54044.62982608094	43751.0144805566	40984.61260926439	58570.97312775122	45213.897991233214	47309.76313707259	51159.03455744434	41914.40849853365
68387.86537597293	36158.59957158223	57093.06150612397	45354.39089975852	58086.05722620463	60374.5628969327	28388.592194775414	63625.939497807136	31282.658311748786	36064.201879797096	49678.99874841777	40263.34659392645	37512.01382674297	60093.53072690291	50363.879734891234	47143.25081532307	45714.23767206246	44205.49914419836	32665.3284113483	53552.433168010444	44202.70363442829	50939.599606225966	52203.92726910623	43135.99744981594	40984.61260926439	58570.97312775122	44811.71842258361	47309.76313707259	51110.52336235865	41686.561348334486
68040.92235975644	36158.59957158223	57093.06150612397	45107.633661905966	57589.722533708074	60343.10790373117	28388.592194775414	63409.09717091322	30961.074645560653	36051.09982795854	49643.04956671164	39798.93015083826	37512.01382674297	59838.753922942626	50363.879734891234	46818.610372477786	45711.03713539444	44192.456986336256	31434.220176621664	53512.48518479955	44202.70363442829	50939.599606225966	52203.92726910623	42886.802637208464	40845.15699922656	58570.97312775122	44629.47653493749	46809.52855866535	51110.52336235865	41581.74107430615
67869.96417284901	36105.284184257835	56937.52017961895	45107.633661905966	56792.165279552486	60278.632363905315	28294.189182852035	63180.578998777615	30193.138577191752	35904.014344303716	49434.98244717647	37106.87068086989	37362.663369385875	58528.181188652714	49662.23040760135	46338.2850831007	45711.03713539444	44170.21316750399	31344.28018184358	53284.81319918974	43901.73915153072	50248.52646117209	51683.8454885004	37812.43025319889	40845.15699922656	58359.38099288815	42077.81908651785	46808.64473350634	50194.574859931505	41553.59468873301
67241.51567784096	36104.77285092431	56913.88892765258	45071.69544278787	56077.19452818951	60278.632363905315	28185.008338075553	63156.631006997384	30193.138577191752	35876.84208914211	49422.740562705054	36083.54822357497	37211.91456147642	58182.636896558346	49122.12071212032	46306.64464180058	45690.435767340314	44096.74471322112	30984.423464951382	50113.07475457149	43901.73915153072	50223.695637261735	51504.46343661043	37812.43025319889	40644.84138884902	58359.38099288815	39346.94793876766	46250.17993961102	49999.10689429106	41500.07344448851
67095.13783032383	36056.00516760429	56896.36849464655	44918.81223531812	55909.428938863966	60278.632363905315	27886.382942840704	63139.87265884037	30132.83659546789	35873.095775431844	48316.05203242377	35849.21508737086	36814.186148645866	58158.50705774478	46735.15946830969	46267.82433636746	45428.53778601305	44094.19239414414	30541.15256079335	49865.68704573125	43901.73915153072	50217.396217282694	51458.42296598837	37812.43025319889	40121.38810605277	58359.38099288815	39193.53646056451	46105.02777562908	49715.00881830333	41132.31162883163
67095.13783032383	34681.270126697964	56742.228235657116	43406.39485848601	55719.53785092674	59488.050219801655	27677.031021253795	62316.258679989565	30114.412106468495	34421.811116126126	47904.11883384864	35014.2219278806	36418.07427664828	58081.274298766904	46051.70398688894	46241.389793325456	44598.44324038204	43937.44998785052	30541.15256079335	49702.34061715853	42364.06536620672	50097.96834522674	51452.191946938365	37812.43025319889	39489.65242749142	55737.05724590603	37981.14274781196	46068.60670345811	49687.31254882422	40390.19701638776
67047.32621723156	34681.270126697964	56661.5367931483	43383.92951120966	55362.69316445519	59468.70983327816	27281.145201225292	62312.85051440476	30105.638903826584	34420.42059921972	47177.64020151565	34643.78504863323	36279.29772881635	58044.03790976788	45362.28751854207	45895.4327000104	44013.76437195942	43937.44998785052	30541.024552022394	49436.13834819846	42361.96965401196	50062.502528531106	51418.327773543584	37812.43025319889	39372.053023649096	55737.05724590603	36730.51828093042	46021.37881741016	49188.05599079225	40356.23944333926
66757.60042478843	34647.46133929956	56090.34591747479	43155.10625334323	54780.40742468023	58993.8506685538	27281.145201225292	62169.19898257751	30071.873244833056	34226.858748817984	46981.15121844604	34509.48444512398	36232.51177861489	57910.814684090496	45362.28751854207	44142.2961562356	43201.19342488337	43937.44998785052	30541.024552022394	47092.40672935185	41420.52163546696	50062.502528531106	51418.327773543584	37743.466346114445	39246.107428234885	55668.51420379635	36652.90486538109	44671.92065216375	49115.42896274775	39867.37708643986
66535.71051757234	33829.34293911489	56090.34591747479	43155.10625334323	54780.40742468023	58498.426592696225	26929.977071495592	61453.52651072898	29396.77845328408	33939.2056322359	46284.97982852413	34222.23713148285	35939.61333373266	57910.814684090496	44657.20630936197	43829.103268526815	43201.19342488337	43691.60573979782	30328.153303582112	46818.268074323554	41298.9890511383	49799.86782914518	51322.61199413845	37334.568709133426	38985.461570523854	54184.07853852004	36596.4947688535	44532.551315270925	49115.42896274775	39657.93360764318
66461.96016706775	33829.34293911489	55300.72111676203	43154.52393036198	54780.40742468023	58498.426592696225	26929.977071495592	61453.52651072898	29380.92344579038	33939.2056322359	45202.04277368152	34129.07477281274	35939.61333373266	57827.75324456431	44657.20630936197	43807.72293864489	43201.19342488337	43691.60573979782	30234.191358648273	45997.25364976225	41295.79796439955	49617.88129346905	50857.49339617592	37282.633369869596	38985.461570523854	54184.07853852004	36027.906373189915	44530.82718511134	48942.5897652122	39657.93360764318
66452.08347473403	33829.34293911489	55037.706748101744	42963.51835758944	54752.78324385145	58498.426592696225	26914.150540673716	61453.52651072898	29170.649277875276	33939.2056322359	44515.54906739122	34129.07477281274	34490.82460124009	56735.2646735146	42766.040596668936	43724.95806219459	41890.83426405904	43691.60573979782	30055.023883670998	45946.23576306506	41007.86011576257	48738.35638281816	50836.49821400269	36518.00086875249	37478.9352386373	54184.07853852004	36027.906373189915	44164.79243079451	48174.53454213492	39657.93360764318
66373.24938147017	33789.01505233573	54180.80309222505	42859.07264609981	54486.08808632497	58151.7494336779	26789.849852250903	61226.98259842613	29170.649277875276	33860.19193600571	44332.396533570594	34079.43741928811	34478.790581505076	54634.11717550084	42766.040596668936	43721.98262667138	41776.62766571657	43582.34844146355	29881.03025224162	45870.0597153714	40888.97894919132	48481.417583692106	50556.208636839474	36407.45218028194	37183.4009298297	53749.19819744588	35750.69821039264	43906.69829603545	48174.53454213492	39541.10383122877
66371.33081645715	33635.14385445012	53797.51819201894	42621.26001524616	54372.830502045785	58151.7494336779	25350.99357420447	61226.98259842613	29170.649277875276	33844.37799224851	43805.32250638258	34079.43741928811	34372.36660785814	54634.11717550084	42766.040596668936	43721.98262667138	41776.62766571657	43411.50415256037	29881.03025224162	45870.0597153714	40888.97894919132	48278.650907217896	50541.026377082904	36407.45218028194	36290.28463803834	53749.19819744588	35750.69821039264	43783.35339905053	47184.649267494045	39541.10383122877
66235.96736193236	33635.14385445012	53656.99443244596	42536.161097171076	54059.68589504034	58151.7494336779	25350.99357420447	61226.98259842613	29170.649277875276	33844.37799224851	43700.193769521	34079.43741928811	34168.6037222904	54372.22703284882	42658.62712949005	43683.75705187367	41687.12257056638	42940.410497062294	29499.506478563293	45513.76691500158	40888.97894919132	48268.810187784846	50112.56317478657	36189.27567132666	36227.09507657783	53749.19819744588	35750.284480129754	43783.35339905053	47181.52880457429	39541.10383122877
66047.9045857487	33560.26097933734	53083.517281976834	42289.91942189775	53431.15606783142	58151.7494336779	25330.005781284457	60386.24742201542	29143.175533414273	33718.333185132025	43635.51048928449	33953.90659704046	34168.6037222904	52984.936688684924	42658.62712949005	43501.54810641644	41499.24047067089	42940.410497062294	29002.360504598968	45513.76691500158	40842.23713446111	46772.10452324069	49271.23051923049	35839.25710635137	36089.844595325834	53746.37237517314	34954.43834030378	43649.40089078274	47181.52880457429	38826.43660912836
65999.27684692784	33560.26097933734	53081.42174600273	42289.91942189775	53430.90292761102	58151.7494336779	25076.54218771167	60252.6852477767	29130.879437809646	33718.333185132025	43635.51048928449	33922.866630124634	34151.194400009175	52984.936688684924	42558.446884701545	43367.729516068335	41490.65006988512	42940.410497062294	28964.156833667887	45421.21901443908	40751.453972146024	46759.92037859477	49258.41954821128	35139.07365575876	36089.844595325834	53746.37237517314	34539.33514318999	43649.40089078274	47181.52880457429	38826.43660912836
62615.11998926804	33560.26097933734	51796.211787522574	42258.44536048484	53367.53777944217	58151.7494336779	25068.099708830505	60252.6852477767	29116.14359525844	33718.333185132025	42703.099671846736	33874.755705462776	34139.13637176609	52855.83117164525	42510.870086728646	43367.729516068335	41475.68541460655	42940.410497062294	28570.535195441207	45401.527156001845	40106.56371213603	46392.39812869797	47973.05980119241	35102.963095009916	35582.481767344325	53746.37237517314	34066.00316806736	43520.97006171594	47024.92389620835	38811.79561949312
62615.11998926804	33441.373546077775	51480.2872015423	42049.0817985441	53367.53777944217	58063.98925266571	25068.099708830505	60252.6852477767	28898.769557566724	33590.26494224714	42703.099671846736	33873.10749554179	34050.76254230821	52855.83117164525	42261.93152663055	43319.01555907353	41475.68541460655	42899.90339244739	28570.535195441207	45274.6882347446	39891.91194551984	46392.39812869797	47437.13372209372	34960.318469334285	35582.481767344325	53696.7895613318	34045.156174734206	42855.30451698512	46700.02561862695	38575.46425385348
61562.45934633444	33431.37908304316	51133.057268257355	42049.0817985441	52845.757500315834	58022.459335135645	25033.50826274828	60081.71570311755	28898.769557566724	33577.72940427818	42690.856952571485	33826.05589456215	34018.98346492756	52750.86796525449	41879.52411070957	42712.60870062215	41384.705257711765	42597.38508773039	28564.576241935323	44776.44212595037	39860.68044845518	46066.32288592201	47437.13372209372	34735.47380105599	35576.131150275076	53675.652621944035	33720.862414908166	42855.30451698512	46644.92340800091	38543.66683643928
61562.45934633444	33269.28593133539	50768.93011606603	41752.11912837965	52845.757500315834	57959.38953630033	25033.50826274828	60011.78648072635	28759.606942584483	33358.63054582835	42567.22472469769	33546.41698635704	33903.40017189	52750.86796525449	41614.23167591742	42351.08126040661	41345.68735154216	42597.38508773039	28434.09397072384	44678.79294580032	39666.45672937633	46002.53124492142	47199.496001138694	34191.89494786345	35440.14320175144	53627.710145981044	33720.862414908166	42815.61218552056	46526.428163738725	38441.67447666005
60902.2081663389	33114.5924703549	50768.93011606603	41752.11912837965	51774.41791254189	57917.36113788293	25031.86239148774	59839.37771817694	28625.495484908748	33358.63054582835	42451.803333502205	33540.09016730122	33820.35167185398	52612.048086067945	41246.10617187893	42277.05379701828	41200.00845566453	42596.40129977781	28131.166597320127	44603.93268984656	39652.60089277058	45810.18540927049	47199.496001138694	33954.43698999233	34855.09425742149	53306.22720950923	31930.157621732586	42815.61218552056	46366.73773177778	38441.67447666005
60640.07480786499	32708.407628283687	50768.93011606603	41752.11912837965	51134.36287017255	57248.10972780523	24735.100987298305	59514.294752522575	28341.598914479157	33358.63054582835	42451.803333502205	33345.28626096012	33346.44564183925	52471.516463112355	40845.23779777342	41895.793189612894	40919.86940482991	42489.3501242821	28056.773883573136	44603.93268984656	39395.909208365236	45744.20224668242	47199.496001138694	33703.48846602467	34779.73238582682	52776.750346431676	31735.0090966565	41663.2982039953	46327.79871209545	37886.154539515024
60596.90147360438	32635.48461045932	50500.45564600867	41724.685066162325	51095.29994948705	57175.21863865449	24685.74314957974	59514.294752522575	28341.598914479157	33216.36277086109	42361.82004214623	33303.06271758392	33255.7529709621	52270.8240915406	40833.00115480258	41895.793189612894	38723.31067468525	42431.399728927034	27895.054576774655	44558.35836429476	39395.909208365236	45573.07729310324	46957.148773154964	33703.48846602467	34723.303239273526	51609.00349290921	31444.329011780977	41437.927711019765	46327.79871209545	37886.154539515024
60012.19682907259	32563.199719766457	50500.45564600867	41723.65023115045	50822.029165303895	57061.91482446069	24652.951308684234	59072.019292417455	28250.662547569274	33216.36277086109	42306.5779216989	33214.13675496114	33255.7529709621	52270.38668619956	40656.84605844466	41704.6328308253	38723.31067468525	42431.09373975637	27870.986465983533	44446.08721341474	38878.48084808966	45566.19915151847	46715.9845851494	33702.643749279174	34713.455073829806	51472.14666251235	31444.329011780977	41425.1171786921	45503.07566189101	37886.154539515024
60001.252975843345	32563.199719766457	50433.90572762831	41022.26058010106	50822.029165303895	56934.35255598284	24598.032603729815	59072.019292417455	28250.662547569274	33216.36277086109	42297.70619334074	33214.13675496114	33255.7529709621	52270.38668619956	40656.84605844466	41704.6328308253	38723.31067468525	42320.94008615684	27649.19840944595	43934.14315385181	38878.48084808966	45292.840697902946	46709.741564345735	33702.643749279174	34679.18807754724	51472.14666251235	31444.329011780977	40728.27493965877	45503.07566189101	37886.154539515024
59748.665429502376	32520.042638906772	50433.90572762831	40542.02870963655	50700.12519470002	56822.78919196997	24529.988630423908	59053.10219165489	28250.662547569274	33123.142624738386	40960.433818242826	33129.38103668795	33165.61626504173	52270.38668619956	40465.02853759999	41673.90342456478	38683.87973158185	42320.94008615684	27649.19840944595	43816.610495902	38831.00088073621	45292.840697902946	46690.74218452308	33702.643749279174	34290.258732489354	51456.57407983039	31438.442903166553	40728.27493965877	45443.99932090825	37847.356530310215
59428.021713510905	32232.15764316682	50377.692591862855	40542.02870963655	50278.954759957756	56615.03554584817	24529.988630423908	58675.34093224715	28250.662547569274	32811.71377584043	40755.2139687407	32622.337070997666	32910.06678175401	52270.38668619956	40135.25009392612	41529.78200949196	38683.87973158185	42173.34485127532	27625.115598725737	43444.06067698936	38718.852046252134	45292.840697902946	45669.064477539476	33702.643749279174	34015.48521427573	51435.05038141666	31289.21514021677	40689.04753975798	45047.282333573196	37550.060644682824
59171.11257631825	32232.15764316682	49936.42311850782	40514.41463880626	50275.41989387892	56615.03554584817	24520.02918525022	58553.032031628434	28198.027853426407	32811.71377584043	39566.964425453094	32622.337070997666	32910.06678175401	51957.174555339945	39923.52278501185	41486.61360065646	38392.07962921774	42146.50434628706	26852.77606122035	43444.06067698936	38367.51766012896	44697.63182342071	45102.26811718757	33472.17417978451	34015.48521427573	51325.63389108721	31221.109871679168	40689.04753975798	44827.05561360301	37550.060644682824
59171.11257631825	32131.042204076784	49936.42311850782	40443.98422278765	50249.98647592823	56545.77147819288	24288.315709538045	58518.33440948232	28112.06151940011	32811.71377584043	39566.964425453094	32622.337070997666	32774.87529042053	51955.54461324976	39923.52278501185	41329.05184333927	38283.68596262193	42146.50434628706	26485.859403439397	43444.06067698936	37622.894305559916	44623.379805980265	45102.26811718757	33390.63524171311	33997.15163210827	51325.63389108721	31209.36603847585	37305.05430124303	44608.5186314047	37166.69406244494
57815.000362106686	32131.042204076784	49936.42311850782	40352.14867646234	50134.87777349415	56545.77147819288	24288.315709538045	58518.33440948232	28050.182823468032	32811.71377584043	39190.722304109084	32608.33168892909	32774.87529042053	51904.39776981497	39918.77519982992	40843.42568723956	38283.68596262193	42054.194902022944	26421.491065371793	43444.06067698936	37413.052902607225	44528.927579175564	45073.411441762626	33390.63524171311	33921.77169001626	51286.53757462239	31183.53647667563	37305.05430124303	44608.5186314047	36924.10909265045
57534.86971980687	32109.582672147328	47952.48672629966	35315.158434419194	50053.58713452596	56167.2072060403	24288.315709538045	58067.32984434865	28050.182823468032	32811.71377584043	38847.29034139933	32608.33168892909	32774.87529042053	51891.9069319718	39886.25050862459	40793.50916449296	38283.68596262193	42054.194902022944	25869.673412259577	43224.23084566892	37413.00509137643	43697.94221104689	45073.411441762626	33390.63524171311	31800.109897585302	51262.61270876224	31183.53647667563	37305.05430124303	41731.02627970601	36633.193574952136
57401.13570624487	32001.481906993202	47952.48672629966	35315.158434419194	48968.43118649089	55602.4820851573	24240.839716835202	57942.1172630173	27769.707597831406	32743.03729395176	38847.29034139933	32569.010022779825	32630.487045878865	51804.60188946463	39770.839385352614	40722.1134835636	38189.95270230291	42054.194902022944	25439.392959318113	43175.941934635775	37352.66320389678	42343.630946164936	45073.411441762626	33381.17337803797	31800.109897585302	51238.07904295265	31183.53647667563	37305.05430124303	41731.02627970601	36572.96061606528
56971.302234236224	31937.16993997565	47114.578303199654	35315.158434419194	48968.43118649089	55472.35536070931	24174.297346860047	55840.68153600281	27617.389002644013	32436.457595162457	38067.111801031315	31881.800108900556	32001.006527682846	51247.081912394766	39737.641536011346	40511.71383183837	38189.95270230291	41626.88304023456	25439.392959318113	43113.43654908853	37276.98094819069	42343.630946164936	44801.249529829314	33330.46800630231	31800.109897585302	50968.315639321896	30798.565696244117	37210.79063954524	41693.93204370974	36466.4517340849
56675.40124556617	31937.16993997565	47114.578303199654	33246.816630192705	48968.43118649089	55362.52994253082	23781.482895831243	55840.68153600281	27562.407914721534	32436.457595162457	37998.60214063695	31294.324164344696	31437.94721638918	51158.507168619995	39516.11581258144	40016.474740940976	38154.59170230186	41334.25890537264	25416.031413362223	42659.48735346025	37272.98171640533	42343.630946164936	44602.340011735534	33325.42969769944	31800.109897585302	50968.315639321896	30413.29963785259	37079.67203144712	40712.40190325097	36466.4517340849
56444.21116575804	31821.101477853157	46028.23489571233	33178.4243917733	48473.35017918828	55052.0405321531	23758.74553625707	55840.68153600281	27556.584599489128	32435.978036033513	37944.95937437257	31127.082177633798	29663.915335293066	50808.23900754615	39516.11581258144	39990.7843528985	38142.41431917512	40823.21949082767	25207.269183521963	42631.492633875176	37150.419843734475	41988.60230573664	44284.91723019132	33035.881885356044	31629.888038806545	50779.012370247336	30297.197896524194	37054.41677434399	40712.29568268395	36465.1795762123
56238.675418112296	31821.101477853157	45753.983795421394	33099.558420255584	48464.902400139996	54364.15286965348	23654.54956626493	55829.94828738681	20675.74414227697	32352.498866838585	37944.95937437257	31062.222594398278	29496.578467273328	50808.23900754615	39380.93237662966	39738.98442786003	38070.0094532795	40823.21949082767	25207.269183521963	42514.080985603185	37076.87933967368	41541.532140765616	44284.91723019132	33035.881885356044	31533.46986038574	50779.012370247336	30209.423973380923	36774.48643566078	40704.1372727071	36453.806870267836
56138.03409648304	31673.198897374103	45247.94512280498	33018.43211283564	48363.86224959748	53426.86431809669	23590.451522561267	55686.63877403003	20675.74414227697	32288.693266139508	37881.20138828533	30859.90655399116	29447.127367387442	50714.74378735446	39291.43317720169	39264.05325513968	38070.0094532795	40673.068877780956	25045.466815232692	42500.34485459034	37054.00358726775	41541.532140765616	44237.44471666665	33035.881885356044	31224.29067756973	50482.739767671526	30064.318709528106	36774.205201372504	40562.41470346574	36336.70755312225
55755.88992570019	31673.198897374103	45247.94512280498	32303.08413780647	48363.86224959748	53352.57281225314	23486.874984255985	55152.87324492402	20675.74414227697	32288.693266139508	37868.457527906714	29764.106674966526	29289.805002338377	50587.7249576936	39259.21590828353	39264.05325513968	37322.38274694855	40673.068877780956	24542.41391883746	42277.80894183779	36953.51783863977	40254.1268940616	44201.26787885751	32892.05688452291	29154.905031155344	50470.220344075446	29417.4263343218	36759.8069769099	40562.41470346574	36336.70755312225
55755.88992570019	31604.317616344946	45247.94512280498	31322.098968009785	48240.38874119817	52940.353453115815	23257.562883613828	55152.87324492402	20675.74414227697	32288.693266139508	37817.25287806305	29198.170692021693	28893.510092714627	50441.44685991082	39172.77413464676	38981.515979609176	36416.081263163556	40502.24526363221	24542.41391883746	42213.52692959245	36953.51783863977	40122.83822181513	44119.09259631305	32676.751111921967	29154.905031155344	50286.69210575	29416.871696438324	36578.237040535234	40508.142952370414	36313.44086685621
51461.625520798276	31480.55404471522	44554.27466982602	31141.59154233176	48227.3695964328	52589.617760648776	23178.778650108758	55146.8827988808	20555.484106503754	32115.122554727473	37648.58337159031	29143.211790283633	28815.224237234488	49784.299234335056	39094.80558389175	38981.515979609176	36008.67342983399	40059.27300379421	24507.943390075747	42060.4093986555	36953.51783863977	40122.83822181513	44080.83048917467	32581.97696225202	28778.24137653048	50286.440492832	29416.871696438324	36578.237040535234	40064.7905672547	36313.3916000303
51384.06349738497	31480.55404471522	44554.27466982602	31129.32861587491	48214.768924937736	52589.617760648776	23129.471257158086	55103.5861394167	20542.761101753553	31923.06299453415	37648.58337159031	29143.211790283633	28815.224237234488	49784.299234335056	38936.414695759544	38934.30357972568	35832.84176245839	40059.27300379421	24507.943390075747	41849.46250754478	36681.79961000762	40122.83822181513	44058.29508509663	32581.97696225202	28778.24137653048	50286.440492832	29394.530911752856	36234.678792950246	39762.957702293395	36071.02382869456
51279.40853702293	31480.55404471522	44554.27466982602	31096.420702244734	47921.013640196885	52391.378425339084	23129.471257158086	54918.39061234078	20366.37648945054	31923.06299453415	35351.69446150205	28967.071880937023	28799.14699427439	49772.09357402066	38935.20896089877	38934.30357972568	35692.21014100064	40059.27300379421	24456.582407485042	41849.46250754478	36681.79961000762	40122.83822181513	43861.58646095682	32581.97696225202	28415.735407062766	50241.370029535814	29095.225118552193	34959.51581830247	39758.57228536961	35935.61718566075
49484.33789001095	31451.046962477434	41867.564614336705	31096.420702244734	47921.013640196885	51378.31978226475	23129.471257158086	54612.18383831372	20366.37648945054	31896.590024840705	34825.35294935984	28885.69598218555	28588.41128985018	47977.926678657655	36990.19031671461	38884.9530195591	35692.21014100064	40000.314724613796	24456.582407485042	41498.32814366209	36609.84009004031	39855.74927902064	43861.58646095682	32581.97696225202	28415.735407062766	50178.86183324406	29010.79901057873	34951.789471467135	39521.94868137807	35172.44220506291
49484.33789001095	31421.558108756923	41867.564614336705	31094.75321232493	46577.94999597094	51378.31978226475	22981.404718600163	54612.18383831372	20286.048367910033	31896.590024840705	34811.979222988004	28866.64138346403	28576.648085194174	47977.926678657655	35980.315796225615	38866.195895977435	35692.21014100064	39802.34671168198	24352.829309534885	41498.32814366209	36442.052657567256	39746.12262097652	43819.81365482998	32563.054952673614	28346.871346750402	50158.10375993912	28690.072657959117	34884.190428219015	39434.12216781176	35172.44220506291
49451.22311048954	31010.192733161282	41836.08767296839	28731.48705366825	46430.156662436326	51265.32738302219	22981.404718600163	54598.758034324725	20202.301902960142	31896.590024840705	34808.189778384934	28827.371980335996	28509.803995077127	47977.926678657655	35652.22342192696	38763.61887232734	35506.93696351814	39714.74263807621	24148.69812131862	41464.44254434326	36442.052657567256	39746.12262097652	43011.31024778486	32563.054952673614	28346.871346750402	49748.14883962296	28634.32199497276	34869.98639220766	39388.062675507994	35119.71752486424
49444.16730956821	29715.439837889196	41836.08767296839	27905.287186468493	46224.59593123168	50393.34304060838	22908.929748206323	53438.4531846588	20165.07439385945	31659.590425718485	34743.55717802934	28396.376054688782	28367.223183908874	47822.57656928755	35361.966451134205	38713.932806208075	35506.93696351814	39712.53993624245	23989.429044877157	41125.47194630073	36107.17395499558	39362.85265342452	42828.12529616411	32303.885280752063	28298.08186804201	48583.001834941264	28542.807789103674	34856.92611694422	39303.57394949007	34999.09855068059
49444.16730956821	29534.148495232217	41742.08442977273	27905.287186468493	45713.201580556546	50393.34304060838	22847.7900168356	53438.4531846588	20165.07439385945	31659.590425718485	34713.32217770557	28388.11902690189	28250.528467056505	47822.57656928755	35361.966451134205	38713.932806208075	35428.29608313609	39635.9496540755	23960.006515060537	40510.81142999951	36107.17395499558	39345.642196754554	42154.729998634015	32303.885280752063	28234.64526897086	48583.001834941264	28260.19991915693	34812.3967716127	38752.29489204032	34505.75317969645
49321.27248912191	29345.599549310344	41742.08442977273	27215.414783471602	45456.47450527489	50183.026463170194	22835.716292475077	53339.31804826293	20165.07439385945	31477.531828977495	34494.1630946262	28223.097577512526	28121.53759046223	47822.57656928755	35360.25379871347	38513.72743464523	35326.325411348036	39608.47327196785	23960.006515060537	40506.14652242063	36015.58188743877	39345.642196754554	42097.88129768094	32303.885280752063	28234.64526897086	48458.625073210904	28260.19991915693	34407.85303474537	38752.29489204032	34490.48848376441
49196.67802527528	29159.267282017423	41655.45959124133	27215.414783471602	45456.47450527489	50183.026463170194	22746.53426495155	53219.09429127355	19956.281934954346	31253.74084248512	34268.24193640864	28223.097577512526	27565.7618307255	47647.96030788131	35317.71717230621	38382.24491131667	35318.26432952981	39486.04051198364	23910.449518014066	40064.680447703606	36001.97134395086	39143.8305809933	42090.95018972088	32275.808523018317	28055.839140240285	48173.795771905876	28260.19991915693	34394.4925331206	38752.29489204032	33997.87327743723
49052.99168586392	28872.688769475353	41612.94597428851	27215.414783471602	45384.583943630685	49913.77464538452	22734.15569608458	53107.82589843233	19956.281934954346	31147.69786582288	34058.127393046045	27990.69001558484	27196.809447285148	47647.96030788131	35317.71717230621	38237.05849605758	35318.26432952981	39079.74074112408	23901.822636256435	40035.60064888457	35752.255315633774	39143.8305809933	41678.29706636628	32078.60164113066	27885.467990562775	48072.810597837	28085.83854913699	33928.82415737381	38610.01713763967	33932.198749764386
47293.29563298086	28872.688769475353	41612.94597428851	26698.594380449715	45384.583943630685	49781.25902724747	22690.047265850204	51831.47980728948	19920.194823930295	31120.96315709769	34005.12222782867	27990.69001558484	27065.7195051394	47647.96030788131	35262.51694189034	38197.27287421727	35145.21093193212	39079.74074112408	23863.30573265527	40035.60064888457	35732.27321274514	39143.8305809933	39464.93995581931	32078.60164113066	27827.169056445022	47858.162085275406	28085.83854913699	33928.82415737381	38587.827104306896	33932.198749764386
46873.395735917264	28872.688769475353	40517.933995394815	26698.594380449715	45213.06470160734	49046.07385450501	22619.216745588317	51771.43183129808	19901.20766683902	31120.96315709769	34004.65821702239	27990.69001558484	27045.622846205657	47310.18521496489	35236.651111754676	38051.103865418634	35145.21093193212	38748.445524990646	23739.014875805857	39914.58882529356	35655.827602101606	39120.63820979607	39348.14264535635	31979.843649019196	27538.457426996036	47858.162085275406	28013.095360420422	33594.301553519275	38382.50721588623	33721.19323241801
46873.395735917264	28872.688769475353	40517.933995394815	26486.71356664885	45190.16499092758	49034.56006709393	22607.813530706884	51659.86219431257	19783.31009342711	31120.96315709769	34004.65821702239	27935.175438569662	26946.077861502516	47310.18521496489	35235.485798741414	37761.94885821225	35145.21093193212	38580.08594854253	23739.014875805857	39914.58882529356	35528.82752443485	38976.7354220305	37285.22636190352	31965.99611889587	27420.212168802827	47840.365834604825	28013.095360420422	33594.301553519275	38382.50721588623	33721.19323241801
46873.395735917264	28630.466612954362	40517.933995394815	26484.05126845307	45169.60098788782	49034.56006709393	22500.416539228125	51633.36128955009	19732.590500044847	31006.724517273815	33947.43951599604	27919.677430361433	26722.7029792521	47288.49457971793	34585.64584628354	37761.94885821225	34981.18211439904	38580.08594854253	23735.632667359194	39763.23892804454	35528.82752443485	38592.502691082496	37285.22636190352	31965.397415694075	26109.708788531465	47301.67475977078	28013.095360420422	33541.28232876125	38309.87589934998	33721.19323241801
46830.01591179101	28626.21295675912	40455.389106769726	25835.287086903045	44746.67709029508	49001.11883553495	22427.647612062785	51221.9331425091	19732.590500044847	29273.637404526526	33845.86808463838	27907.498959016142	26677.63893571282	46688.890786347874	34451.80650533313	37614.36622609862	34932.292473002104	38580.08594854253	23612.692407624578	38768.23129963783	35390.60014149726	38592.502691082496	37285.22636190352	31819.46565657356	25062.532882876014	47301.67475977078	27747.447933279524	33073.908673026956	38169.16229925686	33361.402420080645
46803.825930148756	28238.907682675843	40037.91985876183	25835.287086903045	44746.67709029508	48939.32235028991	22162.435230708335	51221.9331425091	19714.287472080294	29070.273721546913	33845.86808463838	27630.492213964422	26433.991595045794	46605.251493827614	34451.80650533313	36854.258971876196	34883.16226147031	38564.56283313903	23612.692407624578	38558.46235723651	35390.60014149726	38549.1991027955	37043.84097221521	31819.46565657356	24784.21265996369	46723.40261539629	27747.447933279524	32965.00435920578	38169.16229925686	33056.72836976326
45882.28150839728	28238.907682675843	39919.34869650973	25835.287086903045	44746.67709029508	48936.44571352245	22160.26338780917	51221.9331425091	19689.745838913033	28762.143321714946	33737.418225696885	27630.492213964422	26433.991595045794	46373.05981020361	34451.80650533313	34111.502135317955	34880.70571753983	38564.56283313903	23320.24032373318	38505.16633976383	35109.42368798004	37920.959329165504	36709.39224267902	31819.46565657356	24784.21265996369	46723.40261539629	27500.865235630154	32844.6800957793	38169.16229925686	32770.97829413595
45853.51177691906	27259.769116647665	39915.01572690744	25835.287086903045	44626.4024128634	48901.133485899874	22160.26338780917	51221.9331425091	19678.103078530883	28521.277393573142	33620.6047240219	27357.673081136243	26433.991595045794	46337.04806878951	34393.90550966226	34072.269378932586	34880.70571753983	38527.94658976477	23314.270657626916	38500.30707852654	35109.42368798004	37774.17674724682	36126.685148688084	31819.46565657356	24459.950683031086	46723.40261539629	27431.872862944045	32844.6800957793	36889.98043471605	32770.97829413595
45565.3510235719	26380.49667028831	39870.98209852535	25835.287086903045	44357.79849142301	48451.90611028001	22008.884863770963	51035.1069346432	19634.993827459453	28039.365952229804	30449.555752069424	27357.673081136243	26229.60167701577	46174.8584540306	34024.02432371057	34002.083390838554	34709.45585521272	38462.05970973224	23312.37362163007	38461.81422840396	34835.7442207725	37774.17674724682	35409.70785563629	30343.75380246946	24459.950683031086	46572.24597829116	27431.872862944045	32844.6800957793	36713.62506385033	32479.503225838544
45311.766746637084	26149.162102368504	39859.86009526787	25747.3138892578	44256.82401743392	48050.13591173775	22008.884863770963	50829.08824002643	19549.853951197332	27879.343377219313	30238.19616371058	27344.73251842567	26195.830184519244	46120.02292315992	33894.197071204224	33634.99576194037	34709.45585521272	38434.06829508636	23269.1182012288	38235.79122784791	34521.64588929452	37628.648823798285	35256.21588461847	30343.75380246946	24459.950683031086	46271.808390677164	27282.45139554426	32729.409551087112	36713.62506385033	32460.762215324798
43720.10948313954	26149.162102368504	39705.396480058465	25507.846600680685	44195.298253770896	48050.13591173775	21946.5430405259	50815.7578504209	19549.853951197332	27856.75030553836	30238.19616371058	27317.6008927089	26195.830184519244	44196.30386552713	33890.60090836269	33634.99576194037	34519.900618225576	38335.08974103878	23269.1182012288	38096.42137495817	34521.64588929452	37593.69496472339	35253.00121042438	30343.75380246946	24402.60608263075	46271.808390677164	27151.998819621662	32372.20340233648	36016.20405515165	32460.762215324798
43081.062092840846	26149.162102368504	39389.13968422799	25474.207376691225	44087.999565347236	47941.2654686847	21946.5430405259	50440.769153874775	19454.079296261454	27673.701499898714	30238.19616371058	26705.587103393143	26107.877564758877	43553.536319699466	33405.8079844211	32856.28083104668	34519.900618225576	38155.10810367663	23269.1182012288	37455.12853027493	34511.98344909828	37353.996102194295	35062.851584550226	30277.013457881254	24384.206912790778	46271.808390677164	27092.065221770972	32372.20340233648	36016.20405515165	32460.762215324798
42826.351562214484	26018.974374030382	39389.13968422799	25439.842360958097	43888.24763651997	47780.09777430108	21942.647631908443	50313.56526653995	19454.079296261454	27572.916534819342	30238.19616371058	26223.24792802709	26028.23289336084	38035.10834716501	33405.8079844211	32681.644834457675	34509.866891811216	38148.395446377006	23205.866015016927	37406.7083230404	34511.98344909828	37353.996102194295	34986.96414158568	30275.14357847076	24337.498031491188	46206.823712793805	27092.065221770972	32372.20340233648	35959.7956020011	32441.3563277101
42744.93384413706	25947.837612151896	39389.13968422799	25439.842360958097	43888.24763651997	47780.09777430108	21867.635496848623	50313.56526653995	19453.076778644398	27547.291553135758	30218.12251092868	26223.24792802709	25949.74893742512	37290.74677267168	33405.8079844211	32584.458265147583	34388.96716171736	38143.01753202062	23090.644839496188	37288.73047522967	34486.46031107868	37353.996102194295	34986.53328389797	30242.609884110585	24337.498031491188	46088.35547949084	27085.16217806202	32111.006913199297	35921.86647554717	32308.588647480294
42744.93384413706	25947.837612151896	39156.407407402694	25439.842360958097	43667.54958061319	47678.58474236039	21752.95462632167	50313.56526653995	19408.306622421547	27547.291553135758	30200.6177808282	25439.715954155203	25949.74893742512	37283.37041524664	33314.47974507183	32584.458265147583	34220.30249185851	38019.81276011542	22994.79324556518	37233.51139048609	34486.46031107868	37157.928907006164	34744.430912945776	29892.900433229854	24216.014060026875	45452.496856392805	27025.362263056497	31629.35324122274	35140.007335114075	32233.02285501314
42689.463094715655	25740.633589278248	39156.407407402694	25439.842360958097	43667.54958061319	47086.206614461305	21752.95462632167	49492.236751299824	19408.306622421547	27228.108316073336	30180.340125890878	25397.16270201004	25029.45112114653	37279.404125769215	33314.47974507183	32480.97189783922	34197.97513247084	38019.81276011542	22984.997138491217	37227.02894400912	34486.46031107868	37157.928907006164	32764.06655967442	29892.900433229854	24216.014060026875	45244.747639650224	26888.674318128396	31624.971114176624	34342.69950088573	31832.842707371343
42624.10322135645	25740.633589278248	39044.89827873796	25355.23039167	43565.042260680864	47021.45359952998	21752.95462632167	49492.236751299824	19407.72541466983	27091.886715090524	29439.421485930787	25397.16270201004	25029.45112114653	37199.56656665659	33300.77399848601	32456.633388529604	34111.34082481451	37954.05948632222	22835.634983888496	37224.09565922854	34483.51250322588	37092.0888483353	32705.61288292603	29892.900433229854	24022.50515686802	45238.4238564465	26803.861696726366	31624.971114176624	34036.21278491911	31832.842707371343
42542.60576495087	25738.82788970581	37498.22007565343	25328.721311234593	43565.042260680864	46885.20413587033	21743.954278299312	49492.236751299824	19349.099670741638	27049.91035862579	28562.166732071488	25179.93340100693	25029.45112114653	37054.15472770607	33291.167854176834	32400.80858681095	34030.57238608515	37822.265893813725	22835.634983888496	37176.87878441413	34343.93752681809	37092.0888483353	32687.191920244684	29872.148981951374	24020.7759283763	45189.783135049125	26733.764124183068	31589.72393709789	34020.36907825284	31655.055096589058
42492.90848650587	25423.53233436627	37498.22007565343	25243.350542717806	43430.093006895266	46885.20413587033	21556.114240676266	49464.862708608875	19345.525000928043	27049.356339801077	28562.166732071488	25090.77892846732	25029.45112114653	36937.6557152099	33091.55308554032	32238.741857296423	33866.5550641609	37717.257772895384	22835.226818305877	37131.23837093821	34306.31948403082	36946.11409793377	32531.77719464199	29872.148981951374	23883.1018199578	45017.75749844152	26470.409661529095	31589.72393709789	33878.13679727871	31653.326412326398
42437.26037927127	25375.87119638131	37392.533052142026	25243.350542717806	43430.093006895266	46776.86379653082	21489.255301328812	49464.00641739385	19077.238259233454	27027.07842000332	28338.649878336502	25080.14649425985	25029.45112114653	36564.08550808542	33057.79019388855	32215.273341188677	33866.5550641609	37714.24096346085	22786.28444839767	37131.23837093821	34153.083533952224	36789.44449380612	32473.463566452312	28650.882373472174	23883.1018199578	44983.72445665491	25837.45808182315	30620.088375125953	33858.42224014633	31653.326412326398
42278.91222979346	22532.210541485223	36670.10599393855	25215.788195245208	43365.7801148397	46443.37722787931	21425.966935969594	49109.76041081826	19053.623959881905	27018.64988365464	28258.56764982068	24860.88491196488	24815.00214374226	36338.18418615244	33045.77295814911	32095.06820898283	33866.5550641609	37714.24096346085	22683.35012610904	36927.4267277921	33932.59110861484	36752.08788795341	30290.28584800143	28328.132800347757	23081.91728924964	44956.23705715916	25580.38687360655	30381.003915721783	33179.475290440154	31529.788391215203
42278.91222979346	22517.990413657648	36476.84628390583	25183.582568248836	43239.05261527745	46443.37722787931	21425.966935969594	49098.605147247574	19053.623959881905	25917.663477914568	27791.611346154346	24558.549038249872	24815.00214374226	36338.18418615244	32809.16858781691	32095.06820898283	33626.69232707486	37600.37600531304	22619.052214346993	36255.470712527866	33906.93528097253	36554.67202459861	29939.470926737467	28328.132800347757	22887.103427892296	44592.39674299317	25545.492573991887	30208.899026152463	33039.01813731802	31484.874867048227
42152.36151720927	22412.48392242493	36409.29548416449	25171.122308632417	43239.05261527745	46443.37722787931	21410.966829789086	48956.153486032286	19053.623959881905	25854.540966468718	27433.326959568047	23908.308613795398	24805.507781640474	36338.18418615244	32809.16858781691	32043.64777294835	33626.69232707486	37495.91836956571	22588.315435650562	36011.67392361723	33906.93528097253	34019.63358652926	29935.826419652934	23552.153275801196	22234.15376197681	44026.76691902938	24888.272570022702	30208.899026152463	33039.01813731802	31450.789478537634
42147.69014042228	22412.48392242493	36409.29548416449	25171.062500758933	43239.05261527745	45944.23007405332	21408.486627819526	48942.8119186532	19004.342242816372	25702.969832726067	27428.37671281628	23577.306624678487	24766.643154055135	36338.18418615244	32809.16858781691	31995.5709626985	33626.69232707486	37489.42744564862	22572.619894576506	35970.24024744919	33893.499126177034	33770.98965068491	29933.837920948663	23505.413672212424	22129.692726690366	44024.906373739606	23575.794214763697	30193.805419986653	32825.06548654753	31450.789478537634
42131.50652830552	22412.48392242493	36397.766354875115	25171.062500758933	43239.05261527745	45802.91621354234	21405.923482747054	48882.03320308244	18881.585524350525	25702.969832726067	27316.156301574494	23577.306624678487	24574.29816019515	36338.18418615244	32809.16858781691	31993.483106389966	33626.69232707486	37477.21124577333	22572.00207968048	35910.9779389214	33893.499126177034	33653.85435591247	29924.601463030594	23504.775054985166	22070.715069674075	43986.94106606862	23549.5511761013	30109.861873915288	32825.06548654753	31003.119797419484
42039.84944608593	22346.332912062862	36261.14713996676	25119.90653853101	42977.731260716675	45781.73956879421	20073.847003557385	48847.45368976727	18881.585524350525	25672.90483384006	27244.347094592136	23404.87852018782	24574.29816019515	36291.11641406641	32748.744206197545	31943.432391757673	31436.711830065833	37361.35486400137	22475.832584196956	35761.49335221712	33880.25422622822	33653.85435591247	29819.55521975836	23241.96627199099	21992.008150676174	43986.94106606862	23549.5511761013	30021.57031347316	32418.954885069576	31003.119797419484
41979.666815107295	22346.332912062862	36251.463327946985	25069.1441049963	42977.731260716675	45779.0561400196	19815.507191852495	48797.2559962156	18712.52639836049	25672.90483384006	26834.646573395377	23404.87852018782	24574.29816019515	36286.26748604171	31325.96986969038	31943.432391757673	31272.383991895575	37137.92412184914	22430.531073719085	35617.96196158595	33880.25422622822	33653.85435591247	29819.55521975836	23241.96627199099	21992.008150676174	43981.55298575127	23547.155794738588	29894.436344044447	32418.954885069576	31003.119797419484
41979.666815107295	22346.332912062862	36246.954443966635	25048.560498481867	42977.731260716675	45777.007198247324	19602.24922361033	48747.952544596395	18712.52639836049	25672.90483384006	26361.88299562104	23404.87852018782	24564.008449994923	36221.582572650594	31325.96986969038	31943.432391757673	31272.383991895575	35776.88109964307	22378.71862697356	35614.8973460595	33810.365339898824	33519.74066254177	29819.55521975836	23241.96627199099	21840.710149072194	43949.45532787413	23085.21814275026	29894.436344044447	32385.928059681566	31003.119797419484
41854.06476349211	22315.78007908457	36138.06017627476	25048.560498481867	42977.731260716675	44847.95217386119	19463.77027837586	48548.57944552668	18528.62750309841	25618.39206411747	26140.21001340497	23286.605480268445	24544.97362892235	35472.32619058816	31325.96986969038	31855.077924314977	31157.469684333453	35645.368344104354	22374.112114757652	35111.02916126445	33548.06614981718	33519.74066254177	29819.55521975836	23241.96627199099	21840.710149072194	43774.65145022564	22785.484806443586	29613.740618865664	32175.411458179853	31003.118851516894
41762.73445025524	22315.78007908457	36138.06017627476	24998.67187031947	42935.76969251021	43348.26473535755	19221.504308097657	48548.57944552668	18528.62750309841	25519.52173974649	25951.00779343219	23281.014341817692	24399.51969176097	35472.32619058816	31287.891966797786	31797.525744999202	31102.049239019118	35522.99794101581	22368.167637156548	35111.02916126445	33438.35431646114	33519.74066254177	29729.042326672352	23241.96627199099	21840.710149072194	43674.071171258314	22652.65885572824	29613.740618865664	32175.411458179853	31000.308468133964
41762.73445025524	22315.78007908457	36138.06017627476	24587.323827713673	42912.549771180966	41808.86426905684	19221.504308097657	48548.57944552668	18468.56740037838	25519.52173974649	25937.473111815434	23249.918737698095	24399.51969176097	35472.32619058816	31287.891966797786	31671.983647916393	31093.66801222968	35522.99794101581	22322.561077909362	35093.37475967506	33116.99564847572	33519.74066254177	29729.042326672352	23234.03285717797	21808.81538551552	43674.071171258314	22652.65885572824	29613.740618865664	32093.13767361324	30927.768378000117
41284.862758179464	22280.664826364064	35865.97543133133	24587.323827713673	42912.549771180966	41807.59062147853	19221.504308097657	48142.20550203992	18315.490487024806	25518.742124909342	25879.870585288765	23222.02814585831	24332.525435085456	35472.32619058816	31287.891966797786	31671.983647916393	31093.66801222968	35522.99794101581	22322.561077909362	35093.37475967506	33116.99564847572	33455.476084539405	29464.57591628764	23234.03285717797	21805.544753032642	43395.84119893912	22620.503432989524	29577.861897349307	31980.98482594728	30819.705105347562
41284.862758179464	22172.70637292115	35660.87574946138	24587.323827713673	42722.695486766745	41768.93503442686	19131.054291107106	47832.34734271165	18278.191711999636	25404.90813248679	25764.08566566751	23111.897470027296	24307.804553039736	35282.07795393716	31198.537268393473	31588.99474583745	31064.698054764835	35405.27853842266	22257.36824083517	34850.14943935221	33095.33498090293	33407.7188377632	29307.422215974566	23213.742612044596	21712.045124640335	43055.75597275086	22487.399340191172	29392.485810726375	31665.113944683664	30582.619797476094
41200.054298812545	21954.185220681862	35654.384027840366	24587.323827713673	42722.695486766745	41651.41324343477	19131.054291107106	47748.0207768156	18278.191711999636	25108.814017011693	25493.821973480037	22868.603137683516	24307.804553039736	35282.07795393716	31198.537268393473	31588.99474583745	31057.267566160248	35318.586852583816	22257.36824083517	34850.14943935221	33080.03858041685	33407.7188377632	29307.422215974566	23081.710589168946	21683.92766283211	43055.75597275086	22426.13707761531	29392.485810726375	31665.113944683664	30407.81222777026
41195.56088396554	21520.408330594666	35640.044562299685	24587.323827713673	42649.92611841538	41637.940695616635	19131.054291107106	47748.0207768156	18278.191711999636	24488.736397438053	25419.44591447746	22868.603137683516	24145.094047350358	35282.07795393716	31178.587772151775	31488.201362144526	31054.27905065842	35318.586852583816	22257.36824083517	34847.99040002933	33065.14331678418	33322.33032535742	29307.422215974566	23052.64522137476	21199.215326831978	43055.75597275086	22418.57196682062	29392.485810726375	31665.113944683664	30407.81222777026
41195.56088396554	21520.408330594666	35620.52002942968	24523.005397971512	42526.86224710739	41481.71495669728	19092.170790771626	46848.68547281492	18278.191711999636	24478.15644711136	25419.44591447746	22868.603137683516	23845.58119109467	35161.7445738374	31140.933379018436	31297.677437293285	31003.649437057138	35179.86041092838	22168.296106445014	34760.58015487982	33054.68046599153	33210.2506974823	29131.952402219147	23028.9669319131	20831.187777974203	42002.7914261863	22285.16726313795	29232.300837115396	31551.76622030453	30384.796126637088
41106.292557058485	21498.292926232218	35467.178288462965	24509.60750429454	42526.86224710739	41198.879577937056	19012.075421820762	46074.48070478346	18251.031356914158	24301.751463236735	25381.21068855304	22746.977002868243	23845.58119109467	35139.81619745515	30992.766462695778	31297.677437293285	30913.060328311305	35179.86041092838	22132.848560148137	34629.128813456344	32991.01099614724	33185.18404773623	29086.568889508897	22917.6610111624	20816.800589797884	41679.32092293482	22285.16726313795	29074.48944332871	31551.76622030453	30330.031408094328
41001.95562847626	21473.74601438249	33296.686822005235	24405.173036084285	42526.86224710739	41093.61356599538	19012.075421820762	46054.819621884686	18179.808920174844	24301.751463236735	25373.558175278646	22728.651360333482	23810.47620600684	34888.274906485116	30992.766462695778	31220.456310640315	30913.060328311305	35174.82281845661	22132.848560148137	34429.497968827825	32820.29686751012	32928.58502878714	29076.723220490723	22917.6610111624	20799.063217741765	41652.8437491562	22222.731636465516	26996.127295884256	31486.466707546348	30330.031408094328
41001.95562847626	21473.74601438249	33172.49658747487	24405.173036084285	42222.229058822566	41068.08899009454	19012.075421820762	46012.85050510518	18155.074930226063	24301.751463236735	25347.380949667655	22728.651360333482	23810.47620600684	34879.123923442654	30992.766462695778	31218.79841784014	30853.76438023662	35174.82281845661	22107.824079279555	34387.82971044426	32820.29686751012	32928.58502878714	28825.31244639161	22839.816415074292	20797.54569230594	41645.2809410333	22222.731636465516	26354.281683491183	31459.768017726394	30268.935847113728
40975.21193071291	21473.394917089845	33160.222163941	24405.173036084285	42222.229058822566	40819.28681167181	19012.075421820762	46001.50434826846	18154.13865730651	24301.751463236735	25343.90961480683	22586.117627734697	23785.849477023014	34879.123923442654	30976.087865722413	31193.36407281095	30853.76438023662	35174.82281845661	22070.79641905175	34371.25312186603	32707.234902654083	32928.58502878714	28825.31244639161	22839.816415074292	20791.158371214246	41645.2809410333	22222.731636465516	26272.136871385792	31449.219507711743	30268.935847113728
40966.79397803264	21372.092779439856	33156.685704816766	24405.173036084285	42219.39380547518	40327.7899961703	18966.976713697342	45669.68293675822	18078.289197801845	24287.97516902598	25168.57581195514	21890.390209877012	23740.489880185745	34879.123923442654	30819.434138042758	31193.36407281095	30761.86010526026	35104.375190207116	21792.97108744199	34371.25312186603	32707.234902654083	32928.58502878714	28816.74720752121	22810.622958245127	20779.90131051701	40927.07097946861	22211.32871804343	26272.136871385792	31449.219507711743	30102.481655615768
40873.897701921946	21278.903828251176	33070.26734668118	24394.20267110813	41829.55247433961	40308.861386943674	18966.976713697342	45669.68293675822	17962.423977238268	23895.90496552761	25168.57581195514	21752.640760615483	23670.859628859303	34669.19098455821	30731.782414514706	30961.91958948614	30739.54231249814	35067.60718768448	21762.274527156293	34348.92748557204	32559.133821960906	32862.0406988772	28816.74720752121	22802.33603015864	20712.28459434698	40927.07097946861	22024.64307728783	26272.136871385792	31382.107743198798	29995.604839536092
40873.897701921946	21278.903828251176	33070.26734668118	24361.0929918052	41015.38466764717	40158.17556153829	18867.428545549246	45652.593097257835	17962.423977238268	23895.90496552761	25148.6951039002	21712.637482061375	23595.92981283241	34669.19098455821	30731.782414514706	30961.91958948614	30714.94614389322	35059.892858524596	21762.274527156293	34345.51888020754	32559.133821960906	32754.620015303535	28816.74720752121	22795.28303978734	20698.114817677622	40927.07097946861	22024.64307728783	26239.846931925404	31350.402667251823	29995.604839536092
40431.465844355684	21278.903828251176	33049.27420976794	24361.0929918052	41004.66533496382	39650.04516064656	18833.80570270048	43742.98954650069	17882.198202357577	23872.398680657683	25141.770771884934	21129.049133412915	23595.92981283241	34669.19098455821	30723.72394221379	30825.83612558478	30701.614784998204	34983.35716779529	21762.274527156293	34262.62940466277	32559.133821960906	32609.223556015368	28702.71939595946	22769.85889320848	20690.111522219475	40881.30196677235	22024.64307728783	26066.235309460364	31350.402667251823	29984.019982502923
40431.465844355684	21199.522043408313	32816.62410826477	24068.845123844927	40807.25684349964	39613.93173410782	18713.596827087265	42901.26776300351	17859.03369074348	23747.870009409857	25061.02375978977	21041.58642609304	23394.308489933148	34666.48211498801	30246.451105383894	30766.758352664205	30665.336699902975	34807.46073147353	21672.298655654136	34048.55044929987	32441.17025236929	32539.633678993043	28702.71939595946	22682.18544206809	20668.023491070944	40881.30196677235	21956.529967761046	25992.791855041112	31166.584328530615	29965.411150676715
39780.659253551785	20514.877279908436	32816.62410826477	24062.048562261694	40807.25684349964	39613.93173410782	18703.622428025366	42901.26776300351	17859.03369074348	23745.72893436307	24938.05759588719	21041.58642609304	23394.308489933148	34518.52901999597	30246.451105383894	30764.07958637743	30650.884337189163	34775.48764295586	21376.450928212147	34019.449541390764	32432.314023955074	32510.8751652753	28409.32405442065	22671.688063132286	20658.176392690875	40881.30196677235	21924.336697450985	25834.907798562184	31147.969215531586	28238.139777417393
37735.40594515669	19872.564401075797	32816.62410826477	24062.048562261694	40807.25684349964	39604.24573269075	18674.89212010346	42901.26776300351	17857.073273261187	23745.72893436307	24938.05759588719	21041.58642609304	23394.308489933148	34518.52901999597	30246.451105383894	30764.07958637743	30604.876154445035	34719.55647810553	21376.450928212147	34019.449541390764	32432.314023955074	32510.8751652753	28409.32405442065	22663.781491289123	20490.943466150224	40881.30196677235	21873.329626528877	25834.907798562184	31147.969215531586	28226.684357976468
37102.916026610765	19818.12560760058	32765.97415624561	24053.28033584978	40732.49053585336	39578.34186176778	18674.89212010346	42896.949739731346	17857.073273261187	23678.94865393875	24896.844607259125	21041.58642609304	23329.77835928474	34384.07543900175	30246.451105383894	30731.03794325873	30543.986525103926	34719.55647810553	21087.431617996295	33576.11481788454	32422.762231931913	32442.398250091686	28409.32405442065	22620.927786957724	20490.943466150224	39293.550784740364	21873.329626528877	24652.01648126831	31141.223988483987	28193.52781854278
36876.55892077291	19816.838759058788	32765.97415624561	24053.28033584978	40114.9275096005	39578.34186176778	18674.89212010346	42896.949739731346	17843.193536868086	23678.94865393875	24884.142496551445	21041.58642609304	23223.221236599515	34265.34666434282	30165.866401360367	30175.444414150224	30531.24724967659	34719.55647810553	21087.431617996295	33545.4267429931	32417.70455360631	32442.398250091686	28386.240670469026	22620.927786957724	20490.943466150224	39293.550784740364	21849.508510281845	23640.52625662865	31126.023927395636	28193.52781854278
36671.49629526061	19504.32609304388	32724.34608110317	23974.311422024104	40077.542174718605	39536.906054253464	18584.809799001832	42893.60901263497	17733.463068826666	23491.907604495354	24853.267646885386	21027.80538020488	23223.221236599515	33275.579585881336	30040.609897975148	29367.54258086069	30465.34934079624	34648.1770059933	20605.77062139669	33135.14926038806	32370.775701268863	32419.327751537552	28265.051102958358	22594.125641393875	20490.943466150224	39293.550784740364	21824.479260916625	23640.52625662865	31023.684984306172	28193.52781854278
36671.49629526061	19500.049492099337	32717.27694672619	23923.08301086817	40077.542174718605	39429.643711068704	18526.10214521473	42755.64189373013	17485.23433535178	23380.842443892234	24757.94546427008	20981.9870561363	23223.221236599515	29529.897073236614	29471.568184312353	29353.260085719943	30394.08282366059	34591.18911641632	19717.53580336237	32200.510705684974	32369.16243567593	32289.675261304987	28179.04520212634	22523.855567830768	20359.62512860524	39293.550784740364	21725.603852714747	23600.575177105293	30934.050858456318	28115.983195046974
36671.49629526061	19405.107800346792	32667.994908940414	23923.08301086817	40077.5295921687	39429.643711068704	18525.91910817781	42746.58060170529	17485.23433535178	23256.305254026694	24702.807764422778	20978.907032670842	22985.16207769614	29529.897073236614	29070.63361106514	29333.245400667034	30356.05618371102	34578.550124941146	19717.53580336237	32200.510705684974	32369.047913956558	32209.22540286231	28179.04520212634	22523.855567830768	20359.62512860524	39293.550784740364	21722.983106696276	23536.500754413082	30934.050858456318	28113.016535486935
36671.49629526061	19405.107800346792	32621.123701009023	23880.487505741243	40063.11571333197	39290.92526032377	18516.54783340088	42709.00719223102	17485.23433535178	23256.305254026694	24684.725923497892	20947.351569062703	22985.16207769614	29524.225746208544	28478.07288370448	29333.245400667034	30270.142894655386	34525.47513267186	19663.57723677107	31954.146494397235	31962.817672444296	32190.58179441683	28137.912926367306	22501.19821696226	20204.275676062167	39215.20149533604	21687.533386665353	23534.119180686397	30893.590565561586	27978.531223375154
36635.57622247034	19184.239297077846	32621.123701009023	23840.584532097157	39913.15388426226	39290.92526032377	18514.845668147263	42497.029500545985	17485.23433535178	23256.305254026694	23720.2141398047	20936.17256748482	22042.313869096473	29493.08335594074	28478.07288370448	29129.766123246874	30270.142894655386	34394.75997378283	19585.343411969738	31948.545119689486	31617.481541885252	32190.58179441683	28084.24576062168	22254.163760946754	20204.275676062167	38779.074223186035	21631.840606536116	23244.394376450233	30826.568280590403	27978.531223375154
36553.14801913485	19184.239297077846	32621.123701009023	23085.14140215433	39882.82393550121	39232.62284502976	18427.758091451236	42497.029500545985	17479.694305661462	23256.305254026694	23670.929213738655	20927.51849836916	21965.412724830345	28963.594115054155	28478.07288370448	29129.766123246874	30152.432658663165	34394.75997378283	19537.918111877476	31948.545119689486	31427.84915375546	32180.034603442302	28084.24576062168	21712.500762656466	20203.958866149445	38469.04087848974	21585.283990954646	23218.055064559805	30650.171827046845	27978.531223375154
36537.356652928414	18924.996452596562	32621.123701009023	23085.14140215433	39882.44313614278	39232.62284502976	18427.758091451236	42400.0494626884	17370.983947400273	23147.49105061947	23670.929213738655	20889.220122635077	21957.706278894508	28578.038200315736	28476.321226969936	28923.70648017094	30152.432658663165	34394.75997378283	19537.123399699656	31864.926315887406	31398.830798393847	32180.034603442302	28084.24576062168	21671.267222892675	20203.958866149445	37801.88695353818	21585.283990954646	23213.653189142336	30650.171827046845	27963.809102654457
36518.578173679234	18924.996452596562	32398.429570003576	23085.14140215433	39879.741821880285	39221.39258006	18339.98441496546	41944.909707323175	17337.333866111494	22942.814521558335	23670.922195339925	20518.03333657722	21801.016821845475	28578.038200315736	28476.321226969936	28912.725991004707	30094.568242884157	34394.75997378283	19501.81180997445	31864.926315887406	31094.652914950693	32172.79775488586	25373.150938385934	21661.84210481409	19937.009190542238	37801.88695353818	21568.763430264753	23170.67555655694	30650.171827046845	27472.359320007086
36514.9487010026	18924.996452596562	32260.05644833299	23077.772179623957	39701.79397577653	39090.87210027497	18263.940246367176	41944.909707323175	17336.142734031855	22942.814521558335	23598.112763217556	20518.03333657722	21748.974889762878	28441.277607366676	28332.433562321356	28883.016412090652	29948.726755660336	34327.03115508655	19493.890672676833	31788.165089078033	30969.13683185045	32155.163992345497	25305.906405387293	21622.226048741984	19924.911410179557	37801.88695353818	21470.72891458818	22979.380262505023	30562.668930577453	27472.359320007086
36502.85028064362	18924.996452596562	32080.168677078927	23030.873943983337	39678.76867481797	39066.10404021884	18234.559380296963	41944.909707323175	17321.875848564443	22910.486339651023	23598.112763217556	20518.03333657722	20132.060341470056	28425.55137835658	28294.620170194587	28374.444764261047	29765.36061774972	34253.03165347561	19488.604475255346	29971.770754896585	30969.13683185045	32053.81824051532	25302.805760909512	21579.93834278684	19888.41784334717	37801.88695353818	18829.244631144207	22979.380262505023	30483.93801505369	27472.359320007086
36498.406520330944	18905.583903841478	31894.726985559155	23030.873943983337	39678.76867481797	39066.10404021884	18234.559380296963	41944.909707323175	17265.382617481304	22482.672364709968	23598.112763217556	20518.03333657722	20132.060341470056	28419.534519954483	28294.620170194587	28374.444764261047	28923.799186316162	34253.03165347561	19414.939376303406	29971.770754896585	30969.13683185045	32053.81824051532	24510.750755036555	21579.107858006904	19888.41784334717	37801.88695353818	18614.280138243423	22979.380262505023	29496.04681651523	27472.359320007086
36435.30495702763	18873.806579320513	31582.42546287784	23030.873943983337	39678.76867481797	39005.77126825754	18234.559380296963	41871.79063257978	17214.196706920764	22440.107244352585	23562.77744965262	20496.72976682352	20022.353123515142	28404.25536684624	28291.971075450077	28267.136941076697	28923.799186316162	34251.02009147193	19414.939376303406	29771.752072892374	30895.916960900853	32034.556613057608	24510.750755036555	21559.60465722811	19859.083322320213	37741.26853015287	18575.186611429035	22979.380262505023	29282.692520141474	27454.58181481905
36333.58663019462	18853.38044965368	31325.54105188976	23030.873943983337	39644.487574384024	38783.13987845687	18218.315292607167	41620.64976109249	17214.196706920764	22425.130296431165	23562.77744965262	20455.141850781838	19893.148546751647	27873.161760262534	28241.61686832738	28246.374611514442	28923.799186316162	34134.30306660311	19265.05067749307	29771.752072892374	30680.764566764756	32034.556613057608	24264.35249729221	21559.60465722811	19859.083322320213	37731.6940455878	17964.77026735107	22961.18285976522	29183.91983431205	27337.18817938208
36333.58663019462	18833.563242937576	31317.559514857956	22976.985843153758	39620.824714844646	38783.13987845687	18141.542147607674	41601.54475112971	17214.196706920764	22303.30594983437	23233.930730656102	20455.13496795612	19893.148546751647	27036.46010793867	28111.409333213047	28229.869101661538	28919.4887856055	34131.33307206194	19260.970381682328	29556.124962289032	30652.232302856362	31945.718939417486	24194.257245923076	21556.991633745765	19859.083322320213	37700.46742009721	17957.8651750253	22926.71761868979	29179.07048250803	27259.019641818864
36047.58768387098	18727.28705712242	31166.060964347576	22946.395491765008	39565.237488078026	38681.40585849749	18141.542147607674	41086.84540669618	17178.49589703382	22154.314109479772	22989.888677916802	20323.048055985797	19843.780829346553	27008.088490548762	28111.409333213047	28145.206064251273	28794.14838165272	34094.991589474164	19251.74333773281	29395.27667407602	30554.326797415517	31905.110971004906	24113.837159252904	21482.46706040134	19833.60117423484	37200.279974968944	17732.175985275706	22768.200078272705	29113.42372963504	27259.019641818864
36047.58768387098	18700.38860400034	31166.060964347576	22831.114803952485	39281.26069188848	38681.40585849749	18116.895979121662	41086.84540669618	17178.49589703382	22154.314109479772	22964.996941267815	20323.048055985797	19817.913331193064	27007.93574829158	28101.77951664999	28086.967145130155	28794.14838165272	33987.71409129654	19229.651030790283	28570.172937844243	30472.987941660693	31821.89474699526	23832.377908767397	21369.694784033498	19725.835448738024	37200.279974968944	17559.279671152788	22762.93999277931	28585.436647783798	27259.019641818864
36047.58768387098	18700.38860400034	31166.060964347576	22831.114803952485	39281.26069188848	38656.68223898852	18112.722358275692	41086.84540669618	17108.131506446563	22148.573898211976	22952.692409967432	20323.048055985797	19650.5084758171	27007.93574829158	28063.576032516034	28082.578647353435	28794.14838165272	33987.71409129654	19127.754767452523	28570.172937844243	30472.987941660693	31821.89474699526	23707.257849418253	21369.694784033498	19725.835448738024	36731.09815116657	17559.279671152788	22707.102536177343	28578.676822686186	27259.019641818864
35958.10340772261	18583.143524238712	31166.060964347576	22806.876550634963	39281.26069188848	38609.07794071669	18014.536517427117	40957.82445387341	17055.750875380643	21977.030569791987	22862.574075467364	20121.972695005337	19018.063286838824	26979.79069418468	28063.576032516034	27990.846465769406	28733.84113326198	33987.71409129654	19127.754767452523	28570.172937844243	30466.771087190096	31713.167797342507	22895.015833966205	21369.694784033498	19620.897966994246	36605.59359584071	17559.279671152788	22707.102536177343	28569.31589626333	27047.222838923764
35846.196781973376	18541.479595729557	31166.060964347576	22802.895708660995	39253.017105430416	38609.07794071669	18014.536517427117	40957.82445387341	17048.065956541817	21977.030569791987	22862.574075467364	20121.972695005337	19018.063286838824	26971.164177001952	28057.457353235368	27990.846465769406	28733.84113326198	33978.82556430744	19127.754767452523	28110.150032162524	30466.771087190096	31057.100659090447	22892.732122890407	21350.448609359417	19444.585286332553	35100.11673055183	17559.279671152788	22705.522280626512	28567.77805470015	27047.222838923764
35846.196781973376	18247.28130424169	31128.092964552914	22802.895708660995	39127.06144462246	38609.07794071669	18014.536517427117	40949.339740724936	17048.065956541817	21631.528124068827	22679.927191469425	20120.00363635506	18967.385892961764	26949.826824238015	27921.138880790502	27100.218523262985	28662.720528972324	33942.87794468374	19079.113194937818	28110.150032162524	30423.592856530726	30985.46327865661	22795.862728505104	21213.745760149326	18844.384622132657	35100.11673055183	17330.973230797368	22705.522280626512	28566.803219241316	27047.222838923764
35818.62348187403	18247.28130424169	31126.04871919215	22798.510553879834	39127.06144462246	38538.38802295162	18014.536517427117	40927.620518032316	17043.34210857584	21615.21471937056	22679.927191469425	20120.00363635506	18967.385892961764	26949.826824238015	27921.138880790502	26784.5954521184	28653.890145068068	33917.49546893682	19000.208899102377	28110.150032162524	30345.833134211844	30930.220718497792	22789.94495276449	21213.745760149326	18772.72351353505	34612.36401321104	17330.973230797368	22703.360141511497	28444.712225614025	27025.823047937938
35633.09080618598	18045.695345046588	30947.415826936256	22797.821350732258	39119.347924019516	38347.76596834995	17977.279670855514	40747.43193577376	16896.88391146868	21433.503275584804	22623.554235430205	20016.098426509656	18772.482711007073	26907.318267708488	27794.647718421995	26767.064196567288	28647.478861061863	33916.5297955358	19000.208899102377	27911.725872285657	30250.887546915015	30873.964772640495	22719.525634859136	21213.745760149326	18647.53971933591	34612.36401321104	17109.57498622274	22634.64011644175	26683.201794916182	26957.394426813902
35633.09080618598	18045.695345046588	30945.868601163646	22785.858068350004	39117.40604625363	38347.76596834995	17919.1138230539	40747.43193577376	16896.88391146868	21433.503275584804	22617.39707366317	20016.098426509656	18772.482711007073	26843.692762503164	27794.647718421995	26697.830140677128	28600.395921761352	33887.56770148031	18963.06399387226	27911.725872285657	30250.887546915015	30847.306177866372	22670.64488579001	21213.745760149326	18627.592281347537	34368.85452031937	17109.57498622274	22623.048262954606	26602.95334686236	26957.394426813902
35465.446520138394	17920.280599810743	30945.868601163646	22737.984979735495	39103.90979696129	38272.73378362245	17839.144700233755	40682.42771600629	16896.88391146868	21324.316765073905	22533.38467246768	19988.72215208337	18772.482711007073	26765.15541887756	27751.294867919412	26658.372674573773	28599.99159591254	33827.035103903094	18928.213398574455	27860.99500652483	30220.72526322262	30830.14880412652	22648.301509447945	20558.370143818698	18620.150573925162	34337.31587141204	17088.89686028793	22613.25703120933	26558.285049071186	26912.13991384386
35255.80495928145	17364.496604253203	30945.868601163646	22737.984979735495	39101.59990029891	38272.73378362245	16902.541321762576	40563.05538281409	16789.068954580198	21302.785286509046	22533.38467246768	19988.72215208337	18602.03403708718	26765.15541887756	27714.69091774804	26593.193360545993	28599.566433849377	33827.035103903094	18928.213398574455	26326.186860384256	30185.243922040194	30830.14880412652	22625.64574634941	20075.11618682277	18616.235391559178	34337.31587141204	16962.335431770996	22501.63235254949	26552.52596178995	26890.793294932628
35255.80495928145	17080.707045416286	30879.147227968668	22737.984979735495	39067.16944254269	38139.96657625425	16815.929373783776	40519.82312527623	16789.068954580198	21188.8329690275	22516.64789107663	19857.376948431513	18557.288061398096	26731.08304732781	27712.855762951727	26528.033101264115	28422.888501407986	33799.88342342104	18903.92692410641	25903.895917652393	30185.243922040194	30778.7196760125	22570.69038900605	20005.776820529263	18519.364603977756	34337.31587141204	15820.947809058163	22501.63235254949	26527.444395320497	26821.439262133612
35255.80495928145	17058.39126970636	30878.607582075325	22681.72843355107	39016.759320589284	37868.628175865895	16741.686968065675	40514.38286243637	16789.068954580198	21188.8329690275	21152.966371319202	19367.532545435042	18456.66668545072	26731.08304732781	27712.855762951727	25419.441168455367	28422.888501407986	33799.88342342104	18871.807174222296	25903.895917652393	29618.60711232208	30579.750501224462	22570.69038900605	20005.776820529263	18514.38367470909	34337.31587141204	15798.835709093866	22490.006390108145	26440.921441920942	26821.398392498995
35238.54546280856	16976.775738767567	30858.857742708515	22579.62235023448	38770.664833609175	37380.379202695745	16682.766969945715	40469.12946068327	16789.068954580198	21188.8329690275	21070.59431997174	19014.556954900356	18451.401871169262	26634.21251386385	27557.932186447742	24733.1278200472	28322.92731588762	33628.16150634606	18758.88427796002	25697.140097185824	29129.530803538284	30474.524536827954	22510.61639344731	19968.866091534943	18402.85856609809	34312.30692681537	15747.680387290413	22490.006390108145	26364.84642709881	26508.69656985478
35170.721091450585	16975.790654872693	30587.719582845002	22534.56663135478	38770.664833609175	37263.330570227656	16670.997572833345	40403.52328736523	16716.66112790244	21154.92290323612	21023.682295573428	18986.8493271303	18450.997596379733	26634.21251386385	27556.225010756032	24733.1278200472	28225.587693756363	33462.913197550915	18663.4487483483	25697.140097185824	29053.43931417056	30447.751087378994	22493.877556866053	19968.866091534943	18304.49998309077	34312.30692681537	15697.3197594769	22478.117096971597	26001.565461614067	25778.564595963366
35161.88457345584	16658.628224932552	30180.26838861051	22327.267789997495	38441.35411568345	37152.90610046435	16565.820803454273	40228.79502735407	16714.856815775314	21058.017720355063	20928.320203849606	18891.783512843216	18304.80528975914	26385.4296986635	27335.38711305781	24521.048015764165	28081.11633022848	33120.70905328572	18476.15238826267	25647.38673525792	28944.6345518014	30275.77362526825	22332.37858038543	19799.867453100684	18007.209699732066	34261.03548178921	14499.462394863971	22384.723413493586	25607.988312744103	25748.16240915813
34843.49467742024	16658.628224932552	30180.26838861051	22327.267789997495	38441.35411568345	36924.649094536835	16565.820803454273	40218.67110447721	16615.568246402967	21058.017720355063	20900.308767936236	18891.783512843216	18304.80528975914	26385.4296986635	27313.733607405844	24521.048015764165	28081.11633022848	33120.70905328572	18476.15238826267	25647.38673525792	28835.208976069694	29842.645687676253	22312.433275229185	19755.26531613756	18007.209699732066	34151.336268141546	14499.462394863971	22384.723413493586	25607.988312744103	25721.195248114946
34835.17478877924	16480.403595788106	30124.304119855373	22309.468125145024	38441.35411568345	36770.65715017137	16145.932162719135	40107.40476066918	16615.568246402967	21021.316936121362	20900.308767936236	18842.341232592087	18256.836338305227	26385.4296986635	26650.187973053595	24249.232874603313	26423.279760086865	33120.70905328572	18464.538798679278	25647.38673525792	28774.243730021244	29832.174394302285	22312.433275229185	19755.26531613756	18007.209699732066	33908.904789856824	14492.92865433785	22384.723413493586	25436.304074745425	25698.981857476265
34712.80168879919	16480.403595788106	29457.90584787899	22309.468125145024	38433.78047270871	36752.148848395096	16145.932162719135	39666.41872975781	16615.568246402967	20953.022718538192	20829.74085314524	18842.341232592087	18227.636435111857	26303.871390043012	26650.187973053595	24249.232874603313	26423.279760086865	33064.91550325177	18464.538798679278	25507.969804855198	28494.74110148729	29736.93521415193	22296.51443802465	19747.874258926215	17930.795623974842	33908.904789856824	14394.663637597476	22201.44040268475	25436.304074745425	25456.352277978844
34679.25013153659	16480.403595788106	29454.537166517308	22309.468125145024	38393.55172563884	36752.148848395096	16145.932162719135	39555.85977436612	16615.568246402967	20893.38933328104	20829.74085314524	18784.484021973945	18227.636435111857	26303.871390043012	26624.090496197565	24249.232874603313	26399.82711353731	33064.91550325177	18452.48872638331	25474.514625010972	28494.74110148729	29713.94583311575	22243.698829930046	19727.653623640865	17865.591283068945	33908.904789856824	14394.663637597476	22201.44040268475	25435.298463396397	25456.352277978844
34679.25013153659	16468.133779513482	29401.933694267755	22228.079960684485	38393.55172563884	36509.99602918906	16111.232865162303	39555.85977436612	16548.98232861195	20890.83169198799	20829.74085314524	18772.214878944305	18180.3497071531	26303.871390043012	26624.090496197565	24166.795610440648	26399.82711353731	32998.616713317795	18452.48872638331	25189.849818143342	28494.74110148729	29692.333190631914	22130.59189920129	19646.28802171309	17849.455285037337	33791.59807983547	14394.663637597476	22198.54225285276	25054.265514355455	25456.352277978844
34615.430927798385	16386.77572748933	29362.936919012365	22228.079960684485	38347.10320907482	35997.747743559186	16111.232865162303	39503.22649228634	16475.842858728858	20834.24045373575	20803.431695944822	18691.160071162703	18152.55826773942	26237.993268795406	26616.39341930218	24104.83485312452	26399.82711353731	32993.29157757598	18438.412114141418	24898.354829360116	28486.25044729245	29685.078259284073	22130.59189920129	19524.96041743882	17849.455285037337	33791.59807983547	14307.379965789432	22198.54225285276	24500.23016493115	25400.265530786965
34495.8708980478	16251.883068212523	28774.266496574728	22227.651106839552	38251.632961970005	35937.245781002464	16102.437984375394	39503.22649228634	16284.777681783486	20736.56399102645	20688.556142176436	18653.49221788297	18078.29904394962	26092.841938232406	26412.5710306411	24099.239126696546	26399.82711353731	32484.64440949528	18435.879638573824	24898.354829360116	28366.783224795894	29587.75780066497	22113.365913165482	19311.04255762257	17847.602636872874	33134.81009092762	14263.298125386882	22059.89247161922	24467.45746001887	25395.321073373398
34495.8708980478	16251.883068212523	28417.034111020654	22223.23829213907	38245.43322212898	35767.20791103342	16100.770558908032	39503.22649228634	16284.777681783486	20736.56399102645	20688.556142176436	18653.49221788297	18078.29904394962	26005.567563923327	26412.5710306411	24099.239126696546	26399.82711353731	32354.106240763307	18403.225777207183	24898.354829360116	28366.783224795894	29587.75780066497	22113.365913165482	19311.04255762257	17845.97387652532	32585.916244682543	14099.384197419002	22059.89247161922	24467.45746001887	25244.3703646091
34495.8708980478	16251.883068212523	28188.052923547715	22084.454530479714	38135.378791518226	35679.535440574946	15997.163847861604	39348.75845940834	16284.777681783486	20727.95052783258	20628.144197302627	18646.833605744105	17935.6038157824	25976.230624936088	26403.75135940524	23999.18525583089	26399.82711353731	32354.106240763307	18403.225777207183	24607.712791797374	28342.462243054517	29587.75780066497	22109.264294486453	19260.05159006479	17834.78044407805	32105.76739315097	14018.197299806687	21969.14522703356	24467.45746001887	25081.14442298786
34401.035724673864	16174.35229533924	28188.052923547715	22084.454530479714	38135.378791518226	35679.535440574946	15997.163847861604	39348.75845940834	16284.777681783486	20603.143071815943	20627.126640509672	18553.457004117397	17935.6038157824	25963.590437071347	26403.75135940524	23999.18525583089	26399.82711353731	32354.106240763307	18309.76015310895	24551.23134095781	28337.238101796247	29460.205762607122	22025.89087020063	19260.05159006479	17824.076460929515	32105.76739315097	13905.062878550134	21969.14522703356	24448.40284850535	25081.14442298786
34341.22811815854	16037.47102099215	28188.052923547715	21950.303099522032	38093.921768175314	35624.98586642137	15933.78516602123	39141.88245362192	16284.777681783486	20601.99592302038	20442.08902545367	18553.457004117397	17760.04457917577	25916.544288082685	26243.39470302805	23951.667611904573	26322.64901017817	32255.65786331471	18286.99828455211	24551.23134095781	28301.52595692229	29362.439135058215	21949.901180420733	19245.971516790643	17780.344227712852	31626.915306371837	13714.399089481876	21790.16763349333	24402.98497312209	25080.44594627385
34319.174193212064	16025.363776092012	28162.978723137847	21938.25001374099	38078.49123418222	35553.26015766681	15919.697041032314	39114.4050723857	16238.147727046544	20578.957820098043	20442.08902545367	18540.35896754236	17748.782303411692	25910.386215484596	26231.860596321174	23934.325863372906	26315.022867683925	32219.50585638355	18109.718854727682	24411.959011224615	28267.820705011934	29323.7939825092	21933.953387373254	19226.361677104058	17764.866020248748	31070.386450799393	13567.99650404854	21790.16763349333	24394.008236721205	25073.17442170836
32945.895375556516	15863.44145330385	27974.155290157305	21844.620649321692	37923.29887109859	35454.51827700384	15885.234722621459	38995.937514557896	16238.147727046544	20577.811477571082	20237.53150177737	18478.538896825747	17737.35498696916	25878.906855707086	24085.433346365775	23879.413113191735	26238.858279624994	32071.456021253605	17370.269031167572	24411.959011224615	28264.277681485826	29209.153683820718	21856.485265777475	19142.21839779446	17726.407564703473	30869.052646802527	13567.99650404854	21773.725926759562	23506.493834999423	25032.025770985438
32849.09393108756	15863.44145330385	27974.155290157305	21835.740944597113	37921.973367814164	35443.85830702524	15875.057657092126	38986.11176352508	16238.147727046544	20576.69206746618	20237.53150177737	18468.500926505443	17723.696434963127	25873.46678688165	23655.60245965192	23879.413113191735	26238.858279624994	32071.456021253605	17233.77521890479	24323.429605413436	28141.22792740009	29197.905510161494	21849.763555156733	19133.26925168223	17726.407564703473	30772.422758930603	13408.359517692284	21742.898571571044	23107.783115971568	23074.5683704032
32841.1057623844	15863.44145330385	27878.521210444735	21835.740944597113	37733.604479071124	35438.254510606785	15842.05303627529	38986.11176352508	16238.147727046544	20576.69206746618	20232.99707159182	18468.500926505443	17722.974116285226	25863.336525644725	23637.653072522506	23879.413113191735	26238.858279624994	32071.456021253605	16615.874104368388	24305.394241150854	28141.22792740009	29197.905510161494	21848.571170964457	19122.075421615584	17694.4321166332	30771.060878442488	13398.267357324119	21742.898571571044	23107.783115971568	23068.40079650313
32841.1057623844	15863.308116625745	27875.271909826522	21834.6421598143	37733.604479071124	35438.254510606785	15820.321551619567	38881.30300247856	16188.334069381217	20540.187310090416	20176.659069122077	18466.692818146905	17638.421247563412	25807.34653923643	23613.21020442027	23862.240617099258	26204.39711763645	32060.93624038226	16437.07208693318	24230.306695342122	28141.22792740009	29196.65891226946	21824.164032844248	19116.675863953908	17655.18378539045	30673.823928535636	12971.755116533908	21687.76703358604	23107.783115971568	20397.579870904035
32841.1057623844	15836.778546915402	27864.853575506124	21583.644404707084	37699.25046598252	35401.082725895656	15820.321551619567	38631.94793633376	16182.123772968276	20482.577063149703	20176.659069122077	18416.786646956276	17624.11070775068	25806.236673695537	23607.213820089335	23774.726544011304	26204.39711763645	31743.87651780237	16423.83797837328	24144.768394312872	28052.332453238363	29151.59742410564	21813.212837551844	19095.88023545018	17631.475709238635	29658.052243162027	11873.781959185873	21346.173467553475	22932.41701491651	20379.72183284417
32684.104405308295	15656.048866950943	27864.72379967976	21583.644404707084	37488.9867057122	35300.254996819276	15757.75086865141	38620.98333459678	16182.123772968276	20482.577063149703	20093.410811468268	18312.885210500517	17619.13287822678	25678.949791491646	23544.709059817586	23649.897305444163	26204.39711763645	31743.313987255886	16406.368502110945	24055.383148527093	28052.332453238363	29006.219625011207	21774.741880525293	19092.356127402407	17571.666262923176	28960.89773544454	11872.213763713975	21346.173467553475	22919.64928865872	20364.607428374802
32684.104405308295	15656.048866950943	27864.72379967976	21583.644404707084	37488.9867057122	35300.254996819276	15757.75086865141	38620.98333459678	16165.921825945115	20482.577063149703	20093.410811468268	18312.885210500517	17619.13287822678	25678.949791491646	23510.51481779092	23649.897305444163	26204.39711763645	31667.42038667897	16406.274346620106	24053.554826132495	28052.332453238363	28911.3132733374	21356.765673810314	19092.356127402407	17571.666262923176	28949.563733788553	11852.613937437724	21346.173467553475	22919.64928865872	20298.855200219234
32671.485442072393	15581.63027711864	27761.50951748784	21498.680845650386	37488.9867057122	35263.484931389205	15741.903954198395	38611.05164642172	16165.921825945115	20412.823400044137	20093.410811468268	18312.885210500517	17593.063542789325	25678.949791491646	23510.51481779092	23649.897305444163	26196.241092013388	30265.92821626707	16371.027027643457	24030.580832558026	27923.426415400038	28911.3132733374	20877.056114930612	19053.955786195034	17530.30873237225	28944.049402836612	11748.977616961298	21346.173467553475	22838.156445494362	20298.855200219234
32573.097489045656	15581.63027711864	27743.738098434093	19149.95781291547	37488.9867057122	35253.52970947904	15650.483931851346	38092.19648415912	16165.005033332322	20205.41978736674	20093.410811468268	18236.92845352722	17593.063542789325	25646.54337503483	23480.57536487146	23645.843827865425	26094.560192668072	29504.351914384366	15812.145561427025	24010.65759832804	27869.7630707565	28911.3132733374	20861.45455687151	19051.4918031828	17497.21592166435	28939.845402723007	11748.977616961298	21339.05342823983	22808.756658738002	20286.93940687
32573.097489045656	15507.381897919617	27706.140535384115	19149.95781291547	37448.03869049601	35253.52970947904	15650.483931851346	37679.6882747959	16143.382778609064	20205.41978736674	20026.459257986226	18236.92845352722	17593.063542789325	25634.075332290093	23467.381065323625	23613.892308307124	26094.560192668072	29480.008710203532	15766.746202787486	23915.41768391107	27869.7630707565	28882.214091023252	20846.933613626457	18982.35705482859	17497.21592166435	28933.550400193453	11647.206062193874	21286.83414782034	22808.756658738002	20286.93940687
32573.097489045656	15507.381897919617	27636.382629948846	19040.595479543175	37385.51044228794	35141.61866196931	15650.483931851346	37678.46090149411	16143.382778609064	20167.019333459215	20026.459257986226	18206.400364232115	17585.048307721336	25602.036112590995	23389.00152479183	23613.892308307124	26081.330643353165	29457.71920945207	15766.746202787486	23908.990814701618	27830.159986914994	28779.974868420653	20802.57459903562	18952.468370788578	17497.21592166435	28933.550400193453	11629.864434971412	21286.83414782034	22668.785607821665	20209.638533230358
32318.48366733485	15364.619033489053	27636.382629948846	19040.595479543175	37385.51044228794	35132.593328113195	15502.701531020619	37653.70794982526	16080.414988991446	20167.019333459215	20026.352404573743	18160.82853000731	17529.12147314198	25594.500672221	23313.968640395495	23613.892308307124	26079.858670736066	28983.26042362304	15725.819549764317	23614.35160931748	27711.840522921277	28726.020587195515	20637.863325108705	18814.87469517752	17400.226421880263	28909.114835796103	11507.397918342473	20937.635922843037	22668.785607821665	20153.40091762001
31868.621931265876	15294.395034462796	27624.519509580943	19040.595479543175	37333.869613527684	34807.901454244624	15502.701531020619	37489.723422535564	16059.597457083295	20153.097543631928	19990.710345008545	18113.524655289566	17473.67879524545	25528.48542260752	23253.092699217454	23525.436208273695	26022.73970812362	28983.26042362304	15712.121391213528	23296.052443266726	27617.614100252973	28657.03204416191	20606.070724520174	18814.87469517752	17361.279837794453	28802.13749732123	11468.893338857095	20937.635922843037	22668.785607821665	20088.82424216906
30587.59139683785	15294.395034462796	27600.43034497626	19040.595479543175	37325.267270754	33453.97074381068	15502.701531020619	37471.06516738612	16059.597457083295	20151.05171636508	19990.710345008545	18113.524655289566	17473.67879524545	25484.292021662797	23224.109654357406	23525.436208273695	26022.73970812362	28778.45304066576	15700.060638074807	23296.052443266726	27617.614100252973	28657.03204416191	20606.070724520174	18814.87469517752	17329.806951329912	28802.13749732123	11358.116224725602	20937.635922843037	22618.707277832214	20078.509909456116
30586.61887672024	15294.395034462796	27576.44506705367	19040.595479543175	37325.267270754	33359.29817806397	15502.701531020619	37471.06516738612	16031.35606569619	20039.22913338771	19811.984760032843	18113.524655289566	17473.67879524545	25484.292021662797	23224.109654357406	23525.436208273695	26022.73970812362	28583.259403147655	15634.070393030108	23296.052443266726	27617.614100252973	28651.896233061558	20597.57601486092	18772.305521716527	17329.806951329912	28802.13749732123	11320.288958144743	20937.635922843037	22618.707277832214	20078.509909456116
30362.926427501927	15294.395034462796	27511.134486657516	19040.595479543175	37325.267270754	29046.73787797856	15502.701531020619	37471.06516738612	16031.35606569619	20039.22913338771	19811.984760032843	18113.524655289566	17029.628222200114	25473.071322388336	23222.330542302414	23508.26162455314	25926.73601523529	28574.278339901746	15634.070393030108	23296.052443266726	27531.913416545638	28445.15821490598	20592.747171040803	18772.305521716527	17307.482314302528	27764.4771426151	11320.288958144743	20937.635922843037	22572.040869499175	19941.55762297833
30362.926427501927	15116.326439421875	27499.505386914854	18978.179189028146	37194.5085587061	28796.381274400293	15496.662634724387	37471.06516738612	16031.35606569619	20022.054059764912	19811.984760032843	18080.496246058232	16928.127117070133	25427.722055111433	23197.784454539076	23506.34937806676	25856.727243645328	28571.525308282326	15631.840412787522	23296.052443266726	27531.913416545638	28445.15821490598	20427.199937326448	18772.305521716527	17303.703437522447	27764.4771426151	11320.288958144743	20937.635922843037	22572.040869499175	19941.55762297833
30311.65941283058	15116.326439421875	27499.505386914854	18978.179189028146	36552.50262053908	28150.736982150713	15487.011139726637	37360.204401716066	15995.313154929341	20022.054059764912	19811.984760032843	18080.496246058232	16925.394007879142	25427.722055111433	23197.784454539076	23476.641261332974	25856.727243645328	28569.184625768754	15519.587304182949	23273.46532590448	27531.913416545638	28445.15821490598	20427.199937326448	18732.497070583882	17298.632401315976	27764.4771426151	11268.209046865237	20937.635922843037	22570.90612281332	19941.55762297833
29851.27476318741	15116.326439421875	27499.505386914854	18978.179189028146	36408.661109292334	28150.736982150713	15487.011139726637	37360.204401716066	15927.090692321675	20022.054059764912	19801.842639832394	17855.527308067	16892.105772964856	25348.204310091143	23163.54635687421	23476.641261332974	25722.02672973456	28208.760562872503	15303.722609305893	23228.395378878213	27476.555291600664	28445.15821490598	20427.199937326448	18642.049920421745	17298.632401315976	27759.518586162656	11159.74808393864	20927.57574854071	22385.198756756305	19941.27146826644
29796.23601632824	15083.032724958333	27390.54049604989	18907.142598292703	35765.24696507726	27964.989438818753	15487.011139726637	37320.000156584836	15887.13242088481	19985.4349991604	19661.766596109897	17781.939914126007	16704.000414798593	25340.25258763237	23141.587125586568	23253.824964652275	25701.40517921091	28144.917462173864	15303.722609305893	23228.395378878213	27476.555291600664	28338.527330573892	20310.43604229038	18633.9475003897	17222.76343860824	27664.69038391856	11122.169415399925	20925.430417813976	22251.334606193635	19726.572360436265
29792.086746033852	15083.032724958333	27390.54049604989	18907.142598292703	35754.789992078164	27964.989438818753	15452.018333799877	37320.000156584836	15887.13242088481	19985.4349991604	19661.766596109897	17781.939914126007	16704.000414798593	24972.63376671867	23106.226147559362	23253.824964652275	25701.40517921091	28097.323409617515	15303.722609305893	23196.26347361759	27451.427066481123	28338.527330573892	20310.43604229038	18633.9475003897	17222.76343860824	27664.69038391856	11117.392173719865	20867.756499587227	22251.209936668914	19686.756363194916
29689.640658870656	15083.032724958333	27390.54049604989	18907.142598292703	35718.88935545618	27947.35745029669	15385.74310156571	37238.48019033518	15887.13242088481	19795.263511236222	19661.766596109897	17781.939914126007	16671.751764173547	24909.7217010646	23102.81454725009	22689.766363354272	25630.55234669255	28097.323409617515	15303.722609305893	23152.62167496644	27351.87194907397	28242.21343667056	20310.43604229038	18149.386844385303	17202.67596109238	27664.69038391856	11074.559416929655	20754.095926293772	22251.209936668914	19602.09037169801
29680.906915854255	15083.032724958333	27381.455627081355	18780.914107545446	35320.826193955174	27947.35745029669	15385.74310156571	37028.011349888715	15887.13242088481	19064.68209674421	19644.354380384746	17770.853033523952	16651.425385794097	24893.73597592899	23102.652340150693	21965.51201754484	25630.55234669255	28053.52317489319	15303.722609305893	23128.249850065753	27312.841781398678	28242.21343667056	20218.771989185385	17860.39780165253	17202.67596109238	27651.768732480406	11043.060303263832	20674.363486141912	22242.967062754302	19590.20301611199
29660.23848275876	15031.728197097766	27361.01190060509	18780.914107545446	35320.826193955174	27886.627785709694	15379.069192319286	37028.011349888715	15862.192602418092	18841.435604060036	19627.79447073111	17759.707596007513	16619.675571835643	24845.048487586202	22957.082413211727	21964.862818762158	25593.644262664053	28053.52317489319	15282.843634943565	23105.584320315586	27303.868902404927	28226.251173347086	20218.771989185385	17860.39780165253	17169.944282826084	27614.483626964353	10958.926452842406	20674.363486141912	22224.2792958805	19590.20301611199
29608.241869908325	15029.091272494075	27343.80534576304	18744.453599561893	35320.826193955174	27886.41146004032	15347.442313448935	37028.011349888715	15862.192602418092	18841.435604060036	19545.02946686522	17685.35044036732	15681.68927653633	24823.411091754602	22957.082413211727	21841.926453402437	25506.511473918934	28044.807198894297	15282.843634943565	22939.52913608648	27247.134882707356	28125.865607426138	20186.05610868227	17806.885285546206	17118.83065938533	27614.483626964353	10911.710556140773	20674.363486141912	22142.427747779537	19568.33892001508
29558.948465958692	14982.798961208737	27335.520883499583	18744.453599561893	35312.2660063377	27860.25739560557	15347.442313448935	37028.011349888715	15860.290815552908	18841.435604060036	19535.353115865284	17685.35044036732	14073.976557414979	24759.50577578509	22957.082413211727	21749.858895287867	25464.804690722143	27966.667290150068	15282.576421828278	22939.52913608648	27247.134882707356	28125.865607426138	20155.00030957681	17782.613160976514	17118.83065938533	27570.090512471634	10911.710556140773	20674.363486141912	22099.59386948456	19462.343485257163
29558.948465958692	14971.099004353979	27335.520883499583	18743.699402656654	35148.851782414924	27860.25739560557	15344.7570302043	37010.06921251439	15858.692874540076	18839.553798054712	19529.422745408418	17685.35044036732	14073.976557414979	24757.230386136453	22881.51054323951	21749.858895287867	25464.804690722143	27966.667290150068	15178.271472693374	22939.52913608648	27221.63344069365	28125.865607426138	20150.186228240556	17782.613160976514	17118.83065938533	27556.817059686506	10911.710556140773	20671.476032767077	21957.01370877596	19462.343485257163
29558.424343004353	14967.11096837689	27335.520883499583	18710.995012006777	34326.87862442392	27860.25739560557	15344.7570302043	37005.21567425065	15858.692874540076	18839.553798054712	19335.78995416872	17683.93081121357	14073.976557414979	24756.05336078211	22881.51054323951	21749.858895287867	25464.804690722143	27929.70321011102	15161.369877444755	22877.742829450457	27221.095302840138	28125.865607426138	20137.645759025883	17782.509251746324	17118.83065938533	27543.548057977878	10869.980046126182	20627.935764223595	21749.86310828871	19462.343485257163
29088.118994791315	14966.097576281458	27320.089261366804	18684.281212407244	34300.31002632662	27809.859288333664	15336.962743199525	36981.601225856684	15811.030574490984	18798.731884498913	19335.78995416872	17683.93081121357	14026.000148748146	24704.393104484025	22849.17277774276	21710.292028545307	25443.836312580836	27888.990596836582	15161.306607534496	22877.742829450457	27177.281249395503	28097.171847295635	20111.081073585043	17739.07038320902	17104.508896117663	27536.302404433325	10869.980046126182	20627.935764223595	21745.180160761596	19435.793366735736
29088.118994791315	14918.55204218665	27307.07070979106	18684.281212407244	34273.35491505528	27809.859288333664	15308.226821008699	36973.072283329035	15788.681412188964	18798.731884498913	19335.78995416872	17649.311074215475	14018.689540248732	24704.006427477932	22848.643446949416	21710.292028545307	25443.836312580836	27888.990596836582	15147.453098842425	22877.742829450457	27176.5362958389	28025.90279973323	20110.976947039107	17739.07038320902	17053.9567000997	27519.507687841302	10867.950423558495	20627.935764223595	21744.363344210265	19403.430958769488
29088.118994791315	14857.551700221358	26032.774554112257	18671.7191335667	34272.83777326188	27779.66712075309	15291.219821157094	36902.650188625965	15788.681412188964	18717.27526339109	19281.330502782723	17595.606086831915	14018.689540248732	24639.56695165866	22823.09252824793	21520.424315687742	25437.61739008515	27868.56159310305	15132.675766230197	22792.758241114	27152.354025336317	28017.045092772034	19969.272309502405	17730.821528717024	17053.9567000997	27467.94719617563	10867.368254570618	20553.970424360203	21736.017534861207	19338.475650973396
29088.118994791315	14856.540351528361	25704.318094007904	18669.870300542378	34210.05278931335	27676.846007486318	15239.259799259702	36836.00750211039	15788.681412188964	18685.46116998132	19281.330502782723	17554.578040886896	14018.495070407624	24572.195238184966	22771.060725280844	21520.424315687742	25382.759078754407	27856.65455417064	15124.451487536891	22792.758241114	27087.841302129316	27945.234809454563	19967.687329555807	17684.85282066455	16976.16424260356	27422.10906935816	10775.204714133286	20525.87257265491	21595.851356397496	19313.94180462561
29034.51128010413	14856.540351528361	25661.99208632067	18655.228966948274	34210.05278931335	27676.846007486318	15181.194619696353	36836.00750211039	15761.410876425816	18685.46116998132	19281.330502782723	17502.225924587732	13991.260926489489	24567.062360395325	22743.090581113647	21520.424315687742	25382.759078754407	27819.870031590246	15078.591815672622	22780.830631256245	27087.841302129316	27945.234809454563	19967.687329555807	17664.95061286522	16961.846126417135	27404.897232136645	10764.599826592723	18668.410992135636	21556.201924975925	19286.37305881968
29034.51128010413	14856.540351528361	25661.99208632067	18655.228966948274	34096.08687588524	27651.01700601695	15181.194619696353	36836.00750211039	15685.162149410704	18682.58421285649	19193.28486687913	17500.54118324804	13991.260926489489	24564.50295613187	22743.090581113647	21520.424315687742	25382.759078754407	27819.870031590246	15078.591815672622	22569.786648860878	27087.388728116228	27945.234809454563	19966.733096004915	17664.95061286522	16961.846126417135	27401.172754564494	10764.599826592723	18497.312735643874	21556.201924975925	19279.448157942592
29034.51128010413	14820.563289493935	25661.99208632067	18643.01067980412	34096.08687588524	27651.01700601695	15181.194619696353	36836.00750211039	15685.162149410704	18682.58421285649	19122.188537074213	17327.36897031587	13984.593637176209	24564.50295613187	22683.798171619263	21514.22826635124	24908.311921737582	27812.37312263802	14945.17624411806	22569.786648860878	27082.35624950805	27755.18057418832	19939.199195576515	17664.95061286522	16961.846126417135	27194.12570005905	10740.44047553767	18497.312735643874	21519.255756986815	19279.448157942592
28994.243176724183	14793.399752309502	25642.070143965055	18599.394295904927	34084.726033700324	27603.53161877381	15150.16674051059	36741.481003543304	15685.162149410704	17506.277603642284	19122.188537074213	17327.36897031587	13958.63099404085	24551.570464640896	22683.798171619263	21258.172957473693	24908.311921737582	27750.229095848892	14945.17624411806	22569.786648860878	26982.4819906544	27726.912001279965	19936.588715826387	17657.26815234634	16926.28942308212	27110.99647477196	10658.316732753789	18496.470722968417	21512.489834173528	19213.80481728774
28860.96412442828	14711.808243520032	25579.870939741286	18493.48796540327	33972.607171767486	27266.447586244885	14950.91745042816	36581.87998909409	15608.25803467088	17313.26070937174	19049.006278590943	17214.895303822068	13909.967309136924	24366.409560481803	22641.71272014488	21117.897468296138	24859.10480445196	27730.582496973857	14945.17624411806	22532.15130268236	26886.00403324291	27726.912001279965	19806.43825900023	17565.169267185247	16817.98072930118	27106.473439220965	10654.695587352382	18490.724528666095	21494.45402449022	19129.566235274153
28853.8611085705	14711.808243520032	25579.870939741286	18493.48796540327	33972.607171767486	27266.447586244885	14763.196928898864	36581.87998909409	15580.803342282135	17299.478246152823	19030.63025801919	17175.581988853664	13907.850315140791	24362.133422437473	22620.155055828764	21117.897468296138	24834.393505853383	27715.419934630107	14944.748426519256	22502.576952662377	26886.00403324291	27671.454982668467	19806.43825900023	17565.169267185247	16814.64168303227	27077.927824892602	10622.985024691012	18465.387110003445	21487.467747462237	19097.953404631127
28837.1204832201	14673.702677372055	25579.870939741286	18479.766869609608	33972.607171767486	27266.447586244885	14763.196928898864	36581.87998909409	15580.803342282135	17299.478246152823	18991.098320294062	17175.581988853664	13907.850315140791	24281.613002678954	22614.583825778405	21117.118221929224	24816.252636308553	27709.024597937518	14864.769501668772	22502.576952662377	26886.00403324291	27156.983216309876	19783.15251708462	17565.169267185247	16814.64168303227	27077.927824892602	10618.75842624206	18432.656293667926	21486.991686658508	19097.953404631127
28837.1204832201	14673.702677372055	25557.061482945188	18479.766869609608	33818.66186569283	27261.692374363527	14740.968411600177	36560.88318088881	15580.803342282135	17060.822554510367	18969.703470896417	17175.581988853664	13761.850393477776	24059.42087378234	22534.41002441712	20836.6972641552	23739.015784921186	27551.005930704036	14858.947477588408	22423.019513529256	26782.971936394337	26970.10140768909	19724.643517222026	17384.63666821343	16803.05759180029	26974.980669280198	10583.081158082514	18405.694929010522	21419.98207605355	19082.252885567523
28837.1204832201	14621.757046909555	25554.818019949216	18423.974659245887	33818.66186569283	27149.529085535636	14728.631506987927	36489.77197699996	15551.369516153052	17018.678010441297	18961.35976357077	17135.46849345175	13700.360400312655	23981.44789079461	22534.41002441712	20833.880542575116	23518.054136499075	27534.491940175463	14785.93631594847	22359.983247622327	26782.971936394337	26929.64572740849	19695.888219365832	17335.84378144522	16780.22215984855	26954.945754483608	10564.65405796931	18351.787328504644	21390.550795640545	19042.71159097625
28835.5654328788	14621.757046909555	25554.818019949216	18421.29563614769	33818.66186569283	27149.529085535636	14728.631506987927	36489.77197699996	15549.834136303401	17018.678010441297	18893.2362437954	17135.46849345175	13700.360400312655	23964.295895043928	22533.249904760218	20833.880542575116	23516.76062538012	27534.491940175463	14520.087241525707	22358.18798157384	26782.971936394337	26929.64572740849	19695.888219365832	17335.84378144522	16771.634592786893	26954.945754483608	10564.65405796931	18351.787328504644	21390.47019411333	19040.372203448926
28800.701617863306	14621.653653462417	25544.8068440505	18374.906483645747	33513.26469801856	27064.354780961152	14703.284882282442	36489.77197699996	15549.834136303401	16824.029253017332	18777.346455237468	17058.669456373	13654.218884754717	23964.255206104695	22494.242491564113	20675.571898370607	23479.490862916515	27449.249445438843	14520.087241525707	22296.457416019344	26712.782094756454	26806.20333384627	19547.568286546204	17335.84378144522	16746.487337642164	26927.83365044428	10463.407384017733	18280.856984526396	21371.509431256156	19008.438444055362
28506.005909086463	14552.55988621312	25509.988795620913	18374.906483645747	32855.10208925091	27064.354780961152	14686.624172166808	36446.824164217345	15508.715331012272	16824.029253017332	18777.346455237468	17058.669456373	13654.218884754717	23951.768738042745	22490.781960728462	20675.571898370607	23469.949743377132	27438.27667486777	14510.342318998964	22296.457416019344	26631.505637904327	26791.194715883586	19547.568286546204	17272.947218607893	16603.1124097632	26863.22183149705	10448.896232435445	18266.889215131832	21299.377965018786	18980.5583446606
28428.556969537894	14552.55988621312	25469.925583631204	18371.221834272717	32853.99829136893	27064.354780961152	14685.677169091708	36325.02264033174	15508.715331012272	16824.029253017332	18777.346455237468	17058.390288890925	13622.012753622936	23889.351325127398	22475.674932574595	20675.571898370607	23469.949743377132	27399.246347740493	14510.342318998964	22296.457416019344	26631.505637904327	26771.59043744445	19501.204077966024	17270.951687899593	16594.074596494804	26863.22183149705	10395.83821873315	18252.165853279173	21299.377965018786	18960.98832778115
28428.556969537894	14495.085685143944	25464.207417687132	17260.27589290621	32817.31879514532	27045.9535287981	14684.032720996842	36325.02264033174	15458.374647765655	16824.029253017332	18650.996456954297	17056.32832635749	13622.012753622936	23889.351325127398	22469.631771577064	20675.571898370607	23456.986333262037	27181.92576731778	14485.211725876141	22179.01034674415	26631.505637904327	26271.4978664458	19462.253852407273	17262.16914727698	16594.074596494804	26856.394554989245	10395.83821873315	18251.621873365264	21299.377965018786	18952.95473608142
28428.556969537894	14487.02958375762	25464.207417687132	17233.81957373633	32817.31879514532	27045.9535287981	14680.756275332717	36321.24480334709	15424.029202798958	16824.029253017332	18650.996456954297	17007.376235620653	13618.747038712487	23889.07692005455	22408.02363049667	20675.571898370607	23456.986333262037	26926.73621816991	14446.008248294724	22174.513534861326	26631.505637904327	26094.77794081948	19462.253852407273	17256.895414637558	16594.074596494804	26844.42005753711	10395.83821873315	17826.22129742564	21299.377965018786	18912.92507225287
28428.556969537894	14487.02958375762	25299.22605400552	17163.058340092306	32817.31879514532	27033.385701857806	14667.048616726042	36270.15530990434	15367.977654620128	16791.21919693553	18539.624733739503	17007.098929666274	13578.29025218007	23888.95656588252	22386.385056447092	20655.450374444266	23417.118048122906	26234.43640944066	14446.008248294724	22150.290670201506	26442.2772625342	26094.77794081948	19460.307483816458	17256.895414637558	16561.842688958684	26837.023447189928	10395.83821873315	17108.365892365393	21224.840884621273	17410.39723167506
28384.072343959353	13475.654523399156	25299.22605400552	17134.670522913555	32787.01009565475	27024.15177054804	14646.025925904576	36270.15530990434	15367.977654620128	16741.979979107156	18539.624733739503	16967.76924505059	13550.196550282164	23856.94444569739	22375.101885871678	20649.99957198906	23399.968141499154	26122.41865889622	14378.386346162792	22115.655182950086	26436.88571482086	26065.63299319057	19201.937758037675	17163.362022970723	16561.842688958684	26729.70415369866	10179.356492755845	17108.365892365393	21221.997977418872	17221.72987939189
28384.072343959353	13303.087484804164	25247.53983389682	17091.725064020862	32692.753342577056	27000.074071438754	14625.764417389993	36245.18554700517	15366.185669399652	16658.943301277006	18539.624733739503	16961.85596824712	13532.952944871427	23788.750307674018	22356.084068474505	20553.527775424085	23321.191082874207	26110.205222564768	14378.386346162792	21992.308187559192	26436.88571482086	25944.34078453644	19201.937758037675	17163.362022970723	16545.80840035995	26729.70415369866	10179.356492755845	17048.66993256143	21139.91114432947	17221.72987939189
28384.072343959353	13282.714388238255	25247.53983389682	17012.32248899837	32192.405147561687	27000.074071438754	14625.764417389993	36227.83270894178	15366.185669399652	16539.484409938093	18539.624733739503	16921.532793796076	13484.356019675848	23731.205242502005	22354.432185255162	20332.018694575134	23321.191082874207	25977.09229266365	14378.386346162792	21992.308187559192	26432.03262854525	25944.34078453644	19201.937758037675	17123.466003394948	16545.80840035995	26717.574615813213	10179.356492755845	17047.538371134244	21139.91114432947	17212.290861591588
28301.979031313465	12968.99032551174	25247.53983389682	17012.32248899837	32192.405147561687	26887.92347134594	14600.383981234521	36200.871668261534	15307.283087895965	16535.787957544206	18468.01057216148	16907.142893380464	13460.43996902788	23676.53718384647	22268.051090515906	20332.018694575134	23321.191082874207	25855.074167933657	14275.967785655725	21992.308187559192	26432.03262854525	25943.34222669994	19086.742094211822	17029.36824445221	16533.99119869965	26696.775126158478	10105.63733962415	16133.147427626593	21139.91114432947	17180.51922156949
28158.134841235227	12920.186287959586	25214.98655861589	16923.180049750274	32126.41865928178	26783.89456313509	14496.598714530972	36163.99039854533	15193.955494725556	16517.063297674467	18468.01057216148	16907.142893380464	13460.43996902788	23617.237035450522	22162.72636167378	20211.425584512686	23317.87499976299	25851.186311649133	14248.110740965096	21988.188629771557	26378.84239042555	25863.186695661105	19037.42938622281	17016.41569380334	16432.127950250506	26627.373000422827	10105.63733962415	16127.882215471454	21110.213805924606	17139.571079528487
28158.134841235227	12903.036860894668	25045.362962100942	16919.021424646366	32051.606410164346	26643.392762267085	14496.598714530972	36114.007607088475	15193.955494725556	16337.641591870135	18468.01057216148	16833.77090522896	13320.643142539695	23556.321551160217	22131.199530955644	20211.425584512686	23234.188490389253	25831.099674809037	14248.110740965096	21976.120871302443	25839.049527020146	25774.287966141208	19030.732099690184	16946.74642272506	16432.127950250506	25753.302184515465	10059.378888131327	16127.882215471454	21066.186608032047	17122.60027117946
28116.71032143087	12897.599710887729	25038.319817787466	16845.99017890329	32051.606410164346	26643.392762267085	14484.490386276108	36009.918092534805	15193.955494725556	16337.641591870135	18422.722029335913	16826.11219648683	13267.751539378982	23556.321551160217	22131.199530955644	20193.03882390897	23234.188490389253	25799.426809792007	14248.110740965096	21965.117397976068	25832.3905195126	25649.812154217427	18993.260154261763	16946.74642272506	16369.574617351405	25749.19632556884	10057.14667846501	16016.754008476535	21049.5162116557	17122.60027117946
28109.060381572035	12897.599710887729	25036.695843769612	16845.99017890329	32035.309331551565	26643.392762267085	14484.490386276108	36004.430306481336	15137.029069394284	16337.641591870135	18422.722029335913	16826.11219648683	13267.751539378982	23479.289163762314	22131.199530955644	20193.03882390897	23234.188490389253	25797.005060867	14248.110740965096	21931.883295489682	25832.3905195126	25649.812154217427	18993.260154261763	16946.74642272506	16369.574617351405	25749.19632556884	10057.14667846501	16008.149217122107	21049.5162116557	17089.678793976393
28057.084462393083	12883.84398857461	25036.695843769612	16845.99017890329	31997.972901259884	26643.392762267085	14484.490386276108	35956.819219324476	15137.029069394284	16337.641591870135	18422.722029335913	16802.476169913327	13200.077173841024	23427.513218982756	22131.199530955644	20180.576548058783	23234.188490389253	25728.868436168214	14248.110740965096	21830.06440057996	25832.3905195126	25599.322453653735	18993.260154261763	16909.186590877584	16366.882935825639	25548.72619492117	10027.886808388914	16008.149217122107	21046.698183221284	17067.44496476285
28037.328354195288	12865.703622356436	25022.961989168674	16845.99017890329	31730.117950761298	26643.392762267085	14484.490386276108	35956.819219324476	15096.861833276118	16320.35545656708	18422.722029335913	16797.68921160562	13200.077173841024	23427.513218982756	22113.657825847116	20178.223164482013	23195.632726758868	25727.780743602907	14231.728485867072	21828.0128583905	25817.49703336433	25563.127704867886	18963.960710052626	16903.980946400854	16366.882935825639	25544.62550641767	10027.886808388914	16001.857484484814	21014.743970878706	17040.523784434008
28037.328354195288	12655.171123442307	25014.438111560186	16772.640833158865	31563.157455514236	26568.78634219515	14484.490386276108	35892.91338388642	15049.53026442514	16168.194539222593	18329.267720579403	16797.68921160562	13144.740484772548	23313.97958702664	22035.552718837713	20176.117831320502	23195.632726758868	25592.18468207526	14175.32764153527	21823.3896468122	25817.49703336433	25502.509854251206	18948.724719503676	16903.59074093697	16365.887480191972	25544.62550641767	10027.83792718583	15996.515479041713	20913.384289262016	17003.11299353023
28035.021502590585	12655.171123442307	25006.52930323234	16772.640833158865	31562.234469864477	26568.78634219515	14464.075717291063	35864.538888191964	15049.53026442514	16168.194539222593	18327.053666230036	16746.001989294324	13144.740484772548	23313.97958702664	22035.552718837713	20171.406021072347	23195.632726758868	25592.18468207526	14175.32764153527	21820.335772389564	25803.876779974995	25502.509854251206	18941.436960944844	16903.59074093697	16355.64254534526	25544.62550641767	10019.513731538975	15968.293956608222	20913.384289262016	16982.904335210154
27884.673584999768	12655.171123442307	24974.60085393292	16772.640833158865	31562.234469864477	26568.78634219515	14462.789274354887	35732.694086859374	15049.53026442514	16141.464689550763	18173.09795379991	16730.331612963837	13112.078473331814	23308.823169899777	21938.801825269067	20028.18064049524	23189.07354569866	25518.215005221096	14143.502005983304	21785.40737850538	25782.679823131057	25466.646451929806	18924.224012734372	16858.79409675565	16341.733208614627	25473.64369169307	10010.442767487524	15962.991425350823	20910.498936162458	16946.911330002513
27884.673584999768	12655.171123442307	24974.60085393292	16759.877579632317	31509.799119687494	26541.35646966814	14242.234179473267	35671.989080451734	15029.049912104652	16141.464689550763	18173.09795379991	16730.331612963837	13056.220053239433	23308.823169899777	21938.801825269067	20028.18064049524	23180.514881294577	25393.335806376504	14141.643367989338	21785.40737850538	25447.090580601758	25466.646451929806	18924.224012734372	16858.79409675565	16329.125687493746	25473.64369169307	10010.442767487524	15961.710485161842	20905.851565643577	16946.911330002513
27567.018354470092	12609.676083842529	24974.60085393292	16747.767696032857	31509.799119687494	26541.35646966814	14242.234179473267	35658.98863511308	15028.445116983537	16133.87651854542	18173.09795379991	16730.331612963837	13056.220053239433	23306.501727607854	21812.036058697002	20028.18064049524	23126.678141296525	25393.335806376504	14077.28150434218	21722.769343084863	25447.090580601758	25457.26239285158	18922.392789117093	16804.752414667197	16269.094649598057	25473.64369169307	10010.442767487524	15922.782311934418	20902.61203568642	16946.911330002513
27567.018354470092	12609.676083842529	24974.60085393292	16739.140499461733	31460.895914070043	26541.35646966814	14242.234179473267	35655.71267065308	15028.445116983537	16124.434722502114	18084.69893296763	16730.331612963837	13056.16662448852	23306.402346180883	21812.036058697002	20028.18064049524	23126.678141296525	25392.841902266624	14065.214198439526	21711.912739985673	25447.090580601758	25454.61534351092	18892.662288317326	16804.752414667197	16269.094649598057	25428.2542718511	9992.434062496106	15871.771670901555	20870.2039145634	16850.895206459558
27567.018354470092	12576.186225009558	24973.290718426597	16739.140499461733	31460.895914070043	26541.35646966814	14242.234179473267	35655.71267065308	14861.87496585752	16066.798643529743	18084.69893296763	16680.30645149128	13043.525584184317	23237.57871766784	21812.036058697002	20027.4726616124	23126.678141296525	25392.841902266624	14045.965389271521	21704.771870534445	25447.090580601758	25407.458131667976	18883.3123254097	16804.752414667197	16269.094649598057	25413.871318111465	9972.488498256967	15871.771670901555	20870.2039145634	16850.895206459558
27567.018354470092	12412.243930363462	24893.02102674797	16632.76883453221	31451.14314397693	26445.88602268776	14172.590516902626	35644.119676619965	14861.87496585752	16061.62279836787	18048.697836003787	16615.968261748636	13026.618964157176	23232.741323463757	21678.277032643877	19690.56467708292	23099.660830137047	25199.096182048957	14021.604550943239	21701.437164133902	25391.869124336776	25214.29943760295	18795.713242130263	16785.915859854773	16244.975930819992	25190.39321095012	9945.419593476512	15871.771670901555	20787.682209045066	16778.742032909664
27557.71222993419	12412.243930363462	24893.02102674797	16628.64899073689	31383.856165321606	26422.558148909036	14172.590516902626	35633.04789008331	14858.904913301894	16028.832168722069	18030.811916855313	16606.11796330281	12965.676153613653	23232.741323463757	21678.277032643877	19690.56467708292	23092.76457064772	25170.538347492802	13989.414418830796	21623.030514233174	25382.148476090744	25214.29943760295	18792.29079311694	16741.76179002076	16227.236936985553	25190.39321095012	9937.928242909615	15840.278563699301	20787.682209045066	16762.353836026712
27557.71222993419	12379.481493196416	24889.33891378994	16622.37218378016	31375.892640338603	26419.762202778857	14172.590516902626	35610.396884018315	14857.770709228475	15967.536547298032	18030.811916855313	16606.026645426376	12955.740851551436	23232.741323463757	21678.277032643877	19690.56467708292	23067.33380645621	25167.196326661622	13989.414418830796	21612.55377090068	25339.516113958456	25214.29943760295	18791.63465714887	16741.76179002076	16227.236936985553	25190.39321095012	9930.509482040288	15838.027418476191	20784.577204890487	16762.353836026712
27557.71222993419	12378.564493336553	24795.00034555319	16622.37218378016	31344.5318259322	26380.646932335534	14121.587257623492	35610.396884018315	14833.65625299154	15966.483696271514	17994.635908536893	16592.044257857204	12954.22084990411	23228.929002589914	21678.277032643877	19690.56467708292	23067.33380645621	25040.59136700251	13976.279412502605	21573.150134353673	25339.516113958456	25164.224313598155	18785.509423926556	16724.35144978468	16211.64763175075	25085.385923279253	9914.760167888033	15750.447944053012	20784.577204890487	16632.29291418892
27552.605200681446	12355.800419821939	24795.00034555319	16597.205912800808	31327.893672675647	26380.646932335534	14121.587257623492	35607.752222114694	14822.93708805146	15163.70305660623	17994.635908536893	16583.13190856605	12953.353059741781	23187.355022095366	21678.277032643877	19689.231278709234	23040.964210126276	25031.35847849052	13976.279412502605	21571.530630428642	25339.516113958456	25164.224313598155	18785.509423926556	16723.315453342864	16211.452264737569	25085.385923279253	9914.760167888033	15744.178479518125	20773.740986467434	16632.29291418892
27533.13908300343	12355.800419821939	24795.00034555319	16597.205912800808	31291.63011012797	26378.89721699721	14104.354318636728	35606.42240184221	14812.991848465434	15153.815395645872	17994.635908536893	16578.563597630244	12953.353059741781	23187.355022095366	21672.59309812334	19664.092016512834	23040.964210126276	25031.35847849052	13968.404752670414	21571.530630428642	25339.516113958456	25164.224313598155	18785.509423926556	16722.45698608201	16179.793363893496	25085.385923279253	9902.061821835014	15715.48748080817	20714.821048040994	16632.29291418892
27533.13908300343	12354.662848570639	24784.241368660194	16571.1724207472	31291.63011012797	26355.092465570608	14104.354318636728	35587.26005369349	14812.991848465434	15153.815395645872	17994.635908536893	16509.650402431143	12912.73616603242	23170.219137180862	21632.06154209121	19643.242685726087	23037.25179167894	25031.35039948069	13968.404752670414	21444.690531184915	25327.672017294262	25018.13660567097	18751.384937628987	16722.35489225723	16179.793363893496	25081.95639743981	9901.041935706467	15679.07940518623	20714.821048040994	16578.05261262087
27496.578241607407	12299.01643699775	24762.432010869812	16536.808274366107	31229.336874574612	26355.092465570608	14094.031386056678	35546.42689321101	14812.991848465434	15137.27561578299	17967.92679506939	16509.650402431143	12900.07870901844	23170.219137180862	21597.89104102402	19581.43285844712	22942.44323409754	24949.410532039154	13903.068332798484	21442.29332475724	25272.27620583474	25018.13660567097	18671.637338189976	16685.417971517232	16157.651936240838	25062.758195724116	9881.049697941684	15642.287816619963	20668.703401109247	16578.05261262087
27496.578241607407	12299.01643699775	24758.61416366622	16536.808274366107	31229.336874574612	26355.092465570608	14093.203977951227	35546.42689321101	14812.991848465434	15130.704988917754	17967.92679506939	16480.8129633909	12900.07870901844	23115.4167958592	21554.4390838684	19581.43285844712	22942.44323409754	24946.844386743203	13903.068332798484	21430.547436009005	25272.27620583474	25004.915482239772	18671.637338189976	16685.417971517232	16157.651936240838	25032.11533633369	9881.049697941684	15642.287816619963	20668.703401109247	16578.05261262087
27374.74145175749	12299.01643699775	24750.19963652009	16536.808274366107	31105.14899961677	26318.066422289932	14086.879358817236	35498.95689922437	14812.991848465434	15130.704988917754	17917.09167093393	16465.65057358569	12840.301613024816	23115.4167958592	21510.193920090467	19545.233153719317	22942.44323409754	24946.844386743203	13903.068332798484	21430.547436009005	25210.07750684933	25003.885124021293	18671.637338189976	16685.40559830657	16143.912464554098	25022.9598918242	9875.259405299092	15642.287816619963	20617.561226111513	16570.423547172824
27374.74145175749	12299.01643699775	24706.816828519844	16536.808274366107	31105.14899961677	26318.066422289932	14084.713475794248	35486.525780056094	14787.024996317907	15130.704988917754	17917.09167093393	16465.65057358569	12840.301613024816	23115.4167958592	21510.193920090467	19545.233153719317	22942.44323409754	24946.844386743203	13820.26536228566	21430.547436009005	25079.658476957484	25003.885124021293	18671.637338189976	16685.40559830657	16130.27702299946	25022.9598918242	9785.080105436824	15642.287816619963	20616.56130317575	16570.423547172824
27374.74145175749	12237.071627198358	24685.92239916225	16531.159957282034	31105.14899961677	26293.19492281431	14016.57516282567	35427.20426544725	14766.944207540873	15093.988508962699	17907.98580182974	16437.504355438283	12824.885310273303	23113.57634062344	21510.193920090467	19545.233153719317	22875.314704910685	24874.735851378893	13820.26536228566	21345.79237874411	25079.658476957484	24893.814414793942	18588.021605218088	16549.791666173955	16074.914846687632	24996.25205965895	9785.080105436824	15619.171151923767	20605.781549364696	16553.732853176974
27356.09399472833	12204.410117885544	24654.627779564842	16481.35730370912	31022.827030275836	26243.89183951322	14016.57516282567	35427.20426544725	14742.219807392194	15061.356508447847	17907.98580182974	16437.504355438283	12824.885310273303	23038.733102218983	21485.897842073147	19542.298899526726	22875.314704910685	24874.735851378893	13812.901771736182	21345.79237874411	25079.658476957484	24893.814414793942	18588.021605218088	16549.791666173955	16074.914846687632	24996.25205965895	9785.080105436824	15617.09562919626	20528.835010898067	16553.312258794416
27322.83246353533	12126.353973276638	24625.641810006084	16430.63214094432	30912.553115313603	26243.89183951322	13994.363761594033	35304.31371160303	14738.490438890003	14949.62564079706	17894.71927495183	16397.800689093616	12789.118542104607	22988.790269602156	21425.02202851516	19493.192809017284	22797.23596815274	24802.999130915894	13753.866292199631	21345.79237874411	25026.079747544012	24893.814414793942	18547.15587422684	16506.010457065066	16051.183919671093	24953.299089877804	9743.925295635367	15524.978085253562	20526.596670464132	16471.945339428145
27299.48353247164	12120.357697018755	24625.641810006084	16430.63214094432	30912.553115313603	26243.89183951322	13987.135801533592	35304.31371160303	14738.490438890003	14949.62564079706	17876.50065552328	16385.93313786949	12789.118542104607	22988.790269602156	21425.02202851516	19493.192809017284	22795.393623114236	24802.999130915894	13741.633066025704	21345.79237874411	25026.079747544012	24883.465747570648	18545.299035146138	16503.67989831243	16025.016868759169	24946.462603255684	9743.925295635367	15518.233971066673	20526.596670464132	16471.945339428145
27299.48353247164	12086.32475851815	24612.160713080586	16428.33494864276	30887.8152749401	26217.42869253548	13987.135801533592	35304.31371160303	14738.490438890003	14949.62564079706	17863.482571083325	16338.721335773058	12770.081673001181	22946.208737650366	21394.33731672317	19429.649965593162	22795.393623114236	24750.695340814524	13726.420962625576	21332.346515548244	24794.878098297762	24842.924292009127	18519.988694996868	16503.67989831243	16025.016868759169	24932.2592962799	9743.588322928994	15518.233971066673	20526.596670464132	16442.915533116102
27226.098412589585	12086.32475851815	24541.34812010267	16418.658637759716	30857.87507492132	26135.113028101787	13942.028544459961	35197.103143366076	14644.225272679743	14935.976934977612	17832.59699847506	16322.764241570587	12713.25618216794	22946.208737650366	21394.33731672317	19429.649965593162	22684.82432504838	24693.764574710432	13689.576134342897	21278.77049972452	24794.878098297762	24806.983117208587	18519.988694996868	16462.805493881264	15957.657197947385	24854.37399986932	9658.576966325312	15497.854807430751	20479.546517404106	16407.149794705845
27224.73521216637	12059.08274793332	24541.34812010267	16404.028466629137	30857.87507492132	26135.113028101787	13936.77184591118	35197.103143366076	14616.786864677484	14929.52330708613	17788.257194885417	16314.543803189887	12672.301305436797	22944.11900087765	21366.10826855065	19342.807819009664	22669.606258186144	24679.87529251395	13689.576134342897	21278.77049972452	24749.269197339694	24742.30620962091	18442.16710412995	16444.333810108976	15943.381307939084	24852.858330037194	9658.576966325312	15497.854807430751	20454.183810376915	16406.61802213352
27224.73521216637	12059.08274793332	24541.34812010267	16384.18042743856	30857.87507492132	26135.113028101787	13936.77184591118	35197.103143366076	14616.786864677484	14916.446597161132	17788.257194885417	16300.583756978598	12672.301305436797	22906.083038471843	21366.10826855065	19342.807819009664	22669.606258186144	24679.87529251395	13689.576134342897	21278.77049972452	24723.723016883527	24742.30620962091	18442.16710412995	16444.333810108976	15943.381307939084	24852.858330037194	9628.796941316506	15497.854807430751	20422.49256149314	16406.61802213352
27158.158552991343	12056.585703081864	24525.971590060195	16384.18042743856	30841.62047755372	26135.113028101787	13936.77184591118	35178.033891548475	14616.786864677484	14897.621890667431	17788.257194885417	16300.583756978598	12589.11286922496	22895.77514440638	21344.10546695775	19342.807819009664	22654.802057752226	24677.386496326286	13675.098766876978	21278.77049972452	24715.355859284722	24742.30620962091	18442.16710412995	16437.005035266087	15893.228891564358	24813.767934451032	9628.796941316506	15484.969355337795	20422.49256149314	16406.61802213352
27158.158552991343	12054.478009966355	24525.971590060195	16384.18042743856	30841.62047755372	26135.113028101787	13936.77184591118	35178.033891548475	14616.584297040248	14894.89543549135	17788.257194885417	16300.583756978598	11364.476551525006	22799.67767493595	21344.10546695775	19342.807819009664	22654.50969729518	24677.386496326286	13675.098766876978	21264.734829165285	24715.355859284722	24735.45862230149	18442.16710412995	16437.005035266087	15893.228891564358	24813.767934451032	9626.172188641358	15471.305293267986	20422.49256149314	16318.618170826496
27102.83787650754	12043.549366502477	24525.971590060195	16384.18042743856	30766.90974398097	26130.016945480198	13936.77184591118	35154.10276736536	14608.420533905783	14812.60759757073	17782.068667659492	16300.583756978598	11354.687444570076	22799.67767493595	21321.641072493258	19166.821043652326	22630.340752789107	24664.42094916461	13665.204193856678	21172.712230753154	24715.355859284722	24720.569651883146	18440.20962257782	16433.869950597094	15876.146912305398	24785.98237224446	9599.590634696293	15471.305293267986	20422.185599669316	16318.618170826496
27102.83787650754	12043.549366502477	24501.325646564335	16384.18042743856	30766.90974398097	26103.4611403792	13920.790972010052	35126.76171680269	14600.796852377045	14757.719065498579	17780.026361227785	16300.583756978598	11354.687444570076	22799.67767493595	21321.641072493258	19166.821043652326	22624.519598243576	24664.42094916461	13665.204193856678	21172.712230753154	24709.547517676234	24715.826985533495	18438.382303822968	16433.869950597094	15876.146912305398	24785.98237224446	9599.590634696293	15471.305293267986	20422.185599669316	16318.618170826496
27083.757048781023	12043.549366502477	24501.325646564335	16384.18042743856	30715.708410058534	26098.021449724078	13920.790972010052	35055.45385555485	14544.070526510803	14757.719065498579	17773.2208292777	16253.39674804664	11331.300025247258	22693.762816988827	21321.641072493258	19126.10457189595	22624.519598243576	24563.420570680424	13637.200470459396	21172.548687325383	24585.603038477573	24696.680033800443	18438.382303822968	16407.852227263385	15856.19844724986	24785.98237224446	9596.409130351098	15460.619940311779	20357.571102127662	16318.618170826496
27080.044158106062	12038.19211453827	24430.897167559993	16358.533410678898	30673.36924237774	26065.4266503893	13889.898534787371	35055.45385555485	14544.070526510803	14757.719065498579	17766.205080081934	16253.39674804664	11322.407526149555	22693.762816988827	21254.90549116021	19126.10457189595	22624.519598243576	24563.420570680424	13633.89790338497	21172.548687325383	24585.603038477573	24663.905635117266	18383.186671942163	16407.852227263385	15853.84561427158	24730.236277473985	9589.523857466671	15460.547772688922	20344.1189430299	16318.618170826496
27036.13045003876	12026.115538832717	24412.043427757177	16354.587040223838	30673.36924237774	26058.55570684157	13889.898534787371	35022.30698873341	14518.34425945676	14750.31888396251	17759.345014340422	16253.39674804664	11313.276304328594	22693.762816988827	21251.173588599428	19126.10457189595	22611.962444789784	24562.3688627413	13633.89790338497	21161.436753322672	24530.31690047162	24645.329649549094	18378.79172826543	16380.336514087148	15844.200794952492	24721.83483685881	9584.76408673227	15425.44959324215	20320.893564914793	16312.832660254408
27036.13045003876	11936.522795944133	24355.692422597996	16313.238045816608	30637.99782517742	25950.76439327513	13881.288132450058	35022.30698873341	14518.34425945676	14726.4202398456	17751.541496048674	16245.5922263262	11295.20364834251	22668.51428937169	21215.03372587895	19115.87383258667	22584.793116118177	24499.040059808973	13631.665634086963	21147.003565056017	24530.31690047162	24610.11866607575	18359.456744427585	16380.336514087148	15844.200794952492	24693.161150034037	9569.839461109937	15424.997801676804	20253.932180916527	16278.689933299926
27008.34701349352	11934.391929166697	24353.055229090587	16300.34343566342	30623.560210993404	25945.774615754628	13846.949146431598	34984.11112030066	14504.309221938936	14671.081092882449	17728.081114523364	16201.578683793	11223.416375814151	22622.242455588654	21205.368640143843	19045.704510265357	22567.363148384404	24484.901069358304	13622.22178970152	21105.781745521945	24513.949500314648	24539.69425208338	18336.726433337677	16301.897681168133	15807.067770059719	24671.226623989816	9539.402035510762	15398.757053785068	20248.120359424887	16260.2302044416
26993.45200771495	11934.391929166697	24324.4017441962	16212.592394854215	30511.090974624003	25933.559039497693	13846.949146431598	34963.76851619716	14440.71874265258	14671.081092882449	17654.843085576176	16201.578683793	11209.419672852757	22614.67585324191	21179.373801291164	19029.504192378212	22493.878255377804	24439.021831814793	13601.088322831647	21067.13044796719	24388.716743177687	24539.69425208338	18322.215658241024	16257.76811325498	15769.561993007079	24642.626977274027	9466.714568484244	15382.430025570276	20228.872361492675	16259.780516892584
26165.249281920685	11898.042693253252	24310.349689884828	16212.592394854215	30510.04648531118	25896.480755286993	13840.331004152322	34962.406029660124	14440.71874265258	14627.19675782037	17645.61184824261	16201.578683793	11198.05420282804	22573.236251328333	21135.648616238337	19029.504192378212	22490.7191200374	24333.63967460431	13569.42696228825	21037.604418497114	24388.716743177687	24539.69425208338	18307.098264843105	16257.76811325498	15769.561993007079	24630.278193363007	9466.714568484244	15370.18241679582	20195.420752010734	16209.151688952217
26004.17651254991	11898.042693253252	24273.29629819653	16212.592394854215	30487.962503730716	25896.480755286993	13840.331004152322	34962.406029660124	14389.932415033056	14627.029998318296	17645.61184824261	16201.578683793	11185.64020082153	22573.236251328333	21123.645835268508	19029.504192378212	22490.7191200374	24333.63967460431	13569.42696228825	21034.09914367818	24388.716743177687	24534.83536086436	18307.098264843105	16257.76811325498	15769.561993007079	24630.278193363007	9466.714568484244	15271.762862278958	20195.420752010734	16209.151688952217
25975.197631953546	11898.042693253252	24272.935433754363	16212.592394854215	30452.16809396014	25839.575336302467	13840.331004152322	34962.406029660124	14389.932415033056	14621.54648845166	17645.61184824261	16201.578683793	11123.455129499782	22565.567750589933	21123.645835268508	19021.330093576784	22458.703810390132	24333.63967460431	13500.083823634151	21006.928200008864	24388.114482747224	24529.213101401743	18296.250209059428	16227.165043586287	15733.19186003495	24630.278193363007	9466.714568484244	15271.762862278958	20195.420752010734	16188.956095622438
25975.197631953546	11898.042693253252	24272.935433754363	16212.592394854215	30450.996000409923	25839.575336302467	13840.331004152322	34935.10147031617	14378.405385708416	14621.54648845166	17645.61184824261	16196.194261588082	11123.455129499782	22565.567750589933	21123.645835268508	19013.805723813497	22458.703810390132	24333.63967460431	13500.083823634151	21006.928200008864	24388.114482747224	24525.466292154415	18284.190347401283	16227.165043586287	15733.19186003495	24630.278193363007	9466.714568484244	15271.648091992734	20195.420752010734	16188.401482384543
25975.197631953546	11898.042693253252	24269.10409653994	16212.592394854215	30450.79095531184	25528.993891400172	13717.1828009382	34934.8957757282	14373.451866999583	14584.333035433814	17645.61184824261	16196.194261588082	11123.455129499782	22565.567750589933	21123.645835268508	19013.805723813497	22438.554057984915	24161.992473029386	13500.083823634151	20966.495416859656	24388.114482747224	24488.643873838515	18284.190347401283	16210.39592632471	15708.31298437896	24630.278193363007	9466.714568484244	15271.648091992734	20134.26925096767	16184.405899245958
25884.486339692707	11863.604343694684	24192.025592871625	16160.996023931044	30403.09394550328	25528.993891400172	13717.1828009382	34909.99472403179	14359.053052964573	14528.555474458575	17631.90165013988	16151.157525751798	11070.913301814564	22507.288135727325	21075.27811888597	18926.390780618716	22411.81026509744	24161.992473029386	13493.237901777142	20966.345398135636	24388.114482747224	24457.736653723558	18226.33266095895	16209.82130255678	15708.31298437896	24528.542789465544	9442.763905469597	15271.430194751698	20123.264289289895	16126.135531092075
25884.486339692707	11857.976138398992	24192.025592871625	16160.996023931044	30377.185243648146	25528.993891400172	13717.1828009382	34808.64860598168	14345.794109540055	14528.555474458575	17564.8273309094	16151.157525751798	11070.913301814564	22494.234870655557	21075.27811888597	18926.390780618716	22405.758234419154	24023.20347045119	13406.381096330259	20952.3729846652	24342.070975656934	24457.736653723558	18219.85114799099	16199.484466551314	15663.666344639714	24528.542789465544	9434.839495718757	15251.645222257728	20109.86626649357	16084.706495685126
25866.39465055175	11843.32956070053	24192.025592871625	16152.894021327698	30376.534915739114	25509.38993913291	13717.1828009382	34808.64860598168	14318.425220426247	14516.659967842952	17564.8273309094	16151.157525751798	11070.913301814564	22491.439264082514	21075.27811888597	18926.390780618716	22405.758234419154	24023.20347045119	13406.381096330259	20904.93406886761	24342.070975656934	24457.736653723558	18219.85114799099	16199.230045217962	15663.666344639714	24528.542789465544	9434.839495718757	15142.435945595895	20109.86626649357	16084.706495685126
25866.39465055175	11843.32956070053	24192.025592871625	16104.868184755916	30350.795719261223	25408.762320969938	13537.165612895444	34797.49176145913	14298.720142397291	14484.434586204277	17534.92483326805	16151.157525751798	11070.913301814564	22464.98244727275	21054.284214775806	18926.390780618716	22405.758234419154	24023.20347045119	13404.691788828142	20904.93406886761	24306.99963498422	24441.701944779838	18217.6460848608	16195.911324402083	15663.666344639714	24528.542789465544	9415.813932783218	15142.435945595895	20105.026559153324	16084.706495685126
25780.805348959806	11796.607642106097	24155.225347995583	16104.868184755916	30298.07497371925	25365.916821558756	13459.126938753776	34694.11378725061	14204.007875819667	14484.434586204277	17470.179764894772	16114.756193491017	11025.494893593765	22433.59365304529	21014.097059673062	18840.193166634726	22295.82406480347	24018.709682665645	13338.411382105443	20904.683860994905	24286.515970709686	24431.23545465139	18174.227219647353	16145.152486953797	15618.65088568485	24454.9707031187	9379.707605350357	15142.435945595895	20063.300411417687	16076.358126020983
25780.805348959806	11796.607642106097	24090.86027657602	16063.048085520302	30298.07497371925	25365.916821558756	13459.126938753776	34694.11378725061	14181.343509653449	14444.978213356819	17463.28228544187	16093.282318094109	11025.494893593765	22430.135699068313	21014.097059673062	18840.193166634726	22295.82406480347	23954.400037055744	13328.58217651207	20884.924375910075	24236.78543683056	24296.144109065564	18174.227219647353	16145.152486953797	15545.724298483101	24454.9707031187	9352.277379488562	15118.126303679055	20055.742950536038	15920.956645959353
25780.805348959806	11796.607642106097	24090.86027657602	16063.048085520302	30298.07497371925	25365.916821558756	13459.126938753776	34693.775184037666	14181.343509653449	14444.978213356819	17463.28228544187	16093.282318094109	11025.494893593765	22426.778968874034	21014.097059673062	18835.688753221468	22295.82406480347	23954.400037055744	13328.58217651207	20884.924375910075	24236.78543683056	24296.144109065564	18174.227219647353	16140.901248443042	15545.724298483101	24448.826291873083	9352.277379488562	15118.126303679055	20055.742950536038	15920.956645959353
25780.805348959806	11676.572940039774	24063.48543445358	16063.048085520302	30298.07497371925	25365.916821558756	13459.126938753776	34693.775184037666	14181.343509653449	14412.022559213932	17460.595725128762	16024.653143937605	11020.31201871144	22369.591008008105	20951.585234939674	18715.969937132555	22220.034057147688	23945.842719101507	13328.58217651207	20771.329529183848	24236.78543683056	24296.144109065564	18140.363172918238	16114.56076414957	15545.724298483101	24311.172810855394	9352.277379488562	15058.190408883791	20055.721569260415	15920.956645959353
25762.277063599373	11676.572940039774	24063.48543445358	16063.048085520302	30298.07497371925	25365.916821558756	13459.126938753776	34681.63488917249	14176.664873935028	14412.022559213932	17460.595725128762	16024.653143937605	11019.132526687055	22369.591008008105	20951.585234939674	18715.969937132555	22220.034057147688	23945.842719101507	13295.794683098109	20025.407923347164	24236.78543683056	24296.144109065564	18140.363172918238	16114.56076414957	15545.724298483101	24311.172810855394	9295.558010082717	15058.190408883791	20055.721569260415	15920.956645959353
25755.844234699547	11669.748992616085	24063.48543445358	15991.981007070404	30298.07497371925	25365.916821558756	13459.126938753776	34681.63488917249	14171.689963592755	14412.022559213932	17426.910255321258	16024.653143937605	11016.052183940788	22369.591008008105	20941.886035457803	18713.553112918198	22213.796462599134	23945.842719101507	13295.794683098109	19673.8008081582	24236.78543683056	24226.644394069714	18133.602384393846	16094.266650728263	15519.661586499959	24304.499859211992	9295.558010082717	15050.188223741216	19949.774708742174	15920.956645959353
25681.43196710815	11669.748992616085	24001.415742191955	15991.176481060353	30186.33090757134	25300.823001056906	13438.008564068254	34631.950194149205	14170.74669787783	14384.365364845986	17396.502961286973	15979.750132916102	11000.660448450979	22357.61225058126	20930.13613400748	18680.238403981322	22213.116236209953	23813.372971350636	13295.794683098109	19673.8008081582	24208.600443214065	24193.424686610113	18131.381818045356	16069.226259766825	15506.551855563624	24272.59943628846	9295.558010082717	15050.188223741216	19949.774708742174	15888.783330417702
25681.43196710815	11669.748992616085	23993.113328799755	15976.543516994883	30186.33090757134	25300.11475944784	13434.696866453742	34631.950194149205	14121.158249811857	14371.889813580303	17396.502961286973	15975.651309296374	10987.354463764725	22333.787148836363	20930.13613400748	18680.238403981322	22209.865443798793	23813.372971350636	13295.794683098109	19653.179344098837	24206.86558420467	24189.495497534073	18131.381818045356	16069.226259766825	15506.551855563624	24272.55068562496	9289.253805118175	15018.993364508757	19949.685881194375	15870.21409777606
25681.43196710815	11669.018393344044	23992.683840854683	15976.543516994883	30151.622801720998	25299.959554289806	13434.696866453742	34561.470618717285	14121.158249811857	14363.453209742655	17396.502961286973	15975.651309296374	10964.032266873863	22320.025559252794	20930.13613400748	18680.238403981322	22173.343350838262	23813.372971350636	13294.202102941272	19652.881572737195	24130.278936700266	24189.495497534073	18130.58969954144	16069.226259766825	15506.551855563624	24272.55068562496	9286.288554772938	15018.993364508757	19912.147329391813	15870.21409777606
25666.391203674826	11645.632551232871	23992.476408393206	15876.20165160271	30124.764394485454	25297.318696185004	13428.453143011015	34495.035307083286	14121.158249811857	14293.857487377056	17367.098167536114	15964.264390318875	10964.032266873863	22269.28481586329	20908.15106051642	18674.347724162166	22173.343350838262	23766.640220734465	13268.187852797888	19616.519760434403	24053.873926403092	24138.9494291472	18098.96075642633	16063.366354932083	15458.473868274992	24254.76548925962	9231.664235469618	15004.570583840923	19912.147329391813	15845.53148953081
25666.119261316187	11622.476264543204	23977.316034039817	15876.20165160271	30111.95731373555	25257.134411636234	13385.714069647709	34495.035307083286	14118.9451040874	14293.857487377056	17367.098167536114	15948.525186675472	10951.158495165042	22269.28481586329	20868.243674509467	18674.347724162166	22161.134517577037	23766.640220734465	13268.187852797888	19606.989403168704	24053.873926403092	24138.9494291472	18088.740933827423	16038.756033875427	15458.473868274992	24210.438624252445	9231.664235469618	15004.570583840923	19904.47263718183	15838.29125023525
25664.640720237992	11593.693519511417	23977.316034039817	15876.20165160271	30111.95731373555	25257.134411636234	13385.714069647709	34495.035307083286	14107.28490173393	14293.857487377056	17367.098167536114	15929.881358113471	10951.158495165042	22269.28481586329	20868.243674509467	18648.229281728996	22161.134517577037	23766.640220734465	13261.483956749445	19600.48454872809	24053.873926403092	24138.9494291472	18061.312282208233	16038.756033875427	15458.473868274992	24186.679370843358	9231.664235469618	15001.027172708325	19904.452435453273	15833.318709937235
25633.73969762172	11545.328924402122	23908.986327705516	15871.48484188207	30012.187731777605	25201.729689620814	13384.072491227544	34486.34368016346	14103.847931954431	14242.031423393259	17366.574962112612	15929.881358113471	10951.158495165042	22269.28481586329	20868.243674509467	18645.9941260672	22136.25315730051	23717.22342805509	13261.483956749445	19581.59294527365	24021.14941010987	24128.108809836223	18061.312282208233	16008.21175898531	15416.844997316055	24186.679370843358	9231.664235469618	14994.620205366633	19866.76293090558	15819.52655036316
25633.73969762172	11531.981202909825	23908.986327705516	15871.48484188207	30012.187731777605	25201.729689620814	13384.072491227544	34393.38302138481	14071.38567977788	14242.031423393259	17359.968085243934	15873.358886829916	10951.158495165042	22269.28481586329	20868.243674509467	18639.388497615706	22133.948385591473	23717.22342805509	13244.293124124086	19581.59294527365	23972.155143264707	24123.215193685664	18061.312282208233	15998.061337917436	15416.844997316055	24186.679370843358	9215.306416548341	14990.425905791932	19866.76293090558	15819.52655036316
25624.24009515899	11531.981202909825	23894.211448465565	15871.48484188207	30012.187731777605	25201.729689620814	13378.91128050484	33100.60816661146	14069.936248658278	14242.031423393259	17329.770315792935	15873.358886829916	10812.049235885379	22265.00655742594	20830.519928289665	18586.5901756196	22113.70372091107	23695.844331144825	13229.901208084077	19546.602840212163	23972.155143264707	24107.701962040734	18007.577801662716	15988.536707097805	15416.844997316055	24172.15093406588	9214.43487019914	14976.980677834637	19866.76293090558	15793.34773783659
25624.061900024626	11511.580791571761	23132.427296577156	15871.48484188207	30012.187731777605	25193.623907451987	13378.91128050484	32898.4892071254	14067.2764541109	14202.115487444835	17329.770315792935	15873.358886829916	10293.026432014572	22242.670574642743	20830.519928289665	18586.5901756196	22113.70372091107	23641.112596089348	13228.879555489573	19476.225016136737	23826.259076224505	24079.515615095195	17508.83646147894	15959.453784255034	15416.844997316055	24167.29576120638	9214.43487019914	14933.507404885062	19866.76293090558	15793.34773783659
25624.061900024626	11511.580791571761	23132.427296577156	15871.48484188207	29929.24629708536	25122.565330949903	13378.91128050484	32898.4892071254	14023.470959239352	14202.115487444835	17308.308192268032	15873.358886829916	10289.027011528875	22242.670574642743	20790.555340221013	18586.5901756196	22101.428504670548	23641.112596089348	13227.687512681468	19397.75863932889	23826.259076224505	24079.515615095195	17477.81615089229	15959.453784255034	15416.844997316055	24167.29576120638	9207.527044497096	14933.507404885062	19838.54146778692	15741.919186558629
25566.33487512164	11411.729395701432	23131.042030013374	15814.73107572724	29929.24629708536	25016.830600769943	13321.396062244923	32889.30782480902	14023.470959239352	14202.115487444835	17282.677968582626	15797.98399771996	10273.252927363701	22216.9950037501	20790.555340221013	18578.274427305794	21970.815609267716	23641.112596089348	13227.520951867982	19397.75863932889	23826.259076224505	24013.92858462287	17464.59501706885	15903.42100096723	15303.941640749063	23977.492603887807	9103.16074611434	14844.44800582809	19838.54146778692	15741.919186558629
25566.33487512164	11411.729395701432	23102.84791277035	15814.295756768088	29900.532675347145	25016.830600769943	13321.396062244923	32819.03380282397	13996.432796838219	14183.625793894023	17266.710217018437	15797.98399771996	10264.038776363432	22197.14814527877	20763.657155758912	18545.85550376052	21970.815609267716	23576.68121749982	13197.22348352916	19389.022249998237	23748.986904421607	24013.92858462287	17461.404079702043	15903.42100096723	15303.941640749063	23977.492603887807	9103.16074611434	14844.44800582809	19816.793725199244	15669.695037497877
25556.851221714653	11401.903164030251	23102.84791277035	15813.842599765967	29900.532675347145	25014.90151968739	13319.808117631459	32819.03380282397	13996.432796838219	14157.942257688315	17266.710217018437	15797.98399771996	10252.106772587906	22197.14814527877	20763.657155758912	18545.85550376052	21967.052915330907	23576.68121749982	13197.22348352916	19279.605572899793	23746.636601799946	24008.634451253434	17454.119757034252	15901.444039716984	15301.724288935593	23950.392895842524	9100.369550211646	14762.479566231783	19785.4284896459	15659.841356210803
25556.29797539119	11401.903164030251	23102.78335758897	15780.105860060285	29873.284929271274	25014.63173718522	13319.808117631459	32819.03380282397	13961.833321667249	14101.712331304654	17252.770913085693	15795.358771960597	10241.024552032906	22197.14814527877	20666.09679175714	18522.323339660517	21966.72433564961	23576.68121749982	13161.737906249975	19279.605572899793	23746.636601799946	23960.665127666292	17441.80656904531	15885.787725040735	15301.499197674098	23950.392895842524	9059.40806271368	14762.479566231783	19749.930821044018	15643.497215154479
25412.658416926708	11375.181010092965	23053.308369078084	15780.105860060285	29809.161807190565	24919.453265633525	13285.904033609573	32771.619999055925	13958.88604333308	14086.146725985653	17241.1042689599	15747.29681421889	10133.177794592077	22159.16312812566	20666.09679175714	18486.5579926297	21929.536137078878	23534.025057169965	13161.737906249975	19267.636349830504	23746.636601799946	23924.01210759064	17388.339507991044	15853.0192956889	15239.966122060341	23950.392895842524	9059.40806271368	14739.458716356772	19744.848737125107	15637.893835228608
25412.658416926708	11375.181010092965	23049.429319694955	15763.58386269627	29809.161807190565	24919.453265633525	13285.904033609573	32771.619999055925	13926.246049432853	14054.206176110523	17214.152313116236	15747.29681421889	10133.177794592077	22152.058536231518	20666.09679175714	18486.5579926297	21929.536137078878	23534.025057169965	13042.071699922724	19267.636349830504	23439.2953769784	23924.01210759064	17388.339507991044	15853.0192956889	15037.068343228315	23910.01884262147	9059.40806271368	14739.458716356772	19734.720726590378	15624.542205483587
25412.658416926708	11375.181010092965	23018.99260514669	15762.93550817065	29708.673117978815	24850.687596504697	13285.904033609573	32695.536800648104	13871.777565727029	14002.079738561695	17212.079632317025	15727.030369089436	10114.231235778494	22135.752953426076	20548.072477702513	18483.041152849048	21874.7638083583	23490.393569860167	12955.786857117297	19267.636349830504	23437.696363946314	23824.22332086938	17388.339507991044	15815.179776225476	14841.59252811474	23886.06878906866	9032.054883207598	14739.458716356772	19705.297571845516	15582.579506513928
25361.90405516345	11350.428027113869	23018.99260514669	15659.975509418438	29667.173076721567	24850.687596504697	13248.541377752243	32695.536800648104	13871.777565727029	13979.71430892568	17026.71987566594	15685.443461606137	10108.105690706843	22078.686023392853	20546.751385592954	18302.679366112352	21874.7638083583	23296.550021985095	12950.29824681496	19267.636349830504	23411.21220843763	23824.22332086938	17329.987840918766	15815.179776225476	14803.769701630543	23837.406142661323	9013.525908602713	14731.77365838254	19678.59637051714	15519.72744030895
25142.0330532051	11307.506226575942	22998.67848609927	15659.975509418438	29623.175713267174	24830.6884572622	13248.541377752243	32686.795449671958	13871.777565727029	13965.593232296374	17026.71987566594	15685.443461606137	10108.105690706843	22063.01711707598	20531.736086405406	18302.679366112352	21841.012396205006	23296.550021985095	12933.542499037747	19253.280603589414	23393.958582276613	23801.119500238885	17324.913625921603	15790.560449692439	14765.787761867783	23837.406142661323	9013.525908602713	14675.070293369476	19666.10984885476	15517.061239892744
24548.732593932855	11307.506226575942	22787.771322704786	15635.907461809986	29590.63095429485	24729.939984509925	13213.689288387406	32667.50270124128	13867.939017102783	13950.377882457102	17021.016569353247	15670.051233140375	10108.105690706843	22035.977947402702	20531.736086405406	17558.721465282873	21307.84205578553	23296.550021985095	12933.542499037747	19253.280603589414	23376.95789230481	23725.229393580048	17299.922992971595	15735.75412257535	14765.787761867783	23503.430683206494	9011.522133140035	14675.070293369476	19654.33984395154	15508.380456924218
24548.732593932855	11307.506226575942	22787.771322704786	15635.907461809986	29578.10590460694	24726.64052840244	13149.133097132617	32609.334247992254	13807.408864504794	13949.67035583175	17021.016569353247	15670.051233140375	10044.018788217274	22035.977947402702	20531.736086405406	17100.20628228146	20810.116270322585	23142.846576332326	12933.542499037747	19212.638384664082	23376.95789230481	23725.229393580048	17272.705467413507	15734.419865119287	14666.42704285164	23483.935526947924	9011.040225946552	14659.515897424286	19654.33984395154	15508.380456924218
24546.108741358137	11003.555131192847	22771.05492619847	15635.907461809986	29578.10590460694	24572.540028152856	13145.314281789022	32609.334247992254	13794.655955207016	13949.67035583175	16991.035924717708	15620.797122858585	10043.922399321624	21944.097639385072	20495.732655217984	16989.513563676795	20809.61152209052	23133.666946506037	12922.00300204229	19212.638384664082	23359.81470291933	23650.977841272343	17265.63714527078	15696.985024009853	14666.42704285164	23479.105192724466	8990.575213554104	14659.515897424286	19611.83269876689	15508.380456924218
24463.04330876554	10968.949062411994	22771.05492619847	15613.043826766077	29578.10590460694	24567.238712917682	13133.323648285534	32402.570982753805	13794.655955207016	13911.512263301043	16869.081310556845	15610.082796825393	10001.507871317966	21925.14205618795	20492.155816941122	16984.55237456381	20809.61152209052	23133.666946506037	12903.091664114925	19187.564305681964	23277.82545345883	23626.14233117156	17236.561355507896	15655.664546317998	14658.902473786264	23469.72854925424	8984.285799669009	14659.515897424286	19600.69679771524	15491.744990809004
24462.548763528917	10968.949062411994	22760.905573131855	15612.325195871754	29578.10590460694	24566.867221848217	13132.52001696187	32402.570982753805	13793.66303131332	13911.512263301043	16869.081310556845	15610.082796825393	9996.462487243585	21924.587052748135	20480.934649528674	16984.55237456381	20809.52519319246	23131.668564788146	12903.091664114925	19159.888719494054	23277.500324071374	23610.951925776593	17233.401276654204	15654.866296455142	14654.822260839674	23468.99453505642	8984.266648290231	14659.515897424286	19600.69679771524	15487.76048648498
24462.548763528917	10968.949062411994	22760.905573131855	15612.325195871754	29578.10590460694	24270.65461583354	13128.988312001606	32402.570982753805	13793.220509371184	13911.512263301043	16861.708521976314	15610.082796825393	9982.188542717528	21924.587052748135	20480.934649528674	16984.237290884284	20773.99091304516	23121.72115242302	12895.90509087005	19106.840942257906	23275.523449513796	23610.005423332273	17222.040541500206	15642.423980769267	14654.822260839674	23468.99453505642	8984.266648290231	14601.291342984256	19600.50506873924	15443.367841874222
24451.25683603935	10958.649069301404	22716.163388857465	15602.252927345606	29569.059572808626	24206.241260461335	13121.939820048845	32402.570982753805	13782.491554059636	13902.591893148467	16840.41699655248	15603.631064011293	9982.188542717528	21918.61030119243	20417.830364904672	16952.003814724783	20773.99091304516	23100.915207147027	12874.11208499953	19106.840942257906	23238.630323018926	23595.450972770934	17222.040541500206	15642.423980769267	14654.822260839674	23433.4258056452	8974.826653067037	14601.291342984256	19589.481566816172	15443.367841874222
24341.619177703044	10923.930841240897	22716.163388857465	15593.366328469825	29534.548833379427	24206.241260461335	13115.782643291466	32402.570982753805	13782.491554059636	13891.307492617896	16840.41699655248	15602.021984522222	9914.71686890235	21913.15126216667	20399.130559105914	16924.53669667753	20773.99091304516	22933.33189926249	12874.11208499953	19047.061924368823	23238.630323018926	23477.190318249108	17208.45797592087	15628.073979932175	14643.291839298327	23433.4258056452	8971.114300701576	14556.89786295199	19566.919895216386	15395.24947624117
24322.796561993393	10923.930841240897	22716.163388857465	15587.540950345476	29512.605468929007	24206.241260461335	13090.516100418408	32402.570982753805	13748.68219059843	13725.199011324941	16840.41699655248	15587.744230845296	9914.145986394271	21913.15126216667	20389.061397166814	16920.566491839898	20763.468843911633	22933.33189926249	12874.11208499953	19023.17928262202	23238.630323018926	23476.080735567615	17197.17224821217	15619.299499288712	14639.857774807664	23433.4258056452	8971.114300701576	14556.89786295199	19564.990027170505	15395.24947624117
24154.986023873364	10923.930841240897	22714.51542482022	15578.90164641941	29464.043740982706	24198.340273042133	13090.516100418408	32381.77522419756	13748.68219059843	13725.199011324941	16837.55468870667	15573.268837492604	9906.793584575802	21913.15126216667	20389.061397166814	16887.128527237455	20753.022237659305	22933.33189926249	12860.055701791542	18680.845388954567	23231.84648273411	23443.62976959138	17196.723478676497	15619.299499288712	14639.857774807664	23293.020122400405	8963.361474682837	14556.89786295199	19562.539159960845	15395.24947624117
24154.986023873364	10923.930841240897	22714.51542482022	15560.122222594415	29464.043740982706	24198.340273042133	13061.168219066958	32374.750390502264	13732.353618695935	13725.199011324941	16811.245589505204	15573.268837492604	9906.793584575802	21884.90452708687	20381.28049142708	16882.26415204229	20722.760304934458	22914.754222324118	12860.055701791542	17651.245353979022	23170.67974945614	23443.62976959138	17161.389400643464	15596.684963377651	14605.859136855557	23293.020122400405	8942.833124650044	14556.89786295199	19556.638740609695	15380.3257007412
24154.986023873364	10923.930841240897	22713.199722929952	15546.756114891541	29464.043740982706	24197.308668590384	13058.619293003941	32323.170995430017	13732.340949794185	13725.199011324941	16801.504707745222	15569.052707775425	9781.412900667658	21864.657608632493	20381.28049142708	16881.92707069263	20722.760304934458	22914.754222324118	12850.235905691374	17637.817263945068	23136.227914393665	23443.62976959138	17161.389400643464	15582.431935872664	14584.49081275698	23293.020122400405	8924.959676356635	14556.89786295199	19467.166370282783	15377.268411225186
24154.986023873364	10887.019063142308	22592.29749370874	15512.186939518895	29410.62871241932	24132.867551042462	13051.296297344286	30652.885858941732	13704.304471741976	13694.64852677102	16786.473583883864	15528.321469338134	9781.412900667658	21793.73061315074	20333.677359731966	16841.04042791405	20701.619350937246	22839.863937011924	12823.554844817685	17617.55056351013	23111.204302443668	23396.34855956517	17104.456530445485	15545.835328367391	14572.583816142695	23267.618560551564	8891.450947921423	14553.596765324708	19467.166370282783	15334.318111941775
24147.804888417963	10887.019063142308	22583.102493099675	15466.891243396634	29338.525915945207	24067.89141284912	13051.296297344286	30631.303906078105	13704.304471741976	13694.64852677102	16786.144848821456	15528.321469338134	9781.17841856966	21793.73061315074	20333.677359731966	16841.04042791405	20688.67316741056	22839.863937011924	12816.063756823614	17617.55056351013	23089.020076706554	23396.34855956517	17104.456530445485	15545.835328367391	14570.457218158921	23266.890609832375	8891.450947921423	14543.358118637605	19439.008827850466	15334.318111941775
24127.75933612865	10887.019063142308	22583.102493099675	15466.891243396634	29338.525915945207	24067.89141284912	13036.912057994496	30630.015900985985	13704.304471741976	13690.500102636857	16769.147480738764	15514.612066889315	9764.43317883749	21784.387558888207	20333.677359731966	16841.04042791405	20688.178972866717	22839.863937011924	12810.64648186113	17617.55056351013	23084.222758824242	23396.34855956517	17103.398587868625	15545.835328367391	14545.684642643391	23266.890609832375	8883.634537720369	14543.358118637605	19438.966807186844	15310.984410877623
24127.75933612865	10786.124923279785	22583.102493099675	15466.891243396634	29338.525915945207	24067.89141284912	13036.912057994496	30630.015900985985	13672.66595306712	13690.500102636857	16769.147480738764	15514.612066889315	9764.43317883749	21784.387558888207	20333.677359731966	16841.04042791405	20688.178972866717	22839.863937011924	12810.64648186113	17597.101044387247	23084.222758824242	23396.34855956517	17103.398587868625	15545.835328367391	14545.684642643391	23266.890609832375	8883.634537720369	14511.455645015569	19438.966807186844	15310.984410877623
24038.87200425926	10786.124923279785	22545.235380340768	15466.698294505353	29338.525915945207	24067.89141284912	13036.912057994496	30610.407185264536	13672.66595306712	13690.500102636857	16701.202880679302	15514.612066889315	9740.273261310795	21784.387558888207	20285.719840869624	16841.04042791405	20688.056425180315	22839.863937011924	12783.205020694404	17581.367178615987	23052.775412801726	23349.023701967966	17079.719495784142	15545.835328367391	14529.183447727648	23245.743296429595	8883.634537720369	14459.92943244901	19437.828116230983	15296.771800698065
24038.87200425926	10786.124923279785	22545.235380340768	15466.584374908576	29323.37488689586	24059.70847982179	13036.912057994496	30583.981082485796	13660.294308035758	13660.764928897548	16701.202880679302	15514.612066889315	9740.273261310795	21784.387558888207	20285.719840869624	16824.749812705068	20681.807253246214	22839.863937011924	12783.205020694404	17567.380255134376	23047.43404902627	23335.84192101004	17079.719495784142	15501.580380344434	14525.924306868483	23240.382163707676	8883.634537720369	14426.516525739127	19435.103744684056	15296.771800698065
24037.006342877175	10771.662484284949	22519.43556296688	15441.784620226044	29261.58864210332	24026.703014400562	13031.153166808535	30572.885081581317	13629.696562856388	13635.988904218762	16690.2084940153	15483.970375284987	9740.273261310795	21735.335783548955	20285.719840869624	16815.776811715285	20642.794113402804	22789.985207243964	12751.679939036037	17554.88185170431	23015.82854992887	23304.66974169817	17062.070034635883	15491.021066808176	14506.647429868668	23197.19119685577	8854.625349338376	14426.516525739127	19405.30390668666	15255.490777265382
24025.794030429377	10771.662484284949	22519.43556296688	15441.784620226044	29261.58864210332	24026.703014400562	13020.04964819792	30572.885081581317	13629.696562856388	13635.988904218762	16684.146781967418	15483.970375284987	9733.494418433555	21735.335783548955	20268.185958427304	16806.176273602003	20642.794113402804	22780.624008733506	12746.424504754741	17496.698124142164	23015.82854992887	23287.41518887508	17054.68800177047	15463.245687900686	14506.647429868668	23197.19119685577	8844.122813673055	14393.760452588775	19398.997608080754	15228.997649198049
24023.51001121065	10768.6761356308	22497.35166454335	15433.663365392047	29245.642322462325	23977.794079068943	13009.694712128383	30523.28536873206	13579.267912856254	13632.668612119589	16674.383268697344	15460.327870786023	9732.654786750853	21709.35109880257	20268.185958427304	16800.08861316611	20617.568938427932	22778.22619258209	12717.954100829036	17495.77870783476	23001.653582635838	23287.41518887508	17054.68800177047	15463.245687900686	14485.183514392023	23166.057051925054	8836.08059450177	14393.760452588775	19392.323624181736	15218.137643779211
24023.51001121065	10768.6761356308	22497.35166454335	15433.663365392047	29245.642322462325	23977.794079068943	13009.694712128383	30523.28536873206	13579.267912856254	13632.668612119589	16674.383268697344	15460.327870786023	9732.654786750853	21709.35109880257	20268.185958427304	16792.786317401267	20617.568938427932	22778.22619258209	12717.954100829036	17468.228075900635	23001.653582635838	23287.41518887508	17054.68800177047	15463.245687900686	14485.183514392023	23166.057051925054	8836.08059450177	14366.98582993814	19392.323624181736	15218.137643779211
24018.064205892202	10762.259234488458	22397.908222242706	15404.355382917453	29245.642322462325	23977.794079068943	13004.733097951246	30486.998261416047	13579.267912856254	13556.351302868889	16673.965611207008	15432.964179303413	9682.946841489818	21662.299800811594	20262.459875373093	16783.21809031391	20568.78339634909	22722.59971096468	12717.954100829036	17468.228075900635	22932.717558976517	23287.41518887508	17053.340594340174	15463.245687900686	14460.11735865471	23166.057051925054	8818.367026119113	14361.4444644456	19330.09816250447	15206.09589019142
23958.039982398863	10733.449989582248	22397.908222242706	15380.767518004743	29177.816109743646	23953.34216968299	13002.294178294347	30486.998261416047	13549.028880470234	13556.351302868889	16626.652353291203	15432.964179303413	9682.946841489818	21662.299800811594	20193.5752448324	16764.017459056828	20533.545613536266	22719.142398817552	12635.286682302172	17468.228075900635	22932.717558976517	23153.34459757605	16999.392018978684	15422.2312071194	14460.11735865471	23116.159811052923	8797.065639804447	14361.4444644456	19330.09816250447	15151.21595519971
23958.039982398863	10732.066389321562	22369.92331852362	15380.767518004743	29177.816109743646	23914.27147889216	13002.294178294347	30439.56392228521	13530.685713480494	13556.351302868889	16603.432174540216	15431.490400939934	9662.59930456217	21662.299800811594	20193.5752448324	16764.017459056828	20533.545613536266	22667.002935286106	12635.286682302172	17460.654737333687	22902.05542182998	23153.34459757605	16999.392018978684	15422.2312071194	14456.546879009482	23116.159811052923	8761.617255396843	14361.4444644456	19289.185986412376	15124.486706991685
23948.819430821335	10731.987223984876	22369.92331852362	15350.944606526356	28660.414817265526	23894.662909036866	12979.976016942239	30439.56392228521	13530.685713480494	13556.351302868889	16541.31834811949	15329.543110634073	9655.328708096513	21554.482933462292	20193.5752448324	16764.017459056828	20533.545613536266	22640.98437757841	12635.286682302172	17446.428636802393	22902.05542182998	23011.023436041367	16996.019190673433	15415.241754411065	14401.971689651524	23082.435732343438	8757.871774837504	14314.395878825315	19289.185986412376	14984.88057022452
23948.819430821335	10707.310402155721	22369.92331852362	15350.944606526356	27701.84144203416	23894.662909036866	12979.976016942239	30439.56392228521	13530.685713480494	13556.351302868889	16541.31834811949	15329.543110634073	9655.328708096513	21554.482933462292	20157.66623781616	16750.844913751484	20533.545613536266	22640.98437757841	12635.286682302172	17446.428636802393	22902.05542182998	23011.023436041367	16996.019190673433	15406.039152785437	14401.971689651524	23082.435732343438	8757.871774837504	14314.395878825315	19231.428487768597	14984.88057022452
23935.3658015905	10707.310402155721	22366.61528428704	15350.944606526356	27701.84144203416	23892.402207609044	12976.522375826555	30439.56392228521	13499.14316551926	13549.965392880975	16541.31834811949	15311.369637959198	9655.328708096513	21525.09152810064	20157.66623781616	16750.844913751484	20530.68035179994	22640.98437757841	12614.801055508844	17426.92017254734	22902.05542182998	23011.023436041367	16994.12174988524	15405.728354415178	14397.697383049432	23082.435732343438	8717.007222330945	14314.395878825315	19231.428487768597	14983.989002207902
23910.386823304754	10688.655058187283	22361.44848326618	15320.42400117988	27673.032104398946	23825.410213254887	12940.063149303907	30385.94641819686	13499.14316551926	13549.963905007606	16520.128582884154	15311.369637959198	9634.154028455689	21525.09152810064	20009.776455040545	16680.93745283287	20494.251848780343	22561.34514072852	12611.423799527442	17381.36282182282	22834.984007053394	23010.074491174317	16957.3533067374	15366.96543808699	14384.164468335182	23002.6335952253	8717.007222330945	14291.787899221645	19220.647537424582	14983.301671053661
23903.687736490818	10681.703784074343	22344.332177775108	15307.882967564705	27642.662802665982	23824.454105379737	12940.063149303907	30385.94641819686	13499.14316551926	13539.914945839335	16520.128582884154	15311.369637959198	9626.254306961555	21523.416573255836	19877.353813915783	16680.93745283287	20493.241778921056	22553.47593421055	12608.670188464477	17381.36282182282	22834.984007053394	23000.583911603597	16874.976824696638	15366.96543808699	14384.164468335182	23002.6335952253	8717.007222330945	14291.787899221645	19220.647537424582	14900.530082385705
23860.385910495785	10681.703784074343	22337.034819823177	15300.453838513582	27637.494522344365	23763.866100353607	12940.063149303907	30357.231617752324	13492.872806429958	13530.687118493475	16492.449988738397	15280.25263529929	9610.682640419695	21510.0973386276	19854.567715933154	16647.212910558206	20493.241778921056	22548.41371902589	12606.10635917597	17381.36282182282	22831.476174547483	23000.583911603597	16874.976824696638	15358.517648123865	14366.666464435397	22972.040803740263	8711.264129639207	14291.787899221645	19219.58977333512	14900.530082385705
23860.385910495785	10622.853911115735	22332.49128865089	15282.58491337919	27583.211751816725	23763.866100353607	12914.289738482055	30332.900652541808	13492.872806429958	13518.186883774973	16419.805680297584	15280.25263529929	9610.682640419695	21510.0973386276	19846.563331866215	16647.212910558206	20478.985868655443	22491.47435385505	12601.693794188133	17371.912270585257	22786.849758744494	22921.19431134958	16862.952347057548	15347.407119695847	14366.666464435397	22972.040803740263	8711.264129639207	14173.059490742935	19181.0996003915	14900.530082385705
23800.322639890124	10618.962310945597	22243.988242053038	15236.697003155654	27583.211751816725	23674.456769459008	12871.145974356536	30332.900652541808	13446.381658923172	13518.186883774973	16419.805680297584	15214.526753488042	9595.101971259062	21500.312623128673	19838.7715404254	16610.52130575082	20432.359680385616	22405.97408697093	12557.530726970126	17371.912270585257	22750.917416569635	22919.8765814653	16862.952347057548	15347.407119695847	14307.522933991278	22872.54991800746	8709.914070261384	14173.059490742935	19163.421261214873	14823.999414511882
23800.322639890124	10618.962310945597	22243.988242053038	15227.942494098841	27506.65012862269	23674.456769459008	12871.145974356536	30296.444480667345	13442.628124248242	13480.470002100497	16416.512258645762	15214.526753488042	9504.925781102827	21351.584441971452	19794.72084754215	16610.52130575082	20432.359680385616	22405.97408697093	12557.530726970126	17371.912270585257	22738.413280118184	22897.568653908962	16768.51095434069	15302.356874200626	14307.522933991278	22872.54991800746	8693.876686019024	14172.249042351132	19111.071538785403	14823.999414511882
23795.573069611895	10618.962310945597	22243.988242053038	15208.186652550352	27506.65012862269	23650.518315509387	12846.193858060731	30294.279496246	13438.682267166816	13479.086567670573	16416.512258645762	15214.526753488042	9504.925781102827	21351.584441971452	19792.71622773952	16610.52130575082	20413.67243186595	22362.225900203855	12557.530726970126	17329.947278615273	22738.413280118184	22897.568653908962	15459.834634829085	15302.356874200626	14307.522933991278	22834.787673133083	8693.876686019024	14133.882341426834	19111.071538785403	14778.030532983734
23773.363931557786	10586.727442524707	22194.99888492065	15197.957076575996	27506.65012862269	23646.926095885567	12809.470345049976	30257.07594026422	13436.913649224814	13440.095478484252	16373.88253699488	15177.92493441685	9502.442587361313	21351.584441971452	19766.34560587267	16570.40277618664	20375.625291367265	22356.307160280106	12521.822703448026	17329.947278615273	22694.8720660564	22844.339722916033	14845.084298362786	15272.855962746267	14272.735175734435	22834.787673133083	8668.40250645775	14133.882341426834	19097.796097601356	14762.876625297797
23771.51080208496	10586.727442524707	22194.99888492065	15197.957076575996	27454.997244855473	23574.59123662551	12809.470345049976	30186.906817178755	13423.536700847893	13428.705304645357	16373.88253699488	15177.92493441685	9502.442587361313	21328.57620438819	19760.182392300154	16570.40277618664	20343.913416027764	22342.436415830947	12515.353253569903	17122.54132350945	22617.821675439754	22844.339722916033	14845.084298362786	15270.901406439545	14272.735175734435	22814.342833169158	8668.40250645775	14133.882341426834	19097.796097601356	14762.876625297797
23652.400356407616	10586.429877775447	22194.99888492065	15175.505474833542	27421.382650639593	23572.160190951752	12809.470345049976	30178.446274097456	13423.536700847893	13423.494579514983	16373.88253699488	14995.382008285962	9376.502824273723	21304.973634575283	19755.61330271614	16544.25277374308	20343.913416027764	22314.947939313377	12515.353253569903	17122.54132350945	22595.472677549933	22810.665235864555	14831.89515402121	15244.58743862654	14270.357388812808	22810.472425597985	8654.097386173757	14133.882341426834	19097.796097601356	14749.614228542432
23652.400356407616	10579.554541025602	22170.96910742565	15175.505474833542	27421.382650639593	23549.449934177497	12795.482830207184	30119.310297108674	13412.583985752653	13417.841536510334	16351.22316900095	14995.382008285962	9376.502824273723	21304.973634575283	19755.61330271614	16536.944370873447	20241.315080845903	22282.84618196834	12451.726577759631	17122.54132350945	22549.442005592213	22810.665235864555	14824.86399466754	15244.58743862654	14204.234699388819	22758.419816973616	8641.668916525185	14084.719212862103	19097.646706012412	14749.614228542432
23643.739288644545	10577.673931938562	22170.96910742565	15166.54667224807	27416.895927350415	23498.738976370827	12653.592165037944	29968.917474266374	13412.583985752653	13381.792279162295	16351.22316900095	14993.534420310401	9313.874820455376	21088.15830849334	19753.43224815564	16536.944370873447	20241.315080845903	22228.67160794026	12424.861449029857	17091.104885376502	22441.767599642557	22705.05433217648	14739.292241704095	15238.7998672258	14184.884314025523	22743.173084975544	8641.487105865212	14084.719212862103	19087.824161777615	14744.987162632075
23631.55886451255	10559.047076693576	22170.96910742565	15166.54667224807	27416.895927350415	23498.620112671335	12653.592165037944	29968.917474266374	13398.239315542733	13381.792279162295	16351.22316900095	14993.534420310401	9313.874820455376	21088.15830849334	19679.504686434717	16528.83787982168	20241.037175120662	22228.67160794026	12424.861449029857	17091.104885376502	22441.767599642557	22705.05433217648	14739.292241704095	15223.262184080635	14184.884314025523	22743.173084975544	8640.99482865762	14084.719212862103	19087.824161777615	14740.571654181333
23577.905912853515	10537.711677522067	22170.96910742565	15130.1341228622	27196.74886971034	23498.620112671335	12653.592165037944	29853.729239184784	13388.884029904428	13349.96135303838	16336.971456685444	14978.526552251888	9313.874820455376	21060.386255393725	19679.504686434717	16522.551757181165	20226.12421556096	22218.273341545006	12382.271902582763	17071.512551639316	22347.1394270823	22705.05433217648	14724.649859356794	15202.514910346086	14142.591076488063	22743.173084975544	8587.943192784624	14078.335753981739	19083.10045167185	14710.2553965433
23530.02993576164	10537.711677522067	22099.520651229388	15130.1341228622	26982.766040532086	23445.9826428493	12641.311207229606	29853.729239184784	13384.93251395503	13322.85759835001	16314.842640833594	14966.773487695475	9298.089655680871	21060.386255393725	19679.504686434717	16522.551757181165	20167.871087213553	22206.684695739394	12356.124703964999	17056.858492583353	22296.364639836815	22704.552806143794	14724.649859356794	15201.478440199257	14121.572554851231	22697.571529404308	8587.943192784624	14076.58792814329	19051.769156422914	14710.2553965433
23530.02993576164	10509.150374048342	22020.958799280208	15119.352912478216	26908.027379313156	23445.9826428493	12641.311207229606	29853.729239184784	13360.522206574078	13322.85759835001	16299.531478149358	14963.489674173868	9298.089655680871	21032.321995851562	19571.680462929446	16518.856765904166	20167.871087213553	22204.31373809554	12343.302241994563	17034.811286325934	20777.20157086653	22672.77306035904	14698.02083318455	15191.305198459422	14114.418364089643	22697.571529404308	8587.943192784624	14067.60143427739	19041.7156436613	14685.730939873363
23530.02993576164	10509.150374048342	22020.958799280208	15108.991447295688	26907.358551295772	23443.939421837375	12641.311207229606	29787.72703106826	13350.010214922471	13322.85759835001	16299.531478149358	14962.359733854071	9298.089655680871	21032.321995851562	19571.680462929446	16518.856765904166	20167.871087213553	22196.998690108834	12327.092412502428	17020.733324530604	20691.76439462303	22672.77306035904	14698.02083318455	15191.305198459422	14114.418364089643	22697.571529404308	8587.943192784624	14044.399159115264	19041.7156436613	14685.730939873363
23502.478451788593	10509.150374048342	22020.958799280208	15092.533326230765	26875.519818046778	23403.899424464893	12641.311207229606	29787.72703106826	13329.981394211281	13314.689798617519	16276.710756018205	14962.196522231614	9298.089655680871	21032.321995851562	19571.680462929446	16492.17409215644	20161.691976842576	22153.077142112077	12327.092412502428	17020.733324530604	20662.689021697894	22672.77306035904	14698.02083318455	15191.305198459422	14111.050570591198	22648.49388967231	8585.880765863825	14044.399159115264	19037.066087382595	14682.081424381993
23502.478451788593	10503.56783178799	22020.958799280208	15092.533326230765	26875.35003089498	23403.899424464893	12635.86776752384	29758.341690825193	13329.981394211281	13314.689798617519	16263.365141310525	14917.072028903884	9258.94408777829	21016.42414612961	19571.680462929446	16487.817825515987	20161.691976842576	22150.944732106178	12315.827387185513	16926.911943268045	20662.689021697894	22671.082673418612	14678.342886281984	15185.649525135146	14097.73243769063	22648.49388967231	8557.179666024886	13946.277088676457	19019.369986162274	14666.949326777089
23491.46895164977	10503.56783178799	22020.958799280208	15047.622448969043	26868.378751119988	23389.776172161884	12605.423401114867	29698.191664817616	13329.981394211281	13314.689798617519	16221.665144202207	14873.104556416942	9258.94408777829	20999.506294477145	19571.680462929446	16459.247604081596	20155.29353122865	22077.204236116424	12296.211101539902	16926.911943268045	20662.689021697894	22568.067463034764	14657.33256610728	15175.16061314894	14090.054238578385	22648.49388967231	8517.564471473166	13946.277088676457	18960.113637095714	14610.985534896377
23491.46895164977	10503.56783178799	22020.958799280208	15047.622448969043	26866.956914561422	23389.776172161884	12605.423401114867	29698.191664817616	13319.379145636329	13314.689798617519	16221.665144202207	14873.104556416942	9213.569866621763	20998.44069544372	19571.680462929446	16459.247604081596	20155.29353122865	22077.204236116424	12296.211101539902	16831.295206036255	20659.258831621264	22568.067463034764	14657.33256610728	15175.16061314894	14090.054238578385	22648.49388967231	8517.564471473166	13910.501781866054	18860.176817753116	14610.985534896377
23491.46895164977	10503.56783178799	22010.90020670037	15036.646694198698	26866.956914561422	23389.776172161884	12605.423401114867	29698.191664817616	13319.379145636329	13314.689798617519	16221.665144202207	14873.104556416942	9213.569866621763	20998.44069544372	19571.680462929446	16459.247604081596	20155.29353122865	22077.204236116424	12296.211101539902	16825.70920695936	20650.63190224629	22568.067463034764	14657.33256610728	15175.16061314894	14089.34617552015	22648.49388967231	8517.564471473166	13910.501781866054	18590.618924318216	14610.985534896377
23436.64923683528	10498.26833135293	21987.868305893084	15036.646694198698	26843.731726931906	22701.91577240414	12605.423401114867	29698.191664817616	13319.379145636329	13297.949749998064	16208.436853529092	14872.733920652277	9213.569866621763	20998.44069544372	19537.31828087872	16459.247604081596	20136.04919597852	22077.204236116424	12296.211101539902	16813.605906497447	20559.831677571026	22517.940309655165	14657.33256610728	15156.323681471567	14082.844359307503	22607.052574033987	8494.557912841257	13900.35774639939	18495.34643102344	14604.308488216377
23436.636196614796	10451.48578743357	21987.868305893084	15036.646694198698	26841.916345498903	22355.912179014944	12602.034717856346	29698.191664817616	13305.222717211775	13266.112429933082	16205.550388276033	14865.66371866125	9213.569866621763	20984.281033629926	19537.31828087872	16440.64671636113	20135.603565281286	22073.856434185112	12255.363276630105	16642.471642732315	20559.831677571026	22517.795635785027	14656.898141986629	15154.65659545857	14082.844359307503	22606.383112657535	8494.557912841257	13816.121362862143	18495.316705705867	14602.104563481484
23436.636196614796	10451.48578743357	21987.868305893084	15036.646694198698	26839.85888051535	22355.912179014944	12582.856819327522	29697.661539563924	13305.222717211775	13266.112429933082	16205.550388276033	14865.66371866125	9199.891577810045	20984.281033629926	19536.491308861892	16440.64671636113	20135.603565281286	22073.856434185112	12255.363276630105	16642.471642732315	20559.831677571026	22517.795635785027	14656.898141986629	15154.65659545857	14082.844359307503	22605.915253529165	8494.557912841257	13816.121362862143	18495.316705705867	14600.601208710978
23415.09647977589	10451.48578743357	21954.21929869635	15028.87434161695	26832.05770082347	22236.4685662983	12550.322385660074	29697.661539563924	13296.395593177265	13266.112429933082	16205.550388276033	14848.918220536803	9187.296728186962	20981.27570025118	19495.083119215786	16432.577959312657	20126.72478827187	22055.408283173263	12234.082369005157	16636.124418828986	20559.831677571026	22517.795635785027	14654.512905864927	15118.905964959698	14039.468574427709	22580.17617023475	8491.944099543372	13816.121362862143	18486.137908922978	14600.601208710978
23399.95554719556	10379.057430679573	21954.21929869635	14944.58536627274	26787.996245442337	22225.471001507296	12550.322385660074	29686.546293747557	13296.395593177265	13266.112429933082	16196.69963232357	14830.636833274937	9187.296728186962	20961.79027783995	19495.083119215786	16424.999480906306	20125.297175466596	22055.408283173263	12234.082369005157	16631.13507280565	20553.376172775505	22476.65742481198	14631.945643061532	15118.905964959698	14039.468574427709	22564.268195498375	8491.944099543372	13816.121362862143	18485.243079134456	14600.601208710978
23389.33498224619	10379.057430679573	21954.21929869635	14944.58536627274	26785.791859759298	22184.616269001435	12550.322385660074	29664.19683898208	13274.576963082769	13254.583927446476	16194.443525812178	14830.636833274937	9177.680473610033	20957.883923517147	19495.083119215786	16404.493471579794	20112.92263952968	22046.31783708279	12230.457173712366	16618.83209911086	20505.15843990161	22470.465785703316	14612.246955936456	15078.89662494462	14028.431220870236	22564.268195498375	8484.486405641905	13801.01050384339	18449.168913880603	14583.02809136611
23386.081241097276	10379.057430679573	21896.63987167224	14944.58536627274	26785.791859759298	22168.318223202794	12550.322385660074	29654.082717130335	13264.282904227603	13240.226508244246	16181.440020297898	14809.103928529948	9152.894178211307	20941.811367113423	19478.404131731448	16393.291250928665	20110.509213476405	22043.563014463052	12228.166860016234	16618.83209911086	20505.15843990161	22422.582822953806	14597.8548391632	15078.89662494462	14028.431220870236	22537.168925903436	8484.486405641905	13801.01050384339	18433.151412024352	14583.02809136611
23386.081241097276	10379.057430679573	21896.63987167224	14944.58536627274	26674.793476199768	22167.415246181095	12546.24233294825	29649.17880159323	13206.16430974498	13240.226508244246	16181.440020297898	14809.103928529948	9152.894178211307	20941.76379497552	19478.404131731448	16358.615405576738	20091.73560224097	22043.563014463052	12211.157324407202	16607.51070563244	20505.15843990161	22422.582822953806	14597.8548391632	15078.89662494462	14028.431220870236	22536.14806976674	8484.486405641905	13798.268224068739	18426.405939248576	14583.02809136611
23386.081241097276	10379.057430679573	21896.63987167224	14944.58536627274	26674.793476199768	22166.55946608272	12546.24233294825	28806.82397989143	13206.16430974498	13240.226508244246	16181.440020297898	14809.103928529948	9152.894178211307	20941.175947495278	19478.404131731448	16358.615405576738	20091.73560224097	22043.563014463052	12211.157324407202	16607.51070563244	20505.15843990161	22422.582822953806	14597.8548391632	15078.89662494462	14026.98361683369	21774.949528454355	8476.449680843134	13798.268224068739	18423.156036819448	14583.02809136611
23386.081241097276	10379.057430679573	21896.63987167224	14944.19284680421	26674.793476199768	22155.10752747902	12546.24233294825	28745.423649242053	13206.16430974498	13240.226508244246	16181.440020297898	14807.565228072768	9152.894178211307	20940.21548758618	19478.404131731448	16358.615405576738	20091.73560224097	22039.078014685467	12211.157324407202	16607.51070563244	20505.15843990161	22422.582822953806	14597.8548391632	15078.89662494462	14026.15305346826	21382.28582155177	8476.449680843134	13570.93787250536	18420.655396926697	14583.02809136611
23369.05223181208	10379.057430679573	21879.28415604112	14944.19284680421	26674.793476199768	22154.373625572724	12546.24233294825	28642.223404674252	13181.363749162501	13240.226508244246	16150.688974462093	14807.030639606472	9141.768167473425	20932.116047663323	19474.92976448567	16352.45766046223	20083.479950988843	22012.95511064791	12149.00995944253	16598.007990033788	20479.195360606445	22420.40939865171	14597.8548391632	15076.27952725515	14015.206077819834	21218.137316805958	8470.306594715095	13138.861869449898	18414.792577569246	14569.70625157565
23294.059924734913	10313.193662768334	21826.52070273641	14897.941633814722	26578.35691131701	22078.64286180521	12514.79291064207	28590.094303832746	13181.363749162501	13189.902834016279	16092.995910530804	14765.592520035281	9123.511458671344	20881.88822637633	19373.179266479034	16309.779491034615	20025.738819521754	22002.752262334456	12124.065509311418	16588.139473155974	20451.466490175084	22299.16617339173	14533.119469819889	14996.130496793268	13983.377269827715	21203.598714623196	8421.996901781235	13135.75040780332	18380.80249732922	14511.357184668685
23294.059924734913	10313.193662768334	21826.52070273641	14897.941633814722	26574.49329357677	22078.64286180521	12488.067375859342	28565.713241236666	13181.363749162501	13174.269949244228	16092.995910530804	14765.592520035281	9123.511458671344	20874.446460344334	19373.179266479034	16309.779491034615	20025.738819521754	21995.055225096352	12124.065509311418	16532.538025035698	20443.615145032538	22299.16617339173	14520.978158891185	14996.130496793268	13983.377269827715	21203.598714623196	8421.996901781235	13115.201836098408	18339.36900653281	14480.428143170227
23292.630614877067	10313.193662768334	21826.52070273641	14896.67092821919	26574.49329357677	22078.64286180521	12483.308429087861	28543.75127647279	13104.90235098658	13174.269949244228	16092.995910530804	14765.592520035281	9123.511458671344	20870.216001320263	19373.179266479034	16309.779491034615	20025.738819521754	21975.91928221714	12124.065509311418	16505.36931705416	20430.236242525356	22299.16617339173	14520.978158891185	14996.130496793268	13983.377269827715	21200.953883624115	8421.996901781235	13115.201836098408	18339.36900653281	14479.065489283563
23288.169711426042	10304.306808224543	21813.20458670743	14877.429140574777	26555.266095787676	22059.24193200571	12483.308429087861	28370.417113124557	13104.90235098658	13174.269949244228	16083.062864401893	14748.180531983038	9123.511458671344	20870.216001320263	19373.179266479034	16279.49181204794	20025.738819521754	21956.479755396653	12124.065509311418	16505.36931705416	20426.80672735886	22282.35055135468	14501.368528546478	14996.130496793268	13983.223520820986	21178.89965932957	8421.996901781235	13112.075225700204	18339.36900653281	14469.068655987348
23288.169711426042	10304.306808224543	21808.32754567029	14877.429140574777	26551.76179954011	22059.24193200571	12483.308429087861	26906.24030736352	13102.224491336501	13174.269949244228	16083.062864401893	14745.299857065558	9119.540210314737	20870.216001320263	19373.179266479034	16279.49181204794	20018.769636843022	21956.479755396653	12124.065509311418	16505.36931705416	20426.80672735886	22282.35055135468	14501.368528546478	14996.130496793268	13981.124917328827	21172.42200763006	8420.437563818778	13112.075225700204	18339.36900653281	14469.068655987348
23241.149655568963	10304.306808224543	21808.32754567029	14877.429140574777	26548.753829942547	22059.24193200571	12464.5609770516	26894.58131565211	13102.224491336501	13174.10202917908	16064.746854793328	14745.299857065558	9119.540210314737	20823.534153030087	19348.474280440438	16279.49181204794	20018.769636843022	21956.479755396653	12119.052291221584	16503.111018834417	20426.80672735886	22266.768861671273	14493.553969426504	14965.980574768031	13958.56736473675	21172.42200763006	8420.437563818778	13112.075225700204	18339.36900653281	14469.068655987348
23211.402822292643	10264.44120192896	21639.0599520661	14837.542925909709	26477.100334961233	22009.48059323649	12396.337473506943	26823.93154437875	13090.638722468806	13128.555430908298	15979.038200484763	14726.805211513389	9075.597030921377	20814.377605982492	19318.189846218378	16200.872237651742	19935.07914128469	21909.812154720916	12111.32556913199	16449.903580919166	20369.47149799355	22238.802313814474	14460.345092959013	14940.12916905007	13906.06762968006	21124.620755041815	8381.791378291	13080.041353157041	18262.36427563127	14435.457406773385
23211.402822292643	10264.44120192896	20694.927801267924	14826.07279916705	26477.100334961233	22009.48059323649	12396.337473506943	26823.93154437875	13060.982391650026	13128.555430908298	15979.038200484763	14717.07576597454	9075.597030921377	20814.377605982492	19305.88095503152	16195.307470076867	19935.07914128469	21826.926367216	12111.32556913199	16421.4706855774	20339.2886413893	22238.802313814474	14437.978979782778	14940.12916905007	13906.06762968006	21124.620755041815	8380.426060294678	13080.041353157041	18262.36427563127	14362.991185928346
23211.402822292643	10264.44120192896	20694.927801267924	14821.19442534183	26477.100334961233	22007.042325622246	12396.337473506943	26823.93154437875	13043.224543586983	13128.555430908298	15979.038200484763	14717.07576597454	9075.597030921377	20803.275542252337	19249.3358812111	16192.501552764244	19935.07914128469	21826.926367216	12100.385270391313	16421.4706855774	20329.09009838369	22238.802313814474	14430.999252785328	14940.12916905007	13906.06762968006	21124.620755041815	8380.426060294678	13026.16777118591	18262.36427563127	14362.991185928346
23211.402822292643	10264.44120192896	20619.369206864987	14821.19442534183	26477.100334961233	21999.946605872123	12396.337473506943	26823.93154437875	13043.224543586983	13128.555430908298	15979.038200484763	14696.725825669557	9074.47251939874	20794.764515704486	19233.613778717303	16192.2762534382	19935.07914128469	21819.536762954205	12100.385270391313	16410.57678814927	20329.09009838369	22186.603999473515	14419.642249001503	14940.12916905007	13906.06762968006	21120.88280687133	8379.12381264122	13026.16777118591	18262.36427563127	14334.89941622606
23211.402822292643	10243.030658672273	20607.98906224006	14711.641036802599	26432.719641153548	21946.405187693726	12396.337473506943	26777.784460478113	13043.224543586983	13115.424424803901	15979.038200484763	14696.611601568808	9063.584058576465	20761.521736352763	19233.613778717303	16137.593362159316	19930.55771722347	21743.762270355874	12100.385270391313	16410.57678814927	20274.57350641954	22186.603999473515	14338.149087055815	14922.829226611557	13906.06762968006	21032.20425112545	8278.367430090137	13026.16777118591	18262.36427563127	14245.82450547346
23172.459545866903	10231.85810237669	20598.436585685547	14711.641036802599	26429.816537925977	21943.06550290559	12396.337473506943	26777.784460478113	13004.763882980384	13115.424424803901	15979.038200484763	14658.363376632626	9042.708510460734	20761.521736352763	19233.613778717303	16130.96678897842	19920.333015561966	21743.762270355874	12035.63169123609	16406.056369281177	20274.57350641954	22138.338720964402	14338.149087055815	14912.352476650198	13895.544613676466	21030.4855987966	8278.367430090137	13026.077265480597	18237.530065000454	14245.82450547346
23172.459545866903	10231.85810237669	20595.447423812737	14711.641036802599	26429.816537925977	21943.06550290559	12396.337473506943	26777.784460478113	12997.701316850333	13113.386984937242	15979.038200484763	14658.363376632626	9042.708510460734	20761.521736352763	19233.613778717303	16130.96678897842	19918.81815524667	21743.762270355874	12035.63169123609	16389.78865419094	20274.57350641954	22138.338720964402	14338.149087055815	14912.352476650198	13895.544613676466	21030.4855987966	8278.367430090137	13021.360557044452	18237.530065000454	14245.82450547346
23172.459545866903	10231.85810237669	20507.540502292286	14711.641036802599	26334.015876565834	21943.06550290559	12396.337473506943	26777.784460478113	12996.229778500448	13037.434206456912	15946.747530044857	14658.363376632626	8999.181127286813	20761.521736352763	19150.013350730507	16130.96678897842	19915.143352536325	21743.762270355874	12035.63169123609	16335.224281938883	20274.57350641954	22104.941609599005	14338.149087055815	14912.352476650198	13895.544613676466	21030.4855987966	8278.367430090137	12969.346687289339	18237.530065000454	14245.479858698658
23163.847442710332	10227.476110908228	20507.540502292286	14703.582906830903	26334.015876565834	21931.27444550729	12392.67428083864	26765.566653028847	12969.454299196346	13037.434206456912	15946.747530044857	14658.363376632626	8999.181127286813	20759.880678446272	19150.013350730507	16130.96678897842	19901.89640234323	21735.60728822382	12023.667161494619	16335.224281938883	20192.42059598659	21002.37974592581	14332.474260444988	14901.444568994306	13853.84743881779	21029.39210786754	8272.564157609853	12969.346687289339	18227.56408109336	14233.89208786237
23133.72954812575	10204.38328376226	20507.540502292286	14661.922900985652	26334.015876565834	21869.74543485129	12354.106012528604	26750.156062090966	12969.454299196346	13037.434206456912	15921.773793410473	14632.852076712035	8999.181127286813	20739.94373246782	19150.013350730507	16121.430577948306	19896.279017165958	21694.79856373454	12010.43782801001	16335.224281938883	19285.752402939175	20811.17420434042	14331.846890241843	14889.972211227208	12974.079900605506	21010.598946162598	8272.564157609853	12969.346687289339	18208.214627931604	14222.372709125928
23099.004728546883	10204.38328376226	20466.677657052496	14661.922900985652	26334.015876565834	21869.74543485129	12354.106012528604	26750.156062090966	12969.454299196346	13028.786432146379	15914.635052549193	14632.852076712035	8999.181127286813	20708.52151190672	19150.013350730507	16109.147989758045	19896.279017165958	21694.79856373454	12010.43782801001	16335.224281938883	19283.96246667914	20811.17420434042	14284.456196264795	14880.884151676866	12974.079900605506	21008.23471506197	8272.564157609853	12968.226972290755	18203.88166266074	14214.342913433817
23099.004728546883	10190.702127700899	20466.677657052496	14647.03952887797	26320.803618777405	21863.441084199203	12339.95266490511	26689.1281495866	12961.618958750707	13008.600881250311	15897.094421435575	14598.847740552303	8991.764043646515	20705.948528924466	19119.574854139824	16107.552662938246	19871.09528571295	21694.79856373454	11973.02913533679	16335.224281938883	19264.95077514798	20791.65949659762	14273.968539441974	14857.929071701436	12950.897184102765	20995.307018310705	8260.286516671118	12968.226972290755	18192.296593598097	14206.802191699178
23099.004728546883	10190.702127700899	20466.677657052496	14647.03952887797	26320.803618777405	21863.441084199203	12339.95266490511	26689.1281495866	12950.396429273213	13008.600881250311	15893.069534137532	14598.847740552303	8989.312017327906	20702.61681539911	19112.65065633982	16103.55669624168	19871.09528571295	21694.79856373454	11973.02913533679	16307.44793503507	19259.22977911179	20791.65949659762	14273.968539441974	14857.929071701436	12950.897184102765	20995.307018310705	8260.286516671118	12953.003216368903	18180.946837529977	14201.168685506676
23099.004728546883	10190.702127700899	20466.677657052496	14647.03952887797	26320.68640572386	21863.195351302213	12339.95266490511	26689.1281495866	12941.735171099524	13008.600881250311	15893.069534137532	14598.847740552303	8989.312017327906	20702.61681539911	19112.65065633982	16103.55669624168	19871.09528571295	21694.797408889408	11973.02913533679	16076.332004536887	19258.19133404387	20777.16124379884	14273.682911015629	14857.929071701436	12949.228111353115	20995.307018310705	8253.428311966883	12943.407348565926	18180.946837529977	14201.168685506676
23030.708851193733	10174.51442673148	20385.247688224194	14574.277787029607	26277.130193760167	21783.101774033417	12292.252958699753	26660.231406146024	12925.350173455907	12970.256438248058	15823.718088985623	14545.36746460332	8948.520152543624	20643.850301971688	19041.444881772182	16064.384926365905	19816.569708409454	21589.313279002203	11923.200057670536	16045.45813590892	19194.09559478073	20731.03705382717	14227.087882619517	14828.49581709955	12886.668245571853	20939.64990619371	8207.253333067558	12913.970549612255	18119.700110690253	14141.577726467141
23030.708851193733	10074.111822577801	20318.93218997046	14574.277787029607	26173.566703137352	21750.325568115353	12292.252958699753	26632.392767378875	12918.004112076393	12958.057323735613	15823.718088985623	14495.851702213968	8919.29088920297	20531.131857491597	19041.444881772182	16051.670125933777	19768.14556020571	21589.313279002203	11888.700332163591	16028.539776832782	19194.09559478073	20640.702969741902	14227.087882619517	14828.49581709955	12886.668245571853	20840.599552257285	8207.253333067558	12913.970549612255	18119.700110690253	14141.577726467141
23030.708851193733	10074.111822577801	20318.93218997046	14574.277787029607	26173.566703137352	21750.325568115353	12292.252958699753	26622.755312924757	12918.004112076393	12958.057323735613	15823.718088985623	14495.851702213968	8919.29088920297	20531.131857491597	19039.717991849062	16051.670125933777	19768.14556020571	21589.313279002203	11888.700332163591	15952.191748158071	19194.09559478073	20640.702969741902	14227.087882619517	14828.49581709955	12886.668245571853	20840.599552257285	8207.197413463906	12907.346894645185	18119.700110690253	14141.577726467141
23030.708851193733	10074.111822577801	20318.93218997046	14574.277787029607	26173.566703137352	21750.325568115353	12292.077784066318	26622.755312924757	12916.096254221271	12951.518485965538	15823.718088985623	14495.851702213968	8919.29088920297	20531.131857491597	19039.583784803322	16041.218742562309	19767.249429115484	21589.313279002203	11878.747059362431	15937.982489744112	18989.559621710432	20629.02896510014	14227.087882619517	14826.578226631911	12886.668245571853	20826.002386110566	8205.95398374931	12884.217173403742	18105.888433112294	14141.577726467141
23020.606026364796	10074.111822577801	20318.93218997046	14574.277787029607	26173.566703137352	21750.325568115353	12292.077784066318	26617.228520170684	12889.734371568986	12951.518485965538	15815.711320456548	14495.851702213968	8917.758135278933	20531.131857491597	19039.583784803322	16021.218646939771	19767.249429115484	21589.313279002203	11878.747059362431	15895.542610893623	18989.559621710432	20629.02896510014	14227.087882619517	14789.86749804289	12886.668245571853	20826.002386110566	8199.670334526196	12884.217173403742	18105.888433112294	14138.325387826697
23020.606026364796	10000.717621075186	20310.701983951913	14574.277787029607	26130.882394266206	21748.007731532136	12289.522279871298	26584.224756515207	12885.280525581229	12951.518485965538	15779.210811276394	14495.851702213968	8904.832764646679	20531.131857491597	18977.2970901581	16021.218646939771	19745.49494670388	21589.313279002203	11878.747059362431	15895.542610893623	18989.559621710432	20628.943051907907	14209.582882155188	14789.86749804289	12886.38911102295	20819.093797202528	8187.827340042148	12884.217173403742	18105.888433112294	14117.544089957348
23020.606026364796	10000.717621075186	20280.013545032314	14559.66863623044	26130.882394266206	21712.47739484763	12227.41183177875	26584.224756515207	12856.402216204291	12916.065146897781	15779.210811276394	14486.760237391472	8904.832764646679	20531.131857491597	18977.2970901581	16021.218646939771	19745.49494670388	21589.313279002203	11878.747059362431	15878.866477522968	18989.559621710432	20628.943051907907	14209.582882155188	14784.690946776858	12885.864466835452	20819.093797202528	8187.827340042148	12868.805809357684	18091.638179470654	14117.544089957348
22983.15297433201	10000.717621075186	20275.029219998072	14559.66863623044	26130.882394266206	21685.72311575732	12227.41183177875	26559.509658106643	12856.402216204291	12916.065146897781	15751.092724788152	14430.405672448323	8880.07639660207	20504.796859740236	18977.2970901581	15986.810689029724	19740.757341033084	21526.516438456732	11875.244955558726	15875.418319701615	18931.72301355313	20584.008909213273	14207.325136959815	14744.42751122151	12862.488927922765	20792.497681476772	8138.829352388917	12868.142016675516	18083.559950569877	14106.247309226734
22983.15297433201	9979.739894252823	20275.029219998072	14545.970393424106	26130.882394266206	21685.72311575732	12227.41183177875	26559.509658106643	12856.402216204291	12916.065146897781	15751.092724788152	14430.405672448323	8873.08044020176	20491.19800988031	18964.62013611196	15986.810689029724	19724.4727887581	21526.516438456732	11853.789263960794	15851.648535592496	18931.72301355313	20552.834009598857	14179.834942230196	14744.42751122151	12862.488927922765	20785.65934845624	8138.829352388917	12839.372722215901	18061.394075926593	14088.25234703059
22983.15297433201	9979.739894252823	20275.029219998072	14545.970393424106	26105.256720780406	21673.034638960824	12226.848443530442	26530.46791177982	12848.917633151954	12888.019769697055	15751.092724788152	14430.405672448323	8873.08044020176	20491.19800988031	18964.62013611196	15974.94116114426	19711.540083778807	21509.061422461007	11843.14755126783	15851.648535592496	18906.63743210212	20552.834009598857	14179.834942230196	14744.42751122151	12862.488927922765	20754.6006078731	8138.829352388917	12839.372722215901	18061.394075926593	14084.702070359459
22983.15297433201	9976.884660843389	20250.13921583872	14539.817415282096	26105.256720780406	21638.606484658038	12192.416853985784	26530.46791177982	12848.917633151954	12888.019769697055	15747.159653068109	14425.450704989826	8867.728021568264	20467.042693685555	18951.382989857197	15950.696569133996	19699.77250506957	21454.14574331379	11829.067580844505	15842.14791016269	18906.63743210212	20533.967577222917	14161.565338230028	14729.14060569679	12836.272925809224	20733.744633513044	8138.829352388917	12834.616198955864	18061.394075926593	14036.538583215584
22957.51316837503	9950.920924575756	20203.1567391366	14539.817415282096	26073.068282614408	21638.606484658038	12192.416853985784	26528.592878696258	12848.917633151954	12864.512576647141	15731.476094290612	14405.46406788462	8853.176435729025	20441.898753848414	18908.655343724728	15950.696569133996	19699.77250506957	21454.14574331379	11804.09939454364	15800.664106689837	18906.63743210212	20505.81210843022	14151.881702162631	14719.310461779878	12836.272925809224	20733.744633513044	8128.075852490459	12834.616198955864	18022.04605850249	14036.538583215584
22924.681564681723	9950.920924575756	20203.1567391366	14521.5954398721	26044.16043752044	21626.03707048732	12192.416853985784	26448.606467360212	12848.917633151954	12864.165987949076	15721.309736051082	14405.46406788462	8828.40889343787	20441.898753848414	18891.909495658558	15902.815103216479	19669.714430835025	21444.70036681794	11788.071434225676	15800.664106689837	18864.36464632223	20478.123713413384	14142.822143305595	14683.42017166736	12825.05910356893	20720.229292646676	8089.871661750106	12778.934219319906	18022.04605850249	14031.146912858076
22924.681564681723	9932.335892466985	20168.972051513185	14494.902443237435	26044.16043752044	21626.03707048732	12170.100345624032	26448.606467360212	12848.917633151954	12860.599939508944	15721.309736051082	14405.25175725495	8828.40889343787	20441.898753848414	18891.909495658558	15880.871266440085	19669.714430835025	21444.70036681794	11788.071434225676	15800.664106689837	18864.36464632223	20478.123713413384	14130.781535296628	14683.42017166736	12824.6438150526	20695.63347804859	8089.871661750106	12778.934219319906	18022.04605850249	14013.066501555573
22924.681564681723	9915.894601767666	20168.972051513185	14494.902443237435	26044.16043752044	21618.773628522464	12170.100345624032	26448.06741393022	12841.350858519862	12830.853602004518	15706.784016002714	14385.700419997658	8828.40889343787	20384.967963452225	18891.909495658558	15880.871266440085	19669.714430835025	21444.70036681794	11788.071434225676	15795.524955889787	18864.36464632223	20478.123713413384	14130.781535296628	14683.42017166736	12805.55489432585	20695.63347804859	8089.871661750106	12738.42430593301	18009.62944653741	14013.066501555573
22923.347982382693	9915.894601767666	20168.972051513185	14494.902443237435	26039.010040858015	21606.675526905296	12170.100345624032	26006.679330631672	12837.935890360253	12830.853602004518	15705.492556886336	14369.538245006202	8828.40889343787	20384.967963452225	18891.909495658558	15880.871266440085	19664.427885382007	21441.157283475113	11788.071434225676	15792.819797498461	18856.847162756225	20478.123713413384	14129.275873805282	14683.42017166736	12805.55489432585	20672.014704215206	8088.834328179493	12733.668561968963	18009.62944653741	14013.066501555573
22900.753058072947	9888.006784334248	20118.14740364739	14471.061498861618	25981.822828292712	21520.417194013797	12151.531900545584	25961.180036801572	12836.117444257661	12823.805854486438	15681.21979947154	14354.870549238114	8820.038687115686	20371.490428969722	18841.724501328732	15872.548628456727	19633.57645093399	21391.601455204636	11761.49012136114	15761.132731925745	18851.84790456175	20403.16416495814	14104.604036821782	14666.541316877721	12739.037655284486	20647.219588631277	8075.627108376272	12733.668561968963	17973.820281525994	13997.815644070786
22884.361759542608	9888.006784334248	20118.14740364739	14471.061498861618	25981.822828292712	21520.417194013797	12151.531900545584	25961.180036801572	12812.118334116138	12823.805854486438	15681.21979947154	14354.870549238114	8819.388396074868	20371.490428969722	18841.724501328732	15872.548628456727	19633.57645093399	21391.601455204636	11761.49012136114	15761.132731925745	18848.28701470543	20403.16416495814	14104.604036821782	14645.948079907683	12739.037655284486	20630.968573800328	8062.727597113609	12733.668561968963	17973.820281525994	13997.815644070786
22884.361759542608	9888.006784334248	20118.14740364739	14465.461622721368	25981.822828292712	21520.417194013797	12136.121785576748	25956.313267901634	12812.118334116138	12821.513105611615	15681.047857269212	14354.870549238114	8814.638544853588	20371.490428969722	18841.724501328732	15850.84299012178	19633.57645093399	21391.601455204636	11761.49012136114	15761.132731925745	18835.75517786233	20403.16416495814	14093.995183809897	14643.216094021713	12739.037655284486	20630.968573800328	8062.727597113609	12719.511988693444	17973.820281525994	13997.815644070786
22853.997090684472	9888.006784334248	20118.14740364739	14465.461622721368	25981.822828292712	21517.689296391483	12136.121785576748	25919.619824594785	12801.26694695814	12811.184245976709	15643.797253035189	14354.870549238114	8814.638544853588	20352.630278479086	18841.724501328732	15850.84299012178	19633.57645093399	21391.601455204636	11761.49012136114	15745.627846410942	16951.138758068013	20378.552239815304	14089.645635138966	14627.525109334458	12723.420343694072	20564.607172093823	8062.727597113609	12719.511988693444	17973.820281525994	13960.714934545615
22853.997090684472	9879.67302220216	20118.14740364739	14465.461622721368	25976.91432077103	21499.405502163794	12119.615331806548	25731.923395895876	12801.26694695814	12806.981832315421	15643.797253035189	14354.870549238114	8811.990659143363	20352.630278479086	18840.329640241358	15831.281100165252	19483.706272450294	21391.601455204636	11752.144435409371	15713.013303491782	16681.86948479032	20372.08549163678	14089.645635138966	14627.525109334458	12723.420343694072	20546.38729205119	8062.727597113609	12719.511988693444	17973.820281525994	13960.714934545615
22853.997090684472	9854.113922094924	20030.21303443763	14413.898522441488	25939.5737722883	21488.351810520227	12092.577787818587	25731.923395895876	12771.036625396842	12776.15426526728	15582.781302538799	14306.358234800957	8762.517240948742	20267.75083118431	18797.03204133674	15793.51601982499	19483.706272450294	21341.00629474856	11751.16612160777	15713.013303491782	16677.191401842112	20335.45554324684	14020.546948485897	14582.724800041651	12706.049152898253	20458.412816907374	8019.98433124699	12655.506128142739	17923.943808964475	13914.35343340239
22841.39100785552	9830.815446847922	20030.21303443763	14413.898522441488	25939.5737722883	21472.236507952162	12089.623635815688	25642.274990053545	12771.036625396842	12776.15426526728	15582.781302538799	14306.358234800957	8762.517240948742	20267.75083118431	18797.03204133674	15793.51601982499	19452.185712562085	21341.00629474856	11683.185836383125	15682.132911879384	16676.573511157	20329.307624181234	14020.546948485897	14582.724800041651	12706.049152898253	20426.057912800774	8019.98433124699	12655.506128142739	17923.943808964475	13914.35343340239
22830.301022059695	9826.956439022482	20030.21303443763	14395.990276409048	25939.5737722883	21452.674407279275	12067.967532777848	25642.274990053545	12755.65104320427	12776.110548115263	15582.781302538799	14270.222167850177	8762.517240948742	20267.75083118431	18797.03204133674	15775.850784496464	19452.185712562085	21341.00629474856	11683.185836383125	15682.132911879384	16676.52921054359	20289.71240286707	14020.546948485897	14581.515606133067	12696.725307722016	20426.057912800774	8019.98433124699	12649.196108265058	17923.943808964475	13910.43093411198
22830.301022059695	9826.956439022482	20030.21303443763	14395.990276409048	25939.5737722883	21452.674407279275	12067.967532777848	25642.274990053545	12755.65104320427	12776.110548115263	15582.781302538799	14270.222167850177	8762.517240948742	20267.75083118431	18797.03204133674	15775.850784496464	19452.185712562085	21335.57110187058	11683.185836383125	15682.132911879384	16676.237737863215	20289.71240286707	14020.546948485897	14580.85903414593	12696.725307722016	20426.057912800774	8019.98433124699	12649.196108265058	17923.943808964475	13910.43093411198
22830.301022059695	9826.956439022482	20030.21303443763	14395.990276409048	25939.5737722883	21452.674407279275	12067.967532777848	25642.274990053545	12755.65104320427	12763.968328707882	15582.244650919853	14270.222167850177	8734.61761955472	20267.464414674465	18797.03204133674	15763.48416428823	19452.185712562085	21335.57110187058	11683.185836383125	15682.132911879384	16675.876843368613	20289.71240286707	14019.091459519117	14580.85903414593	12696.725307722016	20426.057912800774	8019.98433124699	12634.988551069097	17923.943808964475	13910.43093411198
22830.301022059695	9826.956439022482	20029.53686961782	14395.990276409048	25939.077667578556	21452.674407279275	12067.967532777848	25553.156835164667	12722.719420093845	12750.476115260215	15562.074337704993	14270.222167850177	8734.61761955472	20266.699225079643	18797.03204133674	15760.276659919236	19432.481748563594	21298.345557709268	11683.185836383125	15657.62782630463	16656.704154466806	20279.264036950266	14011.434251909037	14580.85903414593	12686.497741507446	20426.057912800774	8008.012370607257	12613.14975818092	17923.943808964475	13899.619477316439
22760.423154288368	9804.86565621647	19918.36758998411	14268.002279043152	25877.460890242404	21348.909948636723	11916.204349537167	25553.156835164667	12717.032088013293	12750.476115260215	15471.553023947843	14270.222167850177	8734.61761955472	20196.150047512332	18639.088468629525	15755.308836427497	19432.481748563594	21166.806455385075	11683.185836383125	15645.659450280487	16637.305069021833	20279.264036950266	13968.323143238771	14580.85903414593	12641.648612347723	20258.622036775887	8008.012370607257	12598.675503686665	17864.131906856503	13836.642440556303
22732.70153931301	9789.29309066872	19891.778827714836	14268.002279043152	25865.99288796609	21311.429189037735	11887.268002408593	25553.156835164667	12713.236380500592	12750.476115260215	15471.553023947843	14214.59449122493	8704.929250544355	20192.470629610805	18565.51241369577	15741.702715108819	19425.443942142385	21166.806455385075	11656.593280438688	15645.659450280487	16631.758259806826	20173.870514491413	13968.323143238771	14569.943066237598	12639.088169391072	20250.85670443261	7970.605602735144	12598.675503686665	17851.950439895933	13836.642440556303
22688.401815131398	9789.29309066872	19891.778827714836	14268.002279043152	25865.99288796609	21311.429189037735	11887.268002408593	25530.20249590132	12704.572670687898	12736.528840982004	15448.049049190646	14214.59449122493	8696.85152038617	20177.984563344635	18565.51241369577	15737.7933948298	19402.869255132475	21166.806455385075	11641.907476792363	15645.659450280487	16612.239828223945	20173.870514491413	13968.323143238771	14569.943066237598	12622.85324091722	20250.85670443261	7970.605602735144	12598.675503686665	17851.950439895933	13836.642440556303
22688.401815131398	9775.276703677975	19880.118621042813	14251.256444630533	25861.004076482703	21301.72564398101	11870.536134543	25527.150271665785	12692.988618342475	12731.609381945085	15448.049049190646	14184.66928865423	8694.849032238837	20177.984563344635	18553.036622984117	15712.22990663151	19402.869255132475	21155.241026530697	11641.907476792363	15634.825487518054	16612.239828223945	20125.93745968053	13943.106762382637	14539.052946288683	12621.020068615238	20250.85670443261	7964.155133859607	12598.675503686665	17822.005609477877	13832.827889426919
22651.759163765215	9775.190312416906	19873.542697591896	14251.256444630533	25840.831005305063	21301.72564398101	11864.991378879598	25527.150271665785	12692.837071551552	12730.853079190194	14840.353283962568	14184.66928865423	8689.131435019966	20177.984563344635	18547.851793200804	15712.118955730706	19380.299968329356	19948.3693001031	11623.522877483043	15601.703664653556	16604.541823880063	20125.93745968053	13943.106762382637	14536.874992994188	12584.655159511616	20235.560353762972	7963.455200568161	12562.31635345363	17820.123435165155	13798.080931782359
22648.073923255895	9760.7337376517	19838.365811379437	14208.778176852898	25828.829087300404	21240.50559065532	11854.794741110027	25506.634052469974	12692.837071551552	12716.801717426019	14718.449655062777	14174.156410938604	8678.813401236546	20143.145236063207	18541.61288031634	15699.08846146664	19377.55844238115	19948.3693001031	11594.477190853084	15547.530827836776	16568.94623279668	20118.714250011944	13923.9117665457	14514.453360665462	12582.039308655192	20211.513419962714	7948.858485693671	12548.043747195738	17820.123435165155	13778.829657370336
22648.073923255895	9748.061085574163	19838.365811379437	14208.778176852898	25828.829087300404	21240.50559065532	11854.794741110027	25506.634052469974	12692.797930125944	12716.801717426019	14713.463057512503	14174.156410938604	8676.563670273788	20143.145236063207	18531.145049511357	15690.416428703204	19377.55844238115	19948.3693001031	11594.477190853084	15547.530827836776	16540.4503035765	20118.714250011944	13920.049656097717	14514.453360665462	12582.039308655192	20210.19424201837	7948.858485693671	12548.043747195738	17803.34147486449	13775.589713372621
22648.073923255895	9748.061085574163	19834.393474191693	14208.778176852898	25812.36436240046	21240.50559065532	11854.794741110027	25478.793731510283	12681.68262936559	12716.801717426019	14627.549387482431	14174.156410938604	8662.400227196194	20141.64910601776	18531.145049511357	15656.095989628451	19365.138806171024	19948.3693001031	11594.477190853084	15483.199974707111	16540.4503035765	20118.714250011944	13920.049656097717	14509.043335139231	12582.039308655192	20184.677361974384	7948.858485693671	12527.559139245128	17803.34147486449	13775.589713372621
22612.22217580638	9704.61918023296	19827.54238932398	14204.820984427106	25794.14964595871	21240.50559065532	11854.794741110027	25478.767044998527	12681.68262936559	12715.188007933575	14627.549387482431	14138.265068062103	8662.400227196194	20123.012656425817	18531.145049511357	15655.902612098123	19351.602057738226	19948.3693001031	11582.084895785096	15479.355421247841	16529.167374954126	20118.714250011944	13889.937439097394	14491.375677316262	12582.039308655192	20184.652164229705	7948.858485693671	12515.2632096658	17803.34147486449	13775.589713372621
22612.22217580638	9704.61918023296	19827.037369104135	14204.820984427106	25794.14964595871	21240.50559065532	11854.794741110027	25478.767044998527	12656.062130341554	12715.188007933575	14627.549387482431	14138.265068062103	8644.097470782375	20123.012656425817	18531.145049511357	15655.902612098123	19351.602057738226	19948.3693001031	11582.084895785096	15479.341033260389	16529.167374954126	20118.714250011944	13889.937439097394	14491.375677316262	12582.039308655192	20184.652164229705	7948.858485693671	12515.2632096658	17803.34147486449	13775.589713372621
22612.22217580638	9703.219627664264	19820.673701662934	14190.17085009511	25784.63483054513	21232.941871328894	11844.368257108496	25470.094944383916	12643.195195630275	12708.541368484093	14605.091968481362	14128.074022565519	8644.097470782375	20117.595112542665	18530.98049488208	15655.902612098123	19345.11078908746	19943.92519843306	11576.422535478254	15372.678169015257	16522.224261534124	20118.714250011944	13889.937439097394	14491.375677316262	12560.455118397362	20184.652164229705	7944.22017510277	12473.933492677446	17784.08460602677	13767.157730802512
22612.22217580638	9703.219627664264	19820.673701662934	14190.17085009511	25783.88284608876	21232.941871328894	11844.368257108496	25453.425131834047	12643.195195630275	12708.541368484093	14605.091968481362	14114.682146767183	8642.438145630775	20114.762747510234	18529.67146820764	15655.902612098123	19344.982148675514	19943.92519843306	11572.836343216792	15372.678169015257	16522.224261534124	20118.714250011944	13844.98174450294	14479.608124669967	12560.455118397362	20184.652164229705	7944.22017510277	12473.933492677446	17776.8008080183	13767.157730802512
22595.20514296516	9680.151296684802	19780.49533187394	14159.782246062958	25628.01322269749	21213.21615889443	11750.557242773906	25437.91551543198	12643.195195630275	12486.584977464801	14592.456699267314	14098.211458112646	8605.820906037578	20014.25892921931	18504.524553825286	15615.893531365966	19310.935037187744	19939.489941334163	11528.229512391921	15372.678169015257	16506.049428268525	20073.994572471143	13773.206632995285	14406.165889778173	12544.48171013207	20126.50390658226	7919.5465956267	11502.71283582876	17748.71904315467	13731.466906884636
22595.20514296516	9680.151296684802	19732.310156337408	14149.712190537808	25628.01322269749	21201.88248113978	11750.557242773906	25437.91551543198	12637.854210351667	12486.584977464801	14583.105875667825	14098.211458112646	8605.820906037578	20014.25892921931	18504.524553825286	15615.893531365966	19310.935037187744	19890.070340403592	11528.229512391921	15348.353115323565	16503.373441025862	20073.994572471143	13773.206632995285	14406.165889778173	12544.48171013207	20126.50390658226	7916.142350773783	11410.125229394554	17748.71904315467	13731.466906884636
22569.761760889898	9680.151296684802	19692.597624563074	14149.712190537808	25628.01322269749	21201.88248113978	11732.738154314298	25425.38194571684	12612.054575487526	12484.869461747132	14556.282815517257	14089.184429246372	8605.820906037578	20004.15968257902	18504.524553825286	15615.893531365966	19283.705417939324	19889.168009113786	11513.951547643414	15348.353115323565	16452.593180511452	20021.863670609113	13770.45799862143	14406.165889778173	12540.00536143818	20126.50390658226	7884.111211837843	11386.232776454566	17748.71904315467	13727.660319280454
22569.761760889898	9663.708669438718	19692.597624563074	14149.712190537808	25628.01322269749	21201.88248113978	11732.738154314298	25393.331994157394	12609.70989697681	12484.869461747132	14556.282815517257	14089.184429246372	8605.820906037578	20001.469391521183	18452.833410762985	15602.088538690334	19281.452957986105	19889.168009113786	11513.951547643414	15348.353115323565	16452.593180511452	20021.863670609113	13770.45799862143	14401.887228102118	12523.673379122789	20126.50390658226	7884.111211837843	11385.313749662475	17741.367466550724	13704.839578308916
22517.288351730203	9663.708669438718	19676.21877722919	14145.169093617393	25576.98020188652	21199.359817084773	11712.094486961749	25386.50967096186	12601.366666319069	12451.50446283252	14548.547209729406	14081.177045923656	8603.287581233926	19981.245212332356	18451.175142150478	15600.67696668043	19273.564013530406	19875.414211179108	11512.276771569233	15348.353115323565	16452.593180511452	20021.863670609113	13757.032342484124	14396.88354419097	12497.409512751483	20126.50390658226	7875.531777956722	11385.137664070216	17741.367466550724	13704.839578308916
22517.288351730203	9655.72705305464	19643.338800447546	14136.784359841367	25540.328401104853	21175.024154744333	11682.063168047325	25379.159099498916	12574.921072483401	12426.825132686023	14545.854158993454	14076.768645474434	8594.453582921025	19959.230333740168	18441.88570081583	15583.314685139863	19261.733365603697	19873.023834639203	11512.276771569233	15296.919127203862	16452.593180511452	20019.295918160184	13747.836967118255	14390.06370597873	12497.409512751483	20111.318862594835	7872.929496258809	11364.326221394442	17730.39355623617	13704.474291613624
22495.72155377035	9645.849940091864	19580.58624650471	14098.537337860507	25498.837170298582	21124.61987838447	11641.490093833543	25350.749755175817	12574.921072483401	12390.581552290516	14531.821946187038	14040.029351293424	8564.429290501555	19854.720140296544	18441.88570081583	15565.035661743888	19253.253164896152	19809.16979966905	11489.8704476753	15296.919127203862	16404.0516747074	20012.005558635774	13692.565658141417	14347.671281811066	12470.661895102863	20084.07743357367	7846.461154763084	11361.742253594155	17688.67835463386	13684.850592863715
22494.347434675456	9640.190018293437	19579.843729235527	14098.075477589218	25498.837170298582	21111.6514065813	11640.84151456656	25349.674705545985	12574.921072483401	12390.297225562754	14531.088877237253	14038.673560730718	8564.429290501555	19854.720019866905	18411.046884106512	15565.035661743888	19251.65591621038	19808.66787874542	11489.386858914817	15296.919127203862	16404.0516747074	20010.42272814501	13692.479787134813	14347.088651927024	12470.661895102863	20084.07743357367	7846.461154763084	11355.46399931322	17688.67835463386	13684.850592863715
22494.347434675456	9618.557674404474	19579.843729235527	14098.075477589218	25498.837170298582	21111.6514065813	11640.84151456656	25349.674705545985	12556.618555259327	12390.297225562754	14492.7426226196	14038.673560730718	8564.429290501555	19854.720019866905	18411.046884106512	15543.418823229274	19249.698010031025	19808.66787874542	11487.859271411713	15280.020093061124	16404.0516747074	19987.369123466386	13692.479787134813	14347.088651927024	12470.661895102863	20084.07743357367	7846.461154763084	11355.38181378775	17688.67835463386	13655.403386384276
22477.335481813756	9567.267372471773	19571.48154771873	14052.104669921198	25498.837170298582	20975.535576049722	11640.84151456656	25303.35767475746	12555.827964728152	12390.297225562754	14492.7426226196	14014.994471435253	8546.027282451456	19854.720019866905	18411.046884106512	15522.793856439268	19192.50950559092	19771.62426546027	11449.365172336471	15271.206276082607	16374.74046223033	19948.85901301275	13670.122088519065	14332.576767602517	12450.019755178862	20072.97199847997	7824.966270784015	11330.409819977824	17676.38645445905	13635.595079198407
22429.34537539314	9567.267372471773	19545.98278582096	14052.104669921198	25437.863604340902	20975.013255713824	11613.835337534425	25294.769602269538	12555.827964728152	12350.840145227794	14476.986781783597	14008.101975764792	8532.754908053503	19849.9357459638	18363.170842844153	15522.793856439268	19141.8546970034	19768.368357004954	11420.50299619988	15271.206276082607	16347.361612693821	19916.256700644783	13652.183659699465	14317.454254944123	12404.084229229635	20069.701010213015	7814.042854195449	11329.305347775726	17631.887230960918	13630.587396261428
22412.18055726512	9559.087366066107	19539.919092387085	14052.104669921198	25437.863604340902	20975.013255713824	11591.370202683638	25263.598666841302	12546.496960244533	12350.840145227794	14450.81129705565	14000.468658517022	8516.776051712706	19820.055420080156	18354.237979512316	15499.298152128775	19141.8546970034	19768.368357004954	11420.50299619988	15271.206276082607	16155.514701489454	19916.256700644783	13652.183659699465	14284.478168988191	12199.483951753353	20064.689834565575	7797.083438121772	11329.305347775726	17631.887230960918	13618.411445974836
22412.18055726512	9549.993515737382	19522.701664173626	13985.147930550396	25418.827018294356	20903.048769234032	11573.140686509205	25263.598666841302	12546.496960244533	12336.933617261286	14450.81129705565	13963.344376727546	8493.907454818946	19820.055420080156	18354.237979512316	15435.394660098407	19107.207423608615	19711.587910084992	11420.50299619988	15271.206276082607	15931.689912113467	19896.704919083662	13633.586355081434	14284.478168988191	11989.3595931242	19994.741064390724	7797.006944015786	11329.305347775726	17602.34902610471	13588.565112546847
22357.147623710916	9531.698311951628	19503.108669440873	13985.147930550396	25408.517597055365	20903.048769234032	11557.429164249626	25231.818905239525	12509.613171850617	12336.931025486827	14362.899217807482	13962.252178988434	8493.907454818946	19789.93761904739	18312.696079011705	15435.394660098407	19107.12424678622	19682.168796693422	11396.881771966639	15261.83763754785	15931.689912113467	19876.41501461604	13587.721063802937	14251.803748747816	11989.3595931242	19994.741064390724	7794.389486461467	11319.282394126742	17602.34902610471	13573.548290879995
22357.147623710916	9531.698311951628	19502.408807582826	13968.239316720032	25387.512231077093	20888.868951880457	11557.429164249626	25231.818905239525	12509.613171850617	12336.931025486827	14360.755361542853	13962.237550495278	8488.906003238262	19789.93761904739	18312.696079011705	15429.252863991704	19107.12424678622	19682.168796693422	11395.956511369835	15258.266471768253	15925.814176919484	19816.52316063157	13587.017763736634	14251.803748747816	11979.267453910674	19994.741064390724	7784.197325614981	11312.815157750192	17587.030286982113	13504.448911688807
22351.82966968384	9531.698311951628	19501.614125967953	13950.381190031032	25380.899909769993	20874.13017478932	11557.429164249626	25221.933891881403	12486.999255974903	12317.546668475261	14360.755361542853	13960.627686576068	8447.191982313358	19785.46405876828	18312.696079011705	15375.7772300583	19078.68574167073	19678.134159876758	11395.956511369835	15228.597297582648	15916.320955513675	19816.52316063157	13585.116685622006	14227.833661304643	11969.619276394928	19989.20360255972	7776.84706379886	11274.226818808027	17574.383343643818	13504.448911688807
22351.82966968384	9516.711635313428	19501.614125967953	13950.381190031032	25380.899909769993	20872.814556952908	11557.429164249626	25221.933891881403	12486.999255974903	12317.546668475261	14359.33542684434	13960.627686576068	8447.191982313358	19785.46405876828	18312.439627391872	15375.7772300583	19078.68574167073	19611.295903885362	11395.956511369835	15228.597297582648	15891.233530545189	19810.407621014314	13569.05847923847	14227.833661304643	11969.619276394928	19955.833436541783	7776.84706379886	11274.226818808027	17574.383343643818	13504.448911688807
22351.82966968384	9516.711635313428	19499.697955864995	13950.381190031032	25380.899909769993	20871.658706342652	11557.429164249626	25180.80798840826	12472.745916743932	12317.546668475261	14359.292893369086	13960.627686576068	8438.782081607606	19785.46405876828	18312.439627391872	15374.948070255143	19078.68574167073	19611.295903885362	11395.956511369835	15228.597297582648	15891.233530545189	19810.282234558505	13569.05847923847	14227.833661304643	11969.619276394928	19955.833436541783	7776.84706379886	11274.226818808027	17566.49890940347	13504.448911688807
22321.91368094294	9510.913218031363	19468.83120065801	13942.377056155447	25376.116805138383	20868.329710958456	11517.690218328204	25180.475176629698	12472.745916743932	12285.577532508632	14339.245264884818	13952.715084573909	8438.782081607606	19757.331941270942	18264.80804675024	15374.050851897133	19078.68574167073	19590.059694867818	11395.956511369835	15220.74560171729	15891.233530545189	19784.42880734044	13554.685922244456	14216.207513690159	11935.202035197908	19950.168776728206	7761.389337397172	11248.357004588517	17554.722611323792	13468.336929272598
22321.91368094294	9505.486399175148	19468.83120065801	13942.377056155447	25368.90873098796	20864.360348185295	11517.690218328204	25180.475176629698	12471.66866103791	12285.577532508632	14339.245264884818	13952.715084573909	8438.421238874353	19757.331941270942	18264.80804675024	15372.361397393559	19064.038344094974	19590.059694867818	11390.301968943048	15220.74560171729	15889.983805053973	19784.42880734044	13554.685922244456	14216.207513690159	11935.202035197908	19950.168776728206	7761.389337397172	11248.357004588517	17554.722611323792	13468.336929272598
22289.53956082646	9505.486399175148	19432.051141065658	13923.800014819823	25361.377334449724	20845.077370693696	11512.94882154437	25161.347266964687	12471.66866103791	12266.263798020023	14334.524327423474	13931.049530887154	8416.702769167	19736.428928135014	18260.11167500987	15347.479630797508	19058.168801226206	19589.354978018484	11369.188095420826	15197.535221374977	15851.435135634154	19782.24248866278	13538.246532386334	14206.889954609785	11913.536547199175	19941.023987797944	7750.5986627553375	11248.357004588517	17553.097076277078	13455.093948689826
22274.278349529257	9491.61708278098	19413.774637397477	13923.800014819823	25330.975911175938	20825.369318764668	11504.43600263069	25059.39802856868	12426.31358706114	12212.917375806563	14296.421182513375	13906.29492190218	8387.018036017127	19691.491849779934	18229.355202922943	15337.166610446362	19051.03462615092	19539.943980080086	11356.696643322026	15175.68788394037	15826.41785924512	19745.81046033321	13509.430240881184	14194.331142930938	11909.827464245798	19887.366854380896	7733.055383972491	11225.562947997458	17517.738699542606	13426.482750454315
22237.535237583543	9474.48944875225	19403.971888605312	13894.407411946624	25312.712651478618	20797.544019017616	11489.062534015766	25057.357822227168	12420.92110843503	12212.917375806563	14296.421182513375	13904.584122031003	8383.41076231284	19691.491849779934	18229.355202922943	15315.270459475045	19017.082388803203	19517.665435403007	11355.96643732448	15164.280014470634	15820.91424373461	19745.81046033321	13509.430240881184	14156.354548349505	11872.826782972103	19874.45836962101	7728.335410065896	11225.562947997458	17517.738699542606	13426.482750454315
22237.535237583543	9464.847535450388	19403.971888605312	13894.407411946624	25312.712651478618	20797.544019017616	11483.73728171635	25037.11906283227	12414.58232869988	12206.520517368774	14295.962913744934	13902.605578841954	8383.41076231284	19685.554986699422	18229.355202922943	15315.270459475045	19013.320451838877	19517.665435403007	11352.935535301376	15164.280014470634	15820.883739644056	19743.40944105057	13504.388093170632	14156.354548349505	11872.826782972103	19874.45836962101	7728.283895299461	11225.562947997458	17511.489397969104	13423.790259721796
22197.972939598363	9464.847535450388	19393.488590938145	13894.407411946624	25312.712651478618	20794.450992916296	11482.29158437212	25037.11906283227	12406.42155459777	12206.520517368774	14269.356471957912	13880.079169740295	8381.378893613073	19648.882394457727	18229.355202922943	15297.16969921711	19013.320451838877	19490.27709618122	11326.698384895804	15149.09086547518	15787.483383653967	19743.40944105057	13489.323218462463	14156.354548349505	11861.163942372368	19843.16837897471	7708.175628839202	11142.10784973482	17508.427927638553	13408.528081072876
22197.972939598363	9464.847535450388	19388.076014032496	13886.259530688372	25299.559784780482	20794.450992916296	11477.4829955701	25037.11906283227	12404.708597671904	12200.658531261228	14269.356471957912	13880.079169740295	8375.701433645609	19647.92299713877	18210.67888030238	15293.58759395553	19008.382717695127	19486.250826134103	11326.698384895804	15149.09086547518	15787.483383653967	19740.741438867743	13489.323218462463	14140.634888793133	11861.163942372368	19843.16837897471	7708.175628839202	11142.10784973482	17501.587525001916	13408.073268299664
22197.972939598363	9464.847535450388	19388.076014032496	13886.259530688372	25299.240384611767	20768.094929447736	11475.947731925777	25028.114726880365	12371.781364523897	12177.269917801003	14258.756700318123	13880.079169740295	8369.24763491923	19637.466089131114	18154.980004443794	15293.58759395553	19008.382717695127	19464.841373911797	11322.10471748929	15149.09086547518	15787.483383653967	19700.98268884677	13474.355675581246	14140.634888793133	11861.163942372368	19811.988730336176	7708.175628839202	11142.10784973482	17488.10352827777	13403.50253073984
22171.58222264872	9434.721417133242	19350.784186211822	13844.550977085339	25222.439870757873	20739.083168532918	11420.735620642436	24942.570738148126	12371.781364523897	12177.269917801003	14254.753640094152	13849.223074538028	8353.202488213541	19629.96459028105	18145.729726582795	15263.613104962444	18940.305500482827	19436.42205691613	11310.68055689016	15145.37389260044	15743.816631484004	19700.98268884677	13458.000571349197	14106.083158346128	11843.70678558362	19779.011229213047	7702.844159499267	11136.92683638739	17475.915170874385	13394.395452909657
22171.58222264872	9434.721417133242	19350.784186211822	13844.550977085339	25222.439870757873	20739.083168532918	11420.735620642436	24942.570738148126	12371.781364523897	12177.269917801003	14246.97969675547	13849.223074538028	8347.464756640216	19629.96459028105	18122.080696062832	15263.613104962444	18940.305500482827	19436.42205691613	11297.250161742273	15090.937416803306	15743.816631484004	19674.363186153932	13450.957940317	14106.083158346128	11843.70678558362	19779.011229213047	7702.844159499267	11118.630186899178	17475.915170874385	13381.33692301233
22165.21903102576	9414.265651317995	19321.835439550072	13821.927675808965	25197.014172967883	20725.141637784815	11420.735620642436	23960.000166085378	12371.781364523897	12157.162444158623	14223.170425089682	13837.516293107028	8331.875628928949	19591.291525398592	18122.080696062832	15243.695992448778	18932.25316081957	19399.293239037695	11292.521639369439	15090.937416803306	15729.885229442407	19674.363186153932	13436.129527399582	14104.504642251517	11836.171825692692	19765.240531699783	7678.287353821905	11118.630186899178	17442.86420644601	13352.48130753906
22158.816133415687	9414.265651317995	19321.835439550072	13821.927675808965	25112.82502004211	20715.27576280774	11420.735620642436	23960.000166085378	12351.509000566019	12157.162444158623	14223.170425089682	13837.516293107028	8331.875628928949	19591.291525398592	18122.080696062832	15239.035914505574	18932.25316081957	19399.293239037695	11292.521639369439	15090.937416803306	15729.647380370881	19674.363186153932	13435.96246768657	14095.252814302508	11836.171825692692	19765.240531699783	7678.287353821905	11118.630186899178	17442.791408528938	13352.48130753906
22146.578941566844	9414.265651317995	19321.835439550072	13821.927675808965	24777.08199167755	20714.807687121003	11420.735620642436	23960.000166085378	12338.747514202543	12157.162444158623	14223.170425089682	13837.516293107028	8331.875628928949	19591.291525398592	18122.080696062832	15239.035914505574	18926.7188168669	19399.293239037695	11292.521639369439	15090.937416803306	15729.647380370881	19673.413758182065	13415.016212359636	14094.829854755637	11836.171825692692	19745.72210059484	7675.448356978222	11102.94723951705	17442.791408528938	13352.48130753906
22145.174199544414	9370.50116234196	19312.514046080745	13800.737987374145	24777.08199167755	20693.548777561155	11398.92033005141	23960.000166085378	12338.509961818898	12151.140844454407	14210.42552570338	13821.324772528635	8331.875628928949	19582.537277684638	18113.987202494183	15218.932705056068	18924.53866986673	19391.147759037125	11292.521639369439	15085.20187805828	15697.639633378634	19627.261021761646	13403.80546188971	14073.40997846681	11820.579023206961	19717.803531220583	7673.311788613431	11102.94723951705	17432.814538322415	13340.231039047609
22105.408136836246	9370.50116234196	19307.431981615417	13800.737987374145	24777.08199167755	20692.71996438748	11398.92033005141	23932.660365943397	12315.207536966434	12151.140844454407	14208.059685740885	13821.324772528635	8323.322170856092	19567.26706166552	18112.716238255227	15218.932705056068	18924.53866986673	19388.0001383451	11285.26225640052	15076.394558595417	15697.639633378634	19619.16086355805	13403.80546188971	14072.965385346495	11820.579023206961	19717.803531220583	7673.311788613431	11098.14503836861	17432.814538322415	13339.921085556383
22105.408136836246	9370.50116234196	19295.70304447552	13796.985042884124	24775.341618360962	20686.14916227755	11374.71326111672	23932.660365943397	12315.207536966434	12115.957346517453	14195.921121426813	13807.074933368729	8299.965002970333	19567.26706166552	18083.88012413616	15218.932705056068	18923.846982031926	19367.6362133845	11274.977527918532	15076.394558595417	15697.358467711407	19585.42216780118	13375.24122782706	14052.009038566042	11810.890415763502	19717.803531220583	7651.668085205654	11097.478187183604	17407.019225806696	13300.566046339856
22095.359128499967	9351.86905961117	19284.979131568358	13772.059339616146	24733.84581055523	20638.27785323915	11374.71326111672	23932.660365943397	12315.207536966434	12115.957346517453	14159.497836783146	13797.884205346827	8299.965002970333	19527.901580869006	18083.88012413616	15208.070641701352	18910.898521260486	19351.253555808442	11256.589273128524	15071.28879410386	15674.112158795064	19585.42216780118	13375.24122782706	14052.009038566042	11810.890415763502	19659.47670132836	7640.4169331910725	11084.962172782783	17397.566892512812	13296.521311840708
22074.681254160776	9317.390927443661	19284.979131568358	13772.059339616146	24721.465699529712	20636.203997753062	11358.389819136595	23906.109755386984	12308.4593904193	12110.022925678779	14046.654366893335	13794.42487900976	8299.965002970333	19516.672075508362	18068.8051977384	15198.122831784895	18873.9030604583	19351.253555808442	11209.067031036346	15071.28879410386	15664.94824882871	19585.42216780118	13367.330219840722	14044.220875556606	11791.811659918141	19659.47670132836	7603.120373796074	11084.962172782783	17397.566892512812	13277.71390057698
21687.702636655147	9317.390927443661	19281.816137001704	13765.898536705414	24721.465699529712	20626.36172086642	11357.338390673613	23902.174925561212	12308.4593904193	12102.430699529992	14046.654366893335	13794.42487900976	8296.81903249304	19516.672075508362	18062.69055128506	15192.142251648515	18873.9030604583	19345.6975739587	11209.067031036346	15033.9855780255	15663.623901368224	19579.874655434785	13358.441714072513	14044.220875556606	11790.781835818949	19644.313716455807	7603.120373796074	11084.916819772432	17397.566892512812	13260.24961200654
21673.35326452421	9317.390927443661	19281.816137001704	13765.898536705414	24707.30189734196	20610.216818390887	11357.338390673613	23902.174925561212	12300.374835133754	12099.961474549507	14046.654366893335	13794.073038587527	8296.81903249304	19516.672075508362	18062.69055128506	15190.333720685476	18863.611530588947	19345.6975739587	11209.067031036346	15033.9855780255	15663.623901368224	19579.874655434785	13358.441714072513	14044.220875556606	11790.717170531436	19644.313716455807	7603.120373796074	11077.829268792904	17386.772478965733	13040.782173293497
21673.35326452421	9317.390927443661	19281.816137001704	13759.477975599204	24684.149442439473	20610.216818390887	11331.327772743474	23879.697858303858	12300.374835133754	12091.95681859183	14046.654366893335	13781.586921828199	8294.957376443104	19493.758394343917	18045.438343315745	15187.331703553366	18863.611530588947	19334.812452749367	11205.999908056589	15011.071724813119	15647.326203588944	19556.778018252477	13336.89596878903	14007.370023066775	11769.238448406999	19644.313716455807	7601.185057021375	11064.059726350486	17386.772478965733	13040.782173293497
21670.310659264513	9294.45546820343	19227.337936503427	13743.982940812912	24683.201591256522	20604.64366334127	11331.327772743474	23862.602315961798	12286.47412207624	12090.95784013936	14041.11929870534	13781.586921828199	8282.93762704482	19493.758394343917	18045.438343315745	15173.665034199186	18850.067221064313	19330.324076431687	11191.323570579845	15010.385567874077	15647.326203588944	19556.778018252477	13336.613132279037	14006.60027222872	11769.238448406999	19608.446177797534	7601.185057021375	11054.20710778749	17354.767517745186	13040.782173293497
21658.65578933533	9294.45546820343	19227.337936503427	13743.982940812912	24667.31361479382	20604.46864537622	11330.431448922165	23860.446394028255	12277.001529822352	12085.61463807667	14029.162119256958	13774.772535891265	8282.93762704482	19452.914955739765	18040.41118131441	15173.096889960127	18832.672880299513	19320.287169969444	11190.556460657808	14997.214216163668	15628.426080613684	19552.748984156475	13297.140755770397	14006.60027222872	11726.593627418602	19608.446177797534	7585.118853833014	11035.968905988397	17349.010434619435	13040.782173293497
21621.476036139855	9262.445630317688	19227.337936503427	13732.658805367291	24656.298791214256	20576.102533912188	11329.427323828695	23860.446394028255	12275.18486907972	12079.437630717734	14029.162119256958	13761.02827132544	8277.627682097194	19452.914955739765	18038.68063675346	15141.789162924557	18832.672880299513	19298.750314900284	11175.818156332705	14997.214216163668	15628.426080613684	19503.17754028657	13297.140755770397	13965.788071913763	11725.279080430086	19589.026339588992	7585.118853833014	10992.429542112783	17349.010434619435	13040.782173293497
21621.476036139855	9261.770160743235	19227.337936503427	13732.658805367291	24656.26914735126	20576.102533912188	11329.3853994032	23837.051584013367	12275.18486907972	12061.46207119856	13977.399143416682	13760.9401612073	8272.173484313043	19450.87863904066	18030.016684180315	15141.789162924557	18830.31626135257	19289.80374949826	11174.939578798296	14965.863056616245	15604.053372030825	19472.02162079249	13297.140755770397	13965.486750949784	11718.505253373147	19587.239100654824	7583.011883020918	10992.429542112783	17348.93517623425	13039.762508621174
21552.957529319312	9239.338845798837	19193.504492169213	13654.944305941934	24578.35206248115	20571.734937714158	11329.3853994032	23781.429943841278	12272.137107247074	12061.46207119856	13919.222984959913	13750.90566699931	8272.173484313043	19402.077769386407	18023.851402465392	15130.920184087816	18764.19956862673	19244.735999850298	11171.687477017287	14965.863056616245	15561.51760517396	19472.02162079249	13187.503670040303	13964.411886658558	11694.76479880866	19534.695257062605	7565.734835537248	10979.580402562606	17322.16588796835	12940.31834775078
