# Supplementary material for: An improved FOX optimization algorithm using adaptive exploration and exploitation for global optimization
Source: PLoS One. 2025 Sep 18;20(9):e0331965. doi: 10.1371/journal.pone.0331965 (PMC12445531; doi:10.1371/journal.pone.0331965)
Supplement: S2 File — This compressed file contains all the results of the conducted experiments. Each main directory within the archive includes three subdirectories: Analysis, best_fit, and convergence. The best_fit and convergence folders contain the raw experimental data obtained from 30 independent runs. The Analysis folder includes tables and figures derived from these raw results. These files can be used to reproduce and further analyze the results presented in the manuscript. (ZIP) [file pone.0331965.s002.zip › cec2017/convergence/NRO/C17F5.csv]

trial_1	trial_2	trial_3	trial_4	trial_5	trial_6	trial_7	trial_8	trial_9	trial_10	trial_11	trial_12	trial_13	trial_14	trial_15	trial_16	trial_17	trial_18	trial_19	trial_20	trial_21	trial_22	trial_23	trial_24	trial_25	trial_26	trial_27	trial_28	trial_29	trial_30
500.12071890400705	500.1268263979301	500.13427833169953	500.08666085690265	500.111544153611	500.10455506592115	500.0758478749914	500.114549234628	500.1109599943162	500.0721186894977	500.11711131228407	500.1089831436903	500.06836871675193	500.1085672973546	500.0770662946186	500.06333899467506	500.0660241250854	500.06502798812954	500.12845255006573	500.13788094133054	500.11065265481443	500.1242714887453	500.1220789872166	500.11081926277427	500.0828203156783	500.12223922258227	500.15276791042123	500.06300434240245	500.12812985650953	500.0433718216684
500.1036175795291	500.0494236111489	500.1041025639995	500.08666085690265	500.08211914859874	500.08911447470416	500.07189290020784	500.09374750740545	500.0749604903734	500.0721186894977	500.0771379514078	500.1089831436903	500.06836871675193	500.0693954818488	500.0767751273738	500.06333899467506	500.0660241250854	500.0551972707333	500.09006274778716	500.0943790613828	500.11065265481443	500.0829937172788	500.1220789872166	500.0819043689066	500.05800368402174	500.0771419861702	500.1185220625157	500.06300434240245	500.12812985650953	500.0433718216684
500.1036175795291	500.0494236111489	500.1041025639995	500.08666085690265	500.0615211927965	500.0693010246384	500.07189290020784	500.06142403695765	500.0749604903734	500.048853829989	500.0771379514078	500.0665938217544	500.06836871675193	500.0693954818488	500.0767751273738	500.06333899467506	500.05435361423974	500.0551972707333	500.04937868198965	500.0897589090047	500.11065265481443	500.0617080429892	500.09895486639704	500.0819043689066	500.05800368402174	500.07468398888255	500.074353205668	500.06300434240245	500.1137924300689	500.0433718216684
500.1036175795291	500.0494236111489	500.1041025639995	500.08666085690265	500.0374733640603	500.0628166124344	500.0552750355232	500.06142403695765	500.0749604903734	500.048853829989	500.0771379514078	500.0665938217544	500.06836871675193	500.0693954818488	500.0767751273738	500.06333899467506	500.05435361423974	500.0551972707333	500.04937868198965	500.06237243833584	500.0765662111714	500.0617080429892	500.08548800425916	500.0819043689066	500.05800368402174	500.07023423906264	500.07125890383594	500.06300434240245	500.1137924300689	500.0433718216684
500.1032241873166	500.0494236111489	500.0765950380675	500.0860164857171	500.0374733640603	500.0628166124344	500.0552750355232	500.06142403695765	500.0749604903734	500.048853829989	500.0771379514078	500.0665938217544	500.06836871675193	500.0693954818488	500.0756203456216	500.06276371076365	500.05435361423974	500.0551972707333	500.04937868198965	500.06237243833584	500.0765662111714	500.0617080429892	500.0707565875053	500.0819043689066	500.05800368402174	500.07023423906264	500.07125890383594	500.06300434240245	500.0681017811147	500.04325441486054
500.0654325360451	500.0494236111489	500.04305674208933	500.0860164857171	500.0374733640603	500.0628166124344	500.0552750355232	500.0591209657608	500.06226756354033	500.048853829989	500.0771379514078	500.0653476253393	500.06836871675193	500.0693954818488	500.06859158053555	500.06276371076365	500.05435361423974	500.0551972707333	500.04937868198965	500.06237243833584	500.05653789344547	500.0617080429892	500.0707565875053	500.0547504843928	500.05800368402174	500.07023423906264	500.07125890383594	500.06300434240245	500.0681017811147	500.04325441486054
500.0529974185426	500.0430371233389	500.04305674208933	500.0632067855437	500.0374733640603	500.0628166124344	500.0552750355232	500.0591209657608	500.06226756354033	500.0273933401189	500.0771379514078	500.0653476253393	500.06836871675193	500.0693954818488	500.06859158053555	500.05565760944165	500.05435361423974	500.0551972707333	500.04937868198965	500.06237243833584	500.05653789344547	500.0617080429892	500.0707565875053	500.0547504843928	500.05800368402174	500.07023423906264	500.0638326802377	500.06300434240245	500.0681017811147	500.04325441486054
500.0529974185426	500.0430371233389	500.04305674208933	500.0632067855437	500.0374733640603	500.0565095770396	500.0552750355232	500.0591209657608	500.06226756354033	500.0273933401189	500.0771379514078	500.0521834760819	500.06836871675193	500.05178108725823	500.04310663143946	500.05565760944165	500.05435361423974	500.0551972707333	500.04937868198965	500.06237243833584	500.05653789344547	500.0617080429892	500.0707565875053	500.0547504843928	500.05800368402174	500.07023423906264	500.0638326802377	500.06300434240245	500.0681017811147	500.04325441486054
500.0472825636409	500.0430371233389	500.04305674208933	500.0632067855437	500.0374733640603	500.0565095770396	500.0552750355232	500.0591209657608	500.06226756354033	500.0273933401189	500.0771379514078	500.0521834760819	500.06836871675193	500.05178108725823	500.04310663143946	500.05565760944165	500.05435361423974	500.0551972707333	500.04937868198965	500.06237243833584	500.05653789344547	500.0617080429892	500.0707565875053	500.0547504843928	500.05800368402174	500.0494549891639	500.0638326802377	500.06300434240245	500.0681017811147	500.04325441486054
500.0472825636409	500.0430371233389	500.04305674208933	500.0632067855437	500.0374733640603	500.0403336954402	500.0552750355232	500.0591209657608	500.06226756354033	500.0273933401189	500.06510041262896	500.0500110069498	500.06836871675193	500.05178108725823	500.04310663143946	500.05565760944165	500.0502794209983	500.0432548225052	500.04937868198965	500.06237243833584	500.05653789344547	500.0617080429892	500.0707565875053	500.0547504843928	500.05800368402174	500.0494549891639	500.0638326802377	500.06300434240245	500.06585062427143	500.04325441486054
500.0472825636409	500.0430371233389	500.04305674208933	500.0632067855437	500.0374733640603	500.0403336954402	500.0552750355232	500.0497943558087	500.06226756354033	500.0273933401189	500.06510041262896	500.0500110069498	500.06836871675193	500.05178108725823	500.04310663143946	500.05565760944165	500.0502794209983	500.04289259262436	500.04937868198965	500.06237243833584	500.0526203778865	500.0617080429892	500.0707565875053	500.0547504843928	500.05800368402174	500.0494549891639	500.0638326802377	500.06300434240245	500.06585062427143	500.04325441486054
500.0472825636409	500.0430371233389	500.04305674208933	500.0632067855437	500.0374733640603	500.0403336954402	500.0552750355232	500.0497943558087	500.06226756354033	500.0273933401189	500.06510041262896	500.0500110069498	500.06836871675193	500.05178108725823	500.04310663143946	500.05565760944165	500.0502794209983	500.04289259262436	500.04937868198965	500.06237243833584	500.0526203778865	500.0617080429892	500.0707565875053	500.0547504843928	500.05800368402174	500.0494549891639	500.0638326802377	500.06300434240245	500.06585062427143	500.04325441486054
500.0472825636409	500.0430371233389	500.04305674208933	500.0632067855437	500.0374733640603	500.0403336954402	500.0552750355232	500.0497943558087	500.06226756354033	500.0273933401189	500.0573806461585	500.0500110069498	500.06836871675193	500.05178108725823	500.04310663143946	500.05565760944165	500.0502794209983	500.04289259262436	500.04937868198965	500.06237243833584	500.0526203778865	500.0533832795963	500.0707565875053	500.0547504843928	500.05800368402174	500.0494549891639	500.0628502246834	500.06300434240245	500.06585062427143	500.04325441486054
500.0472825636409	500.0430371233389	500.04305674208933	500.0632067855437	500.0374733640603	500.0403336954402	500.05219940978594	500.0497943558087	500.0362925766581	500.0273933401189	500.0573806461585	500.0500110069498	500.06836871675193	500.05178108725823	500.04310663143946	500.05565760944165	500.0502794209983	500.04289259262436	500.04937868198965	500.06237243833584	500.05037892950725	500.0533832795963	500.06578898182744	500.0547504843928	500.05800368402174	500.0494549891639	500.0628502246834	500.06300434240245	500.0530054286111	500.04325441486054
500.0472825636409	500.0430371233389	500.04305674208933	500.0632067855437	500.0374733640603	500.0403336954402	500.042772289439	500.0497943558087	500.0362925766581	500.0273933401189	500.0573806461585	500.0500110069498	500.06836871675193	500.05178108725823	500.0425920127076	500.05565760944165	500.0502794209983	500.04289259262436	500.04937868198965	500.06237243833584	500.05037892950725	500.0533832795963	500.06578898182744	500.04361926049745	500.05800368402174	500.0494549891639	500.0628502246834	500.05331469322635	500.05100494777776	500.04325441486054
500.0472825636409	500.0430371233389	500.04305674208933	500.0632067855437	500.0374733640603	500.0403336954402	500.042772289439	500.0497943558087	500.0362925766581	500.0273933401189	500.0573806461585	500.0490178118814	500.04849541720677	500.05178108725823	500.0425920127076	500.05565760944165	500.0390751461974	500.04289259262436	500.04937868198965	500.06237243833584	500.05037892950725	500.0533832795963	500.0462110829715	500.04361926049745	500.05800368402174	500.0494549891639	500.0458187020491	500.05331469322635	500.05100494777776	500.04325441486054
500.0472825636409	500.0430371233389	500.04305674208933	500.05357986902317	500.0374733640603	500.0403336954402	500.042772289439	500.0497943558087	500.0362925766581	500.0273933401189	500.0573806461585	500.0490178118814	500.04849541720677	500.05178108725823	500.0425920127076	500.05565760944165	500.0390751461974	500.04289259262436	500.04937868198965	500.0466377980753	500.05037892950725	500.0533832795963	500.0462110829715	500.04361926049745	500.05800368402174	500.0494549891639	500.0458187020491	500.05331469322635	500.05100494777776	500.04325441486054
500.04127494920084	500.0430371233389	500.04305674208933	500.0460771172128	500.0374733640603	500.0403336954402	500.0362713268672	500.0497943558087	500.0362925766581	500.0273933401189	500.0573806461585	500.0490178118814	500.04849541720677	500.05178108725823	500.03970946157904	500.05565760944165	500.0390751461974	500.04289259262436	500.0428516046858	500.0466377980753	500.05037892950725	500.0533832795963	500.0462110829715	500.04361926049745	500.05800368402174	500.0494549891639	500.0458187020491	500.05331469322635	500.0418620202577	500.04325441486054
500.04127494920084	500.0430371233389	500.04305674208933	500.0460771172128	500.0374733640603	500.0403336954402	500.0362713268672	500.0497943558087	500.0362925766581	500.0273933401189	500.0573806461585	500.0490178118814	500.04849541720677	500.05178108725823	500.03970946157904	500.05565760944165	500.0390751461974	500.04289259262436	500.03511626035726	500.0466377980753	500.05037892950725	500.0533832795963	500.0462110829715	500.04361926049745	500.05800368402174	500.0494549891639	500.0458187020491	500.05331469322635	500.0381089079712	500.04325441486054
500.04127494920084	500.0430371233389	500.04305674208933	500.0460771172128	500.0374733640603	500.0403336954402	500.0362713268672	500.0497943558087	500.0362925766581	500.0273933401189	500.0573806461585	500.0490178118814	500.04849541720677	500.05178108725823	500.03970946157904	500.05565760944165	500.0390751461974	500.04289259262436	500.03511626035726	500.0466377980753	500.04982458286895	500.0530429478224	500.0462110829715	500.04361926049745	500.05800368402174	500.0494549891639	500.0458187020491	500.05331469322635	500.0381089079712	500.04325441486054
500.04127494920084	500.0430371233389	500.04305674208933	500.0460771172128	500.0374733640603	500.0403336954402	500.0362713268672	500.0497943558087	500.0362925766581	500.0273933401189	500.0573806461585	500.0490178118814	500.04849541720677	500.05178108725823	500.03970946157904	500.05565760944165	500.03679382333735	500.04289259262436	500.03511626035726	500.0466377980753	500.04982458286895	500.0528347127904	500.0462110829715	500.04361926049745	500.05800368402174	500.0494549891639	500.0458187020491	500.04088011095325	500.0381089079712	500.04325441486054
500.0302541660175	500.0430371233389	500.04305674208933	500.0460771172128	500.0374733640603	500.0403336954402	500.0362713268672	500.0496609879936	500.0362925766581	500.0273933401189	500.0573806461585	500.0490178118814	500.04849541720677	500.05178108725823	500.03970946157904	500.0404909273821	500.03679382333735	500.04289259262436	500.03511626035726	500.0466377980753	500.04982458286895	500.0528347127904	500.0462110829715	500.04361926049745	500.05800368402174	500.0432322700855	500.0458187020491	500.04088011095325	500.0381089079712	500.04325441486054
500.0302541660175	500.0430371233389	500.04305674208933	500.0364494162431	500.0374733640603	500.0403336954402	500.0362713268672	500.02957154133793	500.0362925766581	500.0273933401189	500.0351718010916	500.0490178118814	500.04849541720677	500.05178108725823	500.03970946157904	500.0404909273821	500.03679382333735	500.04289259262436	500.03511626035726	500.0466377980753	500.039081067677	500.0450040745864	500.0462110829715	500.03458427321556	500.05800368402174	500.0432322700855	500.0458187020491	500.04088011095325	500.0381089079712	500.04325441486054
500.0302541660175	500.0430371233389	500.04305674208933	500.0364494162431	500.0374733640603	500.0403336954402	500.0362713268672	500.02957154133793	500.0362925766581	500.0273933401189	500.0351718010916	500.0490178118814	500.04536404896066	500.05178108725823	500.03970946157904	500.0404909273821	500.03679382333735	500.04289259262436	500.03511626035726	500.03541638958353	500.039081067677	500.0450040745864	500.0462110829715	500.03458427321556	500.05800368402174	500.0432322700855	500.04273392606996	500.04088011095325	500.0381089079712	500.04325441486054
500.0302541660175	500.0425568775451	500.04305674208933	500.0364494162431	500.0374733640603	500.0403336954402	500.0362713268672	500.02957154133793	500.0362925766581	500.0273933401189	500.0351718010916	500.03318423161215	500.04536404896066	500.02770599661875	500.03970946157904	500.0404909273821	500.03679382333735	500.02826658799864	500.03511626035726	500.03541638958353	500.039081067677	500.0434620108321	500.039149412918	500.03458427321556	500.0523629569041	500.03539710834116	500.0417660183489	500.04088011095325	500.0381089079712	500.04325441486054
500.0302541660175	500.0425568775451	500.04305674208933	500.0364494162431	500.0374733640603	500.0403336954402	500.0362713268672	500.02957154133793	500.0362925766581	500.0273933401189	500.0351718010916	500.03318423161215	500.04536404896066	500.02770599661875	500.03970946157904	500.0404909273821	500.03679382333735	500.02826658799864	500.03511626035726	500.03541638958353	500.039081067677	500.0434620108321	500.0355441475581	500.03458427321556	500.0523629569041	500.03539710834116	500.02710288151974	500.04088011095325	500.0381089079712	500.04325441486054
500.0302541660175	500.0425568775451	500.04305674208933	500.0364494162431	500.0374733640603	500.0403336954402	500.0362713268672	500.02957154133793	500.0362925766581	500.0273933401189	500.0351718010916	500.03318423161215	500.0382438995144	500.02770599661875	500.03970946157904	500.0404909273821	500.03679382333735	500.02826658799864	500.03504204688863	500.03541638958353	500.03596190871485	500.0434620108321	500.0355441475581	500.03458427321556	500.0523629569041	500.03539710834116	500.02710288151974	500.0401091959879	500.0381089079712	500.04325441486054
500.0280477835365	500.0425568775451	500.0424497760703	500.0364494162431	500.0374733640603	500.0403336954402	500.0362713268672	500.02957154133793	500.0362925766581	500.0273933401189	500.0351718010916	500.03318423161215	500.0382438995144	500.02770599661875	500.03970946157904	500.0404909273821	500.02517129496084	500.02826658799864	500.03504204688863	500.03541638958353	500.03596190871485	500.0434620108321	500.0355441475581	500.03458427321556	500.0523629569041	500.03539710834116	500.02710288151974	500.0401091959879	500.0381089079712	500.04325441486054
500.0280477835365	500.0425568775451	500.0424497760703	500.0364494162431	500.0374733640603	500.0403336954402	500.0362713268672	500.02957154133793	500.0362925766581	500.0273933401189	500.0351718010916	500.03318423161215	500.0382438995144	500.02770599661875	500.03970946157904	500.0404909273821	500.02517129496084	500.02826658799864	500.03504204688863	500.03541638958353	500.03596190871485	500.0434620108321	500.0355441475581	500.03458427321556	500.0523629569041	500.03539710834116	500.02710288151974	500.0401091959879	500.0381089079712	500.04325441486054
500.0280477835365	500.0425568775451	500.0424497760703	500.0364494162431	500.0374733640603	500.0403336954402	500.0362713268672	500.02957154133793	500.0362925766581	500.0273933401189	500.0351718010916	500.03318423161215	500.0382438995144	500.02770599661875	500.03970946157904	500.0404909273821	500.02517129496084	500.02826658799864	500.03504204688863	500.03541638958353	500.03596190871485	500.0434620108321	500.0355441475581	500.03458427321556	500.0523629569041	500.03539710834116	500.02710288151974	500.0401091959879	500.0381089079712	500.04325441486054
500.0280477835365	500.0425568775451	500.0424497760703	500.0364494162431	500.0374733640603	500.0403336954402	500.0362713268672	500.02957154133793	500.0362925766581	500.0273933401189	500.0351718010916	500.03318423161215	500.0382438995144	500.02770599661875	500.03970946157904	500.0404909273821	500.02517129496084	500.02826658799864	500.03504204688863	500.03541638958353	500.03596190871485	500.0434620108321	500.0355441475581	500.03458427321556	500.0523629569041	500.03539710834116	500.02710288151974	500.0401091959879	500.0381089079712	500.04325441486054
500.0280477835365	500.0425568775451	500.0424497760703	500.0364494162431	500.0374733640603	500.0403336954402	500.0362713268672	500.02957154133793	500.0362925766581	500.0273933401189	500.0351718010916	500.03318423161215	500.02183659667827	500.02770599661875	500.03970946157904	500.0404909273821	500.02517129496084	500.02826658799864	500.02721349724527	500.03541638958353	500.03596190871485	500.0434620108321	500.0355441475581	500.03458427321556	500.0389339650162	500.03539710834116	500.02710288151974	500.0401091959879	500.0381089079712	500.04325441486054
500.0280477835365	500.0425568775451	500.0424497760703	500.0364494162431	500.0374733640603	500.0403336954402	500.0362713268672	500.02957154133793	500.0362925766581	500.0273933401189	500.0351718010916	500.03318423161215	500.02183659667827	500.02770599661875	500.03970946157904	500.0404909273821	500.02517129496084	500.02826658799864	500.02721349724527	500.03541638958353	500.03430061212555	500.0434620108321	500.0355441475581	500.03458427321556	500.0389339650162	500.03539710834116	500.02710288151974	500.0401091959879	500.0381089079712	500.04325441486054
500.0280477835365	500.0425568775451	500.0424497760703	500.0364494162431	500.0374733640603	500.0403336954402	500.0362713268672	500.02957154133793	500.0362925766581	500.0273933401189	500.0351718010916	500.03318423161215	500.02183659667827	500.02770599661875	500.0384083155206	500.0404909273821	500.02517129496084	500.02826658799864	500.02721349724527	500.03541638958353	500.03430061212555	500.0434620108321	500.0355441475581	500.03458427321556	500.0389339650162	500.03539710834116	500.02710288151974	500.0401091959879	500.0381089079712	500.04325441486054
500.0280477835365	500.0425568775451	500.0424497760703	500.0364494162431	500.0374733640603	500.0403336954402	500.0362713268672	500.02957154133793	500.02871679777525	500.0273933401189	500.0351718010916	500.03318423161215	500.02183659667827	500.02770599661875	500.0384083155206	500.0404909273821	500.02517129496084	500.02826658799864	500.02721349724527	500.03541638958353	500.03430061212555	500.0434620108321	500.0355441475581	500.03458427321556	500.0389339650162	500.03539710834116	500.02710288151974	500.032218664639	500.0381089079712	500.0347581391805
500.0280477835365	500.0425568775451	500.0424497760703	500.0364494162431	500.0374733640603	500.0403336954402	500.0362713268672	500.02957154133793	500.02871679777525	500.0273933401189	500.0351718010916	500.03318423161215	500.02183659667827	500.02770599661875	500.0384083155206	500.0404909273821	500.02517129496084	500.02826658799864	500.02721349724527	500.03541638958353	500.03430061212555	500.0434620108321	500.0355441475581	500.03458427321556	500.0389339650162	500.03539710834116	500.02710288151974	500.032218664639	500.0381089079712	500.0347581391805
500.0280477835365	500.0425568775451	500.0354699660889	500.03588131017625	500.0374733640603	500.0403336954402	500.0362713268672	500.02957154133793	500.02871679777525	500.0273933401189	500.0351718010916	500.03318423161215	500.02183659667827	500.02770599661875	500.0384083155206	500.0404909273821	500.02517129496084	500.02826658799864	500.02721349724527	500.03541638958353	500.03430061212555	500.0401745214859	500.0355441475581	500.03458427321556	500.0389339650162	500.03539710834116	500.02710288151974	500.032218664639	500.0381089079712	500.0347581391805
500.0280477835365	500.0425568775451	500.0354699660889	500.02968106964386	500.0374733640603	500.0403336954402	500.0350169947614	500.02957154133793	500.02871679777525	500.0273933401189	500.0274506698064	500.03318423161215	500.02183659667827	500.02770599661875	500.0384083155206	500.0404909273821	500.02517129496084	500.02826658799864	500.02721349724527	500.03541638958353	500.03430061212555	500.0401745214859	500.0355441475581	500.03458427321556	500.0389339650162	500.03539710834116	500.02710288151974	500.032218664639	500.0381089079712	500.0347581391805
500.0280477835365	500.0425568775451	500.0354699660889	500.02968106964386	500.0374733640603	500.0345998449357	500.0350169947614	500.02957154133793	500.02871679777525	500.0273933401189	500.0274506698064	500.03318423161215	500.02183659667827	500.02770599661875	500.0384083155206	500.0404909273821	500.02517129496084	500.02826658799864	500.02721349724527	500.03541638958353	500.03430061212555	500.0401745214859	500.0355441475581	500.03458427321556	500.0389339650162	500.03118057932306	500.02710288151974	500.032218664639	500.0381089079712	500.0347581391805
500.0280477835365	500.0408243742655	500.0354699660889	500.02968106964386	500.0374733640603	500.0345998449357	500.0350169947614	500.02957154133793	500.02871679777525	500.0273933401189	500.0274506698064	500.03318423161215	500.02183659667827	500.02770599661875	500.0384083155206	500.0404909273821	500.02517129496084	500.02826658799864	500.02721349724527	500.03541638958353	500.03430061212555	500.0394057054366	500.0355441475581	500.03367865824816	500.0389339650162	500.03118057932306	500.02710288151974	500.032218664639	500.0381089079712	500.0347581391805
500.0280477835365	500.0408243742655	500.0354699660889	500.02968106964386	500.0374733640603	500.0345998449357	500.0350169947614	500.02957154133793	500.02871679777525	500.0273933401189	500.0274506698064	500.03318423161215	500.02183659667827	500.02770599661875	500.0379657353992	500.0404909273821	500.02517129496084	500.02826658799864	500.02721349724527	500.03541638958353	500.03430061212555	500.0257761211408	500.0355441475581	500.03367865824816	500.0389339650162	500.03118057932306	500.02710288151974	500.032218664639	500.0381089079712	500.0347581391805
500.0280477835365	500.0408243742655	500.0354699660889	500.02968106964386	500.0374733640603	500.0345998449357	500.0280896297213	500.02957154133793	500.02871679777525	500.0273933401189	500.0274506698064	500.03318423161215	500.02183659667827	500.02770599661875	500.0379657353992	500.0402524569019	500.01878507288063	500.02826658799864	500.02721349724527	500.03541638958353	500.03430061212555	500.0257761211408	500.0355441475581	500.03367865824816	500.0389339650162	500.03118057932306	500.02710288151974	500.032218664639	500.0381089079712	500.0347581391805
500.0280477835365	500.0408243742655	500.0354699660889	500.02968106964386	500.0374733640603	500.0345998449357	500.0280896297213	500.02957154133793	500.02871679777525	500.0273933401189	500.0274506698064	500.03318423161215	500.02183659667827	500.02770599661875	500.03457106389067	500.0402524569019	500.01298487135654	500.02826658799864	500.0270892408282	500.03541638958353	500.03430061212555	500.0257761211408	500.0355441475581	500.03367865824816	500.0389339650162	500.03118057932306	500.02710288151974	500.0277027288155	500.0381089079712	500.0347581391805
500.0280477835365	500.0372865500274	500.0354699660889	500.02968106964386	500.0374733640603	500.0344407900776	500.0280896297213	500.02957154133793	500.02871679777525	500.0273933401189	500.0274506698064	500.03318423161215	500.01862803303567	500.02770599661875	500.0262196165151	500.0402524569019	500.01298487135654	500.02826658799864	500.0236349118979	500.03541638958353	500.03430061212555	500.0257761211408	500.0355441475581	500.03367865824816	500.0389339650162	500.0268141952709	500.02710288151974	500.0277027288155	500.0381089079712	500.02842553292965
500.0280477835365	500.0372865500274	500.0354699660889	500.02968106964386	500.0257127627648	500.0344407900776	500.0280896297213	500.02957154133793	500.02871679777525	500.0220710548261	500.02593182798125	500.03318423161215	500.01862803303567	500.02770599661875	500.0262196165151	500.03723307805353	500.01298487135654	500.02826658799864	500.0236349118979	500.03541638958353	500.0324906096531	500.0257761211408	500.0355441475581	500.03367865824816	500.0389339650162	500.02457550103236	500.02710288151974	500.02067759021793	500.0381089079712	500.02842553292965
500.0280477835365	500.036849539239	500.0354699660889	500.02968106964386	500.0257127627648	500.0329775495066	500.0241113123149	500.02957154133793	500.02629184599135	500.0220710548261	500.02593182798125	500.03318423161215	500.01862803303567	500.02770599661875	500.0262196165151	500.03723307805353	500.01298487135654	500.02826658799864	500.00945269832386	500.0353057583521	500.0324906096531	500.0257761211408	500.0355441475581	500.03367865824816	500.0389339650162	500.02457550103236	500.02700170293974	500.02067759021793	500.0381089079712	500.02842553292965
500.0261261008548	500.036849539239	500.0354699660889	500.02968106964386	500.0257127627648	500.0329775495066	500.0241113123149	500.02957154133793	500.02629184599135	500.0220710548261	500.02593182798125	500.03318423161215	500.01862803303567	500.02770599661875	500.0262196165151	500.03723307805353	500.01298487135654	500.02826658799864	500.00945269832386	500.0353057583521	500.0298226886997	500.0257761211408	500.0355441475581	500.03367865824816	500.0389339650162	500.02457550103236	500.02700170293974	500.02067759021793	500.03411753639915	500.02842553292965
500.0261261008548	500.0364166622898	500.0354699660889	500.02968106964386	500.0257127627648	500.0234707935078	500.0241113123149	500.02957154133793	500.02629184599135	500.0220710548261	500.02593182798125	500.03318423161215	500.01862803303567	500.02770599661875	500.0262196165151	500.03723307805353	500.01298487135654	500.02826658799864	500.00945269832386	500.0353057583521	500.0298226886997	500.02560694808346	500.0355441475581	500.02943562837123	500.0389339650162	500.02457550103236	500.02700170293974	500.02067759021793	500.03411753639915	500.02842553292965
500.0261261008548	500.0364166622898	500.0354699660889	500.0171782595858	500.0257127627648	500.0234707935078	500.0241113123149	500.02957154133793	500.025259168628	500.0220710548261	500.0217184277623	500.03318423161215	500.01862803303567	500.02770599661875	500.0262196165151	500.03723307805353	500.01298487135654	500.02826658799864	500.00945269832386	500.0345764341773	500.0298226886997	500.02560694808346	500.0355441475581	500.02943562837123	500.0389339650162	500.02457550103236	500.02700170293974	500.02067759021793	500.03411753639915	500.02842553292965
500.0261261008548	500.0364166622898	500.0354699660889	500.0171782595858	500.0257127627648	500.0234707935078	500.0241113123149	500.02957154133793	500.025259168628	500.0220710548261	500.0217184277623	500.03318423161215	500.01862803303567	500.02770599661875	500.0262196165151	500.03723307805353	500.01298487135654	500.02826658799864	500.00945269832386	500.0345764341773	500.0298226886997	500.02560694808346	500.0355441475581	500.0285532260552	500.0389339650162	500.02457550103236	500.02700170293974	500.02067759021793	500.03411753639915	500.02842553292965
500.02436169042204	500.0364166622898	500.0354699660889	500.0171782595858	500.0257127627648	500.0234707935078	500.0241113123149	500.02957154133793	500.025259168628	500.0220710548261	500.0217184277623	500.03318423161215	500.01862803303567	500.02770599661875	500.0262196165151	500.03723307805353	500.01298487135654	500.02826658799864	500.00945269832386	500.0345764341773	500.0298226886997	500.02560694808346	500.0355441475581	500.0285532260552	500.0389339650162	500.02457550103236	500.02700170293974	500.02067759021793	500.0331273256601	500.02842553292965
500.02436169042204	500.0364166622898	500.0354699660889	500.0171782595858	500.0257127627648	500.0234707935078	500.0241113123149	500.02957154133793	500.025259168628	500.0220710548261	500.0217184277623	500.03318423161215	500.01862803303567	500.02770599661875	500.0262196165151	500.03723307805353	500.01298487135654	500.02826658799864	500.00945269832386	500.0311721214255	500.0298226886997	500.02560694808346	500.0355441475581	500.0209949169697	500.0389339650162	500.02457550103236	500.02700170293974	500.02067759021793	500.0331273256601	500.02842553292965
500.02436169042204	500.0364166622898	500.0354699660889	500.0171782595858	500.0247513734791	500.0234707935078	500.0241113123149	500.02957154133793	500.025259168628	500.0220710548261	500.0217184277623	500.03318423161215	500.01862803303567	500.02770599661875	500.0262196165151	500.03723307805353	500.01298487135654	500.02826658799864	500.00945269832386	500.0311721214255	500.0298226886997	500.02560694808346	500.0308924942149	500.0209949169697	500.0389339650162	500.02457550103236	500.02700170293974	500.02067759021793	500.0331273256601	500.02842553292965
500.02436169042204	500.0364166622898	500.0354699660889	500.0171782595858	500.0247513734791	500.0234707935078	500.0241113123149	500.02957154133793	500.025259168628	500.0220710548261	500.0217184277623	500.03318423161215	500.01862803303567	500.02770599661875	500.0262196165151	500.03723307805353	500.01201677916987	500.0192151572516	500.00945269832386	500.0311721214255	500.0298226886997	500.02560694808346	500.0308924942149	500.0209949169697	500.0389339650162	500.02457550103236	500.02700170293974	500.02067759021793	500.0331273256601	500.02387879925595
500.02436169042204	500.03619585109504	500.0354699660889	500.0171782595858	500.0247513734791	500.02140943469374	500.0241113123149	500.0268289635734	500.025259168628	500.0220710548261	500.0217184277623	500.03318423161215	500.01862803303567	500.0183105922096	500.0262196165151	500.0291488528719	500.01201677916987	500.0192151572516	500.00945269832386	500.0311721214255	500.0298226886997	500.02560694808346	500.0308924942149	500.0209949169697	500.0389339650162	500.02457550103236	500.02700170293974	500.02067759021793	500.0331273256601	500.02387879925595
500.02436169042204	500.02305853139677	500.0354699660889	500.0171782595858	500.0247513734791	500.02140943469374	500.0241113123149	500.0268289635734	500.025259168628	500.02172287028554	500.0217184277623	500.03318423161215	500.01862803303567	500.0183105922096	500.0262196165151	500.0291488528719	500.01201677916987	500.0192151572516	500.00945269832386	500.0311721214255	500.0298226886997	500.02560694808346	500.0308924942149	500.0209949169697	500.0389339650162	500.02457550103236	500.02700170293974	500.02067759021793	500.0331273256601	500.02387879925595
500.02436169042204	500.02305853139677	500.0354699660889	500.0171782595858	500.0247513734791	500.02140943469374	500.0241113123149	500.0268289635734	500.025259168628	500.02172287028554	500.0217184277623	500.03318423161215	500.01862803303567	500.0183105922096	500.0262196165151	500.0291488528719	500.01201677916987	500.0192151572516	500.00945269832386	500.0311721214255	500.0298226886997	500.02560694808346	500.0308924942149	500.0209949169697	500.0389339650162	500.02457550103236	500.02700170293974	500.02067759021793	500.03292691124744	500.02387879925595
500.02436169042204	500.02305853139677	500.0354699660889	500.0171782595858	500.0247513734791	500.02140943469374	500.0241113123149	500.0268289635734	500.025259168628	500.02172287028554	500.0217184277623	500.03318423161215	500.01862803303567	500.0183105922096	500.0262196165151	500.0291488528719	500.01201677916987	500.0192151572516	500.00945269832386	500.0311721214255	500.0298226886997	500.02560694808346	500.0308924942149	500.0209949169697	500.0389339650162	500.02457550103236	500.02214680451505	500.02067759021793	500.03292691124744	500.02387879925595
500.02436169042204	500.02305853139677	500.0354699660889	500.0171782595858	500.0247513734791	500.02140943469374	500.02273466646915	500.0268289635734	500.025259168628	500.02172287028554	500.01416066981983	500.03318423161215	500.01862803303567	500.0183105922096	500.0262196165151	500.0291488528719	500.01201677916987	500.0192151572516	500.00945269832386	500.0311721214255	500.02643690617447	500.02560694808346	500.0308924942149	500.0209949169697	500.0389339650162	500.02457550103236	500.02214680451505	500.02067759021793	500.03292691124744	500.02387879925595
500.02436169042204	500.02305853139677	500.0354699660889	500.0171782595858	500.0247513734791	500.02140943469374	500.02273466646915	500.0268289635734	500.025259168628	500.02172287028554	500.01416066981983	500.03318423161215	500.01862803303567	500.0183105922096	500.0262196165151	500.0291488528719	500.01201677916987	500.0192151572516	500.00945269832386	500.0311721214255	500.02643690617447	500.01758181482154	500.0308924942149	500.0209949169697	500.0389339650162	500.0235154632785	500.02214680451505	500.02067759021793	500.0293839166964	500.02387879925595
500.02436169042204	500.02305853139677	500.0354699660889	500.0171782595858	500.0247513734791	500.02140943469374	500.02273466646915	500.0268289635734	500.025259168628	500.02172287028554	500.01416066981983	500.03318423161215	500.01862803303567	500.0183105922096	500.0262196165151	500.0291488528719	500.01201677916987	500.0192151572516	500.00945269832386	500.0311721214255	500.02643690617447	500.01758181482154	500.0308924942149	500.0209949169697	500.0389339650162	500.016475349192	500.02214680451505	500.02067759021793	500.0293839166964	500.02387879925595
500.02436169042204	500.02305853139677	500.0354699660889	500.0171782595858	500.0247513734791	500.0164075751639	500.02273466646915	500.0268289635734	500.02092066004695	500.02172287028554	500.01416066981983	500.03318423161215	500.01862803303567	500.0183105922096	500.0262196165151	500.0291488528719	500.01201677916987	500.0192151572516	500.00945269832386	500.0311721214255	500.02643690617447	500.01758181482154	500.0308924942149	500.0209949169697	500.0340576460887	500.016475349192	500.02214680451505	500.02067759021793	500.0293839166964	500.02387879925595
500.02436169042204	500.02305853139677	500.0354699660889	500.0171782595858	500.0247513734791	500.0164075751639	500.02273466646915	500.0268289635734	500.02092066004695	500.01483671477234	500.01416066981983	500.02605286596093	500.01862803303567	500.0183105922096	500.0262196165151	500.0291488528719	500.01201677916987	500.0192151572516	500.00945269832386	500.0311721214255	500.02643690617447	500.01758181482154	500.0308924942149	500.01516467965257	500.0340576460887	500.01022723293676	500.02214680451505	500.02067759021793	500.0293839166964	500.02387879925595
500.02436169042204	500.02305853139677	500.03472300050197	500.0171782595858	500.0247513734791	500.0164075751639	500.02273466646915	500.0268289635734	500.02092066004695	500.01483671477234	500.01416066981983	500.02605286596093	500.01862803303567	500.0183105922096	500.0262196165151	500.02270707992864	500.01201677916987	500.0192151572516	500.00945269832386	500.0311721214255	500.02643690617447	500.01758181482154	500.0308924942149	500.01516467965257	500.0340576460887	500.01022723293676	500.0200476605932	500.02067759021793	500.0293839166964	500.02387879925595
500.02204908774723	500.02305853139677	500.029079561697	500.0171782595858	500.0247513734791	500.0164075751639	500.02273466646915	500.0268289635734	500.02092066004695	500.01483671477234	500.01416066981983	500.02605286596093	500.01862803303567	500.0183105922096	500.0262196165151	500.02270707992864	500.01201677916987	500.0192151572516	500.00945269832386	500.0311721214255	500.02643690617447	500.01758181482154	500.0308924942149	500.01516467965257	500.0340576460887	500.01022723293676	500.0200476605932	500.02067759021793	500.0293839166964	500.02387879925595
500.02204908774723	500.02305853139677	500.029079561697	500.0171782595858	500.0247513734791	500.0164075751639	500.02273466646915	500.0268289635734	500.02092066004695	500.01483671477234	500.01416066981983	500.02605286596093	500.01862803303567	500.0183105922096	500.0262196165151	500.02270707992864	500.01201677916987	500.0192151572516	500.00945269832386	500.0311721214255	500.02643690617447	500.01380250886046	500.0308924942149	500.01516467965257	500.0340576460887	500.01022723293676	500.0200476605932	500.02067759021793	500.0293839166964	500.02387879925595
500.02204908774723	500.02305853139677	500.029079561697	500.0171782595858	500.0247513734791	500.0164075751639	500.02273466646915	500.0268289635734	500.02092066004695	500.01483671477234	500.01416066981983	500.02605286596093	500.01862803303567	500.0183105922096	500.0262196165151	500.02270707992864	500.011594638071	500.0192151572516	500.00945269832386	500.0311721214255	500.02643690617447	500.01380250886046	500.0308924942149	500.01516467965257	500.0340576460887	500.01022723293676	500.0200476605932	500.02067759021793	500.0293839166964	500.02387879925595
500.02204908774723	500.02305853139677	500.02323175269066	500.0171782595858	500.0247513734791	500.0164075751639	500.02273466646915	500.0268289635734	500.02092066004695	500.01483671477234	500.01416066981983	500.02605286596093	500.01862803303567	500.0183105922096	500.0262196165151	500.02270707992864	500.011594638071	500.0192151572516	500.00945269832386	500.0311721214255	500.02643690617447	500.01380250886046	500.0308924942149	500.01516467965257	500.0340576460887	500.01022723293676	500.0200476605932	500.02067759021793	500.0265178668328	500.02387879925595
500.02204908774723	500.02305853139677	500.02323175269066	500.0171782595858	500.0247513734791	500.0164075751639	500.02273466646915	500.0268289635734	500.02092066004695	500.01483671477234	500.01416066981983	500.02605286596093	500.01862803303567	500.0183105922096	500.0262196165151	500.02270707992864	500.011594638071	500.0192151572516	500.00945269832386	500.0311721214255	500.02643690617447	500.01380250886046	500.0308924942149	500.01516467965257	500.02525925585223	500.01022723293676	500.0200476605932	500.02067759021793	500.0255801197029	500.02387879925595
500.0161289174308	500.02305853139677	500.01889916301224	500.0171782595858	500.0247513734791	500.0164075751639	500.02273466646915	500.0268289635734	500.02092066004695	500.01483671477234	500.01416066981983	500.02605286596093	500.01862803303567	500.0183105922096	500.0262196165151	500.02270707992864	500.011594638071	500.0192151572516	500.00945269832386	500.0311721214255	500.02643690617447	500.01380250886046	500.0308924942149	500.01516467965257	500.02525925585223	500.01022723293676	500.0200476605932	500.02067759021793	500.0255801197029	500.01734835040446
500.0161289174308	500.02305853139677	500.01889916301224	500.0171782595858	500.0247513734791	500.0164075751639	500.02273466646915	500.0268289635734	500.02092066004695	500.01483671477234	500.01416066981983	500.02605286596093	500.01862803303567	500.0183105922096	500.0262196165151	500.02270707992864	500.011594638071	500.0192151572516	500.00945269832386	500.0311721214255	500.02643690617447	500.01380250886046	500.0308924942149	500.01516467965257	500.02525925585223	500.01022723293676	500.0180268374479	500.02067759021793	500.01323503061514	500.01734835040446
500.0161289174308	500.02305853139677	500.01889916301224	500.0171782595858	500.0247513734791	500.0164075751639	500.02273466646915	500.0268289635734	500.01833387679596	500.01483671477234	500.01416066981983	500.02605286596093	500.01862803303567	500.0183105922096	500.0262196165151	500.02270707992864	500.011594638071	500.0192151572516	500.00945269832386	500.0311721214255	500.02643690617447	500.01380250886046	500.0308924942149	500.01516467965257	500.02525925585223	500.01022723293676	500.0180268374479	500.02067759021793	500.01323503061514	500.01734835040446
500.0161289174308	500.02305853139677	500.01889916301224	500.0171782595858	500.0247513734791	500.0164075751639	500.02273466646915	500.0268289635734	500.01833387679596	500.01483671477234	500.01416066981983	500.02605286596093	500.01862803303567	500.0183105922096	500.0262196165151	500.02270707992864	500.011594638071	500.0192151572516	500.00945269832386	500.0311721214255	500.02643690617447	500.01380250886046	500.0308924942149	500.01516467965257	500.02525925585223	500.01022723293676	500.0180268374479	500.02067759021793	500.01323503061514	500.01734835040446
500.0161289174308	500.02305853139677	500.01889916301224	500.0171782595858	500.0247513734791	500.0164075751639	500.02273466646915	500.0268289635734	500.01833387679596	500.01483671477234	500.01416066981983	500.02605286596093	500.01862803303567	500.0183105922096	500.0262196165151	500.02270707992864	500.011594638071	500.0192151572516	500.00945269832386	500.0311721214255	500.0195700384894	500.01380250886046	500.0308924942149	500.01516467965257	500.02525925585223	500.01022723293676	500.0180268374479	500.02067759021793	500.01323503061514	500.01734835040446
500.0161289174308	500.02305853139677	500.01889916301224	500.0171782595858	500.0247513734791	500.0164075751639	500.02273466646915	500.0268289635734	500.01833387679596	500.01483671477234	500.01416066981983	500.02605286596093	500.01862803303567	500.0183105922096	500.0262196165151	500.02270707992864	500.011594638071	500.0192151572516	500.00945269832386	500.0311721214255	500.0195700384894	500.01380250886046	500.0308924942149	500.01516467965257	500.02525925585223	500.01022723293676	500.0180268374479	500.0167810244157	500.01323503061514	500.01734835040446
500.0161289174308	500.02305853139677	500.01773436772646	500.0171782595858	500.0247513734791	500.0164075751639	500.02273466646915	500.0254037466885	500.01833387679596	500.01483671477234	500.01416066981983	500.02605286596093	500.01862803303567	500.0183105922096	500.0262196165151	500.02270707992864	500.011594638071	500.0192151572516	500.00945269832386	500.0311721214255	500.0195700384894	500.01380250886046	500.0308924942149	500.01516467965257	500.02525925585223	500.01022723293676	500.0180268374479	500.0167810244157	500.01323503061514	500.01734835040446
500.0161289174308	500.02305853139677	500.01773436772646	500.0171782595858	500.0247513734791	500.0164075751639	500.02273466646915	500.0254037466885	500.01833387679596	500.01483671477234	500.01416066981983	500.02538222044626	500.01862803303567	500.0183105922096	500.01655421675144	500.02270707992864	500.011594638071	500.0192151572516	500.00945269832386	500.0311721214255	500.0195700384894	500.01380250886046	500.0308924942149	500.01516467965257	500.02525925585223	500.01022723293676	500.0180268374479	500.0167810244157	500.01323503061514	500.01734835040446
500.0161289174308	500.02305853139677	500.0170418050996	500.0171782595858	500.0247513734791	500.0164075751639	500.02273466646915	500.0254037466885	500.01833387679596	500.01483671477234	500.01416066981983	500.02538222044626	500.01862803303567	500.0183105922096	500.0146645349581	500.02270707992864	500.011594638071	500.0192151572516	500.00945269832386	500.0311721214255	500.0195700384894	500.01380250886046	500.0189471358625	500.01516467965257	500.02525925585223	500.01022723293676	500.0180268374479	500.0167810244157	500.01323503061514	500.01734835040446
500.0161289174308	500.02305853139677	500.0170418050996	500.0171782595858	500.02452437325	500.0164075751639	500.02273466646915	500.02452672946345	500.01833387679596	500.01483671477234	500.01416066981983	500.0245698737266	500.01862803303567	500.0183105922096	500.0146645349581	500.0178975957494	500.011594638071	500.0192151572516	500.00945269832386	500.0311721214255	500.0195700384894	500.01380250886046	500.0189471358625	500.01516467965257	500.02525925585223	500.01022723293676	500.0180268374479	500.0167810244157	500.01323503061514	500.01734835040446
500.0161289174308	500.02305853139677	500.0170418050996	500.0171782595858	500.0232674508186	500.0164075751639	500.02273466646915	500.02452672946345	500.01833387679596	500.01483671477234	500.01416066981983	500.0245698737266	500.01862803303567	500.0183105922096	500.0146645349581	500.0178975957494	500.011594638071	500.0192151572516	500.00945269832386	500.0311721214255	500.0195700384894	500.01380250886046	500.01784288356004	500.01516467965257	500.02525925585223	500.01022723293676	500.0180268374479	500.014223287284	500.01323503061514	500.01734835040446
500.0161289174308	500.02305853139677	500.0170418050996	500.0171782595858	500.0232674508186	500.0164075751639	500.02273466646915	500.02452672946345	500.01833387679596	500.01483671477234	500.01416066981983	500.0245698737266	500.01862803303567	500.0183105922096	500.0146645349581	500.0178975957494	500.011594638071	500.0192151572516	500.00945269832386	500.0311721214255	500.0195700384894	500.01380250886046	500.01784288356004	500.01516467965257	500.02525925585223	500.01022723293676	500.0180268374479	500.014223287284	500.01323503061514	500.01734835040446
500.0161289174308	500.02305853139677	500.0170418050996	500.0171782595858	500.0232674508186	500.0164075751639	500.02273466646915	500.02256060697977	500.01833387679596	500.01483671477234	500.01416066981983	500.0245698737266	500.01862803303567	500.0183105922096	500.0146645349581	500.0178975957494	500.011594638071	500.0192151572516	500.00945269832386	500.0311721214255	500.0195700384894	500.01380250886046	500.01784288356004	500.01516467965257	500.02525925585223	500.01022723293676	500.0180268374479	500.014223287284	500.01323503061514	500.01734835040446
500.0161289174308	500.02305853139677	500.0170418050996	500.0171782595858	500.0232674508186	500.01458140915133	500.01832637933404	500.02256060697977	500.01833387679596	500.01483671477234	500.01416066981983	500.0245698737266	500.01862803303567	500.0183105922096	500.0146645349581	500.0178975957494	500.011594638071	500.0192151572516	500.00945269832386	500.0311721214255	500.0195700384894	500.01380250886046	500.01784288356004	500.01516467965257	500.02525925585223	500.01022723293676	500.0180268374479	500.014223287284	500.01323503061514	500.01734835040446
500.0161289174308	500.02305853139677	500.0170418050996	500.0171782595858	500.0232674508186	500.01458140915133	500.01832637933404	500.0170840300599	500.01833387679596	500.01483671477234	500.01416066981983	500.0245698737266	500.01862803303567	500.0183105922096	500.0146645349581	500.0178975957494	500.011594638071	500.0192151572516	500.0088213002162	500.02374751386577	500.0195700384894	500.01380250886046	500.01784288356004	500.01516467965257	500.0243750305845	500.01022723293676	500.0180268374479	500.014223287284	500.01323503061514	500.01734835040446
500.0161289174308	500.02299728224835	500.0170418050996	500.0171782595858	500.0211465180012	500.01458140915133	500.01832637933404	500.0170840300599	500.01833387679596	500.01483671477234	500.01416066981983	500.0174823656004	500.01862803303567	500.0183105922096	500.0146645349581	500.0178975957494	500.011594638071	500.0192151572516	500.0088213002162	500.02374751386577	500.0195700384894	500.01380250886046	500.0148737665102	500.01516467965257	500.0243750305845	500.01022723293676	500.0106964554499	500.014223287284	500.01323503061514	500.01734835040446
500.0161289174308	500.02299728224835	500.0170418050996	500.0119767640802	500.0211465180012	500.0140631293139	500.01832637933404	500.01646765376825	500.01833387679596	500.01483671477234	500.01416066981983	500.0174823656004	500.01862803303567	500.0183105922096	500.0146645349581	500.0178975957494	500.011594638071	500.0192151572516	500.0088213002162	500.02374751386577	500.0195700384894	500.01380250886046	500.0148737665102	500.01516467965257	500.0243750305845	500.01022723293676	500.0106964554499	500.014223287284	500.01323503061514	500.01734835040446
500.0161289174308	500.02299728224835	500.0170418050996	500.0119767640802	500.0211465180012	500.0140631293139	500.01832637933404	500.01646765376825	500.01833387679596	500.01483671477234	500.01416066981983	500.0174823656004	500.01862803303567	500.0183105922096	500.0146645349581	500.0178975957494	500.011594638071	500.0192151572516	500.0088213002162	500.02374751386577	500.0195700384894	500.01380250886046	500.0148737665102	500.01516467965257	500.0243750305845	500.01022723293676	500.0106964554499	500.014223287284	500.01323503061514	500.01734835040446
500.0161289174308	500.02299728224835	500.0170418050996	500.0119767640802	500.0211465180012	500.0140631293139	500.01832637933404	500.01646765376825	500.01833387679596	500.01483671477234	500.01416066981983	500.0174823656004	500.01862803303567	500.0183105922096	500.0146645349581	500.0178975957494	500.011594638071	500.0192151572516	500.0088213002162	500.02374751386577	500.0195700384894	500.01380250886046	500.0148737665102	500.01516467965257	500.0243750305845	500.01022723293676	500.0106964554499	500.014223287284	500.01323503061514	500.01734835040446
500.01302524452746	500.02299728224835	500.0170418050996	500.01049535177435	500.0164159363071	500.0140631293139	500.01832637933404	500.01646765376825	500.01833387679596	500.01483671477234	500.01416066981983	500.0174823656004	500.01862803303567	500.0183105922096	500.0146645349581	500.0178975957494	500.011594638071	500.016873272348	500.0088213002162	500.02374751386577	500.0195700384894	500.01380250886046	500.0148737665102	500.01516467965257	500.0243750305845	500.01022723293676	500.0106964554499	500.014223287284	500.01323503061514	500.01734835040446
500.01302524452746	500.0227783863476	500.0170418050996	500.01049535177435	500.0150926820779	500.0140631293139	500.01832637933404	500.01646765376825	500.01833387679596	500.01483671477234	500.01416066981983	500.0174823656004	500.0184629034851	500.0183105922096	500.0146645349581	500.0178975957494	500.011594638071	500.016873272348	500.0088213002162	500.02374751386577	500.0195700384894	500.01380250886046	500.0148737665102	500.01516467965257	500.0243750305845	500.01022723293676	500.0106964554499	500.014223287284	500.01323503061514	500.0152104664476
500.01302524452746	500.0227783863476	500.0137387630178	500.01049535177435	500.0150926820779	500.0140631293139	500.01832637933404	500.01646765376825	500.01833387679596	500.01483671477234	500.01416066981983	500.0169666384575	500.0184629034851	500.0183105922096	500.0146645349581	500.0178975957494	500.011594638071	500.0139016015811	500.0088213002162	500.02374751386577	500.0195700384894	500.01380250886046	500.0148737665102	500.01516467965257	500.0243750305845	500.01022723293676	500.0106964554499	500.014223287284	500.0112183165828	500.0152104664476
500.01302524452746	500.0227783863476	500.0137387630178	500.01049535177435	500.0150926820779	500.0140631293139	500.01832637933404	500.01646765376825	500.01388013404346	500.011091072046	500.01416066981983	500.0169666384575	500.0184629034851	500.0183105922096	500.014059623133	500.0178975957494	500.011594638071	500.0139016015811	500.0088213002162	500.02374751386577	500.0195700384894	500.01380250886046	500.0148737665102	500.0068326051849	500.0243750305845	500.01022723293676	500.0106964554499	500.014223287284	500.0112183165828	500.0152104664476
500.01302524452746	500.0227783863476	500.0137387630178	500.01049535177435	500.0150926820779	500.0140631293139	500.01832637933404	500.01646765376825	500.01388013404346	500.011091072046	500.01416066981983	500.0169666384575	500.015672000549	500.0183105922096	500.014059623133	500.0178975957494	500.011594638071	500.0139016015811	500.0088213002162	500.02374751386577	500.0195700384894	500.01380250886046	500.0148737665102	500.0068326051849	500.0234695796372	500.01022723293676	500.0106964554499	500.014223287284	500.0112183165828	500.0152104664476
500.01302524452746	500.0227783863476	500.0137387630178	500.01049535177435	500.0150926820779	500.0140631293139	500.01832637933404	500.01646765376825	500.01388013404346	500.011091072046	500.01416066981983	500.01690916696697	500.015672000549	500.0183105922096	500.014059623133	500.0178975957494	500.011594638071	500.0139016015811	500.0088213002162	500.02374751386577	500.0195700384894	500.01380250886046	500.0148737665102	500.0068326051849	500.0234695796372	500.01022723293676	500.0106964554499	500.014223287284	500.01060921393395	500.0152104664476
500.01302524452746	500.0227783863476	500.0137387630178	500.01049535177435	500.0150926820779	500.0140631293139	500.01832637933404	500.01646765376825	500.01388013404346	500.011091072046	500.01416066981983	500.01690916696697	500.015672000549	500.0183105922096	500.014059623133	500.0178975957494	500.011594638071	500.0139016015811	500.0088213002162	500.02374751386577	500.0195700384894	500.01380250886046	500.0148737665102	500.0068326051849	500.0223002190652	500.01022723293676	500.0106964554499	500.014223287284	500.01060921393395	500.0152104664476
500.01302524452746	500.0154930604241	500.0137387630178	500.01049535177435	500.0150926820779	500.0140631293139	500.01832637933404	500.01646765376825	500.01388013404346	500.011091072046	500.01416066981983	500.01690916696697	500.015672000549	500.0183105922096	500.014059623133	500.0178975957494	500.011594638071	500.0139016015811	500.0088213002162	500.02374751386577	500.0195700384894	500.01380250886046	500.0148737665102	500.0068326051849	500.0223002190652	500.01022723293676	500.0106964554499	500.014223287284	500.01060921393395	500.0152104664476
500.01302524452746	500.0154930604241	500.0137387630178	500.01049535177435	500.0150926820779	500.01069940208646	500.01832637933404	500.01646765376825	500.01388013404346	500.011091072046	500.01416066981983	500.01690916696697	500.015672000549	500.0183105922096	500.014059623133	500.0178975957494	500.011594638071	500.0139016015811	500.0088213002162	500.02374751386577	500.0195700384894	500.01380250886046	500.0148737665102	500.0068326051849	500.0223002190652	500.01022723293676	500.0106964554499	500.014223287284	500.01060921393395	500.0152104664476
500.01302524452746	500.0154930604241	500.0137387630178	500.01049535177435	500.0150926820779	500.01069940208646	500.01832637933404	500.01646765376825	500.01388013404346	500.011091072046	500.01416066981983	500.01690916696697	500.015672000549	500.0183105922096	500.014059623133	500.0178975957494	500.011594638071	500.0139016015811	500.0088213002162	500.02374751386577	500.0195700384894	500.0112798348486	500.0148737665102	500.0068326051849	500.0223002190652	500.01022723293676	500.0106964554499	500.014223287284	500.01060921393395	500.01442740588044
500.01302524452746	500.0154930604241	500.0137387630178	500.01049535177435	500.0150926820779	500.01069940208646	500.01832637933404	500.01646765376825	500.01388013404346	500.011091072046	500.01416066981983	500.01690916696697	500.015672000549	500.017000130489	500.014059623133	500.0178975957494	500.011594638071	500.0139016015811	500.0088213002162	500.02374751386577	500.0195700384894	500.0112798348486	500.0148737665102	500.0068326051849	500.0223002190652	500.01022723293676	500.0106964554499	500.014223287284	500.01060921393395	500.01442740588044
500.01302524452746	500.0154930604241	500.0112510957957	500.01049535177435	500.0150926820779	500.01069940208646	500.01832637933404	500.01646765376825	500.01388013404346	500.011091072046	500.01416066981983	500.01690916696697	500.015672000549	500.017000130489	500.014059623133	500.0178975957494	500.011594638071	500.0139016015811	500.0088213002162	500.02374751386577	500.0195700384894	500.0112798348486	500.0148737665102	500.0068326051849	500.0223002190652	500.01022723293676	500.01052052124686	500.014223287284	500.00987658951817	500.01442740588044
500.01302524452746	500.0154930604241	500.0112510957957	500.01049535177435	500.0150926820779	500.01069940208646	500.01832637933404	500.01646765376825	500.01388013404346	500.011091072046	500.01416066981983	500.01690916696697	500.015672000549	500.017000130489	500.014059623133	500.0178975957494	500.011594638071	500.0139016015811	500.0088213002162	500.02374751386577	500.0195700384894	500.0112798348486	500.0148737665102	500.00580900319426	500.0223002190652	500.01022723293676	500.01052052124686	500.014223287284	500.00987658951817	500.01442740588044
500.01302524452746	500.0154930604241	500.0112510957957	500.01049535177435	500.0150926820779	500.01069940208646	500.01832637933404	500.01646765376825	500.0099215119774	500.011091072046	500.01400218201996	500.01690916696697	500.015672000549	500.0158733017212	500.014059623133	500.0178975957494	500.011594638071	500.0139016015811	500.0088213002162	500.02374751386577	500.0195700384894	500.0112798348486	500.0148737665102	500.00580900319426	500.0223002190652	500.01022723293676	500.01052052124686	500.014223287284	500.00987658951817	500.01442740588044
500.01302524452746	500.01271089883306	500.0112510957957	500.01049535177435	500.0150926820779	500.01069940208646	500.01832637933404	500.01646765376825	500.0099215119774	500.0102757803323	500.01400218201996	500.01690916696697	500.015672000549	500.0158733017212	500.01077585576866	500.0178975957494	500.011594638071	500.0139016015811	500.0088213002162	500.02374751386577	500.0195700384894	500.0112798348486	500.0148737665102	500.00580900319426	500.0223002190652	500.01022723293676	500.01052052124686	500.014223287284	500.00987658951817	500.01442740588044
500.01302524452746	500.01271089883306	500.0112510957957	500.01049535177435	500.0150926820779	500.01069940208646	500.01032914772816	500.0124767243568	500.0099215119774	500.0102757803323	500.01367958763103	500.01690916696697	500.015672000549	500.0158733017212	500.01077585576866	500.0178975957494	500.011594638071	500.0139016015811	500.0088213002162	500.02374751386577	500.0195700384894	500.0112798348486	500.0148737665102	500.00580900319426	500.02119980737336	500.01022723293676	500.01052052124686	500.014223287284	500.00987658951817	500.01442740588044
500.01302524452746	500.01271089883306	500.0112510957957	500.01049535177435	500.0150926820779	500.01069940208646	500.01032914772816	500.0124767243568	500.0099215119774	500.0102757803323	500.01367958763103	500.01690916696697	500.015672000549	500.0158733017212	500.00924020552037	500.0178975957494	500.011594638071	500.0139016015811	500.0088213002162	500.02374751386577	500.0195700384894	500.0112798348486	500.0148737665102	500.00580900319426	500.02119980737336	500.01022723293676	500.01052052124686	500.014223287284	500.00987658951817	500.01442740588044
500.01302524452746	500.01271089883306	500.0112510957957	500.01049535177435	500.0150926820779	500.01069940208646	500.01032914772816	500.0124767243568	500.0099215119774	500.0102757803323	500.01367958763103	500.01690916696697	500.015672000549	500.0158733017212	500.00924020552037	500.0178975957494	500.011594638071	500.0139016015811	500.0088213002162	500.02164142391007	500.0195700384894	500.0112798348486	500.0148737665102	500.00580900319426	500.02119980737336	500.01022723293676	500.01052052124686	500.014223287284	500.00987658951817	500.01442740588044
500.01302524452746	500.01271089883306	500.0112510957957	500.00860245990344	500.0150926820779	500.01069940208646	500.01032914772816	500.0124767243568	500.0099215119774	500.0102757803323	500.01367958763103	500.01690916696697	500.015672000549	500.0158733017212	500.0063251491872	500.0178975957494	500.011594638071	500.0139016015811	500.0088213002162	500.02164142391007	500.0195700384894	500.0112798348486	500.0148737665102	500.00580900319426	500.01248648163977	500.01022723293676	500.01052052124686	500.014223287284	500.00987658951817	500.01442740588044
500.01302524452746	500.01271089883306	500.0112510957957	500.00860245990344	500.0150926820779	500.01069940208646	500.01032914772816	500.0124767243568	500.0099215119774	500.0102757803323	500.01367958763103	500.01690916696697	500.015672000549	500.0158733017212	500.0063251491872	500.0178975957494	500.011594638071	500.0139016015811	500.0088213002162	500.02164142391007	500.0195700384894	500.0112798348486	500.0148737665102	500.00580900319426	500.01248648163977	500.01022723293676	500.008948137873	500.014223287284	500.00987658951817	500.01442740588044
500.01302524452746	500.01271089883306	500.0112510957957	500.00860245990344	500.0150926820779	500.01069940208646	500.01032914772816	500.0124767243568	500.0099215119774	500.0102757803323	500.01367958763103	500.01690916696697	500.01549010602025	500.0158733017212	500.0063251491872	500.0178975957494	500.011594638071	500.0139016015811	500.0088213002162	500.02164142391007	500.01711307534003	500.0112798348486	500.0148737665102	500.00580900319426	500.01248648163977	500.01022723293676	500.008948137873	500.014223287284	500.00987658951817	500.01442740588044
500.01302524452746	500.01271089883306	500.0112510957957	500.00860245990344	500.0150926820779	500.01069940208646	500.01032914772816	500.0124767243568	500.0099215119774	500.0102757803323	500.01367958763103	500.01382061786137	500.01549010602025	500.0158733017212	500.0063251491872	500.0178975957494	500.011594638071	500.0139016015811	500.0088213002162	500.02164142391007	500.01711307534003	500.0112798348486	500.0148737665102	500.00580900319426	500.01248648163977	500.01022723293676	500.008948137873	500.014223287284	500.00987658951817	500.01442740588044
500.01302524452746	500.01271089883306	500.0112510957957	500.00860245990344	500.0150926820779	500.01069940208646	500.01032914772816	500.0124767243568	500.0099215119774	500.0102757803323	500.0108615417387	500.01382061786137	500.01549010602025	500.0158733017212	500.0063251491872	500.0178975957494	500.011594638071	500.0139016015811	500.0088213002162	500.02164142391007	500.01711307534003	500.0112798348486	500.0148737665102	500.00580900319426	500.01248648163977	500.01022723293676	500.008948137873	500.014223287284	500.00987658951817	500.01442740588044
500.01302524452746	500.01271089883306	500.0099689456733	500.00860245990344	500.0150926820779	500.01069940208646	500.01032914772816	500.0124767243568	500.0099215119774	500.0102757803323	500.0108615417387	500.01382061786137	500.01549010602025	500.0158733017212	500.0063251491872	500.01745830421424	500.011594638071	500.0139016015811	500.0088213002162	500.02164142391007	500.01711307534003	500.0112798348486	500.0148737665102	500.00580900319426	500.01248648163977	500.01022723293676	500.008948137873	500.014223287284	500.00987658951817	500.01442740588044
500.01302524452746	500.01271089883306	500.0099689456733	500.00860245990344	500.0150926820779	500.01069940208646	500.01032914772816	500.0124767243568	500.0099215119774	500.0102757803323	500.0098538396185	500.01361704409175	500.01549010602025	500.0158733017212	500.0063251491872	500.01745830421424	500.011594638071	500.0111731182485	500.0088213002162	500.02164142391007	500.01711307534003	500.0112798348486	500.0148737665102	500.00580900319426	500.01248648163977	500.01022723293676	500.008948137873	500.014223287284	500.00987658951817	500.01442740588044
500.01302524452746	500.01271089883306	500.0068563468392	500.00860245990344	500.0150926820779	500.01069940208646	500.01032914772816	500.0124767243568	500.0099215119774	500.0102757803323	500.0098538396185	500.01361704409175	500.01549010602025	500.0158733017212	500.0063251491872	500.01745830421424	500.0091171617643	500.0111731182485	500.0088213002162	500.02164142391007	500.01711307534003	500.0112798348486	500.0148737665102	500.00580900319426	500.01248648163977	500.01022723293676	500.008948137873	500.014223287284	500.00987658951817	500.01442740588044
500.01302524452746	500.01271089883306	500.0068563468392	500.00860245990344	500.0150926820779	500.01069940208646	500.01032914772816	500.0124767243568	500.007516569896	500.0102757803323	500.0098538396185	500.01361704409175	500.01549010602025	500.0158733017212	500.0063251491872	500.01745830421424	500.0091171617643	500.01095896744414	500.0088213002162	500.02164142391007	500.01711307534003	500.0112798348486	500.0148737665102	500.00580900319426	500.01248648163977	500.01022723293676	500.008948137873	500.014223287284	500.00987658951817	500.01442740588044
500.01302524452746	500.01271089883306	500.0068563468392	500.00860245990344	500.0150926820779	500.01069940208646	500.01032914772816	500.0124767243568	500.007516569896	500.0102757803323	500.0098538396185	500.01361704409175	500.01549010602025	500.01201316723206	500.0063251491872	500.01745830421424	500.0091171617643	500.01095896744414	500.0088213002162	500.02164142391007	500.01711307534003	500.0112798348486	500.0148737665102	500.00580900319426	500.01248648163977	500.01022723293676	500.008948137873	500.014223287284	500.00987658951817	500.01442740588044
500.01302524452746	500.01271089883306	500.0068563468392	500.00860245990344	500.0150926820779	500.01069940208646	500.01032914772816	500.0124767243568	500.007516569896	500.0102757803323	500.0098538396185	500.01361704409175	500.01549010602025	500.01201316723206	500.0063251491872	500.01745830421424	500.0091171617643	500.01095896744414	500.0088213002162	500.020141930101	500.01711307534003	500.0112798348486	500.0148737665102	500.00580900319426	500.01248648163977	500.01022723293676	500.008948137873	500.014223287284	500.00987658951817	500.01442740588044
500.01302524452746	500.01271089883306	500.0068563468392	500.00860245990344	500.0150926820779	500.01069940208646	500.01032914772816	500.0124767243568	500.007516569896	500.0102757803323	500.0098538396185	500.01361704409175	500.01549010602025	500.01201316723206	500.0063251491872	500.01745830421424	500.0091171617643	500.01095896744414	500.0088213002162	500.020141930101	500.01711307534003	500.0112798348486	500.0148737665102	500.00580900319426	500.01248648163977	500.01022723293676	500.008948137873	500.014223287284	500.00987658951817	500.01442740588044
500.01302524452746	500.01271089883306	500.0068563468392	500.00860245990344	500.0150926820779	500.01069940208646	500.01032914772816	500.0124767243568	500.007516569896	500.00845072896027	500.0098538396185	500.01361704409175	500.01549010602025	500.01201316723206	500.0063251491872	500.01745830421424	500.0091171617643	500.01095896744414	500.0088213002162	500.020141930101	500.01711307534003	500.0112798348486	500.0148737665102	500.00580900319426	500.01248648163977	500.01022723293676	500.008948137873	500.014223287284	500.00987658951817	500.01376694690293
500.01302524452746	500.01271089883306	500.0068563468392	500.00860245990344	500.0150926820779	500.01069940208646	500.01032914772816	500.0124767243568	500.007516569896	500.00845072896027	500.0098538396185	500.01361704409175	500.01322884470113	500.01201316723206	500.0063251491872	500.01745830421424	500.0091171617643	500.01030790325876	500.0088213002162	500.0186025490727	500.01711307534003	500.0112798348486	500.0148737665102	500.00580900319426	500.01248648163977	500.01022723293676	500.008948137873	500.014223287284	500.00987658951817	500.01376694690293
500.01302524452746	500.01271089883306	500.0068563468392	500.00860245990344	500.0150926820779	500.01069940208646	500.01032914772816	500.0124767243568	500.007516569896	500.00845072896027	500.0098538396185	500.01361704409175	500.01322884470113	500.01201316723206	500.0063251491872	500.01745830421424	500.0089105545018	500.01030790325876	500.0088213002162	500.0169645835901	500.01550910562764	500.0112798348486	500.0148737665102	500.00580900319426	500.01248648163977	500.01022723293676	500.008948137873	500.014223287284	500.00987658951817	500.01376694690293
500.0119431811015	500.01271089883306	500.0068563468392	500.00860245990344	500.0150926820779	500.01069940208646	500.01032914772816	500.0124767243568	500.007516569896	500.00845072896027	500.0098538396185	500.01361704409175	500.01322884470113	500.01201316723206	500.0063251491872	500.01745830421424	500.0089105545018	500.01030790325876	500.0088213002162	500.0169645835901	500.0150321694437	500.0112798348486	500.0148737665102	500.00580900319426	500.01248648163977	500.01022723293676	500.008948137873	500.014223287284	500.00987658951817	500.01376694690293
500.0119431811015	500.01271089883306	500.0068563468392	500.00860245990344	500.01394111388925	500.01069940208646	500.01032914772816	500.0124767243568	500.007516569896	500.00845072896027	500.0094292460651	500.01361704409175	500.01322884470113	500.01201316723206	500.0063251491872	500.01745830421424	500.0089105545018	500.01030790325876	500.0088213002162	500.0169645835901	500.0150321694437	500.0112798348486	500.0148737665102	500.00580900319426	500.01248648163977	500.01022723293676	500.008948137873	500.014223287284	500.00902516352113	500.01376694690293
500.0119431811015	500.01271089883306	500.0067460864297	500.00860245990344	500.01394111388925	500.01069940208646	500.01032914772816	500.0124767243568	500.007516569896	500.00845072896027	500.0090690991768	500.01361704409175	500.01322884470113	500.0116457408542	500.0063251491872	500.01745830421424	500.0089105545018	500.01030790325876	500.0088213002162	500.01440411187144	500.0150321694437	500.0112798348486	500.0148737665102	500.00580900319426	500.01248648163977	500.01022723293676	500.008948137873	500.014223287284	500.0050294128484	500.01376694690293
500.0119431811015	500.01271089883306	500.0067460864297	500.00860245990344	500.01394111388925	500.01069940208646	500.01032914772816	500.0124767243568	500.007516569896	500.00845072896027	500.005944077544	500.01361704409175	500.0096027785144	500.0116457408542	500.0063251491872	500.01745830421424	500.0089105545018	500.01030790325876	500.0088213002162	500.01440411187144	500.0150321694437	500.0112798348486	500.0148737665102	500.00580900319426	500.01248648163977	500.01022723293676	500.008948137873	500.014223287284	500.0050294128484	500.01376694690293
500.0119431811015	500.01271089883306	500.0067460864297	500.00860245990344	500.01394111388925	500.01069940208646	500.01032914772816	500.0124767243568	500.007516569896	500.00845072896027	500.005944077544	500.01361704409175	500.0096027785144	500.0116457408542	500.0063251491872	500.01745830421424	500.0089105545018	500.01030790325876	500.0088213002162	500.01440411187144	500.00849784003583	500.0112798348486	500.0148737665102	500.00580900319426	500.01248648163977	500.01022723293676	500.008948137873	500.0086306461991	500.0050294128484	500.01376694690293
500.0119431811015	500.01271089883306	500.0067460864297	500.00860245990344	500.01394111388925	500.01069940208646	500.01032914772816	500.0124767243568	500.007516569896	500.00800409652317	500.005944077544	500.01361704409175	500.0096027785144	500.0116457408542	500.0063251491872	500.01745830421424	500.00856832702345	500.01030790325876	500.0088213002162	500.01440411187144	500.00849784003583	500.0112798348486	500.0144461818911	500.00580900319426	500.01248648163977	500.01022723293676	500.008948137873	500.0086306461991	500.0050294128484	500.01376694690293
500.0119431811015	500.01271089883306	500.0067460864297	500.00860245990344	500.01394111388925	500.01069940208646	500.01032914772816	500.0124767243568	500.006666930588	500.00800409652317	500.005944077544	500.01361704409175	500.0096027785144	500.0116457408542	500.0063251491872	500.01745830421424	500.00856832702345	500.01030790325876	500.0088213002162	500.01440411187144	500.00849784003583	500.0112798348486	500.0144461818911	500.00580900319426	500.01106084626093	500.01022723293676	500.008948137873	500.0086306461991	500.0050294128484	500.01376694690293
500.0119431811015	500.01271089883306	500.0067460864297	500.00860245990344	500.01394111388925	500.01067948852494	500.01032914772816	500.0115792275414	500.006666930588	500.00800409652317	500.005944077544	500.01361704409175	500.0096027785144	500.0116457408542	500.0063251491872	500.01720700483406	500.00856832702345	500.01030790325876	500.0088213002162	500.01440411187144	500.00849784003583	500.01050193078106	500.0144461818911	500.00580900319426	500.01106084626093	500.01022723293676	500.008948137873	500.00601720609455	500.0050294128484	500.01376694690293
500.0119431811015	500.01271089883306	500.0067460864297	500.00860245990344	500.01335742394934	500.01067948852494	500.01032914772816	500.0115792275414	500.006666930588	500.00800409652317	500.005944077544	500.01352411765714	500.0096027785144	500.0116457408542	500.0063251491872	500.01720700483406	500.00856832702345	500.01030790325876	500.0088213002162	500.01440411187144	500.00849784003583	500.01050193078106	500.0144461818911	500.00580900319426	500.01106084626093	500.01022723293676	500.008948137873	500.00601720609455	500.0050294128484	500.01376694690293
500.0119431811015	500.01271089883306	500.0067460864297	500.00860245990344	500.01335742394934	500.01067948852494	500.01032914772816	500.0115792275414	500.006666930588	500.00800409652317	500.005944077544	500.01352411765714	500.0096027785144	500.0116457408542	500.0063251491872	500.01720700483406	500.00729741858197	500.01030790325876	500.0088213002162	500.01440411187144	500.00849784003583	500.01050193078106	500.0114694979657	500.00559613908126	500.01106084626093	500.01022723293676	500.008948137873	500.00601720609455	500.0050294128484	500.01376694690293
500.0119431811015	500.01271089883306	500.0067460864297	500.00860245990344	500.01335742394934	500.01067948852494	500.01032914772816	500.0115792275414	500.006666930588	500.00800409652317	500.005944077544	500.01352411765714	500.0096027785144	500.0116457408542	500.0063251491872	500.01720700483406	500.00729741858197	500.01030790325876	500.0088213002162	500.01440411187144	500.00849784003583	500.01050193078106	500.0114694979657	500.00559613908126	500.01106084626093	500.01022723293676	500.008948137873	500.00601720609455	500.0050294128484	500.01376694690293
500.0119431811015	500.01271089883306	500.0067460864297	500.00860245990344	500.01335742394934	500.01067948852494	500.01032914772816	500.0115792275414	500.006666930588	500.00800409652317	500.005944077544	500.0120977662572	500.0096027785144	500.0116457408542	500.0063251491872	500.01720700483406	500.00729741858197	500.01030790325876	500.0088213002162	500.01440411187144	500.00849784003583	500.01050193078106	500.0114694979657	500.00559613908126	500.01106084626093	500.01022723293676	500.008948137873	500.00601720609455	500.0050294128484	500.01376694690293
500.0119431811015	500.01271089883306	500.0067460864297	500.00860245990344	500.01317874793773	500.01067948852494	500.01032914772816	500.0115792275414	500.006666930588	500.00800409652317	500.005944077544	500.0120977662572	500.0096027785144	500.0116457408542	500.0063251491872	500.01390260672565	500.00729741858197	500.01030790325876	500.0088213002162	500.01440411187144	500.00849784003583	500.01050193078106	500.0114694979657	500.00559613908126	500.0076670131714	500.01022723293676	500.008948137873	500.00601720609455	500.0050294128484	500.01376694690293
500.0119431811015	500.01271089883306	500.0067460864297	500.00860245990344	500.01317874793773	500.01067948852494	500.01032914772816	500.0115792275414	500.006666930588	500.0078935656071	500.005944077544	500.0120977662572	500.00958295376876	500.0116457408542	500.0063251491872	500.01390260672565	500.00729741858197	500.01030790325876	500.0088213002162	500.01440411187144	500.00849784003583	500.01050193078106	500.0114694979657	500.00559613908126	500.0076670131714	500.01022723293676	500.008948137873	500.00601720609455	500.0050294128484	500.01376694690293
500.0119431811015	500.01271089883306	500.0067460864297	500.00860245990344	500.01317874793773	500.01020428772586	500.01032914772816	500.0115792275414	500.006666930588	500.0078935656071	500.005944077544	500.0120977662572	500.00958295376876	500.01118142479436	500.0063251491872	500.01390260672565	500.00729741858197	500.01030790325876	500.0088213002162	500.01440411187144	500.00849784003583	500.01050193078106	500.0114694979657	500.00559613908126	500.0076670131714	500.01022723293676	500.008948137873	500.00601720609455	500.0050294128484	500.01376694690293
500.0106870965127	500.01271089883306	500.0067460864297	500.00860245990344	500.01317874793773	500.01020428772586	500.01032914772816	500.0115792275414	500.006666930588	500.0078935656071	500.00498451696853	500.0120977662572	500.00958295376876	500.01118142479436	500.0063251491872	500.01390260672565	500.00729741858197	500.0036759029673	500.0088213002162	500.01109189467	500.00849784003583	500.01050193078106	500.0114694979657	500.00559613908126	500.0076670131714	500.01022723293676	500.00889009940937	500.00601720609455	500.0050294128484	500.01376694690293
500.0106870965127	500.01271089883306	500.0067460864297	500.00860245990344	500.01294019078045	500.01020428772586	500.01032914772816	500.0115792275414	500.006666930588	500.0078935656071	500.00498451696853	500.0120977662572	500.00958295376876	500.01118142479436	500.0063251491872	500.01390260672565	500.00729741858197	500.0036759029673	500.0088213002162	500.01109189467	500.00849784003583	500.01050193078106	500.0114694979657	500.00559613908126	500.0076670131714	500.01022723293676	500.00889009940937	500.00601720609455	500.0050294128484	500.01376694690293
500.0106870965127	500.01271089883306	500.0067460864297	500.0085367920172	500.01294019078045	500.01020428772586	500.01032914772816	500.0115792275414	500.006666930588	500.007596985353	500.00498451696853	500.0120977662572	500.00958295376876	500.01118142479436	500.0063251491872	500.01390260672565	500.00729741858197	500.0036759029673	500.0088213002162	500.01109189467	500.00849784003583	500.01050193078106	500.0114694979657	500.00559613908126	500.0075054892815	500.0093429002361	500.0088328229388	500.00601720609455	500.0050294128484	500.01376694690293
500.0106870965127	500.01271089883306	500.0067460864297	500.0085367920172	500.01294019078045	500.0088591500192	500.01032914772816	500.0115792275414	500.006666930588	500.007596985353	500.00498451696853	500.0120977662572	500.00958295376876	500.01118142479436	500.0063251491872	500.01390260672565	500.00729741858197	500.0036759029673	500.0088213002162	500.01109189467	500.00849784003583	500.01050193078106	500.0114694979657	500.00559613908126	500.0075054892815	500.0093429002361	500.0088328229388	500.00601720609455	500.0050294128484	500.01376694690293
500.0091266256938	500.01271089883306	500.0067460864297	500.0085367920172	500.0125972622521	500.0088591500192	500.01032914772816	500.0115792275414	500.006666930588	500.007596985353	500.00498451696853	500.0120977662572	500.00958295376876	500.01118142479436	500.0063251491872	500.01390260672565	500.0070951250466	500.0036759029673	500.00788110323106	500.01109189467	500.00849784003583	500.01050193078106	500.0114694979657	500.00559613908126	500.0075054892815	500.0093429002361	500.0088328229388	500.00601720609455	500.0050294128484	500.01376694690293
500.0091266256938	500.01271089883306	500.0067460864297	500.0085367920172	500.0125972622521	500.00699141324026	500.01032914772816	500.0115792275414	500.006666930588	500.007596985353	500.00498451696853	500.00949676555547	500.00958295376876	500.01118142479436	500.00424411888474	500.01390260672565	500.0070951250466	500.0036759029673	500.00788110323106	500.01109189467	500.00849784003583	500.01050193078106	500.0054061555572	500.00559613908126	500.0075054892815	500.0093429002361	500.0088328229388	500.00601720609455	500.0050294128484	500.01376694690293
500.0091266256938	500.01271089883306	500.0067460864297	500.0085367920172	500.0125972622521	500.00699141324026	500.01032914772816	500.0115792275414	500.006666930588	500.007596985353	500.00498451696853	500.00949676555547	500.00958295376876	500.01118142479436	500.00424411888474	500.01390260672565	500.00480123655	500.0036759029673	500.00788110323106	500.01109189467	500.00849784003583	500.01050193078106	500.0054061555572	500.00559613908126	500.0075054892815	500.0093429002361	500.0088328229388	500.00601720609455	500.0042223474243	500.01339934668493
500.0091266256938	500.01271089883306	500.0067460864297	500.0085367920172	500.0125972622521	500.00699141324026	500.01032914772816	500.0115792275414	500.006666930588	500.007596985353	500.0039764011597	500.00949676555547	500.00958295376876	500.01118142479436	500.0039452044677	500.01309656128933	500.00480123655	500.0036759029673	500.00788110323106	500.01109189467	500.00849784003583	500.01050193078106	500.0054061555572	500.00559613908126	500.0075054892815	500.0093429002361	500.0088328229388	500.00601720609455	500.0042223474243	500.01339934668493
500.0091266256938	500.0104654876548	500.0067460864297	500.0085367920172	500.0125972622521	500.00699141324026	500.01032914772816	500.0115792275414	500.006666930588	500.007596985353	500.0039764011597	500.00949676555547	500.00958295376876	500.0110812687205	500.0039452044677	500.01309656128933	500.00480123655	500.0036759029673	500.00724648718597	500.01109189467	500.00849784003583	500.01050193078106	500.0054061555572	500.00559613908126	500.0075054892815	500.0093429002361	500.0088328229388	500.00601720609455	500.0042223474243	500.0113504223965
500.0091266256938	500.0104654876548	500.0067460864297	500.0085367920172	500.0125972622521	500.00699141324026	500.01032914772816	500.0115792275414	500.006666930588	500.007596985353	500.0039764011597	500.00949676555547	500.00958295376876	500.0110812687205	500.0039452044677	500.01309656128933	500.00480123655	500.0036759029673	500.00724648718597	500.01109189467	500.00849784003583	500.01050193078106	500.0054061555572	500.00559613908126	500.0075054892815	500.0093429002361	500.0088328229388	500.00601720609455	500.0042223474243	500.0113504223965
500.0091266256938	500.0104654876548	500.0067460864297	500.0085367920172	500.0125972622521	500.00699141324026	500.01032914772816	500.0115792275414	500.006666930588	500.007596985353	500.0039764011597	500.00891979392685	500.00958295376876	500.0110812687205	500.0039452044677	500.01309656128933	500.00480123655	500.0036759029673	500.00724648718597	500.01109189467	500.00849784003583	500.01050193078106	500.0054061555572	500.00559613908126	500.0075054892815	500.0093429002361	500.0088328229388	500.00601720609455	500.0042223474243	500.0113504223965
500.0091266256938	500.0104654876548	500.0067460864297	500.0085367920172	500.0125972622521	500.00699141324026	500.01032914772816	500.0115792275414	500.006666930588	500.0058307440014	500.0039764011597	500.00891979392685	500.00958295376876	500.0110812687205	500.0039452044677	500.01309656128933	500.00480123655	500.0036759029673	500.00724648718597	500.01109189467	500.00849784003583	500.01050193078106	500.0054061555572	500.00559613908126	500.0075054892815	500.0093429002361	500.0088328229388	500.00601720609455	500.0042223474243	500.0113504223965
500.0091266256938	500.0104654876548	500.00523987994603	500.0085367920172	500.0125972622521	500.00699141324026	500.01032914772816	500.0115792275414	500.006666930588	500.0058307440014	500.0039764011597	500.00891979392685	500.00958295376876	500.0110812687205	500.0039452044677	500.01309656128933	500.0038230791343	500.0036759029673	500.00724648718597	500.01109189467	500.00849784003583	500.01050193078106	500.0054061555572	500.00559613908126	500.0075054892815	500.0093429002361	500.0088328229388	500.00601720609455	500.0042223474243	500.0113504223965
500.0091266256938	500.0104654876548	500.00523987994603	500.0085367920172	500.01246644431967	500.00699141324026	500.01032914772816	500.0115792275414	500.006666930588	500.0058307440014	500.0039764011597	500.00891979392685	500.00958295376876	500.0110812687205	500.0039452044677	500.01309656128933	500.0038230791343	500.0036759029673	500.00724648718597	500.01109189467	500.00849784003583	500.01036190987645	500.0054061555572	500.00559613908126	500.0075054892815	500.0093429002361	500.0088328229388	500.00601720609455	500.0042223474243	500.0113504223965
500.0091266256938	500.0104654876548	500.00523987994603	500.0085367920172	500.0093511901928	500.00699141324026	500.01032914772816	500.0115792275414	500.0056403025298	500.0058307440014	500.0039764011597	500.00891979392685	500.0091681815961	500.0110812687205	500.0039452044677	500.01309656128933	500.0038230791343	500.0036759029673	500.00724648718597	500.01109189467	500.00849784003583	500.01036190987645	500.0054061555572	500.00559613908126	500.0075054892815	500.0093429002361	500.0088328229388	500.00601720609455	500.0042223474243	500.0113504223965
500.0091266256938	500.0104654876548	500.00523987994603	500.0085367920172	500.0093511901928	500.00699141324026	500.01032914772816	500.0115792275414	500.0056403025298	500.0058307440014	500.0039764011597	500.00891979392685	500.0091681815961	500.005844403515	500.0039452044677	500.01309656128933	500.0038230791343	500.0036759029673	500.00724648718597	500.01109189467	500.00849784003583	500.01036190987645	500.0054061555572	500.00559613908126	500.0075054892815	500.00823696046103	500.0088328229388	500.00601720609455	500.0042223474243	500.0113504223965
500.0091266256938	500.0104654876548	500.00523987994603	500.0085367920172	500.0093511901928	500.00699141324026	500.01032914772816	500.0112301669611	500.0056403025298	500.0058307440014	500.0039764011597	500.00891979392685	500.0091681815961	500.005844403515	500.0039452044677	500.01309656128933	500.0038230791343	500.0036759029673	500.00724648718597	500.01109189467	500.00849784003583	500.01036190987645	500.0054061555572	500.00559613908126	500.0075054892815	500.00823696046103	500.0088328229388	500.0056768145845	500.0042223474243	500.0113504223965
500.0091266256938	500.0104654876548	500.00523987994603	500.0085367920172	500.0093511901928	500.00699141324026	500.01032914772816	500.00975645053865	500.0056403025298	500.0058307440014	500.0039764011597	500.00891979392685	500.0091681815961	500.005844403515	500.0039452044677	500.01309656128933	500.0038230791343	500.0036759029673	500.00724648718597	500.01109189467	500.00849784003583	500.01036190987645	500.0054061555572	500.00559613908126	500.0075054892815	500.00823696046103	500.0088328229388	500.0056768145845	500.0042223474243	500.0113504223965
500.0091266256938	500.0096175580135	500.00523987994603	500.0085367920172	500.0093511901928	500.00699141324026	500.01032914772816	500.00975645053865	500.0056403025298	500.0058307440014	500.0039764011597	500.00891979392685	500.0091681815961	500.005844403515	500.0039452044677	500.01137799192765	500.0038230791343	500.0036759029673	500.00724648718597	500.01109189467	500.00849784003583	500.01036190987645	500.0054061555572	500.00559613908126	500.0075054892815	500.00823696046103	500.0088328229388	500.0056768145845	500.0042223474243	500.0113504223965
500.0091266256938	500.0096175580135	500.00523987994603	500.0085367920172	500.0093511901928	500.00699141324026	500.01032914772816	500.00865557042243	500.0056403025298	500.0058307440014	500.0039764011597	500.00891979392685	500.0091681815961	500.005844403515	500.0039452044677	500.01035678811076	500.0038230791343	500.0036759029673	500.00724648718597	500.01109189467	500.00849784003583	500.01036190987645	500.0054061555572	500.00559613908126	500.0075054892815	500.00705189697777	500.0088328229388	500.0056768145845	500.0042223474243	500.0113504223965
500.0091266256938	500.0096175580135	500.00523987994603	500.0085367920172	500.0093511901928	500.00699141324026	500.01032914772816	500.00865557042243	500.0056403025298	500.0058307440014	500.0039764011597	500.00891979392685	500.0091681815961	500.005844403515	500.0039452044677	500.01035678811076	500.0038230791343	500.0036759029673	500.00724648718597	500.01109189467	500.00849784003583	500.01036190987645	500.0054061555572	500.00559613908126	500.0075054892815	500.00705189697777	500.0088328229388	500.0056768145845	500.0042223474243	500.0113504223965
500.0091266256938	500.0096175580135	500.00523987994603	500.0085367920172	500.0093511901928	500.00699141324026	500.01032914772816	500.00865557042243	500.0056403025298	500.0058307440014	500.0039764011597	500.00891979392685	500.0091681815961	500.005844403515	500.0039452044677	500.0096438332646	500.0038230791343	500.0036759029673	500.00724648718597	500.01109189467	500.00849784003583	500.01036190987645	500.0054061555572	500.00559613908126	500.0075054892815	500.00705189697777	500.0088328229388	500.0056768145845	500.0042223474243	500.0113504223965
500.0091266256938	500.0096175580135	500.00523987994603	500.0085367920172	500.0093511901928	500.00699141324026	500.01032914772816	500.00865557042243	500.0056403025298	500.0058307440014	500.0039764011597	500.00891979392685	500.0091681815961	500.005844403515	500.0039452044677	500.0096438332646	500.0038230791343	500.0036759029673	500.00724648718597	500.01109189467	500.00849784003583	500.0093918511926	500.0054061555572	500.00559613908126	500.0075054892815	500.00705189697777	500.0088328229388	500.0056768145845	500.0042223474243	500.0109571364653
500.0091266256938	500.0096175580135	500.00523987994603	500.0085367920172	500.0093511901928	500.00699141324026	500.01032914772816	500.00865557042243	500.0056403025298	500.0058307440014	500.0039764011597	500.00891979392685	500.0091681815961	500.005844403515	500.0039452044677	500.0096438332646	500.0038230791343	500.0036759029673	500.00724648718597	500.01109189467	500.00849784003583	500.0093918511926	500.0054061555572	500.00559613908126	500.0075054892815	500.00705189697777	500.0088328229388	500.0056768145845	500.0042223474243	500.0109571364653
500.0091266256938	500.0096175580135	500.00523987994603	500.0085367920172	500.0093511901928	500.00699141324026	500.01032914772816	500.00632866501394	500.0056403025298	500.0058307440014	500.0039764011597	500.00891979392685	500.0091681815961	500.005844403515	500.0039452044677	500.0096438332646	500.0038230791343	500.0036759029673	500.00724648718597	500.01109189467	500.00849784003583	500.0093918511926	500.0054061555572	500.00559613908126	500.0075054892815	500.00705189697777	500.0088328229388	500.0056768145845	500.0042223474243	500.0109571364653
500.0091266256938	500.0096175580135	500.00523987994603	500.0085367920172	500.0093511901928	500.00699141324026	500.01032914772816	500.00632866501394	500.0056403025298	500.00567499602215	500.0039764011597	500.00891979392685	500.0091681815961	500.005844403515	500.0039452044677	500.0096438332646	500.0038230791343	500.0036759029673	500.00724648718597	500.01109189467	500.00849784003583	500.0093918511926	500.0054061555572	500.00559613908126	500.0063194793251	500.00705189697777	500.0088328229388	500.0056768145845	500.0042223474243	500.0109571364653
500.0091266256938	500.0096175580135	500.00523987994603	500.0085367920172	500.0093511901928	500.00699141324026	500.01032914772816	500.00632866501394	500.0056403025298	500.00567499602215	500.0039764011597	500.00891979392685	500.0091681815961	500.005844403515	500.0039452044677	500.0064521757712	500.0038230791343	500.0036759029673	500.00724648718597	500.01109189467	500.00849784003583	500.0093918511926	500.0054061555572	500.00559613908126	500.0063194793251	500.00705189697777	500.0088328229388	500.0056768145845	500.0042223474243	500.0105967169368
500.0057457480847	500.0096175580135	500.00523987994603	500.0085367920172	500.0093511901928	500.00699141324026	500.01032914772816	500.00632866501394	500.0056403025298	500.00567499602215	500.0039764011597	500.00891979392685	500.0091681815961	500.005844403515	500.0039452044677	500.0064521757712	500.0038230791343	500.0036759029673	500.00724648718597	500.006021893201	500.00849784003583	500.0093918511926	500.0054061555572	500.00559613908126	500.0063194793251	500.00705189697777	500.0086530642694	500.0056768145845	500.0042223474243	500.0102940086664
500.0057457480847	500.0096175580135	500.00523987994603	500.0085367920172	500.00921126113246	500.00699141324026	500.01032914772816	500.00632866501394	500.0056403025298	500.00567499602215	500.0039764011597	500.00891979392685	500.00883744751263	500.005844403515	500.0039452044677	500.0064521757712	500.0038230791343	500.0036759029673	500.00724648718597	500.006021893201	500.00849784003583	500.0093918511926	500.0054061555572	500.00559613908126	500.0063194793251	500.00705189697777	500.0086530642694	500.0056768145845	500.0042223474243	500.0102940086664
500.0057457480847	500.0096175580135	500.00523987994603	500.0085367920172	500.00921126113246	500.00699141324026	500.01032914772816	500.00632866501394	500.0056403025298	500.00567499602215	500.0039764011597	500.00891979392685	500.00883744751263	500.005844403515	500.0039452044677	500.0064521757712	500.0038230791343	500.0036759029673	500.00724648718597	500.006021893201	500.00849784003583	500.0093918511926	500.0054061555572	500.00559613908126	500.0063194793251	500.00705189697777	500.0086530642694	500.0056768145845	500.0042223474243	500.0102940086664
500.0057457480847	500.0096175580135	500.00523987994603	500.0085367920172	500.00921126113246	500.00699141324026	500.01032914772816	500.00632866501394	500.0056403025298	500.00567499602215	500.0039764011597	500.00891979392685	500.00883744751263	500.005844403515	500.0039452044677	500.0064521757712	500.0038230791343	500.0036759029673	500.00724648718597	500.006021893201	500.00849784003583	500.0093918511926	500.0054061555572	500.00559613908126	500.0063194793251	500.00705189697777	500.0086530642694	500.0056768145845	500.0042223474243	500.0102940086664
500.0057457480847	500.0096175580135	500.00523987994603	500.00784242266894	500.00921126113246	500.00699141324026	500.01032914772816	500.00632866501394	500.0056403025298	500.00567499602215	500.0039764011597	500.00891979392685	500.00843625673787	500.005844403515	500.0039452044677	500.0064521757712	500.0038230791343	500.00342818131946	500.00724648718597	500.006021893201	500.00849784003583	500.0093918511926	500.0054061555572	500.00559613908126	500.0063194793251	500.00705189697777	500.0086530642694	500.0056768145845	500.0042223474243	500.0102940086664
500.0057457480847	500.0096175580135	500.00523987994603	500.00784242266894	500.00921126113246	500.00699141324026	500.01032914772816	500.00509071009077	500.0056403025298	500.00567499602215	500.0039764011597	500.00891979392685	500.00843625673787	500.00492091249936	500.0039452044677	500.0064521757712	500.0038230791343	500.00342818131946	500.00724648718597	500.00549692205965	500.00849784003583	500.0093918511926	500.0054061555572	500.00559613908126	500.0059058455711	500.00705189697777	500.0086530642694	500.0056768145845	500.0042223474243	500.0102940086664
500.0057457480847	500.0096175580135	500.00523987994603	500.00784242266894	500.00921126113246	500.00699141324026	500.01032914772816	500.00509071009077	500.0056403025298	500.00567499602215	500.0039764011597	500.00891979392685	500.00843625673787	500.00492091249936	500.0039452044677	500.0064521757712	500.0038230791343	500.00342818131946	500.00724648718597	500.00549692205965	500.00849784003583	500.0076221584672	500.0054061555572	500.00559613908126	500.0059058455711	500.00705189697777	500.0086530642694	500.0056768145845	500.0042223474243	500.0088961413874
500.0057457480847	500.0096175580135	500.00523987994603	500.00784242266894	500.00921126113246	500.00699141324026	500.01032914772816	500.00509071009077	500.0056403025298	500.00567499602215	500.0039764011597	500.00891979392685	500.0073628190503	500.00492091249936	500.0039452044677	500.0064521757712	500.0038230791343	500.00342818131946	500.00724648718597	500.00549692205965	500.00849784003583	500.0076221584672	500.0054061555572	500.00559613908126	500.0059058455711	500.00666286520755	500.0086530642694	500.0056768145845	500.0042223474243	500.0088961413874
500.0057457480847	500.0096175580135	500.00523987994603	500.00784242266894	500.00921126113246	500.00699141324026	500.01032914772816	500.00509071009077	500.0056403025298	500.00567499602215	500.0039764011597	500.00891979392685	500.00714867117824	500.00492091249936	500.0039452044677	500.0064521757712	500.0036946436153	500.00342818131946	500.00724648718597	500.00549692205965	500.0067247583432	500.0076221584672	500.0054061555572	500.00559613908126	500.0059058455711	500.00666286520755	500.0086530642694	500.0056768145845	500.0042223474243	500.0088961413874
500.0057457480847	500.0096175580135	500.00523987994603	500.00784242266894	500.00921126113246	500.00699141324026	500.01032914772816	500.00509071009077	500.0056403025298	500.00567499602215	500.0039764011597	500.00891979392685	500.00714867117824	500.00492091249936	500.0039452044677	500.0064521757712	500.0036946436153	500.00342818131946	500.00724648718597	500.00549692205965	500.0067247583432	500.0076221584672	500.0054061555572	500.00559613908126	500.0059058455711	500.00666286520755	500.0086530642694	500.0056768145845	500.0042223474243	500.0088961413874
500.0057457480847	500.0096175580135	500.00523987994603	500.00784242266894	500.00921126113246	500.00699141324026	500.01032914772816	500.00509071009077	500.0056403025298	500.00567499602215	500.0039764011597	500.00891979392685	500.00714867117824	500.00492091249936	500.0039452044677	500.0064521757712	500.0036946436153	500.00342818131946	500.0072387396307	500.00549692205965	500.0067247583432	500.0076221584672	500.0054061555572	500.00559613908126	500.0059058455711	500.00666286520755	500.0086530642694	500.0056768145845	500.0042223474243	500.0088961413874
500.0057457480847	500.0096175580135	500.00523987994603	500.00784242266894	500.00921126113246	500.00601915078346	500.01032914772816	500.00509071009077	500.0056403025298	500.00567499602215	500.0039764011597	500.00891979392685	500.00714867117824	500.00492091249936	500.0039452044677	500.0064521757712	500.0036946436153	500.00295698746066	500.0072387396307	500.00549692205965	500.0067247583432	500.0076221584672	500.0054061555572	500.00559613908126	500.0059058455711	500.00666286520755	500.0086530642694	500.0056768145845	500.0042223474243	500.0081032091599
500.0057457480847	500.0096175580135	500.00523987994603	500.00784242266894	500.00921126113246	500.00601915078346	500.01032914772816	500.00509071009077	500.0056403025298	500.00567499602215	500.0039764011597	500.00891979392685	500.00714867117824	500.00492091249936	500.0039452044677	500.0064521757712	500.0036946436153	500.00295698746066	500.0072387396307	500.00549692205965	500.0067247583432	500.0076221584672	500.0054061555572	500.00559613908126	500.0059058455711	500.00666286520755	500.0086530642694	500.0056768145845	500.0042223474243	500.0081032091599
500.0057457480847	500.0096175580135	500.00523987994603	500.00784242266894	500.00921126113246	500.00601915078346	500.01032914772816	500.00509071009077	500.0056403025298	500.00567499602215	500.0039764011597	500.00891979392685	500.00714867117824	500.00492091249936	500.0039452044677	500.0064521757712	500.0036946436153	500.00295698746066	500.0072387396307	500.00549692205965	500.0067247583432	500.0076221584672	500.0054061555572	500.00559613908126	500.0059058455711	500.00666286520755	500.0086530642694	500.0056768145845	500.0042223474243	500.0081032091599
500.0057457480847	500.0096175580135	500.00523987994603	500.00784242266894	500.00921126113246	500.00601915078346	500.01032914772816	500.00509071009077	500.0056403025298	500.00567499602215	500.00270524460893	500.00891979392685	500.00714867117824	500.00492091249936	500.0039452044677	500.0064521757712	500.0036946436153	500.00295698746066	500.0072387396307	500.00549692205965	500.0067247583432	500.0076221584672	500.0054061555572	500.00559613908126	500.0059058455711	500.00666286520755	500.0086530642694	500.0056768145845	500.0042223474243	500.0081032091599
500.0057457480847	500.0096175580135	500.00523987994603	500.00784242266894	500.00921126113246	500.00601915078346	500.01032914772816	500.00509071009077	500.0056403025298	500.00567499602215	500.00270524460893	500.00891979392685	500.00714867117824	500.00492091249936	500.0039452044677	500.0064521757712	500.0036946436153	500.00295698746066	500.0072387396307	500.00549692205965	500.0067247583432	500.0076221584672	500.0054061555572	500.00559613908126	500.0059058455711	500.00666286520755	500.0086530642694	500.0056768145845	500.0042223474243	500.0081032091599
500.0057457480847	500.0096175580135	500.00523987994603	500.00495834849215	500.00921126113246	500.00601915078346	500.01032914772816	500.00509071009077	500.0056403025298	500.00567499602215	500.00270524460893	500.00891979392685	500.00714867117824	500.00492091249936	500.0039452044677	500.0064521757712	500.0036946436153	500.00295698746066	500.0072387396307	500.00549692205965	500.0067247583432	500.0076221584672	500.0054061555572	500.00559613908126	500.0054121806682	500.00666286520755	500.0086530642694	500.0056768145845	500.0042223474243	500.0081032091599
500.0057457480847	500.0096175580135	500.00523987994603	500.00495834849215	500.00921126113246	500.00601915078346	500.01032914772816	500.00509071009077	500.0056403025298	500.00567499602215	500.00270524460893	500.00891979392685	500.00714867117824	500.00492091249936	500.0039452044677	500.0064521757712	500.0036946436153	500.00295698746066	500.00696946084304	500.00549692205965	500.0067247583432	500.0076221584672	500.0054061555572	500.00559613908126	500.0051337055273	500.00666286520755	500.0086530642694	500.0056768145845	500.0042223474243	500.0081032091599
500.0057457480847	500.00955059507544	500.00523987994603	500.00495834849215	500.00921126113246	500.00601915078346	500.01032914772816	500.00509071009077	500.0056403025298	500.00567499602215	500.00270524460893	500.00891979392685	500.00714867117824	500.00492091249936	500.0039452044677	500.0064521757712	500.0036946436153	500.00295698746066	500.00696946084304	500.00549692205965	500.0067247583432	500.0076221584672	500.0054061555572	500.00559613908126	500.0051337055273	500.00666286520755	500.0086530642694	500.0050740313032	500.0042223474243	500.0081032091599
500.0057457480847	500.00955059507544	500.00523987994603	500.00495834849215	500.00921126113246	500.00601915078346	500.01032914772816	500.00509071009077	500.0056403025298	500.00567499602215	500.00270524460893	500.00891979392685	500.00714867117824	500.00492091249936	500.0039452044677	500.0064521757712	500.0036946436153	500.00295698746066	500.0068168073781	500.00549692205965	500.0067247583432	500.0076221584672	500.0054061555572	500.00559613908126	500.0051337055273	500.00666286520755	500.0065140644521	500.0050740313032	500.0032575953873	500.0081032091599
500.0057457480847	500.00955059507544	500.00523987994603	500.00495834849215	500.00921126113246	500.00601915078346	500.01032914772816	500.00509071009077	500.0056403025298	500.00567499602215	500.0026295314701	500.00891979392685	500.00714867117824	500.00492091249936	500.0039452044677	500.0064521757712	500.0036946436153	500.00295698746066	500.00621066975805	500.00549692205965	500.0067247583432	500.0076221584672	500.0054061555572	500.00559613908126	500.0051337055273	500.00666286520755	500.0065140644521	500.0050740313032	500.0032575953873	500.0081032091599
500.0057457480847	500.00955059507544	500.00523987994603	500.00495834849215	500.00921126113246	500.00601915078346	500.01032914772816	500.00509071009077	500.0056403025298	500.00567499602215	500.0026295314701	500.00891979392685	500.00714867117824	500.00492091249936	500.0039452044677	500.0064521757712	500.0036946436153	500.00295698746066	500.00621066975805	500.00549692205965	500.0067247583432	500.0076221584672	500.0054061555572	500.00559613908126	500.0051337055273	500.00666286520755	500.0065140644521	500.0050740313032	500.0032575953873	500.0081032091599
500.0057457480847	500.00955059507544	500.00523987994603	500.00473981574964	500.00921126113246	500.00601915078346	500.0101914290726	500.00509071009077	500.0056403025298	500.00567499602215	500.0026295314701	500.00891979392685	500.00714867117824	500.00492091249936	500.0039452044677	500.0064521757712	500.0036946436153	500.00295698746066	500.00621066975805	500.00549692205965	500.0067247583432	500.0076221584672	500.0054061555572	500.00559613908126	500.0051337055273	500.00666286520755	500.0065140644521	500.0050740313032	500.0032575953873	500.0081032091599
500.0057024602342	500.00955059507544	500.00523987994603	500.00453387024396	500.00921126113246	500.00601915078346	500.0101914290726	500.00509071009077	500.0056403025298	500.00567499602215	500.0026295314701	500.00891979392685	500.00714867117824	500.00492091249936	500.0039452044677	500.0064521757712	500.0036946436153	500.00295698746066	500.00621066975805	500.00549692205965	500.0067247583432	500.0076221584672	500.0054061555572	500.0047532297035	500.0051337055273	500.00666286520755	500.0065140644521	500.0050740313032	500.0032575953873	500.0081032091599
500.0057024602342	500.00955059507544	500.00523987994603	500.00453387024396	500.00921126113246	500.00601915078346	500.0101914290726	500.00509071009077	500.0056403025298	500.00567499602215	500.0026295314701	500.00891979392685	500.00714867117824	500.00492091249936	500.0039452044677	500.0064521757712	500.0036946436153	500.00295698746066	500.00621066975805	500.00549692205965	500.0067247583432	500.0076221584672	500.0045201394917	500.0047532297035	500.0051337055273	500.00666286520755	500.0065140644521	500.0050740313032	500.0032575953873	500.0081032091599
500.0057024602342	500.00955059507544	500.00523987994603	500.00453387024396	500.00921126113246	500.00601915078346	500.0101914290726	500.00509071009077	500.0056403025298	500.00567499602215	500.0026295314701	500.00891979392685	500.00714867117824	500.00492091249936	500.0039452044677	500.0064521757712	500.0036946436153	500.00295698746066	500.00621066975805	500.00549692205965	500.0067247583432	500.0076221584672	500.0045201394917	500.0047532297035	500.0051337055273	500.00666286520755	500.0065140644521	500.0050740313032	500.0032575953873	500.0081032091599
500.0057024602342	500.00955059507544	500.00523987994603	500.00453387024396	500.00921126113246	500.00601915078346	500.0101914290726	500.00509071009077	500.0056403025298	500.00567499602215	500.0026295314701	500.00891979392685	500.00714867117824	500.00492091249936	500.0039452044677	500.0064521757712	500.0036946436153	500.00295698746066	500.00621066975805	500.00549692205965	500.0067247583432	500.0076221584672	500.0045201394917	500.0047532297035	500.0051337055273	500.00666286520755	500.0065140644521	500.0050740313032	500.0032575953873	500.0081032091599
500.0044274525182	500.00955059507544	500.00523987994603	500.00453387024396	500.00921126113246	500.00601915078346	500.0084822189637	500.00509071009077	500.0056403025298	500.00567499602215	500.0026295314701	500.00891979392685	500.00714867117824	500.00492091249936	500.0039452044677	500.0064521757712	500.0036946436153	500.00295698746066	500.00621066975805	500.00549692205965	500.0067247583432	500.0076221584672	500.0045201394917	500.0047532297035	500.005084073577	500.0054903968737	500.0065140644521	500.0050740313032	500.0032575953873	500.0081032091599
500.0044274525182	500.00955059507544	500.00523987994603	500.00453387024396	500.00921126113246	500.0059348741645	500.0084822189637	500.00509071009077	500.0056403025298	500.00567499602215	500.0026295314701	500.00891979392685	500.00714867117824	500.00492091249936	500.003084792986	500.0064521757712	500.0036946436153	500.00295698746066	500.00621066975805	500.00549692205965	500.0067247583432	500.0076221584672	500.0045201394917	500.0044122970447	500.005084073577	500.0054903968737	500.0065140644521	500.0050740313032	500.0032575953873	500.0081032091599
500.0044274525182	500.00955059507544	500.00523987994603	500.00453387024396	500.00921126113246	500.0059348741645	500.0084822189637	500.00509071009077	500.0056403025298	500.00567499602215	500.0026295314701	500.00891979392685	500.00714867117824	500.00492091249936	500.003084792986	500.0064521757712	500.0031942632386	500.00295698746066	500.00621066975805	500.00549692205965	500.0067247583432	500.0076221584672	500.0045201394917	500.0044122970447	500.005084073577	500.0054903968737	500.0065140644521	500.0050740313032	500.0032575953873	500.0081032091599
500.0044274525182	500.00955059507544	500.00523987994603	500.00453387024396	500.00760873727575	500.0059348741645	500.0084822189637	500.00509071009077	500.0056403025298	500.00567499602215	500.0026295314701	500.00891979392685	500.00714867117824	500.00492091249936	500.003084792986	500.0064521757712	500.0031368023056	500.00295698746066	500.00621066975805	500.00549692205965	500.0067247583432	500.0076221584672	500.0045201394917	500.0044122970447	500.00501014968705	500.0054903968737	500.0065140644521	500.0050740313032	500.0032575953873	500.0081032091599
500.0044274525182	500.00955059507544	500.00523987994603	500.00453387024396	500.00760873727575	500.0059348741645	500.0084822189637	500.0044772484014	500.0056403025298	500.00567499602215	500.0026295314701	500.00891979392685	500.00714867117824	500.00492091249936	500.003084792986	500.0064521757712	500.0031368023056	500.00295698746066	500.00621066975805	500.00549692205965	500.0067247583432	500.0076221584672	500.0045201394917	500.0044122970447	500.00501014968705	500.0054903968737	500.0065140644521	500.0050740313032	500.0032575953873	500.0081032091599
500.0044274525182	500.00955059507544	500.00523987994603	500.00453387024396	500.00760873727575	500.0059348741645	500.0079661066617	500.0044772484014	500.0056403025298	500.00567499602215	500.0026295314701	500.00891979392685	500.00714867117824	500.00489163818935	500.003084792986	500.0064521757712	500.0031368023056	500.00295698746066	500.00621066975805	500.00549692205965	500.0067247583432	500.0076221584672	500.0045201394917	500.0044122970447	500.00501014968705	500.0054903968737	500.0065140644521	500.0050740313032	500.0032575953873	500.0081032091599
500.0044274525182	500.00955059507544	500.00523987994603	500.00453387024396	500.00760873727575	500.0059348741645	500.0079661066617	500.0044772484014	500.0056403025298	500.00567499602215	500.0026295314701	500.00891979392685	500.00714867117824	500.00489163818935	500.00299796137267	500.0064521757712	500.0031368023056	500.00295698746066	500.00621066975805	500.00473700528244	500.0067247583432	500.0076221584672	500.0037217586164	500.0044122970447	500.00501014968705	500.0054903968737	500.0065140644521	500.0050740313032	500.0032575953873	500.0081032091599
500.0044274525182	500.00955059507544	500.00523987994603	500.00453387024396	500.00760873727575	500.0059348741645	500.0079661066617	500.0044772484014	500.0056403025298	500.00567499602215	500.0026295314701	500.00891979392685	500.00694112605066	500.00489163818935	500.00299796137267	500.0064521757712	500.0031368023056	500.00295698746066	500.00621066975805	500.00473700528244	500.0067247583432	500.0076221584672	500.0037217586164	500.0044122970447	500.00501014968705	500.0054903968737	500.0065140644521	500.0050740313032	500.0032575953873	500.0081032091599
500.0040481405972	500.00955059507544	500.00523987994603	500.00453387024396	500.00760873727575	500.0059348741645	500.0079661066617	500.0044772484014	500.0056403025298	500.00567499602215	500.0026295314701	500.00891979392685	500.00694112605066	500.00489163818935	500.00299796137267	500.0064521757712	500.0031368023056	500.00295698746066	500.00621066975805	500.00473700528244	500.0067247583432	500.0076221584672	500.0037217586164	500.0044122970447	500.00501014968705	500.0054903968737	500.0065140644521	500.0050740313032	500.0032575953873	500.0081032091599
500.0040481405972	500.00955059507544	500.00523987994603	500.00453387024396	500.00760873727575	500.0059348741645	500.0079661066617	500.0044772484014	500.0056403025298	500.00567499602215	500.0026295314701	500.00891979392685	500.00694112605066	500.00489163818935	500.00299796137267	500.0064521757712	500.0031368023056	500.0020473711425	500.00621066975805	500.00473700528244	500.0067247583432	500.0076221584672	500.0037217586164	500.00427050642054	500.00501014968705	500.0054903968737	500.00649556304177	500.0050740313032	500.0032575953873	500.0081032091599
500.0037294772682	500.00955059507544	500.00523987994603	500.00453387024396	500.00760873727575	500.0059348741645	500.0079661066617	500.0044772484014	500.00545476553776	500.00567499602215	500.0026295314701	500.00891979392685	500.00694112605066	500.00489163818935	500.00299796137267	500.0064521757712	500.0031368023056	500.0020473711425	500.00621066975805	500.00473700528244	500.0067247583432	500.0076221584672	500.0037217586164	500.00427050642054	500.00501014968705	500.0051551500705	500.00649556304177	500.0050740313032	500.0032575953873	500.0081032091599
500.0037294772682	500.00955059507544	500.00523987994603	500.00453387024396	500.00760873727575	500.0059348741645	500.0079661066617	500.0044772484014	500.00545476553776	500.00567499602215	500.0026295314701	500.00891979392685	500.00694112605066	500.00489163818935	500.00299796137267	500.0064521757712	500.0031368023056	500.0020473711425	500.00621066975805	500.00473700528244	500.0067247583432	500.0076221584672	500.0037217586164	500.00427050642054	500.00501014968705	500.0051551500705	500.00649556304177	500.0050740313032	500.0032575953873	500.0081032091599
500.0037294772682	500.00955059507544	500.00523987994603	500.00453387024396	500.0075977697274	500.0059348741645	500.0079661066617	500.0044772484014	500.00545476553776	500.00567499602215	500.0026295314701	500.00891979392685	500.00694112605066	500.00489163818935	500.00299796137267	500.0063697708135	500.0031368023056	500.0020473711425	500.00618141936246	500.00473700528244	500.00643851727335	500.0076221584672	500.0037217586164	500.00427050642054	500.00501014968705	500.0051551500705	500.00639152455693	500.0050740313032	500.0032575953873	500.0078315002332
500.0037294772682	500.00955059507544	500.00523987994603	500.00453387024396	500.0075977697274	500.0059348741645	500.0079661066617	500.0044772484014	500.00545476553776	500.00567499602215	500.0026295314701	500.00891979392685	500.00694112605066	500.00489163818935	500.00299796137267	500.0063697708135	500.0031368023056	500.0020473711425	500.00618141936246	500.00397501876853	500.00643851727335	500.0076221584672	500.0037217586164	500.00427050642054	500.00501014968705	500.0051551500705	500.00639152455693	500.0050740313032	500.0032575953873	500.0078315002332
500.0037294772682	500.00955059507544	500.00523987994603	500.00453387024396	500.0075977697274	500.0059348741645	500.0079661066617	500.0044772484014	500.00545476553776	500.00567499602215	500.0026295314701	500.00891979392685	500.00667732207927	500.00489163818935	500.00299796137267	500.0063697708135	500.0029560406423	500.0020473711425	500.00618141936246	500.00397501876853	500.00643851727335	500.0076221584672	500.0037217586164	500.00427050642054	500.00501014968705	500.0051551500705	500.00639152455693	500.0050740313032	500.0032575953873	500.0078315002332
500.0037294772682	500.00925011858186	500.0044241550891	500.00453387024396	500.0075977697274	500.0059348741645	500.0079661066617	500.0044772484014	500.00545476553776	500.00567499602215	500.0025582433979	500.00891979392685	500.00667732207927	500.00489163818935	500.00299796137267	500.0063697708135	500.0029560406423	500.0020473711425	500.00552261274953	500.00397501876853	500.00643851727335	500.0076221584672	500.0037217586164	500.00427050642054	500.0048619774596	500.0051551500705	500.00639152455693	500.0050740313032	500.0032575953873	500.0078315002332
500.0037294772682	500.0091627524511	500.0044241550891	500.00453387024396	500.0075977697274	500.0059348741645	500.0079661066617	500.0044772484014	500.00545476553776	500.00567499602215	500.0025582433979	500.00891979392685	500.00667732207927	500.00489163818935	500.00299796137267	500.005481057126	500.0029560406423	500.0020473711425	500.00552261274953	500.00397501876853	500.00643851727335	500.0076221584672	500.0037217586164	500.00427050642054	500.0048619774596	500.0051551500705	500.00639152455693	500.0050740313032	500.0032575953873	500.0057908312417
500.0037294772682	500.00840366061715	500.0044241550891	500.00453387024396	500.0075977697274	500.0059348741645	500.0079661066617	500.0044772484014	500.00545476553776	500.00567499602215	500.0025582433979	500.00891979392685	500.00667732207927	500.00489163818935	500.00299796137267	500.005481057126	500.0029560406423	500.0020473711425	500.00552261274953	500.00397501876853	500.00643851727335	500.0076221584672	500.0037217586164	500.00427050642054	500.0048619774596	500.0051551500705	500.00639152455693	500.0050740313032	500.0032575953873	500.0057908312417
500.0037294772682	500.00840366061715	500.0044241550891	500.00453387024396	500.00512811513573	500.0059348741645	500.0079661066617	500.0044772484014	500.00545476553776	500.00567499602215	500.0025582433979	500.00891979392685	500.00667732207927	500.00489163818935	500.00299796137267	500.005481057126	500.0029560406423	500.0020473711425	500.00552261274953	500.00397501876853	500.00620848045276	500.00666861243184	500.0037217586164	500.00427050642054	500.0048619774596	500.0051551500705	500.00639152455693	500.0050740313032	500.0032575953873	500.0057908312417
500.0037294772682	500.00840366061715	500.0044241550891	500.00453387024396	500.00512811513573	500.0059348741645	500.0079661066617	500.0044772484014	500.00545476553776	500.00567499602215	500.0025582433979	500.00797376538475	500.00667732207927	500.0044091676207	500.00299796137267	500.005481057126	500.0029560406423	500.0020473711425	500.0049468775115	500.00397501876853	500.00620848045276	500.00666861243184	500.0037217586164	500.00427050642054	500.0048619774596	500.0051551500705	500.00592542626924	500.0050740313032	500.0032575953873	500.0057908312417
500.0037294772682	500.00840366061715	500.0044241550891	500.00453387024396	500.00512811513573	500.0059348741645	500.0079661066617	500.0044772484014	500.00545476553776	500.00567499602215	500.0025582433979	500.0077445328298	500.00667732207927	500.0044091676207	500.00299796137267	500.005481057126	500.0029560406423	500.0020473711425	500.0049468775115	500.00397501876853	500.005601905243	500.00666861243184	500.0037217586164	500.00427050642054	500.0048619774596	500.0051551500705	500.00592542626924	500.0050740313032	500.0032575953873	500.0057908312417
500.0037294772682	500.0071804822329	500.0044241550891	500.00453387024396	500.00512811513573	500.0059348741645	500.0079661066617	500.0044772484014	500.00545476553776	500.00567499602215	500.0025582433979	500.0077445328298	500.00667732207927	500.0044091676207	500.00299796137267	500.005481057126	500.0029560406423	500.0020473711425	500.0049468775115	500.00397501876853	500.005601905243	500.00666861243184	500.0037217586164	500.00427050642054	500.0048619774596	500.0051551500705	500.00592542626924	500.0050740313032	500.0032575953873	500.00571949376393
500.0037294772682	500.0071804822329	500.0044241550891	500.00453387024396	500.00512811513573	500.0059348741645	500.0079661066617	500.0044772484014	500.00545476553776	500.00567499602215	500.0025582433979	500.0077445328298	500.00667732207927	500.0042835878889	500.00299796137267	500.005481057126	500.0029560406423	500.0020473711425	500.0049468775115	500.00397501876853	500.005601905243	500.00666861243184	500.0037217586164	500.00427050642054	500.0048619774596	500.0051551500705	500.00592542626924	500.0050740313032	500.0032575953873	500.00571949376393
500.0037294772682	500.0067322188656	500.0044241550891	500.00453387024396	500.00512811513573	500.0059348741645	500.0079661066617	500.0044772484014	500.00545476553776	500.00567499602215	500.0025582433979	500.0077445328298	500.0055477798089	500.0042835878889	500.00299796137267	500.005481057126	500.0029560406423	500.0020473711425	500.0049468775115	500.00397501876853	500.005601905243	500.00666861243184	500.0037217586164	500.00427050642054	500.0048619774596	500.00489838674156	500.00592542626924	500.0050740313032	500.0032575953873	500.00571949376393
500.0037294772682	500.0067322188656	500.0044241550891	500.00453387024396	500.00512811513573	500.0059348741645	500.0079661066617	500.0044772484014	500.00545476553776	500.00567499602215	500.0025582433979	500.0077445328298	500.0055477798089	500.0041680595425	500.00299796137267	500.005481057126	500.0029560406423	500.0020473711425	500.0049468775115	500.00397501876853	500.005601905243	500.00666861243184	500.0037217586164	500.00427050642054	500.0048619774596	500.00489838674156	500.00592542626924	500.0050740313032	500.0032575953873	500.00571949376393
500.0037294772682	500.0067322188656	500.0044241550891	500.00453387024396	500.00512811513573	500.0059348741645	500.0079661066617	500.0044772484014	500.00545476553776	500.00567499602215	500.0025582433979	500.0077445328298	500.0055477798089	500.00382992313445	500.00299796137267	500.005481057126	500.0029560406423	500.0020473711425	500.0049468775115	500.00397501876853	500.005601905243	500.00666861243184	500.0037217586164	500.00427050642054	500.0048619774596	500.00489838674156	500.00592542626924	500.0050740313032	500.0032575953873	500.00571949376393
500.0037294772682	500.0067322188656	500.0041046452487	500.00453387024396	500.00512811513573	500.0059348741645	500.00631884911047	500.0044772484014	500.00545476553776	500.00567499602215	500.0025582433979	500.0077445328298	500.0055477798089	500.00382992313445	500.00299796137267	500.005481057126	500.0029560406423	500.0020473711425	500.0049468775115	500.00397501876853	500.005601905243	500.00666861243184	500.0037217586164	500.00427050642054	500.0048619774596	500.00489838674156	500.00592542626924	500.0050740313032	500.0032575953873	500.00571949376393
500.0037294772682	500.0067322188656	500.0041046452487	500.00453387024396	500.00512811513573	500.0059348741645	500.00631884911047	500.0044772484014	500.00545476553776	500.00567499602215	500.0025582433979	500.0077445328298	500.0055477798089	500.00382992313445	500.00299796137267	500.005481057126	500.0029560406423	500.0020473711425	500.0045209012599	500.00397501876853	500.005601905243	500.00666861243184	500.0037217586164	500.00427050642054	500.0048619774596	500.00489838674156	500.00592542626924	500.0050740313032	500.0032575953873	500.00571949376393
500.0037294772682	500.0067322188656	500.0041046452487	500.00453387024396	500.00512811513573	500.0059348741645	500.00631884911047	500.0044772484014	500.00545476553776	500.00567499602215	500.0025582433979	500.0077445328298	500.0055477798089	500.00382992313445	500.00299796137267	500.005481057126	500.0029560406423	500.0020473711425	500.0045209012599	500.00397501876853	500.005601905243	500.00666861243184	500.0037217586164	500.00427050642054	500.0048619774596	500.00489838674156	500.00592542626924	500.0050740313032	500.0032575953873	500.00571949376393
500.0037294772682	500.0067322188656	500.0041046452487	500.00453387024396	500.00512811513573	500.0059348741645	500.00631884911047	500.0044772484014	500.00545476553776	500.00567499602215	500.0025582433979	500.0063520783137	500.0055477798089	500.00382992313445	500.00299796137267	500.005481057126	500.0029560406423	500.0020473711425	500.0045209012599	500.00397501876853	500.005601905243	500.00666861243184	500.0037217586164	500.00427050642054	500.0048619774596	500.00489838674156	500.005229557661	500.0050740313032	500.0032575953873	500.00571949376393
500.0037294772682	500.0067322188656	500.0039030106173	500.00453387024396	500.00512811513573	500.0059348741645	500.00631884911047	500.0044772484014	500.00545476553776	500.00567499602215	500.0025582433979	500.0063520783137	500.0055477798089	500.00382992313445	500.00299796137267	500.005481057126	500.0029560406423	500.0020473711425	500.0045209012599	500.00397501876853	500.005601905243	500.00666861243184	500.0037217586164	500.00427050642054	500.00429912259017	500.00489838674156	500.005229557661	500.0050740313032	500.0032575953873	500.00571949376393
500.0037294772682	500.0067322188656	500.0039030106173	500.00453387024396	500.00512811513573	500.0056422169795	500.00631884911047	500.0044772484014	500.00545476553776	500.00567499602215	500.0025582433979	500.0063520783137	500.0055477798089	500.00382992313445	500.00299796137267	500.005481057126	500.0029560406423	500.0020473711425	500.0045209012599	500.00397501876853	500.005601905243	500.00666861243184	500.0035712278823	500.00427050642054	500.00429912259017	500.00489838674156	500.005229557661	500.0050740313032	500.0032575953873	500.00571949376393
500.00318961142744	500.0067322188656	500.0039030106173	500.00453387024396	500.00512811513573	500.0056422169795	500.00631884911047	500.0044772484014	500.0048905433088	500.00567499602215	500.0025582433979	500.0063520783137	500.0055477798089	500.00382992313445	500.00226175843494	500.005481057126	500.002900563519	500.0020473711425	500.0045209012599	500.00397501876853	500.005601905243	500.00666861243184	500.0035712278823	500.00427050642054	500.00429912259017	500.00489838674156	500.0050200221452	500.0050740313032	500.0032575953873	500.00571949376393
500.00318961142744	500.0067322188656	500.0039030106173	500.00453387024396	500.00512811513573	500.0056422169795	500.00631884911047	500.0044772484014	500.0048905433088	500.00567499602215	500.0025582433979	500.0063520783137	500.0055477798089	500.00382992313445	500.00226175843494	500.005481057126	500.002900563519	500.0018157223509	500.0045209012599	500.00397501876853	500.0049408377622	500.0057458106663	500.0035712278823	500.00427050642054	500.00429912259017	500.00489838674156	500.0050200221452	500.0050740313032	500.0032575953873	500.00571949376393
500.00318961142744	500.0067322188656	500.0039030106173	500.00453387024396	500.00388936711363	500.0056422169795	500.00631884911047	500.0044772484014	500.0048905433088	500.0050645598027	500.0025582433979	500.0063520783137	500.0053596964704	500.00275527520864	500.00226175843494	500.005481057126	500.002900563519	500.0018157223509	500.0045209012599	500.00397501876853	500.0049408377622	500.0057458106663	500.0035712278823	500.00415411883023	500.00429912259017	500.00489838674156	500.0050200221452	500.0050740313032	500.0032575953873	500.00571949376393
500.00318961142744	500.0067322188656	500.0039030106173	500.00453387024396	500.00388936711363	500.0056422169795	500.00631884911047	500.0044772484014	500.0048905433088	500.0050645598027	500.0025582433979	500.0063520783137	500.0053596964704	500.00275527520864	500.00226175843494	500.005481057126	500.002900563519	500.0018157223509	500.0045209012599	500.00397501876853	500.0049408377622	500.0051288713923	500.0035712278823	500.00415411883023	500.00429912259017	500.00489838674156	500.0050200221452	500.0050740313032	500.0032575953873	500.00571949376393
500.00318961142744	500.0067322188656	500.0039030106173	500.00453387024396	500.00388936711363	500.0056422169795	500.00631884911047	500.0044772484014	500.0048905433088	500.0038893122493	500.0025582433979	500.0063520783137	500.0053596964704	500.00275527520864	500.00226175843494	500.005481057126	500.002900563519	500.0018157223509	500.00413185482375	500.00397501876853	500.0049408377622	500.0051288713923	500.0035712278823	500.00415411883023	500.00429912259017	500.00489838674156	500.0050200221452	500.0050740313032	500.0032575953873	500.00571949376393
500.00318961142744	500.0067322188656	500.0039030106173	500.00453387024396	500.00335354599855	500.0056422169795	500.00631884911047	500.0044772484014	500.0048905433088	500.0038893122493	500.00249387482	500.0063520783137	500.0053596964704	500.00275527520864	500.00226175843494	500.005481057126	500.002900563519	500.0018157223509	500.00413185482375	500.00397501876853	500.0049408377622	500.0051288713923	500.0035712278823	500.00415411883023	500.00429912259017	500.00489838674156	500.00326789980517	500.0050740313032	500.0032575953873	500.00571949376393
500.00318961142744	500.0067322188656	500.0039030106173	500.00453387024396	500.00335354599855	500.0056422169795	500.00631884911047	500.00275979134153	500.0048905433088	500.0035084488145	500.00249387482	500.0063520783137	500.0053596964704	500.00275527520864	500.00226175843494	500.005481057126	500.002900563519	500.0018157223509	500.00413185482375	500.0036792357995	500.0045648714534	500.0051288713923	500.0035712278823	500.00415411883023	500.00429912259017	500.00489838674156	500.00326789980517	500.0050740313032	500.0032575953873	500.00571949376393
500.00318961142744	500.0067322188656	500.0039030106173	500.00453387024396	500.00335354599855	500.0056422169795	500.00631884911047	500.00275979134153	500.0048905433088	500.0034262041144	500.00211646718674	500.0063520783137	500.0053596964704	500.00275527520864	500.00226175843494	500.005481057126	500.002900563519	500.0018157223509	500.00413185482375	500.0036792357995	500.0045648714534	500.0051288713923	500.0035712278823	500.00415411883023	500.00429912259017	500.00489838674156	500.00326789980517	500.0050740313032	500.0032575953873	500.00571949376393
500.00318961142744	500.0067322188656	500.0039030106173	500.00453387024396	500.00335354599855	500.0056422169795	500.00631884911047	500.00275979134153	500.0048905433088	500.0034262041144	500.0019705327494	500.0063520783137	500.0053596964704	500.00275527520864	500.00226175843494	500.005481057126	500.0026937181551	500.0018157223509	500.00413185482375	500.0036792357995	500.0045648714534	500.0051288713923	500.0035712278823	500.00415411883023	500.00429912259017	500.00489838674156	500.00326789980517	500.0050740313032	500.0032575953873	500.00470398872386
500.00318961142744	500.0067322188656	500.0039030106173	500.00453387024396	500.00335354599855	500.0056422169795	500.00631884911047	500.00275979134153	500.0048905433088	500.0034262041144	500.0019705327494	500.0063520783137	500.0053596964704	500.00275527520864	500.00226175843494	500.005481057126	500.0026937181551	500.0018157223509	500.00413185482375	500.0036792357995	500.0045648714534	500.0051288713923	500.0035712278823	500.00415411883023	500.00429912259017	500.00489838674156	500.00326789980517	500.00428740588166	500.0032575953873	500.00470398872386
500.0026767141363	500.0067322188656	500.0039030106173	500.00453387024396	500.00335354599855	500.00541848228926	500.00631884911047	500.00275979134153	500.0048905433088	500.0034262041144	500.0019705327494	500.0063520783137	500.0053596964704	500.00275527520864	500.00226175843494	500.005481057126	500.0026937181551	500.0018157223509	500.00413185482375	500.0036792357995	500.0045648714534	500.0051288713923	500.0035712278823	500.00415411883023	500.00429912259017	500.00489838674156	500.00326789980517	500.00428740588166	500.0032575953873	500.00470398872386
500.0026767141363	500.0067322188656	500.0039030106173	500.00453387024396	500.0033529669801	500.00541848228926	500.00631884911047	500.00275979134153	500.0048905433088	500.0034262041144	500.0019705327494	500.0063520783137	500.0053596964704	500.00275527520864	500.00226175843494	500.005481057126	500.0026937181551	500.0018157223509	500.00413185482375	500.0034294342884	500.0045648714534	500.0051288713923	500.0035712278823	500.0041087410024	500.00429912259017	500.00489838674156	500.00326789980517	500.00428740588166	500.0032575953873	500.00470398872386
500.0026767141363	500.0067322188656	500.0039030106173	500.0042765279606	500.0033529669801	500.00541848228926	500.00631884911047	500.00275979134153	500.0048905433088	500.0034262041144	500.0019705327494	500.0063520783137	500.0053596964704	500.00275527520864	500.00226175843494	500.005481057126	500.0026937181551	500.0018157223509	500.00413185482375	500.0034294342884	500.0035737797772	500.0051288713923	500.0035712278823	500.0041087410024	500.00429912259017	500.00489838674156	500.00326789980517	500.00428740588166	500.0032575953873	500.00470398872386
500.0026767141363	500.0067322188656	500.0039030106173	500.0042765279606	500.0033529669801	500.00541848228926	500.00631884911047	500.00275979134153	500.0048905433088	500.0034262041144	500.0019705327494	500.0063520783137	500.0053596964704	500.00275527520864	500.00226175843494	500.005481057126	500.0026937181551	500.0018157223509	500.00413185482375	500.0034294342884	500.0035737797772	500.0051288713923	500.0035712278823	500.0041087410024	500.00429912259017	500.00489838674156	500.00326789980517	500.00428740588166	500.0032575953873	500.00470398872386
500.0026767141363	500.0067322188656	500.0039030106173	500.0042765279606	500.0033529669801	500.00541848228926	500.00631884911047	500.00275979134153	500.0048905433088	500.0034262041144	500.0019705327494	500.0063520783137	500.0053596964704	500.00275527520864	500.00226175843494	500.005481057126	500.0026937181551	500.0018157223509	500.00413185482375	500.0034294342884	500.0035737797772	500.0051288713923	500.0035712278823	500.00382805616147	500.00429912259017	500.00489838674156	500.00326789980517	500.00428740588166	500.0032575953873	500.00470398872386
500.0026767141363	500.0067322188656	500.0039030106173	500.0042765279606	500.0033529669801	500.00541848228926	500.00631884911047	500.00275979134153	500.0048905433088	500.0034262041144	500.0019705327494	500.0063520783137	500.0053596964704	500.00275527520864	500.00226175843494	500.005481057126	500.0026937181551	500.0018157223509	500.00413185482375	500.0034294342884	500.0035737797772	500.00510449942146	500.0035712278823	500.00382805616147	500.00429912259017	500.00489838674156	500.00326789980517	500.00428740588166	500.0032575953873	500.00470398872386
500.0026767141363	500.0067322188656	500.0030408943925	500.00419254722266	500.0033529669801	500.00541848228926	500.00631884911047	500.00275979134153	500.0048905433088	500.0034262041144	500.0019705327494	500.0063520783137	500.0053596964704	500.00275527520864	500.00226175843494	500.005481057126	500.0026937181551	500.0018157223509	500.0037077922375	500.0034294342884	500.0035737797772	500.00510449942146	500.0035712278823	500.00379312487564	500.00429912259017	500.00489838674156	500.00326789980517	500.00428740588166	500.0032575953873	500.00470398872386
500.0026767141363	500.0067322188656	500.0030408943925	500.00419254722266	500.0033529669801	500.00541848228926	500.00631884911047	500.00275979134153	500.0048905433088	500.0034262041144	500.0019705327494	500.0063520783137	500.00512687460105	500.00275527520864	500.00226175843494	500.005481057126	500.0026937181551	500.0018157223509	500.0037077922375	500.0034294342884	500.0035737797772	500.00510449942146	500.0035712278823	500.00379312487564	500.00429912259017	500.00489838674156	500.00326789980517	500.00428740588166	500.0032575953873	500.00470398872386
500.0026767141363	500.0067322188656	500.0030408943925	500.00419254722266	500.0033529669801	500.00541848228926	500.00622579737114	500.00275979134153	500.0048905433088	500.0034262041144	500.0019705327494	500.0063520783137	500.00512687460105	500.00275527520864	500.00226175843494	500.005481057126	500.0026937181551	500.0018157223509	500.0037077922375	500.0034294342884	500.0035737797772	500.00408453795995	500.0035712278823	500.00379312487564	500.00429912259017	500.00489838674156	500.00326789980517	500.00428740588166	500.0032575953873	500.00470398872386
500.0026767141363	500.0067322188656	500.0030408943925	500.00419254722266	500.0033529669801	500.00541848228926	500.00622579737114	500.00275979134153	500.0048905433088	500.0034262041144	500.0019705327494	500.0063520783137	500.00512687460105	500.00275527520864	500.00226175843494	500.005481057126	500.0026937181551	500.0018157223509	500.0037077922375	500.0034294342884	500.0035737797772	500.00408453795995	500.0035712278823	500.00379312487564	500.00429912259017	500.00489838674156	500.00326789980517	500.0038503410501	500.0032575953873	500.00470398872386
500.0026767141363	500.0060676399796	500.0030408943925	500.00419254722266	500.0033529669801	500.00541848228926	500.00622579737114	500.00275979134153	500.0048905433088	500.0034262041144	500.0019705327494	500.0063520783137	500.00512687460105	500.00275527520864	500.00226175843494	500.005481057126	500.0025898865773	500.0018157223509	500.0033139873094	500.0034294342884	500.0035737797772	500.00408453795995	500.0035712278823	500.00379312487564	500.00429912259017	500.00489838674156	500.00326789980517	500.0038503410501	500.0032575953873	500.00470398872386
500.0026767141363	500.0060676399796	500.0030408943925	500.00419254722266	500.0033529669801	500.00541848228926	500.00622579737114	500.00275979134153	500.0048905433088	500.0034262041144	500.0019705327494	500.0063520783137	500.00512687460105	500.00275527520864	500.00226175843494	500.005481057126	500.0025898865773	500.0018157223509	500.00279429352753	500.0030435513547	500.0035737797772	500.00408453795995	500.0035712278823	500.00379312487564	500.00429912259017	500.00489838674156	500.00326789980517	500.0038503410501	500.0032575953873	500.00470398872386
500.0026767141363	500.0060676399796	500.0030408943925	500.00419254722266	500.0033529669801	500.00541848228926	500.00622579737114	500.00275979134153	500.0048905433088	500.0034262041144	500.0019705327494	500.0063520783137	500.00512687460105	500.00275527520864	500.00226175843494	500.005481057126	500.0025898865773	500.0018157223509	500.00279429352753	500.0030435513547	500.0035737797772	500.00408453795995	500.0035712278823	500.00379312487564	500.00429912259017	500.00489838674156	500.00326789980517	500.0038503410501	500.0032575953873	500.00470398872386
500.0026767141363	500.0060676399796	500.0030408943925	500.0029853209026	500.0033529669801	500.00541848228926	500.00622579737114	500.00275979134153	500.0048905433088	500.0030344240851	500.0019705327494	500.0063520783137	500.00512687460105	500.00275527520864	500.00226175843494	500.005481057126	500.0025898865773	500.0018157223509	500.00279429352753	500.0030435513547	500.0035737797772	500.00408453795995	500.0035712278823	500.00379312487564	500.00429912259017	500.00489838674156	500.00326789980517	500.0038503410501	500.0032575953873	500.00470398872386
500.0026767141363	500.0060676399796	500.0030408943925	500.0029853209026	500.0033529669801	500.00541848228926	500.00622579737114	500.00275979134153	500.0048905433088	500.0030344240851	500.0019705327494	500.0063520783137	500.00512687460105	500.00275527520864	500.00226175843494	500.005481057126	500.0025898865773	500.0018157223509	500.00279429352753	500.0030435513547	500.0035737797772	500.00408453795995	500.0035712278823	500.00379312487564	500.00429912259017	500.00489838674156	500.00326789980517	500.0038503410501	500.00308355436437	500.00470398872386
500.0026767141363	500.0060676399796	500.0030408943925	500.0029853209026	500.0033529669801	500.00541848228926	500.00622579737114	500.00275979134153	500.0048905433088	500.0030344240851	500.0019705327494	500.0063520783137	500.00512687460105	500.00275527520864	500.00226175843494	500.005481057126	500.0025898865773	500.0018157223509	500.00279429352753	500.0030435513547	500.0035737797772	500.00408453795995	500.0035712278823	500.00379312487564	500.00429912259017	500.00489838674156	500.00326789980517	500.00365868238623	500.00308355436437	500.00470398872386
500.0026767141363	500.0058531273459	500.0030408943925	500.0029853209026	500.0033529669801	500.00541848228926	500.00622579737114	500.00275979134153	500.0048905433088	500.0030344240851	500.0019312894323	500.0063520783137	500.00512687460105	500.00275527520864	500.00226175843494	500.005481057126	500.0025898865773	500.0018157223509	500.00279429352753	500.0030435513547	500.0035737797772	500.00408453795995	500.0035712278823	500.00379312487564	500.00429912259017	500.00489838674156	500.00326789980517	500.00365868238623	500.00308355436437	500.00470398872386
500.0026767141363	500.0058531273459	500.0030408943925	500.0029853209026	500.0033529669801	500.00541848228926	500.00622579737114	500.00275979134153	500.0048905433088	500.0030344240851	500.0019312894323	500.0063520783137	500.00512687460105	500.00275527520864	500.00226175843494	500.005481057126	500.0025898865773	500.0018157223509	500.00279429352753	500.0030435513547	500.0035737797772	500.00408453795995	500.0035712278823	500.00379312487564	500.00429912259017	500.00489838674156	500.00326789980517	500.00365868238623	500.00308355436437	500.00470398872386
500.0026767141363	500.0058531273459	500.0030408943925	500.0029853209026	500.0033529669801	500.00541848228926	500.0059426658102	500.00275979134153	500.0048905433088	500.0030344240851	500.0019312894323	500.0063520783137	500.00512687460105	500.00275527520864	500.00226175843494	500.005481057126	500.0025898865773	500.0018157223509	500.00279429352753	500.0030435513547	500.0035737797772	500.00359762808966	500.0035712278823	500.00379312487564	500.00429912259017	500.00489838674156	500.00326789980517	500.00365868238623	500.00308355436437	500.00470398872386
500.0026767141363	500.0058531273459	500.0030408943925	500.0029853209026	500.0033529669801	500.00541848228926	500.0059426658102	500.00275979134153	500.0048905433088	500.0030344240851	500.0019312894323	500.0063520783137	500.0047759067628	500.00275527520864	500.00226175843494	500.00498777024654	500.0025898865773	500.0018157223509	500.00279429352753	500.0030435513547	500.0035737797772	500.00295234839666	500.0035712278823	500.0037109913051	500.00429912259017	500.00489838674156	500.00326789980517	500.00365868238623	500.00308355436437	500.00470398872386
500.0019706515563	500.0058531273459	500.0030408943925	500.0029853209026	500.0033529669801	500.00541848228926	500.0059426658102	500.00275979134153	500.0048905433088	500.0030344240851	500.0019312894323	500.0063520783137	500.0047759067628	500.00275527520864	500.0020738084875	500.00498777024654	500.0025898865773	500.0018157223509	500.00279429352753	500.0030435513547	500.0035737797772	500.00295234839666	500.0035712278823	500.0037109913051	500.00429912259017	500.00489838674156	500.00326789980517	500.00365868238623	500.00296338300177	500.00470398872386
500.0019706515563	500.0058531273459	500.0030408943925	500.0029853209026	500.0033529669801	500.00541848228926	500.00579473848046	500.00275979134153	500.0048905433088	500.0030344240851	500.0018678765889	500.0063520783137	500.0047759067628	500.00275527520864	500.0020738084875	500.00498777024654	500.0025898865773	500.0018157223509	500.00279429352753	500.0030435513547	500.0035737797772	500.00295234839666	500.0026686327898	500.0037109913051	500.00429912259017	500.00489838674156	500.00326789980517	500.00365868238623	500.00296338300177	500.00470398872386
500.0019706515563	500.0058531273459	500.0030408943925	500.00294970351626	500.0033529669801	500.00541848228926	500.00579473848046	500.00275979134153	500.0048905433088	500.0030344240851	500.0018678765889	500.0063520783137	500.0047759067628	500.00275527520864	500.0020738084875	500.00498777024654	500.0025898865773	500.0018157223509	500.00279429352753	500.0030435513547	500.0035737797772	500.0028765989468	500.0026686327898	500.0037109913051	500.00429912259017	500.00489838674156	500.00326789980517	500.00365868238623	500.00296338300177	500.00470398872386
500.0019706515563	500.0058531273459	500.0030408943925	500.00294970351626	500.0033529669801	500.00504970048064	500.00579473848046	500.00275979134153	500.0048905433088	500.0030344240851	500.0018678765889	500.0052571046016	500.0047759067628	500.00275527520864	500.0020738084875	500.00498777024654	500.0025898865773	500.0018157223509	500.00279429352753	500.0030435513547	500.0035737797772	500.0028765989468	500.0026686327898	500.0037109913051	500.00429912259017	500.00489838674156	500.00326789980517	500.00365868238623	500.00296338300177	500.00470398872386
500.0019706515563	500.0058531273459	500.0030408943925	500.00294970351626	500.0033529669801	500.00504970048064	500.00579473848046	500.00275979134153	500.0048905433088	500.0030344240851	500.0018678765889	500.0052571046016	500.0047759067628	500.00275527520864	500.0020738084875	500.00498777024654	500.0025898865773	500.0018157223509	500.00279429352753	500.0022047928711	500.0035737797772	500.0028765989468	500.0026686327898	500.0037109913051	500.00429912259017	500.00489838674156	500.0031061316995	500.00365868238623	500.00296338300177	500.00470398872386
500.0019706515563	500.0058531273459	500.0030408943925	500.00294970351626	500.0033529669801	500.00504970048064	500.00579473848046	500.00275979134153	500.0048905433088	500.0030344240851	500.0018678765889	500.0052571046016	500.0047759067628	500.00275527520864	500.0020738084875	500.00498777024654	500.0025898865773	500.0018157223509	500.00279429352753	500.0022047928711	500.0035737797772	500.0028765989468	500.0026686327898	500.0037109913051	500.00429912259017	500.0047295558973	500.00301549214174	500.00365868238623	500.00296338300177	500.0040304279226
500.00134579073483	500.0058531273459	500.0030408943925	500.00294970351626	500.0033529669801	500.00504970048064	500.00579473848046	500.00275979134153	500.0048905433088	500.0030344240851	500.0018678765889	500.0052571046016	500.0047759067628	500.00265818664144	500.0020738084875	500.00498777024654	500.0025898865773	500.0018157223509	500.00279429352753	500.0022047928711	500.0035737797772	500.0028765989468	500.0026686327898	500.0037109913051	500.00429912259017	500.0047295558973	500.00301549214174	500.00365868238623	500.0025140801016	500.0036895649987
500.00134579073483	500.0058531273459	500.0030408943925	500.00294970351626	500.0033529669801	500.00491273144235	500.00579473848046	500.00275979134153	500.0048905433088	500.0030344240851	500.0018678765889	500.0052571046016	500.0047759067628	500.00265818664144	500.0020738084875	500.00498777024654	500.0025898865773	500.0017247999324	500.00279429352753	500.0022047928711	500.0035737797772	500.0028765989468	500.0026686327898	500.0037109913051	500.00429912259017	500.00435536068767	500.00301549214174	500.00365868238623	500.0025140801016	500.0036895649987
500.00134579073483	500.0058531273459	500.0030408943925	500.00294970351626	500.0033529669801	500.00491273144235	500.00579473848046	500.00275979134153	500.0048905433088	500.0030344240851	500.0018678765889	500.0052571046016	500.0047759067628	500.00265818664144	500.0020738084875	500.00498777024654	500.0025898865773	500.0017247999324	500.00279429352753	500.0022047928711	500.0035737797772	500.0028765989468	500.0026686327898	500.0037109913051	500.00429912259017	500.00435536068767	500.00301549214174	500.00365868238623	500.0025140801016	500.0036895649987
500.00134579073483	500.0058531273459	500.0030408943925	500.00294970351626	500.0033529669801	500.00491273144235	500.0050292045296	500.00275979134153	500.0048905433088	500.0030344240851	500.0018678765889	500.0052571046016	500.0047759067628	500.00265818664144	500.0020738084875	500.004526127564	500.0025898865773	500.0017247999324	500.0023513863003	500.0022047928711	500.0035737797772	500.0028765989468	500.0026686327898	500.0037109913051	500.00377501860953	500.00435536068767	500.00301549214174	500.00365868238623	500.0025140801016	500.0036895649987
500.00134579073483	500.0058531273459	500.0030408943925	500.00294970351626	500.0033529669801	500.00491273144235	500.0050292045296	500.00275979134153	500.0048905433088	500.0030344240851	500.0018678765889	500.00451248701404	500.0047759067628	500.00265818664144	500.0020738084875	500.004526127564	500.0025898865773	500.0017247999324	500.0023513863003	500.0022047928711	500.0035737797772	500.0028765989468	500.0026686327898	500.0037109913051	500.00377501860953	500.00435536068767	500.00301549214174	500.00365868238623	500.0025140801016	500.0036895649987
500.00134579073483	500.0058531273459	500.0030408943925	500.00273932454087	500.0033529669801	500.00491273144235	500.0050292045296	500.00275979134153	500.0048905433088	500.0030344240851	500.0018678765889	500.00451248701404	500.0047759067628	500.00265818664144	500.0020738084875	500.004526127564	500.0025898865773	500.0017247999324	500.0023513863003	500.0022047928711	500.0035737797772	500.0028765989468	500.0026686327898	500.0037109913051	500.00377501860953	500.00435536068767	500.00301549214174	500.00365868238623	500.0025140801016	500.0036895649987
500.00134579073483	500.0058531273459	500.0030408943925	500.00273932454087	500.0033529669801	500.00491273144235	500.0050292045296	500.00275979134153	500.0048905433088	500.0030344240851	500.0018678765889	500.00451248701404	500.0047759067628	500.00265818664144	500.0018059143499	500.004526127564	500.0025898865773	500.0017247999324	500.0023513863003	500.0022047928711	500.0035737797772	500.0028765989468	500.0026686327898	500.0037109913051	500.00377501860953	500.00435536068767	500.00301549214174	500.00351130048836	500.0025140801016	500.0036895649987
500.00134579073483	500.0058531273459	500.0030408943925	500.00273932454087	500.0033529669801	500.00491273144235	500.0050292045296	500.00275979134153	500.0048905433088	500.0030344240851	500.0018678765889	500.00451248701404	500.0047759067628	500.00265818664144	500.0018059143499	500.004526127564	500.0025898865773	500.0017247999324	500.0023513863003	500.0022047928711	500.0035737797772	500.0028765989468	500.0026686327898	500.0037109913051	500.00307020388163	500.00435536068767	500.00301549214174	500.00351130048836	500.0025140801016	500.0036895649987
500.00134579073483	500.0058531273459	500.0030408943925	500.00273932454087	500.0031334500545	500.00491273144235	500.0050292045296	500.00275979134153	500.0048905433088	500.0030344240851	500.0018678765889	500.00451248701404	500.0047759067628	500.00265818664144	500.0018059143499	500.004526127564	500.0025898865773	500.0017247999324	500.0023513863003	500.0022047928711	500.0029826385162	500.0028765989468	500.0026686327898	500.0037109913051	500.00307020388163	500.00435536068767	500.00301549214174	500.00351130048836	500.0025140801016	500.0036895649987
500.00134579073483	500.0058531273459	500.0030408943925	500.0018136373047	500.0031334500545	500.00491273144235	500.0050292045296	500.00266575323377	500.0048905433088	500.0030344240851	500.0018678765889	500.00451248701404	500.00409423575866	500.00265818664144	500.0018059143499	500.004526127564	500.0025898865773	500.0017247999324	500.0023513863003	500.0022047928711	500.0029826385162	500.0028765989468	500.0026686327898	500.0037109913051	500.00307020388163	500.00435536068767	500.00301549214174	500.00351130048836	500.0025140801016	500.0036895649987
500.00134579073483	500.00582046645354	500.0030408943925	500.0018136373047	500.0031334500545	500.00491273144235	500.0050292045296	500.00266575323377	500.0048905433088	500.0030344240851	500.0018678765889	500.00451248701404	500.00409423575866	500.00265818664144	500.0018059143499	500.004526127564	500.0025898865773	500.0017247999324	500.0023513863003	500.0022047928711	500.0029826385162	500.0028765989468	500.0026686327898	500.0037109913051	500.00307020388163	500.00435536068767	500.00301549214174	500.00351130048836	500.0025140801016	500.0036895649987
500.00096049077894	500.00582046645354	500.0030408943925	500.0018136373047	500.00306613428074	500.00491273144235	500.0050292045296	500.00266575323377	500.0048905433088	500.0030344240851	500.0018678765889	500.0044813322851	500.00409423575866	500.00265818664144	500.0018059143499	500.004526127564	500.0025898865773	500.0017247999324	500.0023513863003	500.0022047928711	500.0029826385162	500.0028765989468	500.0026686327898	500.0037109913051	500.00307020388163	500.00435536068767	500.00301549214174	500.00351130048836	500.0025140801016	500.0036895649987
500.00096049077894	500.00582046645354	500.0030408943925	500.0018136373047	500.00306613428074	500.00491273144235	500.00487777858666	500.00266575323377	500.0048905433088	500.0030344240851	500.0018678765889	500.0044813322851	500.00409423575866	500.00265818664144	500.0018059143499	500.004526127564	500.0025898865773	500.0017247999324	500.0023513863003	500.0022047928711	500.0029826385162	500.0028765989468	500.0026686327898	500.0037109913051	500.0026814342599	500.00398264197923	500.00301549214174	500.00351130048836	500.0025140801016	500.0036895649987
500.00096049077894	500.00582046645354	500.0028463557312	500.0018136373047	500.00306613428074	500.00491273144235	500.00439637329896	500.00266575323377	500.0048905433088	500.0030344240851	500.0018678765889	500.0040460833863	500.00409423575866	500.00265818664144	500.0018059143499	500.004526127564	500.0025898865773	500.0017247999324	500.0023513863003	500.0022047928711	500.0029826385162	500.0028765989468	500.0026686327898	500.0037109913051	500.0026814342599	500.00398264197923	500.00301549214174	500.00351130048836	500.0025140801016	500.0035390709161
500.00096049077894	500.00582046645354	500.0028463557312	500.0018136373047	500.00306613428074	500.00491273144235	500.00439637329896	500.00266575323377	500.0048905433088	500.0030344240851	500.0018678765889	500.0040460833863	500.00409423575866	500.00265818664144	500.0018059143499	500.0042410782139	500.0025898865773	500.0017247999324	500.00186178986473	500.0022047928711	500.0029826385162	500.0028765989468	500.0026686327898	500.0037109913051	500.0026814342599	500.00398264197923	500.00301549214174	500.00351130048836	500.0025140801016	500.0035390709161
500.00096049077894	500.00582046645354	500.00281416936446	500.0018136373047	500.00306613428074	500.00462966267105	500.00439637329896	500.00266575323377	500.0048905433088	500.0030344240851	500.0018678765889	500.0040460833863	500.00409423575866	500.00265818664144	500.0018059143499	500.0042410782139	500.0025898865773	500.0017247999324	500.00186178986473	500.0022047928711	500.0029826385162	500.0028765989468	500.0026686327898	500.0037109913051	500.0026814342599	500.00398264197923	500.00301549214174	500.00351130048836	500.0025140801016	500.0035390709161
500.00096049077894	500.00582046645354	500.00281416936446	500.0018136373047	500.00306613428074	500.00462966267105	500.00439637329896	500.00266575323377	500.0048905433088	500.00268396222805	500.0018678765889	500.0040460833863	500.00409423575866	500.00265818664144	500.0018059143499	500.0042410782139	500.0025898865773	500.0017247999324	500.00186178986473	500.0022047928711	500.0029826385162	500.0028765989468	500.0026686327898	500.0037109913051	500.0026814342599	500.00398264197923	500.00301549214174	500.00351130048836	500.0025140801016	500.0035390709161
500.00096049077894	500.00582046645354	500.00281416936446	500.0018136373047	500.00306613428074	500.00462966267105	500.00439637329896	500.002582518089	500.0048905433088	500.00268396222805	500.0018678765889	500.0040460833863	500.00409423575866	500.00265818664144	500.0018059143499	500.0042410782139	500.0025898865773	500.0017247999324	500.00186178986473	500.0022047928711	500.0029826385162	500.0028765989468	500.0026686327898	500.0037109913051	500.0026814342599	500.00398264197923	500.00301549214174	500.00185661241755	500.0025140801016	500.0035390709161
500.00096049077894	500.00582046645354	500.00281416936446	500.0018136373047	500.00306613428074	500.00462966267105	500.00439637329896	500.002582518089	500.0048905433088	500.00268396222805	500.0018678765889	500.0040460833863	500.00409423575866	500.00265818664144	500.0018059143499	500.0042410782139	500.0025898865773	500.0017247999324	500.00186178986473	500.0022047928711	500.0029826385162	500.0028765989468	500.00236423868506	500.0037109913051	500.0026814342599	500.00398264197923	500.00301549214174	500.00185661241755	500.0025140801016	500.0035390709161
500.00096049077894	500.00582046645354	500.00281416936446	500.0018136373047	500.00306613428074	500.00462966267105	500.00439637329896	500.002582518089	500.0048905433088	500.00268396222805	500.0018678765889	500.0040460833863	500.00409423575866	500.00265818664144	500.0018059143499	500.0042410782139	500.0025898865773	500.0017247999324	500.00186178986473	500.0022047928711	500.0027191027979	500.0028765989468	500.00236423868506	500.0037109913051	500.0026814342599	500.00398264197923	500.00301549214174	500.00185661241755	500.0025140801016	500.0035390709161
500.00096049077894	500.00582046645354	500.00281416936446	500.0018136373047	500.00306613428074	500.00462966267105	500.00439637329896	500.002582518089	500.0048905433088	500.00268396222805	500.0018678765889	500.0040460833863	500.00409423575866	500.00265818664144	500.0018059143499	500.0042410782139	500.0025898865773	500.0017247999324	500.00186178986473	500.0022047928711	500.0027191027979	500.0028765989468	500.00236423868506	500.0028978435839	500.0026814342599	500.00398264197923	500.00301549214174	500.00185661241755	500.0025140801016	500.0035390709161
500.00096049077894	500.00582046645354	500.00281416936446	500.0018136373047	500.00306613428074	500.00389737452645	500.0040720706477	500.002582518089	500.0048905433088	500.00241999302926	500.0018678765889	500.0040460833863	500.00409423575866	500.00265818664144	500.0018059143499	500.0042410782139	500.0023347531516	500.0017247999324	500.00186178986473	500.0022047928711	500.0027191027979	500.0028765989468	500.00236423868506	500.0028978435839	500.0026814342599	500.00398264197923	500.00301549214174	500.00185661241755	500.0025140801016	500.0035390709161
500.00096049077894	500.00582046645354	500.00281416936446	500.0018136373047	500.00306613428074	500.00389737452645	500.0040720706477	500.002582518089	500.0048905433088	500.00241999302926	500.0018678765889	500.0040460833863	500.00409423575866	500.00265818664144	500.0018059143499	500.0042410782139	500.0023347531516	500.0017247999324	500.00186178986473	500.0022047928711	500.0027191027979	500.0028765989468	500.00236423868506	500.0028978435839	500.0026814342599	500.00398264197923	500.00301549214174	500.00185661241755	500.0025140801016	500.0035390709161
500.00096049077894	500.00582046645354	500.00281416936446	500.0018136373047	500.0029925210488	500.00389737452645	500.0037399000312	500.002582518089	500.0048905433088	500.00241999302926	500.0018678765889	500.0040460833863	500.00409423575866	500.00265818664144	500.0018059143499	500.0042410782139	500.0023347531516	500.0017247999324	500.00186178986473	500.0022047928711	500.0027191027979	500.0028765989468	500.00236423868506	500.0028978435839	500.0026814342599	500.00398264197923	500.00301549214174	500.00185661241755	500.0025140801016	500.0035390709161
500.00096049077894	500.00582046645354	500.00281416936446	500.0018136373047	500.0029925210488	500.00389737452645	500.0037399000312	500.002582518089	500.0048905433088	500.00241999302926	500.0018678765889	500.0040460833863	500.00409423575866	500.00265818664144	500.0018059143499	500.0042410782139	500.0023347531516	500.0017247999324	500.00186178986473	500.0022047928711	500.0027191027979	500.0028765989468	500.00236423868506	500.0028978435839	500.0026814342599	500.00398264197923	500.00301549214174	500.00185661241755	500.0025140801016	500.0035390709161
500.00096049077894	500.00526998515	500.00281416936446	500.0018136373047	500.0029925210488	500.00389737452645	500.0037399000312	500.002582518089	500.0045799746783	500.00241999302926	500.0018678765889	500.0040460833863	500.00409423575866	500.00265818664144	500.0018059143499	500.0042410782139	500.0023347531516	500.0017247999324	500.00186178986473	500.0022047928711	500.0027191027979	500.0028765989468	500.00236423868506	500.0028978435839	500.0026814342599	500.00398264197923	500.00301549214174	500.00185661241755	500.0025140801016	500.0035390709161
500.0008539155912	500.00526998515	500.00281416936446	500.0018136373047	500.0029925210488	500.00389737452645	500.0037399000312	500.002582518089	500.0045799746783	500.0021461181183	500.0018678765889	500.0040460833863	500.00409423575866	500.0024836870727	500.0018059143499	500.0042410782139	500.0023347531516	500.0017247999324	500.00186178986473	500.0022047928711	500.0027191027979	500.0028765989468	500.00236423868506	500.0028978435839	500.0026814342599	500.00398264197923	500.00301549214174	500.00185661241755	500.0025140801016	500.0035390709161
500.0008539155912	500.0047764810764	500.00281416936446	500.0018136373047	500.0029925210488	500.00389737452645	500.0037399000312	500.002582518089	500.0045799746783	500.0021461181183	500.0018678765889	500.0040460833863	500.00409423575866	500.00187852236115	500.0018059143499	500.00391830693434	500.0023347531516	500.0017247999324	500.00186178986473	500.0022047928711	500.0027191027979	500.0028765989468	500.00236423868506	500.0028978435839	500.0026814342599	500.00398264197923	500.00301549214174	500.00185661241755	500.0025140801016	500.0035390709161
500.0008539155912	500.0047764810764	500.00281416936446	500.00170538106835	500.0029925210488	500.00389737452645	500.0037399000312	500.002582518089	500.003430646248	500.0020341822059	500.0018678765889	500.0040460833863	500.00409423575866	500.00187852236115	500.0018059143499	500.00391830693434	500.0023347531516	500.0017247999324	500.00186178986473	500.0022047928711	500.0027191027979	500.0028765989468	500.00236423868506	500.0028978435839	500.0026814342599	500.00398264197923	500.00301549214174	500.00185661241755	500.0025140801016	500.0035390709161
500.0008539155912	500.0047764810764	500.00281416936446	500.00170538106835	500.0029925210488	500.00389737452645	500.0037399000312	500.002582518089	500.003430646248	500.0020341822059	500.0018678765889	500.0040460833863	500.00409423575866	500.00187852236115	500.0018059143499	500.00391830693434	500.0023347531516	500.0017247999324	500.00186178986473	500.0022047928711	500.0027191027979	500.0028765989468	500.00236423868506	500.0028978435839	500.002323224657	500.00398264197923	500.00301549214174	500.00185661241755	500.0025140801016	500.0035390709161
500.0008539155912	500.0047764810764	500.00281416936446	500.00170538106835	500.0029925210488	500.00389737452645	500.0037399000312	500.002582518089	500.003430646248	500.0020341822059	500.0018678765889	500.0040460833863	500.00409423575866	500.00187852236115	500.0018059143499	500.00391830693434	500.0023347531516	500.0017247999324	500.00186178986473	500.0022047928711	500.0026838968549	500.0028765989468	500.00236423868506	500.0028978435839	500.002323224657	500.00398264197923	500.0029288287668	500.00185661241755	500.0025140801016	500.0035390709161
500.0008539155912	500.0047764810764	500.00281416936446	500.00170538106835	500.0029925210488	500.00389737452645	500.0037399000312	500.002582518089	500.003430646248	500.0020341822059	500.0018678765889	500.0040460833863	500.00409423575866	500.00187852236115	500.0018059143499	500.00391830693434	500.0021281152809	500.0017247999324	500.00186178986473	500.0022047928711	500.0026838968549	500.0028765989468	500.00236423868506	500.0028978435839	500.002323224657	500.00398264197923	500.0029288287668	500.00185661241755	500.0025140801016	500.0035390709161
500.0008539155912	500.0047764810764	500.00281416936446	500.00129608228355	500.0029925210488	500.00389737452645	500.0037399000312	500.0018461309549	500.003430646248	500.0020341822059	500.0018678765889	500.0040460833863	500.00409423575866	500.00187852236115	500.0018059143499	500.00391830693434	500.0021281152809	500.0017247999324	500.00186178986473	500.0022047928711	500.0026838968549	500.0026791215597	500.00236423868506	500.0028978435839	500.002323224657	500.00398264197923	500.0029288287668	500.00185661241755	500.0025140801016	500.0035390709161
500.0008539155912	500.0037646934577	500.00281416936446	500.00129608228355	500.0029925210488	500.00389737452645	500.0037399000312	500.0018461309549	500.003430646248	500.0020341822059	500.0018678765889	500.0040460833863	500.00409423575866	500.00187852236115	500.0018059143499	500.00391830693434	500.0021281152809	500.0017247999324	500.00186178986473	500.0022047928711	500.0026838968549	500.0026791215597	500.00236423868506	500.0028978435839	500.002323224657	500.00398264197923	500.0029288287668	500.00185661241755	500.0025140801016	500.0035390709161
500.0008539155912	500.0037646934577	500.00281416936446	500.00129608228355	500.0029925210488	500.00389737452645	500.0037399000312	500.0018461309549	500.003430646248	500.0020341822059	500.0018678765889	500.0036716232565	500.00409423575866	500.00187852236115	500.0018059143499	500.00391830693434	500.0021281152809	500.0017247999324	500.00186178986473	500.0022047928711	500.0026838968549	500.0026791215597	500.00236423868506	500.0028978435839	500.0018813493762	500.00398264197923	500.0029288287668	500.00185661241755	500.0025140801016	500.0035390709161
500.0008539155912	500.0037646934577	500.00281416936446	500.00129608228355	500.0028583399112	500.00389737452645	500.0037399000312	500.0018461309549	500.003430646248	500.0020341822059	500.0018678765889	500.0036716232565	500.00409423575866	500.00187852236115	500.0018059143499	500.00391830693434	500.0021281152809	500.0017247999324	500.00186178986473	500.0022047928711	500.0026838968549	500.0026791215597	500.00236423868506	500.0028978435839	500.0018813493762	500.0028719697024	500.0029288287668	500.00185661241755	500.0025140801016	500.0035390709161
500.0008539155912	500.0037646934577	500.00281416936446	500.00129608228355	500.0022164374503	500.00389737452645	500.0037399000312	500.0018461309549	500.003430646248	500.0020341822059	500.0018678765889	500.0036716232565	500.00409423575866	500.00187852236115	500.0018059143499	500.0038297523381	500.0021281152809	500.0017247999324	500.00186178986473	500.0022047928711	500.0026838968549	500.0026791215597	500.00236423868506	500.0028978435839	500.0018813493762	500.0028719697024	500.0029288287668	500.00185661241755	500.0025140801016	500.0035390709161
500.0008539155912	500.0037646934577	500.0026853986129	500.00129608228355	500.0022164374503	500.00389737452645	500.0037399000312	500.0018461309549	500.003430646248	500.0020341822059	500.0018678765889	500.0036716232565	500.00409423575866	500.00187852236115	500.0018059143499	500.0038297523381	500.0021281152809	500.0017247999324	500.00186178986473	500.0022047928711	500.0026838968549	500.0026791215597	500.00236423868506	500.0028978435839	500.0018813493762	500.0028719697024	500.0029288287668	500.00185661241755	500.0025140801016	500.0035390709161
500.0008539155912	500.0037646934577	500.0026853986129	500.00129608228355	500.0022164374503	500.00389737452645	500.0037399000312	500.0018461309549	500.003430646248	500.0020341822059	500.0018678765889	500.0036716232565	500.00409423575866	500.00187852236115	500.0018059143499	500.0038297523381	500.0021281152809	500.0017247999324	500.00186178986473	500.0022047928711	500.0026838968549	500.0026791215597	500.00236423868506	500.0028978435839	500.0018813493762	500.0028719697024	500.0029288287668	500.00185661241755	500.0025140801016	500.0035390709161
500.0008539155912	500.0037646934577	500.00267520975376	500.00129608228355	500.0022164374503	500.00389737452645	500.0037399000312	500.0018461309549	500.003430646248	500.0020341822059	500.0018678765889	500.0036716232565	500.00409423575866	500.00187852236115	500.0018059143499	500.0038297523381	500.0021281152809	500.00129243583365	500.00186178986473	500.0022047928711	500.0026838968549	500.0026791215597	500.00236423868506	500.0028978435839	500.0018813493762	500.0028719697024	500.00273823503113	500.00185661241755	500.0025140801016	500.0035390709161
500.0008539155912	500.0037646934577	500.00267520975376	500.00129608228355	500.0022164374503	500.00389737452645	500.0037399000312	500.0018461309549	500.003430646248	500.0020341822059	500.00144104395577	500.0036716232565	500.00409423575866	500.00187852236115	500.0018059143499	500.0038297523381	500.0021281152809	500.00129243583365	500.00186178986473	500.0022047928711	500.0026838968549	500.0026791215597	500.00236423868506	500.0028978435839	500.0018813493762	500.0028719697024	500.00273823503113	500.00185661241755	500.0025140801016	500.0035390709161
500.0008539155912	500.0037646934577	500.00267520975376	500.00129608228355	500.0022164374503	500.00389737452645	500.0037399000312	500.0018461309549	500.003430646248	500.0020341822059	500.0008953966278	500.0036716232565	500.00409423575866	500.00187852236115	500.0018059143499	500.0037273186178	500.0021281152809	500.00129243583365	500.00186178986473	500.00152036813074	500.0026838968549	500.0026791215597	500.00236423868506	500.0028978435839	500.0018813493762	500.0028719697024	500.00273823503113	500.00185661241755	500.0025140801016	500.0035390709161
500.0008539155912	500.0030173861224	500.00267520975376	500.00129608228355	500.0022164374503	500.00389737452645	500.0037399000312	500.0018461309549	500.003430646248	500.00176568358546	500.0008953966278	500.0036716232565	500.00409423575866	500.00187852236115	500.0018059143499	500.0037273186178	500.0021281152809	500.00129243583365	500.00186178986473	500.00152036813074	500.0026838968549	500.0026791215597	500.00236423868506	500.0028978435839	500.0018813493762	500.0028719697024	500.00273823503113	500.00185661241755	500.0025140801016	500.0035390709161
500.0008539155912	500.0030173861224	500.00267520975376	500.00129608228355	500.0022164374503	500.00389737452645	500.0037399000312	500.0018461309549	500.003430646248	500.00176568358546	500.0008953966278	500.0032527873267	500.00409423575866	500.00187852236115	500.0018059143499	500.0037273186178	500.0021281152809	500.00129243583365	500.00186178986473	500.00152036813074	500.0026838968549	500.0026791215597	500.00236423868506	500.0028978435839	500.0018813493762	500.0028719697024	500.00273823503113	500.00185661241755	500.0025140801016	500.0035390709161
500.0008539155912	500.0030173861224	500.00267520975376	500.00129608228355	500.0022164374503	500.00389737452645	500.0037399000312	500.0018461309549	500.003430646248	500.00176568358546	500.0008953966278	500.0032527873267	500.00409423575866	500.00187852236115	500.0018059143499	500.0037273186178	500.0021281152809	500.00129243583365	500.00186178986473	500.00152036813074	500.0026838968549	500.0026791215597	500.00236423868506	500.0028978435839	500.0018813493762	500.0028719697024	500.00273823503113	500.00185661241755	500.0025140801016	500.0035390709161
500.0008539155912	500.0030173861224	500.00267520975376	500.00129608228355	500.0022164374503	500.00389737452645	500.0035284488189	500.0018461309549	500.003430646248	500.00176568358546	500.0008953966278	500.0032527873267	500.00409423575866	500.00187852236115	500.0018059143499	500.0037273186178	500.0021281152809	500.00129243583365	500.00186178986473	500.00152036813074	500.0026838968549	500.0026791215597	500.00236423868506	500.0028978435839	500.0018813493762	500.0028719697024	500.00273823503113	500.00185661241755	500.0025140801016	500.0035390709161
500.0008539155912	500.0030173861224	500.00267520975376	500.00129608228355	500.0022164374503	500.00389737452645	500.0035284488189	500.0018461309549	500.003430646248	500.00176568358546	500.0008953966278	500.0032527873267	500.00409423575866	500.00187852236115	500.0018059143499	500.0037273186178	500.0021281152809	500.00129243583365	500.00186178986473	500.00152036813074	500.0026838968549	500.0026791215597	500.00236423868506	500.0028978435839	500.0018813493762	500.0028719697024	500.00273823503113	500.00185661241755	500.00214623392145	500.00314805371767
500.0008539155912	500.0030173861224	500.00267520975376	500.00129608228355	500.0022164374503	500.00389737452645	500.0035284488189	500.0018461309549	500.003430646248	500.00176568358546	500.0008953966278	500.0032527873267	500.00409423575866	500.00187852236115	500.0018059143499	500.0037273186178	500.0021281152809	500.00129243583365	500.00186178986473	500.00152036813074	500.0026838968549	500.0026791215597	500.00236423868506	500.0028978435839	500.0018813493762	500.0028719697024	500.00273823503113	500.00185661241755	500.00214623392145	500.00314805371767
500.0008539155912	500.0030173861224	500.00267520975376	500.00129608228355	500.0019900921541	500.00389737452645	500.0035284488189	500.0018461309549	500.003430646248	500.00176568358546	500.0008953966278	500.0032527873267	500.00409423575866	500.00187852236115	500.0018059143499	500.0037273186178	500.0021281152809	500.00129243583365	500.00186178986473	500.00152036813074	500.0026838968549	500.0026791215597	500.00236423868506	500.0028978435839	500.0018813493762	500.0028719697024	500.00273823503113	500.00185661241755	500.00214623392145	500.00314805371767
500.0008539155912	500.0030173861224	500.00267520975376	500.00129608228355	500.0019900921541	500.00389737452645	500.0034902956148	500.0018461309549	500.003430646248	500.00176568358546	500.0008953966278	500.0032527873267	500.00409423575866	500.00187852236115	500.0018059143499	500.0037273186178	500.0021281152809	500.00129243583365	500.00186178986473	500.00152036813074	500.0026838968549	500.0026791215597	500.00236423868506	500.0028978435839	500.0018813493762	500.0028719697024	500.00273823503113	500.00185661241755	500.00214623392145	500.00314805371767
500.0008539155912	500.0030173861224	500.00267520975376	500.00129608228355	500.0019900921541	500.00389737452645	500.0034902956148	500.0018461309549	500.003430646248	500.00176568358546	500.0008953966278	500.0032527873267	500.00409423575866	500.00187852236115	500.0018059143499	500.0037273186178	500.0021281152809	500.00129243583365	500.00186178986473	500.00152036813074	500.0026838968549	500.0026791215597	500.00236423868506	500.0028978435839	500.0018813493762	500.0028719697024	500.00273823503113	500.00185661241755	500.00214623392145	500.00314805371767
500.0008539155912	500.0030173861224	500.00267520975376	500.00129608228355	500.0019900921541	500.0036974781036	500.0034902956148	500.0018461309549	500.003430646248	500.00176568358546	500.0008953966278	500.0032527873267	500.00409423575866	500.00187852236115	500.00158598264227	500.0037273186178	500.0021281152809	500.00129243583365	500.00186178986473	500.00152036813074	500.0026838968549	500.0026791215597	500.0022440206628	500.0028978435839	500.0018813493762	500.0028719697024	500.00273823503113	500.00185661241755	500.00214623392145	500.00314805371767
500.0008539155912	500.0030173861224	500.0025801526785	500.00129608228355	500.0019900921541	500.0036974781036	500.0034902956148	500.0018461309549	500.003430646248	500.00176568358546	500.0008953966278	500.0032527873267	500.00409423575866	500.00187852236115	500.00158598264227	500.0037273186178	500.0021281152809	500.00129243583365	500.00186178986473	500.00152036813074	500.0026838968549	500.0026791215597	500.0022440206628	500.0028978435839	500.0018813493762	500.0028719697024	500.00273823503113	500.00185661241755	500.00214623392145	500.00314805371767
500.0008539155912	500.0030173861224	500.0025801526785	500.00129608228355	500.0019900921541	500.0036974781036	500.0034902956148	500.0018461309549	500.00310057482915	500.00176568358546	500.0008953966278	500.0032527873267	500.00409423575866	500.00187852236115	500.00158598264227	500.0037273186178	500.0021281152809	500.00129243583365	500.00186178986473	500.00152036813074	500.0026838968549	500.0026791215597	500.0022440206628	500.0028978435839	500.0018813493762	500.0028719697024	500.00273823503113	500.00185661241755	500.00214623392145	500.00314805371767
500.0008539155912	500.0030173861224	500.0025801526785	500.00129608228355	500.0019900921541	500.0036974781036	500.0034902956148	500.0018461309549	500.00310057482915	500.00176568358546	500.0008953966278	500.0032527873267	500.00409423575866	500.00187852236115	500.00158598264227	500.0037273186178	500.0021281152809	500.00129243583365	500.00186178986473	500.00152036813074	500.0026838968549	500.0026791215597	500.0022440206628	500.0028978435839	500.0018813493762	500.0028719697024	500.00273823503113	500.00185661241755	500.00214623392145	500.0030437388757
500.0008539155912	500.00255830759465	500.0024189116631	500.00129608228355	500.0019900921541	500.0036974781036	500.0034902956148	500.0018461309549	500.00310057482915	500.00174929303387	500.0008953966278	500.0032527873267	500.00409423575866	500.00187852236115	500.00158598264227	500.0037273186178	500.0021281152809	500.00129243583365	500.00186178986473	500.00152036813074	500.0026838968549	500.0024384119672	500.0022440206628	500.0028978435839	500.0018813493762	500.0028719697024	500.00273823503113	500.00185661241755	500.00209284208916	500.0030437388757
500.0008539155912	500.00255830759465	500.0024189116631	500.00129608228355	500.0019900921541	500.0036974781036	500.0034902956148	500.0018461309549	500.00310057482915	500.00174929303387	500.0008953966278	500.0027930848398	500.00409423575866	500.00187852236115	500.00158598264227	500.0037273186178	500.0021281152809	500.00129243583365	500.00186178986473	500.00152036813074	500.0026838968549	500.0024384119672	500.0022440206628	500.0028978435839	500.0018813493762	500.0028719697024	500.00243968909604	500.00185661241755	500.00209284208916	500.0030437388757
500.0008539155912	500.00255830759465	500.0024189116631	500.00129608228355	500.0019900921541	500.0036974781036	500.0034902956148	500.0018461309549	500.00310057482915	500.00174929303387	500.0008953966278	500.0027930848398	500.00409423575866	500.00187852236115	500.00158598264227	500.0037273186178	500.0021281152809	500.00129243583365	500.00186178986473	500.00152036813074	500.0026838968549	500.0024384119672	500.0022440206628	500.0028978435839	500.0018813493762	500.0028719697024	500.00243968909604	500.00185661241755	500.00209284208916	500.0030437388757
500.0008539155912	500.00255830759465	500.0024189116631	500.00129608228355	500.0019900921541	500.0036974781036	500.0034902956148	500.0018461309549	500.00310057482915	500.00174929303387	500.0008953966278	500.0027930848398	500.00409423575866	500.00187852236115	500.00158598264227	500.0037273186178	500.0021281152809	500.00129243583365	500.00186178986473	500.00152036813074	500.0026838968549	500.0024384119672	500.0022440206628	500.0028978435839	500.0018813493762	500.0028719697024	500.00243968909604	500.00185661241755	500.00209284208916	500.0030437388757
500.0008539155912	500.00255830759465	500.0024189116631	500.00129608228355	500.0019900921541	500.0036974781036	500.0034902956148	500.0018461309549	500.00310057482915	500.00174929303387	500.0008953966278	500.0027930848398	500.00409423575866	500.00187852236115	500.00158598264227	500.0037273186178	500.0021281152809	500.00129243583365	500.00186178986473	500.00152036813074	500.0026838968549	500.0024384119672	500.0022440206628	500.0028978435839	500.0018813493762	500.0028719697024	500.00243968909604	500.00185661241755	500.00209284208916	500.0030437388757
500.0008539155912	500.00255830759465	500.0024189116631	500.00129608228355	500.0019900921541	500.0036974781036	500.0034902956148	500.0018461309549	500.00310057482915	500.00174929303387	500.0008953966278	500.0027930848398	500.00409423575866	500.0015998557163	500.00158598264227	500.0037273186178	500.0021281152809	500.00129243583365	500.00186178986473	500.00152036813074	500.0026838968549	500.0024384119672	500.0022440206628	500.0028978435839	500.0018813493762	500.0028719697024	500.00243968909604	500.00185661241755	500.00209284208916	500.0030437388757
500.0008539155912	500.00255830759465	500.0024189116631	500.00129608228355	500.0019900921541	500.0036974781036	500.0034902956148	500.0018461309549	500.0030563236233	500.00174929303387	500.0008953966278	500.0027930848398	500.00409423575866	500.0015998557163	500.00158598264227	500.0037273186178	500.0020291025789	500.00123924683885	500.00186178986473	500.00152036813074	500.0026838968549	500.0024384119672	500.00183493042186	500.002376096442	500.0018813493762	500.0028719697024	500.00243968909604	500.00185661241755	500.00209284208916	500.0030437388757
500.0008539155912	500.00255830759465	500.0024189116631	500.00129608228355	500.0019900921541	500.0036974781036	500.0034902956148	500.0018461309549	500.0030563236233	500.00174929303387	500.0008526395559	500.0027930848398	500.00409423575866	500.0014889915497	500.00158598264227	500.0037273186178	500.0020291025789	500.00123924683885	500.0013598211101	500.00152036813074	500.0026838968549	500.0024384119672	500.00183493042186	500.002376096442	500.0018813493762	500.0028719697024	500.00243968909604	500.00185661241755	500.00209284208916	500.0030437388757
500.0008539155912	500.00255830759465	500.0024189116631	500.00129608228355	500.0019900921541	500.0036974781036	500.0034902956148	500.0018461309549	500.0030563236233	500.00174929303387	500.0008526395559	500.0027930848398	500.00409423575866	500.0014889915497	500.00158598264227	500.0037273186178	500.0020291025789	500.00123924683885	500.0013598211101	500.00152036813074	500.0026838968549	500.0024384119672	500.0017835272592	500.002376096442	500.0018813493762	500.0028719697024	500.00243968909604	500.00185661241755	500.00209284208916	500.0030437388757
500.0008539155912	500.00255830759465	500.0024189116631	500.00129608228355	500.0019900921541	500.0036974781036	500.0034902956148	500.0018461309549	500.0030563236233	500.00174929303387	500.0008526395559	500.0027930848398	500.00409423575866	500.0014889915497	500.00158598264227	500.0037273186178	500.0020291025789	500.00123924683885	500.0013598211101	500.0013498710088	500.0026838968549	500.0024384119672	500.0017835272592	500.002376096442	500.0018813493762	500.0028719697024	500.00243968909604	500.00185661241755	500.00209284208916	500.0030437388757
500.0008539155912	500.00255830759465	500.0024189116631	500.00129608228355	500.0019900921541	500.0036974781036	500.0034902956148	500.0018461309549	500.0030563236233	500.00155469019654	500.0008526395559	500.0027930848398	500.00409423575866	500.0014889915497	500.00158598264227	500.0037273186178	500.0020291025789	500.00123924683885	500.0013598211101	500.0013498710088	500.0026838968549	500.0024384119672	500.0017835272592	500.002376096442	500.0018813493762	500.0028719697024	500.00243968909604	500.00185661241755	500.00209284208916	500.0030437388757
500.0008539155912	500.00255830759465	500.00164385378565	500.00129608228355	500.0019625830265	500.0036974781036	500.0034902956148	500.0018461309549	500.0030563236233	500.00155469019654	500.0008526395559	500.0027930848398	500.00409423575866	500.0014889915497	500.00158598264227	500.0037273186178	500.0020291025789	500.00123924683885	500.0013598211101	500.0013498710088	500.0026838968549	500.0024384119672	500.0017835272592	500.002376096442	500.0018813493762	500.0028719697024	500.00243968909604	500.00185661241755	500.00209284208916	500.0030437388757
500.0008539155912	500.00255830759465	500.00164385378565	500.00129608228355	500.0019625830265	500.0036974781036	500.0034902956148	500.0018461309549	500.00279180777625	500.00155469019654	500.0008526395559	500.0027930848398	500.00409423575866	500.0014889915497	500.00158598264227	500.0037273186178	500.0020291025789	500.00123924683885	500.0013598211101	500.0013498710088	500.0026838968549	500.0024384119672	500.0017835272592	500.002376096442	500.0018813493762	500.0028719697024	500.00243968909604	500.00185661241755	500.00209284208916	500.0025756111245
500.0008539155912	500.00255830759465	500.00164385378565	500.00129608228355	500.0019625830265	500.0036974781036	500.0034902956148	500.0018461309549	500.00279180777625	500.00155469019654	500.0008526395559	500.0027930848398	500.00409423575866	500.0014889915497	500.00158598264227	500.0037273186178	500.0020291025789	500.00123924683885	500.0013598211101	500.0013498710088	500.0026838968549	500.0024384119672	500.0017835272592	500.002376096442	500.0018813493762	500.0028719697024	500.00243968909604	500.00185661241755	500.00209284208916	500.00232403102814
500.0008539155912	500.00255830759465	500.00164385378565	500.00129608228355	500.0019625830265	500.0036974781036	500.0034902956148	500.001560678553	500.00279180777625	500.00155469019654	500.0008526395559	500.0027930848398	500.00409423575866	500.0014889915497	500.00158598264227	500.0037273186178	500.0020291025789	500.00123924683885	500.0013598211101	500.0013498710088	500.0026838968549	500.0024384119672	500.0017835272592	500.002376096442	500.0018813493762	500.0028719697024	500.00243968909604	500.00185661241755	500.00209284208916	500.00232403102814
500.0008539155912	500.00255830759465	500.00164385378565	500.00129608228355	500.0019625830265	500.0036974781036	500.0034902956148	500.001560678553	500.00279180777625	500.00155469019654	500.0008526395559	500.0027930848398	500.00409423575866	500.0014889915497	500.00158598264227	500.0037273186178	500.0020291025789	500.00123924683885	500.0013598211101	500.0013498710088	500.0026838968549	500.0024384119672	500.0017835272592	500.002376096442	500.001786108028	500.0028719697024	500.0023831979024	500.00185661241755	500.00209284208916	500.00232403102814
500.0008539155912	500.00235591753284	500.00164385378565	500.0011101493811	500.0019625830265	500.0036974781036	500.0034902956148	500.001560678553	500.00279180777625	500.00155469019654	500.0008526395559	500.0027930848398	500.00409423575866	500.0014889915497	500.00158598264227	500.0037273186178	500.0020291025789	500.00123924683885	500.0013598211101	500.0013498710088	500.0026838968549	500.0024384119672	500.0017835272592	500.002376096442	500.001786108028	500.00244767449703	500.0023831979024	500.00185661241755	500.00209284208916	500.00232403102814
500.0008539155912	500.00235591753284	500.00164385378565	500.0011101493811	500.0019625830265	500.0036974781036	500.00267948916576	500.001560678553	500.00279180777625	500.00155469019654	500.0008526395559	500.0027930848398	500.00409423575866	500.0014889915497	500.00158598264227	500.0037273186178	500.0020291025789	500.00123924683885	500.0013598211101	500.0013498710088	500.0026838968549	500.0024384119672	500.0017835272592	500.002376096442	500.001786108028	500.00244767449703	500.0023831979024	500.00185661241755	500.00209284208916	500.00232403102814
500.0008539155912	500.00235591753284	500.00164385378565	500.0011101493811	500.0019625830265	500.0036974781036	500.00267948916576	500.00145460650856	500.00279180777625	500.00155469019654	500.0008526395559	500.0027930848398	500.00409423575866	500.0014889915497	500.00158598264227	500.0037273186178	500.0020291025789	500.00123924683885	500.0013598211101	500.0013498710088	500.0026838968549	500.0024384119672	500.0017835272592	500.002376096442	500.001786108028	500.00244767449703	500.0023831979024	500.00185661241755	500.00209284208916	500.00232403102814
500.0008539155912	500.00235591753284	500.00164385378565	500.0011101493811	500.0019625830265	500.0036974781036	500.00267948916576	500.00145460650856	500.00279180777625	500.00155469019654	500.0008526395559	500.0027930848398	500.00409423575866	500.0014889915497	500.00158598264227	500.003441584597	500.0020291025789	500.00123924683885	500.0013598211101	500.0013498710088	500.0026838968549	500.0024384119672	500.0017835272592	500.002376096442	500.001786108028	500.00244767449703	500.001951464896	500.00185661241755	500.00209284208916	500.00232403102814
500.0008539155912	500.00235591753284	500.00164385378565	500.0011101493811	500.00189386302355	500.0036974781036	500.00267948916576	500.00145460650856	500.00279180777625	500.00155469019654	500.0008526395559	500.0027930848398	500.00409423575866	500.00127360501955	500.00158598264227	500.003441584597	500.0020291025789	500.00123924683885	500.0013598211101	500.0013498710088	500.0026838968549	500.0024384119672	500.0017835272592	500.002376096442	500.001786108028	500.00244767449703	500.001951464896	500.0016181030133	500.00209284208916	500.00232403102814
500.0008539155912	500.00235591753284	500.00164385378565	500.0011101493811	500.00189386302355	500.0036974781036	500.00267948916576	500.00145460650856	500.00279180777625	500.00155469019654	500.0008526395559	500.0027930848398	500.00409423575866	500.00127360501955	500.00158598264227	500.003441584597	500.0020291025789	500.00123924683885	500.0013598211101	500.0012672786831	500.0026838968549	500.0024384119672	500.0017835272592	500.002376096442	500.001786108028	500.00244767449703	500.001951464896	500.0016181030133	500.00209284208916	500.00232403102814
500.0008539155912	500.00235591753284	500.00164385378565	500.0011101493811	500.00189386302355	500.0036974781036	500.00267948916576	500.00145460650856	500.00279180777625	500.00155469019654	500.0008526395559	500.0027930848398	500.00409423575866	500.00127360501955	500.00158598264227	500.003441584597	500.0020291025789	500.00123924683885	500.0013598211101	500.0012672786831	500.0026838968549	500.0024384119672	500.0017835272592	500.002376096442	500.001786108028	500.00244767449703	500.001951464896	500.0016181030133	500.00209284208916	500.00232403102814
500.0008539155912	500.00235591753284	500.00164385378565	500.0011101493811	500.00189386302355	500.0036974781036	500.00267948916576	500.00145460650856	500.00279180777625	500.00155469019654	500.0008526395559	500.0027930848398	500.00409423575866	500.00127360501955	500.00158598264227	500.003441584597	500.0020291025789	500.00123924683885	500.0013598211101	500.0012672786831	500.0026838968549	500.0024384119672	500.0017835272592	500.002376096442	500.00170883927854	500.00244767449703	500.001951464896	500.0016181030133	500.00209284208916	500.00232403102814
500.0008539155912	500.00235591753284	500.00164385378565	500.0011101493811	500.00189386302355	500.0036974781036	500.00267948916576	500.00145460650856	500.00279180777625	500.00155469019654	500.0008526395559	500.0027930848398	500.00409423575866	500.00127360501955	500.00157809542975	500.003441584597	500.0020291025789	500.00123924683885	500.0013598211101	500.0012672786831	500.0026838968549	500.0024384119672	500.0017835272592	500.002376096442	500.00170883927854	500.00244767449703	500.001951464896	500.0016181030133	500.00209284208916	500.00232403102814
500.0008539155912	500.00235591753284	500.00164385378565	500.0011101493811	500.00189386302355	500.0036974781036	500.00267948916576	500.00145460650856	500.00279180777625	500.00155469019654	500.0008526395559	500.0027930848398	500.00409423575866	500.00127360501955	500.00157809542975	500.003441584597	500.0020291025789	500.00123924683885	500.0013598211101	500.0012672786831	500.0026838968549	500.0024384119672	500.0017835272592	500.002376096442	500.00170883927854	500.00244767449703	500.001951464896	500.0016181030133	500.00209284208916	500.00232403102814
500.0008539155912	500.00235591753284	500.00164385378565	500.0011101493811	500.00189386302355	500.0036974781036	500.00267948916576	500.00145460650856	500.00279180777625	500.00155469019654	500.0008526395559	500.0027930848398	500.00409423575866	500.00127360501955	500.00157809542975	500.003441584597	500.0020291025789	500.00123924683885	500.0013598211101	500.0012672786831	500.0026838968549	500.0024384119672	500.0017835272592	500.002376096442	500.00170883927854	500.00244767449703	500.001951464896	500.0016181030133	500.00209284208916	500.00232403102814
500.0008539155912	500.00235591753284	500.00164385378565	500.0011101493811	500.00189386302355	500.0036974781036	500.00267948916576	500.00145460650856	500.00279180777625	500.00155469019654	500.0008526395559	500.00272843677396	500.00409423575866	500.00127360501955	500.00157809542975	500.0028790377574	500.0020291025789	500.00123924683885	500.0013598211101	500.0012672786831	500.0026838968549	500.0024384119672	500.0017835272592	500.002376096442	500.00170883927854	500.00244767449703	500.001951464896	500.0016181030133	500.00209284208916	500.00232403102814
500.0008539155912	500.00235591753284	500.00164385378565	500.0011101493811	500.00189386302355	500.0036974781036	500.00267948916576	500.00145460650856	500.00279180777625	500.00155469019654	500.0008526395559	500.00272843677396	500.00409423575866	500.00127360501955	500.00157809542975	500.0028790377574	500.0020133052147	500.00123924683885	500.0013598211101	500.0012672786831	500.0026838968549	500.0024384119672	500.0017835272592	500.002376096442	500.00170883927854	500.00244767449703	500.001951464896	500.0016181030133	500.00209284208916	500.00232403102814
500.0008539155912	500.00235591753284	500.00164385378565	500.0011101493811	500.00189386302355	500.0036974781036	500.00267948916576	500.00145460650856	500.00279180777625	500.00155469019654	500.0008526395559	500.00272843677396	500.0038663046283	500.00127360501955	500.00157809542975	500.0028790377574	500.0020133052147	500.00123924683885	500.0013598211101	500.0012672786831	500.0026838968549	500.0024384119672	500.0017835272592	500.002376096442	500.00170883927854	500.00244767449703	500.001951464896	500.0016181030133	500.00209284208916	500.00232403102814
500.0008539155912	500.00235591753284	500.00164385378565	500.0011101493811	500.00189386302355	500.0036974781036	500.00267948916576	500.00138338376104	500.00279180777625	500.00144062707636	500.0008526395559	500.00272843677396	500.0038663046283	500.00127360501955	500.0012975144025	500.0028790377574	500.0020133052147	500.00123924683885	500.0013598211101	500.0012672786831	500.00228693646557	500.0024384119672	500.0017835272592	500.002376096442	500.00170883927854	500.00244767449703	500.001951464896	500.0016181030133	500.00209284208916	500.00232403102814
500.0008539155912	500.00235591753284	500.00164385378565	500.0011101493811	500.00189386302355	500.0036974781036	500.00267948916576	500.00138338376104	500.00279180777625	500.00144062707636	500.0008526395559	500.00272843677396	500.0038663046283	500.00127360501955	500.0012975144025	500.0028790377574	500.0020133052147	500.00123924683885	500.0013598211101	500.0012672786831	500.00228693646557	500.0024384119672	500.0017835272592	500.002376096442	500.00170883927854	500.00244767449703	500.001951464896	500.0016181030133	500.00209284208916	500.00232403102814
500.0008539155912	500.00235591753284	500.00164385378565	500.0011101493811	500.00189386302355	500.0036974781036	500.00267948916576	500.00138338376104	500.00279180777625	500.00144062707636	500.0008526395559	500.00272843677396	500.0038663046283	500.00127360501955	500.0012975144025	500.0028790377574	500.0020133052147	500.00123924683885	500.0013598211101	500.0012672786831	500.00228693646557	500.0024384119672	500.0017835272592	500.002376096442	500.00170883927854	500.00244767449703	500.001951464896	500.0016181030133	500.00209284208916	500.00232403102814
500.0008539155912	500.00235591753284	500.00164385378565	500.0011101493811	500.00189386302355	500.0036974781036	500.00267948916576	500.00138338376104	500.00279180777625	500.00144062707636	500.0008526395559	500.00272843677396	500.0038663046283	500.00127360501955	500.0012975144025	500.0028790377574	500.0020133052147	500.00123924683885	500.0013598211101	500.0012672786831	500.00228693646557	500.0024384119672	500.0017835272592	500.002376096442	500.00170883927854	500.00244767449703	500.001951464896	500.0016181030133	500.00209284208916	500.00232403102814
500.0008539155912	500.00235591753284	500.00164385378565	500.0011101493811	500.00189386302355	500.0036974781036	500.00267948916576	500.00138338376104	500.00279180777625	500.00144062707636	500.0008526395559	500.00272843677396	500.0038663046283	500.00127360501955	500.0012975144025	500.0028790377574	500.0020133052147	500.00100171276017	500.0013598211101	500.0012672786831	500.00228693646557	500.0024384119672	500.0017835272592	500.002376096442	500.00170883927854	500.00244767449703	500.001951464896	500.0016181030133	500.00209284208916	500.00232403102814
500.0008539155912	500.00235591753284	500.00164385378565	500.0011101493811	500.00189386302355	500.0036974781036	500.00267948916576	500.0008901264704	500.00279180777625	500.00144062707636	500.0008526395559	500.00272843677396	500.0038663046283	500.00127360501955	500.0012975144025	500.002651926303	500.0020133052147	500.00100171276017	500.0013598211101	500.0012672786831	500.00228693646557	500.0024384119672	500.0017835272592	500.00231050910025	500.00170883927854	500.00244767449703	500.001951464896	500.0016181030133	500.00209284208916	500.00232403102814
500.0008539155912	500.00235591753284	500.00164385378565	500.0011101493811	500.00189386302355	500.0036974781036	500.00267948916576	500.0008901264704	500.00279180777625	500.00124697795746	500.0008526395559	500.00272843677396	500.0038663046283	500.00127360501955	500.0012975144025	500.002651926303	500.0020133052147	500.00100171276017	500.0013598211101	500.0012672786831	500.0021098220901	500.0024384119672	500.0017835272592	500.00231050910025	500.00170883927854	500.00244767449703	500.001951464896	500.0016181030133	500.00192466392	500.00232403102814
500.0008539155912	500.00198106093	500.00164385378565	500.0011101493811	500.00189386302355	500.0036974781036	500.00267948916576	500.0008901264704	500.00279180777625	500.00124697795746	500.0008526395559	500.00272843677396	500.0038490536089	500.00127360501955	500.0012975144025	500.0024772078438	500.0020133052147	500.0008483600901	500.0013598211101	500.0012672786831	500.0021098220901	500.0024384119672	500.0017835272592	500.00231050910025	500.00170883927854	500.00244767449703	500.001951464896	500.0016181030133	500.00192466392	500.00232403102814
500.0008539155912	500.00198106093	500.00164385378565	500.0011101493811	500.00189386302355	500.0036974781036	500.00267948916576	500.0008901264704	500.00279180777625	500.00124697795746	500.0008526395559	500.00272843677396	500.0038490536089	500.00127360501955	500.0012975144025	500.0024772078438	500.0018057880257	500.0008483600901	500.0013598211101	500.0012672786831	500.0021098220901	500.0024384119672	500.0017835272592	500.00231050910025	500.00141374877603	500.00244767449703	500.001951464896	500.0016181030133	500.00192466392	500.00232403102814
500.0008539155912	500.00198106093	500.00164385378565	500.0011101493811	500.00189386302355	500.00365134767907	500.00267948916576	500.0008901264704	500.00279180777625	500.00124697795746	500.0008526395559	500.00272843677396	500.0038490536089	500.00127360501955	500.0012975144025	500.0024772078438	500.0018057880257	500.0008483600901	500.0013598211101	500.0012672786831	500.0021098220901	500.0024384119672	500.0017835272592	500.00231050910025	500.00141374877603	500.00244767449703	500.001951464896	500.0016181030133	500.00192466392	500.00232403102814
500.0008539155912	500.0018354500179	500.00164385378565	500.0011101493811	500.00189386302355	500.00365134767907	500.00267948916576	500.0008901264704	500.00279180777625	500.00124697795746	500.0008526395559	500.00272843677396	500.0038490536089	500.00127360501955	500.0012975144025	500.0024772078438	500.0018057880257	500.0008483600901	500.0013598211101	500.0012672786831	500.0021098220901	500.0024384119672	500.0017835272592	500.00231050910025	500.00141374877603	500.00244767449703	500.001951464896	500.0016181030133	500.00192466392	500.00232403102814
500.0008539155912	500.0018354500179	500.00164385378565	500.0011101493811	500.00189386302355	500.0033384946157	500.00267948916576	500.0008901264704	500.00279180777625	500.00124697795746	500.0008526395559	500.00272843677396	500.0038490536089	500.00127360501955	500.0012975144025	500.0024772078438	500.0018057880257	500.0008483600901	500.0013598211101	500.0012672786831	500.0021098220901	500.0024384119672	500.0017835272592	500.00231050910025	500.00141374877603	500.00244767449703	500.001951464896	500.0016181030133	500.00192466392	500.00232403102814
500.0008539155912	500.0018354500179	500.00164385378565	500.0011101493811	500.00189386302355	500.0033384946157	500.00267948916576	500.0008901264704	500.00279180777625	500.00124697795746	500.0008526395559	500.00272843677396	500.0038490536089	500.00127360501955	500.0012975144025	500.0024772078438	500.0018057880257	500.0008483600901	500.0013598211101	500.0012672786831	500.0021098220901	500.0024384119672	500.0017835272592	500.00231050910025	500.00141374877603	500.00244767449703	500.001951464896	500.0016181030133	500.00192466392	500.00232403102814
500.0008539155912	500.0018354500179	500.00164385378565	500.0011101493811	500.00189386302355	500.0033384946157	500.00267948916576	500.0008901264704	500.00279180777625	500.00124697795746	500.0008526395559	500.00272843677396	500.0038490536089	500.00127360501955	500.0012975144025	500.0024772078438	500.0018057880257	500.0008483600901	500.0013598211101	500.0012672786831	500.0021098220901	500.0024384119672	500.0017835272592	500.00231050910025	500.00141374877603	500.00244767449703	500.001951464896	500.0016181030133	500.00192466392	500.00232403102814
500.0008539155912	500.0018354500179	500.00164385378565	500.0011101493811	500.00189386302355	500.0033384946157	500.00267948916576	500.0008901264704	500.00278142514907	500.00124697795746	500.0008526395559	500.00272843677396	500.0038490536089	500.00127360501955	500.0012975144025	500.0024772078438	500.0018057880257	500.0008483600901	500.0013598211101	500.0012672786831	500.0021098220901	500.00213324111417	500.0017835272592	500.00231050910025	500.00141374877603	500.00244767449703	500.001951464896	500.0016181030133	500.00192466392	500.00232403102814
500.0008539155912	500.0018354500179	500.00164385378565	500.0011101493811	500.00189386302355	500.0033384946157	500.00267948916576	500.0008901264704	500.00278142514907	500.00124697795746	500.0008526395559	500.00223494672315	500.0038490536089	500.00127360501955	500.0012975144025	500.0024772078438	500.0018057880257	500.0008483600901	500.0013598211101	500.0009281690022	500.00185005872953	500.00213324111417	500.0017835272592	500.00231050910025	500.00141374877603	500.00244767449703	500.001951464896	500.0016181030133	500.00192466392	500.00232403102814
500.0008539155912	500.0018354500179	500.00164385378565	500.0011101493811	500.00189386302355	500.0033384946157	500.00267948916576	500.0008901264704	500.00278142514907	500.00124697795746	500.00067726461725	500.00223494672315	500.0038490536089	500.00127360501955	500.0012975144025	500.0024772078438	500.0018057880257	500.0008483600901	500.0013598211101	500.0009281690022	500.00185005872953	500.00213324111417	500.0017835272592	500.00231050910025	500.00141374877603	500.00244767449703	500.001951464896	500.0016181030133	500.00192466392	500.00232403102814
500.0008539155912	500.0018354500179	500.00164385378565	500.0011101493811	500.00189386302355	500.0033384946157	500.00267948916576	500.0008901264704	500.00278142514907	500.00124697795746	500.00067726461725	500.00223494672315	500.0038490536089	500.00127360501955	500.0012975144025	500.0024772078438	500.0018057880257	500.0008483600901	500.0013598211101	500.0009281690022	500.00185005872953	500.00213324111417	500.0017835272592	500.00231050910025	500.00141374877603	500.00244767449703	500.001951464896	500.0016181030133	500.00192466392	500.00232403102814
500.0008539155912	500.0016175125096	500.00164385378565	500.0011101493811	500.00189386302355	500.0033384946157	500.00267948916576	500.0008901264704	500.00278142514907	500.00124697795746	500.00067726461725	500.00223494672315	500.0038490536089	500.00127360501955	500.0012975144025	500.0024772078438	500.0018057880257	500.0008483600901	500.0013598211101	500.0009281690022	500.00185005872953	500.00213324111417	500.0017835272592	500.00231050910025	500.00141374877603	500.0020391375903	500.001951464896	500.0016181030133	500.00192466392	500.00232403102814
500.0008539155912	500.0016175125096	500.00164385378565	500.0011101493811	500.00189386302355	500.0033384946157	500.00267948916576	500.0008901264704	500.00278142514907	500.00124697795746	500.00067726461725	500.00223494672315	500.0038490536089	500.00127360501955	500.0012975144025	500.0024772078438	500.0018057880257	500.0008483600901	500.00113899752415	500.0009281690022	500.00185005872953	500.00213324111417	500.0017835272592	500.00231050910025	500.00141374877603	500.0020391375903	500.001951464896	500.0016181030133	500.00192466392	500.00232403102814
500.0008539155912	500.0016175125096	500.00164385378565	500.0011101493811	500.00189386302355	500.0033384946157	500.00267948916576	500.0008901264704	500.00278142514907	500.00124697795746	500.00067726461725	500.00223494672315	500.0038490536089	500.00127360501955	500.0012945312191	500.0024772078438	500.0018057880257	500.0008483600901	500.00113899752415	500.0009281690022	500.00185005872953	500.00213324111417	500.0017835272592	500.00231050910025	500.00141374877603	500.0020391375903	500.001951464896	500.0016181030133	500.00192466392	500.0022986392301
500.0008539155912	500.0016175125096	500.00164385378565	500.0011101493811	500.00189386302355	500.0033384946157	500.00267948916576	500.0008901264704	500.00278142514907	500.00124697795746	500.00067726461725	500.00223494672315	500.0038490536089	500.00127360501955	500.0012945312191	500.0024772078438	500.0018057880257	500.0008483600901	500.00113899752415	500.0009281690022	500.00185005872953	500.00213324111417	500.0017835272592	500.00231050910025	500.00141374877603	500.0020391375903	500.001951464896	500.0016181030133	500.00192466392	500.0022986392301
500.0008539155912	500.0016175125096	500.00164385378565	500.0011101493811	500.00189386302355	500.0033384946157	500.00267948916576	500.0008901264704	500.00278142514907	500.00124697795746	500.00067726461725	500.00223494672315	500.0038490536089	500.00127360501955	500.0012945312191	500.0024772078438	500.0018057880257	500.0008483600901	500.00113899752415	500.0009281690022	500.00185005872953	500.00213324111417	500.0017835272592	500.00231050910025	500.00141374877603	500.0020391375903	500.001951464896	500.0016181030133	500.00192466392	500.0021316796175
500.0008539155912	500.0016175125096	500.00164385378565	500.0011101493811	500.00189386302355	500.0033384946157	500.00267948916576	500.0008901264704	500.00278142514907	500.00124697795746	500.00067726461725	500.00176448125455	500.0038490536089	500.00127360501955	500.0012945312191	500.0024772078438	500.0018057880257	500.0008483600901	500.00113899752415	500.0009281690022	500.00185005872953	500.00213324111417	500.0017835272592	500.00231050910025	500.00141374877603	500.0020391375903	500.001951464896	500.0016181030133	500.00192466392	500.0021316796175
500.0008539155912	500.0016175125096	500.00164385378565	500.0011101493811	500.00189386302355	500.0033384946157	500.00267948916576	500.0008901264704	500.00278142514907	500.00124697795746	500.00067726461725	500.00176448125455	500.0038490536089	500.00127360501955	500.0012945312191	500.0024772078438	500.0018057880257	500.0008483600901	500.00113899752415	500.0009281690022	500.00185005872953	500.00213324111417	500.0017835272592	500.00231050910025	500.00141374877603	500.0020391375903	500.001951464896	500.00123110511794	500.00192466392	500.0021092374505
500.0008539155912	500.0016175125096	500.00164385378565	500.0011101493811	500.0016488665273	500.0033384946157	500.00267948916576	500.0008901264704	500.00278142514907	500.00124697795746	500.00067726461725	500.00176448125455	500.0038490536089	500.00127360501955	500.0012945312191	500.0024772078438	500.0018057880257	500.0008483600901	500.00113899752415	500.0009281690022	500.00185005872953	500.00213324111417	500.0017835272592	500.00220925406546	500.00141374877603	500.0020391375903	500.001951464896	500.00123110511794	500.0017665403375	500.0021092374505
500.0008539155912	500.0016175125096	500.00164385378565	500.0011101493811	500.0016488665273	500.0033384946157	500.00267948916576	500.0008901264704	500.00264129884073	500.00124697795746	500.00067726461725	500.00176448125455	500.0038308866992	500.00127360501955	500.00108054473293	500.0024772078438	500.0018057880257	500.0008483600901	500.00113899752415	500.0009281690022	500.00185005872953	500.00213324111417	500.0017835272592	500.00220925406546	500.00141374877603	500.001995046094	500.001951464896	500.00123110511794	500.0017665403375	500.0021092374505
500.0008539155912	500.0016175125096	500.00164385378565	500.0011101493811	500.0016488665273	500.0033384946157	500.00267948916576	500.0008901264704	500.00264129884073	500.00124697795746	500.00067726461725	500.00176448125455	500.0038308866992	500.00127360501955	500.00108054473293	500.0024772078438	500.0018057880257	500.0008483600901	500.00113899752415	500.0009281690022	500.00185005872953	500.00213324111417	500.0017835272592	500.00220925406546	500.00141374877603	500.001995046094	500.001951464896	500.00123110511794	500.0017665403375	500.0021092374505
500.0008539155912	500.0016175125096	500.00164385378565	500.0011101493811	500.0016488665273	500.0033384946157	500.00267948916576	500.0008901264704	500.00264129884073	500.00124697795746	500.00067726461725	500.00176448125455	500.0038308866992	500.00127360501955	500.00108054473293	500.0024772078438	500.0018057880257	500.0008483600901	500.00113899752415	500.0009281690022	500.00185005872953	500.00213324111417	500.0017835272592	500.00220925406546	500.00127453811274	500.001995046094	500.001951464896	500.00123110511794	500.0017665403375	500.0021092374505
500.0008539155912	500.0016175125096	500.00164385378565	500.0011101493811	500.0016488665273	500.0027991730084	500.00267948916576	500.0008901264704	500.00264129884073	500.00124697795746	500.00067726461725	500.00176448125455	500.00352712507066	500.00127360501955	500.00108054473293	500.0024772078438	500.0018057880257	500.0008483600901	500.00113899752415	500.0009281690022	500.00185005872953	500.00213324111417	500.00146747652303	500.00220925406546	500.00127453811274	500.001995046094	500.001951464896	500.00123110511794	500.0017665403375	500.0021092374505
500.00053722839124	500.0016175125096	500.00164385378565	500.0011101493811	500.0016488665273	500.0027991730084	500.00267948916576	500.0008901264704	500.00264129884073	500.00124697795746	500.00067726461725	500.00176448125455	500.00352712507066	500.00127360501955	500.00108054473293	500.0024772078438	500.0018057880257	500.0008483600901	500.00113899752415	500.00089746215167	500.00185005872953	500.00213324111417	500.00146747652303	500.00220925406546	500.00127453811274	500.001995046094	500.001951464896	500.00123110511794	500.0017665403375	500.0019904084846
500.00053722839124	500.0016175125096	500.00164385378565	500.0011101493811	500.0016488665273	500.0027991730084	500.00267948916576	500.0005990339945	500.00264129884073	500.00124697795746	500.00067726461725	500.00176448125455	500.00352712507066	500.00127360501955	500.00108054473293	500.0024772078438	500.0018057880257	500.0008483600901	500.00113899752415	500.00089746215167	500.00172923083744	500.00213324111417	500.00146747652303	500.00220925406546	500.00127453811274	500.001995046094	500.001951464896	500.00123110511794	500.0017665403375	500.0019904084846
500.00053722839124	500.0016175125096	500.00164385378565	500.0011101493811	500.00111681758057	500.0027991730084	500.0024138335116	500.0005990339945	500.00264129884073	500.00124697795746	500.00067726461725	500.00176448125455	500.00352712507066	500.00127360501955	500.00108054473293	500.0024772078438	500.0018057880257	500.0008483600901	500.00113899752415	500.00089746215167	500.00172923083744	500.00213324111417	500.001294112419	500.00220925406546	500.0010243313439	500.001995046094	500.001951464896	500.00123110511794	500.0017665403375	500.0019904084846
500.00053722839124	500.0016175125096	500.00164385378565	500.0011101493811	500.00111681758057	500.0027991730084	500.0024138335116	500.0005990339945	500.00264129884073	500.00124697795746	500.0005568077563	500.00176448125455	500.00352712507066	500.00127360501955	500.00108054473293	500.0024772078438	500.0018057880257	500.0008483600901	500.00113899752415	500.00089746215167	500.00172923083744	500.00195612399693	500.001294112419	500.00220925406546	500.0010243313439	500.001995046094	500.001951464896	500.00123110511794	500.0017665403375	500.0019904084846
500.00053722839124	500.0016175125096	500.00164385378565	500.0011101493811	500.00094064731525	500.0027991730084	500.0024138335116	500.0005990339945	500.00264129884073	500.00124697795746	500.0005568077563	500.00176448125455	500.00352712507066	500.00127360501955	500.00108054473293	500.0024772078438	500.0018057880257	500.0008483600901	500.00113899752415	500.00089746215167	500.00172923083744	500.00195612399693	500.001294112419	500.00220925406546	500.0010243313439	500.001995046094	500.001951464896	500.00123110511794	500.0017665403375	500.0019904084846
500.00053722839124	500.0016175125096	500.00164385378565	500.0011101493811	500.00094064731525	500.0027991730084	500.0024138335116	500.0005990339945	500.00264129884073	500.00124697795746	500.0005568077563	500.00176448125455	500.00352712507066	500.00127360501955	500.00108054473293	500.0024772078438	500.0018057880257	500.0008483600901	500.00113899752415	500.00089746215167	500.00172923083744	500.00195612399693	500.001294112419	500.00220925406546	500.0010243313439	500.0019705851849	500.001951464896	500.00123110511794	500.0017665403375	500.0019904084846
500.00053722839124	500.0016175125096	500.00164385378565	500.0011101493811	500.00094064731525	500.0027991730084	500.0024138335116	500.0005990339945	500.00264129884073	500.00124697795746	500.0005568077563	500.00176448125455	500.00352712507066	500.00127360501955	500.00108054473293	500.0024772078438	500.0018057880257	500.0008483600901	500.00095701988056	500.00089746215167	500.0015767022152	500.00195612399693	500.001294112419	500.00220925406546	500.0010243313439	500.0019705851849	500.001951464896	500.00123110511794	500.0017665403375	500.0019904084846
500.00053722839124	500.0014456422367	500.00164385378565	500.0011101493811	500.00094064731525	500.0027991730084	500.0024138335116	500.0005990339945	500.00264129884073	500.00124697795746	500.0005568077563	500.00176448125455	500.00352712507066	500.00127360501955	500.00108054473293	500.0024772078438	500.0018057880257	500.0008483600901	500.00095701988056	500.00089746215167	500.0015767022152	500.00195612399693	500.001294112419	500.00220925406546	500.0010243313439	500.0019705851849	500.001951464896	500.00123110511794	500.0017665403375	500.0019904084846
500.00053722839124	500.0014456422367	500.00164385378565	500.0011101493811	500.00094064731525	500.0027991730084	500.0024138335116	500.0005990339945	500.00264129884073	500.00124697795746	500.0005568077563	500.00176448125455	500.00352712507066	500.00127360501955	500.00108054473293	500.0024772078438	500.0018057880257	500.0008483600901	500.00095701988056	500.00089746215167	500.0015767022152	500.00195612399693	500.001294112419	500.00220925406546	500.0010243313439	500.0019705851849	500.001951464896	500.00123110511794	500.0017665403375	500.0019904084846
500.00053722839124	500.0014456422367	500.00164385378565	500.0011101493811	500.00094064731525	500.0027991730084	500.0024138335116	500.0005990339945	500.00264129884073	500.00124697795746	500.0005568077563	500.00176448125455	500.00352712507066	500.00127360501955	500.00108054473293	500.0024772078438	500.0018057880257	500.0008483600901	500.00095701988056	500.00089746215167	500.0015767022152	500.00195612399693	500.001294112419	500.00220925406546	500.0010243313439	500.0019705851849	500.001951464896	500.00123110511794	500.0017665403375	500.0019904084846
500.00053722839124	500.0014456422367	500.00164385378565	500.0011101493811	500.00094064731525	500.0027991730084	500.0024138335116	500.0005990339945	500.00264129884073	500.00124697795746	500.0005568077563	500.00176448125455	500.0026588587761	500.00127360501955	500.00108054473293	500.0024772078438	500.0018057880257	500.0008483600901	500.00095701988056	500.00089746215167	500.0015767022152	500.00152115872305	500.001294112419	500.00220925406546	500.0010243313439	500.0019705851849	500.001951464896	500.00123110511794	500.00174871262954	500.0019904084846
500.00053722839124	500.0014456422367	500.00164385378565	500.0011101493811	500.00094064731525	500.0027991730084	500.0024138335116	500.0005990339945	500.00264129884073	500.00124697795746	500.0005568077563	500.00176448125455	500.0026588587761	500.00127360501955	500.00108054473293	500.0024772078438	500.0018057880257	500.0008483600901	500.00095701988056	500.00089746215167	500.0015767022152	500.00152115872305	500.001294112419	500.00220925406546	500.0010243313439	500.0019705851849	500.001951464896	500.00123110511794	500.00174871262954	500.0019904084846
500.00053722839124	500.0014456422367	500.00164385378565	500.0011101493811	500.00094064731525	500.0027991730084	500.0024138335116	500.0005990339945	500.00264129884073	500.00124697795746	500.0005568077563	500.00176448125455	500.0026588587761	500.00127360501955	500.00108054473293	500.0024772078438	500.0018057880257	500.0008483600901	500.00095701988056	500.00089746215167	500.0015767022152	500.00152115872305	500.001294112419	500.00220925406546	500.0010243313439	500.0019705851849	500.001951464896	500.00123110511794	500.00174871262954	500.0019904084846
500.00053722839124	500.0014456422367	500.00164385378565	500.0011101493811	500.00094064731525	500.0027991730084	500.0024138335116	500.0005990339945	500.00264129884073	500.00124697795746	500.0005568077563	500.00176448125455	500.0026588587761	500.00125254249883	500.00108054473293	500.0024262949468	500.0018057880257	500.0008483600901	500.00095701988056	500.00089746215167	500.0015767022152	500.00152115872305	500.001294112419	500.00220925406546	500.0010243313439	500.0019705851849	500.001951464896	500.00123110511794	500.00174871262954	500.0019904084846
500.00053722839124	500.0014456422367	500.0016406385633	500.0011101493811	500.00094064731525	500.0027991730084	500.0024138335116	500.0005990339945	500.00264129884073	500.00124697795746	500.0005568077563	500.0014908590765	500.0026588587761	500.00125254249883	500.0009795947755	500.0024262949468	500.0018057880257	500.0008483600901	500.00095701988056	500.00089746215167	500.0015767022152	500.00152115872305	500.001294112419	500.00220925406546	500.0010243313439	500.0019705851849	500.001951464896	500.00123110511794	500.00174871262954	500.0019904084846
500.00053722839124	500.0014456422367	500.0016406385633	500.0011101493811	500.00094064731525	500.0027991730084	500.0024138335116	500.0005990339945	500.00264129884073	500.00124697795746	500.0005568077563	500.0014908590765	500.0026588587761	500.00125254249883	500.0009795947755	500.0024262949468	500.0018057880257	500.0008483600901	500.00095701988056	500.00089746215167	500.0015767022152	500.00152115872305	500.001294112419	500.00220925406546	500.0010243313439	500.0019705851849	500.0018967222065	500.00123110511794	500.00174871262954	500.0019904084846
500.00053722839124	500.0012914283528	500.0016406385633	500.0011101493811	500.0009229198959	500.0027991730084	500.00217762008583	500.0005990339945	500.00264129884073	500.00124697795746	500.0005568077563	500.0014908590765	500.0026588587761	500.00125254249883	500.0009795947755	500.0024262949468	500.0018057880257	500.0008483600901	500.00095701988056	500.00089746215167	500.0015767022152	500.00152115872305	500.001294112419	500.00220925406546	500.0010243313439	500.0019705851849	500.0018967222065	500.00123110511794	500.00174871262954	500.0019904084846
500.00053722839124	500.0012914283528	500.0016406385633	500.0011101493811	500.0009229198959	500.0027991730084	500.00217762008583	500.0005990339945	500.00264129884073	500.00124697795746	500.0005568077563	500.0014908590765	500.0026588587761	500.00125254249883	500.0009795947755	500.0024262949468	500.0018057880257	500.0008483600901	500.00095701988056	500.00089746215167	500.0015767022152	500.00152115872305	500.001294112419	500.00220925406546	500.0010243313439	500.0019705851849	500.0018967222065	500.00123110511794	500.00174871262954	500.0019904084846
500.00053722839124	500.0012914283528	500.0016406385633	500.0011101493811	500.0009229198959	500.0027991730084	500.00217762008583	500.0005990339945	500.002349021603	500.00124697795746	500.0005568077563	500.0014908590765	500.0026588587761	500.00125254249883	500.0009795947755	500.0024262949468	500.0018057880257	500.0008483600901	500.00095701988056	500.00089746215167	500.00145912640113	500.00152115872305	500.001294112419	500.00220925406546	500.0010243313439	500.0019705851849	500.0018967222065	500.00123110511794	500.00174871262954	500.0019904084846
500.00053722839124	500.0012914283528	500.00157608892874	500.0011101493811	500.0009229198959	500.0027991730084	500.00217762008583	500.0005990339945	500.002349021603	500.00124697795746	500.0005568077563	500.0014908590765	500.0026588587761	500.00125254249883	500.0009795947755	500.00237719350025	500.0018057880257	500.0008483600901	500.00095701988056	500.00089746215167	500.00145912640113	500.00152115872305	500.001294112419	500.0020095740477	500.0010243313439	500.0019705851849	500.0018967222065	500.00123110511794	500.00174871262954	500.0019904084846
500.00053722839124	500.0012914283528	500.00157608892874	500.0011101493811	500.0009229198959	500.0027991730084	500.00217762008583	500.0005990339945	500.002349021603	500.00124697795746	500.0005568077563	500.0014908590765	500.0026588587761	500.00125254249883	500.0009795947755	500.00237719350025	500.0018057880257	500.0008483600901	500.00095701988056	500.00089746215167	500.00145912640113	500.00152115872305	500.001294112419	500.0020095740477	500.0010243313439	500.0019705851849	500.0018967222065	500.00123110511794	500.00174871262954	500.0019904084846
500.00053722839124	500.0012914283528	500.00157608892874	500.0011101493811	500.0009229198959	500.0022610361294	500.00217762008583	500.00049655028147	500.002349021603	500.00124697795746	500.0005568077563	500.0014908590765	500.0026588587761	500.00125254249883	500.0009795947755	500.00237719350025	500.0018057880257	500.0008483600901	500.00095701988056	500.00089746215167	500.00145912640113	500.00152115872305	500.001294112419	500.0020095740477	500.0010243313439	500.0019705851849	500.0018967222065	500.00123110511794	500.00174871262954	500.0019904084846
500.00053722839124	500.0012914283528	500.00157608892874	500.0011101493811	500.0009229198959	500.0022610361294	500.00217762008583	500.00049655028147	500.002349021603	500.00124697795746	500.0005568077563	500.0014908590765	500.0026588587761	500.00125254249883	500.0009795947755	500.00237719350025	500.0018057880257	500.0008483600901	500.00095701988056	500.00089746215167	500.00145912640113	500.00152115872305	500.001294112419	500.0020095740477	500.0010243313439	500.0019705851849	500.0018967222065	500.00123110511794	500.00174871262954	500.0019904084846
500.00053722839124	500.0012914283528	500.00157608892874	500.0011101493811	500.0009229198959	500.0022610361294	500.00217762008583	500.00049655028147	500.002349021603	500.00124697795746	500.0005228901847	500.0014908590765	500.0026588587761	500.00125254249883	500.0009795947755	500.00237719350025	500.0018057880257	500.0008483600901	500.00095701988056	500.00089746215167	500.00145912640113	500.00152115872305	500.001294112419	500.0020095740477	500.0010243313439	500.0019705851849	500.00174389218654	500.00123110511794	500.00174871262954	500.0019904084846
500.00053722839124	500.0012914283528	500.00157608892874	500.0011101493811	500.0009229198959	500.0022610361294	500.00217762008583	500.00049655028147	500.0022141374692	500.00124697795746	500.0005228901847	500.0014908590765	500.0026588587761	500.00125254249883	500.0009795947755	500.00237719350025	500.0018057880257	500.0008483600901	500.00095701988056	500.00089746215167	500.00145912640113	500.00152115872305	500.001294112419	500.0020095740477	500.0010243313439	500.0019705851849	500.00174389218654	500.00123110511794	500.00174871262954	500.0019904084846
500.00053722839124	500.0012914283528	500.00157608892874	500.0011101493811	500.0009229198959	500.0022610361294	500.00217762008583	500.00049655028147	500.0022141374692	500.00124697795746	500.0005228901847	500.0014908590765	500.0026588587761	500.00125254249883	500.0009795947755	500.00237719350025	500.0018057880257	500.0008483600901	500.00095701988056	500.00089746215167	500.00145912640113	500.00152115872305	500.001294112419	500.0020095740477	500.0010243313439	500.0019705851849	500.00174389218654	500.00123110511794	500.00174871262954	500.0019904084846
500.00053722839124	500.0012914283528	500.001335639884	500.0011101493811	500.0009229198959	500.0022610361294	500.00217762008583	500.00049655028147	500.0022141374692	500.00095073024625	500.0005228901847	500.0014908590765	500.0026588587761	500.00125254249883	500.0009795947755	500.00237719350025	500.0018057880257	500.0008483600901	500.00095701988056	500.00089746215167	500.00145912640113	500.00152115872305	500.001294112419	500.0020095740477	500.0010243313439	500.0019705851849	500.00174389218654	500.00123110511794	500.00174871262954	500.001932380776
500.00053722839124	500.0012914283528	500.001335639884	500.0011101493811	500.0009229198959	500.0022610361294	500.00217762008583	500.00049655028147	500.0022141374692	500.00095073024625	500.0005228901847	500.0014908590765	500.0026588587761	500.00125254249883	500.0009795947755	500.00237719350025	500.0018057880257	500.0008483600901	500.00095701988056	500.00089746215167	500.00145912640113	500.00152115872305	500.001294112419	500.0020095740477	500.0010243313439	500.0019705851849	500.00174389218654	500.00123110511794	500.00174871262954	500.001932380776
500.00053722839124	500.0012914283528	500.001335639884	500.0011101493811	500.0009229198959	500.0022610361294	500.00217762008583	500.00049655028147	500.0022141374692	500.00095073024625	500.0005228901847	500.0014908590765	500.0026588587761	500.00125254249883	500.0009795947755	500.00237719350025	500.0018057880257	500.0008483600901	500.00080298541855	500.00089746215167	500.00145912640113	500.00152115872305	500.001294112419	500.0020095740477	500.0010243313439	500.0019705851849	500.00174389218654	500.00123110511794	500.00174871262954	500.001932380776
500.00053722839124	500.0012914283528	500.001335639884	500.0011101493811	500.0009229198959	500.0022610361294	500.00217762008583	500.00049655028147	500.0022141374692	500.00095073024625	500.0005228901847	500.0014908590765	500.0026588587761	500.00125254249883	500.0009795947755	500.00209414958886	500.0018057880257	500.0008483600901	500.00080298541855	500.00089746215167	500.00145912640113	500.00152115872305	500.001294112419	500.0020095740477	500.0010243313439	500.0017349154378	500.00174389218654	500.00123110511794	500.00174871262954	500.001932380776
500.00053722839124	500.0012914283528	500.001335639884	500.0011101493811	500.0009229198959	500.0022610361294	500.00217762008583	500.00049655028147	500.0022141374692	500.00095073024625	500.0005228901847	500.0014908590765	500.0026588587761	500.00125254249883	500.0009795947755	500.00209414958886	500.0018057880257	500.0008483600901	500.00080298541855	500.00089746215167	500.00145912640113	500.00152115872305	500.001294112419	500.0020095740477	500.0010243313439	500.0017349154378	500.00174389218654	500.00123110511794	500.00174871262954	500.001932380776
500.00053722839124	500.0012914283528	500.001335639884	500.0011101493811	500.0009229198959	500.0022610361294	500.00217762008583	500.00049655028147	500.0022141374692	500.00089093012315	500.0005228901847	500.0014908590765	500.0026588587761	500.00125254249883	500.0009795947755	500.00209414958886	500.0018057880257	500.0008483600901	500.00080298541855	500.00089746215167	500.00145912640113	500.00152115872305	500.001294112419	500.0020095740477	500.0010243313439	500.00168829217193	500.00174389218654	500.00123110511794	500.00159935955924	500.001932380776
500.00053722839124	500.0012914283528	500.001335639884	500.0011101493811	500.0009229198959	500.0022610361294	500.00217762008583	500.00049655028147	500.0022141374692	500.00089093012315	500.0005228901847	500.0014908590765	500.0026588587761	500.00125254249883	500.0009795947755	500.00209414958886	500.0018057880257	500.0008483600901	500.00080298541855	500.00089746215167	500.00145912640113	500.00152115872305	500.001294112419	500.0020095740477	500.0010243313439	500.00168829217193	500.0016018997971	500.00123110511794	500.00159935955924	500.0018584092631
500.00053722839124	500.0012914283528	500.001335639884	500.0011101493811	500.0009229198959	500.001944794846	500.00217762008583	500.00049655028147	500.0022141374692	500.00089093012315	500.0005228901847	500.0014908590765	500.0026588587761	500.00125254249883	500.0008587802792	500.00209414958886	500.0018057880257	500.0008483600901	500.00080298541855	500.00089746215167	500.00145912640113	500.00152115872305	500.001294112419	500.0020095740477	500.0010243313439	500.00168829217193	500.0016018997971	500.00123110511794	500.00159935955924	500.0018584092631
500.00053722839124	500.0012914283528	500.001335639884	500.0011101493811	500.0009229198959	500.001944794846	500.00217762008583	500.00049655028147	500.0022141374692	500.00089093012315	500.0005228901847	500.0014908590765	500.0026588587761	500.00125254249883	500.0008587802792	500.00209414958886	500.0018057880257	500.0008483600901	500.00080298541855	500.00089746215167	500.00145912640113	500.00152115872305	500.00124919773026	500.0018563103647	500.0010243313439	500.00168829217193	500.0016018997971	500.00123110511794	500.00159935955924	500.0018584092631
500.00053722839124	500.0012914283528	500.001335639884	500.0011101493811	500.0009229198959	500.001944794846	500.00217762008583	500.00049655028147	500.0022141374692	500.00089093012315	500.0005228901847	500.0014908590765	500.0026588587761	500.00125254249883	500.0008587802792	500.0019234514769	500.0018057880257	500.0008483600901	500.00080298541855	500.00089746215167	500.00145912640113	500.00152115872305	500.00124919773026	500.0018563103647	500.0010243313439	500.00168829217193	500.0016018997971	500.00123110511794	500.00159935955924	500.0018584092631
500.0004858247144	500.0012039041355	500.001335639884	500.0011101493811	500.0009229198959	500.001944794846	500.00217762008583	500.00049655028147	500.0022141374692	500.00089093012315	500.0005228901847	500.0013903212824	500.0026588587761	500.00125254249883	500.0008587802792	500.0019234514769	500.0018057880257	500.0008483600901	500.00080298541855	500.00089746215167	500.00145912640113	500.00152115872305	500.00124919773026	500.0018563103647	500.0010243313439	500.00168829217193	500.0016018997971	500.00123110511794	500.00159935955924	500.0018584092631
500.0004858247144	500.0012039041355	500.001335639884	500.0011101493811	500.0009229198959	500.001944794846	500.00217762008583	500.00049655028147	500.0021746792744	500.00089093012315	500.0005228901847	500.0013903212824	500.0026588587761	500.00125254249883	500.0008587802792	500.0019234514769	500.0018057880257	500.0008483600901	500.00080298541855	500.00089746215167	500.00145912640113	500.00152115872305	500.00124919773026	500.0018563103647	500.0010243313439	500.00168829217193	500.0016018997971	500.00123110511794	500.00159935955924	500.0018584092631
500.0004858247144	500.0012039041355	500.001335639884	500.0011101493811	500.0009229198959	500.001944794846	500.00217762008583	500.00049655028147	500.0021746792744	500.00088890534624	500.0005228901847	500.0013903212824	500.0026588587761	500.0012241472498	500.0008587802792	500.0019234514769	500.0016912532994	500.0008483600901	500.00080298541855	500.00089746215167	500.00145912640113	500.001184642171	500.00124919773026	500.0018563103647	500.0010243313439	500.00168829217193	500.0016018997971	500.00123110511794	500.00159935955924	500.0018584092631
500.0004858247144	500.0012039041355	500.001335639884	500.0011101493811	500.0009229198959	500.001944794846	500.00217762008583	500.00049655028147	500.0021746792744	500.00088890534624	500.0005228901847	500.0013903212824	500.00259694179834	500.0012241472498	500.00080897857316	500.0019234514769	500.0016912532994	500.0008483600901	500.00080298541855	500.00089746215167	500.00145912640113	500.001184642171	500.00124919773026	500.0018563103647	500.0010243313439	500.00168829217193	500.0016018997971	500.00123110511794	500.0013860365233	500.00183881419247
500.0004858247144	500.0012039041355	500.001335639884	500.0011101493811	500.00079390584045	500.001944794846	500.00217762008583	500.00049655028147	500.0019276095835	500.00088890534624	500.0005228901847	500.0013903212824	500.00259694179834	500.0012241472498	500.00080897857316	500.0019234514769	500.0016912532994	500.0008483600901	500.00080298541855	500.00084913651597	500.00145912640113	500.001184642171	500.00124919773026	500.0018563103647	500.0010243313439	500.00168829217193	500.0016018997971	500.00123110511794	500.0013860365233	500.00183881419247
500.0004858247144	500.0012039041355	500.001178897717	500.0011101493811	500.00079390584045	500.001944794846	500.00217762008583	500.00049655028147	500.0019276095835	500.00085766813277	500.0005228901847	500.00115565267873	500.00259694179834	500.0012241472498	500.00080897857316	500.0019234514769	500.0016912532994	500.0008483600901	500.00080298541855	500.00084913651597	500.00145912640113	500.001184642171	500.00124919773026	500.00169414155755	500.0010243313439	500.00168829217193	500.0016018997971	500.00123110511794	500.0013860365233	500.00183881419247
500.0004858247144	500.0012039041355	500.001178897717	500.0011101493811	500.00079390584045	500.001944794846	500.00217762008583	500.00049655028147	500.0019276095835	500.00085766813277	500.0005228901847	500.00115565267873	500.00259694179834	500.0012241472498	500.00080897857316	500.0019234514769	500.0016912532994	500.0008483600901	500.00080298541855	500.00074244984614	500.00145912640113	500.001184642171	500.00124919773026	500.00169414155755	500.0010243313439	500.00168829217193	500.0016018997971	500.00123110511794	500.0013860365233	500.00183881419247
500.0004858247144	500.0012039041355	500.001178897717	500.0011101493811	500.00079390584045	500.001944794846	500.00217762008583	500.00049655028147	500.0019276095835	500.00085766813277	500.0004495359124	500.00115565267873	500.00259694179834	500.0012241472498	500.00080897857316	500.0019234514769	500.0016912532994	500.0008483600901	500.00080298541855	500.00074244984614	500.00145912640113	500.001184642171	500.00124919773026	500.00169414155755	500.0010243313439	500.00168829217193	500.0016018997971	500.00123110511794	500.0013860365233	500.00183881419247
500.0004858247144	500.0012039041355	500.001178897717	500.0011101493811	500.00079390584045	500.0018291403719	500.00217762008583	500.00049655028147	500.00164147857095	500.00085766813277	500.0004495359124	500.00115565267873	500.00221691629145	500.0012241472498	500.00080897857316	500.0019234514769	500.0016912532994	500.0008483600901	500.00080298541855	500.00074244984614	500.00145912640113	500.001184642171	500.00124919773026	500.00169414155755	500.0010243313439	500.00168829217193	500.0016018997971	500.00120982810085	500.0013860365233	500.00180451797814
500.0004858247144	500.0012039041355	500.001178897717	500.0011101493811	500.00079390584045	500.0018291403719	500.00217762008583	500.00049655028147	500.00164147857095	500.00085766813277	500.0004495359124	500.00115565267873	500.00221691629145	500.0012241472498	500.00080897857316	500.0019234514769	500.0016912532994	500.0008483600901	500.00080298541855	500.00074244984614	500.00145912640113	500.001184642171	500.00124919773026	500.00169414155755	500.0010243313439	500.0014537426323	500.0016018997971	500.00120982810085	500.0013860365233	500.00180451797814
500.0004858247144	500.0012039041355	500.001178897717	500.0011101493811	500.00079390584045	500.0018291403719	500.00217762008583	500.00049655028147	500.00164147857095	500.00085766813277	500.0004495359124	500.00115565267873	500.00221691629145	500.0012241472498	500.00080897857316	500.0019234514769	500.0016912532994	500.0008483600901	500.00080298541855	500.00074244984614	500.00145912640113	500.001184642171	500.00124919773026	500.00169414155755	500.0010243313439	500.0014537426323	500.0016018997971	500.00120982810085	500.0013860365233	500.00180451797814
500.0004858247144	500.0012039041355	500.001178897717	500.0011101493811	500.00079390584045	500.0018291403719	500.00217762008583	500.00049655028147	500.00134842556963	500.00085766813277	500.0004495359124	500.00115565267873	500.00221691629145	500.0012241472498	500.00080897857316	500.0019234514769	500.0016912532994	500.0008483600901	500.00080298541855	500.00074244984614	500.00145912640113	500.001184642171	500.00124919773026	500.00169414155755	500.0010243313439	500.0014537426323	500.0016018997971	500.00120982810085	500.0013860365233	500.00180451797814
500.0004858247144	500.001203041325	500.001178897717	500.0011101493811	500.00079390584045	500.0018291403719	500.00217762008583	500.00049655028147	500.00134842556963	500.00085766813277	500.0004495359124	500.00115565267873	500.00184466872525	500.0012241472498	500.00080897857316	500.0015520489089	500.0016912532994	500.0008483600901	500.00080298541855	500.00074244984614	500.00145912640113	500.001184642171	500.00124919773026	500.00169414155755	500.0010243313439	500.0014537426323	500.0016018997971	500.00120982810085	500.0013860365233	500.00180451797814
500.0004858247144	500.00114540944	500.001178897717	500.0011101493811	500.00079390584045	500.0018291403719	500.00217762008583	500.00049655028147	500.00134842556963	500.00085766813277	500.0004495359124	500.00115565267873	500.00184466872525	500.0012241472498	500.00080897857316	500.0015520489089	500.0016912532994	500.0008483600901	500.00080298541855	500.00074244984614	500.00145912640113	500.001184642171	500.00124919773026	500.0016858029235	500.0010243313439	500.0014537426323	500.0016018997971	500.00120982810085	500.0013860365233	500.00180451797814
500.0004858247144	500.00114540944	500.001178897717	500.0011101493811	500.00079390584045	500.0018291403719	500.00217762008583	500.00049655028147	500.00134842556963	500.00085766813277	500.0004495359124	500.00115565267873	500.00184466872525	500.0012241472498	500.00080897857316	500.0015520489089	500.0016912532994	500.0008483600901	500.00074275045284	500.00074244984614	500.00145912640113	500.001184642171	500.00123984562265	500.0016858029235	500.0010152280361	500.0014537426323	500.0016018997971	500.00120982810085	500.0013860365233	500.00180451797814
500.0004858247144	500.00114540944	500.001178897717	500.0011101493811	500.00079390584045	500.0017481295085	500.00217762008583	500.00049655028147	500.00134842556963	500.00085766813277	500.0004495359124	500.00115565267873	500.00184466872525	500.0012241472498	500.00080897857316	500.0015520489089	500.0016912532994	500.0008483600901	500.00074275045284	500.00074244984614	500.00145912640113	500.001184642171	500.00123984562265	500.0016858029235	500.0010152280361	500.0014537426323	500.0016018997971	500.00120982810085	500.0013860365233	500.00180451797814
500.0004858247144	500.00114540944	500.001178897717	500.0011101493811	500.00079390584045	500.0015724136255	500.00217762008583	500.00049655028147	500.00134842556963	500.00085766813277	500.0004495359124	500.00115565267873	500.00184466872525	500.0012241472498	500.00080897857316	500.0015520489089	500.0016912532994	500.0008483600901	500.00074275045284	500.00074244984614	500.00145912640113	500.001184642171	500.00123984562265	500.0016858029235	500.0010152280361	500.0014537426323	500.0016018997971	500.00120982810085	500.0013860365233	500.0017788855659
500.0004858247144	500.00114540944	500.001178897717	500.0011101493811	500.00079390584045	500.0015724136255	500.00217762008583	500.00049655028147	500.00134842556963	500.00085766813277	500.0004495359124	500.00115565267873	500.00184466872525	500.0012241472498	500.00080897857316	500.0015520489089	500.0016912532994	500.0008483600901	500.00074275045284	500.00074244984614	500.00145912640113	500.001184642171	500.00123984562265	500.0016858029235	500.0010152280361	500.0014537426323	500.0016018997971	500.00120982810085	500.0013860365233	500.0017788855659
500.0004858247144	500.00114540944	500.001178897717	500.0011101493811	500.00079390584045	500.0015724136255	500.00217762008583	500.00049655028147	500.00134842556963	500.00085766813277	500.0003997320124	500.00115565267873	500.00184466872525	500.0012241472498	500.00080897857316	500.0015520489089	500.0016912532994	500.00080648999534	500.00074275045284	500.00074244984614	500.00145912640113	500.00114066846646	500.00123984562265	500.0016858029235	500.0010152280361	500.0014537426323	500.0016018997971	500.00120982810085	500.0013860365233	500.0017788855659
500.0004858247144	500.00114540944	500.001178897717	500.0011101493811	500.00079390584045	500.0015724136255	500.00217762008583	500.0003282090856	500.00134842556963	500.00085766813277	500.0003997320124	500.0010407882308	500.00184466872525	500.0012241472498	500.00080897857316	500.0015520489089	500.0016912532994	500.00080648999534	500.00074275045284	500.00074244984614	500.00145912640113	500.00114066846646	500.00123984562265	500.0016858029235	500.00098412690494	500.0014537426323	500.00155977325517	500.00120982810085	500.0013860365233	500.0017788855659
500.0004858247144	500.00114540944	500.001178897717	500.0011101493811	500.00079390584045	500.0015724136255	500.00217762008583	500.0003282090856	500.00134842556963	500.00085766813277	500.0003997320124	500.0010407882308	500.00184466872525	500.0012241472498	500.00079379684314	500.0015520489089	500.0016912532994	500.00080648999534	500.00074275045284	500.00074244984614	500.00145912640113	500.00114066846646	500.00123984562265	500.0016858029235	500.00098412690494	500.0014537426323	500.00155977325517	500.00120982810085	500.0013860365233	500.0017788855659
500.0004858247144	500.00114540944	500.001178897717	500.0011101493811	500.00079390584045	500.0015123899058	500.00217762008583	500.0003282090856	500.00134842556963	500.00085766813277	500.0003997320124	500.0010407882308	500.00184466872525	500.0012241472498	500.00079379684314	500.0015520489089	500.0016912532994	500.00080648999534	500.00074275045284	500.00074244984614	500.00145912640113	500.00114066846646	500.00123984562265	500.0016858029235	500.00098412690494	500.0014537426323	500.00155977325517	500.00120982810085	500.0013860365233	500.0017788855659
500.0004858247144	500.00114540944	500.001178897717	500.0011101493811	500.00079390584045	500.0015123899058	500.00217762008583	500.0003282090856	500.00134842556963	500.00085766813277	500.0003997320124	500.0010407882308	500.00137304193294	500.0012241472498	500.00079379684314	500.0015358514289	500.0016912532994	500.00080648999534	500.00074275045284	500.00074244984614	500.00145912640113	500.00114066846646	500.00123984562265	500.0016858029235	500.00098412690494	500.0014537426323	500.00155977325517	500.00120982810085	500.0013860365233	500.00133925002257
500.0004858247144	500.00114540944	500.00108225493227	500.0011101493811	500.0007483226811	500.0015123899058	500.00217762008583	500.0003282090856	500.00134842556963	500.00085766813277	500.0003997320124	500.0010407882308	500.00137304193294	500.0012241472498	500.00079379684314	500.00114159433804	500.0016912532994	500.00080648999534	500.00074275045284	500.00074244984614	500.00145912640113	500.00114066846646	500.00123984562265	500.0016858029235	500.00098412690494	500.0014537426323	500.00155977325517	500.00120982810085	500.0013860365233	500.00133925002257
500.0004858247144	500.00114540944	500.00108225493227	500.0011101493811	500.0007483226811	500.0015123899058	500.00217762008583	500.0003282090856	500.00134842556963	500.00085766813277	500.0003997320124	500.0010407882308	500.00137304193294	500.0012241472498	500.00079379684314	500.00114159433804	500.0016912532994	500.00080648999534	500.00074275045284	500.00074244984614	500.00145912640113	500.00114066846646	500.00123984562265	500.0016858029235	500.00098412690494	500.0014537426323	500.00124177371725	500.00120982810085	500.0013860365233	500.00133925002257
500.00048253520004	500.00114540944	500.00108225493227	500.0011101493811	500.0007483226811	500.0015123899058	500.00217762008583	500.0003282090856	500.00134842556963	500.00085766813277	500.0003997320124	500.0010407882308	500.00137304193294	500.0012241472498	500.00079379684314	500.00114159433804	500.0016912532994	500.00080648999534	500.00074275045284	500.00074244984614	500.00145912640113	500.00114066846646	500.00123984562265	500.00152910480546	500.00098412690494	500.0014537426323	500.00124177371725	500.00120982810085	500.0013860365233	500.00133925002257
500.00048253520004	500.00114540944	500.00108225493227	500.0011101493811	500.0007483226811	500.0015123899058	500.00217762008583	500.0003282090856	500.00125332494855	500.00085766813277	500.0003997320124	500.0010407882308	500.00137304193294	500.0012241472498	500.00079379684314	500.00114159433804	500.0016912532994	500.00080648999534	500.00074275045284	500.00074244984614	500.00145912640113	500.00114066846646	500.0012074710312	500.00152910480546	500.00098412690494	500.0014537426323	500.00124177371725	500.00120982810085	500.00135468202046	500.00133925002257
500.00048253520004	500.00114540944	500.00108225493227	500.0011101493811	500.00069277970937	500.0015123899058	500.00217762008583	500.0003282090856	500.00125332494855	500.00085766813277	500.0003997320124	500.0010407882308	500.00137304193294	500.0012241472498	500.00079379684314	500.00114159433804	500.0016912532994	500.00080648999534	500.00074275045284	500.00074244984614	500.00145912640113	500.00114066846646	500.0012074710312	500.00152910480546	500.00098412690494	500.0014537426323	500.00124177371725	500.00120982810085	500.00135468202046	500.00133925002257
500.00048253520004	500.00114540944	500.00108225493227	500.0011101493811	500.00069277970937	500.0015123899058	500.00217762008583	500.000326957795	500.00125332494855	500.00085766813277	500.0003997320124	500.0010407882308	500.00137304193294	500.0012241472498	500.00079379684314	500.00114159433804	500.0016912532994	500.00080648999534	500.00074275045284	500.00074244984614	500.00145912640113	500.00114066846646	500.0012074710312	500.00152910480546	500.0009209425824	500.0014537426323	500.00124177371725	500.00120982810085	500.00135468202046	500.00133925002257
500.00048253520004	500.00114540944	500.00103017966745	500.0011101493811	500.00069277970937	500.0015123899058	500.00217762008583	500.000326957795	500.00125332494855	500.00059517336007	500.0003997320124	500.0010407882308	500.00137304193294	500.0012241472498	500.00079379684314	500.00114159433804	500.0016912532994	500.00080648999534	500.0006744384333	500.00074244984614	500.00145912640113	500.00114066846646	500.00108265479787	500.00152910480546	500.0009209425824	500.0014537426323	500.00124177371725	500.00120982810085	500.00135468202046	500.00133925002257
500.00048253520004	500.00114540944	500.00103017966745	500.0011101493811	500.00069277970937	500.0015123899058	500.00217762008583	500.000326957795	500.00125332494855	500.00059517336007	500.0003997320124	500.0010407882308	500.00137304193294	500.0012241472498	500.00079379684314	500.00114159433804	500.0016912532994	500.00080648999534	500.0006744384333	500.00074244984614	500.00145912640113	500.00114066846646	500.00108265479787	500.0014131889563	500.0009209425824	500.0014537426323	500.0011790699035	500.00120982810085	500.00135468202046	500.00133925002257
500.00048253520004	500.00114540944	500.00103017966745	500.0011101493811	500.00069277970937	500.0015123899058	500.00217762008583	500.000326957795	500.00125332494855	500.00059517336007	500.0003997320124	500.0010407882308	500.00137304193294	500.0012241472498	500.00079379684314	500.00114159433804	500.0016912532994	500.00080648999534	500.0006744384333	500.00074244984614	500.00145912640113	500.00114066846646	500.00108265479787	500.0014131889563	500.0009209425824	500.0010341350554	500.0011790699035	500.00120982810085	500.00135468202046	500.00133925002257
500.00048253520004	500.00114540944	500.00103017966745	500.0011101493811	500.00069277970937	500.0015123899058	500.00217762008583	500.000326957795	500.00125332494855	500.00059517336007	500.0003997320124	500.0010407882308	500.00137304193294	500.0012241472498	500.00079379684314	500.00114159433804	500.0016912532994	500.00080648999534	500.0006744384333	500.00074244984614	500.00145912640113	500.00114066846646	500.00108265479787	500.0014131889563	500.0009209425824	500.0010341350554	500.0011790699035	500.00120982810085	500.00135468202046	500.00133925002257
500.00048253520004	500.00114540944	500.00099389311185	500.0011101493811	500.00069277970937	500.0015123899058	500.00217762008583	500.000326957795	500.00125332494855	500.00059517336007	500.0003997320124	500.0010407882308	500.00127542599364	500.0012241472498	500.00079379684314	500.00114159433804	500.0016912532994	500.00080648999534	500.0006744384333	500.00074244984614	500.00145912640113	500.00114066846646	500.00108265479787	500.0014131889563	500.0009209425824	500.0010341350554	500.0011790699035	500.00120982810085	500.00135468202046	500.00133925002257
500.00048253520004	500.00114540944	500.00099389311185	500.0011101493811	500.00069277970937	500.0015123899058	500.00217762008583	500.000326957795	500.00125332494855	500.00059517336007	500.0003997320124	500.0010407882308	500.00127542599364	500.0009669601905	500.00079379684314	500.00114159433804	500.0016912532994	500.00080648999534	500.0006744384333	500.00074244984614	500.00145912640113	500.00114066846646	500.00108265479787	500.0014131889563	500.0009209425824	500.0010341350554	500.0011790699035	500.00120982810085	500.00135468202046	500.00133925002257
500.00048253520004	500.00114540944	500.00099389311185	500.0011101493811	500.00069277970937	500.0015123899058	500.00217762008583	500.000326957795	500.00125332494855	500.00059517336007	500.000390090665	500.0010407882308	500.00127542599364	500.0009669601905	500.00079379684314	500.00114159433804	500.0016912532994	500.00080648999534	500.0006744384333	500.00074244984614	500.00145912640113	500.00114066846646	500.00108265479787	500.0014131889563	500.0009209425824	500.0010341350554	500.0011790699035	500.00120982810085	500.00135468202046	500.00133925002257
500.00048253520004	500.00114540944	500.00099389311185	500.0011101493811	500.00069277970937	500.0015123899058	500.00217762008583	500.000326957795	500.00125332494855	500.00059517336007	500.000390090665	500.0010407882308	500.00127542599364	500.0009081395301	500.00079379684314	500.00114159433804	500.0016912532994	500.00080648999534	500.0006744384333	500.00074244984614	500.00145912640113	500.00114066846646	500.00108265479787	500.0014131889563	500.0009209425824	500.0010341350554	500.0011790699035	500.00120982810085	500.00122224797985	500.00133925002257
500.00048253520004	500.00114540944	500.00099389311185	500.0011101493811	500.00069277970937	500.0015123899058	500.00217762008583	500.000326957795	500.00125332494855	500.0005604894873	500.000390090665	500.0010407882308	500.00127542599364	500.0009081395301	500.00079379684314	500.00114159433804	500.0016912532994	500.00080648999534	500.0006744384333	500.00074244984614	500.00145912640113	500.00114066846646	500.00108265479787	500.0014131889563	500.0009209425824	500.0010341350554	500.0011790699035	500.00120982810085	500.00122224797985	500.00133925002257
500.00048253520004	500.00114540944	500.00099389311185	500.0011101493811	500.00069277970937	500.0015123899058	500.00217762008583	500.000326957795	500.00118158868037	500.0005604894873	500.000390090665	500.0010407882308	500.00127542599364	500.0009081395301	500.00079379684314	500.00114159433804	500.0016912532994	500.00080648999534	500.0006744384333	500.00074244984614	500.00145912640113	500.00114066846646	500.00108265479787	500.0014131889563	500.0009209425824	500.0010341350554	500.0011790699035	500.00120982810085	500.00122224797985	500.00133925002257
500.00048253520004	500.00114540944	500.00099389311185	500.0011101493811	500.00069277970937	500.0015123899058	500.00217762008583	500.000326957795	500.00118158868037	500.0005604894873	500.000390090665	500.0010407882308	500.00127542599364	500.0009081395301	500.00079379684314	500.00114159433804	500.0016912532994	500.00080648999534	500.0006744384333	500.00074244984614	500.00145912640113	500.00114066846646	500.00108265479787	500.0014131889563	500.0009209425824	500.0010341350554	500.0011790699035	500.00120982810085	500.00122224797985	500.00133925002257
500.00048253520004	500.00114540944	500.00099389311185	500.0011101493811	500.00069277970937	500.0015123899058	500.00217762008583	500.000326957795	500.00118158868037	500.0005604894873	500.000390090665	500.0010407882308	500.00127542599364	500.0009081395301	500.00079379684314	500.00114159433804	500.0016912532994	500.00080648999534	500.0006744384333	500.00074244984614	500.00145912640113	500.00114066846646	500.00108265479787	500.0014131889563	500.0009209425824	500.0010341350554	500.0011790699035	500.00120982810085	500.00122224797985	500.00133925002257
500.00048253520004	500.00114540944	500.00099389311185	500.0011101493811	500.00069277970937	500.0015123899058	500.00217762008583	500.000326957795	500.00111222279725	500.0005604894873	500.000390090665	500.0010407882308	500.00127542599364	500.0009081395301	500.00079379684314	500.00114159433804	500.0016912532994	500.00080648999534	500.0006744384333	500.00074244984614	500.00145912640113	500.00114066846646	500.00108265479787	500.0014131889563	500.0009209425824	500.0010341350554	500.0011790699035	500.00120982810085	500.00122224797985	500.00133925002257
500.00048253520004	500.00114540944	500.00099389311185	500.0011101493811	500.00069277970937	500.0015123899058	500.00217762008583	500.000326957795	500.00111222279725	500.0005604894873	500.000390090665	500.0010407882308	500.00127542599364	500.0009081395301	500.00079379684314	500.00114159433804	500.0016912532994	500.00080648999534	500.0006744384333	500.00074244984614	500.00145912640113	500.00114066846646	500.00108265479787	500.0014131889563	500.0009209425824	500.0010341350554	500.0011790699035	500.00120982810085	500.00122224797985	500.00133925002257
500.00048253520004	500.00114540944	500.00099389311185	500.0011101493811	500.00069277970937	500.0015123899058	500.00217762008583	500.000326957795	500.00111222279725	500.0005604894873	500.000390090665	500.0010407882308	500.00127542599364	500.0009081395301	500.00079379684314	500.00114159433804	500.0016912532994	500.00080648999534	500.0006091719213	500.00074244984614	500.00145912640113	500.001029798698	500.00108265479787	500.0014131889563	500.0009209425824	500.0010341350554	500.0011790699035	500.00120982810085	500.00122224797985	500.00133925002257
500.00048253520004	500.00114540944	500.00099389311185	500.0011101493811	500.00069277970937	500.0015123899058	500.00217762008583	500.000326957795	500.00111222279725	500.0005604894873	500.000390090665	500.0010407882308	500.00127542599364	500.0009081395301	500.00079379684314	500.00114159433804	500.0016912532994	500.00080648999534	500.0006091719213	500.00074244984614	500.00145912640113	500.001029798698	500.00108265479787	500.0014131889563	500.0009209425824	500.0010341350554	500.0011790699035	500.00120982810085	500.00122224797985	500.00133925002257
500.00048253520004	500.00114540944	500.00099389311185	500.0011101493811	500.00069277970937	500.0015123899058	500.00217762008583	500.000326957795	500.00111222279725	500.0005604894873	500.000390090665	500.0010407882308	500.00127542599364	500.0009081395301	500.00079379684314	500.00114159433804	500.0016912532994	500.00080648999534	500.0006091719213	500.00074244984614	500.00145912640113	500.001029798698	500.00108265479787	500.0014131889563	500.0009209425824	500.0010341350554	500.0011790699035	500.00120982810085	500.00122224797985	500.00133925002257
500.00048253520004	500.0009922503768	500.00099389311185	500.0011101493811	500.00069277970937	500.0015123899058	500.00217762008583	500.000326957795	500.00111222279725	500.0005604894873	500.000390090665	500.0010407882308	500.00127542599364	500.0009081395301	500.00079379684314	500.00114159433804	500.0016912532994	500.00080648999534	500.0006091719213	500.00074244984614	500.00145912640113	500.001029798698	500.00108265479787	500.0014131889563	500.0009209425824	500.0010341350554	500.0011790699035	500.00120982810085	500.00122224797985	500.00133925002257
500.00048253520004	500.0009922503768	500.00099389311185	500.0011101493811	500.00069277970937	500.0015123899058	500.00217762008583	500.000326957795	500.00111222279725	500.0005132676844	500.000390090665	500.0010407882308	500.00127542599364	500.0009081395301	500.00079379684314	500.00114159433804	500.0016912532994	500.00080648999534	500.0006091719213	500.00074244984614	500.00145912640113	500.001029798698	500.00108265479787	500.0011017031044	500.0009209425824	500.0010341350554	500.0011790699035	500.00120982810085	500.00122224797985	500.00133925002257
500.00048253520004	500.0009922503768	500.00099389311185	500.0011101493811	500.00069277970937	500.0015123899058	500.00217762008583	500.00028567087213	500.00111222279725	500.0005132676844	500.000390090665	500.0010407882308	500.00127542599364	500.0009081395301	500.00079379684314	500.00114159433804	500.0016912532994	500.00080648999534	500.0006091719213	500.00074244984614	500.00145912640113	500.001029798698	500.00108265479787	500.0011017031044	500.0009209425824	500.0010341350554	500.00107091905375	500.00120982810085	500.00122224797985	500.00133925002257
500.00048253520004	500.0009922503768	500.00099389311185	500.0011101493811	500.00069277970937	500.00145292067737	500.00217762008583	500.00028567087213	500.00111222279725	500.0005132676844	500.000390090665	500.0010407882308	500.00127542599364	500.0009081395301	500.00079379684314	500.00114159433804	500.0015580658164	500.00080648999534	500.0006091719213	500.00074244984614	500.00145912640113	500.001029798698	500.00108265479787	500.0011017031044	500.0009209425824	500.0010341350554	500.00107091905375	500.00120982810085	500.00122224797985	500.00133925002257
500.00042561319293	500.0009922503768	500.00099389311185	500.0011101493811	500.00069277970937	500.00145292067737	500.0021089914365	500.00028567087213	500.00111222279725	500.0005132676844	500.000390090665	500.0010407882308	500.001184187817	500.0009081395301	500.00079379684314	500.00114159433804	500.0015580658164	500.00068959065584	500.0006091719213	500.00074244984614	500.00145912640113	500.001029798698	500.00108265479787	500.0011017031044	500.0009209425824	500.0010341350554	500.00107091905375	500.00120982810085	500.001196891137	500.00133925002257
500.00042561319293	500.0009922503768	500.00099389311185	500.0011101493811	500.00069277970937	500.00145292067737	500.0021089914365	500.00028567087213	500.00111222279725	500.0005132676844	500.000390090665	500.0010407882308	500.001184187817	500.0009081395301	500.00079379684314	500.00114159433804	500.00150087339233	500.00068959065584	500.0006091719213	500.00074244984614	500.00145912640113	500.001029798698	500.00108265479787	500.0011017031044	500.0009209425824	500.0010341350554	500.00107091905375	500.00120982810085	500.001196891137	500.00133925002257
500.00042561319293	500.0009922503768	500.00099389311185	500.0011101493811	500.00069277970937	500.00145292067737	500.0021089914365	500.00028567087213	500.00111222279725	500.0005132676844	500.000390090665	500.0010407882308	500.001184187817	500.0009081395301	500.00079379684314	500.00114159433804	500.00150087339233	500.00068959065584	500.0006091719213	500.00063949918206	500.00145912640113	500.001029798698	500.00108265479787	500.0011017031044	500.0009209425824	500.0010341350554	500.00107091905375	500.00120982810085	500.001196891137	500.00133925002257
500.00042561319293	500.0009922503768	500.00099389311185	500.0011101493811	500.00069277970937	500.00145292067737	500.0021089914365	500.00028567087213	500.00111222279725	500.0005132676844	500.000390090665	500.0010407882308	500.001184187817	500.0009081395301	500.00079379684314	500.00114159433804	500.00150087339233	500.00068959065584	500.0005569053196	500.00063949918206	500.00145912640113	500.001029798698	500.00108265479787	500.0011017031044	500.0009209425824	500.0010341350554	500.00107091905375	500.00120982810085	500.001196891137	500.00133925002257
500.00042561319293	500.0009922503768	500.00099389311185	500.0011101493811	500.00069277970937	500.00145292067737	500.0021089914365	500.00028567087213	500.00111222279725	500.0005132676844	500.000390090665	500.0010407882308	500.001184187817	500.0009081395301	500.00079379684314	500.00114159433804	500.00150087339233	500.00068959065584	500.0005569053196	500.00063949918206	500.00145912640113	500.001029798698	500.00108265479787	500.0011017031044	500.0009209425824	500.0010341350554	500.00107091905375	500.00120982810085	500.001196891137	500.00133925002257
500.00042561319293	500.0009922503768	500.00099389311185	500.00083860769763	500.00069277970937	500.00145292067737	500.0021089914365	500.00028567087213	500.00111222279725	500.0005132676844	500.000390090665	500.0010407882308	500.001184187817	500.0009081395301	500.00079379684314	500.00114159433804	500.0014830850476	500.00068959065584	500.0005569053196	500.0006097023844	500.00145912640113	500.001029798698	500.00108265479787	500.0011017031044	500.0009209425824	500.0010341350554	500.00107091905375	500.00120982810085	500.001196891137	500.00133925002257
500.00042561319293	500.0009922503768	500.00099389311185	500.00083860769763	500.00069277970937	500.00145292067737	500.0021089914365	500.00028567087213	500.00111222279725	500.0005132676844	500.000390090665	500.0010407882308	500.001184187817	500.0009081395301	500.00073784667717	500.00114159433804	500.0014830850476	500.00068332551183	500.0005569053196	500.0006097023844	500.0011703186092	500.001029798698	500.00108265479787	500.0011017031044	500.0009209425824	500.0010341350554	500.00107091905375	500.00120982810085	500.001196891137	500.00133925002257
500.00042561319293	500.0009922503768	500.00099389311185	500.00083860769763	500.00069277970937	500.00145292067737	500.0021089914365	500.00028567087213	500.00111222279725	500.0005132676844	500.000390090665	500.0010407882308	500.001184187817	500.0009081395301	500.00073784667717	500.00114159433804	500.0014830850476	500.00068332551183	500.0005569053196	500.0006097023844	500.0011703186092	500.001029798698	500.00108265479787	500.0011017031044	500.0009209425824	500.0010341350554	500.00107091905375	500.00120982810085	500.001196891137	500.00133925002257
500.00042561319293	500.0009922503768	500.00099389311185	500.00083860769763	500.00069277970937	500.00145292067737	500.0021089914365	500.00028567087213	500.00111222279725	500.0005132676844	500.0003243714116	500.0010407882308	500.001184187817	500.0009081395301	500.00073784667717	500.00114159433804	500.0014830850476	500.00064270335037	500.0005569053196	500.0006097023844	500.0011703186092	500.001029798698	500.00108265479787	500.0011017031044	500.0009209425824	500.0010341350554	500.00107091905375	500.00120982810085	500.001196891137	500.00133925002257
500.00042561319293	500.0009922503768	500.00099389311185	500.00083860769763	500.00069277970937	500.00145292067737	500.0021089914365	500.00028567087213	500.00111222279725	500.0005132676844	500.0003243714116	500.0009547802697	500.001184187817	500.0009081395301	500.00073784667717	500.00114159433804	500.0014830850476	500.00064270335037	500.0005569053196	500.0006097023844	500.0011703186092	500.001029798698	500.00108265479787	500.0011017031044	500.0009209425824	500.0010341350554	500.00107091905375	500.00120982810085	500.001196891137	500.00133925002257
500.00042561319293	500.0009922503768	500.00099389311185	500.00083860769763	500.00069277970937	500.00145292067737	500.0021089914365	500.0002488583247	500.00111222279725	500.0005132676844	500.0003243714116	500.0009547802697	500.001184187817	500.0009081395301	500.00073784667717	500.00114159433804	500.0014830850476	500.00064270335037	500.0005569053196	500.0006097023844	500.0011703186092	500.001029798698	500.00108265479787	500.0011017031044	500.0009209425824	500.00098172686273	500.00107091905375	500.00120982810085	500.001196891137	500.00133925002257
500.00042561319293	500.0009922503768	500.00099389311185	500.00083860769763	500.0005689813223	500.00145292067737	500.0021089914365	500.0002488583247	500.00111222279725	500.0005132676844	500.0003243714116	500.0009547802697	500.001184187817	500.0009081395301	500.00073784667717	500.00114159433804	500.0014830850476	500.00064270335037	500.0005569053196	500.0006097023844	500.0011703186092	500.001029798698	500.00108265479787	500.0011017031044	500.0009209425824	500.00098172686273	500.00107091905375	500.00120982810085	500.001196891137	500.00133925002257
500.00042561319293	500.0009922503768	500.00099389311185	500.00083860769763	500.0005689813223	500.00145292067737	500.0021089914365	500.0002488583247	500.00111222279725	500.0005132676844	500.0003243714116	500.0009547802697	500.001184187817	500.0009081395301	500.00073784667717	500.00114159433804	500.00144203815694	500.00064270335037	500.0005569053196	500.0006097023844	500.0011703186092	500.001029798698	500.00108265479787	500.0011017031044	500.0009209425824	500.00098172686273	500.00107091905375	500.00120982810085	500.001196891137	500.00133925002257
500.00042561319293	500.0009922503768	500.00099389311185	500.00083860769763	500.0005689813223	500.00145292067737	500.0021089914365	500.0002488583247	500.00111222279725	500.0005132676844	500.0003243714116	500.0009547802697	500.001184187817	500.0009081395301	500.00073784667717	500.00114159433804	500.0012900564004	500.00064270335037	500.0005569053196	500.0006097023844	500.0009747628798	500.001029798698	500.00108265479787	500.0011017031044	500.0009209425824	500.00098172686273	500.00107091905375	500.00120982810085	500.001196891137	500.00133925002257
500.00042561319293	500.0009922503768	500.00099389311185	500.00083860769763	500.0005689813223	500.00145292067737	500.0020519208859	500.0002488583247	500.00111222279725	500.0005132676844	500.0003243714116	500.0009547802697	500.001184187817	500.0009081395301	500.00073784667717	500.00114159433804	500.0012900564004	500.00064270335037	500.0005569053196	500.0006097023844	500.0009747628798	500.001029798698	500.00103359524286	500.0011017031044	500.0007636711989	500.0009574097811	500.00085887992464	500.00120982810085	500.001196891137	500.00133925002257
500.00042561319293	500.0009922503768	500.00099389311185	500.00083860769763	500.0005689813223	500.00145292067737	500.0020519208859	500.0002488583247	500.00111222279725	500.0005132676844	500.0003243714116	500.0009547802697	500.001184187817	500.0009081395301	500.00068971188114	500.00114159433804	500.0012900564004	500.00064270335037	500.0005569053196	500.0006097023844	500.0009747628798	500.001029798698	500.00103359524286	500.0011017031044	500.0007636711989	500.0009574097811	500.00085887992464	500.00120982810085	500.001196891137	500.00133925002257
500.00042561319293	500.0009922503768	500.00099389311185	500.00083860769763	500.0005689813223	500.00145292067737	500.0020519208859	500.0002488583247	500.00111222279725	500.0005132676844	500.0003243714116	500.0009547802697	500.001184187817	500.0009081395301	500.00068971188114	500.00114159433804	500.0012900564004	500.00064270335037	500.0005569053196	500.0006097023844	500.0009747628798	500.001029798698	500.00081484889125	500.0011017031044	500.0007636711989	500.0009574097811	500.00085887992464	500.00120982810085	500.001196891137	500.00133925002257
500.00042561319293	500.0009922503768	500.00099389311185	500.00083860769763	500.0005689813223	500.00145292067737	500.0020519208859	500.0002488583247	500.00111222279725	500.0005132676844	500.0003243714116	500.0009547802697	500.001184187817	500.0009081395301	500.00068971188114	500.00114159433804	500.0012900564004	500.00064270335037	500.0005569053196	500.0006097023844	500.0009747628798	500.001029798698	500.00081484889125	500.0011017031044	500.0007636711989	500.0009574097811	500.00085887992464	500.00120982810085	500.001196891137	500.00128953555964
500.00042561319293	500.0009922503768	500.00099389311185	500.00083860769763	500.0005689813223	500.00145292067737	500.00174883447033	500.0002488583247	500.00111222279725	500.0005132676844	500.0003243714116	500.0009547802697	500.001184187817	500.0009081395301	500.00068971188114	500.00114159433804	500.0012900564004	500.00064270335037	500.0005569053196	500.0006097023844	500.0009747628798	500.001029798698	500.00081484889125	500.0011017031044	500.0007636711989	500.0009574097811	500.00085887992464	500.00120982810085	500.001196891137	500.00124129868914
500.00042561319293	500.0009922503768	500.00099389311185	500.00083860769763	500.0005689813223	500.00145292067737	500.00174883447033	500.0002488583247	500.00108430125005	500.0005132676844	500.0003243714116	500.0009547802697	500.001184187817	500.0009081395301	500.00068971188114	500.00114159433804	500.0012900564004	500.00064270335037	500.0005569053196	500.0006097023844	500.0009747628798	500.001029798698	500.00081484889125	500.0011017031044	500.0007636711989	500.0009574097811	500.00085887992464	500.00107084291415	500.001196891137	500.00124129868914
500.00042561319293	500.0009922503768	500.00099389311185	500.00083860769763	500.0005689813223	500.00145292067737	500.00174883447033	500.0002488583247	500.00108430125005	500.0005132676844	500.0003243714116	500.0009547802697	500.001184187817	500.0009081395301	500.00068971188114	500.00114159433804	500.0012900564004	500.00064270335037	500.0005569053196	500.0006097023844	500.0009747628798	500.001029798698	500.00081484889125	500.0011017031044	500.0007636711989	500.0009574097811	500.00085887992464	500.00107084291415	500.001110901827	500.00124129868914
500.00042561319293	500.0009922503768	500.00099389311185	500.00083860769763	500.0005689813223	500.00145288050567	500.00174883447033	500.0002488583247	500.00108430125005	500.0005132676844	500.0003243714116	500.0009547802697	500.001184187817	500.0009081395301	500.00068971188114	500.00114159433804	500.0012900564004	500.00064270335037	500.0005569053196	500.0006097023844	500.0009747628798	500.001029798698	500.00081484889125	500.0011017031044	500.0007636711989	500.0009574097811	500.00085887992464	500.00107084291415	500.001110901827	500.00124129868914
500.00042561319293	500.0009922503768	500.00099389311185	500.00083860769763	500.0005689813223	500.00145288050567	500.00174883447033	500.0002488583247	500.00108430125005	500.0005132676844	500.0003243714116	500.0009547802697	500.001184187817	500.0009081395301	500.00068971188114	500.00114159433804	500.0012900564004	500.00064270335037	500.0005569053196	500.0006097023844	500.0009747628798	500.001029798698	500.00081484889125	500.0011017031044	500.0007636711989	500.0009574097811	500.00085887992464	500.00107084291415	500.001110901827	500.00124129868914
500.00042561319293	500.0009295616172	500.00099389311185	500.00083860769763	500.0005689813223	500.00145288050567	500.00174883447033	500.0002488583247	500.00108430125005	500.0005132676844	500.0003243714116	500.0009547802697	500.001184187817	500.0009081395301	500.00055014033336	500.00114159433804	500.0012900564004	500.00064270335037	500.0005569053196	500.0006097023844	500.0009747628798	500.001029798698	500.00081484889125	500.00082821017446	500.0007636711989	500.0009574097811	500.00085887992464	500.00107084291415	500.001110901827	500.00124129868914
500.00042561319293	500.0009295616172	500.00099389311185	500.00083860769763	500.0005689813223	500.00145288050567	500.00174883447033	500.0002488583247	500.00108430125005	500.0005132676844	500.0003243714116	500.0009547802697	500.001184187817	500.0009081395301	500.00055014033336	500.00114159433804	500.0012900564004	500.00064270335037	500.0005569053196	500.0006097023844	500.0009747628798	500.0010156794507	500.00081484889125	500.00082821017446	500.0007636711989	500.0009574097811	500.00085887992464	500.00107084291415	500.001110901827	500.00124129868914
500.00042561319293	500.0009295616172	500.00099389311185	500.00083860769763	500.0005689813223	500.00145288050567	500.00174883447033	500.0002488583247	500.00108430125005	500.0005132676844	500.0003243714116	500.0009547802697	500.001184187817	500.0009081395301	500.00055014033336	500.00114159433804	500.0012900564004	500.00064270335037	500.0005569053196	500.00045014545645	500.0009747628798	500.0010156794507	500.00081484889125	500.00082821017446	500.0007636711989	500.0009574097811	500.00085887992464	500.00074273565247	500.001110901827	500.00124129868914
500.00042561319293	500.0009295616172	500.00099389311185	500.00083860769763	500.0005689813223	500.00145288050567	500.00174883447033	500.0002488583247	500.00108430125005	500.0005132676844	500.0003243714116	500.0009547802697	500.001184187817	500.0009081395301	500.00055014033336	500.00114159433804	500.0012900564004	500.00064270335037	500.0005569053196	500.00045014545645	500.0009747628798	500.0010156794507	500.00081484889125	500.00082821017446	500.0007636711989	500.0009574097811	500.00085887992464	500.00074273565247	500.001110901827	500.00124129868914
500.00042561319293	500.0009295616172	500.00099389311185	500.00083860769763	500.0005689813223	500.00145288050567	500.0017035593352	500.0002488583247	500.00108430125005	500.0005132676844	500.0003243714116	500.0009547802697	500.001184187817	500.0009081395301	500.00047868918045	500.00114159433804	500.0012900564004	500.00064270335037	500.0005569053196	500.00045014545645	500.0009747628798	500.0010156794507	500.00081484889125	500.00082821017446	500.0007636711989	500.0009574097811	500.00085887992464	500.00074273565247	500.001110901827	500.00124129868914
500.00042561319293	500.0009295616172	500.00099389311185	500.00083860769763	500.0005689813223	500.00145288050567	500.0017035593352	500.0002488583247	500.000846678522	500.0005132676844	500.0003243714116	500.0009547802697	500.001184187817	500.0009081395301	500.00047868918045	500.00114159433804	500.0012900564004	500.00064270335037	500.0005569053196	500.00045014545645	500.0009747628798	500.0010156794507	500.000800581587	500.00082821017446	500.0007636711989	500.0009574097811	500.00085887992464	500.00074273565247	500.001110901827	500.00124129868914
500.00042561319293	500.0009295616172	500.00099389311185	500.00083860769763	500.0005689813223	500.00145288050567	500.0017035593352	500.0002488583247	500.000846678522	500.0005132676844	500.0003243714116	500.0009547802697	500.001184187817	500.0009081395301	500.00047868918045	500.00114159433804	500.0012900564004	500.00064270335037	500.0005569053196	500.00045014545645	500.0009747628798	500.0010156794507	500.000800581587	500.00082821017446	500.0007636711989	500.0009574097811	500.00085887992464	500.00074273565247	500.001110901827	500.00124129868914
500.00042561319293	500.0009295616172	500.00099389311185	500.00083860769763	500.0005689813223	500.00145288050567	500.0017035593352	500.0002488583247	500.000846678522	500.0005132676844	500.0003243714116	500.0009547802697	500.001184187817	500.0009081395301	500.00047868918045	500.00114159433804	500.0012900564004	500.00064270335037	500.0005516356276	500.00045014545645	500.0009747628798	500.0008383584649	500.000800581587	500.00082821017446	500.0007636711989	500.0009574097811	500.00085887992464	500.00074273565247	500.001110901827	500.00124129868914
500.00042561319293	500.0009295616172	500.00099389311185	500.00083860769763	500.0005689813223	500.00145288050567	500.0017035593352	500.0002488583247	500.000846678522	500.0005132676844	500.0003243714116	500.0009547802697	500.001184187817	500.0009081395301	500.00047868918045	500.00114159433804	500.0012900564004	500.00064270335037	500.0005516356276	500.00045014545645	500.0009747628798	500.0008383584649	500.000800581587	500.00082821017446	500.0007636711989	500.0009574097811	500.00085887992464	500.00074273565247	500.001110901827	500.00124129868914
500.00042561319293	500.0009295616172	500.00099389311185	500.00083860769763	500.0005689813223	500.00145288050567	500.0017035593352	500.0002488583247	500.000846678522	500.0005132676844	500.0003243714116	500.0009547802697	500.001184187817	500.0009081395301	500.00047868918045	500.00114159433804	500.0012900564004	500.00064270335037	500.0005516356276	500.00045014545645	500.0009747628798	500.0008383584649	500.000800581587	500.00082821017446	500.0007636711989	500.0009574097811	500.00085887992464	500.00074273565247	500.001110901827	500.00124129868914
500.00042561319293	500.0009295616172	500.00099389311185	500.00083860769763	500.0005689813223	500.00145288050567	500.0017035593352	500.0002488583247	500.000846678522	500.0005132676844	500.0003243714116	500.0009547802697	500.001184187817	500.0009081395301	500.00047868918045	500.00114159433804	500.0012900564004	500.00064270335037	500.0005516356276	500.00045014545645	500.0009747628798	500.0008383584649	500.000800581587	500.00082821017446	500.0007101030046	500.0009574097811	500.00085887992464	500.00074273565247	500.001110901827	500.00124129868914
500.00042561319293	500.0009295616172	500.00099389311185	500.00083860769763	500.0005689813223	500.00145288050567	500.00167260158236	500.0002488583247	500.000846678522	500.0005132676844	500.0003243714116	500.0009547802697	500.00114490547935	500.0009081395301	500.00047868918045	500.00114159433804	500.0012900564004	500.00064270335037	500.00046124458476	500.00045014545645	500.0009747628798	500.0008383584649	500.000800581587	500.00082821017446	500.0007101030046	500.0009574097811	500.00085887992464	500.00074273565247	500.001110901827	500.00124129868914
500.00040582822663	500.0009295616172	500.00099389311185	500.00083860769763	500.0005689813223	500.00145288050567	500.00167260158236	500.0002488583247	500.0007881628063	500.0005132676844	500.0003243714116	500.0009547802697	500.00114490547935	500.0009081395301	500.00047868918045	500.00114159433804	500.0012900564004	500.00064270335037	500.00046124458476	500.00045014545645	500.0009747628798	500.0008383584649	500.000800581587	500.00082821017446	500.0007101030046	500.0009574097811	500.00085887992464	500.00074273565247	500.001110901827	500.00124129868914
500.00040582822663	500.0009295616172	500.00099389311185	500.00083860769763	500.0005689813223	500.00145288050567	500.00167260158236	500.0002488583247	500.0007881628063	500.0005132676844	500.0003243714116	500.00085220522516	500.00114490547935	500.0009081395301	500.00047868918045	500.00114159433804	500.0012900564004	500.00064270335037	500.00046124458476	500.00045014545645	500.0009747628798	500.0008383584649	500.000800581587	500.00082821017446	500.0007101030046	500.0009574097811	500.00085887992464	500.00074273565247	500.001110901827	500.00124129868914
500.00040582822663	500.0009295616172	500.0008822256612	500.00083860769763	500.0005689813223	500.00145288050567	500.00167260158236	500.0002488583247	500.0007881628063	500.0005132676844	500.0003243714116	500.00085220522516	500.00114490547935	500.0009081395301	500.00047868918045	500.00114159433804	500.0012900564004	500.00064270335037	500.00046124458476	500.00045014545645	500.0009747628798	500.0008383584649	500.000800581587	500.00082821017446	500.0007101030046	500.0009574097811	500.00085887992464	500.00074273565247	500.001110901827	500.00124129868914
500.00040582822663	500.0009295616172	500.0008822256612	500.00083860769763	500.0005689813223	500.00145288050567	500.00163219999143	500.0002488583247	500.0007881628063	500.0005132676844	500.0003243714116	500.00085220522516	500.00114490547935	500.0009081395301	500.00047868918045	500.00114159433804	500.0012900564004	500.00064270335037	500.00046124458476	500.00045014545645	500.0009747628798	500.00082713470294	500.000800581587	500.00082821017446	500.0007101030046	500.0009574097811	500.00085887992464	500.00074273565247	500.001110901827	500.00124129868914
500.00040582822663	500.0009295616172	500.0008822256612	500.00083860769763	500.0005689813223	500.00145288050567	500.00163219999143	500.0002488583247	500.0007881628063	500.0005132676844	500.0003243714116	500.00085220522516	500.00114490547935	500.0009081395301	500.00047868918045	500.00114159433804	500.0012900564004	500.00064270335037	500.00046124458476	500.00045014545645	500.0009747628798	500.00082713470294	500.000800581587	500.00082821017446	500.0007101030046	500.0009574097811	500.00085887992464	500.00074273565247	500.001110901827	500.00124129868914
500.00040582822663	500.0009295616172	500.0008822256612	500.00083860769763	500.0005689813223	500.00145288050567	500.00163219999143	500.0002488583247	500.0007881628063	500.0005132676844	500.0003243714116	500.00085220522516	500.00114490547935	500.0009081395301	500.00047868918045	500.00114159433804	500.0012900564004	500.00064270335037	500.00046124458476	500.00045014545645	500.0009747628798	500.00082713470294	500.000800581587	500.00082821017446	500.0007101030046	500.0009574097811	500.00085887992464	500.00074273565247	500.001110901827	500.00124129868914
