# Supplementary material for: An improved FOX optimization algorithm using adaptive exploration and exploitation for global optimization
Source: PLoS One. 2025 Sep 18;20(9):e0331965. doi: 10.1371/journal.pone.0331965 (PMC12445531; doi:10.1371/journal.pone.0331965)
Supplement: S2 File — This compressed file contains all the results of the conducted experiments. Each main directory within the archive includes three subdirectories: Analysis, best_fit, and convergence. The best_fit and convergence folders contain the raw experimental data obtained from 30 independent runs. The Analysis folder includes tables and figures derived from these raw results. These files can be used to reproduce and further analyze the results presented in the manuscript. (ZIP) [file pone.0331965.s002.zip › cec2017/convergence/NRO/C17F9.csv]

trial_1	trial_2	trial_3	trial_4	trial_5	trial_6	trial_7	trial_8	trial_9	trial_10	trial_11	trial_12	trial_13	trial_14	trial_15	trial_16	trial_17	trial_18	trial_19	trial_20	trial_21	trial_22	trial_23	trial_24	trial_25	trial_26	trial_27	trial_28	trial_29	trial_30
9603.332263224935	9817.051744674594	9886.983229216048	10381.617628321494	10068.780124078949	9214.320508609413	9346.201575100407	10168.70977918893	10092.887507622147	9361.724935391483	10320.605185800465	8900.904593821917	9709.32894342135	8178.973267868548	10254.175028525058	9542.43321525483	10012.699032998044	10188.829237743419	9725.08162515824	10413.60169593831	10139.18560944867	10406.77078136514	9931.357628467198	9504.70760470351	10216.653806506352	9544.396884710353	9979.524454562208	10214.158192373532	10004.837726947782	10184.066956126928
9603.332263224935	9490.470258378138	9886.983229216048	10214.309901725872	10068.780124078949	9214.320508609413	9346.201575100407	10168.70977918893	10039.69324428001	9361.724935391483	9800.912617750202	8900.904593821917	9709.32894342135	8178.973267868548	10254.175028525058	9273.254319435284	9604.358835504048	10188.829237743419	9725.08162515824	10413.60169593831	10139.18560944867	10304.082412480107	9931.357628467198	9504.70760470351	10216.653806506352	9544.396884710353	9783.859179203793	9804.247041763085	10004.837726947782	9653.134461120659
8673.68015355818	9490.470258378138	9678.466706460244	9829.033184222284	10045.84670602512	9214.320508609413	9121.69197997508	9558.53307779318	9549.455524658648	9361.724935391483	9800.912617750202	8900.904593821917	9709.32894342135	8178.973267868548	9771.37255318693	9273.254319435284	9604.358835504048	9203.327862053473	9725.08162515824	9863.20594233687	10139.18560944867	10304.082412480107	9931.357628467198	9504.70760470351	9740.331755456798	9544.396884710353	9783.859179203793	9804.247041763085	9485.75016433948	9653.134461120659
8673.68015355818	9490.470258378138	9678.466706460244	9829.033184222284	10045.84670602512	9214.320508609413	9049.320280815387	9558.53307779318	9549.455524658648	9361.724935391483	9748.844533491674	8900.904593821917	9709.32894342135	8178.973267868548	9181.210512106945	9273.254319435284	9604.358835504048	9203.327862053473	9725.08162515824	9863.20594233687	10093.018340832277	10304.082412480107	9931.357628467198	8972.988564961412	9521.978561678103	9544.396884710353	9783.859179203793	9378.05794061149	9485.75016433948	9653.134461120659
8463.243817904597	9490.470258378138	9678.466706460244	9657.787878188012	9971.771962115761	9214.320508609413	9049.320280815387	9558.53307779318	9549.455524658648	9361.724935391483	9087.399325872893	8900.904593821917	9553.71509500709	8178.973267868548	9039.098513702222	9273.254319435284	9604.358835504048	9203.327862053473	9546.709781045563	9811.677584184077	9467.166876159647	10130.634782731446	9725.508427521401	8972.988564961412	9521.978561678103	9544.396884710353	9783.859179203793	9378.05794061149	9485.75016433948	9653.134461120659
8463.243817904597	9410.664045871708	9639.54420119607	9657.787878188012	9924.366399540608	9214.320508609413	9049.320280815387	9558.53307779318	9549.455524658648	9361.724935391483	9087.399325872893	8900.904593821917	9553.71509500709	8178.973267868548	9039.098513702222	9273.254319435284	9604.358835504048	9203.327862053473	9546.709781045563	8991.868455475098	9467.166876159647	10028.818001847441	9085.843332193137	8972.988564961412	9521.978561678103	8257.611862327092	9783.859179203793	9378.05794061149	9485.75016433948	9653.134461120659
8463.243817904597	9410.664045871708	9639.54420119607	9657.787878188012	9924.366399540608	9214.320508609413	9049.320280815387	9558.53307779318	9549.455524658648	9361.724935391483	9087.399325872893	8900.904593821917	9553.71509500709	8178.973267868548	9039.098513702222	9273.254319435284	9604.358835504048	9203.327862053473	9227.21226741889	8991.868455475098	9467.166876159647	10028.818001847441	9085.843332193137	8972.988564961412	9521.978561678103	8257.611862327092	9783.859179203793	9378.05794061149	9485.75016433948	9653.134461120659
8463.243817904597	8737.330673809036	9639.54420119607	9549.038228804817	9924.366399540608	9214.320508609413	9049.320280815387	9558.53307779318	9549.455524658648	9361.724935391483	9087.399325872893	8900.904593821917	9553.71509500709	8178.973267868548	8795.254646312203	9273.254319435284	9604.358835504048	9203.327862053473	8986.519335292502	8991.868455475098	9467.166876159647	9698.908312822809	9069.8972791036	8972.988564961412	9521.978561678103	8257.611862327092	9783.859179203793	9378.05794061149	9485.75016433948	9653.134461120659
8463.243817904597	8737.330673809036	9321.750012106339	9152.488499766408	9924.366399540608	9214.320508609413	9049.320280815387	9558.53307779318	9549.455524658648	9361.724935391483	9087.399325872893	8900.904593821917	9553.71509500709	8178.973267868548	8795.254646312203	9273.254319435284	9604.358835504048	9203.327862053473	8986.519335292502	8991.868455475098	9467.166876159647	9698.908312822809	9069.8972791036	8972.988564961412	9521.978561678103	8257.611862327092	9783.859179203793	9378.05794061149	9485.75016433948	9653.134461120659
8463.243817904597	8737.330673809036	9321.750012106339	9152.488499766408	9924.366399540608	9214.320508609413	9049.320280815387	9179.093934414817	9549.455524658648	9093.140871307063	9087.399325872893	8900.904593821917	9553.71509500709	8178.973267868548	8795.254646312203	9273.254319435284	9604.358835504048	9203.327862053473	8986.519335292502	8991.868455475098	9467.166876159647	9478.336787064483	9069.8972791036	8972.988564961412	9521.978561678103	8257.611862327092	9783.859179203793	9378.05794061149	9485.75016433948	9653.134461120659
8463.243817904597	8737.330673809036	9321.750012106339	9152.488499766408	9924.366399540608	9214.320508609413	9049.320280815387	9179.093934414817	9549.455524658648	9093.140871307063	9087.399325872893	8900.904593821917	9553.71509500709	8178.973267868548	8795.254646312203	9273.254319435284	9604.358835504048	9203.327862053473	8986.519335292502	8991.868455475098	9467.166876159647	9478.336787064483	9069.8972791036	8972.988564961412	9521.978561678103	8257.611862327092	9783.859179203793	9378.05794061149	9485.75016433948	9653.134461120659
8463.243817904597	8737.330673809036	9321.750012106339	9152.488499766408	9804.237564944746	9214.320508609413	9049.320280815387	9179.093934414817	9549.455524658648	9093.140871307063	9087.399325872893	8900.904593821917	9553.71509500709	8178.973267868548	8795.254646312203	9273.254319435284	9604.358835504048	9203.327862053473	8986.519335292502	8988.69893165533	9467.166876159647	9478.336787064483	9069.8972791036	8972.988564961412	9521.978561678103	8257.611862327092	9783.859179203793	9378.05794061149	9485.75016433948	9653.134461120659
8463.243817904597	8737.330673809036	9126.005166071127	9152.488499766408	9804.237564944746	9214.320508609413	9049.320280815387	9179.093934414817	9549.455524658648	9093.140871307063	9087.399325872893	8676.520633149015	9553.71509500709	8178.973267868548	8795.254646312203	9273.254319435284	9276.283360053729	9203.327862053473	8986.519335292502	8988.69893165533	8777.161950693699	9478.336787064483	9069.8972791036	8972.988564961412	9521.978561678103	8257.611862327092	9515.942764172143	9378.05794061149	9485.75016433948	9653.134461120659
8463.243817904597	8737.330673809036	9126.005166071127	9152.488499766408	9804.237564944746	9214.320508609413	9049.320280815387	9179.093934414817	9549.455524658648	9093.140871307063	9087.399325872893	8676.520633149015	9553.71509500709	8178.973267868548	8795.254646312203	9273.254319435284	9276.283360053729	9203.327862053473	8986.519335292502	8988.69893165533	8777.161950693699	9478.336787064483	9069.8972791036	8972.988564961412	9521.978561678103	8257.611862327092	9515.942764172143	9378.05794061149	9485.75016433948	9608.045864319836
8463.243817904597	8737.330673809036	9126.005166071127	9152.488499766408	9689.563777681296	9214.320508609413	9049.320280815387	9179.093934414817	9549.455524658648	9093.140871307063	9087.399325872893	8676.520633149015	9553.71509500709	8178.973267868548	8795.254646312203	9273.254319435284	9084.83881996422	9203.327862053473	8986.519335292502	8988.69893165533	8777.161950693699	9478.336787064483	9069.8972791036	8972.988564961412	9521.978561678103	8257.611862327092	9515.942764172143	9378.05794061149	9485.75016433948	9608.045864319836
8463.243817904597	8737.330673809036	9126.005166071127	9152.488499766408	9689.563777681296	9214.320508609413	9049.320280815387	9179.093934414817	9549.455524658648	9093.140871307063	9087.399325872893	8676.520633149015	9553.71509500709	8178.973267868548	8795.254646312203	9273.254319435284	9084.83881996422	9203.327862053473	8986.519335292502	8988.69893165533	8777.161950693699	9478.336787064483	9069.8972791036	8972.988564961412	9521.978561678103	8257.611862327092	9515.942764172143	9378.05794061149	8574.858534850904	9608.045864319836
8463.243817904597	8737.330673809036	9126.005166071127	9152.488499766408	9689.563777681296	9214.320508609413	9049.320280815387	9179.093934414817	9549.455524658648	9093.140871307063	9087.399325872893	8676.520633149015	9553.71509500709	8178.973267868548	8795.254646312203	9273.254319435284	9084.83881996422	9203.327862053473	8986.519335292502	8988.69893165533	8777.161950693699	9478.336787064483	9069.8972791036	8972.988564961412	9482.907334236335	8257.611862327092	9515.942764172143	9378.05794061149	8574.858534850904	9608.045864319836
8463.243817904597	8737.330673809036	9126.005166071127	9152.488499766408	9689.563777681296	8792.917876967731	9049.320280815387	9179.093934414817	9549.455524658648	9093.140871307063	9087.399325872893	8676.520633149015	9477.103501549553	8178.973267868548	8795.254646312203	9273.254319435284	9084.83881996422	9203.327862053473	8986.519335292502	8931.86358447903	8777.161950693699	8420.778676470478	9069.8972791036	8972.988564961412	9482.907334236335	8257.611862327092	9515.942764172143	9126.216750102849	8574.858534850904	9413.39698674181
8463.243817904597	8737.330673809036	9126.005166071127	9152.488499766408	8965.779344436833	8792.917876967731	9049.320280815387	9179.093934414817	9549.455524658648	9093.140871307063	9087.399325872893	8676.520633149015	9477.103501549553	8178.973267868548	8795.254646312203	9273.254319435284	9084.83881996422	9203.327862053473	8986.519335292502	8931.86358447903	8777.161950693699	8420.778676470478	9069.8972791036	8972.988564961412	9482.907334236335	8257.611862327092	9515.942764172143	9126.216750102849	8574.858534850904	9413.39698674181
8463.243817904597	8737.330673809036	9126.005166071127	9152.488499766408	8965.779344436833	8792.917876967731	9049.320280815387	9179.093934414817	9549.455524658648	9093.140871307063	9087.399325872893	8651.173854322293	9477.103501549553	8178.973267868548	8795.254646312203	9273.254319435284	9084.83881996422	9190.405272043981	8986.519335292502	8931.86358447903	8777.161950693699	8420.778676470478	9069.8972791036	8972.988564961412	9482.907334236335	8257.611862327092	9515.942764172143	9126.216750102849	8574.858534850904	9413.39698674181
8463.243817904597	8737.330673809036	9126.005166071127	9152.488499766408	8965.779344436833	8792.917876967731	9049.320280815387	9179.093934414817	9549.455524658648	9093.140871307063	9087.399325872893	8651.173854322293	9460.687235039017	8178.973267868548	8795.254646312203	9273.254319435284	9084.83881996422	9190.405272043981	8986.519335292502	8931.86358447903	8777.161950693699	8420.778676470478	9069.8972791036	8972.988564961412	9482.907334236335	8257.611862327092	9515.942764172143	9126.216750102849	8574.858534850904	9413.39698674181
8463.243817904597	8737.330673809036	9126.005166071127	9152.488499766408	8965.779344436833	8792.917876967731	8684.756843722997	9179.093934414817	9549.455524658648	9093.140871307063	9087.399325872893	8651.173854322293	9278.758327684285	8178.973267868548	8795.254646312203	9273.254319435284	9084.83881996422	9190.405272043981	8986.519335292502	8931.86358447903	8777.161950693699	8420.778676470478	9069.8972791036	8972.988564961412	9482.907334236335	8257.611862327092	9515.942764172143	9126.216750102849	8470.141050126229	9413.39698674181
8463.243817904597	8737.330673809036	9126.005166071127	9152.488499766408	8965.779344436833	8792.917876967731	8684.756843722997	9179.093934414817	9549.455524658648	9093.140871307063	9087.399325872893	8651.173854322293	9278.758327684285	8178.973267868548	8795.254646312203	9273.254319435284	9084.83881996422	8060.32379087109	8986.519335292502	8931.86358447903	8777.161950693699	8420.778676470478	9069.8972791036	8972.988564961412	8620.117871923798	8257.611862327092	9515.942764172143	9126.216750102849	8470.141050126229	9413.39698674181
8463.243817904597	8737.330673809036	8795.4323605122	9152.488499766408	8965.779344436833	8792.917876967731	8684.756843722997	9179.093934414817	9549.455524658648	9093.140871307063	9087.399325872893	8651.173854322293	9278.758327684285	8178.973267868548	8795.254646312203	8828.535396896645	8809.258216682989	8060.32379087109	8986.519335292502	8931.86358447903	8777.161950693699	8420.778676470478	9069.8972791036	8972.988564961412	8620.117871923798	8257.611862327092	9515.942764172143	8894.642215536864	8470.141050126229	9217.473798634666
8463.243817904597	8737.330673809036	8795.4323605122	8610.529860686052	8965.779344436833	8576.288928916609	8684.756843722997	9179.093934414817	9549.455524658648	9093.140871307063	9087.399325872893	8651.173854322293	9278.758327684285	8178.973267868548	8795.254646312203	8828.535396896645	8809.258216682989	8060.32379087109	8108.06637025299	8931.86358447903	8777.161950693699	8420.778676470478	9069.8972791036	8972.988564961412	8620.117871923798	7637.994904230914	9515.942764172143	8714.224436669472	8470.141050126229	9217.473798634666
8463.243817904597	8737.330673809036	8795.4323605122	8610.529860686052	8965.779344436833	8576.288928916609	8684.756843722997	9179.093934414817	9319.02933216904	9093.140871307063	9087.399325872893	8651.173854322293	9278.758327684285	8178.973267868548	8795.254646312203	8828.535396896645	8809.258216682989	8060.32379087109	8108.06637025299	8931.86358447903	8777.161950693699	8420.778676470478	9069.8972791036	8972.988564961412	8620.117871923798	7637.994904230914	9515.942764172143	8714.224436669472	8470.141050126229	9195.139818912587
8463.243817904597	8737.330673809036	8795.4323605122	8610.529860686052	8965.779344436833	8576.288928916609	8684.756843722997	9179.093934414817	9319.02933216904	9093.140871307063	9087.399325872893	8651.173854322293	9278.758327684285	8178.973267868548	8795.254646312203	8828.535396896645	8809.258216682989	8060.32379087109	8108.06637025299	8931.86358447903	8777.161950693699	8420.778676470478	9069.8972791036	8972.988564961412	8620.117871923798	7637.994904230914	9515.942764172143	8714.224436669472	8470.141050126229	9195.139818912587
8463.243817904597	8737.330673809036	8795.4323605122	8610.529860686052	8965.779344436833	8576.288928916609	8684.756843722997	9179.093934414817	9319.02933216904	9093.140871307063	9087.399325872893	8651.173854322293	8505.276393183682	8178.973267868548	8795.254646312203	8828.535396896645	8809.258216682989	8060.32379087109	8108.06637025299	8931.86358447903	8777.161950693699	8420.778676470478	9069.8972791036	8972.988564961412	8620.117871923798	7637.994904230914	9515.942764172143	8714.224436669472	8470.141050126229	9195.139818912587
8463.243817904597	8737.330673809036	8795.4323605122	8610.529860686052	8965.779344436833	8576.288928916609	8684.756843722997	9179.093934414817	9319.02933216904	9093.140871307063	9087.399325872893	8651.173854322293	8505.276393183682	8178.973267868548	8795.254646312203	8828.535396896645	8809.258216682989	8060.32379087109	8108.06637025299	8931.86358447903	8777.161950693699	8420.778676470478	9069.8972791036	8786.92176249627	8620.117871923798	7637.994904230914	9515.942764172143	8714.224436669472	8470.141050126229	9195.139818912587
8463.243817904597	8737.330673809036	8795.4323605122	8610.529860686052	8965.779344436833	8576.288928916609	8684.756843722997	8721.375519294677	9319.02933216904	9093.140871307063	9087.399325872893	8651.173854322293	8505.276393183682	8178.973267868548	8795.254646312203	8828.535396896645	8809.258216682989	8060.32379087109	8108.06637025299	8931.86358447903	8777.161950693699	8420.778676470478	9069.8972791036	8786.92176249627	8620.117871923798	7637.994904230914	9339.895312483222	8714.224436669472	8470.141050126229	9195.139818912587
8463.243817904597	8737.330673809036	8795.4323605122	8308.22331052706	8965.779344436833	8576.288928916609	8684.756843722997	8423.65077095795	8606.943752467836	9093.140871307063	9087.399325872893	8651.173854322293	8505.276393183682	8178.973267868548	8795.254646312203	8828.535396896645	8809.258216682989	8060.32379087109	8108.06637025299	8931.86358447903	8777.161950693699	8420.778676470478	9069.8972791036	8786.92176249627	8620.117871923798	7637.994904230914	9339.895312483222	8714.224436669472	8470.141050126229	9126.552856713995
8463.243817904597	8737.330673809036	8795.4323605122	8308.22331052706	8965.779344436833	8576.288928916609	8684.756843722997	8423.65077095795	8606.943752467836	9093.140871307063	9087.399325872893	8651.173854322293	8505.276393183682	8178.973267868548	8795.254646312203	8828.535396896645	8809.258216682989	8060.32379087109	8108.06637025299	8931.86358447903	8777.161950693699	8420.778676470478	9063.709746411718	8786.92176249627	8620.117871923798	7637.994904230914	9339.895312483222	8714.224436669472	8470.141050126229	9126.552856713995
8463.243817904597	8737.330673809036	8795.4323605122	8308.22331052706	8965.779344436833	8576.288928916609	8684.756843722997	8423.65077095795	8606.943752467836	9093.140871307063	9087.399325872893	8651.173854322293	8505.276393183682	8178.973267868548	8795.254646312203	8828.535396896645	8809.258216682989	8060.32379087109	8108.06637025299	8931.86358447903	8777.161950693699	8420.778676470478	9063.709746411718	8613.338472210438	8620.117871923798	7637.994904230914	9339.895312483222	8714.224436669472	8470.141050126229	9126.552856713995
8463.243817904597	8737.330673809036	8795.4323605122	8308.22331052706	8965.779344436833	8576.288928916609	8684.756843722997	8423.65077095795	8606.943752467836	9093.140871307063	9087.399325872893	8651.173854322293	8505.276393183682	8178.973267868548	8249.643473110526	8828.535396896645	8809.258216682989	8060.32379087109	8108.06637025299	8931.86358447903	8777.161950693699	8420.778676470478	9063.709746411718	8613.338472210438	8620.117871923798	7637.994904230914	9339.895312483222	8714.224436669472	8470.141050126229	9126.552856713995
8463.243817904597	8737.330673809036	8795.4323605122	8308.22331052706	8965.779344436833	8576.288928916609	8684.756843722997	8423.65077095795	8606.943752467836	9093.140871307063	9087.399325872893	8651.173854322293	8505.276393183682	8178.973267868548	8249.643473110526	8828.535396896645	8809.258216682989	8060.32379087109	8108.06637025299	8931.86358447903	8777.161950693699	8420.778676470478	9063.709746411718	8613.338472210438	8620.117871923798	7637.994904230914	9339.895312483222	8714.224436669472	8470.141050126229	9126.552856713995
8463.243817904597	8737.330673809036	8795.4323605122	8308.22331052706	8965.779344436833	8576.288928916609	8684.756843722997	8423.65077095795	8606.943752467836	9093.140871307063	9087.399325872893	8651.173854322293	8505.276393183682	8178.973267868548	8249.643473110526	8828.535396896645	8809.258216682989	8060.32379087109	8108.06637025299	8616.137462596602	8777.161950693699	8420.778676470478	9063.709746411718	8613.338472210438	8620.117871923798	7637.994904230914	9339.895312483222	8714.224436669472	8470.141050126229	9100.372665389263
8463.243817904597	8737.330673809036	8795.4323605122	8308.22331052706	8965.779344436833	8576.288928916609	8684.756843722997	8423.65077095795	8606.943752467836	9093.140871307063	9087.399325872893	8651.173854322293	8505.276393183682	8178.973267868548	8249.643473110526	8828.535396896645	7947.033024759549	8060.32379087109	8108.06637025299	8616.137462596602	8777.161950693699	8420.778676470478	9063.709746411718	8613.338472210438	8620.117871923798	7637.994904230914	9339.895312483222	8714.224436669472	8470.141050126229	9100.372665389263
8463.243817904597	8737.330673809036	8795.4323605122	8308.22331052706	8965.779344436833	8576.288928916609	8684.756843722997	8423.65077095795	8606.943752467836	8368.970021363171	9087.399325872893	8651.173854322293	8505.276393183682	8178.973267868548	8249.643473110526	8828.535396896645	7947.033024759549	8060.32379087109	8108.06637025299	8616.137462596602	8777.161950693699	8420.778676470478	9063.709746411718	8613.338472210438	8620.117871923798	7637.994904230914	9339.895312483222	8714.224436669472	8470.141050126229	9100.372665389263
8463.243817904597	8737.330673809036	8795.4323605122	8308.22331052706	8965.779344436833	8576.288928916609	8684.756843722997	8423.65077095795	8606.943752467836	8368.970021363171	9087.399325872893	8651.173854322293	8505.276393183682	8178.973267868548	8249.643473110526	8828.535396896645	7947.033024759549	8060.32379087109	8108.06637025299	8616.137462596602	8777.161950693699	8420.778676470478	9063.709746411718	8613.338472210438	8620.117871923798	7637.994904230914	9289.08156513403	8714.224436669472	8470.141050126229	9100.372665389263
8463.243817904597	8737.330673809036	8795.4323605122	8308.22331052706	8538.755591944693	8576.288928916609	8684.756843722997	8423.65077095795	8606.943752467836	8368.970021363171	9087.399325872893	8651.173854322293	8505.276393183682	8178.973267868548	8249.643473110526	8828.535396896645	7947.033024759549	8060.32379087109	8108.06637025299	8616.137462596602	8777.161950693699	8420.778676470478	9063.709746411718	8613.338472210438	8620.117871923798	7637.994904230914	9198.375115750903	8714.224436669472	8470.141050126229	9100.372665389263
8463.243817904597	8737.330673809036	8795.4323605122	8308.22331052706	8538.755591944693	8576.288928916609	8684.756843722997	8423.65077095795	8606.943752467836	8368.970021363171	9087.399325872893	8651.173854322293	8505.276393183682	8178.973267868548	8249.643473110526	8828.535396896645	7947.033024759549	8060.32379087109	8108.06637025299	8616.137462596602	8777.161950693699	8420.778676470478	9017.966093348881	8613.338472210438	8620.117871923798	7637.994904230914	8778.577161086767	8714.224436669472	8470.141050126229	9100.372665389263
8463.243817904597	8737.330673809036	8795.4323605122	8308.22331052706	8538.755591944693	8576.288928916609	8684.756843722997	8423.65077095795	8606.943752467836	8368.970021363171	9087.399325872893	8651.173854322293	8505.276393183682	8178.973267868548	8249.643473110526	8828.535396896645	7947.033024759549	8060.32379087109	8108.06637025299	8616.137462596602	8777.161950693699	8420.778676470478	9017.966093348881	8613.338472210438	8620.117871923798	7637.994904230914	8778.577161086767	8714.224436669472	8470.141050126229	9100.372665389263
8463.243817904597	8737.330673809036	8459.217936554534	8308.22331052706	8538.755591944693	8576.288928916609	8684.756843722997	8423.65077095795	8606.943752467836	8368.970021363171	8925.298324389485	8651.173854322293	8505.276393183682	8178.973267868548	8249.643473110526	8828.535396896645	7947.033024759549	8060.32379087109	8108.06637025299	8616.137462596602	8777.161950693699	8420.778676470478	9017.966093348881	8613.338472210438	8620.117871923798	7637.994904230914	8727.658625321168	8714.224436669472	8470.141050126229	9100.372665389263
7510.033266346384	8737.330673809036	8459.217936554534	8308.22331052706	8538.755591944693	8576.288928916609	8684.756843722997	8423.65077095795	8606.943752467836	8368.970021363171	8925.298324389485	8651.173854322293	8505.276393183682	8178.973267868548	8249.643473110526	8828.535396896645	7947.033024759549	8060.32379087109	8108.06637025299	8616.137462596602	8777.161950693699	8420.778676470478	9017.966093348881	8613.338472210438	8620.117871923798	7637.994904230914	8727.658625321168	8714.224436669472	8470.141050126229	9100.372665389263
7510.033266346384	8737.330673809036	8459.217936554534	8308.22331052706	8538.755591944693	8576.288928916609	8684.756843722997	8423.65077095795	8606.943752467836	8368.970021363171	8925.298324389485	8651.173854322293	8505.276393183682	8178.973267868548	8249.643473110526	8828.535396896645	7947.033024759549	8060.32379087109	8108.06637025299	8616.137462596602	8777.161950693699	8420.778676470478	9017.966093348881	8557.030213758771	8620.117871923798	7637.994904230914	8727.658625321168	8714.224436669472	8470.141050126229	8507.095564931922
7510.033266346384	8737.330673809036	8459.217936554534	7423.359509920428	8538.755591944693	8576.288928916609	8684.756843722997	8423.65077095795	8606.943752467836	8368.970021363171	8925.298324389485	8142.002482821707	8505.276393183682	8178.973267868548	8249.643473110526	8828.535396896645	7947.033024759549	8060.32379087109	8108.06637025299	8616.137462596602	8777.161950693699	8420.778676470478	9017.966093348881	8557.030213758771	8620.117871923798	7637.994904230914	8727.658625321168	8714.224436669472	8470.141050126229	8507.095564931922
7510.033266346384	8737.330673809036	8459.217936554534	7423.359509920428	8538.755591944693	8510.697150969016	8684.756843722997	8423.65077095795	8606.943752467836	8368.970021363171	8925.298324389485	8142.002482821707	8505.276393183682	8178.973267868548	8249.643473110526	8828.535396896645	7947.033024759549	8060.32379087109	8108.06637025299	8616.137462596602	8777.161950693699	8420.778676470478	9017.966093348881	8557.030213758771	8620.117871923798	7637.994904230914	8727.658625321168	8670.442026970028	8470.141050126229	8507.095564931922
7510.033266346384	8737.330673809036	8459.217936554534	7423.359509920428	8538.755591944693	8510.697150969016	8684.756843722997	8423.65077095795	8606.943752467836	8368.970021363171	8925.298324389485	8142.002482821707	8505.276393183682	8178.973267868548	8249.643473110526	8828.535396896645	7947.033024759549	8060.32379087109	8092.407067872916	8616.137462596602	8777.161950693699	8420.778676470478	9017.966093348881	8557.030213758771	8620.117871923798	7637.994904230914	8727.658625321168	8670.442026970028	8470.141050126229	8507.095564931922
7510.033266346384	8737.330673809036	8459.217936554534	7423.359509920428	8538.755591944693	8510.697150969016	8684.756843722997	8423.65077095795	8606.943752467836	8368.970021363171	8925.298324389485	8142.002482821707	8505.276393183682	8178.973267868548	8249.643473110526	8828.535396896645	7947.033024759549	8060.32379087109	8092.407067872916	8616.137462596602	8777.161950693699	8420.778676470478	9017.966093348881	8557.030213758771	8620.117871923798	7637.994904230914	8727.658625321168	8670.442026970028	8470.141050126229	8507.095564931922
7510.033266346384	7367.156858172288	8459.217936554534	7423.359509920428	8538.755591944693	8510.697150969016	8684.756843722997	8423.65077095795	8606.943752467836	8368.970021363171	8925.298324389485	8142.002482821707	8505.276393183682	8178.973267868548	8249.643473110526	8828.535396896645	7947.033024759549	8060.32379087109	8092.407067872916	8616.137462596602	8777.161950693699	8420.778676470478	9017.966093348881	8431.253949130902	8620.117871923798	7637.994904230914	8727.658625321168	8670.442026970028	8470.141050126229	8507.095564931922
7510.033266346384	7367.156858172288	8459.217936554534	7423.359509920428	8538.755591944693	8510.697150969016	8684.756843722997	8423.65077095795	8606.943752467836	8368.970021363171	8925.298324389485	8142.002482821707	8505.276393183682	8178.973267868548	8249.643473110526	8828.535396896645	7947.033024759549	8060.32379087109	8092.407067872916	8507.72046453581	8777.161950693699	8420.778676470478	9017.966093348881	8431.253949130902	8620.117871923798	7637.994904230914	8727.658625321168	8670.442026970028	8470.141050126229	8507.095564931922
7510.033266346384	7367.156858172288	8459.217936554534	7423.359509920428	8538.755591944693	8510.697150969016	8684.756843722997	8423.65077095795	8606.943752467836	8368.970021363171	8925.298324389485	8142.002482821707	8505.276393183682	8178.973267868548	8249.643473110526	8828.535396896645	7947.033024759549	8060.32379087109	8092.407067872916	8507.72046453581	8777.161950693699	8420.778676470478	9017.966093348881	8431.253949130902	8620.117871923798	7637.994904230914	8727.658625321168	8670.442026970028	8470.141050126229	8167.227726340289
7510.033266346384	7367.156858172288	8459.217936554534	7423.359509920428	8538.755591944693	8510.697150969016	8684.756843722997	8423.65077095795	8606.943752467836	8368.970021363171	8925.298324389485	8142.002482821707	8505.276393183682	8178.973267868548	8249.643473110526	8828.535396896645	7947.033024759549	8060.32379087109	8092.407067872916	8507.72046453581	8777.161950693699	8420.778676470478	9017.966093348881	8431.253949130902	8620.117871923798	7637.994904230914	8727.658625321168	8670.442026970028	8470.141050126229	8167.227726340289
7510.033266346384	7367.156858172288	8459.217936554534	7423.359509920428	8538.755591944693	8510.697150969016	8684.756843722997	8423.65077095795	8606.943752467836	8368.970021363171	8925.298324389485	8142.002482821707	8505.276393183682	8178.973267868548	8249.643473110526	8828.535396896645	7947.033024759549	8060.32379087109	8092.407067872916	8507.72046453581	8777.161950693699	8420.778676470478	9017.966093348881	8431.253949130902	8620.117871923798	7637.994904230914	8727.658625321168	8670.442026970028	8470.141050126229	8167.227726340289
7510.033266346384	7367.156858172288	8459.217936554534	7423.359509920428	8538.755591944693	8510.697150969016	8684.756843722997	8423.65077095795	8606.943752467836	8368.970021363171	8925.298324389485	8142.002482821707	8505.276393183682	8178.973267868548	8249.643473110526	8828.535396896645	7947.033024759549	8060.32379087109	8092.407067872916	8507.72046453581	8777.161950693699	8420.778676470478	8492.97989418833	8431.253949130902	8620.117871923798	7637.994904230914	8727.658625321168	8300.800391024375	8470.141050126229	8167.227726340289
7510.033266346384	7367.156858172288	8459.217936554534	7423.359509920428	8538.755591944693	8510.697150969016	8684.756843722997	8423.65077095795	8606.943752467836	8368.970021363171	8925.298324389485	8142.002482821707	8193.24563116103	8178.973267868548	8138.394525505766	8828.535396896645	7947.033024759549	8060.32379087109	8092.407067872916	8507.72046453581	8777.161950693699	8420.778676470478	8492.97989418833	8431.253949130902	8620.117871923798	7637.994904230914	8727.658625321168	8300.800391024375	8470.141050126229	8167.227726340289
7510.033266346384	7367.156858172288	8459.217936554534	7423.359509920428	8538.755591944693	8510.697150969016	8684.756843722997	8423.65077095795	8606.943752467836	8368.970021363171	8925.298324389485	8142.002482821707	8112.588343409208	8178.973267868548	8138.394525505766	8828.535396896645	7947.033024759549	8060.32379087109	8092.407067872916	8507.72046453581	8777.161950693699	8056.170304755878	8492.97989418833	8431.253949130902	8620.117871923798	7637.994904230914	8727.658625321168	8300.800391024375	8470.141050126229	8167.227726340289
7510.033266346384	7367.156858172288	8459.217936554534	7423.359509920428	8538.755591944693	8510.697150969016	8684.756843722997	8423.65077095795	8606.943752467836	8368.970021363171	8925.298324389485	8142.002482821707	8112.588343409208	8178.973267868548	8138.394525505766	8828.535396896645	7947.033024759549	8060.32379087109	8092.407067872916	8507.72046453581	8777.161950693699	8056.170304755878	8492.97989418833	8431.253949130902	8620.117871923798	7637.994904230914	8727.658625321168	8300.800391024375	8470.141050126229	8167.227726340289
7510.033266346384	7367.156858172288	8459.217936554534	7423.359509920428	8538.755591944693	8510.697150969016	8684.756843722997	8199.590380809252	8606.943752467836	8368.970021363171	8925.298324389485	8142.002482821707	8112.588343409208	8178.973267868548	8138.394525505766	8828.535396896645	7947.033024759549	8060.32379087109	8092.407067872916	8507.72046453581	8777.161950693699	8056.170304755878	8492.97989418833	8431.253949130902	8620.117871923798	7637.994904230914	8727.658625321168	8300.800391024375	8470.141050126229	8167.227726340289
7510.033266346384	7367.156858172288	8459.217936554534	7423.359509920428	8538.755591944693	8510.697150969016	8684.756843722997	8199.590380809252	8606.943752467836	8368.970021363171	8925.298324389485	8142.002482821707	8112.588343409208	8178.973267868548	8138.394525505766	8828.535396896645	7947.033024759549	8060.32379087109	8092.407067872916	7922.480947467742	8777.161950693699	8056.170304755878	8492.97989418833	8431.253949130902	8620.117871923798	7637.994904230914	8727.658625321168	8300.800391024375	8470.141050126229	8167.227726340289
7510.033266346384	7367.156858172288	8459.217936554534	7423.359509920428	8538.755591944693	8510.697150969016	8684.756843722997	8199.590380809252	8606.943752467836	8035.621921127827	8925.298324389485	8142.002482821707	8112.588343409208	8178.973267868548	8138.394525505766	8828.535396896645	7947.033024759549	8060.32379087109	8092.407067872916	7922.480947467742	8777.161950693699	8056.170304755878	8492.97989418833	8431.253949130902	8620.117871923798	7637.994904230914	8727.658625321168	8300.800391024375	8470.141050126229	8167.227726340289
7510.033266346384	7367.156858172288	8459.217936554534	7423.359509920428	8538.755591944693	8510.697150969016	8649.279636128444	8199.590380809252	8606.943752467836	8035.621921127827	8925.298324389485	8142.002482821707	8112.588343409208	8178.973267868548	8138.394525505766	8828.535396896645	7947.033024759549	8060.32379087109	8092.407067872916	7922.480947467742	8777.161950693699	8056.170304755878	8492.97989418833	8431.253949130902	8620.117871923798	7637.994904230914	8727.658625321168	8300.800391024375	8470.141050126229	8167.227726340289
7510.033266346384	7367.156858172288	8459.217936554534	7423.359509920428	8538.755591944693	8510.697150969016	8649.279636128444	8199.590380809252	8606.943752467836	8035.621921127827	8925.298324389485	8142.002482821707	8112.588343409208	8178.973267868548	8138.394525505766	8828.535396896645	7947.033024759549	8060.32379087109	8092.407067872916	7922.480947467742	8777.161950693699	8056.170304755878	8492.97989418833	8431.253949130902	8620.117871923798	7637.994904230914	8727.658625321168	8300.800391024375	8470.141050126229	8167.227726340289
7510.033266346384	7367.156858172288	8459.217936554534	7423.359509920428	8538.755591944693	8510.697150969016	8649.279636128444	8199.590380809252	8606.943752467836	8035.621921127827	8482.242962665468	8142.002482821707	8112.588343409208	8178.973267868548	8138.394525505766	8828.535396896645	7947.033024759549	8060.32379087109	8092.407067872916	7922.480947467742	8777.161950693699	8056.170304755878	8492.97989418833	8431.253949130902	8620.117871923798	7637.994904230914	7800.462439941726	8300.800391024375	8470.141050126229	8167.227726340289
7510.033266346384	7367.156858172288	8459.217936554534	7423.359509920428	8538.755591944693	8510.697150969016	8649.279636128444	8199.590380809252	8606.943752467836	8035.621921127827	8482.242962665468	8079.701225362842	8112.588343409208	8178.973267868548	8138.394525505766	8090.5295581394785	7947.033024759549	8060.32379087109	8092.407067872916	7922.480947467742	8777.161950693699	8056.170304755878	8492.97989418833	8431.253949130902	8620.117871923798	7637.994904230914	7800.462439941726	8300.800391024375	8470.141050126229	8167.227726340289
7510.033266346384	7367.156858172288	8459.217936554534	7423.359509920428	8538.755591944693	8510.697150969016	8649.279636128444	8199.590380809252	8606.943752467836	8035.621921127827	8482.242962665468	8079.701225362842	8112.588343409208	8178.973267868548	8138.394525505766	8090.5295581394785	7947.033024759549	8060.32379087109	8092.407067872916	7922.480947467742	8777.161950693699	8056.170304755878	8492.97989418833	8144.709196897552	8620.117871923798	7637.994904230914	7800.462439941726	8300.800391024375	8371.253869459673	8167.227726340289
7510.033266346384	7367.156858172288	8459.217936554534	7423.359509920428	8538.755591944693	8510.697150969016	8649.279636128444	8199.590380809252	8606.943752467836	8035.621921127827	8482.242962665468	8079.701225362842	8112.588343409208	8178.973267868548	8138.394525505766	8090.5295581394785	7947.033024759549	8060.32379087109	8092.407067872916	7922.480947467742	8447.174062661978	8056.170304755878	8492.97989418833	8144.709196897552	8620.117871923798	7637.994904230914	7800.462439941726	8300.800391024375	8371.253869459673	8167.227726340289
7510.033266346384	7367.156858172288	8459.217936554534	7423.359509920428	8538.755591944693	8510.697150969016	8649.279636128444	8199.590380809252	8606.943752467836	8035.621921127827	8482.242962665468	8079.701225362842	8112.588343409208	8178.973267868548	8138.394525505766	8090.5295581394785	7947.033024759549	8060.32379087109	8092.407067872916	7922.480947467742	8447.174062661978	8056.170304755878	8492.97989418833	8144.709196897552	8620.117871923798	7637.994904230914	7800.462439941726	8300.800391024375	8371.253869459673	8167.227726340289
7510.033266346384	7367.156858172288	8459.217936554534	7423.359509920428	8538.755591944693	8510.697150969016	8649.279636128444	8199.590380809252	8594.813497641033	8035.621921127827	8482.242962665468	8079.701225362842	8112.588343409208	8178.973267868548	8138.394525505766	8090.5295581394785	7947.033024759549	8060.32379087109	8092.407067872916	7922.480947467742	8447.174062661978	8056.170304755878	8492.97989418833	8144.709196897552	8620.117871923798	7637.994904230914	7800.462439941726	8300.800391024375	8371.253869459673	8167.227726340289
7510.033266346384	7367.156858172288	8459.217936554534	7423.359509920428	8538.755591944693	8510.697150969016	8649.279636128444	8199.590380809252	8594.813497641033	8035.621921127827	8482.242962665468	8079.701225362842	8112.588343409208	8178.973267868548	8138.394525505766	8090.5295581394785	7947.033024759549	8060.32379087109	8092.407067872916	7922.480947467742	8447.174062661978	8056.170304755878	8492.97989418833	8144.709196897552	8620.117871923798	7637.994904230914	7800.462439941726	8300.800391024375	8371.253869459673	8167.227726340289
7510.033266346384	7367.156858172288	8459.217936554534	7423.359509920428	8538.755591944693	8510.697150969016	8649.279636128444	8199.590380809252	8594.813497641033	8035.621921127827	8482.242962665468	8079.701225362842	8112.588343409208	8178.973267868548	8138.394525505766	8090.5295581394785	7947.033024759549	8060.32379087109	8092.407067872916	7922.480947467742	8447.174062661978	8056.170304755878	8492.97989418833	8144.709196897552	8620.117871923798	7637.994904230914	7800.462439941726	8300.800391024375	8371.253869459673	8167.227726340289
7510.033266346384	7367.156858172288	8459.217936554534	7423.359509920428	8538.755591944693	8510.697150969016	8649.279636128444	8199.590380809252	8594.813497641033	8035.621921127827	8482.242962665468	8044.958253823863	8112.588343409208	8178.973267868548	8138.394525505766	8090.5295581394785	7947.033024759549	8060.32379087109	8092.407067872916	7922.480947467742	8447.174062661978	8056.170304755878	8492.97989418833	8144.709196897552	8620.117871923798	7637.994904230914	7800.462439941726	8300.800391024375	8371.253869459673	8167.227726340289
7510.033266346384	7367.156858172288	8459.217936554534	7423.359509920428	8538.755591944693	8510.697150969016	8649.279636128444	8199.590380809252	8594.813497641033	8035.621921127827	8482.242962665468	8044.958253823863	8112.588343409208	8178.973267868548	8138.394525505766	8090.5295581394785	7947.033024759549	8060.32379087109	8092.407067872916	7922.480947467742	8447.174062661978	8056.170304755878	8492.97989418833	8144.709196897552	8620.117871923798	7637.994904230914	7800.462439941726	8300.800391024375	8371.253869459673	8167.227726340289
7510.033266346384	7367.156858172288	8459.217936554534	7423.359509920428	8538.755591944693	8510.697150969016	8649.279636128444	8199.590380809252	8594.813497641033	8035.621921127827	8482.242962665468	8044.958253823863	8112.588343409208	8178.973267868548	8138.394525505766	8090.5295581394785	7947.033024759549	8060.32379087109	8092.407067872916	7922.480947467742	8447.174062661978	8056.170304755878	8492.97989418833	7959.355273081762	8620.117871923798	7637.994904230914	7800.462439941726	8300.800391024375	8371.253869459673	8167.227726340289
7510.033266346384	7367.156858172288	8459.217936554534	7423.359509920428	8538.755591944693	8510.697150969016	7877.545759676068	8199.590380809252	8594.813497641033	8035.621921127827	8482.242962665468	8044.958253823863	8112.588343409208	8178.973267868548	8138.394525505766	8090.5295581394785	7947.033024759549	8060.32379087109	8092.407067872916	7922.480947467742	8447.174062661978	8056.170304755878	8492.97989418833	7959.355273081762	8620.117871923798	7637.994904230914	7800.462439941726	8300.800391024375	8371.253869459673	8167.227726340289
7510.033266346384	7367.156858172288	8459.217936554534	7423.359509920428	8538.755591944693	8510.697150969016	7877.545759676068	7497.254455974739	8594.813497641033	8035.621921127827	8482.242962665468	8044.958253823863	8112.588343409208	8178.973267868548	8138.394525505766	8090.5295581394785	7947.033024759549	8060.32379087109	8092.407067872916	7922.480947467742	8447.174062661978	8056.170304755878	8492.97989418833	7959.355273081762	8620.117871923798	7637.994904230914	7800.462439941726	8300.800391024375	8371.253869459673	8167.227726340289
7510.033266346384	7367.156858172288	8459.217936554534	7423.359509920428	8538.755591944693	8510.697150969016	7877.545759676068	7497.254455974739	8594.813497641033	8035.621921127827	8482.242962665468	8044.958253823863	8112.588343409208	7943.708620443969	8138.394525505766	8090.5295581394785	7947.033024759549	8060.32379087109	8092.407067872916	7922.480947467742	8447.174062661978	8056.170304755878	8492.97989418833	7959.355273081762	8620.117871923798	7637.994904230914	7800.462439941726	8300.800391024375	8371.253869459673	8167.227726340289
7510.033266346384	7367.156858172288	8459.217936554534	7423.359509920428	8538.755591944693	8510.697150969016	7877.545759676068	7497.254455974739	8594.813497641033	8035.621921127827	8482.242962665468	8044.958253823863	8112.588343409208	7943.708620443969	8138.394525505766	8090.5295581394785	7947.033024759549	8060.32379087109	8092.407067872916	7922.480947467742	8447.174062661978	8056.170304755878	8492.97989418833	7959.355273081762	8620.117871923798	7637.994904230914	7800.462439941726	8300.800391024375	8371.253869459673	8167.227726340289
7510.033266346384	7367.156858172288	8459.217936554534	7423.359509920428	8538.755591944693	8510.697150969016	7877.545759676068	7497.254455974739	8594.813497641033	8035.621921127827	8482.242962665468	8044.958253823863	8112.588343409208	7943.708620443969	7769.7499835577155	8090.5295581394785	7947.033024759549	8060.32379087109	8092.407067872916	7922.480947467742	8447.174062661978	8056.170304755878	8492.97989418833	7674.922174334926	8620.117871923798	7637.994904230914	7800.462439941726	8300.800391024375	8371.253869459673	8167.227726340289
7510.033266346384	7367.156858172288	8459.217936554534	7423.359509920428	8538.755591944693	8510.697150969016	7877.545759676068	7497.254455974739	8573.31970162673	8035.621921127827	8482.242962665468	8044.958253823863	8112.588343409208	7943.708620443969	7769.7499835577155	8090.5295581394785	7947.033024759549	8060.32379087109	8092.407067872916	7922.480947467742	8447.174062661978	8056.170304755878	8492.97989418833	7674.922174334926	8620.117871923798	7637.994904230914	7800.462439941726	8300.800391024375	8371.253869459673	8167.227726340289
7510.033266346384	7367.156858172288	8459.217936554534	7423.359509920428	8532.065158875484	8510.697150969016	7877.545759676068	7497.254455974739	8573.31970162673	8035.621921127827	8482.242962665468	8044.958253823863	7976.11793457117	7943.708620443969	7769.7499835577155	8090.5295581394785	7947.033024759549	8060.32379087109	8092.407067872916	7922.480947467742	8411.879903364066	8056.170304755878	8492.97989418833	7674.922174334926	8620.117871923798	7637.994904230914	7800.462439941726	8300.800391024375	8371.253869459673	8167.227726340289
7510.033266346384	7367.156858172288	8459.217936554534	7423.359509920428	8532.065158875484	8510.697150969016	7877.545759676068	7497.254455974739	8501.111359810178	8035.621921127827	8482.242962665468	8044.958253823863	7976.11793457117	7809.713879417101	7769.7499835577155	8090.5295581394785	7947.033024759549	8060.32379087109	8092.407067872916	7922.480947467742	8411.879903364066	8056.170304755878	8492.97989418833	7674.922174334926	8620.117871923798	7637.994904230914	7800.462439941726	8300.800391024375	8371.253869459673	8167.227726340289
7510.033266346384	7367.156858172288	8459.217936554534	7423.359509920428	8133.718402597709	8510.697150969016	7877.545759676068	7497.254455974739	8501.111359810178	8035.621921127827	8482.242962665468	8044.958253823863	7976.11793457117	7809.713879417101	7769.7499835577155	8090.5295581394785	7947.033024759549	8060.32379087109	8092.407067872916	7922.480947467742	8411.879903364066	8056.170304755878	8492.97989418833	7674.922174334926	8620.117871923798	7637.994904230914	7800.462439941726	8300.800391024375	8371.253869459673	8167.227726340289
7510.033266346384	7367.156858172288	8459.217936554534	7423.359509920428	8133.718402597709	7942.441261199306	7877.545759676068	7497.254455974739	8501.111359810178	8035.621921127827	8482.242962665468	8044.958253823863	7976.11793457117	7809.713879417101	7769.7499835577155	8090.5295581394785	7947.033024759549	8060.32379087109	8092.407067872916	7922.480947467742	8411.879903364066	8056.170304755878	8492.97989418833	7674.922174334926	8620.117871923798	7637.994904230914	7800.462439941726	8300.800391024375	8371.253869459673	8167.227726340289
7510.033266346384	7367.156858172288	8183.957576211083	7423.359509920428	8133.718402597709	7942.441261199306	7877.545759676068	7497.254455974739	8501.111359810178	8035.621921127827	8482.242962665468	8044.958253823863	7976.11793457117	7809.713879417101	7769.7499835577155	8090.5295581394785	7947.033024759549	8060.32379087109	8092.407067872916	7922.480947467742	8411.879903364066	8056.170304755878	8492.97989418833	7674.922174334926	8620.117871923798	7637.994904230914	7800.462439941726	8098.326245029099	8371.253869459673	8167.227726340289
7510.033266346384	7367.156858172288	8183.957576211083	7423.359509920428	8133.718402597709	7942.441261199306	7877.545759676068	7497.254455974739	8501.111359810178	8035.621921127827	8482.242962665468	8044.958253823863	7976.11793457117	7809.713879417101	7769.7499835577155	8090.5295581394785	7947.033024759549	8060.32379087109	8092.407067872916	7922.480947467742	8411.879903364066	8056.170304755878	8492.97989418833	7674.922174334926	8620.117871923798	7637.994904230914	7800.462439941726	8098.326245029099	8371.253869459673	8167.227726340289
7510.033266346384	7367.156858172288	8183.957576211083	7423.359509920428	8133.718402597709	7942.441261199306	7877.545759676068	7289.623943866238	7981.663018639181	8035.621921127827	8482.242962665468	8044.958253823863	7976.11793457117	7809.713879417101	7769.7499835577155	8090.5295581394785	7947.033024759549	8060.32379087109	8092.407067872916	7922.480947467742	8411.879903364066	8056.170304755878	7725.609524944735	7674.922174334926	8620.117871923798	7637.994904230914	7800.462439941726	8098.326245029099	8354.15243653886	8167.227726340289
7510.033266346384	7367.156858172288	8183.957576211083	7423.359509920428	8133.718402597709	7942.441261199306	7877.545759676068	7289.623943866238	7981.663018639181	8035.621921127827	8482.242962665468	8044.958253823863	7976.11793457117	7809.713879417101	7769.7499835577155	8090.5295581394785	7947.033024759549	8060.32379087109	8092.407067872916	7922.480947467742	8411.879903364066	8056.170304755878	7725.609524944735	7674.922174334926	7987.092601484831	7637.994904230914	7800.462439941726	8098.326245029099	8354.15243653886	8167.227726340289
7510.033266346384	7367.156858172288	8183.957576211083	7423.359509920428	8133.718402597709	7942.441261199306	7877.545759676068	7289.623943866238	7981.663018639181	8035.621921127827	8482.242962665468	8044.958253823863	7976.11793457117	7809.713879417101	7769.7499835577155	8090.5295581394785	7947.033024759549	8060.32379087109	8092.407067872916	7922.480947467742	8411.879903364066	8056.170304755878	7725.609524944735	7674.922174334926	7987.092601484831	7637.994904230914	7800.462439941726	8098.326245029099	8354.15243653886	8167.227726340289
7510.033266346384	7367.156858172288	8183.957576211083	7423.359509920428	8133.718402597709	7942.441261199306	7877.545759676068	7289.623943866238	7981.663018639181	8035.621921127827	8482.242962665468	8044.958253823863	7976.11793457117	7809.713879417101	7769.7499835577155	8090.5295581394785	7947.033024759549	8060.32379087109	7974.408560189097	7922.480947467742	8411.879903364066	8056.170304755878	7725.609524944735	7674.922174334926	7987.092601484831	7637.994904230914	7800.462439941726	8098.326245029099	8354.15243653886	8167.227726340289
7510.033266346384	7367.156858172288	8183.957576211083	7423.359509920428	8133.718402597709	7942.441261199306	7877.545759676068	7289.623943866238	7981.663018639181	8035.621921127827	8482.242962665468	8044.958253823863	7976.11793457117	7809.713879417101	7222.837315720762	8090.5295581394785	7947.033024759549	8060.32379087109	7971.967236221419	7922.480947467742	8411.879903364066	8056.170304755878	7725.609524944735	7674.922174334926	7987.092601484831	7637.994904230914	7800.462439941726	8098.326245029099	8354.15243653886	8167.227726340289
7510.033266346384	7367.156858172288	8183.957576211083	7423.359509920428	8133.718402597709	7942.441261199306	7877.545759676068	7289.623943866238	7981.663018639181	8035.621921127827	8482.242962665468	8044.958253823863	7976.11793457117	7809.713879417101	7222.837315720762	8090.5295581394785	7947.033024759549	8060.32379087109	7971.967236221419	7922.480947467742	8411.879903364066	8056.170304755878	7725.609524944735	7674.922174334926	7987.092601484831	7637.994904230914	7800.462439941726	8098.326245029099	8354.15243653886	7967.103153461104
7510.033266346384	7367.156858172288	8183.957576211083	7423.359509920428	8133.718402597709	7942.441261199306	7877.545759676068	7289.623943866238	7981.663018639181	8035.621921127827	8482.242962665468	8044.958253823863	7976.11793457117	7809.713879417101	7222.837315720762	8090.5295581394785	7947.033024759549	8060.32379087109	7971.967236221419	7922.480947467742	8411.879903364066	8056.170304755878	7725.609524944735	7674.922174334926	7987.092601484831	7637.994904230914	7800.462439941726	8098.326245029099	8354.037667792047	7967.103153461104
7510.033266346384	7367.156858172288	8183.957576211083	7423.359509920428	8133.718402597709	7942.441261199306	7877.545759676068	7289.623943866238	7981.663018639181	7800.378671119404	8482.242962665468	8044.958253823863	7976.11793457117	7809.713879417101	7222.837315720762	8090.5295581394785	7947.033024759549	8060.32379087109	7971.967236221419	7922.480947467742	8411.879903364066	8056.170304755878	7725.609524944735	7674.922174334926	7987.092601484831	7637.994904230914	7800.462439941726	8098.326245029099	8354.037667792047	7967.103153461104
7510.033266346384	7367.156858172288	7735.954703104932	7423.359509920428	8133.718402597709	7942.441261199306	7877.545759676068	7289.623943866238	7981.663018639181	7800.378671119404	8482.242962665468	8044.958253823863	7976.11793457117	7809.713879417101	7222.837315720762	8090.5295581394785	7947.033024759549	8060.32379087109	7971.967236221419	7922.480947467742	8411.879903364066	8056.170304755878	7725.609524944735	7674.922174334926	7987.092601484831	7637.994904230914	7570.128700330482	8098.326245029099	8189.277754406096	7967.103153461104
7510.033266346384	7367.156858172288	7735.954703104932	7423.359509920428	8133.718402597709	7942.441261199306	7877.545759676068	7289.623943866238	7981.663018639181	7800.378671119404	8482.242962665468	8044.958253823863	7976.11793457117	7809.713879417101	7222.837315720762	8090.5295581394785	7947.033024759549	8060.32379087109	7954.714589623351	7922.480947467742	8411.879903364066	8056.170304755878	7725.609524944735	7674.922174334926	7987.092601484831	7637.994904230914	7570.128700330482	8098.326245029099	8189.277754406096	7967.103153461104
7510.033266346384	7367.156858172288	7735.954703104932	7423.359509920428	8133.718402597709	7942.441261199306	7877.545759676068	7289.623943866238	7981.663018639181	7800.378671119404	8482.242962665468	8044.958253823863	7976.11793457117	7809.713879417101	7222.837315720762	8090.5295581394785	7947.033024759549	8060.32379087109	7345.262084681168	7922.480947467742	8411.879903364066	8056.170304755878	7725.609524944735	7674.922174334926	7987.092601484831	7637.994904230914	7570.128700330482	8098.326245029099	8189.277754406096	7967.103153461104
7510.033266346384	7367.156858172288	7735.954703104932	7423.359509920428	8133.718402597709	7942.441261199306	7877.545759676068	7289.623943866238	7981.663018639181	7800.378671119404	8482.242962665468	8044.958253823863	7976.11793457117	7809.713879417101	7222.837315720762	8090.5295581394785	7947.033024759549	8060.32379087109	7345.262084681168	7922.480947467742	8411.879903364066	8056.170304755878	7725.609524944735	7674.922174334926	7987.092601484831	7637.994904230914	7570.128700330482	8098.326245029099	8189.277754406096	7967.103153461104
7510.033266346384	7367.156858172288	7735.954703104932	7423.359509920428	8133.718402597709	7942.441261199306	7877.545759676068	7289.623943866238	7981.663018639181	7800.378671119404	8482.242962665468	7728.420059403415	7976.11793457117	7809.713879417101	7222.837315720762	8090.5295581394785	7947.033024759549	8060.32379087109	7345.262084681168	7922.480947467742	8411.879903364066	8056.170304755878	7725.609524944735	7674.922174334926	7987.092601484831	7637.994904230914	7570.128700330482	8098.326245029099	8189.277754406096	7967.103153461104
7510.033266346384	7367.156858172288	7735.954703104932	7423.359509920428	8133.718402597709	7942.441261199306	7877.545759676068	7289.623943866238	7981.663018639181	7800.378671119404	8482.242962665468	7728.420059403415	7976.11793457117	7809.713879417101	7222.837315720762	8090.5295581394785	7947.033024759549	8060.32379087109	7345.262084681168	7922.480947467742	8411.879903364066	8056.170304755878	7725.609524944735	7674.922174334926	7987.092601484831	7637.994904230914	7570.128700330482	8098.326245029099	8189.277754406096	7967.103153461104
7510.033266346384	7367.156858172288	7735.954703104932	7423.359509920428	8133.718402597709	7942.441261199306	7877.545759676068	7289.623943866238	7981.663018639181	7800.378671119404	8159.694939041593	7728.420059403415	7976.11793457117	7809.713879417101	7222.837315720762	8090.5295581394785	7947.033024759549	8060.32379087109	7345.262084681168	7922.480947467742	8411.879903364066	8056.170304755878	7725.609524944735	7674.922174334926	7987.092601484831	7637.994904230914	7570.128700330482	8098.326245029099	8189.277754406096	7967.103153461104
7510.033266346384	7367.156858172288	7735.954703104932	7423.359509920428	8133.718402597709	7942.441261199306	7877.545759676068	7289.623943866238	7981.663018639181	7800.378671119404	8159.694939041593	7728.420059403415	7976.11793457117	7809.713879417101	6791.84753120789	8090.5295581394785	7947.033024759549	8060.32379087109	7345.262084681168	7922.480947467742	8300.331870853908	8056.170304755878	7725.609524944735	7674.922174334926	7987.092601484831	7637.994904230914	7570.128700330482	8098.326245029099	8189.277754406096	7967.103153461104
7510.033266346384	7367.156858172288	7735.954703104932	7423.359509920428	8133.718402597709	7884.7747413387115	7877.545759676068	7289.623943866238	7981.663018639181	7800.378671119404	8159.694939041593	7728.420059403415	7976.11793457117	7362.4589411084025	6791.84753120789	8090.5295581394785	7947.033024759549	8060.32379087109	7345.262084681168	7922.480947467742	8300.331870853908	8056.170304755878	7725.609524944735	7674.922174334926	7987.092601484831	7637.994904230914	7570.128700330482	8098.326245029099	8189.277754406096	7967.103153461104
7510.033266346384	7367.156858172288	7735.954703104932	7423.359509920428	8133.718402597709	7884.7747413387115	7877.545759676068	7289.623943866238	7981.663018639181	7800.378671119404	8159.694939041593	7728.420059403415	7258.074058446505	7362.4589411084025	6791.84753120789	8090.5295581394785	7947.033024759549	8060.32379087109	7345.262084681168	7922.480947467742	8300.331870853908	8056.170304755878	7725.609524944735	7674.922174334926	7987.092601484831	7637.994904230914	7570.128700330482	8098.326245029099	8189.277754406096	7967.103153461104
7510.033266346384	7367.156858172288	7735.954703104932	7423.359509920428	8133.718402597709	7884.7747413387115	7877.545759676068	7289.623943866238	7981.663018639181	7800.378671119404	8159.694939041593	7728.420059403415	7258.074058446505	7362.4589411084025	6791.84753120789	8090.5295581394785	7947.033024759549	8060.32379087109	7345.262084681168	7922.480947467742	8300.331870853908	8056.170304755878	7725.609524944735	7674.922174334926	7987.092601484831	7637.994904230914	7570.128700330482	8098.326245029099	8189.277754406096	7967.103153461104
7510.033266346384	7367.156858172288	7735.954703104932	7423.359509920428	8133.718402597709	7884.7747413387115	7877.545759676068	7289.623943866238	7981.663018639181	7800.378671119404	8159.694939041593	7728.420059403415	7258.074058446505	7362.4589411084025	6791.84753120789	8090.5295581394785	7947.033024759549	8060.32379087109	7345.262084681168	7922.480947467742	8300.331870853908	8056.170304755878	7725.609524944735	7674.922174334926	7987.092601484831	7637.994904230914	7570.128700330482	7874.555521988049	8189.277754406096	7967.103153461104
7510.033266346384	7367.156858172288	7735.954703104932	7423.359509920428	8133.718402597709	7884.7747413387115	7877.545759676068	7289.623943866238	7981.663018639181	7800.378671119404	8159.694939041593	7728.420059403415	7258.074058446505	7362.4589411084025	6791.84753120789	8090.5295581394785	7947.033024759549	8060.32379087109	7345.262084681168	7922.480947467742	8300.331870853908	8056.170304755878	7725.609524944735	7674.922174334926	7987.092601484831	7637.994904230914	7570.128700330482	7874.555521988049	8189.277754406096	7967.103153461104
7510.033266346384	7367.156858172288	7735.954703104932	7423.359509920428	8133.718402597709	7884.7747413387115	7877.545759676068	7289.623943866238	7981.663018639181	7800.378671119404	8159.694939041593	7728.420059403415	7258.074058446505	7362.4589411084025	6791.84753120789	8090.5295581394785	7947.033024759549	8060.32379087109	7345.262084681168	7922.480947467742	8300.331870853908	8056.170304755878	7725.609524944735	7674.922174334926	7987.092601484831	7637.994904230914	7570.128700330482	7874.555521988049	8189.277754406096	7967.103153461104
7510.033266346384	7367.156858172288	7735.954703104932	7423.359509920428	8133.718402597709	7884.7747413387115	7877.545759676068	7289.623943866238	7981.663018639181	7800.378671119404	7790.23164317091	7728.420059403415	7258.074058446505	7362.4589411084025	6791.84753120789	8090.5295581394785	7947.033024759549	8060.32379087109	7345.262084681168	7922.480947467742	8300.331870853908	8056.170304755878	7725.609524944735	7674.922174334926	7987.092601484831	7637.994904230914	7570.128700330482	7874.555521988049	8031.452741620476	7967.103153461104
7510.033266346384	7367.156858172288	7735.954703104932	7423.359509920428	8133.718402597709	7884.7747413387115	7877.545759676068	7289.623943866238	7981.663018639181	7800.378671119404	7790.23164317091	7728.420059403415	7258.074058446505	7362.4589411084025	6791.84753120789	8090.5295581394785	7947.033024759549	8060.32379087109	7345.262084681168	7830.061116811957	8300.331870853908	8056.170304755878	7725.609524944735	7433.920791644315	7987.092601484831	7637.994904230914	7570.128700330482	7874.555521988049	8031.452741620476	7967.103153461104
7510.033266346384	7367.156858172288	7735.954703104932	7423.359509920428	8133.718402597709	7884.7747413387115	7877.545759676068	7289.623943866238	7916.772866384404	7800.378671119404	7775.568971324506	7728.420059403415	7258.074058446505	7362.4589411084025	6791.84753120789	8090.5295581394785	7947.033024759549	8060.32379087109	7345.262084681168	7830.061116811957	8300.331870853908	8056.170304755878	7725.609524944735	7433.920791644315	7987.092601484831	7637.994904230914	7570.128700330482	7874.555521988049	8031.452741620476	7967.103153461104
7510.033266346384	7367.156858172288	7735.954703104932	7423.359509920428	8133.718402597709	7884.7747413387115	7877.545759676068	7289.623943866238	7916.772866384404	7800.378671119404	7775.568971324506	7728.420059403415	7258.074058446505	7362.4589411084025	6791.84753120789	8090.5295581394785	7947.033024759549	8060.32379087109	7345.262084681168	7830.061116811957	8300.331870853908	8056.170304755878	7725.609524944735	7202.420961232215	7987.092601484831	7637.994904230914	7570.128700330482	7860.039175676194	8031.452741620476	7967.103153461104
7510.033266346384	7367.156858172288	7735.954703104932	7423.359509920428	8133.718402597709	7884.7747413387115	7877.545759676068	7289.623943866238	7916.772866384404	7800.378671119404	7775.568971324506	7728.420059403415	7258.074058446505	7362.4589411084025	6791.84753120789	8090.5295581394785	7947.033024759549	8060.32379087109	7345.262084681168	7830.061116811957	8300.331870853908	8056.170304755878	7725.609524944735	7202.420961232215	7987.092601484831	7637.994904230914	7570.128700330482	7860.039175676194	8031.452741620476	7967.103153461104
7510.033266346384	7367.156858172288	7735.954703104932	7423.359509920428	8133.718402597709	7884.7747413387115	7877.545759676068	7289.623943866238	7916.772866384404	7800.378671119404	7775.568971324506	7728.420059403415	7258.074058446505	7362.4589411084025	6791.84753120789	8090.5295581394785	7947.033024759549	8060.32379087109	7345.262084681168	7830.061116811957	8300.331870853908	8056.170304755878	7725.609524944735	7202.420961232215	7987.092601484831	7637.994904230914	7570.128700330482	7860.039175676194	8031.452741620476	7967.103153461104
7510.033266346384	7367.156858172288	7735.954703104932	7423.359509920428	8133.718402597709	7884.7747413387115	7877.545759676068	7289.623943866238	7916.772866384404	7800.378671119404	7775.568971324506	7728.420059403415	7258.074058446505	7362.4589411084025	6791.84753120789	8090.5295581394785	7947.033024759549	8060.32379087109	7345.262084681168	7830.061116811957	8300.331870853908	8056.170304755878	7725.609524944735	7202.420961232215	7987.092601484831	7265.816230205742	7562.279782094218	7860.039175676194	7830.7153351666675	7967.103153461104
7510.033266346384	7123.936341229135	7735.954703104932	7423.359509920428	8133.718402597709	7877.909736375538	7877.545759676068	7289.623943866238	7577.201862720254	7800.378671119404	7775.568971324506	7728.420059403415	7258.074058446505	7362.4589411084025	6791.84753120789	8090.5295581394785	7947.033024759549	8060.32379087109	7345.262084681168	7830.061116811957	8300.331870853908	8056.170304755878	7725.609524944735	7202.420961232215	7987.092601484831	7265.816230205742	7562.279782094218	7860.039175676194	7830.7153351666675	7967.103153461104
7510.033266346384	7123.936341229135	7735.954703104932	7423.359509920428	8133.718402597709	7877.909736375538	7877.545759676068	7289.623943866238	7076.67536629583	7800.378671119404	7775.568971324506	7728.420059403415	7258.074058446505	7362.4589411084025	6791.84753120789	8090.5295581394785	7947.033024759549	8060.32379087109	7345.262084681168	7830.061116811957	8300.331870853908	8056.170304755878	7725.609524944735	7099.7190996025965	7987.092601484831	7265.816230205742	7449.572910153183	7860.039175676194	7830.7153351666675	7967.103153461104
7510.033266346384	7123.936341229135	7735.954703104932	7423.359509920428	8133.718402597709	7877.909736375538	7877.545759676068	7289.623943866238	7076.67536629583	7800.378671119404	7775.568971324506	7728.420059403415	7258.074058446505	6726.447071623885	6791.84753120789	8090.5295581394785	7659.8518535799585	8060.32379087109	7345.262084681168	7830.061116811957	8300.331870853908	8056.170304755878	7725.609524944735	7099.7190996025965	7987.092601484831	7265.816230205742	7449.572910153183	7860.039175676194	7830.7153351666675	7967.103153461104
7510.033266346384	7123.936341229135	7735.954703104932	7423.359509920428	8133.718402597709	7877.909736375538	7877.545759676068	7289.623943866238	7076.67536629583	7800.378671119404	7775.568971324506	7728.420059403415	7258.074058446505	6726.447071623885	6791.84753120789	8090.5295581394785	7659.8518535799585	8060.32379087109	7345.262084681168	7830.061116811957	8300.331870853908	8056.170304755878	7725.609524944735	7099.7190996025965	7987.092601484831	7265.816230205742	7449.572910153183	7860.039175676194	7830.7153351666675	7967.103153461104
7510.033266346384	7123.936341229135	7735.954703104932	7423.359509920428	8133.718402597709	7877.909736375538	7877.545759676068	7289.623943866238	7076.67536629583	7800.378671119404	7775.568971324506	7728.420059403415	7258.074058446505	6726.447071623885	6791.84753120789	8090.5295581394785	7659.8518535799585	8060.32379087109	7345.262084681168	7830.061116811957	8006.383244661424	8056.170304755878	7725.609524944735	7099.7190996025965	7987.092601484831	7265.816230205742	7449.572910153183	7860.039175676194	7830.7153351666675	7967.103153461104
7510.033266346384	7123.936341229135	7735.954703104932	7423.359509920428	8133.718402597709	7877.909736375538	7877.545759676068	7289.623943866238	7076.67536629583	7800.378671119404	7775.568971324506	7728.420059403415	7258.074058446505	6726.447071623885	6791.84753120789	8090.5295581394785	7659.8518535799585	8060.32379087109	7345.262084681168	7830.061116811957	7866.544905695505	8056.170304755878	7725.609524944735	7099.7190996025965	7987.092601484831	7265.816230205742	7449.572910153183	7860.039175676194	7830.7153351666675	7967.103153461104
7510.033266346384	7123.936341229135	7735.954703104932	7423.359509920428	8133.718402597709	7877.909736375538	7877.545759676068	7289.623943866238	7076.67536629583	7800.378671119404	7775.568971324506	7728.420059403415	7258.074058446505	6726.447071623885	6791.84753120789	8090.5295581394785	7659.8518535799585	8060.32379087109	7283.467848418247	7830.061116811957	7866.544905695505	8056.170304755878	7725.609524944735	7099.7190996025965	7987.092601484831	7265.816230205742	7338.749968148861	7860.039175676194	7830.7153351666675	7967.103153461104
7510.033266346384	7123.936341229135	7735.954703104932	7423.359509920428	8133.718402597709	7877.909736375538	7877.545759676068	7219.140822104331	7076.67536629583	7685.017774015837	7775.568971324506	7728.420059403415	7258.074058446505	6726.447071623885	6791.84753120789	8090.5295581394785	7659.8518535799585	8060.32379087109	7283.467848418247	7830.061116811957	7866.544905695505	8056.170304755878	7725.609524944735	7099.7190996025965	7987.092601484831	7265.816230205742	7338.749968148861	7860.039175676194	7830.7153351666675	7967.103153461104
7510.033266346384	7123.936341229135	7735.954703104932	7423.359509920428	8133.718402597709	7877.909736375538	7877.545759676068	7219.140822104331	7076.67536629583	7685.017774015837	7775.568971324506	7466.486443241679	7258.074058446505	6726.447071623885	6791.84753120789	8090.5295581394785	7659.8518535799585	8060.32379087109	7283.467848418247	7830.061116811957	7866.544905695505	8056.170304755878	7725.609524944735	7099.7190996025965	7987.092601484831	7265.816230205742	7338.749968148861	7860.039175676194	7830.7153351666675	7967.103153461104
7510.033266346384	7123.936341229135	7735.954703104932	7423.359509920428	8133.718402597709	7877.909736375538	7877.545759676068	7219.140822104331	7076.67536629583	7685.017774015837	7775.568971324506	7466.486443241679	7258.074058446505	6726.447071623885	6791.84753120789	8090.5295581394785	7659.8518535799585	8060.32379087109	7283.467848418247	7314.764869690223	7866.544905695505	8056.170304755878	7725.609524944735	7099.7190996025965	7987.092601484831	7265.816230205742	7338.749968148861	7860.039175676194	7830.7153351666675	7967.103153461104
7510.033266346384	7123.936341229135	7524.2618160193615	7423.359509920428	8133.718402597709	7877.909736375538	7877.545759676068	7219.140822104331	7076.67536629583	7685.017774015837	7775.568971324506	7466.486443241679	7258.074058446505	6726.447071623885	6791.84753120789	8090.5295581394785	7659.8518535799585	7842.583223194591	7283.467848418247	7314.764869690223	7694.340249441733	8056.170304755878	7725.609524944735	7099.7190996025965	7487.02553074475	7265.816230205742	7338.749968148861	7860.039175676194	7830.7153351666675	7967.103153461104
7510.033266346384	7123.936341229135	7524.2618160193615	7423.359509920428	7484.876295935915	7877.909736375538	7877.545759676068	7219.140822104331	7076.67536629583	7685.017774015837	7775.568971324506	7466.486443241679	7258.074058446505	6726.447071623885	6791.84753120789	8090.5295581394785	7659.8518535799585	7842.583223194591	7283.467848418247	7314.764869690223	7694.340249441733	8056.170304755878	7725.609524944735	7099.7190996025965	7487.02553074475	7265.816230205742	7338.749968148861	7860.039175676194	7830.7153351666675	7967.103153461104
7510.033266346384	7123.936341229135	7524.2618160193615	7423.359509920428	7484.876295935915	7808.8346292142005	7877.545759676068	7219.140822104331	7076.67536629583	7685.017774015837	7775.568971324506	7466.486443241679	7029.6475803548665	6726.447071623885	6791.84753120789	8090.5295581394785	7659.8518535799585	7842.583223194591	7283.467848418247	7314.764869690223	7694.340249441733	8056.170304755878	7725.609524944735	7099.7190996025965	7487.02553074475	7265.816230205742	7338.749968148861	7860.039175676194	7830.7153351666675	7967.103153461104
7510.033266346384	7123.936341229135	7524.2618160193615	7423.359509920428	7484.876295935915	7808.8346292142005	7877.545759676068	7219.140822104331	7076.67536629583	7685.017774015837	7775.568971324506	7466.486443241679	7029.6475803548665	6726.447071623885	6791.84753120789	8090.5295581394785	7659.8518535799585	7842.583223194591	7283.467848418247	7314.764869690223	7694.340249441733	8056.170304755878	7725.609524944735	7099.7190996025965	7487.02553074475	7265.816230205742	7338.749968148861	7860.039175676194	7462.621460508526	7967.103153461104
7510.033266346384	7123.936341229135	7524.2618160193615	7423.359509920428	7484.876295935915	7808.8346292142005	7689.790729430091	7219.140822104331	7076.67536629583	7685.017774015837	7775.568971324506	7466.486443241679	6850.515468122013	6726.447071623885	6791.84753120789	8090.5295581394785	7659.8518535799585	7842.583223194591	7283.467848418247	7314.764869690223	7694.340249441733	8056.170304755878	7725.609524944735	7099.7190996025965	7487.02553074475	7265.816230205742	7338.749968148861	7860.039175676194	7462.621460508526	7967.103153461104
7510.033266346384	7123.936341229135	7524.2618160193615	7423.359509920428	7484.876295935915	7808.8346292142005	7689.790729430091	7219.140822104331	7076.67536629583	7685.017774015837	7775.568971324506	7466.486443241679	6683.122808304444	6726.447071623885	6654.74411308807	8090.5295581394785	7659.8518535799585	7663.375103679506	7283.467848418247	7314.764869690223	7694.340249441733	8056.170304755878	7725.609524944735	7099.7190996025965	7487.02553074475	7265.816230205742	7310.4469177040855	7860.039175676194	7462.621460508526	7967.103153461104
7510.033266346384	7123.936341229135	7524.2618160193615	7423.359509920428	7484.876295935915	7808.8346292142005	7689.790729430091	7219.140822104331	7076.67536629583	7093.906175569256	7775.568971324506	7466.486443241679	6683.122808304444	6726.447071623885	6654.74411308807	8090.5295581394785	7659.8518535799585	7663.375103679506	7283.467848418247	7314.764869690223	7694.340249441733	8056.170304755878	7725.609524944735	7099.7190996025965	7487.02553074475	7265.816230205742	7310.4469177040855	7860.039175676194	7462.621460508526	7967.103153461104
7510.033266346384	7123.936341229135	7524.2618160193615	7423.359509920428	7484.876295935915	7808.8346292142005	7689.790729430091	7219.140822104331	7076.67536629583	7093.906175569256	7775.568971324506	7466.486443241679	6683.122808304444	6726.447071623885	6654.74411308807	8090.5295581394785	7659.8518535799585	7582.0229029572865	7283.467848418247	7314.764869690223	7694.340249441733	8056.170304755878	7725.609524944735	7099.7190996025965	7487.02553074475	7265.816230205742	7310.4469177040855	7860.039175676194	7462.621460508526	7967.103153461104
7510.033266346384	7123.936341229135	7524.2618160193615	7423.359509920428	7484.876295935915	7808.8346292142005	7689.790729430091	7219.140822104331	7076.67536629583	7093.906175569256	7775.568971324506	7466.486443241679	6683.122808304444	6726.447071623885	6654.74411308807	8090.5295581394785	7659.8518535799585	7582.0229029572865	7283.467848418247	7314.764869690223	7694.340249441733	8056.170304755878	7725.609524944735	7099.7190996025965	7487.02553074475	7265.816230205742	7310.4469177040855	7860.039175676194	7462.621460508526	7967.103153461104
7510.033266346384	7123.936341229135	7524.2618160193615	7423.359509920428	7484.876295935915	7808.8346292142005	7689.790729430091	7219.140822104331	7076.67536629583	7093.906175569256	7775.568971324506	7466.486443241679	6683.122808304444	6726.447071623885	6654.74411308807	7735.560816993583	7659.8518535799585	7582.0229029572865	7283.467848418247	7314.764869690223	7694.340249441733	8056.170304755878	7725.609524944735	7099.7190996025965	7487.02553074475	7175.851199227086	7310.4469177040855	7860.039175676194	7462.621460508526	7967.103153461104
7510.033266346384	7123.936341229135	7524.2618160193615	7423.359509920428	7413.002734851134	7808.8346292142005	7534.7798587749	7219.140822104331	7076.67536629583	7093.906175569256	7775.568971324506	7408.926895132412	6683.122808304444	6726.447071623885	6654.74411308807	7735.560816993583	7659.8518535799585	7582.0229029572865	7283.467848418247	7314.764869690223	7694.340249441733	8056.170304755878	7725.609524944735	7099.7190996025965	7487.02553074475	7175.851199227086	7310.4469177040855	7860.039175676194	7462.621460508526	7967.103153461104
7510.033266346384	7123.936341229135	7524.2618160193615	7423.359509920428	7413.002734851134	7808.8346292142005	7534.7798587749	7219.140822104331	7076.67536629583	7093.906175569256	7775.568971324506	7408.926895132412	6683.122808304444	6726.447071623885	6654.74411308807	7735.560816993583	7659.8518535799585	7582.0229029572865	7283.467848418247	7314.764869690223	7694.340249441733	8056.170304755878	7725.609524944735	6854.489726243303	7487.02553074475	7175.851199227086	7310.4469177040855	7860.039175676194	7462.621460508526	7967.103153461104
7510.033266346384	7123.936341229135	7524.2618160193615	7423.359509920428	7413.002734851134	7808.8346292142005	7534.7798587749	7048.792267350449	7028.194141643542	7093.906175569256	7775.568971324506	7408.926895132412	6683.122808304444	6726.447071623885	6654.74411308807	7735.560816993583	7659.8518535799585	7582.0229029572865	7283.467848418247	7314.764869690223	7694.340249441733	8056.170304755878	7725.609524944735	6854.489726243303	7487.02553074475	7175.851199227086	7310.4469177040855	7860.039175676194	7462.621460508526	7967.103153461104
7510.033266346384	7123.936341229135	7524.2618160193615	7423.359509920428	7413.002734851134	7808.8346292142005	7534.7798587749	7048.792267350449	7028.194141643542	7093.906175569256	7647.5843049233845	7408.926895132412	6683.122808304444	6726.447071623885	6654.74411308807	7735.560816993583	7659.8518535799585	7582.0229029572865	7283.467848418247	7314.764869690223	7694.340249441733	8056.170304755878	7725.609524944735	6854.489726243303	7487.02553074475	7175.851199227086	7310.4469177040855	7860.039175676194	7462.621460508526	7967.103153461104
7510.033266346384	7123.936341229135	7524.2618160193615	7423.359509920428	7413.002734851134	7808.8346292142005	7534.7798587749	7048.792267350449	7028.194141643542	7093.906175569256	7647.5843049233845	7408.926895132412	6683.122808304444	6559.19597767992	6654.74411308807	7735.560816993583	7659.8518535799585	7582.0229029572865	7283.467848418247	7314.764869690223	7694.340249441733	8056.170304755878	7725.609524944735	6854.489726243303	7487.02553074475	7175.851199227086	7310.4469177040855	7860.039175676194	7462.621460508526	7967.103153461104
7510.033266346384	7123.936341229135	7524.2618160193615	7423.359509920428	7413.002734851134	7808.8346292142005	7534.7798587749	7048.792267350449	7028.194141643542	7093.906175569256	7647.5843049233845	7408.926895132412	6683.122808304444	6559.19597767992	6654.74411308807	7735.560816993583	7659.8518535799585	7582.0229029572865	7283.467848418247	7314.764869690223	7694.340249441733	8056.170304755878	7725.609524944735	6854.489726243303	7487.02553074475	7175.851199227086	7310.4469177040855	7801.19720026887	7462.621460508526	7967.103153461104
7510.033266346384	7123.936341229135	7524.2618160193615	7423.359509920428	7413.002734851134	7325.587942180639	7534.7798587749	7048.792267350449	7028.194141643542	7093.906175569256	7647.5843049233845	7408.926895132412	6683.122808304444	6559.19597767992	6654.74411308807	7735.560816993583	7659.8518535799585	7582.0229029572865	7283.467848418247	7314.764869690223	7694.340249441733	8056.170304755878	7725.609524944735	6854.489726243303	7487.02553074475	7175.851199227086	7310.4469177040855	7801.19720026887	7462.621460508526	7967.103153461104
7510.033266346384	7123.936341229135	7524.2618160193615	7423.359509920428	7413.002734851134	7325.587942180639	7534.7798587749	7048.792267350449	7028.194141643542	7093.906175569256	7647.5843049233845	7408.926895132412	6683.122808304444	6559.19597767992	6654.74411308807	7735.560816993583	7659.8518535799585	7582.0229029572865	7283.467848418247	7314.764869690223	7694.340249441733	8056.170304755878	7725.609524944735	6854.489726243303	7487.02553074475	7175.851199227086	7295.236391959355	7801.19720026887	7462.621460508526	7967.103153461104
7510.033266346384	7123.936341229135	7524.2618160193615	7423.359509920428	7413.002734851134	7325.587942180639	7512.629213358569	7048.792267350449	7028.194141643542	7093.906175569256	7647.5843049233845	7408.926895132412	6683.122808304444	6559.19597767992	6654.74411308807	7735.560816993583	7659.8518535799585	7582.0229029572865	7283.467848418247	7314.764869690223	7694.340249441733	8056.170304755878	7725.609524944735	6729.080056100417	7487.02553074475	7175.851199227086	7295.236391959355	7801.19720026887	7462.621460508526	7967.103153461104
7510.033266346384	7123.936341229135	7524.2618160193615	7423.359509920428	7413.002734851134	7325.587942180639	7512.629213358569	7048.792267350449	7028.194141643542	7093.906175569256	7647.5843049233845	7408.926895132412	6683.122808304444	6559.19597767992	6654.74411308807	7735.560816993583	7659.8518535799585	7526.490449942184	7283.467848418247	7314.764869690223	7694.340249441733	8056.170304755878	7725.609524944735	6729.080056100417	7487.02553074475	7175.851199227086	7295.236391959355	7801.19720026887	7462.621460508526	7967.103153461104
7510.033266346384	7123.936341229135	7524.2618160193615	6980.628985475778	7413.002734851134	7325.587942180639	7512.629213358569	7048.792267350449	7028.194141643542	7093.906175569256	7647.5843049233845	7408.926895132412	6683.122808304444	6559.19597767992	6654.74411308807	7735.560816993583	7659.8518535799585	7526.490449942184	7283.467848418247	7314.764869690223	7694.340249441733	8056.170304755878	7725.609524944735	6729.080056100417	7487.02553074475	7175.851199227086	7295.236391959355	7801.19720026887	7462.621460508526	7967.103153461104
7510.033266346384	7123.936341229135	7524.2618160193615	6980.628985475778	7413.002734851134	7051.941199376455	7512.629213358569	7048.792267350449	7028.194141643542	7093.906175569256	7647.5843049233845	7408.926895132412	6683.122808304444	6559.19597767992	6654.74411308807	7488.458782793845	7659.8518535799585	7526.490449942184	7283.467848418247	7314.764869690223	7694.340249441733	8056.170304755878	7725.609524944735	6729.080056100417	7487.02553074475	7175.851199227086	7295.236391959355	7801.19720026887	7462.621460508526	7967.103153461104
7418.61240187208	7123.936341229135	7524.2618160193615	6980.628985475778	7413.002734851134	7051.941199376455	7512.629213358569	7048.792267350449	7028.194141643542	7093.906175569256	7647.5843049233845	7408.926895132412	6683.122808304444	6559.19597767992	6654.74411308807	7488.458782793845	7659.8518535799585	7526.490449942184	7283.467848418247	7314.764869690223	7694.340249441733	8056.170304755878	7725.609524944735	6729.080056100417	7487.02553074475	7175.851199227086	7295.236391959355	7194.22947977711	6493.820494080938	7967.103153461104
7418.61240187208	7123.936341229135	7524.2618160193615	6980.628985475778	7413.002734851134	7051.941199376455	7512.629213358569	7048.792267350449	7028.194141643542	7093.906175569256	7647.5843049233845	7408.926895132412	6683.122808304444	6559.19597767992	6654.74411308807	7488.458782793845	7659.8518535799585	7526.490449942184	7283.467848418247	7314.764869690223	7694.340249441733	8056.170304755878	7725.609524944735	6729.080056100417	7487.02553074475	7175.851199227086	7295.236391959355	7194.22947977711	6493.820494080938	7967.103153461104
7418.61240187208	7123.936341229135	7524.2618160193615	6980.628985475778	7413.002734851134	7051.941199376455	7512.629213358569	7048.792267350449	7028.194141643542	7093.906175569256	7647.5843049233845	7408.926895132412	6683.122808304444	6559.19597767992	6654.74411308807	7488.458782793845	7659.8518535799585	7526.490449942184	7283.467848418247	7314.764869690223	7694.340249441733	8056.170304755878	7725.609524944735	6729.080056100417	7386.228479820294	7175.851199227086	7295.236391959355	7194.22947977711	6493.820494080938	7967.103153461104
7418.61240187208	7123.936341229135	7509.240384036409	6980.628985475778	7413.002734851134	7051.941199376455	7512.629213358569	7048.792267350449	7028.194141643542	7093.906175569256	7647.5843049233845	7408.926895132412	6683.122808304444	6559.19597767992	6654.74411308807	7488.458782793845	7659.8518535799585	7526.490449942184	7283.467848418247	7314.764869690223	7694.340249441733	8056.170304755878	7725.609524944735	6729.080056100417	6898.927690009241	7175.851199227086	7295.236391959355	7194.22947977711	6493.820494080938	7967.103153461104
7418.61240187208	7123.936341229135	7509.240384036409	6980.628985475778	7413.002734851134	7051.941199376455	7512.629213358569	7048.792267350449	7028.194141643542	7093.906175569256	7647.5843049233845	7408.926895132412	6683.122808304444	6559.19597767992	6654.74411308807	7488.458782793845	7659.8518535799585	7526.490449942184	7283.467848418247	7314.764869690223	7694.340249441733	8056.170304755878	7725.609524944735	6729.080056100417	6826.610982501293	7175.851199227086	7295.236391959355	7194.22947977711	6493.820494080938	7967.103153461104
7418.61240187208	7123.936341229135	7509.240384036409	6980.628985475778	7251.383721947233	7051.941199376455	7512.629213358569	7048.792267350449	7028.194141643542	7093.906175569256	7510.973415075113	7408.926895132412	6683.122808304444	6559.19597767992	6654.74411308807	7488.458782793845	7659.8518535799585	7526.490449942184	7283.467848418247	7314.764869690223	7694.340249441733	8056.170304755878	7725.609524944735	6729.080056100417	6826.610982501293	7175.851199227086	7295.236391959355	7194.22947977711	6493.820494080938	7967.103153461104
7418.61240187208	7123.936341229135	7509.240384036409	6980.628985475778	7251.383721947233	7051.941199376455	7512.629213358569	7048.792267350449	7028.194141643542	7093.906175569256	7460.676657276132	7408.926895132412	6683.122808304444	6559.19597767992	6654.74411308807	7488.458782793845	7659.8518535799585	7526.490449942184	7283.467848418247	7314.764869690223	7694.340249441733	8056.170304755878	7725.609524944735	6729.080056100417	6826.610982501293	7175.851199227086	7295.236391959355	7194.22947977711	6493.820494080938	7967.103153461104
7418.61240187208	7123.936341229135	7509.240384036409	6980.628985475778	7251.383721947233	7051.941199376455	7512.629213358569	7048.792267350449	7028.194141643542	7093.906175569256	7460.676657276132	7408.926895132412	6683.122808304444	6559.19597767992	6654.74411308807	7488.458782793845	7659.8518535799585	7526.490449942184	7283.467848418247	7314.764869690223	7694.340249441733	8056.170304755878	7725.609524944735	6729.080056100417	6826.610982501293	7175.851199227086	7295.236391959355	7194.22947977711	6493.820494080938	7967.103153461104
7418.61240187208	7123.936341229135	7509.240384036409	6980.628985475778	7251.383721947233	7051.941199376455	7512.629213358569	7048.792267350449	7028.194141643542	7093.906175569256	7460.676657276132	7408.926895132412	6683.122808304444	6559.19597767992	6654.74411308807	7488.458782793845	7659.8518535799585	7526.490449942184	7283.467848418247	7314.764869690223	7694.340249441733	8056.170304755878	7725.609524944735	6729.080056100417	6826.610982501293	7175.851199227086	7295.236391959355	7194.22947977711	6493.820494080938	7967.103153461104
7418.61240187208	7119.087927428643	7509.240384036409	6980.628985475778	7251.383721947233	7051.941199376455	7339.8554572587045	7048.792267350449	7028.194141643542	7093.906175569256	7091.10458638666	7408.926895132412	6683.122808304444	6559.19597767992	6654.74411308807	7488.458782793845	7659.8518535799585	7526.490449942184	7283.467848418247	7314.764869690223	7694.340249441733	8056.170304755878	7725.609524944735	6729.080056100417	6826.610982501293	7175.851199227086	7295.236391959355	7194.22947977711	6493.820494080938	7967.103153461104
7418.61240187208	6672.26368594509	7509.240384036409	6980.628985475778	7251.383721947233	7051.941199376455	7311.828737184214	7048.792267350449	7028.194141643542	7066.073385623995	7091.10458638666	7408.926895132412	6683.122808304444	6559.19597767992	6654.74411308807	7183.457792190573	7659.8518535799585	7526.490449942184	7283.467848418247	7314.764869690223	7694.340249441733	8056.170304755878	7725.609524944735	6729.080056100417	6826.610982501293	7175.851199227086	7295.236391959355	7194.22947977711	6493.820494080938	7967.103153461104
7418.61240187208	6672.26368594509	7509.240384036409	6980.628985475778	7251.383721947233	7051.941199376455	7311.828737184214	7048.792267350449	7028.194141643542	7011.11952073985	6888.341722927169	7408.926895132412	6683.122808304444	6559.19597767992	6654.74411308807	7183.457792190573	7659.8518535799585	7526.490449942184	7283.467848418247	7314.764869690223	7694.340249441733	7720.4476986126565	7725.609524944735	6729.080056100417	6826.610982501293	7175.851199227086	7295.236391959355	7194.22947977711	6493.820494080938	7967.103153461104
7418.61240187208	6672.26368594509	7509.240384036409	6980.628985475778	7251.383721947233	7051.941199376455	7311.828737184214	7048.792267350449	7028.194141643542	7011.11952073985	6888.341722927169	7408.926895132412	6683.122808304444	6559.19597767992	6654.74411308807	7183.457792190573	7659.8518535799585	7526.490449942184	7283.467848418247	7314.764869690223	7694.340249441733	7720.4476986126565	7725.609524944735	6729.080056100417	6826.610982501293	7175.851199227086	7295.236391959355	7194.22947977711	6493.820494080938	7967.103153461104
7418.61240187208	6672.26368594509	7509.240384036409	6980.628985475778	7251.383721947233	7051.941199376455	7311.828737184214	7048.792267350449	7028.194141643542	7011.11952073985	6888.341722927169	7408.926895132412	6683.122808304444	6559.19597767992	6654.74411308807	7183.041260398526	7659.8518535799585	7526.490449942184	7283.467848418247	7314.764869690223	7694.340249441733	7720.4476986126565	7725.609524944735	6729.080056100417	6826.610982501293	7175.851199227086	7295.236391959355	7194.22947977711	6493.820494080938	7967.103153461104
7418.61240187208	6672.26368594509	7509.240384036409	6980.628985475778	7251.383721947233	7051.941199376455	7311.828737184214	7048.792267350449	7028.194141643542	7011.11952073985	6888.341722927169	7408.926895132412	6683.122808304444	6559.19597767992	6654.74411308807	7183.041260398526	7659.8518535799585	7526.490449942184	7170.500954397413	7314.764869690223	7694.340249441733	7720.4476986126565	7725.609524944735	6729.080056100417	6826.610982501293	7175.851199227086	7150.962241589289	7194.22947977711	6493.820494080938	7967.103153461104
6957.629320578105	6672.26368594509	7509.240384036409	6980.628985475778	7251.383721947233	7051.941199376455	7311.828737184214	7046.767111472363	7028.194141643542	7011.11952073985	6888.341722927169	7408.926895132412	6683.122808304444	6559.19597767992	6654.74411308807	7183.041260398526	7659.8518535799585	7526.490449942184	7170.500954397413	7314.764869690223	7694.340249441733	7720.4476986126565	7725.609524944735	6729.080056100417	6826.610982501293	7134.216457687896	7150.962241589289	7194.22947977711	6493.820494080938	7967.103153461104
6957.629320578105	6672.26368594509	7380.081120937065	6980.628985475778	7251.383721947233	7051.941199376455	7311.828737184214	7046.767111472363	7028.194141643542	7011.11952073985	6888.341722927169	7408.926895132412	6683.122808304444	6559.19597767992	6654.74411308807	7183.041260398526	7525.000648176612	7526.490449942184	6702.085584112488	7314.764869690223	7694.340249441733	7720.4476986126565	7725.609524944735	6729.080056100417	6826.610982501293	7134.216457687896	7150.962241589289	7194.22947977711	6493.820494080938	7967.103153461104
6957.629320578105	6672.26368594509	7380.081120937065	6980.628985475778	7251.383721947233	7051.941199376455	7311.828737184214	7046.767111472363	7028.194141643542	7011.11952073985	6888.341722927169	7408.926895132412	6683.122808304444	6559.19597767992	6654.74411308807	7183.041260398526	7187.466894364937	7310.499874379862	6702.085584112488	7314.764869690223	7490.302389557176	7720.4476986126565	7725.609524944735	6729.080056100417	6826.610982501293	7134.216457687896	7150.962241589289	7194.22947977711	6493.820494080938	7967.103153461104
6957.629320578105	6672.26368594509	7380.081120937065	6980.628985475778	7251.383721947233	7051.941199376455	7311.828737184214	7046.767111472363	6752.559420659886	7011.11952073985	6888.341722927169	7408.926895132412	6683.122808304444	6559.19597767992	6654.74411308807	7183.041260398526	7187.466894364937	7310.499874379862	6567.222900150852	7314.764869690223	7490.302389557176	7720.4476986126565	7725.609524944735	6729.080056100417	6826.610982501293	7134.216457687896	7150.962241589289	7194.22947977711	6493.820494080938	7967.103153461104
6957.629320578105	6672.26368594509	7380.081120937065	6980.628985475778	7251.383721947233	7051.941199376455	7311.828737184214	6863.548181979824	6752.559420659886	7011.11952073985	6888.341722927169	7408.926895132412	6683.122808304444	6559.19597767992	6654.74411308807	7183.041260398526	7187.466894364937	7310.499874379862	6567.222900150852	7314.764869690223	7490.302389557176	7720.4476986126565	7725.609524944735	6729.080056100417	6826.610982501293	7134.216457687896	7150.962241589289	7194.22947977711	6493.820494080938	7967.103153461104
6957.629320578105	6672.26368594509	7380.081120937065	6980.628985475778	7251.383721947233	7051.941199376455	7311.828737184214	6863.548181979824	6752.559420659886	7011.11952073985	6888.341722927169	7408.926895132412	6683.122808304444	6559.19597767992	6654.74411308807	7183.041260398526	7187.466894364937	7310.499874379862	6567.222900150852	7314.764869690223	7490.302389557176	7720.4476986126565	7725.609524944735	6729.080056100417	6826.610982501293	7134.216457687896	7150.962241589289	7194.22947977711	6493.820494080938	7339.700643395007
6957.629320578105	6672.26368594509	7380.081120937065	6980.628985475778	7251.383721947233	7051.941199376455	7311.828737184214	6863.548181979824	6752.559420659886	7011.11952073985	6888.341722927169	7408.926895132412	6683.122808304444	6559.19597767992	6654.74411308807	7183.041260398526	7187.466894364937	7310.499874379862	6567.222900150852	7314.764869690223	7490.302389557176	7309.364134514235	7725.609524944735	6729.080056100417	6826.610982501293	7134.216457687896	7150.962241589289	7194.22947977711	6493.820494080938	7339.700643395007
6957.629320578105	6672.26368594509	7380.081120937065	6980.628985475778	7251.383721947233	7051.941199376455	7311.828737184214	6863.548181979824	6752.559420659886	7011.11952073985	6888.341722927169	7408.926895132412	6683.122808304444	6559.19597767992	6654.74411308807	7183.041260398526	7187.466894364937	7310.499874379862	6567.222900150852	7314.764869690223	7490.302389557176	7309.364134514235	7725.609524944735	6729.080056100417	6826.610982501293	7134.216457687896	7150.962241589289	7194.22947977711	6493.820494080938	7339.700643395007
6957.629320578105	6672.26368594509	7380.081120937065	6980.628985475778	7251.383721947233	7051.941199376455	7311.828737184214	6863.548181979824	6752.559420659886	6843.7445262875135	6888.341722927169	7408.926895132412	6600.056587662264	6559.19597767992	6654.74411308807	7183.041260398526	7187.466894364937	7310.499874379862	6567.222900150852	7314.764869690223	7490.302389557176	7309.364134514235	7725.609524944735	6729.080056100417	6826.610982501293	7134.216457687896	7150.962241589289	7194.22947977711	6493.820494080938	7339.700643395007
6957.629320578105	6672.26368594509	7006.920577028031	6980.628985475778	7251.383721947233	7051.941199376455	7237.607442842488	6863.548181979824	6752.559420659886	6843.7445262875135	6888.341722927169	7408.926895132412	6600.056587662264	6559.19597767992	6654.74411308807	7183.041260398526	7187.466894364937	7310.499874379862	6567.222900150852	7314.764869690223	7490.302389557176	7309.364134514235	7725.609524944735	6729.080056100417	6826.610982501293	7134.216457687896	7150.962241589289	7194.22947977711	6493.820494080938	7255.690690960337
6957.629320578105	6672.26368594509	7006.920577028031	6980.628985475778	7251.383721947233	7051.941199376455	7237.607442842488	6863.548181979824	6752.559420659886	6843.7445262875135	6888.341722927169	7408.926895132412	6600.056587662264	6559.19597767992	6519.282793505849	7183.041260398526	7187.466894364937	7310.499874379862	6567.222900150852	7314.764869690223	7490.302389557176	7309.364134514235	7725.609524944735	6729.080056100417	6826.610982501293	6717.685508631062	7150.962241589289	7194.22947977711	6493.820494080938	7255.690690960337
6957.629320578105	6672.26368594509	7006.920577028031	6980.628985475778	7251.383721947233	7051.941199376455	7237.607442842488	6863.548181979824	6752.559420659886	6607.664971400952	6888.341722927169	7408.926895132412	6600.056587662264	6559.19597767992	6519.282793505849	7183.041260398526	7187.466894364937	7310.499874379862	6567.222900150852	7314.764869690223	7490.302389557176	7309.364134514235	7725.609524944735	6729.080056100417	6826.610982501293	6717.685508631062	7150.962241589289	7194.22947977711	6493.820494080938	7255.690690960337
6957.629320578105	6672.26368594509	7006.920577028031	6980.628985475778	7251.383721947233	7051.941199376455	7237.607442842488	6863.548181979824	6752.559420659886	6607.664971400952	6888.341722927169	7408.926895132412	6600.056587662264	6559.19597767992	6519.282793505849	7183.041260398526	7187.466894364937	7310.499874379862	6567.222900150852	7314.764869690223	7490.302389557176	7309.364134514235	7725.609524944735	6729.080056100417	6802.435663448823	6717.685508631062	7150.962241589289	7194.22947977711	6493.820494080938	7255.690690960337
6957.629320578105	6672.26368594509	7006.920577028031	6980.628985475778	7251.383721947233	6843.775385169213	7237.607442842488	6485.949022667937	6752.559420659886	6607.664971400952	6888.341722927169	7408.926895132412	6600.056587662264	6559.19597767992	6519.282793505849	7183.041260398526	7187.466894364937	7310.499874379862	6567.222900150852	7154.109471637086	7490.302389557176	7309.364134514235	7725.609524944735	6729.080056100417	6802.435663448823	6717.685508631062	7150.962241589289	7194.22947977711	6493.820494080938	7255.690690960337
6957.629320578105	6672.26368594509	7006.920577028031	6980.628985475778	7251.383721947233	6843.775385169213	7237.607442842488	6485.949022667937	6752.559420659886	6607.664971400952	6888.341722927169	7408.926895132412	6600.056587662264	6559.19597767992	6519.282793505849	7183.041260398526	7187.466894364937	7295.107370564186	6567.222900150852	7154.109471637086	7490.302389557176	7309.364134514235	7207.432137128852	6729.080056100417	6802.435663448823	6717.685508631062	7150.962241589289	7194.22947977711	6493.820494080938	7255.690690960337
6957.629320578105	6672.26368594509	7006.920577028031	6980.628985475778	7251.383721947233	6843.775385169213	7237.607442842488	6485.949022667937	6752.559420659886	6607.664971400952	6888.341722927169	7408.926895132412	6386.618578696827	6559.19597767992	6519.282793505849	7183.041260398526	7052.384238172008	7295.107370564186	6567.222900150852	7154.109471637086	7490.302389557176	7309.364134514235	7207.432137128852	6729.080056100417	6802.435663448823	6717.685508631062	7150.962241589289	7194.22947977711	6493.820494080938	7255.690690960337
6957.629320578105	6672.26368594509	7006.920577028031	6980.628985475778	7251.383721947233	6843.775385169213	7237.607442842488	6485.949022667937	6752.559420659886	6607.664971400952	6888.341722927169	7408.926895132412	6386.618578696827	6559.19597767992	6519.282793505849	7183.041260398526	7052.384238172008	7295.107370564186	6567.222900150852	7154.109471637086	7490.302389557176	7309.364134514235	7207.432137128852	6729.080056100417	6742.611330839999	6717.685508631062	7150.962241589289	7194.22947977711	6493.820494080938	7255.690690960337
6957.629320578105	6672.26368594509	7006.920577028031	6980.628985475778	7251.383721947233	6843.775385169213	7237.607442842488	6485.949022667937	6110.943937987965	6607.664971400952	6888.341722927169	7408.926895132412	6386.618578696827	6559.19597767992	6519.282793505849	7183.041260398526	7052.384238172008	7295.107370564186	6401.910539922735	7154.109471637086	7490.302389557176	7309.364134514235	7207.432137128852	6729.080056100417	6742.611330839999	6717.685508631062	7150.962241589289	7194.22947977711	6493.820494080938	7255.690690960337
6957.629320578105	6672.26368594509	7006.920577028031	6980.628985475778	7141.623516931797	6843.775385169213	7237.607442842488	6485.949022667937	6110.943937987965	6607.664971400952	6888.341722927169	7408.926895132412	6386.618578696827	6559.19597767992	6519.282793505849	7183.041260398526	7052.384238172008	7295.107370564186	6401.910539922735	7154.109471637086	7005.252552216405	7309.364134514235	7207.432137128852	6729.080056100417	6742.611330839999	6717.685508631062	7150.962241589289	7194.22947977711	6493.820494080938	7255.690690960337
6957.629320578105	6672.26368594509	7006.920577028031	6980.628985475778	7141.623516931797	6843.775385169213	7237.607442842488	6485.949022667937	6110.943937987965	6490.803316487229	6888.341722927169	7408.926895132412	6386.618578696827	6559.19597767992	6519.282793505849	7183.041260398526	7052.384238172008	7295.107370564186	6401.910539922735	7154.109471637086	7005.252552216405	7309.364134514235	7207.432137128852	6729.080056100417	6342.788091347794	6717.685508631062	7150.962241589289	7194.22947977711	6493.820494080938	7255.690690960337
6957.629320578105	6672.26368594509	7006.920577028031	6980.628985475778	7141.623516931797	6843.775385169213	7237.607442842488	6485.949022667937	6110.943937987965	6490.803316487229	6888.341722927169	7408.926895132412	6386.618578696827	6559.19597767992	6519.282793505849	7183.041260398526	7052.384238172008	7295.107370564186	6401.910539922735	7154.109471637086	7005.252552216405	7309.364134514235	7207.432137128852	6729.080056100417	6342.788091347794	6717.685508631062	7150.962241589289	7194.22947977711	6493.820494080938	7255.690690960337
6957.629320578105	6672.26368594509	7006.920577028031	6980.628985475778	7141.623516931797	6843.775385169213	7237.607442842488	6485.949022667937	6110.943937987965	6490.803316487229	6888.341722927169	7408.926895132412	6386.618578696827	6559.19597767992	6519.282793505849	7183.041260398526	7052.384238172008	7295.107370564186	6401.910539922735	7154.109471637086	7005.252552216405	7309.364134514235	7207.432137128852	6729.080056100417	6342.788091347794	6717.685508631062	7150.962241589289	7194.22947977711	6493.820494080938	7255.690690960337
6957.629320578105	6672.26368594509	7006.920577028031	6980.628985475778	7141.623516931797	6843.775385169213	7237.607442842488	6485.949022667937	6110.943937987965	6490.803316487229	6888.341722927169	7408.926895132412	6386.618578696827	6559.19597767992	6519.282793505849	7183.041260398526	7052.384238172008	7295.107370564186	6401.910539922735	7154.109471637086	7005.252552216405	7309.364134514235	7207.432137128852	6729.080056100417	6342.788091347794	6717.685508631062	7150.962241589289	7194.22947977711	6493.820494080938	7255.690690960337
6957.629320578105	6672.26368594509	7006.920577028031	6980.628985475778	7141.623516931797	6843.775385169213	7237.607442842488	6485.949022667937	6110.943937987965	6490.803316487229	6888.341722927169	7408.926895132412	6386.618578696827	6559.19597767992	6519.282793505849	7183.041260398526	7052.384238172008	7295.107370564186	6401.910539922735	7154.109471637086	7005.252552216405	7309.364134514235	7207.432137128852	6729.080056100417	6342.788091347794	6717.685508631062	7150.962241589289	7194.22947977711	6493.820494080938	7255.690690960337
6957.629320578105	6672.26368594509	7006.920577028031	6980.628985475778	7141.623516931797	6843.775385169213	7237.607442842488	6485.949022667937	6110.943937987965	6490.803316487229	6888.341722927169	7408.926895132412	6386.618578696827	6559.19597767992	6519.282793505849	7183.041260398526	7052.384238172008	7295.107370564186	6401.910539922735	7154.109471637086	7005.252552216405	7309.364134514235	7207.432137128852	6729.080056100417	6342.788091347794	6717.685508631062	7150.962241589289	7194.22947977711	6493.820494080938	7255.690690960337
6957.629320578105	6672.26368594509	7006.920577028031	6980.628985475778	7141.623516931797	6843.775385169213	6820.398362460067	6485.949022667937	6110.943937987965	6490.803316487229	6888.341722927169	7095.0325381825205	6386.618578696827	6559.19597767992	6519.282793505849	7183.041260398526	7052.384238172008	7295.107370564186	6401.910539922735	7154.109471637086	6959.439784332262	7309.364134514235	7207.432137128852	6491.183200751009	6342.788091347794	6717.685508631062	7150.962241589289	7194.22947977711	6493.820494080938	7255.690690960337
6957.629320578105	6672.26368594509	7006.920577028031	6980.628985475778	7141.623516931797	6488.129423609491	6820.398362460067	6485.949022667937	6110.943937987965	6490.803316487229	6888.341722927169	7095.0325381825205	6386.618578696827	6559.19597767992	6519.282793505849	7183.041260398526	7052.384238172008	7295.107370564186	6401.910539922735	7154.109471637086	6959.439784332262	7309.364134514235	7199.741581743378	6491.183200751009	6342.788091347794	6717.685508631062	7093.326415042555	7194.22947977711	6493.820494080938	7255.690690960337
6957.629320578105	6672.26368594509	7006.920577028031	6980.628985475778	7141.623516931797	6488.129423609491	6820.398362460067	6485.949022667937	6110.943937987965	6490.803316487229	6888.341722927169	7095.0325381825205	6386.618578696827	6559.19597767992	6511.317756179176	7183.041260398526	7052.384238172008	7295.107370564186	6401.910539922735	7154.109471637086	6959.439784332262	7309.364134514235	7199.741581743378	6491.183200751009	6342.788091347794	6717.685508631062	7093.326415042555	7194.22947977711	6493.820494080938	7255.690690960337
6957.629320578105	6672.26368594509	7006.920577028031	6980.628985475778	7141.623516931797	6488.129423609491	6820.398362460067	6485.949022667937	6110.943937987965	6490.803316487229	6888.341722927169	7095.0325381825205	6386.618578696827	6559.19597767992	6511.317756179176	6865.869942422646	7052.384238172008	7186.374110149141	6401.910539922735	7154.109471637086	6959.439784332262	7241.964520131336	7199.741581743378	6491.183200751009	6342.788091347794	6717.685508631062	7093.326415042555	7194.22947977711	6493.820494080938	7255.690690960337
6957.629320578105	6672.26368594509	7006.920577028031	6980.628985475778	7141.623516931797	6488.129423609491	6820.398362460067	6485.949022667937	6110.943937987965	6490.803316487229	6888.341722927169	7095.0325381825205	6386.618578696827	6559.19597767992	6511.317756179176	6865.869942422646	7052.384238172008	7186.374110149141	6401.910539922735	7154.109471637086	6959.439784332262	7241.964520131336	7199.741581743378	6491.183200751009	6342.788091347794	6717.685508631062	7093.326415042555	6909.092829402166	6493.820494080938	7255.690690960337
6957.629320578105	6672.26368594509	7006.920577028031	6980.628985475778	7097.239628588412	6488.129423609491	6820.398362460067	6485.949022667937	6110.943937987965	6490.803316487229	6888.341722927169	7095.0325381825205	6386.618578696827	6559.19597767992	6511.317756179176	6865.869942422646	7052.384238172008	7186.374110149141	6401.910539922735	7154.109471637086	6959.439784332262	7241.964520131336	7199.741581743378	6491.183200751009	6342.788091347794	6717.685508631062	7093.326415042555	6909.092829402166	6493.820494080938	7017.836308850798
6957.629320578105	6672.26368594509	7006.920577028031	6980.628985475778	7097.239628588412	6488.129423609491	6820.398362460067	6485.949022667937	6110.943937987965	6490.803316487229	6888.341722927169	7095.0325381825205	6386.618578696827	6559.19597767992	6511.317756179176	6865.869942422646	7052.384238172008	7186.374110149141	6401.910539922735	7154.109471637086	6959.439784332262	7241.964520131336	7199.741581743378	6491.183200751009	6342.788091347794	6717.685508631062	7093.326415042555	6909.092829402166	6493.820494080938	7017.836308850798
6957.629320578105	6672.26368594509	7006.920577028031	6980.628985475778	7097.239628588412	6488.129423609491	6820.398362460067	6485.949022667937	6110.943937987965	6490.803316487229	6888.341722927169	7095.0325381825205	6386.618578696827	6559.19597767992	6511.317756179176	6865.869942422646	7052.384238172008	7186.374110149141	6401.910539922735	7154.109471637086	6959.439784332262	7241.964520131336	7199.741581743378	6491.183200751009	6342.788091347794	6717.685508631062	7093.326415042555	6909.092829402166	6493.820494080938	7017.836308850798
6957.629320578105	6672.26368594509	7006.920577028031	6980.628985475778	7097.239628588412	6488.129423609491	6820.398362460067	6485.949022667937	6110.943937987965	6490.803316487229	6888.341722927169	7095.0325381825205	6386.618578696827	6559.19597767992	6511.317756179176	6865.869942422646	7052.384238172008	7186.374110149141	6401.910539922735	7154.109471637086	6959.439784332262	7241.964520131336	7199.741581743378	6491.183200751009	6342.788091347794	6717.685508631062	7093.326415042555	6909.092829402166	6493.820494080938	7017.836308850798
6957.629320578105	6672.26368594509	7006.920577028031	6980.628985475778	7097.239628588412	6488.129423609491	6820.398362460067	6485.949022667937	6110.943937987965	6490.803316487229	6888.341722927169	7095.0325381825205	6386.618578696827	6559.19597767992	6511.317756179176	6865.869942422646	7052.384238172008	7186.374110149141	6401.910539922735	7154.109471637086	6959.439784332262	7241.964520131336	7199.741581743378	6491.183200751009	6342.788091347794	6717.685508631062	7082.749885951995	6909.092829402166	6493.820494080938	7017.836308850798
6957.629320578105	6672.26368594509	7006.920577028031	6980.628985475778	7097.239628588412	6488.129423609491	6820.398362460067	6485.949022667937	6110.943937987965	6490.803316487229	6888.341722927169	7095.0325381825205	6386.618578696827	6559.19597767992	6511.317756179176	6865.869942422646	7052.384238172008	7186.374110149141	6401.910539922735	7118.421421219158	6959.439784332262	7241.964520131336	7199.741581743378	6491.183200751009	6342.788091347794	6717.685508631062	7082.749885951995	6909.092829402166	6493.820494080938	7017.836308850798
6957.629320578105	6672.26368594509	7006.920577028031	6798.873012770181	7097.239628588412	6488.129423609491	6820.398362460067	6485.949022667937	6110.943937987965	6490.803316487229	6888.341722927169	7095.0325381825205	6386.618578696827	6559.19597767992	6511.317756179176	6865.869942422646	7052.384238172008	7186.374110149141	6401.910539922735	7118.421421219158	6959.439784332262	7241.964520131336	7199.741581743378	6491.183200751009	6342.788091347794	6717.685508631062	6817.781000371337	6909.092829402166	6493.820494080938	7017.836308850798
6957.629320578105	6672.26368594509	6745.754134377562	6798.873012770181	7097.239628588412	6488.129423609491	6820.398362460067	6485.949022667937	6110.943937987965	6490.803316487229	6888.341722927169	7095.0325381825205	6386.618578696827	6559.19597767992	6511.317756179176	6865.869942422646	7052.384238172008	7043.296330255727	6401.910539922735	7118.421421219158	6959.439784332262	7241.964520131336	7199.741581743378	6491.183200751009	6342.788091347794	6717.685508631062	6817.781000371337	6909.092829402166	6493.820494080938	7017.836308850798
6957.629320578105	6672.26368594509	6745.754134377562	6798.873012770181	7097.239628588412	6488.129423609491	6820.398362460067	6485.949022667937	6110.943937987965	6490.803316487229	6888.341722927169	7095.0325381825205	6386.618578696827	6559.19597767992	6511.317756179176	6865.869942422646	7052.384238172008	6904.223516301614	6401.910539922735	7118.421421219158	6959.439784332262	7241.964520131336	7199.741581743378	6491.183200751009	6342.788091347794	6717.685508631062	6817.781000371337	6909.092829402166	6493.820494080938	7017.836308850798
6957.629320578105	6672.26368594509	6745.754134377562	6798.873012770181	7097.239628588412	6488.129423609491	6782.8882036511895	6485.949022667937	6110.943937987965	6490.803316487229	6888.341722927169	7095.0325381825205	6386.618578696827	6559.19597767992	6511.317756179176	6865.869942422646	7052.384238172008	6904.223516301614	6401.910539922735	7033.49703785294	6959.439784332262	7241.964520131336	7199.741581743378	6491.183200751009	6342.788091347794	6717.685508631062	6817.781000371337	6909.092829402166	6493.820494080938	7017.836308850798
6957.629320578105	6672.26368594509	6745.754134377562	6798.873012770181	7097.239628588412	6488.129423609491	6782.8882036511895	6485.949022667937	6110.943937987965	6490.803316487229	6888.341722927169	7095.0325381825205	6386.618578696827	6559.19597767992	6511.317756179176	6865.869942422646	7052.384238172008	6904.223516301614	6401.910539922735	6596.913588912471	6959.439784332262	7241.964520131336	7073.7766105374985	6491.183200751009	6342.788091347794	6717.685508631062	6817.781000371337	6909.092829402166	6493.820494080938	7017.836308850798
6957.629320578105	6672.26368594509	6745.754134377562	6798.873012770181	7097.239628588412	6488.129423609491	6782.8882036511895	6485.949022667937	6110.943937987965	6490.803316487229	6888.341722927169	7095.0325381825205	6386.618578696827	6559.19597767992	6511.317756179176	6865.869942422646	7052.384238172008	6904.223516301614	6401.910539922735	6596.913588912471	6959.439784332262	7241.964520131336	7073.7766105374985	6491.183200751009	6342.788091347794	6717.685508631062	6817.781000371337	6909.092829402166	6493.820494080938	7017.836308850798
6957.629320578105	6672.26368594509	6745.754134377562	6798.873012770181	7097.239628588412	6488.129423609491	6782.8882036511895	6485.949022667937	6110.943937987965	6490.803316487229	6888.341722927169	7095.0325381825205	6386.618578696827	6559.19597767992	6511.317756179176	6865.869942422646	7052.384238172008	6904.223516301614	6401.910539922735	6596.913588912471	6959.439784332262	7241.964520131336	7073.7766105374985	6431.841629251095	6342.788091347794	6717.685508631062	6817.781000371337	6909.092829402166	6493.820494080938	7017.836308850798
6957.629320578105	6672.26368594509	6745.754134377562	6798.873012770181	7097.239628588412	6488.129423609491	6782.8882036511895	6485.949022667937	6110.943937987965	6490.803316487229	6888.341722927169	7095.0325381825205	6386.618578696827	6559.19597767992	6511.317756179176	6865.869942422646	7052.384238172008	6904.223516301614	6401.910539922735	6596.913588912471	6959.439784332262	7241.964520131336	7073.7766105374985	6431.841629251095	6342.788091347794	6717.685508631062	6817.781000371337	6909.092829402166	6493.820494080938	7017.836308850798
6957.629320578105	6669.0044534214785	6745.754134377562	6798.873012770181	7097.239628588412	6488.129423609491	6782.8882036511895	6485.949022667937	6110.943937987965	6490.803316487229	6747.873590003597	7095.0325381825205	6068.31539766824	6559.19597767992	6511.317756179176	6865.869942422646	7052.384238172008	6904.223516301614	6401.910539922735	6596.913588912471	6959.439784332262	7241.964520131336	7073.7766105374985	6431.841629251095	6342.788091347794	6717.685508631062	6817.781000371337	6909.092829402166	6493.820494080938	6828.6344511194575
6957.629320578105	6669.0044534214785	6745.754134377562	6798.873012770181	7097.239628588412	6488.129423609491	6782.8882036511895	6485.949022667937	6110.943937987965	6490.803316487229	6747.873590003597	7095.0325381825205	6068.31539766824	6559.19597767992	6511.317756179176	6865.869942422646	7052.384238172008	6904.223516301614	6401.910539922735	6596.913588912471	6959.439784332262	7241.964520131336	7073.7766105374985	6431.841629251095	6342.788091347794	6717.685508631062	6817.781000371337	6909.092829402166	6493.820494080938	6828.6344511194575
6957.629320578105	6669.0044534214785	6745.754134377562	6798.873012770181	7097.239628588412	6488.129423609491	6782.8882036511895	6485.949022667937	6110.943937987965	6490.803316487229	6747.873590003597	7095.0325381825205	6068.31539766824	6559.19597767992	6511.317756179176	6865.869942422646	7052.384238172008	6904.223516301614	6401.910539922735	6596.913588912471	6959.439784332262	7241.964520131336	7073.7766105374985	6431.841629251095	6342.788091347794	6717.685508631062	6817.781000371337	6866.377540300667	6493.820494080938	6828.6344511194575
6957.629320578105	6669.0044534214785	6745.754134377562	6449.553352854212	7097.239628588412	6488.129423609491	6782.8882036511895	6485.949022667937	6110.943937987965	6490.803316487229	6747.873590003597	7095.0325381825205	6068.31539766824	6559.19597767992	6511.317756179176	6865.869942422646	7052.384238172008	6904.223516301614	6401.910539922735	6596.913588912471	6959.439784332262	7241.964520131336	7073.7766105374985	6431.841629251095	6342.788091347794	6717.685508631062	6595.169857320849	6866.377540300667	6493.820494080938	6828.6344511194575
6957.629320578105	6669.0044534214785	6745.754134377562	6449.553352854212	7097.239628588412	6488.129423609491	6782.8882036511895	6485.949022667937	6110.943937987965	6490.803316487229	6747.873590003597	7095.0325381825205	6068.31539766824	6559.19597767992	6511.317756179176	6865.869942422646	7052.384238172008	6904.223516301614	6401.910539922735	6596.913588912471	6959.439784332262	7241.964520131336	7073.7766105374985	6431.841629251095	6342.788091347794	6717.685508631062	6595.169857320849	6866.377540300667	6493.820494080938	6828.6344511194575
6957.629320578105	6669.0044534214785	6745.754134377562	6449.553352854212	7097.239628588412	6488.129423609491	6782.8882036511895	6485.949022667937	6110.943937987965	6490.803316487229	6747.873590003597	7095.0325381825205	6068.31539766824	6559.19597767992	6511.317756179176	6865.869942422646	7052.384238172008	6904.223516301614	6401.910539922735	6596.913588912471	6959.439784332262	7241.964520131336	7073.7766105374985	6431.841629251095	6342.788091347794	6717.685508631062	6595.169857320849	6866.377540300667	6218.89218851938	6828.6344511194575
6957.629320578105	6669.0044534214785	6745.754134377562	6449.553352854212	7097.239628588412	6488.129423609491	6782.8882036511895	6485.949022667937	6110.943937987965	6490.803316487229	6747.873590003597	7095.0325381825205	6068.31539766824	6559.19597767992	6511.317756179176	6865.869942422646	7052.384238172008	6904.223516301614	6401.910539922735	6596.913588912471	6959.439784332262	7241.964520131336	7073.7766105374985	6431.841629251095	6342.788091347794	6717.685508631062	6595.169857320849	6866.377540300667	6218.89218851938	6828.6344511194575
6957.629320578105	6669.0044534214785	6745.754134377562	6449.553352854212	6983.059399190273	6488.129423609491	6782.8882036511895	6485.949022667937	6110.943937987965	6490.803316487229	6747.873590003597	7095.0325381825205	6068.31539766824	6559.19597767992	6511.317756179176	6865.869942422646	7052.384238172008	6904.223516301614	6401.910539922735	6596.913588912471	6959.439784332262	7241.964520131336	7073.7766105374985	6431.841629251095	6342.788091347794	6717.685508631062	6595.169857320849	6866.377540300667	6218.89218851938	6828.6344511194575
6957.629320578105	6669.0044534214785	6745.754134377562	6384.652643821979	6983.059399190273	6488.129423609491	6782.8882036511895	6485.949022667937	6110.943937987965	6490.803316487229	6747.873590003597	7095.0325381825205	6068.31539766824	6559.19597767992	6511.317756179176	6865.869942422646	7052.384238172008	6904.223516301614	6401.910539922735	6596.913588912471	6959.439784332262	7241.964520131336	7073.7766105374985	6431.841629251095	6342.788091347794	6717.685508631062	6595.169857320849	6866.377540300667	6218.89218851938	6828.6344511194575
6957.629320578105	6669.0044534214785	6745.754134377562	6384.652643821979	6983.059399190273	6488.129423609491	6782.8882036511895	6485.949022667937	6110.943937987965	6486.669180696414	6747.873590003597	7095.0325381825205	6068.31539766824	6559.19597767992	6511.317756179176	6826.5575270478585	7052.384238172008	6904.223516301614	6401.910539922735	6596.913588912471	6959.439784332262	7241.964520131336	7073.7766105374985	6431.841629251095	6342.788091347794	6717.685508631062	6595.169857320849	6866.377540300667	6218.89218851938	6828.6344511194575
6957.629320578105	6669.0044534214785	6745.754134377562	6384.652643821979	6983.059399190273	6488.129423609491	6782.8882036511895	6485.949022667937	5866.145120605283	6486.669180696414	6747.873590003597	7095.0325381825205	6068.31539766824	6559.19597767992	6511.317756179176	6826.5575270478585	7052.384238172008	6904.223516301614	6401.910539922735	6596.913588912471	6959.439784332262	7241.964520131336	7073.7766105374985	6431.841629251095	6342.788091347794	6717.685508631062	6595.169857320849	6866.377540300667	6218.89218851938	6828.6344511194575
6957.629320578105	6669.0044534214785	6745.754134377562	6384.652643821979	6983.059399190273	6488.129423609491	6782.8882036511895	6485.949022667937	5866.145120605283	6486.669180696414	6747.873590003597	6709.264703364857	6068.31539766824	6559.19597767992	6511.317756179176	6826.5575270478585	7052.384238172008	6904.223516301614	6401.910539922735	6596.913588912471	6959.439784332262	7241.964520131336	7073.7766105374985	6431.841629251095	6342.788091347794	6717.685508631062	6358.936032371522	6866.377540300667	6218.89218851938	6828.6344511194575
6957.629320578105	6669.0044534214785	6745.754134377562	6384.652643821979	6983.059399190273	6488.129423609491	6782.8882036511895	6485.949022667937	5866.145120605283	6486.669180696414	6747.873590003597	6709.264703364857	6068.31539766824	6559.19597767992	6511.317756179176	6826.5575270478585	6921.269309903743	6904.223516301614	6401.910539922735	6596.913588912471	6959.439784332262	7241.964520131336	7073.7766105374985	6431.841629251095	6342.788091347794	6717.685508631062	6358.936032371522	6866.377540300667	6218.89218851938	6828.6344511194575
6957.629320578105	6669.0044534214785	6745.754134377562	6384.652643821979	6983.059399190273	6488.129423609491	6782.8882036511895	6485.949022667937	5866.145120605283	6486.669180696414	6747.873590003597	5980.284281994364	6068.31539766824	6559.19597767992	6511.317756179176	6826.5575270478585	6921.269309903743	6904.223516301614	6401.910539922735	6596.913588912471	6959.439784332262	7241.964520131336	7073.7766105374985	6431.841629251095	6342.788091347794	6717.685508631062	6358.936032371522	6866.377540300667	6218.89218851938	6828.6344511194575
6957.629320578105	6669.0044534214785	6745.754134377562	6384.652643821979	6604.4500732038205	6488.129423609491	6782.8882036511895	6485.949022667937	5866.145120605283	6486.669180696414	6747.873590003597	5980.284281994364	6068.31539766824	6559.19597767992	6511.317756179176	6826.5575270478585	6921.269309903743	6375.958338298677	6401.910539922735	6596.913588912471	6959.439784332262	7241.964520131336	7073.7766105374985	6431.841629251095	6342.788091347794	6717.685508631062	6358.936032371522	6866.377540300667	6218.89218851938	6828.6344511194575
6957.629320578105	6669.0044534214785	6745.754134377562	6384.652643821979	6604.4500732038205	6488.129423609491	6782.8882036511895	6485.949022667937	5866.145120605283	6486.669180696414	5775.185481587491	5980.284281994364	6068.31539766824	6559.19597767992	6511.317756179176	6826.5575270478585	6921.269309903743	6375.958338298677	6053.406935821546	6596.913588912471	6959.439784332262	7241.964520131336	7073.7766105374985	6431.841629251095	6342.788091347794	6717.685508631062	6358.936032371522	6866.377540300667	6218.89218851938	6828.6344511194575
6957.629320578105	6669.0044534214785	6745.754134377562	6384.652643821979	6604.4500732038205	6488.129423609491	6782.8882036511895	6485.949022667937	5866.145120605283	6465.659355914736	5775.185481587491	5980.284281994364	6068.31539766824	6559.19597767992	6511.317756179176	6826.5575270478585	6921.269309903743	6375.958338298677	6053.406935821546	6596.913588912471	6959.439784332262	7241.964520131336	7073.7766105374985	6431.841629251095	6342.788091347794	6717.685508631062	6358.936032371522	6866.377540300667	6218.89218851938	6828.6344511194575
6957.629320578105	6669.0044534214785	6745.754134377562	6384.652643821979	6604.4500732038205	6295.657309006341	6782.8882036511895	6485.949022667937	5866.145120605283	6362.323820184794	5775.185481587491	5980.284281994364	6068.31539766824	6559.19597767992	6511.317756179176	6826.5575270478585	6921.269309903743	6375.958338298677	6053.406935821546	6596.913588912471	6959.439784332262	6943.717730043261	7073.7766105374985	6431.841629251095	6342.788091347794	6717.685508631062	6358.936032371522	6866.377540300667	6218.89218851938	6828.6344511194575
6823.768693853997	6669.0044534214785	6745.754134377562	6384.652643821979	6604.4500732038205	6295.657309006341	6782.8882036511895	6485.949022667937	5866.145120605283	6362.323820184794	5775.185481587491	5980.284281994364	6068.31539766824	6559.19597767992	6511.317756179176	6826.5575270478585	6921.269309903743	6375.958338298677	6053.406935821546	6596.913588912471	6959.439784332262	6943.717730043261	7073.7766105374985	6431.841629251095	6342.788091347794	6717.685508631062	6358.936032371522	6866.377540300667	6218.89218851938	6828.6344511194575
6823.768693853997	6669.0044534214785	6745.754134377562	6232.626075597961	6604.4500732038205	6295.657309006341	6782.8882036511895	6485.949022667937	5866.145120605283	6362.323820184794	5775.185481587491	5980.284281994364	6068.31539766824	6559.19597767992	6511.317756179176	6826.5575270478585	6921.269309903743	6375.958338298677	6053.406935821546	6596.913588912471	6959.439784332262	6943.717730043261	7073.7766105374985	6431.841629251095	6342.788091347794	6717.685508631062	6358.936032371522	6866.377540300667	6218.89218851938	6828.6344511194575
6823.768693853997	6669.0044534214785	6745.754134377562	6232.626075597961	6604.4500732038205	6295.657309006341	6782.8882036511895	6485.949022667937	5866.145120605283	6362.323820184794	5775.185481587491	5980.284281994364	6068.31539766824	6559.19597767992	6511.317756179176	6826.5575270478585	6921.269309903743	6375.958338298677	6053.406935821546	6596.913588912471	6959.439784332262	6943.717730043261	7073.7766105374985	6330.931074931127	6342.788091347794	6717.685508631062	6274.13116424767	6866.377540300667	6218.89218851938	6828.6344511194575
6823.768693853997	6669.0044534214785	6745.754134377562	6232.626075597961	6604.4500732038205	6295.657309006341	6782.8882036511895	6485.949022667937	5866.145120605283	6362.323820184794	5775.185481587491	5980.284281994364	6068.31539766824	6559.19597767992	6511.317756179176	6826.5575270478585	6921.269309903743	6375.958338298677	6053.406935821546	6596.913588912471	6959.439784332262	6943.717730043261	7073.7766105374985	6330.931074931127	6342.788091347794	6717.685508631062	6274.13116424767	6866.377540300667	6218.89218851938	6828.6344511194575
6823.768693853997	6669.0044534214785	6745.754134377562	6232.626075597961	6604.4500732038205	6295.657309006341	6782.8882036511895	6485.949022667937	5866.145120605283	6362.323820184794	5775.185481587491	5980.284281994364	6068.31539766824	6559.19597767992	6511.317756179176	6649.9997951539835	6921.269309903743	6375.958338298677	6053.406935821546	6596.913588912471	6959.439784332262	6943.717730043261	7073.7766105374985	6105.759422571229	6342.788091347794	6376.508244234315	6274.13116424767	6866.377540300667	6218.89218851938	6828.6344511194575
6823.768693853997	6669.0044534214785	6745.754134377562	6232.626075597961	6604.4500732038205	6295.657309006341	6782.8882036511895	6474.561885117288	5866.145120605283	6362.323820184794	5775.185481587491	5980.284281994364	6068.31539766824	6559.19597767992	6511.317756179176	6649.9997951539835	6921.269309903743	6375.958338298677	6053.406935821546	6596.913588912471	6959.439784332262	6943.717730043261	7073.7766105374985	6105.759422571229	6342.788091347794	6376.508244234315	6274.13116424767	6866.377540300667	6218.89218851938	6828.6344511194575
6823.768693853997	6669.0044534214785	6745.754134377562	6232.626075597961	6590.958972605856	6295.657309006341	6782.8882036511895	6474.561885117288	5866.145120605283	6362.323820184794	5775.185481587491	5980.284281994364	6068.31539766824	6559.19597767992	6511.317756179176	6649.9997951539835	6921.269309903743	6375.958338298677	6053.406935821546	6596.913588912471	6959.439784332262	6943.717730043261	7073.7766105374985	6105.759422571229	6342.788091347794	6376.508244234315	6274.13116424767	6866.377540300667	6156.4530003795435	6828.6344511194575
6823.768693853997	6669.0044534214785	6745.754134377562	6199.279953398116	6590.958972605856	6295.657309006341	6782.8882036511895	6474.561885117288	5866.145120605283	6220.876359332342	5775.185481587491	5980.284281994364	6068.31539766824	6559.19597767992	6511.317756179176	6649.9997951539835	6921.269309903743	6375.958338298677	6053.406935821546	6596.913588912471	6959.439784332262	6943.717730043261	7073.7766105374985	6105.759422571229	6342.788091347794	6376.508244234315	6274.13116424767	6866.377540300667	6156.4530003795435	6828.6344511194575
6823.768693853997	6669.0044534214785	6745.754134377562	6199.279953398116	6590.958972605856	6295.657309006341	6782.8882036511895	6474.561885117288	5866.145120605283	6220.876359332342	5775.185481587491	5980.284281994364	6068.31539766824	6559.19597767992	6511.317756179176	6649.9997951539835	6907.873767465259	6375.958338298677	6053.406935821546	6596.913588912471	6959.439784332262	6943.717730043261	7073.7766105374985	6105.759422571229	6342.788091347794	6376.508244234315	6274.13116424767	6866.377540300667	6156.4530003795435	6828.6344511194575
6823.768693853997	6669.0044534214785	6745.754134377562	6199.279953398116	6590.958972605856	6295.657309006341	6782.8882036511895	6474.561885117288	5866.145120605283	6220.876359332342	5775.185481587491	5980.284281994364	6068.31539766824	6559.19597767992	6511.317756179176	6649.9997951539835	6907.873767465259	6375.958338298677	6053.406935821546	6450.887664973466	6959.439784332262	6943.717730043261	7073.7766105374985	6105.759422571229	6342.788091347794	6376.508244234315	6274.13116424767	6866.377540300667	6156.4530003795435	6828.6344511194575
6823.768693853997	6669.0044534214785	6745.754134377562	6199.279953398116	6590.958972605856	6295.657309006341	6782.8882036511895	6474.561885117288	5866.145120605283	6220.876359332342	5775.185481587491	5980.284281994364	6068.31539766824	6559.19597767992	6511.317756179176	6649.9997951539835	6907.873767465259	6310.095961842117	6053.406935821546	6450.887664973466	6959.439784332262	6943.717730043261	7073.7766105374985	6105.759422571229	6342.788091347794	6376.508244234315	6274.13116424767	6866.377540300667	6156.4530003795435	6828.6344511194575
6823.768693853997	6669.0044534214785	6745.754134377562	6199.279953398116	6590.958972605856	6295.657309006341	6782.8882036511895	6474.561885117288	5866.145120605283	6220.876359332342	5775.185481587491	5980.284281994364	6068.31539766824	6559.19597767992	6511.317756179176	6649.9997951539835	6907.873767465259	6310.095961842117	6053.406935821546	6450.887664973466	6959.439784332262	6943.717730043261	7073.7766105374985	6105.759422571229	6342.788091347794	6376.508244234315	6274.13116424767	6866.377540300667	6156.4530003795435	6828.6344511194575
6823.768693853997	6669.0044534214785	6745.754134377562	6199.279953398116	6590.958972605856	6295.657309006341	6782.8882036511895	6474.561885117288	5866.145120605283	6220.876359332342	5775.185481587491	5980.284281994364	6068.31539766824	6559.19597767992	6511.317756179176	6649.9997951539835	6907.873767465259	6310.095961842117	6053.406935821546	6450.887664973466	6959.439784332262	6943.717730043261	7073.7766105374985	6105.759422571229	6342.788091347794	6376.508244234315	6274.13116424767	6866.377540300667	6156.4530003795435	6828.6344511194575
6800.3966804606225	6669.0044534214785	6745.754134377562	6199.279953398116	6590.958972605856	6295.657309006341	6782.8882036511895	6474.561885117288	5866.145120605283	6220.876359332342	5775.185481587491	5980.284281994364	6068.31539766824	6559.19597767992	6511.317756179176	6649.9997951539835	6907.873767465259	6310.095961842117	6053.406935821546	6450.887664973466	6959.439784332262	6943.717730043261	7073.7766105374985	6105.759422571229	6342.788091347794	6376.508244234315	6274.13116424767	6866.377540300667	6156.4530003795435	6828.6344511194575
6800.3966804606225	6669.0044534214785	6745.754134377562	6199.279953398116	6590.958972605856	6295.657309006341	6574.953195247437	6474.561885117288	5866.145120605283	6220.876359332342	5775.185481587491	5980.284281994364	6068.31539766824	6559.19597767992	6511.317756179176	6649.9997951539835	6907.873767465259	6310.095961842117	6053.406935821546	6450.887664973466	6959.439784332262	6943.717730043261	7073.7766105374985	6105.759422571229	6342.788091347794	6376.508244234315	6274.13116424767	6825.554394705221	5813.525013043453	6828.6344511194575
6800.3966804606225	6669.0044534214785	6745.754134377562	6199.279953398116	6590.958972605856	6295.657309006341	6515.396404126797	6474.561885117288	5866.145120605283	6220.876359332342	5775.185481587491	5980.284281994364	6068.31539766824	6559.19597767992	6411.26404900379	6649.9997951539835	6907.873767465259	6310.095961842117	6053.406935821546	6450.887664973466	6959.439784332262	6943.717730043261	7073.7766105374985	6105.759422571229	6342.788091347794	6376.508244234315	6274.13116424767	6825.554394705221	5813.525013043453	6828.6344511194575
6671.244750173369	6669.0044534214785	6745.754134377562	6199.279953398116	6590.958972605856	6295.657309006341	6515.396404126797	6474.561885117288	5866.145120605283	6220.876359332342	5775.185481587491	5980.284281994364	5968.909667011216	6559.19597767992	6411.26404900379	6649.9997951539835	6907.873767465259	6310.095961842117	5786.140570788235	6450.887664973466	6959.439784332262	6943.717730043261	7073.7766105374985	6105.759422571229	6342.788091347794	6376.508244234315	6274.13116424767	6524.416863971297	5813.525013043453	6828.6344511194575
6671.244750173369	6669.0044534214785	6745.754134377562	6199.279953398116	6590.958972605856	6295.657309006341	6515.396404126797	6474.561885117288	5866.145120605283	6220.876359332342	5775.185481587491	5980.284281994364	5968.909667011216	6559.19597767992	6411.26404900379	6649.9997951539835	6907.873767465259	6310.095961842117	5774.737889194807	6450.887664973466	6959.439784332262	6943.717730043261	7073.7766105374985	6105.759422571229	6342.788091347794	6376.508244234315	6274.13116424767	6524.416863971297	5813.525013043453	6828.6344511194575
6645.089533531208	6669.0044534214785	6745.754134377562	6199.279953398116	6590.958972605856	6295.657309006341	6515.396404126797	6474.561885117288	5866.145120605283	6220.876359332342	5775.185481587491	5980.284281994364	5968.909667011216	6559.19597767992	6211.405141696282	6649.9997951539835	6907.873767465259	6310.095961842117	5774.737889194807	6450.887664973466	6959.439784332262	6943.717730043261	7073.7766105374985	6105.759422571229	6342.788091347794	6376.508244234315	6274.13116424767	6524.416863971297	5813.525013043453	6828.6344511194575
6645.089533531208	6669.0044534214785	6745.754134377562	6199.279953398116	6590.958972605856	6295.657309006341	6515.396404126797	6474.561885117288	5866.145120605283	6220.876359332342	5775.185481587491	5980.284281994364	5968.909667011216	6356.167924061615	6211.405141696282	6649.9997951539835	6907.873767465259	6310.095961842117	5774.737889194807	6450.887664973466	6959.439784332262	6943.717730043261	7073.7766105374985	6105.759422571229	6342.788091347794	6320.178606149778	6274.13116424767	6524.416863971297	5813.525013043453	6828.6344511194575
6645.089533531208	6626.30362970983	6745.754134377562	6199.279953398116	6590.958972605856	6295.657309006341	6515.396404126797	6474.561885117288	5866.145120605283	6220.876359332342	5775.185481587491	5980.284281994364	5968.909667011216	6356.167924061615	6211.405141696282	6649.9997951539835	6907.873767465259	6310.095961842117	5774.737889194807	6450.887664973466	6959.439784332262	6943.717730043261	6756.697405741991	6105.759422571229	6342.788091347794	6320.178606149778	6274.13116424767	6524.416863971297	5813.525013043453	6828.6344511194575
6645.089533531208	6626.30362970983	6745.754134377562	6199.279953398116	6590.958972605856	6295.657309006341	6515.396404126797	6474.561885117288	5866.145120605283	6220.876359332342	5775.185481587491	5980.284281994364	5968.909667011216	6356.167924061615	6211.405141696282	6649.9997951539835	6727.20482383401	6310.095961842117	5774.737889194807	6450.887664973466	6959.439784332262	6943.717730043261	6756.697405741991	6105.759422571229	6342.788091347794	6320.178606149778	6274.13116424767	6524.416863971297	5813.525013043453	6828.6344511194575
6645.089533531208	6626.30362970983	6745.754134377562	6199.279953398116	6590.958972605856	6295.657309006341	6515.396404126797	6474.561885117288	5866.145120605283	6220.876359332342	5775.185481587491	5980.284281994364	5968.909667011216	6356.167924061615	6211.405141696282	6649.9997951539835	6727.20482383401	6310.095961842117	5774.737889194807	6450.887664973466	6710.04700618054	6943.717730043261	6756.697405741991	6098.548810832069	6342.788091347794	6320.178606149778	6274.13116424767	6524.416863971297	5813.525013043453	6828.6344511194575
6645.089533531208	6626.30362970983	6745.754134377562	6199.279953398116	6590.958972605856	6295.657309006341	6515.396404126797	6474.561885117288	5866.145120605283	6220.876359332342	5775.185481587491	5980.284281994364	5968.909667011216	6356.167924061615	6211.405141696282	6649.9997951539835	6727.20482383401	6310.095961842117	5774.737889194807	6368.618979674048	6710.04700618054	6943.717730043261	6756.697405741991	6098.548810832069	6342.788091347794	6320.178606149778	6274.13116424767	6489.798668762879	5813.525013043453	6828.6344511194575
6645.089533531208	6626.30362970983	6745.754134377562	5808.290716717156	6590.958972605856	6295.657309006341	6515.396404126797	6474.561885117288	5866.145120605283	6220.876359332342	5775.185481587491	5980.284281994364	5968.909667011216	6356.167924061615	6211.405141696282	6649.9997951539835	6727.20482383401	6310.095961842117	5774.737889194807	6273.483574449641	6710.04700618054	6943.717730043261	6756.697405741991	6098.548810832069	6342.788091347794	6320.178606149778	6274.13116424767	6489.798668762879	5813.525013043453	6828.6344511194575
6645.089533531208	6626.30362970983	6745.754134377562	5808.290716717156	6590.958972605856	6295.657309006341	6515.396404126797	6474.561885117288	5866.145120605283	6067.368517002258	5775.185481587491	5980.284281994364	5968.909667011216	6356.167924061615	6211.405141696282	6649.9997951539835	6727.20482383401	6310.095961842117	5774.737889194807	6273.483574449641	6710.04700618054	6943.717730043261	6756.697405741991	6098.548810832069	6342.788091347794	6320.178606149778	6274.13116424767	6489.798668762879	5716.966122089052	6343.056544499685
6645.089533531208	6626.30362970983	6745.754134377562	5808.290716717156	6590.958972605856	6295.657309006341	6515.396404126797	6474.561885117288	5866.145120605283	6067.368517002258	5775.185481587491	5980.284281994364	5968.909667011216	6356.167924061615	6211.405141696282	6649.9997951539835	6727.20482383401	6310.095961842117	5774.737889194807	6273.483574449641	6710.04700618054	6943.717730043261	6756.697405741991	6098.548810832069	6342.788091347794	6320.178606149778	6274.13116424767	6489.798668762879	5716.966122089052	6343.056544499685
6645.089533531208	6626.30362970983	6745.754134377562	5808.290716717156	6590.958972605856	6295.657309006341	6515.396404126797	6474.561885117288	5866.145120605283	6067.368517002258	5775.185481587491	5980.284281994364	5968.909667011216	6356.167924061615	6211.405141696282	6448.602352736103	6727.20482383401	6310.095961842117	5774.737889194807	6273.483574449641	6710.04700618054	6943.717730043261	6756.697405741991	6098.548810832069	6342.788091347794	6320.178606149778	6274.13116424767	6489.798668762879	5716.966122089052	6343.056544499685
6645.089533531208	6626.30362970983	6745.754134377562	5808.290716717156	6590.958972605856	6295.657309006341	6515.396404126797	6474.561885117288	5866.145120605283	6067.368517002258	5775.185481587491	5980.284281994364	5968.909667011216	6356.167924061615	6211.405141696282	6448.602352736103	6727.20482383401	6310.095961842117	5774.737889194807	6048.877513642474	6710.04700618054	6943.717730043261	6756.697405741991	6098.548810832069	6342.788091347794	6320.178606149778	6274.13116424767	6489.798668762879	5716.966122089052	6343.056544499685
6645.089533531208	6626.30362970983	6651.30848938727	5733.830587884216	6590.958972605856	6295.657309006341	6515.396404126797	6474.561885117288	5866.145120605283	6067.368517002258	5775.185481587491	5980.284281994364	5968.909667011216	6356.167924061615	6211.405141696282	6448.602352736103	6727.20482383401	6310.095961842117	5774.737889194807	6048.877513642474	6710.04700618054	6943.717730043261	6756.697405741991	6098.548810832069	6342.788091347794	6320.178606149778	6274.13116424767	6489.798668762879	5716.966122089052	6343.056544499685
6645.089533531208	6626.30362970983	6651.30848938727	5733.830587884216	6590.958972605856	6295.657309006341	6515.396404126797	6474.561885117288	5866.145120605283	6067.368517002258	5775.185481587491	5980.284281994364	5968.909667011216	6356.167924061615	6211.405141696282	6448.602352736103	6727.20482383401	6310.095961842117	5774.737889194807	6048.877513642474	6624.215906175787	6943.717730043261	6756.697405741991	5868.7703007908885	6342.788091347794	6320.178606149778	6274.13116424767	6489.798668762879	5716.966122089052	6343.056544499685
6645.089533531208	6387.447963346665	6651.30848938727	5733.830587884216	6590.958972605856	6295.657309006341	6515.396404126797	6474.561885117288	5866.145120605283	6067.368517002258	5775.185481587491	5980.284281994364	5968.909667011216	6356.167924061615	6211.405141696282	6448.602352736103	6727.20482383401	6310.095961842117	5774.737889194807	6048.877513642474	6624.215906175787	6943.717730043261	6756.697405741991	5868.7703007908885	6342.788091347794	6320.178606149778	6274.13116424767	6489.798668762879	5533.702431802845	6343.056544499685
6645.089533531208	6046.9253433017	6489.984306368911	5733.830587884216	6537.28943188385	6295.657309006341	6515.396404126797	6474.561885117288	5866.145120605283	6067.368517002258	5775.185481587491	5980.284281994364	5968.909667011216	6356.167924061615	6211.405141696282	6448.602352736103	6727.20482383401	6310.095961842117	5774.737889194807	6048.877513642474	6624.215906175787	6943.717730043261	6756.697405741991	5868.7703007908885	6342.788091347794	6320.178606149778	6274.13116424767	6489.798668762879	5533.702431802845	6343.056544499685
6645.089533531208	6046.9253433017	6489.984306368911	5733.830587884216	6537.28943188385	6295.657309006341	6515.396404126797	6431.832770612429	5866.145120605283	6067.368517002258	5775.185481587491	5980.284281994364	5968.909667011216	5728.423588996397	6159.013276751862	6448.602352736103	6727.20482383401	6310.095961842117	5774.737889194807	6048.877513642474	6624.215906175787	6943.717730043261	6756.697405741991	5868.7703007908885	6342.788091347794	6320.178606149778	6274.13116424767	6489.798668762879	5533.702431802845	6343.056544499685
6645.089533531208	6046.9253433017	6489.984306368911	5689.661413762996	6537.28943188385	6295.657309006341	6515.396404126797	6431.832770612429	5866.145120605283	6067.368517002258	5775.185481587491	5980.284281994364	5968.909667011216	5728.423588996397	6159.013276751862	6448.602352736103	6727.20482383401	6310.095961842117	5774.737889194807	6048.877513642474	6624.215906175787	6943.717730043261	6756.697405741991	5868.7703007908885	6342.788091347794	6320.178606149778	6274.13116424767	6489.798668762879	5533.702431802845	6343.056544499685
6645.089533531208	6046.9253433017	6489.984306368911	5689.661413762996	6537.28943188385	6295.657309006341	6515.396404126797	6431.832770612429	5866.145120605283	6067.368517002258	5775.185481587491	5980.284281994364	5968.909667011216	5728.423588996397	6159.013276751862	6448.602352736103	6727.20482383401	6310.095961842117	5516.0584263290575	6048.877513642474	6624.215906175787	6943.717730043261	6756.697405741991	5868.7703007908885	6342.788091347794	6320.178606149778	6274.13116424767	6489.798668762879	5406.713189775242	6343.056544499685
6645.089533531208	6046.9253433017	6489.984306368911	5689.661413762996	6537.28943188385	6295.657309006341	6515.396404126797	6431.832770612429	5866.145120605283	6067.368517002258	5775.185481587491	5980.284281994364	5968.909667011216	5728.423588996397	6159.013276751862	6448.602352736103	6727.20482383401	6310.095961842117	5516.0584263290575	6048.877513642474	6624.215906175787	6943.717730043261	6753.28096982829	5868.7703007908885	6342.788091347794	6320.178606149778	6274.13116424767	6489.798668762879	5406.713189775242	6343.056544499685
6645.089533531208	6046.9253433017	6489.984306368911	5689.661413762996	6537.28943188385	6295.657309006341	6515.396404126797	6431.832770612429	5866.145120605283	6067.368517002258	5775.185481587491	5980.284281994364	5968.909667011216	5728.423588996397	6159.013276751862	6448.602352736103	6541.611970455722	6310.095961842117	5516.0584263290575	6048.877513642474	6624.215906175787	6943.717730043261	6753.28096982829	5868.7703007908885	6342.788091347794	6320.178606149778	6274.13116424767	6489.798668762879	5406.713189775242	6343.056544499685
6645.089533531208	6046.9253433017	6489.984306368911	5689.661413762996	6537.28943188385	6295.657309006341	6515.396404126797	6431.832770612429	5866.145120605283	6067.368517002258	5775.185481587491	5980.284281994364	5968.909667011216	5728.423588996397	6159.013276751862	6448.602352736103	6541.611970455722	6310.095961842117	5516.0584263290575	6048.877513642474	6624.215906175787	6943.717730043261	6753.28096982829	5799.83064022812	6342.788091347794	6320.178606149778	6274.13116424767	6489.798668762879	5406.713189775242	6343.056544499685
6645.089533531208	6046.9253433017	6489.984306368911	5689.661413762996	6537.28943188385	6295.657309006341	6515.396404126797	6431.832770612429	5866.145120605283	6067.368517002258	5775.185481587491	5980.284281994364	5968.909667011216	5728.423588996397	6159.013276751862	6448.602352736103	6541.611970455722	6310.095961842117	5516.0584263290575	6048.877513642474	6624.215906175787	6943.717730043261	6753.28096982829	5799.83064022812	6342.788091347794	6320.178606149778	6274.13116424767	6489.798668762879	5406.713189775242	6343.056544499685
6645.089533531208	6046.9253433017	6489.984306368911	5689.661413762996	6537.28943188385	6295.657309006341	6515.396404126797	6431.832770612429	5866.145120605283	6067.368517002258	5775.185481587491	5980.284281994364	5968.909667011216	5728.423588996397	6159.013276751862	6448.602352736103	6541.611970455722	6310.095961842117	5516.0584263290575	6048.877513642474	6624.215906175787	6943.717730043261	6753.28096982829	5799.83064022812	6342.788091347794	6320.178606149778	6274.13116424767	6489.798668762879	5406.713189775242	6343.056544499685
6645.089533531208	6046.9253433017	6489.984306368911	5689.661413762996	6537.28943188385	6295.657309006341	6515.396404126797	6431.832770612429	5866.145120605283	6014.624816377132	5775.185481587491	5980.284281994364	5968.909667011216	5728.423588996397	6159.013276751862	6448.602352736103	6541.611970455722	6310.095961842117	5516.0584263290575	6048.877513642474	6624.215906175787	6943.717730043261	6753.28096982829	5799.83064022812	6342.788091347794	6320.178606149778	6274.13116424767	6489.798668762879	5406.713189775242	5735.180830844069
6645.089533531208	6046.9253433017	6489.984306368911	5689.661413762996	6537.28943188385	6295.657309006341	6515.396404126797	6431.832770612429	5866.145120605283	6014.624816377132	5650.269255885987	5980.284281994364	5968.909667011216	5728.423588996397	5877.374495749148	6448.602352736103	6541.611970455722	6310.095961842117	5516.0584263290575	5907.1044454156245	6624.215906175787	6943.717730043261	6596.311559150415	5799.83064022812	6342.788091347794	6320.178606149778	6274.13116424767	6489.798668762879	5406.713189775242	5735.180830844069
6645.089533531208	6046.9253433017	6489.984306368911	5689.661413762996	6537.28943188385	6295.657309006341	6515.396404126797	6431.832770612429	5866.145120605283	6014.624816377132	5650.269255885987	5980.284281994364	5968.909667011216	5728.423588996397	5877.374495749148	6448.602352736103	6541.611970455722	6310.095961842117	5516.0584263290575	5907.1044454156245	6624.215906175787	6825.807792603135	6596.311559150415	5799.83064022812	6342.788091347794	6320.178606149778	6274.13116424767	6489.798668762879	5406.713189775242	5735.180830844069
6645.089533531208	6046.9253433017	6489.984306368911	5689.661413762996	6537.28943188385	6295.657309006341	6367.49716650166	6431.832770612429	5866.145120605283	6014.624816377132	5650.269255885987	5980.284281994364	5968.909667011216	5728.423588996397	5877.374495749148	6448.602352736103	6541.611970455722	6310.095961842117	5516.0584263290575	5907.1044454156245	6624.215906175787	6825.807792603135	6596.311559150415	5799.83064022812	6342.788091347794	6320.178606149778	6274.13116424767	6489.798668762879	5406.713189775242	5735.180830844069
6645.089533531208	6046.9253433017	6489.984306368911	5689.661413762996	6537.28943188385	6295.657309006341	6367.49716650166	6431.832770612429	5866.145120605283	6014.624816377132	5650.269255885987	5980.284281994364	5968.909667011216	5728.423588996397	5877.374495749148	6448.602352736103	6541.611970455722	6310.095961842117	5516.0584263290575	5907.1044454156245	6624.215906175787	6825.807792603135	6421.952224243663	5799.83064022812	6342.788091347794	6320.178606149778	6274.13116424767	6489.798668762879	5406.713189775242	5735.180830844069
6627.106323723216	6046.9253433017	6489.984306368911	5689.661413762996	6537.28943188385	6295.657309006341	6367.49716650166	6431.832770612429	5866.145120605283	6014.624816377132	5650.269255885987	5980.284281994364	5968.909667011216	5728.423588996397	5784.3143619076345	6448.602352736103	6541.611970455722	6310.095961842117	5516.0584263290575	5907.1044454156245	6624.215906175787	6825.807792603135	6421.952224243663	5799.83064022812	6342.788091347794	6320.178606149778	6274.13116424767	6489.798668762879	5406.713189775242	5735.180830844069
6627.106323723216	6046.9253433017	6489.984306368911	5689.661413762996	6537.28943188385	6295.657309006341	6367.49716650166	6431.832770612429	5866.145120605283	6014.624816377132	5650.269255885987	5980.284281994364	5968.909667011216	5728.423588996397	5784.3143619076345	6448.602352736103	6541.611970455722	6310.095961842117	5516.0584263290575	5907.1044454156245	6624.215906175787	6825.807792603135	6421.952224243663	5799.83064022812	6342.788091347794	6320.178606149778	6250.000966160814	6489.798668762879	5406.713189775242	5735.180830844069
6627.106323723216	6046.9253433017	6489.984306368911	5689.661413762996	6537.28943188385	6295.657309006341	6367.49716650166	6431.832770612429	5866.145120605283	6014.624816377132	5650.269255885987	5980.284281994364	5968.909667011216	5728.423588996397	5784.3143619076345	6448.602352736103	6541.611970455722	6310.095961842117	5516.0584263290575	5907.1044454156245	6624.215906175787	6825.807792603135	6421.952224243663	5799.83064022812	6342.788091347794	6320.178606149778	6250.000966160814	6489.798668762879	5406.713189775242	5735.180830844069
6627.106323723216	6046.9253433017	6489.984306368911	5689.661413762996	6537.28943188385	6295.657309006341	6367.49716650166	6106.020440953746	5866.145120605283	5799.45426368599	5650.269255885987	5980.284281994364	5968.909667011216	5728.423588996397	5784.3143619076345	6448.602352736103	6541.611970455722	6310.095961842117	5464.35940928131	5907.1044454156245	6624.215906175787	6825.807792603135	6421.952224243663	5799.83064022812	6342.788091347794	6320.178606149778	6250.000966160814	6489.798668762879	5406.713189775242	5735.180830844069
6627.106323723216	6046.9253433017	6489.984306368911	5689.661413762996	6537.28943188385	6295.657309006341	6367.49716650166	6106.020440953746	5866.145120605283	5799.45426368599	5650.269255885987	5980.284281994364	5968.909667011216	5728.423588996397	5784.3143619076345	6448.602352736103	6541.611970455722	6310.095961842117	5464.35940928131	5907.1044454156245	6624.215906175787	6825.807792603135	6421.952224243663	5799.83064022812	6342.788091347794	6320.178606149778	6250.000966160814	6489.798668762879	5406.713189775242	5735.180830844069
6627.106323723216	6046.9253433017	6489.984306368911	5689.661413762996	6461.2094542558225	6295.657309006341	6367.49716650166	6106.020440953746	5866.145120605283	5799.45426368599	5650.269255885987	5980.284281994364	5687.327817047491	5015.333244079708	5784.3143619076345	6390.097447746434	6541.611970455722	6310.095961842117	5464.35940928131	5907.1044454156245	6573.120296295601	6825.807792603135	6421.952224243663	5799.83064022812	6342.788091347794	6320.178606149778	6250.000966160814	6489.798668762879	5406.713189775242	5735.180830844069
6627.106323723216	6046.9253433017	6489.984306368911	5689.661413762996	6461.2094542558225	6295.657309006341	6367.49716650166	6106.020440953746	5866.145120605283	5799.45426368599	5650.269255885987	5980.284281994364	5687.327817047491	5015.333244079708	5784.3143619076345	6390.097447746434	6541.611970455722	6310.095961842117	5464.35940928131	5907.1044454156245	6573.120296295601	6825.807792603135	6421.952224243663	5799.83064022812	6342.788091347794	6320.178606149778	6250.000966160814	6489.798668762879	5406.713189775242	5735.180830844069
6627.106323723216	6046.9253433017	6489.984306368911	5689.661413762996	6461.2094542558225	6295.657309006341	6367.49716650166	6106.020440953746	5866.145120605283	5799.45426368599	5650.269255885987	5980.284281994364	5687.327817047491	5015.333244079708	5784.3143619076345	6390.097447746434	6541.611970455722	6310.095961842117	5464.35940928131	5907.1044454156245	6573.120296295601	6825.807792603135	6421.952224243663	5799.83064022812	6342.788091347794	6320.178606149778	6250.000966160814	6489.798668762879	5406.713189775242	5735.180830844069
6627.106323723216	6046.9253433017	6489.984306368911	5689.661413762996	6461.2094542558225	6295.657309006341	6367.49716650166	6106.020440953746	5866.145120605283	5799.45426368599	5650.269255885987	5980.284281994364	5687.327817047491	5015.333244079708	5784.3143619076345	6390.097447746434	6541.611970455722	6310.095961842117	5464.35940928131	5907.1044454156245	6573.120296295601	6825.807792603135	6421.952224243663	5799.83064022812	6342.788091347794	6320.178606149778	6250.000966160814	6489.798668762879	5406.713189775242	5735.180830844069
6627.106323723216	6046.9253433017	6489.984306368911	5689.661413762996	6461.2094542558225	6295.657309006341	6367.49716650166	6106.020440953746	5866.145120605283	5799.45426368599	5650.269255885987	5980.284281994364	5687.327817047491	5015.333244079708	5784.3143619076345	6390.097447746434	6541.611970455722	6310.095961842117	5464.35940928131	5907.1044454156245	6311.45836409695	6825.807792603135	6421.952224243663	5799.83064022812	6342.788091347794	6320.178606149778	6250.000966160814	6489.798668762879	5406.713189775242	5735.180830844069
6627.106323723216	6046.9253433017	6489.984306368911	5689.661413762996	6461.2094542558225	6295.657309006341	6367.49716650166	6106.020440953746	5866.145120605283	5799.45426368599	5650.269255885987	5980.284281994364	5687.327817047491	5015.333244079708	5784.3143619076345	6390.097447746434	6541.611970455722	6310.095961842117	5464.35940928131	5907.1044454156245	6311.45836409695	6825.807792603135	6421.952224243663	5799.83064022812	6342.788091347794	6320.178606149778	6250.000966160814	6489.798668762879	5406.713189775242	5735.180830844069
6627.106323723216	6046.9253433017	6489.984306368911	5689.661413762996	6461.2094542558225	6295.657309006341	6367.49716650166	6106.020440953746	5866.145120605283	5799.45426368599	5650.269255885987	5980.284281994364	5687.327817047491	5015.333244079708	5784.3143619076345	6390.097447746434	6541.611970455722	6310.095961842117	5464.35940928131	5907.1044454156245	6311.45836409695	6825.807792603135	6421.952224243663	5799.83064022812	6342.788091347794	6320.178606149778	6250.000966160814	6240.943969490937	5406.713189775242	5735.180830844069
6627.106323723216	6046.9253433017	6489.984306368911	5689.661413762996	6461.2094542558225	6295.657309006341	6254.21394140515	6106.020440953746	5866.145120605283	5799.45426368599	5650.269255885987	5980.284281994364	5687.327817047491	5015.333244079708	5784.3143619076345	6159.601971723027	6541.611970455722	6310.095961842117	5464.35940928131	5907.1044454156245	6311.45836409695	6825.807792603135	6421.952224243663	5799.83064022812	6342.788091347794	6285.922146044935	6250.000966160814	6240.943969490937	5406.713189775242	5735.180830844069
6627.106323723216	6046.9253433017	6489.984306368911	5689.661413762996	6461.2094542558225	6295.657309006341	6254.21394140515	5857.215762667333	5866.145120605283	5799.45426368599	5650.269255885987	5980.284281994364	5687.327817047491	5015.333244079708	5784.3143619076345	6159.601971723027	6541.611970455722	6310.095961842117	5464.35940928131	5907.1044454156245	6311.45836409695	6825.807792603135	6421.952224243663	5600.172129634327	6342.788091347794	6285.922146044935	6250.000966160814	6240.943969490937	5406.713189775242	5659.992140124574
6627.106323723216	6046.9253433017	6489.984306368911	5689.661413762996	6461.2094542558225	6295.657309006341	6254.21394140515	5857.215762667333	5582.314879996317	5799.45426368599	5650.269255885987	5980.284281994364	5687.327817047491	5015.333244079708	5784.3143619076345	6159.601971723027	6337.579552189842	6310.095961842117	5464.35940928131	5907.1044454156245	6311.45836409695	6825.807792603135	6421.952224243663	5600.172129634327	5884.80881461893	6285.922146044935	6250.000966160814	6240.943969490937	5406.713189775242	5659.992140124574
6627.106323723216	6046.9253433017	6313.912465048206	5689.661413762996	6461.2094542558225	6295.657309006341	6254.21394140515	5857.215762667333	5582.314879996317	5799.45426368599	5650.269255885987	5935.737571800673	5687.327817047491	5015.333244079708	5784.3143619076345	6159.601971723027	6337.579552189842	6310.095961842117	5464.35940928131	5907.1044454156245	6311.45836409695	6825.807792603135	6421.952224243663	5600.172129634327	5884.80881461893	6285.922146044935	6250.000966160814	6240.943969490937	5406.713189775242	5659.992140124574
6627.106323723216	6046.9253433017	6313.912465048206	5689.661413762996	6461.2094542558225	6295.657309006341	6254.21394140515	5857.215762667333	5582.314879996317	5799.45426368599	5650.269255885987	5935.737571800673	5687.327817047491	5015.333244079708	5784.3143619076345	6159.601971723027	6337.579552189842	6310.095961842117	5464.35940928131	5907.1044454156245	6311.45836409695	6825.807792603135	6421.952224243663	5600.172129634327	5884.80881461893	6285.922146044935	6250.000966160814	6240.943969490937	5406.713189775242	5659.992140124574
6627.106323723216	6046.9253433017	6313.912465048206	5689.661413762996	6444.058592034967	6295.657309006341	6254.21394140515	5857.215762667333	5582.314879996317	5799.45426368599	5650.269255885987	5935.737571800673	5687.327817047491	5015.333244079708	5784.3143619076345	6159.601971723027	6337.579552189842	6310.095961842117	5464.35940928131	5907.1044454156245	6311.45836409695	6825.807792603135	6421.952224243663	5279.978516161897	5884.80881461893	6285.922146044935	6250.000966160814	6240.943969490937	5406.713189775242	5659.992140124574
6627.106323723216	6046.9253433017	6313.912465048206	5689.661413762996	6444.058592034967	6295.657309006341	6254.21394140515	5857.215762667333	5582.314879996317	5799.45426368599	5650.269255885987	5879.179405148855	5687.327817047491	5015.333244079708	5784.3143619076345	6159.601971723027	6337.579552189842	6310.095961842117	5464.35940928131	5907.1044454156245	6311.45836409695	6825.807792603135	6421.952224243663	5279.978516161897	5884.80881461893	6285.922146044935	6250.000966160814	6240.943969490937	5406.713189775242	5659.992140124574
6627.106323723216	6046.9253433017	6313.912465048206	5689.661413762996	6444.058592034967	6295.657309006341	6254.21394140515	5857.215762667333	5582.314879996317	5799.45426368599	5650.269255885987	5879.179405148855	5687.327817047491	5015.333244079708	5784.3143619076345	6159.601971723027	6337.579552189842	6310.095961842117	5464.35940928131	5907.1044454156245	6311.45836409695	6825.807792603135	6354.178731833397	5279.978516161897	5884.80881461893	6285.922146044935	6250.000966160814	6240.943969490937	5406.713189775242	5659.992140124574
6627.106323723216	6046.9253433017	6313.912465048206	5689.661413762996	6444.058592034967	6240.598297192912	6254.21394140515	5857.215762667333	5582.314879996317	5799.45426368599	5650.269255885987	5879.179405148855	5687.327817047491	5015.333244079708	5784.3143619076345	6159.601971723027	6337.579552189842	6310.095961842117	5464.35940928131	5907.1044454156245	6311.45836409695	6825.807792603135	6354.178731833397	5279.978516161897	5884.80881461893	6285.922146044935	6250.000966160814	6240.943969490937	5406.713189775242	5659.992140124574
6627.106323723216	6046.9253433017	6313.912465048206	5689.661413762996	6444.058592034967	6240.598297192912	6171.068075737123	5857.215762667333	5582.314879996317	5799.45426368599	5650.269255885987	5879.179405148855	5687.327817047491	5015.333244079708	5784.3143619076345	6159.601971723027	6337.579552189842	6310.095961842117	5446.493755328378	5907.1044454156245	6311.45836409695	6769.7476808711435	6354.178731833397	5279.978516161897	5884.80881461893	6285.922146044935	6250.000966160814	6240.943969490937	5406.713189775242	5659.992140124574
6627.106323723216	6046.9253433017	6313.912465048206	5689.661413762996	6444.058592034967	5793.992107177719	6171.068075737123	5857.215762667333	5582.314879996317	5799.45426368599	5650.269255885987	5879.179405148855	5687.327817047491	5015.333244079708	5784.3143619076345	6159.601971723027	6337.579552189842	6310.095961842117	5446.493755328378	5907.1044454156245	6311.45836409695	6769.7476808711435	6354.178731833397	5279.978516161897	5884.80881461893	6285.922146044935	6250.000966160814	6240.943969490937	5406.713189775242	5659.992140124574
6620.29081496655	6046.9253433017	6313.912465048206	5689.661413762996	6422.984237981465	5793.992107177719	6171.068075737123	5609.8696330362845	5582.314879996317	5799.45426368599	5650.269255885987	5879.179405148855	5687.327817047491	5015.333244079708	5784.3143619076345	6159.601971723027	6337.579552189842	6310.095961842117	5446.493755328378	5907.1044454156245	6311.45836409695	6769.7476808711435	6354.178731833397	5279.978516161897	5884.80881461893	6285.922146044935	6250.000966160814	6240.943969490937	5406.713189775242	5659.992140124574
6620.29081496655	6046.9253433017	6313.912465048206	5689.661413762996	6422.984237981465	5793.992107177719	6171.068075737123	5609.8696330362845	5582.314879996317	5799.45426368599	5650.269255885987	5879.179405148855	5687.327817047491	5015.333244079708	5784.3143619076345	6159.601971723027	6337.579552189842	6310.095961842117	5446.493755328378	5907.1044454156245	6311.45836409695	6769.7476808711435	6354.178731833397	5279.978516161897	5884.80881461893	6285.922146044935	6250.000966160814	6240.943969490937	5406.713189775242	5659.992140124574
6620.29081496655	6046.9253433017	6313.912465048206	5689.661413762996	6422.984237981465	5793.992107177719	6171.068075737123	5609.8696330362845	5582.314879996317	5799.45426368599	5650.269255885987	5879.179405148855	5687.327817047491	5015.333244079708	5784.3143619076345	6159.601971723027	6337.579552189842	6310.095961842117	5446.493755328378	5907.1044454156245	6311.45836409695	6769.7476808711435	6354.178731833397	5279.978516161897	5884.80881461893	6285.922146044935	6250.000966160814	6240.943969490937	5406.713189775242	5659.992140124574
6620.29081496655	6046.9253433017	6313.912465048206	5689.661413762996	6422.984237981465	5793.992107177719	6171.068075737123	5609.8696330362845	5582.314879996317	5799.45426368599	5650.269255885987	5879.179405148855	5687.327817047491	5015.333244079708	5784.3143619076345	6159.601971723027	6337.579552189842	6310.095961842117	5347.823078425888	5688.746443818403	6311.45836409695	6769.7476808711435	6354.178731833397	5279.978516161897	5884.80881461893	6285.922146044935	6250.000966160814	6240.943969490937	5406.713189775242	5659.992140124574
6620.29081496655	6046.9253433017	6313.912465048206	5689.661413762996	6422.984237981465	5793.992107177719	6171.068075737123	5609.8696330362845	5582.314879996317	5799.45426368599	5650.269255885987	5879.179405148855	5687.327817047491	5015.333244079708	5784.3143619076345	6159.601971723027	6337.579552189842	6310.095961842117	5347.823078425888	5688.746443818403	6311.45836409695	6769.7476808711435	6354.178731833397	5279.978516161897	5884.80881461893	6285.922146044935	6099.405580129344	6240.943969490937	5290.483801861721	5659.992140124574
6620.29081496655	6046.9253433017	6313.912465048206	5689.661413762996	6422.984237981465	5793.992107177719	6171.068075737123	5609.8696330362845	5582.314879996317	5799.45426368599	5650.269255885987	5879.179405148855	5687.327817047491	5015.333244079708	5784.3143619076345	6159.601971723027	6337.579552189842	6310.095961842117	5347.823078425888	5688.746443818403	6311.45836409695	6769.7476808711435	6354.178731833397	5279.978516161897	5884.80881461893	6285.922146044935	6099.405580129344	6240.943969490937	5290.483801861721	5659.992140124574
6603.098872964698	6046.9253433017	6313.912465048206	5689.661413762996	6422.984237981465	5793.992107177719	6171.068075737123	5609.8696330362845	5582.314879996317	5799.45426368599	5650.269255885987	5879.179405148855	5687.327817047491	5015.333244079708	5784.3143619076345	6159.601971723027	6337.579552189842	6310.095961842117	5347.823078425888	5688.746443818403	6311.45836409695	6769.7476808711435	6354.178731833397	5279.978516161897	5884.80881461893	6285.922146044935	6099.405580129344	6240.943969490937	5290.483801861721	5659.992140124574
6589.212831137448	6046.9253433017	6313.912465048206	5689.661413762996	6422.984237981465	5793.992107177719	6171.068075737123	5609.8696330362845	5582.314879996317	5799.45426368599	5511.1513465264725	5879.179405148855	5687.327817047491	5015.333244079708	5369.668385630335	6159.601971723027	6337.579552189842	6310.095961842117	5347.823078425888	5688.746443818403	6311.45836409695	6769.7476808711435	6354.178731833397	5279.978516161897	5884.80881461893	6006.86093792058	6099.405580129344	6240.943969490937	5290.483801861721	5659.992140124574
6589.212831137448	6046.9253433017	6313.912465048206	5689.661413762996	6422.984237981465	5793.992107177719	6171.068075737123	5327.540439303838	5582.314879996317	5799.45426368599	5511.1513465264725	5879.179405148855	5687.327817047491	5015.333244079708	5369.668385630335	6159.601971723027	6337.579552189842	6310.095961842117	5347.823078425888	5688.746443818403	6311.45836409695	6769.7476808711435	6354.178731833397	5279.978516161897	5884.80881461893	6006.86093792058	6099.405580129344	6240.943969490937	5023.0784243744965	5659.992140124574
6589.212831137448	6046.9253433017	6313.912465048206	5689.661413762996	6422.984237981465	5793.992107177719	6171.068075737123	5327.540439303838	5582.314879996317	5467.99394535007	5511.1513465264725	5879.179405148855	5687.327817047491	5015.333244079708	5369.668385630335	6159.601971723027	6337.579552189842	6310.095961842117	5347.823078425888	5688.746443818403	6311.45836409695	6769.7476808711435	6354.178731833397	5279.978516161897	5884.80881461893	6006.86093792058	6099.405580129344	6240.943969490937	5023.0784243744965	5659.992140124574
6589.212831137448	6046.9253433017	6313.912465048206	5689.661413762996	6422.984237981465	5793.992107177719	6171.068075737123	5327.540439303838	5582.314879996317	5467.99394535007	5511.1513465264725	5879.179405148855	5687.327817047491	5015.333244079708	5369.668385630335	6159.601971723027	6337.579552189842	6310.095961842117	5347.823078425888	5688.746443818403	6311.45836409695	6501.51981170131	6354.178731833397	5279.978516161897	5884.80881461893	6006.86093792058	6099.405580129344	6240.943969490937	5023.0784243744965	5659.992140124574
6589.212831137448	6046.9253433017	6313.912465048206	5689.661413762996	6422.984237981465	5793.992107177719	6171.068075737123	5327.540439303838	5582.314879996317	5378.2904981458705	5511.1513465264725	5879.179405148855	5687.327817047491	5015.333244079708	5369.668385630335	6159.601971723027	6337.579552189842	6310.095961842117	5347.823078425888	5688.746443818403	6311.45836409695	6501.51981170131	6354.178731833397	5279.978516161897	5884.80881461893	6006.86093792058	6099.405580129344	6240.943969490937	5023.0784243744965	5659.992140124574
6589.212831137448	6046.9253433017	6313.912465048206	5689.661413762996	6422.984237981465	5793.992107177719	6171.068075737123	5327.540439303838	5582.314879996317	5378.2904981458705	5511.1513465264725	5879.179405148855	5687.327817047491	5015.333244079708	5369.668385630335	5992.89005721281	6337.579552189842	6310.095961842117	5347.823078425888	5688.746443818403	6311.45836409695	6501.51981170131	6354.178731833397	5279.978516161897	5884.80881461893	6006.86093792058	6099.405580129344	6240.943969490937	5023.0784243744965	5659.992140124574
6589.212831137448	6046.9253433017	6313.912465048206	5689.661413762996	6422.984237981465	5793.992107177719	6171.068075737123	5327.540439303838	5582.314879996317	5378.2904981458705	5511.1513465264725	5879.179405148855	5687.327817047491	5015.333244079708	5369.668385630335	5992.89005721281	6337.579552189842	6310.095961842117	5347.823078425888	5663.714100562684	6311.45836409695	6501.51981170131	6354.178731833397	5279.978516161897	5871.130543945066	6006.86093792058	6099.405580129344	6240.943969490937	5023.0784243744965	5659.992140124574
6589.212831137448	6046.9253433017	6313.912465048206	5689.661413762996	6422.984237981465	5793.992107177719	6171.068075737123	5327.540439303838	5582.314879996317	5378.2904981458705	5511.1513465264725	5879.179405148855	5687.327817047491	5015.333244079708	5369.668385630335	5992.89005721281	6188.831586283495	6310.095961842117	5347.823078425888	5663.714100562684	6311.45836409695	6501.51981170131	6354.178731833397	5279.978516161897	5871.130543945066	6006.86093792058	6099.405580129344	6240.943969490937	5023.0784243744965	5659.992140124574
6589.212831137448	6046.9253433017	6313.912465048206	5689.661413762996	6422.984237981465	5793.992107177719	6171.068075737123	5327.540439303838	5582.314879996317	5378.2904981458705	5511.1513465264725	5879.179405148855	5687.327817047491	5015.333244079708	5369.668385630335	5992.89005721281	6188.831586283495	6310.095961842117	5347.823078425888	5663.714100562684	6311.45836409695	6501.51981170131	6354.178731833397	5279.978516161897	5871.130543945066	6006.86093792058	6099.405580129344	6137.905618330224	5023.0784243744965	5659.992140124574
6589.212831137448	6046.9253433017	6313.912465048206	5689.661413762996	6364.870836369549	5737.85698949765	6171.068075737123	5327.540439303838	5582.314879996317	5277.811568633124	5511.1513465264725	5879.179405148855	5687.327817047491	5015.333244079708	5369.668385630335	5992.89005721281	6188.831586283495	6310.095961842117	5347.823078425888	5663.714100562684	6311.45836409695	6501.51981170131	6354.178731833397	5279.978516161897	5871.130543945066	6006.86093792058	6099.405580129344	6137.905618330224	5023.0784243744965	5659.992140124574
6589.212831137448	6046.9253433017	6313.912465048206	5689.661413762996	6364.870836369549	5737.85698949765	6171.068075737123	5327.540439303838	5582.314879996317	5277.811568633124	5511.1513465264725	5879.179405148855	5687.327817047491	5015.333244079708	5369.668385630335	5992.89005721281	6188.831586283495	6310.095961842117	5347.823078425888	5663.714100562684	6311.45836409695	6501.51981170131	6354.178731833397	5279.978516161897	5871.130543945066	6006.86093792058	6099.405580129344	6137.905618330224	5023.0784243744965	5659.992140124574
6589.212831137448	6046.9253433017	6313.912465048206	5689.661413762996	6364.870836369549	5737.85698949765	6171.068075737123	5327.540439303838	5582.314879996317	5277.811568633124	5511.1513465264725	5879.179405148855	5687.327817047491	5015.333244079708	5369.668385630335	5992.89005721281	6188.831586283495	6310.095961842117	5347.823078425888	5663.714100562684	6311.45836409695	6501.51981170131	6354.178731833397	5230.218163226818	5871.130543945066	6006.86093792058	6099.405580129344	6137.905618330224	5023.0784243744965	5659.992140124574
6589.212831137448	6046.9253433017	6313.912465048206	5689.661413762996	6364.870836369549	5737.85698949765	6171.068075737123	5327.540439303838	5582.314879996317	5277.811568633124	5511.1513465264725	5879.179405148855	5687.327817047491	5015.333244079708	5274.662035112831	5992.89005721281	6020.491503468367	6310.095961842117	5347.823078425888	5663.714100562684	6311.45836409695	6501.51981170131	6354.178731833397	5230.218163226818	5871.130543945066	6006.86093792058	6099.405580129344	6137.905618330224	5023.0784243744965	5659.992140124574
6589.212831137448	6046.9253433017	6313.912465048206	5689.661413762996	6364.870836369549	5737.85698949765	6171.068075737123	5327.540439303838	5582.314879996317	5277.811568633124	5511.1513465264725	5879.179405148855	5687.327817047491	5015.333244079708	5274.662035112831	5992.89005721281	6020.491503468367	6310.095961842117	5347.823078425888	5663.714100562684	6311.45836409695	6501.51981170131	6354.178731833397	5230.218163226818	5871.130543945066	6006.86093792058	6099.405580129344	6137.905618330224	5023.0784243744965	5659.992140124574
6589.212831137448	6046.9253433017	6313.912465048206	5689.661413762996	6364.870836369549	5737.85698949765	6171.068075737123	5327.540439303838	5582.314879996317	5277.811568633124	5511.1513465264725	5879.179405148855	5687.327817047491	5015.333244079708	5274.662035112831	5992.89005721281	6020.491503468367	6310.095961842117	5347.823078425888	5663.714100562684	6311.45836409695	6501.51981170131	6354.178731833397	5230.218163226818	5871.130543945066	6006.86093792058	6099.405580129344	6137.905618330224	5023.0784243744965	5659.992140124574
6589.212831137448	6046.9253433017	6313.912465048206	5689.661413762996	6364.870836369549	5737.85698949765	6171.068075737123	5327.540439303838	5582.314879996317	5277.811568633124	5511.1513465264725	5879.179405148855	5687.327817047491	5015.333244079708	5274.662035112831	5992.89005721281	6020.491503468367	6310.095961842117	4964.20063558077	5663.714100562684	6311.45836409695	6501.51981170131	6354.178731833397	5230.218163226818	5871.130543945066	6006.86093792058	6099.405580129344	6137.905618330224	5023.0784243744965	5659.992140124574
6589.212831137448	6046.9253433017	6313.912465048206	5689.661413762996	6364.870836369549	5737.85698949765	6171.068075737123	5177.056149119226	5582.314879996317	5277.811568633124	5511.1513465264725	5781.642190794979	5687.327817047491	5015.333244079708	5274.662035112831	5992.89005721281	6020.491503468367	6310.095961842117	4964.20063558077	5663.714100562684	6311.45836409695	6501.51981170131	6354.178731833397	5230.218163226818	5871.130543945066	6006.86093792058	6099.405580129344	6137.905618330224	5023.0784243744965	5659.992140124574
6589.212831137448	6046.9253433017	6313.912465048206	5689.661413762996	6364.870836369549	5737.85698949765	6171.068075737123	5177.056149119226	5582.314879996317	5277.811568633124	5511.1513465264725	5781.642190794979	5687.327817047491	5015.333244079708	5274.662035112831	5992.89005721281	6020.491503468367	6310.095961842117	4964.20063558077	5663.714100562684	6311.45836409695	6501.51981170131	6354.178731833397	5230.218163226818	5871.130543945066	6006.86093792058	6099.405580129344	6137.905618330224	5023.0784243744965	5659.992140124574
6589.212831137448	6046.9253433017	6313.912465048206	5689.661413762996	6347.962867457373	5737.85698949765	6171.068075737123	5177.056149119226	5582.314879996317	5277.811568633124	5511.1513465264725	5694.4967594504	5687.327817047491	5015.333244079708	5274.662035112831	5992.89005721281	6020.491503468367	6310.095961842117	4964.20063558077	5663.714100562684	6311.45836409695	6501.51981170131	6354.178731833397	5230.218163226818	5871.130543945066	6006.86093792058	6099.405580129344	6137.905618330224	5023.0784243744965	5659.992140124574
6589.212831137448	6046.9253433017	6313.912465048206	5689.661413762996	6347.962867457373	5737.85698949765	6171.068075737123	5177.056149119226	5582.314879996317	5277.811568633124	5511.1513465264725	5694.4967594504	5687.327817047491	5015.333244079708	5274.662035112831	5992.89005721281	6020.491503468367	6310.095961842117	4964.20063558077	5663.714100562684	6311.45836409695	6501.51981170131	6354.178731833397	5230.218163226818	5871.130543945066	6006.86093792058	6099.405580129344	6137.905618330224	5023.0784243744965	5659.992140124574
6589.212831137448	5981.269320870019	6313.912465048206	5689.661413762996	6347.962867457373	5737.85698949765	6171.068075737123	5177.056149119226	5582.314879996317	5277.811568633124	5511.1513465264725	5694.4967594504	5687.327817047491	4768.077894795253	5274.662035112831	5992.89005721281	6020.491503468367	6310.095961842117	4964.20063558077	5663.714100562684	6311.45836409695	6501.51981170131	6354.178731833397	5230.218163226818	5871.130543945066	6006.86093792058	6099.405580129344	6137.905618330224	5023.0784243744965	5659.992140124574
6589.212831137448	5981.269320870019	6313.912465048206	5689.661413762996	6347.962867457373	5737.85698949765	6171.068075737123	5177.056149119226	5582.314879996317	5277.811568633124	5511.1513465264725	5694.4967594504	5687.327817047491	4768.077894795253	5274.662035112831	5992.89005721281	6020.491503468367	6310.095961842117	4964.20063558077	5663.714100562684	6287.027156022134	6501.51981170131	6354.178731833397	5230.218163226818	5843.457460881084	6006.86093792058	6099.405580129344	6137.905618330224	5023.0784243744965	5659.992140124574
6589.212831137448	5981.269320870019	6313.912465048206	5689.661413762996	6347.962867457373	5737.85698949765	6171.068075737123	5177.056149119226	5582.314879996317	5277.811568633124	5511.1513465264725	5694.4967594504	5687.327817047491	4768.077894795253	5274.662035112831	5992.89005721281	6020.491503468367	6310.095961842117	4964.20063558077	5663.714100562684	6287.027156022134	6501.51981170131	6354.178731833397	5230.218163226818	5644.339462651359	6006.86093792058	6099.405580129344	6137.905618330224	5023.0784243744965	5659.992140124574
6589.212831137448	5981.269320870019	6313.912465048206	5689.661413762996	6347.962867457373	5737.85698949765	6171.068075737123	5177.056149119226	5582.314879996317	5277.811568633124	5511.1513465264725	5694.4967594504	5687.327817047491	4768.077894795253	5274.662035112831	5992.89005721281	6020.491503468367	6310.095961842117	4964.20063558077	5663.714100562684	6287.027156022134	6501.51981170131	6354.178731833397	5230.218163226818	5644.339462651359	6006.86093792058	6099.405580129344	6137.905618330224	5023.0784243744965	5659.992140124574
6589.212831137448	5981.269320870019	6313.912465048206	5689.661413762996	6206.205856796706	5737.85698949765	6171.068075737123	5177.056149119226	5582.314879996317	5277.811568633124	5511.1513465264725	5694.4967594504	5687.327817047491	4768.077894795253	5274.662035112831	5992.89005721281	6020.491503468367	6310.095961842117	4964.20063558077	5663.714100562684	6287.027156022134	6501.51981170131	6354.178731833397	5230.218163226818	5644.339462651359	6006.86093792058	6099.405580129344	6137.905618330224	5023.0784243744965	5659.992140124574
6589.212831137448	5981.269320870019	6313.912465048206	5689.661413762996	6206.205856796706	5737.85698949765	6171.068075737123	5177.056149119226	5582.314879996317	5277.811568633124	5511.1513465264725	5694.4967594504	5687.327817047491	4768.077894795253	5274.662035112831	5992.89005721281	6020.491503468367	6310.095961842117	4964.20063558077	5663.714100562684	6287.027156022134	6501.51981170131	6354.178731833397	5230.218163226818	5644.339462651359	6006.86093792058	6099.405580129344	6137.905618330224	5023.0784243744965	5659.992140124574
6589.212831137448	5981.269320870019	6313.912465048206	5689.661413762996	6206.205856796706	5737.85698949765	6171.068075737123	5177.056149119226	5582.314879996317	5277.811568633124	5511.1513465264725	5694.4967594504	5687.327817047491	4768.077894795253	5274.662035112831	5992.89005721281	6020.491503468367	6310.095961842117	4964.20063558077	5663.714100562684	6287.027156022134	6467.734061527187	6354.178731833397	5230.218163226818	5644.339462651359	5956.441498913199	6099.405580129344	6137.905618330224	5023.0784243744965	5659.992140124574
6589.212831137448	5981.269320870019	6313.912465048206	5689.661413762996	6206.205856796706	5737.85698949765	6171.068075737123	5177.056149119226	5582.314879996317	5277.811568633124	5511.1513465264725	5694.4967594504	5687.327817047491	4768.077894795253	5274.662035112831	5992.89005721281	6020.491503468367	6310.095961842117	4932.559743796712	5663.714100562684	6287.027156022134	6467.734061527187	6354.178731833397	5230.218163226818	5644.339462651359	5488.9265101750025	6099.405580129344	6137.905618330224	5023.0784243744965	5659.992140124574
6589.212831137448	5981.269320870019	6313.912465048206	5689.661413762996	6206.205856796706	5737.85698949765	6171.068075737123	5177.056149119226	5582.314879996317	5277.811568633124	5511.1513465264725	5694.4967594504	5687.327817047491	4768.077894795253	5274.662035112831	5992.89005721281	6020.491503468367	5895.805361011633	4932.559743796712	5663.714100562684	6271.4402069952575	6467.734061527187	6354.178731833397	5230.218163226818	5644.339462651359	5488.9265101750025	6099.405580129344	6137.905618330224	5023.0784243744965	5659.992140124574
6589.212831137448	5981.269320870019	6313.912465048206	5689.661413762996	6206.205856796706	5737.85698949765	6171.068075737123	5177.056149119226	5582.314879996317	5277.811568633124	5511.1513465264725	5694.4967594504	5687.327817047491	4768.077894795253	5274.662035112831	5992.89005721281	6020.491503468367	5895.805361011633	4932.559743796712	5663.714100562684	6271.4402069952575	6467.734061527187	6354.178731833397	5230.218163226818	5644.339462651359	5488.9265101750025	6099.405580129344	6137.905618330224	5023.0784243744965	5659.992140124574
6589.212831137448	5981.269320870019	6313.912465048206	5689.661413762996	6206.205856796706	5737.85698949765	6171.068075737123	5177.056149119226	5582.314879996317	5277.811568633124	5511.1513465264725	5694.4967594504	5687.327817047491	4768.077894795253	5119.058864635099	5992.89005721281	6020.491503468367	5895.805361011633	4932.559743796712	5663.714100562684	6271.4402069952575	6467.734061527187	6354.178731833397	5230.218163226818	5644.339462651359	5488.9265101750025	6099.405580129344	6137.905618330224	5023.0784243744965	5659.992140124574
6589.212831137448	5981.269320870019	6313.912465048206	5689.661413762996	6206.205856796706	5737.85698949765	6171.068075737123	5177.056149119226	5582.314879996317	5277.811568633124	5511.1513465264725	5694.4967594504	5687.327817047491	4768.077894795253	5119.058864635099	5992.89005721281	6020.491503468367	5895.805361011633	4932.559743796712	5663.714100562684	6271.4402069952575	6467.734061527187	6354.178731833397	5230.218163226818	5644.339462651359	5488.9265101750025	6099.405580129344	6137.905618330224	5023.0784243744965	5659.992140124574
6589.212831137448	5981.269320870019	6313.912465048206	5689.661413762996	6206.205856796706	5737.85698949765	6171.068075737123	5177.056149119226	5582.314879996317	5277.811568633124	5511.1513465264725	5694.4967594504	5687.327817047491	4768.077894795253	5119.058864635099	5841.983642327492	6020.491503468367	5895.805361011633	4932.559743796712	5519.856341630945	6271.4402069952575	6467.734061527187	6354.178731833397	5230.218163226818	5644.339462651359	5488.9265101750025	6099.405580129344	6137.905618330224	5023.0784243744965	5659.992140124574
6589.212831137448	5981.269320870019	6313.912465048206	5689.661413762996	6206.205856796706	5737.85698949765	6171.068075737123	5177.056149119226	5582.314879996317	5277.811568633124	5511.1513465264725	5694.4967594504	5687.327817047491	4768.077894795253	5119.058864635099	5841.983642327492	6020.491503468367	5895.805361011633	4932.559743796712	5519.856341630945	6271.4402069952575	6467.734061527187	6354.178731833397	5230.218163226818	5644.339462651359	5488.9265101750025	6099.405580129344	6069.373434651159	5023.0784243744965	5659.992140124574
6589.212831137448	5981.269320870019	6313.912465048206	5689.661413762996	6206.205856796706	5737.85698949765	6171.068075737123	5177.056149119226	5582.314879996317	5277.811568633124	5511.1513465264725	5694.4967594504	5687.327817047491	4768.077894795253	5119.058864635099	5841.983642327492	6020.491503468367	5895.805361011633	4932.559743796712	5519.856341630945	6263.786154390353	6467.734061527187	6354.178731833397	5230.218163226818	5644.339462651359	5488.9265101750025	6099.405580129344	6069.373434651159	5023.0784243744965	5659.992140124574
6589.212831137448	5981.269320870019	6313.912465048206	5689.661413762996	6206.205856796706	5737.85698949765	6171.068075737123	5177.056149119226	5582.314879996317	5277.811568633124	5511.1513465264725	5694.4967594504	5687.327817047491	4768.077894795253	5119.058864635099	5841.983642327492	6020.491503468367	5895.805361011633	4932.559743796712	5519.856341630945	6263.786154390353	6467.734061527187	6354.178731833397	5230.218163226818	5644.339462651359	5488.9265101750025	6099.405580129344	6069.373434651159	5023.0784243744965	5659.992140124574
6589.212831137448	5981.269320870019	6313.912465048206	5689.661413762996	6206.205856796706	5737.85698949765	6171.068075737123	5177.056149119226	5582.314879996317	5277.811568633124	5511.1513465264725	5694.4967594504	5687.327817047491	4768.077894795253	5119.058864635099	5841.983642327492	6020.491503468367	5895.805361011633	4932.559743796712	5519.856341630945	6263.786154390353	6447.115968013842	6354.178731833397	5230.218163226818	5644.339462651359	5488.9265101750025	6099.405580129344	6069.373434651159	5023.0784243744965	5659.992140124574
6589.212831137448	5981.269320870019	6313.912465048206	5689.661413762996	6206.205856796706	5737.85698949765	6171.068075737123	5177.056149119226	5582.314879996317	5277.811568633124	5511.1513465264725	5694.4967594504	5687.327817047491	4768.077894795253	5002.311765551987	5841.983642327492	6020.491503468367	5895.805361011633	4932.559743796712	5519.856341630945	6263.786154390353	6447.115968013842	6354.178731833397	5230.218163226818	5644.339462651359	5488.9265101750025	6099.405580129344	6069.373434651159	5023.0784243744965	5659.992140124574
6321.084369478053	5981.269320870019	6313.912465048206	5689.661413762996	5976.441830160623	5737.85698949765	6171.068075737123	5177.056149119226	5582.314879996317	5277.811568633124	5511.1513465264725	5694.4967594504	5687.327817047491	4768.077894795253	5002.311765551987	5841.983642327492	6020.491503468367	5895.805361011633	4780.869772856717	5519.856341630945	6263.786154390353	6447.115968013842	6036.856878596295	5230.218163226818	5644.339462651359	5488.9265101750025	6099.405580129344	6069.373434651159	5023.0784243744965	5659.992140124574
6321.084369478053	5981.269320870019	6227.71239089135	5689.661413762996	5976.441830160623	5737.85698949765	6171.068075737123	5177.056149119226	5582.314879996317	5277.811568633124	5511.1513465264725	5694.4967594504	5687.327817047491	4768.077894795253	5002.311765551987	5841.983642327492	6020.491503468367	5895.805361011633	4780.869772856717	5519.856341630945	6263.786154390353	6447.115968013842	6036.856878596295	5230.218163226818	5644.339462651359	5488.9265101750025	6099.405580129344	6069.373434651159	5023.0784243744965	5659.992140124574
6321.084369478053	5361.186237476535	6227.71239089135	5689.661413762996	5976.441830160623	5737.85698949765	6171.068075737123	5177.056149119226	5582.314879996317	5277.811568633124	5511.1513465264725	5694.4967594504	5687.327817047491	4768.077894795253	5002.311765551987	5841.983642327492	6020.491503468367	5895.805361011633	4780.869772856717	5519.856341630945	6263.786154390353	6447.115968013842	6036.856878596295	5230.218163226818	5644.339462651359	5488.9265101750025	6099.405580129344	5857.151673130646	5023.0784243744965	5659.992140124574
6321.084369478053	5361.186237476535	6227.71239089135	5689.661413762996	5976.441830160623	5737.85698949765	6171.068075737123	5177.056149119226	5582.314879996317	5277.811568633124	5511.1513465264725	5694.4967594504	5687.327817047491	4768.077894795253	5002.311765551987	5841.983642327492	6020.491503468367	5895.805361011633	4780.869772856717	5519.856341630945	6263.786154390353	6447.115968013842	6036.856878596295	5230.218163226818	5644.339462651359	5335.912804671254	6099.405580129344	5857.151673130646	5023.0784243744965	5659.992140124574
6321.084369478053	5361.186237476535	6226.095372469336	5689.661413762996	5976.441830160623	5737.85698949765	6171.068075737123	5177.056149119226	5582.314879996317	5277.811568633124	5511.1513465264725	5694.4967594504	5687.327817047491	4768.077894795253	5002.311765551987	5841.983642327492	6020.491503468367	5895.805361011633	4780.869772856717	5519.856341630945	6263.786154390353	6447.115968013842	6036.856878596295	5230.218163226818	5644.339462651359	5335.912804671254	5964.228061137642	5857.151673130646	5023.0784243744965	5659.992140124574
6321.084369478053	5361.186237476535	6226.095372469336	5689.661413762996	5976.441830160623	5538.840524846006	6132.020757822488	5177.056149119226	5582.314879996317	5277.811568633124	5511.1513465264725	5694.4967594504	5687.327817047491	4768.077894795253	5002.311765551987	5841.983642327492	6020.491503468367	5895.805361011633	4780.869772856717	5519.856341630945	6263.786154390353	6447.115968013842	6036.856878596295	5230.218163226818	5644.339462651359	5335.912804671254	5964.228061137642	5857.151673130646	5023.0784243744965	5659.992140124574
6321.084369478053	5361.186237476535	6226.095372469336	5689.661413762996	5976.441830160623	5538.840524846006	6072.220369718303	5177.056149119226	5438.286153334643	5277.811568633124	5511.1513465264725	5694.4967594504	5687.327817047491	4768.077894795253	5002.311765551987	5841.983642327492	6020.491503468367	5895.805361011633	4780.869772856717	5519.856341630945	5928.8137980892925	6447.115968013842	6036.856878596295	5230.218163226818	5644.339462651359	5335.912804671254	5964.228061137642	5857.151673130646	5023.0784243744965	5659.992140124574
6321.084369478053	5361.186237476535	6226.095372469336	5689.661413762996	5976.441830160623	5538.840524846006	6072.220369718303	5177.056149119226	5438.286153334643	5277.811568633124	5511.1513465264725	5694.4967594504	5687.327817047491	4768.077894795253	5002.311765551987	5769.0591614685145	6020.491503468367	5895.805361011633	4780.869772856717	5519.856341630945	5928.8137980892925	6447.115968013842	6036.856878596295	5230.218163226818	5644.339462651359	5335.912804671254	5964.228061137642	5857.151673130646	5023.0784243744965	5659.992140124574
6321.084369478053	5361.186237476535	6226.095372469336	5689.661413762996	5976.441830160623	5538.840524846006	5934.255250066065	5177.056149119226	5438.286153334643	5277.811568633124	5511.1513465264725	5694.4967594504	5687.327817047491	4768.077894795253	5002.311765551987	5769.0591614685145	6020.491503468367	5895.805361011633	4780.869772856717	5519.856341630945	5928.8137980892925	6447.115968013842	6036.856878596295	5230.218163226818	5644.339462651359	5335.912804671254	5964.228061137642	5857.151673130646	5023.0784243744965	5659.992140124574
6321.084369478053	5361.186237476535	6160.294051405794	5689.661413762996	5976.441830160623	5538.840524846006	5934.255250066065	5177.056149119226	5438.286153334643	5277.811568633124	5511.1513465264725	5694.4967594504	5687.327817047491	4768.077894795253	5002.311765551987	5769.0591614685145	6020.491503468367	5895.805361011633	4780.869772856717	5519.856341630945	5676.949239870004	6447.115968013842	6036.856878596295	5230.218163226818	5644.339462651359	5335.912804671254	5964.228061137642	5857.151673130646	5023.0784243744965	5659.992140124574
6321.084369478053	5328.193222873511	6160.294051405794	5689.661413762996	5976.441830160623	5538.840524846006	5934.255250066065	5177.056149119226	5438.286153334643	5277.811568633124	5511.1513465264725	5694.4967594504	5687.327817047491	4768.077894795253	5002.311765551987	5769.0591614685145	6020.491503468367	5895.805361011633	4780.869772856717	5519.856341630945	5676.949239870004	6447.115968013842	6036.856878596295	5230.218163226818	5644.339462651359	5335.912804671254	5964.228061137642	5857.151673130646	5023.0784243744965	5659.992140124574
6321.084369478053	5328.193222873511	6160.294051405794	5689.661413762996	5976.441830160623	5538.840524846006	5934.255250066065	5177.056149119226	5438.286153334643	5277.811568633124	5511.1513465264725	5694.4967594504	5687.327817047491	4768.077894795253	5002.311765551987	5769.0591614685145	6020.491503468367	5747.028223476508	4780.869772856717	5519.856341630945	5676.949239870004	6447.115968013842	6036.856878596295	5230.218163226818	5644.339462651359	5335.912804671254	5964.228061137642	5857.151673130646	5023.0784243744965	5659.992140124574
6321.084369478053	5328.193222873511	6160.294051405794	5689.661413762996	5976.441830160623	5538.840524846006	5934.255250066065	5177.056149119226	5438.286153334643	5277.811568633124	5281.3473744023195	5694.4967594504	5687.327817047491	4768.077894795253	5002.311765551987	5769.0591614685145	6020.491503468367	5747.028223476508	4780.869772856717	5519.856341630945	5676.949239870004	6447.115968013842	6032.026454906021	5230.218163226818	5644.339462651359	5335.912804671254	5964.228061137642	5857.151673130646	5023.0784243744965	5659.992140124574
6321.084369478053	5328.193222873511	6160.294051405794	5641.043026750437	5976.441830160623	5538.840524846006	5934.255250066065	5177.056149119226	5438.286153334643	5277.811568633124	5281.3473744023195	5694.4967594504	5687.327817047491	4768.077894795253	5002.311765551987	5769.0591614685145	6020.491503468367	5747.028223476508	4780.869772856717	5349.553580049704	5676.949239870004	6447.115968013842	6032.026454906021	5230.218163226818	5644.339462651359	5335.912804671254	5964.228061137642	5857.151673130646	5023.0784243744965	5659.992140124574
6321.084369478053	5328.193222873511	6160.294051405794	5641.043026750437	5976.441830160623	5538.840524846006	5934.255250066065	5177.056149119226	5438.286153334643	5277.811568633124	5281.3473744023195	5694.4967594504	5687.327817047491	4768.077894795253	5002.311765551987	5769.0591614685145	6020.491503468367	5747.028223476508	4780.869772856717	5349.553580049704	5676.949239870004	6447.115968013842	6032.026454906021	5230.218163226818	5644.339462651359	5335.912804671254	5964.228061137642	5855.558860923123	5023.0784243744965	5659.992140124574
6321.084369478053	5328.193222873511	6160.294051405794	5641.043026750437	5976.441830160623	5538.840524846006	5934.255250066065	5177.056149119226	5438.286153334643	5277.811568633124	5281.3473744023195	5694.4967594504	5687.327817047491	4768.077894795253	5002.311765551987	5769.0591614685145	6020.491503468367	5747.028223476508	4780.869772856717	5349.553580049704	5676.949239870004	6447.115968013842	6032.026454906021	5230.218163226818	5644.339462651359	5335.912804671254	5964.228061137642	5855.558860923123	5023.0784243744965	5659.992140124574
6321.084369478053	5328.193222873511	6160.294051405794	5641.043026750437	5976.441830160623	5538.840524846006	5934.255250066065	5177.056149119226	5438.286153334643	5277.811568633124	5281.3473744023195	5694.4967594504	5687.327817047491	4768.077894795253	5002.311765551987	5738.821533208837	6020.491503468367	5747.028223476508	4780.869772856717	5349.553580049704	5676.949239870004	6447.115968013842	6032.026454906021	5230.218163226818	5644.339462651359	5335.912804671254	5964.228061137642	5855.558860923123	4789.356238731696	5659.992140124574
6321.084369478053	5328.193222873511	6160.294051405794	5641.043026750437	5976.441830160623	5538.840524846006	5934.255250066065	5177.056149119226	5438.286153334643	5277.811568633124	5281.3473744023195	5694.4967594504	5687.327817047491	4768.077894795253	5002.311765551987	5738.821533208837	6020.491503468367	5747.028223476508	4780.869772856717	5349.553580049704	5676.949239870004	6447.115968013842	6032.026454906021	5230.218163226818	5422.374611856947	5335.912804671254	5964.228061137642	5855.558860923123	4789.356238731696	5659.992140124574
6321.084369478053	5328.193222873511	6160.294051405794	5641.043026750437	5976.441830160623	5538.840524846006	5934.255250066065	5177.056149119226	5438.286153334643	5277.811568633124	5281.3473744023195	5694.4967594504	5687.327817047491	4768.077894795253	5002.311765551987	5738.821533208837	6020.491503468367	5747.028223476508	4780.869772856717	5349.553580049704	5676.949239870004	6447.115968013842	6032.026454906021	5230.218163226818	5422.374611856947	5335.912804671254	5964.228061137642	5855.558860923123	4761.667714675788	5659.992140124574
6321.084369478053	5328.193222873511	6160.294051405794	5641.043026750437	5976.441830160623	5538.840524846006	5934.255250066065	5177.056149119226	5438.286153334643	5277.811568633124	5281.3473744023195	5694.4967594504	5687.327817047491	4768.077894795253	5002.311765551987	5738.821533208837	6020.491503468367	5747.028223476508	4780.869772856717	5349.553580049704	5676.949239870004	6200.893482609472	5995.882583698424	5230.218163226818	5422.374611856947	5335.912804671254	5964.228061137642	5855.558860923123	4761.667714675788	5659.992140124574
6321.084369478053	5328.193222873511	6160.294051405794	5641.043026750437	5976.441830160623	5538.840524846006	5934.255250066065	5177.056149119226	5438.286153334643	5277.811568633124	5281.3473744023195	5694.4967594504	5665.478394318431	4768.077894795253	5002.311765551987	5645.945856897361	6020.491503468367	5747.028223476508	4780.869772856717	5349.553580049704	5676.949239870004	6200.893482609472	5995.882583698424	5230.218163226818	5422.374611856947	5335.912804671254	5964.228061137642	5855.558860923123	4761.667714675788	5659.992140124574
6321.084369478053	5328.193222873511	6160.294051405794	5641.043026750437	5976.441830160623	5538.840524846006	5934.255250066065	5177.056149119226	5438.286153334643	5277.811568633124	5281.3473744023195	5694.4967594504	5665.478394318431	4768.077894795253	5002.311765551987	5645.945856897361	6020.491503468367	5747.028223476508	4780.869772856717	5349.553580049704	5676.949239870004	6200.893482609472	5947.371910096559	5230.218163226818	5422.374611856947	5335.912804671254	5964.228061137642	5855.558860923123	4761.667714675788	5659.992140124574
6321.084369478053	5328.193222873511	6160.294051405794	5641.043026750437	5976.441830160623	5538.840524846006	5934.255250066065	5177.056149119226	5438.286153334643	5268.010634683078	5281.3473744023195	5694.4967594504	5665.478394318431	4768.077894795253	5002.311765551987	5645.945856897361	6020.491503468367	5747.028223476508	4780.869772856717	5349.553580049704	5676.949239870004	6200.893482609472	5947.371910096559	5230.218163226818	5422.374611856947	5335.912804671254	5964.228061137642	5855.558860923123	4761.667714675788	5659.992140124574
6321.084369478053	5328.193222873511	6160.294051405794	5641.043026750437	5976.441830160623	5538.840524846006	5934.255250066065	5177.056149119226	5438.286153334643	5268.010634683078	5281.3473744023195	5694.4967594504	5665.478394318431	4768.077894795253	5002.311765551987	5645.945856897361	6020.491503468367	5747.028223476508	4780.869772856717	5349.553580049704	5676.949239870004	6200.893482609472	5947.371910096559	5230.218163226818	5422.374611856947	5335.912804671254	5964.228061137642	5855.558860923123	4761.667714675788	5659.992140124574
6321.084369478053	5328.193222873511	6160.294051405794	5641.043026750437	5976.441830160623	5538.840524846006	5934.255250066065	5177.056149119226	5438.286153334643	5268.010634683078	5281.3473744023195	5694.4967594504	5665.478394318431	4768.077894795253	5002.311765551987	5645.945856897361	6020.491503468367	5747.028223476508	4780.869772856717	5282.76840226284	5676.949239870004	5778.052408869942	5947.371910096559	5230.218163226818	5422.374611856947	5335.912804671254	5964.228061137642	5855.558860923123	4761.667714675788	5659.992140124574
6321.084369478053	5328.193222873511	6160.294051405794	5641.043026750437	5976.441830160623	5538.840524846006	5934.255250066065	5177.056149119226	5438.286153334643	5268.010634683078	5281.3473744023195	5637.432393393383	5665.478394318431	4768.077894795253	5002.311765551987	5645.945856897361	6020.491503468367	5747.028223476508	4780.869772856717	5282.76840226284	5676.949239870004	5778.052408869942	5947.371910096559	5230.218163226818	5422.374611856947	5335.912804671254	5964.228061137642	5855.558860923123	4761.667714675788	5659.992140124574
6321.084369478053	5328.193222873511	6160.294051405794	5641.043026750437	5853.54762212552	5538.840524846006	5934.255250066065	5177.056149119226	5438.286153334643	5268.010634683078	5281.3473744023195	5637.432393393383	5665.478394318431	4768.077894795253	5002.311765551987	5645.945856897361	6020.491503468367	5747.028223476508	4780.869772856717	5282.76840226284	5676.949239870004	5778.052408869942	5947.371910096559	5230.218163226818	5422.374611856947	5335.912804671254	5964.228061137642	5855.558860923123	4761.667714675788	5659.992140124574
6321.084369478053	5328.193222873511	6160.294051405794	5641.043026750437	5853.54762212552	5538.840524846006	5848.144982503659	5177.056149119226	5438.286153334643	5268.010634683078	5281.3473744023195	5637.432393393383	5665.478394318431	4768.077894795253	5002.311765551987	5645.945856897361	6020.491503468367	5747.028223476508	4780.869772856717	5282.76840226284	5650.606388148953	5778.052408869942	5947.371910096559	5230.218163226818	5422.374611856947	5335.912804671254	5964.228061137642	5855.558860923123	4761.667714675788	5659.992140124574
6321.084369478053	5328.193222873511	6160.294051405794	5641.043026750437	5853.54762212552	5538.840524846006	5848.144982503659	5177.056149119226	5438.286153334643	5268.010634683078	5281.3473744023195	5637.432393393383	5665.478394318431	4768.077894795253	5002.311765551987	5645.945856897361	6020.491503468367	5747.028223476508	4780.869772856717	5282.76840226284	5650.606388148953	5778.052408869942	5947.371910096559	5230.218163226818	5422.374611856947	5335.912804671254	5964.228061137642	5855.558860923123	4761.667714675788	5659.992140124574
6321.084369478053	5328.193222873511	6160.294051405794	5641.043026750437	5853.54762212552	5538.840524846006	5848.144982503659	5177.056149119226	5438.286153334643	5268.010634683078	5281.3473744023195	5637.432393393383	5665.478394318431	4768.077894795253	5002.311765551987	5645.945856897361	6020.491503468367	5747.028223476508	4780.869772856717	5282.76840226284	5650.606388148953	5778.052408869942	5947.371910096559	5230.218163226818	5422.374611856947	5335.912804671254	5964.228061137642	5855.558860923123	4761.667714675788	5623.743501716775
6321.084369478053	5328.193222873511	6160.294051405794	5641.043026750437	5853.54762212552	5538.840524846006	5848.144982503659	5177.056149119226	5438.286153334643	5268.010634683078	5281.3473744023195	5637.432393393383	5665.478394318431	4768.077894795253	5002.311765551987	5645.945856897361	6020.491503468367	5747.028223476508	4780.869772856717	5282.76840226284	5650.606388148953	5778.052408869942	5947.371910096559	5230.218163226818	5422.374611856947	5335.912804671254	5964.228061137642	5855.558860923123	4761.667714675788	5623.743501716775
6321.084369478053	5328.193222873511	6112.983067637815	5641.043026750437	5853.54762212552	5538.840524846006	5810.5238722169815	5177.056149119226	5438.286153334643	5268.010634683078	5281.3473744023195	5637.432393393383	5665.478394318431	4768.077894795253	5002.311765551987	5645.945856897361	6020.491503468367	5747.028223476508	4780.869772856717	5282.76840226284	5650.606388148953	5778.052408869942	5947.371910096559	5230.218163226818	5422.374611856947	5335.912804671254	5964.228061137642	5763.2725318832445	4761.667714675788	5623.743501716775
6321.084369478053	5328.193222873511	6112.983067637815	5641.043026750437	5853.54762212552	5538.840524846006	5810.5238722169815	5177.056149119226	5438.286153334643	5268.010634683078	5281.3473744023195	5637.432393393383	5665.478394318431	4768.077894795253	5002.311765551987	5645.945856897361	6020.491503468367	5747.028223476508	4780.869772856717	5282.76840226284	5650.606388148953	5778.052408869942	5947.371910096559	5230.218163226818	5422.374611856947	5335.912804671254	5964.228061137642	5763.2725318832445	4761.667714675788	5623.743501716775
6321.084369478053	5328.193222873511	6112.983067637815	5641.043026750437	5853.54762212552	5538.840524846006	5810.5238722169815	5177.056149119226	5438.286153334643	5268.010634683078	5281.3473744023195	5637.432393393383	5665.478394318431	4768.077894795253	5002.311765551987	5645.945856897361	6020.491503468367	5747.028223476508	4780.869772856717	5282.76840226284	5650.606388148953	5778.052408869942	5947.371910096559	5230.218163226818	5422.374611856947	5335.912804671254	5964.228061137642	5763.2725318832445	4761.667714675788	5623.743501716775
6321.084369478053	5328.193222873511	6112.983067637815	5641.043026750437	5853.54762212552	5538.840524846006	5810.5238722169815	5177.056149119226	5438.286153334643	5268.010634683078	5281.3473744023195	5637.432393393383	5665.478394318431	4757.822115277542	5002.311765551987	5645.945856897361	6020.491503468367	5747.028223476508	4780.869772856717	5282.76840226284	5423.861354243614	5778.052408869942	5947.371910096559	5127.064689743498	5422.374611856947	5335.912804671254	5964.228061137642	5763.2725318832445	4761.667714675788	5623.743501716775
6321.084369478053	5328.193222873511	6112.983067637815	5641.043026750437	5853.54762212552	5538.840524846006	5810.5238722169815	5177.056149119226	5438.286153334643	5268.010634683078	5281.3473744023195	5637.432393393383	5665.478394318431	4757.822115277542	5002.311765551987	5645.945856897361	6020.491503468367	5747.028223476508	4780.869772856717	5282.76840226284	5423.861354243614	5778.052408869942	5947.371910096559	5127.064689743498	5422.374611856947	5335.912804671254	5964.228061137642	5763.2725318832445	4761.667714675788	5623.743501716775
6321.084369478053	5328.193222873511	6112.983067637815	5641.043026750437	5853.54762212552	5538.840524846006	5810.5238722169815	5177.056149119226	5438.286153334643	5268.010634683078	5281.3473744023195	5556.752304311521	5665.478394318431	4757.822115277542	5002.311765551987	5645.945856897361	6020.491503468367	5640.835188483945	4780.869772856717	5282.76840226284	5423.861354243614	5778.052408869942	5947.371910096559	5127.064689743498	5422.374611856947	5335.912804671254	5964.228061137642	5763.2725318832445	4761.667714675788	5623.743501716775
6321.084369478053	5328.193222873511	6112.983067637815	5641.043026750437	5853.54762212552	5538.840524846006	5810.5238722169815	5177.056149119226	5438.286153334643	5268.010634683078	5281.3473744023195	5556.752304311521	5665.478394318431	4757.822115277542	5002.311765551987	5645.945856897361	6020.491503468367	5640.835188483945	4780.869772856717	5282.76840226284	5423.861354243614	5778.052408869942	5947.371910096559	5127.064689743498	5422.374611856947	5335.912804671254	5964.228061137642	5763.2725318832445	4761.667714675788	5623.743501716775
6321.084369478053	5328.193222873511	6112.983067637815	5641.043026750437	5853.54762212552	5538.840524846006	5810.5238722169815	5177.056149119226	5438.286153334643	5268.010634683078	5281.3473744023195	5556.752304311521	5665.478394318431	4757.822115277542	5002.311765551987	5645.945856897361	6020.491503468367	5640.835188483945	4780.869772856717	5282.76840226284	5423.861354243614	5778.052408869942	5947.371910096559	5127.064689743498	5187.211757089704	5335.912804671254	5964.228061137642	5763.2725318832445	4761.667714675788	5623.743501716775
6321.084369478053	5328.193222873511	6112.983067637815	5641.043026750437	5853.54762212552	5538.840524846006	5810.5238722169815	5177.056149119226	5438.286153334643	5268.010634683078	5281.3473744023195	5556.752304311521	5661.165018809026	4757.822115277542	5002.311765551987	5645.945856897361	6020.491503468367	5640.835188483945	4780.869772856717	5282.76840226284	5423.861354243614	5778.052408869942	5947.371910096559	5127.064689743498	5187.211757089704	5335.912804671254	5964.228061137642	5763.2725318832445	4761.667714675788	5623.743501716775
6321.084369478053	5328.193222873511	6112.983067637815	5641.043026750437	5853.54762212552	5538.840524846006	5810.5238722169815	5177.056149119226	5438.286153334643	5268.010634683078	5281.3473744023195	5556.752304311521	5661.165018809026	4757.822115277542	5002.311765551987	5645.945856897361	5852.915496921014	5640.835188483945	4780.869772856717	5282.76840226284	5423.861354243614	5778.052408869942	5947.371910096559	5127.064689743498	5187.211757089704	5335.912804671254	5964.228061137642	5763.2725318832445	4761.667714675788	5623.743501716775
6321.084369478053	5328.193222873511	6112.983067637815	5641.043026750437	5853.54762212552	5538.840524846006	5810.5238722169815	5177.056149119226	5438.286153334643	5268.010634683078	5281.3473744023195	5556.752304311521	5661.165018809026	4757.822115277542	5002.311765551987	5645.945856897361	5852.915496921014	5640.835188483945	4780.869772856717	5282.76840226284	5423.861354243614	5778.052408869942	5947.371910096559	5127.064689743498	5187.211757089704	5335.912804671254	5861.8368144211145	5763.2725318832445	4761.667714675788	5623.743501716775
6321.084369478053	5328.193222873511	6112.983067637815	5641.043026750437	5853.54762212552	5538.840524846006	5810.5238722169815	5177.056149119226	5438.286153334643	5268.010634683078	5203.391660302894	5556.752304311521	5661.165018809026	4757.822115277542	5002.311765551987	5645.945856897361	5852.915496921014	5640.835188483945	4780.869772856717	5282.76840226284	5423.861354243614	5778.052408869942	5947.371910096559	5127.064689743498	5187.211757089704	5335.912804671254	5861.8368144211145	5763.2725318832445	4761.667714675788	5623.743501716775
6321.084369478053	5328.193222873511	6112.983067637815	5641.043026750437	5853.54762212552	5538.840524846006	5810.5238722169815	5177.056149119226	5438.286153334643	5268.010634683078	5203.391660302894	5556.752304311521	5661.165018809026	4757.822115277542	5002.311765551987	5645.945856897361	5852.915496921014	5640.835188483945	4780.869772856717	5282.76840226284	5423.861354243614	5778.052408869942	5947.371910096559	5127.064689743498	5187.211757089704	5335.912804671254	5861.8368144211145	5763.2725318832445	4761.667714675788	5623.743501716775
6321.084369478053	5328.193222873511	6112.983067637815	5641.043026750437	5853.54762212552	5538.840524846006	5810.5238722169815	5177.056149119226	5438.286153334643	5268.010634683078	5203.391660302894	5556.752304311521	5661.165018809026	4757.822115277542	5002.311765551987	5645.945856897361	5852.915496921014	5640.835188483945	4780.869772856717	5282.76840226284	5423.861354243614	5778.052408869942	5947.371910096559	5127.064689743498	4813.850825247742	5335.912804671254	5691.015758601437	5763.2725318832445	4761.667714675788	5623.743501716775
6321.084369478053	5328.193222873511	6112.983067637815	5641.043026750437	5853.54762212552	5538.840524846006	5810.5238722169815	5177.056149119226	5438.286153334643	5268.010634683078	5203.391660302894	5556.752304311521	5661.165018809026	4757.822115277542	5002.311765551987	5645.945856897361	5852.915496921014	5640.835188483945	4780.869772856717	5282.76840226284	5423.861354243614	5778.052408869942	5947.371910096559	5127.064689743498	4813.850825247742	5335.912804671254	5691.015758601437	5763.2725318832445	4761.667714675788	5623.743501716775
6321.084369478053	5328.193222873511	6112.983067637815	5641.043026750437	5853.54762212552	5538.840524846006	5810.5238722169815	5177.056149119226	5438.286153334643	5268.010634683078	5203.391660302894	5556.752304311521	5661.165018809026	4757.822115277542	5002.311765551987	5527.00916098859	5852.915496921014	5640.835188483945	4780.869772856717	5175.8963197019275	5423.861354243614	5778.052408869942	5947.371910096559	5127.064689743498	4813.850825247742	5335.912804671254	5691.015758601437	5763.2725318832445	4761.667714675788	5623.743501716775
6321.084369478053	5328.193222873511	6112.983067637815	5641.043026750437	5853.54762212552	5538.840524846006	5810.5238722169815	5177.056149119226	5438.286153334643	5268.010634683078	5203.391660302894	5556.752304311521	5661.165018809026	4757.822115277542	5002.311765551987	5527.00916098859	5852.915496921014	5640.835188483945	4780.869772856717	5175.8963197019275	5423.861354243614	5778.052408869942	5947.371910096559	5127.064689743498	4813.850825247742	5295.709762896235	5691.015758601437	5514.897633448129	4550.320874430923	5623.743501716775
6321.084369478053	5328.193222873511	6112.983067637815	5641.043026750437	5853.54762212552	5538.840524846006	5810.5238722169815	5177.056149119226	5438.286153334643	5268.010634683078	5203.391660302894	5556.752304311521	5661.165018809026	4757.822115277542	5002.311765551987	5527.00916098859	5852.915496921014	5640.835188483945	4780.869772856717	5175.8963197019275	5423.861354243614	5778.052408869942	5947.371910096559	5127.064689743498	4665.368526845927	5295.709762896235	5691.015758601437	5514.897633448129	4377.8011178345005	5623.743501716775
6321.084369478053	5328.193222873511	6112.983067637815	5641.043026750437	5853.54762212552	5518.391905092194	5810.5238722169815	5177.056149119226	5438.286153334643	5268.010634683078	5203.391660302894	5556.752304311521	5606.929036338303	4757.822115277542	5002.311765551987	5527.00916098859	5852.915496921014	5640.835188483945	4780.869772856717	5175.8963197019275	5423.861354243614	5778.052408869942	5947.371910096559	5127.064689743498	4665.368526845927	5295.709762896235	5691.015758601437	5514.897633448129	4377.8011178345005	5623.743501716775
6321.084369478053	5231.647253957724	6112.983067637815	5641.043026750437	5853.54762212552	5260.05125359052	5810.5238722169815	5177.056149119226	5438.286153334643	5268.010634683078	5203.391660302894	5511.654902768019	5606.929036338303	4757.822115277542	5002.311765551987	5527.00916098859	5852.915496921014	5640.835188483945	4780.869772856717	5175.8963197019275	5423.861354243614	5778.052408869942	5947.371910096559	5127.064689743498	4665.368526845927	5295.709762896235	5691.015758601437	5514.897633448129	4377.8011178345005	5623.743501716775
6321.084369478053	5231.647253957724	6112.983067637815	5641.043026750437	5853.54762212552	5260.05125359052	5810.5238722169815	5177.056149119226	5438.286153334643	5268.010634683078	5203.391660302894	5511.654902768019	5606.929036338303	4757.822115277542	5002.311765551987	5527.00916098859	5852.915496921014	5640.835188483945	4780.869772856717	5175.8963197019275	5423.861354243614	5778.052408869942	5947.371910096559	5127.064689743498	4665.368526845927	5295.709762896235	5691.015758601437	5514.897633448129	4377.8011178345005	5623.743501716775
6321.084369478053	5231.647253957724	6112.983067637815	5641.043026750437	5853.54762212552	5260.05125359052	5810.5238722169815	5177.056149119226	5438.286153334643	5268.010634683078	5203.391660302894	5511.654902768019	5606.929036338303	4757.822115277542	4915.740017526352	5527.00916098859	5852.915496921014	5640.835188483945	4780.869772856717	5175.8963197019275	5423.861354243614	5778.052408869942	5947.371910096559	5127.064689743498	4665.368526845927	5295.709762896235	5691.015758601437	5514.897633448129	4377.8011178345005	5623.743501716775
6321.084369478053	5231.647253957724	6112.983067637815	5641.043026750437	5853.54762212552	5260.05125359052	5810.5238722169815	5177.056149119226	5438.286153334643	5268.010634683078	5203.391660302894	5511.654902768019	5606.929036338303	4757.822115277542	4915.740017526352	5527.00916098859	5852.915496921014	5640.835188483945	4780.869772856717	5175.8963197019275	5423.861354243614	5778.052408869942	5947.371910096559	5127.064689743498	4665.368526845927	5295.709762896235	5691.015758601437	5514.897633448129	4377.8011178345005	5623.743501716775
6180.575022712958	5231.647253957724	6112.983067637815	5641.043026750437	5853.54762212552	5260.05125359052	5810.5238722169815	5177.056149119226	5438.286153334643	5268.010634683078	5203.391660302894	5511.654902768019	5584.809457358916	4757.822115277542	4915.740017526352	5470.857361649707	5852.915496921014	5640.835188483945	4780.869772856717	5175.8963197019275	5423.861354243614	5778.052408869942	5947.371910096559	5127.064689743498	4665.368526845927	5295.709762896235	5691.015758601437	5514.897633448129	4377.8011178345005	5623.743501716775
6180.575022712958	5231.647253957724	6020.939842998525	5641.043026750437	5853.54762212552	5260.05125359052	5604.118394099316	5177.056149119226	5438.286153334643	5268.010634683078	5203.391660302894	5511.654902768019	5584.809457358916	4757.822115277542	4915.740017526352	5470.857361649707	5810.466052206033	5640.835188483945	4780.869772856717	5175.8963197019275	5423.861354243614	5778.052408869942	5947.371910096559	5127.064689743498	4665.368526845927	5295.709762896235	5691.015758601437	5514.897633448129	4377.8011178345005	5623.743501716775
6180.575022712958	5231.647253957724	6020.939842998525	5641.043026750437	5853.54762212552	5260.05125359052	5525.754361305095	5177.056149119226	5438.286153334643	5268.010634683078	5203.391660302894	5511.654902768019	5584.809457358916	4757.822115277542	4915.740017526352	5470.857361649707	5810.466052206033	5640.835188483945	4780.869772856717	5175.8963197019275	5423.861354243614	5778.052408869942	5947.371910096559	5127.064689743498	4665.368526845927	5295.709762896235	5691.015758601437	5514.897633448129	4377.8011178345005	5623.743501716775
6180.575022712958	5231.647253957724	6020.939842998525	5641.043026750437	5853.54762212552	5260.05125359052	5525.754361305095	5177.056149119226	5438.286153334643	5268.010634683078	5203.391660302894	5494.199050425048	5584.809457358916	4757.822115277542	4915.740017526352	5470.857361649707	5810.466052206033	5640.835188483945	4780.869772856717	5175.8963197019275	5423.861354243614	5778.052408869942	5947.371910096559	5127.064689743498	4665.368526845927	5295.709762896235	5691.015758601437	5514.897633448129	4329.7245730705035	5623.743501716775
6152.3720305023135	5231.647253957724	6020.939842998525	5641.043026750437	5853.54762212552	5260.05125359052	5525.754361305095	5177.056149119226	5438.286153334643	5268.010634683078	5203.391660302894	5494.199050425048	5584.809457358916	4757.822115277542	4915.740017526352	5470.857361649707	5810.466052206033	5640.835188483945	4780.869772856717	5011.783689909775	5423.861354243614	5778.052408869942	5947.371910096559	5127.064689743498	4665.368526845927	5295.709762896235	5691.015758601437	5514.897633448129	4329.7245730705035	5623.743501716775
6152.3720305023135	5231.647253957724	6020.939842998525	5641.043026750437	5853.54762212552	5260.05125359052	5525.754361305095	5177.056149119226	5438.286153334643	5268.010634683078	5203.391660302894	5494.199050425048	5584.809457358916	4757.822115277542	4915.740017526352	5470.857361649707	5810.466052206033	5640.835188483945	4780.869772856717	5011.783689909775	5423.861354243614	5778.052408869942	5947.371910096559	5127.064689743498	4665.368526845927	5295.709762896235	5691.015758601437	5514.897633448129	4329.7245730705035	5623.743501716775
6146.672491574434	5231.647253957724	6020.939842998525	5641.043026750437	5853.54762212552	5260.05125359052	5525.754361305095	5177.056149119226	5438.286153334643	5189.224627505642	5203.391660302894	5494.199050425048	5584.809457358916	4757.822115277542	4915.740017526352	5470.857361649707	5810.466052206033	5640.835188483945	4780.869772856717	5011.783689909775	5423.861354243614	5778.052408869942	5947.371910096559	5127.064689743498	4665.368526845927	5295.709762896235	5691.015758601437	5514.897633448129	4329.7245730705035	5390.216201023945
6146.672491574434	5231.647253957724	6020.939842998525	5641.043026750437	5853.54762212552	5260.05125359052	5525.754361305095	5177.056149119226	5438.286153334643	5189.224627505642	5203.391660302894	5494.199050425048	5584.809457358916	4757.822115277542	4915.740017526352	5470.857361649707	5810.466052206033	5640.835188483945	4636.633623434069	5011.783689909775	5423.861354243614	5778.052408869942	5947.371910096559	5127.064689743498	4665.368526845927	5295.709762896235	5691.015758601437	5514.897633448129	4329.7245730705035	5390.216201023945
6146.672491574434	5231.647253957724	6020.939842998525	5286.864527110319	5853.54762212552	5260.05125359052	5525.754361305095	5177.056149119226	5438.286153334643	5189.224627505642	5203.391660302894	5494.199050425048	5455.765447642807	4757.822115277542	4915.740017526352	5470.857361649707	5810.466052206033	5640.835188483945	4636.633623434069	5011.783689909775	5423.861354243614	5778.052408869942	5947.371910096559	5127.064689743498	4665.368526845927	5295.709762896235	5691.015758601437	5514.897633448129	4329.7245730705035	5390.216201023945
6146.672491574434	5207.62590062239	6020.939842998525	5286.864527110319	5853.54762212552	5260.05125359052	5525.754361305095	5177.056149119226	5438.286153334643	5189.224627505642	5203.391660302894	5494.199050425048	5455.765447642807	4757.822115277542	4915.740017526352	5470.857361649707	5810.466052206033	5640.835188483945	4636.633623434069	5011.783689909775	5422.621778044483	5778.052408869942	5947.371910096559	5127.064689743498	4665.368526845927	5295.709762896235	5691.015758601437	5514.897633448129	4329.7245730705035	5390.216201023945
6134.385549044812	4908.7515946307085	6020.939842998525	5286.864527110319	5853.54762212552	5260.05125359052	5525.754361305095	5177.056149119226	5438.286153334643	5189.224627505642	5203.391660302894	5494.199050425048	5455.765447642807	4757.822115277542	4915.740017526352	5470.857361649707	5810.466052206033	5640.835188483945	4636.633623434069	5011.783689909775	5422.621778044483	5778.052408869942	5947.371910096559	5127.064689743498	4665.368526845927	5295.709762896235	5691.015758601437	5514.897633448129	4329.7245730705035	5390.216201023945
6134.385549044812	4908.7515946307085	6020.939842998525	5286.864527110319	5853.54762212552	5260.05125359052	5503.708274904058	5177.056149119226	5438.286153334643	5189.224627505642	5203.391660302894	5494.199050425048	5455.765447642807	4754.062372297782	4915.740017526352	5470.857361649707	5810.466052206033	5640.835188483945	4636.633623434069	5011.783689909775	5422.621778044483	5778.052408869942	5947.371910096559	5127.064689743498	4665.368526845927	5295.709762896235	5691.015758601437	5514.897633448129	4329.7245730705035	5390.216201023945
6134.385549044812	4908.7515946307085	6020.939842998525	5286.864527110319	5853.54762212552	5260.05125359052	5503.708274904058	5119.736010235822	5438.286153334643	5189.224627505642	5203.391660302894	5494.199050425048	5455.765447642807	4754.062372297782	4915.740017526352	5470.857361649707	5810.466052206033	5640.835188483945	4636.633623434069	5011.783689909775	5422.621778044483	5778.052408869942	5947.371910096559	5127.064689743498	4665.368526845927	5295.709762896235	5691.015758601437	5514.897633448129	4329.7245730705035	5390.216201023945
6134.385549044812	4908.7515946307085	6020.939842998525	5286.864527110319	5853.54762212552	5260.05125359052	5503.708274904058	5119.736010235822	5438.286153334643	5189.224627505642	5203.391660302894	5494.199050425048	5455.765447642807	4754.062372297782	4915.740017526352	5470.857361649707	5810.466052206033	5444.912518083899	4636.633623434069	5011.783689909775	5422.621778044483	5778.052408869942	5947.371910096559	5127.064689743498	4665.368526845927	5295.709762896235	5691.015758601437	5514.897633448129	4329.7245730705035	5390.216201023945
6034.2630529928965	4908.7515946307085	6020.939842998525	5286.864527110319	5853.54762212552	5260.05125359052	5503.708274904058	5119.736010235822	5438.286153334643	5189.224627505642	5203.391660302894	5494.199050425048	5455.765447642807	4650.769329712595	4915.740017526352	5470.857361649707	5810.466052206033	5444.912518083899	4636.633623434069	5011.783689909775	5360.096425499277	5778.052408869942	5947.371910096559	5127.064689743498	4665.368526845927	5295.709762896235	5691.015758601437	5514.897633448129	4329.7245730705035	5390.216201023945
6034.2630529928965	4908.7515946307085	6020.939842998525	5286.864527110319	5853.54762212552	5260.05125359052	5503.708274904058	5119.736010235822	5438.286153334643	5189.224627505642	5203.391660302894	5494.199050425048	5455.765447642807	4650.769329712595	4915.740017526352	5470.857361649707	5810.466052206033	5444.912518083899	4636.633623434069	5011.783689909775	5360.096425499277	5778.052408869942	5947.371910096559	5127.064689743498	4665.368526845927	5295.709762896235	5691.015758601437	5514.897633448129	4329.7245730705035	5390.216201023945
6034.2630529928965	4908.7515946307085	6020.939842998525	5286.864527110319	5853.54762212552	5260.05125359052	5503.708274904058	5119.736010235822	5438.286153334643	5189.224627505642	5203.391660302894	5494.199050425048	5390.724262046515	4650.769329712595	4915.740017526352	5470.857361649707	5810.466052206033	5444.912518083899	4636.633623434069	5011.783689909775	5360.096425499277	5778.052408869942	5947.371910096559	5127.064689743498	4665.368526845927	5071.804824413832	5691.015758601437	5514.897633448129	4329.7245730705035	4990.241899776802
6034.2630529928965	4908.7515946307085	6020.939842998525	5286.864527110319	5853.54762212552	5161.099137177227	5503.708274904058	5119.736010235822	5438.286153334643	5189.224627505642	5203.391660302894	5494.199050425048	5390.724262046515	4650.769329712595	4915.740017526352	5470.857361649707	5810.466052206033	5444.912518083899	4636.633623434069	5011.783689909775	5360.096425499277	5778.052408869942	5947.371910096559	5127.064689743498	4665.368526845927	5071.804824413832	5691.015758601437	5514.897633448129	4329.7245730705035	4990.241899776802
6034.2630529928965	4908.7515946307085	6020.939842998525	5286.864527110319	5853.54762212552	5161.099137177227	5503.708274904058	5119.736010235822	5438.286153334643	5189.224627505642	5203.391660302894	5494.199050425048	5390.724262046515	4650.769329712595	4769.814489957771	5470.857361649707	5810.466052206033	5444.912518083899	4636.633623434069	5011.783689909775	5360.096425499277	5778.052408869942	5947.371910096559	5127.064689743498	4665.368526845927	5071.804824413832	5691.015758601437	5514.897633448129	4329.7245730705035	4990.241899776802
6034.2630529928965	4908.7515946307085	5863.149035006945	5161.944218945851	5853.54762212552	5161.099137177227	5503.708274904058	5119.736010235822	5438.286153334643	5189.224627505642	5203.391660302894	5494.199050425048	5390.724262046515	4650.769329712595	4769.814489957771	5470.857361649707	5810.466052206033	5444.912518083899	4636.633623434069	5011.783689909775	5360.096425499277	5778.052408869942	5947.371910096559	5127.064689743498	4665.368526845927	5071.804824413832	5691.015758601437	5514.897633448129	4329.7245730705035	4990.241899776802
6034.2630529928965	4908.7515946307085	5863.149035006945	5161.944218945851	5853.54762212552	5161.099137177227	5503.708274904058	5119.736010235822	5438.286153334643	5189.224627505642	5203.391660302894	5494.199050425048	5390.724262046515	4650.769329712595	4769.814489957771	5470.857361649707	5810.466052206033	5444.912518083899	4636.633623434069	5011.783689909775	5360.096425499277	5778.052408869942	5947.371910096559	5127.064689743498	4665.368526845927	5071.804824413832	5691.015758601437	5514.897633448129	4329.7245730705035	4990.241899776802
6034.2630529928965	4908.7515946307085	5863.149035006945	5161.944218945851	5853.54762212552	5161.099137177227	5503.708274904058	4984.588930555832	5438.286153334643	5102.843157307338	5203.391660302894	5494.199050425048	5390.724262046515	4650.769329712595	4769.814489957771	5470.857361649707	5810.466052206033	5444.912518083899	4636.633623434069	5011.783689909775	5360.096425499277	5778.052408869942	5947.371910096559	5127.064689743498	4665.368526845927	5071.804824413832	5398.6356775277545	5514.897633448129	4329.7245730705035	4990.241899776802
6034.2630529928965	4908.7515946307085	5854.967827012794	5161.944218945851	5853.54762212552	5161.099137177227	5503.708274904058	4984.588930555832	5438.286153334643	5102.843157307338	5203.391660302894	5494.199050425048	5390.724262046515	4393.224400962794	4769.814489957771	5470.857361649707	5810.466052206033	5444.912518083899	4636.633623434069	5011.783689909775	5360.096425499277	5778.052408869942	5947.371910096559	5127.064689743498	4665.368526845927	5071.804824413832	5398.6356775277545	5514.897633448129	4329.7245730705035	4990.241899776802
6034.2630529928965	4908.7515946307085	5854.967827012794	5161.944218945851	5808.794037309864	5161.099137177227	5503.708274904058	4984.588930555832	5438.286153334643	5102.843157307338	5203.391660302894	5494.199050425048	5207.560352987241	4393.224400962794	4769.814489957771	5470.857361649707	5810.466052206033	5444.912518083899	4636.633623434069	5011.783689909775	5360.096425499277	5778.052408869942	5810.812831364126	5127.064689743498	4665.368526845927	5071.804824413832	5398.6356775277545	5514.897633448129	4329.7245730705035	4990.241899776802
6034.2630529928965	4908.7515946307085	5854.967827012794	5161.944218945851	5808.794037309864	5161.099137177227	5503.708274904058	4984.588930555832	5438.286153334643	5102.843157307338	5203.391660302894	5494.199050425048	5207.560352987241	4393.224400962794	4769.814489957771	5470.857361649707	5810.466052206033	5444.912518083899	4636.633623434069	5011.783689909775	5360.096425499277	5778.052408869942	5810.812831364126	5086.966303345065	4665.368526845927	5071.804824413832	5398.6356775277545	5514.897633448129	4329.7245730705035	4990.241899776802
6034.2630529928965	4908.7515946307085	5854.967827012794	5161.944218945851	5808.794037309864	5161.099137177227	5503.708274904058	4984.588930555832	5438.286153334643	5102.843157307338	5203.391660302894	5494.199050425048	5207.560352987241	4393.224400962794	4769.814489957771	5470.857361649707	5810.466052206033	5444.912518083899	4636.633623434069	5011.783689909775	5360.096425499277	5778.052408869942	5810.812831364126	5086.966303345065	4665.368526845927	5071.804824413832	5398.6356775277545	5514.897633448129	4329.7245730705035	4990.241899776802
6034.2630529928965	4908.7515946307085	5854.967827012794	5161.944218945851	5808.794037309864	5161.099137177227	5447.038142762327	4971.276439937441	5438.286153334643	5102.843157307338	5203.391660302894	5494.199050425048	5207.560352987241	4393.224400962794	4769.814489957771	5470.857361649707	5810.466052206033	5444.912518083899	4636.633623434069	5011.783689909775	5360.096425499277	5778.052408869942	5810.812831364126	5086.966303345065	4665.368526845927	5071.804824413832	5398.6356775277545	5505.726121415058	4329.7245730705035	4990.241899776802
6034.2630529928965	4908.7515946307085	5854.967827012794	5161.944218945851	5808.794037309864	5161.099137177227	5447.038142762327	4971.276439937441	5438.286153334643	5102.843157307338	5203.391660302894	5494.199050425048	5207.560352987241	4393.224400962794	4769.814489957771	5470.857361649707	5810.466052206033	5444.912518083899	4636.633623434069	5011.783689909775	5360.096425499277	5778.052408869942	5810.812831364126	5086.966303345065	4665.368526845927	5071.804824413832	5398.6356775277545	5505.726121415058	4329.7245730705035	4990.241899776802
6034.2630529928965	4908.7515946307085	5854.967827012794	5161.944218945851	5808.794037309864	5161.099137177227	5311.942054504324	4971.276439937441	5438.286153334643	5102.843157307338	5203.391660302894	5494.199050425048	5207.560352987241	4393.224400962794	4769.814489957771	5470.857361649707	5810.466052206033	5444.912518083899	4636.633623434069	5011.783689909775	5360.096425499277	5778.052408869942	5810.812831364126	5086.966303345065	4665.368526845927	5071.804824413832	5398.6356775277545	5505.726121415058	4329.7245730705035	4990.241899776802
6034.2630529928965	4908.7515946307085	5854.967827012794	5161.944218945851	5657.627364999546	5161.099137177227	5311.942054504324	4971.276439937441	5438.286153334643	5102.843157307338	5203.391660302894	5494.199050425048	5207.560352987241	4393.224400962794	4769.814489957771	5470.857361649707	5810.466052206033	5444.912518083899	4636.633623434069	5011.783689909775	5360.096425499277	5778.052408869942	5810.812831364126	5086.966303345065	4665.368526845927	5071.804824413832	5398.6356775277545	5505.726121415058	4329.7245730705035	4990.241899776802
6034.2630529928965	4908.7515946307085	5854.967827012794	5161.944218945851	5657.627364999546	5161.099137177227	5311.942054504324	4971.276439937441	5438.286153334643	5102.843157307338	5203.391660302894	5407.862236332598	5207.560352987241	4393.224400962794	4769.814489957771	5470.857361649707	5810.466052206033	5224.623638047251	4636.633623434069	5011.783689909775	5360.096425499277	5778.052408869942	5810.812831364126	5086.966303345065	4665.368526845927	5031.731612946345	5398.6356775277545	5505.726121415058	4329.7245730705035	4990.241899776802
6034.2630529928965	4908.7515946307085	5854.967827012794	5161.944218945851	5657.627364999546	5161.099137177227	5311.942054504324	4971.276439937441	5438.286153334643	5102.843157307338	5203.391660302894	5407.862236332598	5207.560352987241	4393.224400962794	4769.814489957771	5470.857361649707	5810.466052206033	5224.623638047251	4636.633623434069	5011.783689909775	5360.096425499277	5778.052408869942	5810.812831364126	5086.966303345065	4665.368526845927	5031.731612946345	5398.6356775277545	5505.726121415058	4329.7245730705035	4990.241899776802
6034.2630529928965	4908.7515946307085	5854.967827012794	5161.944218945851	5657.627364999546	5161.099137177227	5229.3974116041445	4971.276439937441	5438.286153334643	5102.843157307338	5203.391660302894	5407.862236332598	5207.560352987241	4393.224400962794	4769.814489957771	5183.5044006894	5810.466052206033	5224.623638047251	4636.633623434069	5011.783689909775	5360.096425499277	5778.052408869942	5810.812831364126	5086.966303345065	4665.368526845927	5031.731612946345	5398.6356775277545	5505.726121415058	4329.7245730705035	4990.241899776802
6034.2630529928965	4908.7515946307085	5854.967827012794	5161.944218945851	5657.627364999546	5161.099137177227	5229.3974116041445	4971.276439937441	5438.286153334643	5102.843157307338	5203.391660302894	5407.862236332598	5207.560352987241	4393.224400962794	4769.814489957771	5183.5044006894	5746.218981841702	5224.623638047251	4472.09690315389	5011.783689909775	5360.096425499277	5778.052408869942	5810.812831364126	5086.966303345065	4665.368526845927	5031.731612946345	5398.6356775277545	5505.726121415058	4329.7245730705035	4990.241899776802
6034.2630529928965	4908.7515946307085	5854.967827012794	5161.944218945851	5657.627364999546	5161.099137177227	5229.3974116041445	4971.276439937441	5438.286153334643	5102.843157307338	5203.391660302894	5407.862236332598	5007.0918083604665	4393.224400962794	4769.814489957771	5183.5044006894	5746.218981841702	5224.623638047251	4472.09690315389	5011.783689909775	5360.096425499277	5778.052408869942	5810.812831364126	5086.966303345065	4665.368526845927	4848.217786281875	5398.6356775277545	5505.726121415058	4329.7245730705035	4990.241899776802
6034.2630529928965	4908.7515946307085	5854.967827012794	5161.944218945851	5657.627364999546	5161.099137177227	5229.3974116041445	4971.276439937441	5438.286153334643	5102.843157307338	5203.391660302894	5407.862236332598	5007.0918083604665	4393.224400962794	4769.814489957771	5183.5044006894	5746.218981841702	5224.623638047251	4472.09690315389	5011.783689909775	5360.096425499277	5778.052408869942	5810.812831364126	5086.966303345065	4665.368526845927	4848.217786281875	5398.6356775277545	5505.726121415058	4329.7245730705035	4990.241899776802
6034.2630529928965	4908.7515946307085	5854.967827012794	5161.944218945851	5657.627364999546	5161.099137177227	5229.3974116041445	4971.276439937441	5438.286153334643	5102.843157307338	5203.391660302894	5407.862236332598	5007.0918083604665	4393.224400962794	4769.814489957771	5183.5044006894	5746.218981841702	5224.623638047251	4472.09690315389	5011.783689909775	5360.096425499277	5778.052408869942	5810.812831364126	5086.966303345065	4665.368526845927	4848.217786281875	5398.6356775277545	5505.726121415058	4329.7245730705035	4990.241899776802
6034.2630529928965	4908.7515946307085	5854.967827012794	4838.465268491875	5657.627364999546	5161.099137177227	5229.3974116041445	4971.276439937441	5438.286153334643	5102.843157307338	5203.391660302894	5407.862236332598	5007.0918083604665	4393.224400962794	4769.814489957771	5183.5044006894	5746.218981841702	5224.623638047251	4472.09690315389	4996.6478418309325	5360.096425499277	5778.052408869942	5810.812831364126	5086.966303345065	4665.368526845927	4848.217786281875	5398.6356775277545	5505.726121415058	4329.7245730705035	4990.241899776802
6034.2630529928965	4908.7515946307085	5854.967827012794	4838.465268491875	5651.166966054272	5161.099137177227	5229.3974116041445	4971.276439937441	5438.286153334643	5102.843157307338	5203.391660302894	5407.862236332598	5007.0918083604665	4393.224400962794	4769.814489957771	5183.5044006894	5746.218981841702	5224.623638047251	4472.09690315389	4996.6478418309325	5360.096425499277	5778.052408869942	5810.812831364126	5086.966303345065	4665.368526845927	4848.217786281875	5398.6356775277545	5505.726121415058	4329.7245730705035	4990.241899776802
6034.2630529928965	4908.7515946307085	5854.967827012794	4838.465268491875	5651.166966054272	5161.099137177227	5229.3974116041445	4971.276439937441	5438.286153334643	5102.843157307338	5203.391660302894	5407.862236332598	5007.0918083604665	4393.224400962794	4769.814489957771	5183.5044006894	5746.218981841702	5224.623638047251	4472.09690315389	4928.8840944007225	5315.425500805641	5778.052408869942	5810.812831364126	5086.966303345065	4665.368526845927	4848.217786281875	5398.6356775277545	5505.726121415058	4329.7245730705035	4990.241899776802
6034.2630529928965	4908.7515946307085	5854.967827012794	4838.465268491875	5651.166966054272	5161.099137177227	5229.3974116041445	4971.276439937441	5438.286153334643	5102.843157307338	5203.391660302894	5407.862236332598	5007.0918083604665	4393.224400962794	4769.814489957771	5183.5044006894	5746.218981841702	5224.623638047251	4472.09690315389	4928.8840944007225	5200.3690743021925	5778.052408869942	5810.812831364126	5086.966303345065	4665.368526845927	4848.217786281875	5398.6356775277545	5505.726121415058	4329.7245730705035	4990.241899776802
6034.2630529928965	4908.7515946307085	5854.967827012794	4838.465268491875	5651.166966054272	5161.099137177227	5229.3974116041445	4971.276439937441	5438.286153334643	5102.843157307338	5203.391660302894	5407.862236332598	5007.0918083604665	4393.224400962794	4769.814489957771	5183.5044006894	5746.218981841702	5194.325770547624	4472.09690315389	4928.8840944007225	5200.3690743021925	5778.052408869942	5810.812831364126	5086.966303345065	4665.368526845927	4755.447393010583	5398.6356775277545	5505.726121415058	4329.7245730705035	4990.241899776802
6034.2630529928965	4908.7515946307085	5854.967827012794	4838.465268491875	5651.166966054272	5161.099137177227	5229.3974116041445	4971.276439937441	5326.089875658316	5102.843157307338	5203.391660302894	5407.862236332598	5007.0918083604665	4393.224400962794	4769.814489957771	5183.5044006894	5746.218981841702	5194.325770547624	4472.09690315389	4928.8840944007225	5200.3690743021925	5778.052408869942	5810.812831364126	5086.966303345065	4665.368526845927	4755.447393010583	5398.6356775277545	5398.615189550942	4329.7245730705035	4990.241899776802
6034.2630529928965	4908.7515946307085	5854.967827012794	4838.465268491875	5651.166966054272	5161.099137177227	5229.3974116041445	4971.276439937441	5326.089875658316	5102.843157307338	5203.391660302894	5407.862236332598	5007.0918083604665	4393.224400962794	4769.814489957771	5183.5044006894	5705.040759219971	5194.325770547624	4472.09690315389	4928.8840944007225	5200.3690743021925	5778.052408869942	5810.812831364126	5086.966303345065	4665.368526845927	4755.447393010583	5398.6356775277545	5398.615189550942	4329.7245730705035	4990.241899776802
6034.2630529928965	4908.7515946307085	5854.967827012794	4776.938914196335	5651.166966054272	5161.099137177227	5229.3974116041445	4971.276439937441	5326.089875658316	5102.843157307338	5203.391660302894	5407.862236332598	5007.0918083604665	4393.224400962794	4769.814489957771	5183.5044006894	5705.040759219971	5194.325770547624	4472.09690315389	4928.8840944007225	5200.3690743021925	5778.052408869942	5729.420909705195	5086.966303345065	4665.368526845927	4755.447393010583	5398.6356775277545	5398.615189550942	4329.7245730705035	4990.241899776802
6034.2630529928965	4908.7515946307085	5854.967827012794	4776.938914196335	5651.166966054272	5058.076618273733	5229.3974116041445	4971.276439937441	5326.089875658316	5102.843157307338	5203.391660302894	5407.862236332598	5007.0918083604665	4393.224400962794	4769.814489957771	5183.5044006894	5705.040759219971	5194.325770547624	4472.09690315389	4928.8840944007225	5200.3690743021925	5778.052408869942	5729.420909705195	5086.966303345065	4665.368526845927	4740.146246235601	5398.6356775277545	5398.615189550942	4329.7245730705035	4990.241899776802
6034.2630529928965	4908.7515946307085	5854.967827012794	4776.938914196335	5651.166966054272	5058.076618273733	5229.3974116041445	4971.276439937441	5326.089875658316	5102.843157307338	5203.391660302894	5407.862236332598	5007.0918083604665	4393.224400962794	4769.814489957771	5183.5044006894	5705.040759219971	5194.325770547624	4472.09690315389	4928.8840944007225	5200.3690743021925	5778.052408869942	5729.420909705195	5086.966303345065	4665.368526845927	4740.146246235601	5398.6356775277545	5398.615189550942	4329.7245730705035	4990.241899776802
6034.2630529928965	4908.7515946307085	5854.967827012794	4776.938914196335	5651.166966054272	5058.076618273733	5229.3974116041445	4971.276439937441	5326.089875658316	5102.843157307338	5203.391660302894	5407.862236332598	5007.0918083604665	4393.224400962794	4769.814489957771	5183.5044006894	5705.040759219971	5194.325770547624	4472.09690315389	4928.8840944007225	5200.3690743021925	5778.052408869942	5729.420909705195	5086.966303345065	4665.368526845927	4740.146246235601	5398.6356775277545	5398.615189550942	4329.7245730705035	4990.241899776802
6034.2630529928965	4908.7515946307085	5854.967827012794	4776.938914196335	5651.166966054272	5058.076618273733	5229.3974116041445	4971.276439937441	5326.089875658316	5102.843157307338	5203.391660302894	5407.862236332598	5007.0918083604665	4393.224400962794	4769.814489957771	5183.5044006894	5705.040759219971	5194.325770547624	4472.09690315389	4928.8840944007225	5200.3690743021925	5778.052408869942	5729.420909705195	5086.966303345065	4665.368526845927	4740.146246235601	5398.6356775277545	5398.615189550942	4329.7245730705035	4990.241899776802
6034.2630529928965	4908.7515946307085	5854.967827012794	4776.938914196335	5651.166966054272	5058.076618273733	5229.3974116041445	4971.276439937441	5326.089875658316	5102.843157307338	5203.391660302894	5407.862236332598	5007.0918083604665	4393.224400962794	4769.814489957771	5183.5044006894	5705.040759219971	5194.325770547624	4472.09690315389	4928.8840944007225	5200.3690743021925	5778.052408869942	5729.420909705195	5086.966303345065	4665.368526845927	4740.146246235601	5398.6356775277545	5398.615189550942	4329.7245730705035	4990.241899776802
6034.2630529928965	4908.7515946307085	5854.967827012794	4776.938914196335	5651.166966054272	5058.076618273733	5229.3974116041445	4971.276439937441	5326.089875658316	5102.843157307338	5203.391660302894	5407.862236332598	4987.47959237298	4393.224400962794	4769.814489957771	5183.5044006894	5705.040759219971	5194.325770547624	4472.09690315389	4928.8840944007225	5200.3690743021925	5778.052408869942	5729.420909705195	4922.321701542442	4665.368526845927	4740.146246235601	5398.6356775277545	5398.615189550942	4327.369434448048	4990.241899776802
6034.2630529928965	4908.7515946307085	5854.967827012794	4776.938914196335	5651.166966054272	5058.076618273733	5229.3974116041445	4971.276439937441	5326.089875658316	5102.843157307338	5203.391660302894	5407.862236332598	4987.47959237298	4393.224400962794	4769.814489957771	5183.5044006894	5705.040759219971	5194.325770547624	4472.09690315389	4928.8840944007225	5200.3690743021925	5778.052408869942	5729.420909705195	4922.321701542442	4665.368526845927	4740.146246235601	5398.6356775277545	5398.615189550942	4327.369434448048	4990.241899776802
6034.2630529928965	4908.7515946307085	5750.878737899247	4776.938914196335	5651.166966054272	5058.076618273733	5229.3974116041445	4807.807860996938	5326.089875658316	5102.843157307338	5203.391660302894	5407.862236332598	4987.47959237298	4393.224400962794	4769.814489957771	5183.5044006894	5705.040759219971	5194.325770547624	4472.09690315389	4928.8840944007225	5109.90150920552	5778.052408869942	5729.420909705195	4922.321701542442	4665.368526845927	4740.146246235601	5398.6356775277545	5398.615189550942	4327.369434448048	4990.241899776802
6034.2630529928965	4908.7515946307085	5750.878737899247	4776.938914196335	5651.166966054272	5058.076618273733	5229.3974116041445	4807.807860996938	5326.089875658316	5102.843157307338	5203.391660302894	5407.862236332598	4987.47959237298	4393.224400962794	4769.814489957771	5183.5044006894	5705.040759219971	5194.325770547624	4472.09690315389	4928.8840944007225	5109.90150920552	5778.052408869942	5729.420909705195	4922.321701542442	4665.368526845927	4740.146246235601	5398.6356775277545	5398.615189550942	4327.369434448048	4777.87634107596
6034.2630529928965	4908.7515946307085	5750.878737899247	4776.938914196335	5626.5283480241405	5058.076618273733	5229.3974116041445	4807.807860996938	5326.089875658316	5102.843157307338	5203.391660302894	5407.862236332598	4987.47959237298	4393.224400962794	4769.814489957771	5183.5044006894	5705.040759219971	5194.325770547624	4472.09690315389	4928.8840944007225	5109.90150920552	5778.052408869942	5727.2343451405295	4922.321701542442	4665.368526845927	4740.146246235601	5398.6356775277545	5398.615189550942	4327.369434448048	4777.87634107596
5916.868466929347	4908.7515946307085	5750.878737899247	4776.938914196335	5626.5283480241405	5058.076618273733	5229.3974116041445	4807.807860996938	5326.089875658316	5102.843157307338	5203.391660302894	5407.862236332598	4987.47959237298	4393.224400962794	4769.814489957771	5112.882191363946	5705.040759219971	5194.325770547624	4472.09690315389	4928.8840944007225	5109.90150920552	5778.052408869942	5727.2343451405295	4922.321701542442	4665.368526845927	4740.146246235601	5398.6356775277545	5398.615189550942	4327.369434448048	4777.87634107596
5916.868466929347	4908.7515946307085	5581.760043392417	4776.938914196335	5626.5283480241405	5058.076618273733	5229.3974116041445	4807.807860996938	5326.089875658316	5102.843157307338	5203.391660302894	5407.862236332598	4987.47959237298	4393.224400962794	4769.814489957771	5112.882191363946	5705.040759219971	5194.325770547624	4472.09690315389	4928.8840944007225	5109.90150920552	5778.052408869942	5727.2343451405295	4922.321701542442	4665.368526845927	4740.146246235601	5398.6356775277545	5398.615189550942	4327.369434448048	4777.87634107596
5916.868466929347	4908.7515946307085	5581.760043392417	4776.938914196335	5626.5283480241405	5058.076618273733	5229.3974116041445	4807.807860996938	5326.089875658316	5102.843157307338	5203.391660302894	5407.862236332598	4987.47959237298	4393.224400962794	4769.814489957771	5112.882191363946	5705.040759219971	5194.325770547624	4472.09690315389	4928.8840944007225	5109.90150920552	5778.052408869942	5727.2343451405295	4922.321701542442	4665.368526845927	4740.146246235601	5398.6356775277545	5398.615189550942	4327.369434448048	4777.87634107596
5916.868466929347	4908.7515946307085	5581.760043392417	4776.938914196335	5626.5283480241405	5058.076618273733	5229.3974116041445	4807.807860996938	5326.089875658316	5102.843157307338	5203.391660302894	5407.862236332598	4987.47959237298	4393.224400962794	4769.814489957771	5112.882191363946	5646.283946624316	5194.325770547624	4436.917420216121	4928.8840944007225	4920.609368337742	5778.052408869942	5727.2343451405295	4922.321701542442	4499.777555785371	4740.146246235601	5398.6356775277545	5398.615189550942	4327.369434448048	4777.87634107596
5916.868466929347	4908.7515946307085	5581.760043392417	4776.938914196335	5626.5283480241405	5058.076618273733	5229.3974116041445	4807.807860996938	5326.089875658316	5102.843157307338	5203.391660302894	5407.862236332598	4987.47959237298	4393.224400962794	4740.0206790533975	5112.882191363946	5646.283946624316	5194.325770547624	4436.917420216121	4928.8840944007225	4920.609368337742	5778.052408869942	5727.2343451405295	4922.321701542442	4499.777555785371	4740.146246235601	5398.6356775277545	5398.615189550942	4327.369434448048	4777.87634107596
5916.868466929347	4908.7515946307085	5581.760043392417	4776.938914196335	5626.5283480241405	5058.076618273733	5229.3974116041445	4807.807860996938	5326.089875658316	5102.843157307338	5203.391660302894	5407.862236332598	4987.47959237298	4393.224400962794	4740.0206790533975	5112.882191363946	5646.283946624316	5194.325770547624	4436.917420216121	4928.8840944007225	4920.609368337742	5778.052408869942	5727.2343451405295	4922.321701542442	4499.777555785371	4740.146246235601	5398.6356775277545	5398.615189550942	4327.369434448048	4777.87634107596
5916.868466929347	4908.7515946307085	5581.760043392417	4776.938914196335	5626.5283480241405	5058.076618273733	5229.3974116041445	4807.807860996938	5326.089875658316	5102.843157307338	5203.391660302894	5407.862236332598	4987.47959237298	4393.224400962794	4740.0206790533975	5112.882191363946	5646.283946624316	5194.325770547624	4436.917420216121	4928.8840944007225	4920.609368337742	5778.052408869942	5727.2343451405295	4922.321701542442	4499.777555785371	4740.146246235601	5398.6356775277545	5398.615189550942	4327.369434448048	4777.87634107596
5916.868466929347	4891.515516085168	5581.760043392417	4776.938914196335	5626.5283480241405	5058.076618273733	5229.3974116041445	4807.807860996938	5326.089875658316	5102.843157307338	5203.391660302894	5407.862236332598	4987.47959237298	4393.224400962794	4740.0206790533975	5112.882191363946	5646.283946624316	5194.325770547624	4436.917420216121	4928.8840944007225	4920.609368337742	5778.052408869942	5726.401921941107	4922.321701542442	4499.777555785371	4740.146246235601	5353.9822924563805	5398.615189550942	4327.369434448048	4777.87634107596
5916.868466929347	4891.515516085168	5581.760043392417	4776.938914196335	5626.5283480241405	5058.076618273733	5229.3974116041445	4807.807860996938	5326.089875658316	5102.843157307338	5203.391660302894	5407.862236332598	4987.47959237298	4393.224400962794	4740.0206790533975	5112.882191363946	5646.283946624316	5194.325770547624	4436.917420216121	4928.8840944007225	4920.609368337742	5778.052408869942	5726.401921941107	4922.321701542442	4499.777555785371	4740.146246235601	5353.9822924563805	5398.615189550942	4327.369434448048	4777.87634107596
5916.868466929347	4891.515516085168	5581.760043392417	4776.938914196335	5626.5283480241405	5058.076618273733	5229.3974116041445	4807.807860996938	5326.089875658316	5102.843157307338	5203.391660302894	5407.862236332598	4987.47959237298	4393.224400962794	4740.0206790533975	5112.882191363946	5646.283946624316	5194.325770547624	4436.917420216121	4928.8840944007225	4920.609368337742	5778.052408869942	5726.401921941107	4922.321701542442	4499.777555785371	4740.146246235601	5353.9822924563805	5398.615189550942	4327.369434448048	4777.87634107596
5916.868466929347	4891.515516085168	5581.760043392417	4776.938914196335	5626.5283480241405	5058.076618273733	5229.3974116041445	4807.807860996938	5326.089875658316	5102.843157307338	5203.391660302894	5407.862236332598	4987.47959237298	4393.224400962794	4740.0206790533975	5112.882191363946	5646.283946624316	5194.325770547624	4436.917420216121	4928.8840944007225	4920.609368337742	5778.052408869942	5726.401921941107	4922.321701542442	4499.777555785371	4740.146246235601	5353.9822924563805	5398.615189550942	4327.369434448048	4777.87634107596
5916.868466929347	4891.515516085168	5581.760043392417	4776.938914196335	5626.5283480241405	5058.076618273733	5229.3974116041445	4807.807860996938	5326.089875658316	5102.843157307338	5203.391660302894	5407.862236332598	4987.47959237298	4393.224400962794	4740.0206790533975	5112.882191363946	5646.283946624316	5194.325770547624	4436.917420216121	4928.8840944007225	4920.609368337742	5778.052408869942	5726.401921941107	4922.321701542442	4499.777555785371	4740.146246235601	5353.9822924563805	5398.615189550942	4327.369434448048	4777.87634107596
5916.868466929347	4891.515516085168	5581.760043392417	4776.938914196335	5626.5283480241405	5058.076618273733	5229.3974116041445	4807.807860996938	5326.089875658316	5102.843157307338	5203.391660302894	5407.862236332598	4987.47959237298	4393.224400962794	4740.0206790533975	5112.882191363946	5646.283946624316	5194.325770547624	4436.917420216121	4928.8840944007225	4920.609368337742	5778.052408869942	5726.401921941107	4922.321701542442	4499.777555785371	4536.986403297755	5353.9822924563805	5398.615189550942	4327.369434448048	4777.87634107596
5916.868466929347	4891.515516085168	5581.760043392417	4776.938914196335	5626.5283480241405	5058.076618273733	5229.3974116041445	4807.807860996938	5326.089875658316	5102.843157307338	5203.391660302894	5407.862236332598	4987.47959237298	4393.224400962794	4740.0206790533975	5112.882191363946	5646.283946624316	5194.325770547624	4436.917420216121	4928.8840944007225	4920.609368337742	5778.052408869942	5726.401921941107	4922.321701542442	4499.777555785371	4536.986403297755	5353.9822924563805	5398.615189550942	4327.369434448048	4777.87634107596
5914.198375702835	4891.515516085168	5581.760043392417	4776.938914196335	5626.5283480241405	5058.076618273733	5229.3974116041445	4807.807860996938	5326.089875658316	5102.843157307338	5203.391660302894	5407.862236332598	4987.47959237298	4393.224400962794	4740.0206790533975	5112.882191363946	5646.283946624316	5194.325770547624	4436.917420216121	4928.8840944007225	4920.609368337742	5778.052408869942	5726.401921941107	4922.321701542442	4499.777555785371	4536.986403297755	5353.9822924563805	5398.615189550942	4327.369434448048	4777.87634107596
5914.198375702835	4891.515516085168	5581.760043392417	4776.938914196335	5626.5283480241405	5058.076618273733	5229.3974116041445	4807.807860996938	5326.089875658316	5102.843157307338	5203.391660302894	5407.862236332598	4987.47959237298	4393.224400962794	4740.0206790533975	5112.882191363946	5646.283946624316	5194.325770547624	4196.922132583031	4928.8840944007225	4920.609368337742	5778.052408869942	5726.401921941107	4922.321701542442	4499.777555785371	4536.986403297755	5353.9822924563805	5398.615189550942	4327.369434448048	4777.87634107596
5914.198375702835	4891.515516085168	5581.760043392417	4776.938914196335	5626.5283480241405	5058.076618273733	5229.3974116041445	4807.807860996938	5326.089875658316	5102.843157307338	5203.391660302894	5407.862236332598	4987.47959237298	4393.224400962794	4740.0206790533975	5112.882191363946	5646.283946624316	5194.325770547624	4196.922132583031	4928.8840944007225	4920.609368337742	5778.052408869942	5726.401921941107	4922.321701542442	4499.777555785371	4536.986403297755	5353.9822924563805	5398.615189550942	4327.369434448048	4646.029749015373
5914.198375702835	4891.515516085168	5581.760043392417	4776.938914196335	5626.5283480241405	5058.076618273733	5229.3974116041445	4807.807860996938	5326.089875658316	5102.843157307338	5203.391660302894	5407.862236332598	4987.47959237298	4393.224400962794	4740.0206790533975	5112.882191363946	5646.283946624316	5194.325770547624	4196.922132583031	4928.8840944007225	4894.971434624451	5778.052408869942	5726.401921941107	4922.321701542442	4499.777555785371	4536.986403297755	5353.9822924563805	5398.615189550942	4327.369434448048	4646.029749015373
5914.198375702835	4891.515516085168	5512.950801552131	4776.938914196335	5626.5283480241405	5058.076618273733	5229.3974116041445	4807.807860996938	5326.089875658316	5102.843157307338	5203.391660302894	5407.862236332598	4987.47959237298	4393.224400962794	4740.0206790533975	5112.882191363946	5646.283946624316	5194.325770547624	4038.872877972437	4928.8840944007225	4894.971434624451	5778.052408869942	5726.401921941107	4922.321701542442	4499.777555785371	4536.986403297755	5353.9822924563805	5398.615189550942	4327.369434448048	4646.029749015373
5914.198375702835	4891.515516085168	5512.950801552131	4776.938914196335	5626.5283480241405	5058.076618273733	5229.3974116041445	4807.807860996938	5326.089875658316	5102.843157307338	5203.391660302894	5407.862236332598	4987.47959237298	4393.224400962794	4740.0206790533975	5112.882191363946	5633.639143474567	5194.325770547624	4038.872877972437	4928.8840944007225	4894.971434624451	5778.052408869942	5726.401921941107	4922.321701542442	4405.544931421055	4536.986403297755	5353.9822924563805	5398.615189550942	4327.369434448048	4646.029749015373
5914.198375702835	4891.515516085168	5512.950801552131	4776.938914196335	5626.5283480241405	5058.076618273733	5229.3974116041445	4807.807860996938	5326.089875658316	5102.843157307338	5203.391660302894	5407.862236332598	4987.47959237298	4393.224400962794	4740.0206790533975	5112.882191363946	5633.639143474567	5194.325770547624	4038.872877972437	4928.8840944007225	4894.971434624451	5778.052408869942	5726.401921941107	4922.321701542442	4405.544931421055	4536.986403297755	5353.9822924563805	5398.615189550942	4327.369434448048	4646.029749015373
5914.198375702835	4891.515516085168	5512.950801552131	4776.938914196335	5626.5283480241405	5058.076618273733	5229.3974116041445	4807.807860996938	5326.089875658316	5102.843157307338	5203.391660302894	5407.862236332598	4987.47959237298	4393.224400962794	4740.0206790533975	5112.882191363946	5633.639143474567	5194.325770547624	4038.872877972437	4928.8840944007225	4894.971434624451	5778.052408869942	5726.401921941107	4922.321701542442	4405.544931421055	4536.986403297755	5353.9822924563805	5398.615189550942	4327.369434448048	4646.029749015373
5914.198375702835	4891.515516085168	5512.950801552131	4776.938914196335	5613.324030606653	5058.076618273733	5229.3974116041445	4807.807860996938	5326.089875658316	5102.843157307338	5203.391660302894	5407.862236332598	4987.47959237298	4393.224400962794	4716.193032212621	5112.882191363946	5633.639143474567	5194.325770547624	4038.872877972437	4928.8840944007225	4894.971434624451	5778.052408869942	5726.401921941107	4922.321701542442	4405.544931421055	4536.986403297755	5353.9822924563805	5398.615189550942	4327.369434448048	4646.029749015373
5880.19387527254	4891.515516085168	5512.950801552131	4776.938914196335	5613.324030606653	4993.883364849096	5229.3974116041445	4807.807860996938	5326.089875658316	5102.843157307338	5203.391660302894	5407.862236332598	4987.47959237298	4393.224400962794	4716.193032212621	5103.873088245926	5633.639143474567	5194.325770547624	4038.872877972437	4928.8840944007225	4894.971434624451	5351.171861966536	5726.401921941107	4922.321701542442	4405.544931421055	4536.986403297755	5353.9822924563805	5398.615189550942	4327.369434448048	4646.029749015373
5880.19387527254	4891.515516085168	5465.32631413536	4776.938914196335	5502.704086279467	4993.883364849096	5229.3974116041445	4807.807860996938	5326.089875658316	5102.843157307338	5203.391660302894	5210.133038618445	4987.47959237298	4393.224400962794	4716.193032212621	5103.873088245926	5633.639143474567	5194.325770547624	4038.872877972437	4928.8840944007225	4894.971434624451	5351.171861966536	5726.401921941107	4922.321701542442	4405.544931421055	4536.986403297755	5353.9822924563805	5398.615189550942	4327.369434448048	4646.029749015373
5685.029568760047	4891.515516085168	5465.32631413536	4776.938914196335	5502.704086279467	4993.883364849096	5229.3974116041445	4807.807860996938	5326.089875658316	5079.712222658854	5203.391660302894	5190.046451605031	4987.47959237298	4393.224400962794	4716.193032212621	5103.873088245926	5633.639143474567	4917.725947009931	4038.872877972437	4928.8840944007225	4894.971434624451	5351.171861966536	5726.401921941107	4922.321701542442	4405.544931421055	4536.986403297755	5342.18991280283	5398.615189550942	4327.369434448048	4646.029749015373
5685.029568760047	4891.515516085168	5465.32631413536	4776.938914196335	5502.704086279467	4993.883364849096	5229.3974116041445	4807.807860996938	5326.089875658316	5079.712222658854	5203.391660302894	5190.046451605031	4987.47959237298	4393.224400962794	4716.193032212621	5103.873088245926	5633.639143474567	4917.725947009931	4038.872877972437	4928.8840944007225	4894.971434624451	5351.171861966536	5726.401921941107	4922.321701542442	4405.544931421055	4536.986403297755	5342.18991280283	5398.615189550942	4327.369434448048	4646.029749015373
5685.029568760047	4891.515516085168	5465.32631413536	4776.938914196335	5418.096921393448	4993.883364849096	5229.3974116041445	4807.807860996938	5326.089875658316	5079.712222658854	5203.391660302894	5190.046451605031	4857.832708666196	4393.224400962794	4716.193032212621	5103.873088245926	5633.639143474567	4917.725947009931	4038.872877972437	4928.8840944007225	4894.971434624451	5351.171861966536	5726.401921941107	4922.321701542442	4405.544931421055	4536.986403297755	5342.18991280283	5327.064604116092	4327.369434448048	4646.029749015373
5685.029568760047	4891.515516085168	5465.32631413536	4776.938914196335	5418.096921393448	4993.883364849096	5229.3974116041445	4807.807860996938	5326.089875658316	5079.712222658854	5203.391660302894	5190.046451605031	4857.832708666196	4393.224400962794	4716.193032212621	5103.873088245926	5633.639143474567	4917.725947009931	4038.872877972437	4928.8840944007225	4894.971434624451	5351.171861966536	5726.401921941107	4922.321701542442	4405.544931421055	4536.986403297755	5342.18991280283	5327.064604116092	4327.369434448048	4646.029749015373
5685.029568760047	4891.515516085168	5465.32631413536	4776.938914196335	5418.096921393448	4993.883364849096	5229.3974116041445	4807.807860996938	5326.089875658316	5079.712222658854	5203.391660302894	5190.046451605031	4857.832708666196	4393.224400962794	4716.193032212621	5103.873088245926	5633.639143474567	4917.725947009931	4038.872877972437	4928.8840944007225	4894.971434624451	5351.171861966536	5726.401921941107	4922.321701542442	4405.544931421055	4536.986403297755	5342.18991280283	5327.064604116092	4327.369434448048	4646.029749015373
5685.029568760047	4891.515516085168	5465.32631413536	4776.938914196335	5418.096921393448	4993.883364849096	5229.3974116041445	4807.807860996938	5326.089875658316	5079.712222658854	5203.391660302894	5190.046451605031	4857.832708666196	4393.224400962794	4716.193032212621	5103.873088245926	5633.639143474567	4917.725947009931	4038.872877972437	4928.8840944007225	4894.971434624451	5351.171861966536	5726.401921941107	4922.321701542442	4405.544931421055	4536.986403297755	5342.18991280283	5327.064604116092	4327.369434448048	4646.029749015373
5685.029568760047	4891.515516085168	5465.32631413536	4776.938914196335	5418.096921393448	4993.883364849096	5190.632715041889	4807.807860996938	5326.089875658316	5079.712222658854	5203.391660302894	5190.046451605031	4857.832708666196	4393.224400962794	4716.193032212621	5103.873088245926	5633.639143474567	4917.725947009931	4038.872877972437	4928.8840944007225	4894.971434624451	5351.171861966536	5726.401921941107	4922.321701542442	4405.544931421055	4536.986403297755	5342.18991280283	5327.064604116092	4327.369434448048	4646.029749015373
5685.029568760047	4891.515516085168	5465.32631413536	4776.938914196335	5418.096921393448	4993.883364849096	5190.632715041889	4807.807860996938	5326.089875658316	5079.712222658854	5203.391660302894	5190.046451605031	4857.832708666196	4393.224400962794	4716.193032212621	5103.873088245926	5633.639143474567	4917.725947009931	4038.872877972437	4928.8840944007225	4894.971434624451	5351.171861966536	5726.401921941107	4922.321701542442	4405.544931421055	4536.986403297755	5342.18991280283	5327.064604116092	4327.369434448048	4646.029749015373
5685.029568760047	4891.515516085168	5465.32631413536	4776.938914196335	5418.096921393448	4993.883364849096	5190.632715041889	4807.807860996938	5326.089875658316	5079.712222658854	5203.391660302894	5190.046451605031	4857.832708666196	4393.224400962794	4716.193032212621	5103.873088245926	5633.639143474567	4917.725947009931	4038.872877972437	4928.8840944007225	4894.971434624451	5351.171861966536	5726.401921941107	4922.321701542442	4405.544931421055	4536.986403297755	5342.18991280283	5327.064604116092	4327.369434448048	4646.029749015373
5685.029568760047	4891.515516085168	5465.32631413536	4776.938914196335	5418.096921393448	4993.883364849096	5190.632715041889	4807.807860996938	5326.089875658316	5079.712222658854	5203.391660302894	5190.046451605031	4857.832708666196	4393.224400962794	4716.193032212621	5103.873088245926	5633.639143474567	4917.725947009931	4038.872877972437	4928.8840944007225	4894.971434624451	5351.171861966536	5726.401921941107	4922.321701542442	4405.544931421055	4358.929170210282	5342.18991280283	5327.064604116092	4327.369434448048	4646.029749015373
5685.029568760047	4820.008512822558	5465.32631413536	4776.938914196335	5408.174106121928	4993.883364849096	5190.632715041889	4807.807860996938	5326.089875658316	5065.381292725864	5203.391660302894	5190.046451605031	4857.832708666196	4393.224400962794	4716.193032212621	5103.873088245926	5633.639143474567	4917.725947009931	4038.872877972437	4928.8840944007225	4894.971434624451	5351.171861966536	5726.401921941107	4922.321701542442	4405.544931421055	4358.929170210282	5342.18991280283	5327.064604116092	4327.369434448048	4646.029749015373
5685.029568760047	4820.008512822558	5465.32631413536	4776.938914196335	5408.174106121928	4993.883364849096	5190.632715041889	4807.807860996938	5326.089875658316	5065.381292725864	5203.391660302894	5190.046451605031	4857.832708666196	4393.224400962794	4716.193032212621	5103.873088245926	5633.639143474567	4917.725947009931	4038.872877972437	4928.8840944007225	4894.971434624451	5351.171861966536	5726.401921941107	4922.321701542442	4405.544931421055	4358.929170210282	5342.18991280283	5327.064604116092	4327.369434448048	4646.029749015373
5685.029568760047	4820.008512822558	5465.32631413536	4776.938914196335	5400.205197865402	4993.883364849096	5190.632715041889	4807.807860996938	5326.089875658316	5065.381292725864	5203.391660302894	5190.046451605031	4857.832708666196	4393.224400962794	4716.193032212621	5103.873088245926	5633.639143474567	4917.725947009931	4038.872877972437	4928.8840944007225	4894.971434624451	5351.171861966536	5726.401921941107	4922.321701542442	4405.544931421055	4193.926420727021	5342.18991280283	5327.064604116092	4327.369434448048	4646.029749015373
5685.029568760047	4820.008512822558	5465.32631413536	4776.938914196335	5400.205197865402	4993.883364849096	5190.632715041889	4807.807860996938	5326.089875658316	5065.381292725864	5203.391660302894	5190.046451605031	4857.832708666196	4368.12522958732	4716.193032212621	5103.873088245926	5523.232515042265	4917.725947009931	4038.872877972437	4928.8840944007225	4894.971434624451	5351.171861966536	5726.401921941107	4922.321701542442	4405.544931421055	4193.926420727021	5342.18991280283	5327.064604116092	4327.369434448048	4646.029749015373
5685.029568760047	4820.008512822558	5465.32631413536	4776.938914196335	5400.205197865402	4993.883364849096	5190.632715041889	4807.807860996938	5326.089875658316	5065.381292725864	5203.391660302894	5190.046451605031	4857.832708666196	4368.12522958732	4716.193032212621	5103.873088245926	5523.232515042265	4917.725947009931	4038.872877972437	4928.8840944007225	4894.971434624451	5351.171861966536	5726.401921941107	4922.321701542442	4405.544931421055	4193.926420727021	5342.18991280283	5327.064604116092	4327.369434448048	4644.363464707358
5685.029568760047	4820.008512822558	5465.32631413536	4776.938914196335	5400.205197865402	4993.883364849096	5190.632715041889	4807.807860996938	5326.089875658316	5065.381292725864	5203.391660302894	5190.046451605031	4857.832708666196	4368.12522958732	4716.193032212621	5103.873088245926	5523.232515042265	4917.725947009931	4038.872877972437	4928.8840944007225	4894.971434624451	5351.171861966536	5726.401921941107	4922.321701542442	4405.544931421055	4193.926420727021	5342.18991280283	5327.064604116092	4327.369434448048	4644.363464707358
5685.029568760047	4820.008512822558	5465.32631413536	4776.938914196335	5400.205197865402	4774.389392043287	5190.632715041889	4805.660516686892	5326.089875658316	5065.381292725864	5203.391660302894	5190.046451605031	4857.832708666196	4368.12522958732	4716.193032212621	5103.873088245926	5523.232515042265	4761.677124401311	4038.872877972437	4928.8840944007225	4894.971434624451	5351.171861966536	5726.401921941107	4922.321701542442	4405.544931421055	4193.926420727021	5342.18991280283	5316.394350769712	4327.369434448048	4644.363464707358
5685.029568760047	4820.008512822558	5465.32631413536	4776.938914196335	5400.205197865402	4774.389392043287	5190.632715041889	4805.660516686892	5326.089875658316	5065.381292725864	5203.391660302894	5190.046451605031	4857.832708666196	4368.12522958732	4716.193032212621	5103.873088245926	5523.232515042265	4761.677124401311	4038.872877972437	4928.8840944007225	4894.971434624451	5351.171861966536	5726.401921941107	4922.321701542442	4405.544931421055	4115.591804324109	5142.348112073112	5250.206933212336	4327.369434448048	4644.363464707358
5685.029568760047	4820.008512822558	5465.32631413536	4776.938914196335	5400.205197865402	4774.389392043287	5190.632715041889	4805.660516686892	5326.089875658316	5065.381292725864	5203.391660302894	5190.046451605031	4857.832708666196	4368.12522958732	4716.193032212621	5010.966468994378	5523.232515042265	4761.677124401311	4038.872877972437	4928.8840944007225	4894.971434624451	5260.231362633087	5726.401921941107	4922.321701542442	4405.544931421055	4115.591804324109	5118.97072295072	5250.206933212336	4327.369434448048	4644.363464707358
5685.029568760047	4820.008512822558	5465.32631413536	4776.938914196335	5400.205197865402	4765.700132213824	5190.632715041889	4805.660516686892	5326.089875658316	5065.381292725864	5203.391660302894	5190.046451605031	4857.832708666196	4368.12522958732	4716.193032212621	5010.966468994378	5523.232515042265	4761.677124401311	4038.872877972437	4928.8840944007225	4894.971434624451	5260.231362633087	5726.401921941107	4922.321701542442	4405.544931421055	4115.591804324109	5118.97072295072	5250.206933212336	4327.369434448048	4644.363464707358
5685.029568760047	4820.008512822558	5465.32631413536	4776.938914196335	5396.823356295082	4765.700132213824	5190.632715041889	4805.660516686892	5326.089875658316	5065.381292725864	5203.391660302894	5190.046451605031	4857.832708666196	4368.12522958732	4716.193032212621	5010.966468994378	5523.232515042265	4761.677124401311	4038.872877972437	4928.8840944007225	4894.971434624451	5260.231362633087	5726.401921941107	4922.321701542442	4405.544931421055	4115.591804324109	5118.97072295072	5112.759469534838	4327.369434448048	4644.363464707358
5685.029568760047	4820.008512822558	5465.32631413536	4776.938914196335	5396.823356295082	4765.700132213824	4824.900358419922	4805.660516686892	5326.089875658316	5065.381292725864	5203.391660302894	5190.046451605031	4857.832708666196	4368.12522958732	4716.193032212621	5010.966468994378	5369.538171617974	4761.677124401311	4038.872877972437	4928.8840944007225	4894.971434624451	5260.231362633087	5726.401921941107	4922.321701542442	4405.544931421055	3962.445544298129	5118.97072295072	5112.759469534838	4327.369434448048	4644.363464707358
5685.029568760047	4820.008512822558	5465.32631413536	4776.938914196335	5396.823356295082	4765.700132213824	4824.900358419922	4805.660516686892	5326.089875658316	5065.381292725864	5203.391660302894	5190.046451605031	4857.832708666196	4368.12522958732	4707.4259058842	5010.966468994378	5369.538171617974	4761.677124401311	4038.872877972437	4928.8840944007225	4894.971434624451	5260.231362633087	5726.401921941107	4922.321701542442	4405.544931421055	3962.445544298129	5118.97072295072	5112.759469534838	4327.369434448048	4644.363464707358
5685.029568760047	4820.008512822558	5465.32631413536	4776.938914196335	5396.823356295082	4765.700132213824	4824.900358419922	4805.660516686892	5326.089875658316	5065.381292725864	5203.391660302894	5190.046451605031	4857.832708666196	4368.12522958732	4707.4259058842	5010.966468994378	5369.538171617974	4761.677124401311	4038.872877972437	4928.8840944007225	4894.971434624451	5260.231362633087	5726.401921941107	4922.321701542442	4405.544931421055	3962.445544298129	5118.97072295072	5112.759469534838	4327.369434448048	4644.363464707358
5685.029568760047	4820.008512822558	5465.32631413536	4776.938914196335	5396.823356295082	4765.700132213824	4824.900358419922	4805.660516686892	5326.089875658316	5065.381292725864	5203.391660302894	5190.046451605031	4857.832708666196	4368.12522958732	4707.4259058842	5010.966468994378	5369.538171617974	4761.677124401311	4038.872877972437	4928.8840944007225	4894.971434624451	5260.231362633087	5726.401921941107	4922.321701542442	4405.544931421055	3962.445544298129	5118.97072295072	5112.759469534838	4327.369434448048	4644.363464707358
5685.029568760047	4820.008512822558	5465.32631413536	4776.938914196335	5381.851057796733	4765.700132213824	4824.900358419922	4805.660516686892	5326.089875658316	5065.381292725864	5203.391660302894	5190.046451605031	4672.108837359499	4368.12522958732	4707.4259058842	5010.966468994378	5369.538171617974	4761.677124401311	4038.872877972437	4928.8840944007225	4894.971434624451	5260.231362633087	5726.401921941107	4922.321701542442	4405.544931421055	3962.445544298129	5118.97072295072	5112.759469534838	4327.369434448048	4644.363464707358
5685.029568760047	4820.008512822558	5465.32631413536	4776.938914196335	5356.2199588406775	4765.700132213824	4824.900358419922	4805.660516686892	5326.089875658316	5065.381292725864	5203.391660302894	5179.005325514241	4672.108837359499	4368.12522958732	4707.4259058842	4959.399595062954	5369.538171617974	4761.677124401311	4038.872877972437	4928.8840944007225	4894.971434624451	5260.231362633087	5726.401921941107	4922.321701542442	4405.544931421055	3962.445544298129	5118.97072295072	5112.759469534838	4327.369434448048	4644.363464707358
5685.029568760047	4804.715943558029	5465.32631413536	4776.938914196335	5356.2199588406775	4765.700132213824	4824.900358419922	4805.660516686892	5326.089875658316	5065.381292725864	5203.391660302894	5179.005325514241	4672.108837359499	4368.12522958732	4707.4259058842	4959.399595062954	5369.538171617974	4761.677124401311	4038.872877972437	4928.8840944007225	4874.64901651018	5260.231362633087	5726.401921941107	4922.321701542442	4405.544931421055	3962.445544298129	5118.97072295072	5112.759469534838	4327.369434448048	4644.363464707358
