# Supplementary material for: An improved FOX optimization algorithm using adaptive exploration and exploitation for global optimization
Source: PLoS One. 2025 Sep 18;20(9):e0331965. doi: 10.1371/journal.pone.0331965 (PMC12445531; doi:10.1371/journal.pone.0331965)
Supplement: S2 File — This compressed file contains all the results of the conducted experiments. Each main directory within the archive includes three subdirectories: Analysis, best_fit, and convergence. The best_fit and convergence folders contain the raw experimental data obtained from 30 independent runs. The Analysis folder includes tables and figures derived from these raw results. These files can be used to reproduce and further analyze the results presented in the manuscript. (ZIP) [file pone.0331965.s002.zip › cec2017/convergence/NRO/C17F29.csv]

trial_1	trial_2	trial_3	trial_4	trial_5	trial_6	trial_7	trial_8	trial_9	trial_10	trial_11	trial_12	trial_13	trial_14	trial_15	trial_16	trial_17	trial_18	trial_19	trial_20	trial_21	trial_22	trial_23	trial_24	trial_25	trial_26	trial_27	trial_28	trial_29	trial_30
4273130012642.9053	17280407117274.719	7038280652895.789	2079150364680.0034	1352129230530.653	2840849744947.234	18464207797853.29	6384025507118.309	17589425676679.469	4003620807138.042	71700315472367.78	63398805455302.734	6613165921102.667	16200849021889.447	8265037640770.219	964395674243.5723	72767047803.75842	7867010669898.341	113996228573279.67	48087478196906.21	14591632349917.56	2112941405402.398	130289596312290.11	8191823861221.535	22299680842546.92	31820270927438.848	48051588858428.17	703914985130.3834	5948884341857.386	10147770274225.326
4273130012642.9053	17280407117274.719	7038280652895.789	138473728260.67877	147799763639.55206	2687877716946.3037	10222893142066.406	6384025507118.309	776979763373.3325	765828762916.1714	1988899042871.7844	8163617987518.298	3170338604722.99	2642506582866.036	3748940519982.308	964395674243.5723	19910487104.154095	548544020037.34564	16622888284598.719	1671105672696.6436	4488545757775.735	2112941405402.398	79358521249539.67	993468976795.5907	4020261088360.2837	31820270927438.848	128426512041.45996	703914985130.3834	5948884341857.386	1331217972517.508
4273130012642.9053	17280407117274.719	7038280652895.789	138473728260.67877	147799763639.55206	421318812627.59564	6785049622356.805	50646347087.09355	776979763373.3325	765828762916.1714	206286011584.03745	1369853226920.204	3170338604722.99	410468149065.2282	711638459376.3444	964395674243.5723	19910487104.154095	548544020037.34564	342515589638.3837	716948093268.7504	2661764133484.444	167571311320.78064	25846459457075.37	58036241611.73277	2205664051017.421	4989796281414.309	128426512041.45996	286657596162.10583	5948884341857.386	124396970972.33215
282273724616.23846	1210039635588.1208	743843349437.6338	138473728260.67877	147799763639.55206	421318812627.59564	1908241556269.065	50646347087.09355	776979763373.3325	765828762916.1714	187667273399.4702	1369853226920.204	1894750152253.986	410468149065.2282	286968675270.3003	964395674243.5723	19910487104.154095	548544020037.34564	342515589638.3837	716948093268.7504	2025355682110.6204	166609432657.65118	5780668412134.115	58036241611.73277	1427158082198.3323	4989796281414.309	128426512041.45996	286657596162.10583	704148616778.4463	124396970972.33215
282273724616.23846	1210039635588.1208	743843349437.6338	134858395146.64761	24127896852.827534	421318812627.59564	1908241556269.065	50646347087.09355	310925651792.9066	765828762916.1714	187667273399.4702	1369853226920.204	1894750152253.986	347668179902.2531	83866498428.22571	964395674243.5723	18756321043.818714	482891813350.8713	19349079413.08818	655884133845.0066	116355609760.45961	11110681748.557198	5780668412134.115	58036241611.73277	632306281619.0607	2046556115767.4841	52567276738.5992	286657596162.10583	340236200901.6733	124396970972.33215
282273724616.23846	606715366692.3875	743843349437.6338	134858395146.64761	24127896852.827534	299293358140.55194	1908241556269.065	26923885198.72726	310925651792.9066	249230236759.07056	39251445950.627014	36055919029.807724	22603389037.766174	347668179902.2531	66007190544.9821	964395674243.5723	17674393702.90079	220147410438.07462	17552035484.784977	229705940125.66888	116355609760.45961	11110681748.557198	635129188091.3606	22147130035.51773	561604622427.9264	1457896903665.4387	42121997353.20562	76099940748.71776	174412874411.67358	48322366980.48682
282273724616.23846	97956883273.01244	136596954276.86337	78368064057.1514	18568520270.694942	209360560477.572	519401266594.9726	26923885198.72726	119924318017.69304	161887433111.8851	23538793996.9769	36055919029.807724	22603389037.766174	156266142513.2717	44324549341.24184	964395674243.5723	17674393702.90079	60476757303.189575	17552035484.784977	35093124933.12371	116355609760.45961	11110681748.557198	78702065734.00244	22147130035.51773	142477921175.49142	516189762601.4419	2498893091.0150743	76099940748.71776	174412874411.67358	47740501328.934166
282273724616.23846	97956883273.01244	29381102222.971424	78368064057.1514	18568520270.694942	20853377026.153896	111509359335.071	22178093633.882084	119924318017.69304	41038478529.43455	23538793996.9769	36055919029.807724	22150576100.5782	80244319644.82875	44324549341.24184	721805387682.2446	17674393702.90079	60476757303.189575	17552035484.784977	35093124933.12371	15071283939.877626	11110681748.557198	51264182810.20417	13124550408.92931	131089712931.21483	313255362941.7623	2498893091.0150743	36158449628.00802	174412874411.67358	13224802940.583817
282273724616.23846	37197100868.45805	29381102222.971424	78368064057.1514	5100381125.633818	20853377026.153896	89310289388.25452	17891143894.775356	38640094315.91797	41038478529.43455	23538793996.9769	36055919029.807724	22150576100.5782	49127389594.898674	27147083880.423107	721805387682.2446	17674393702.90079	60476757303.189575	17552035484.784977	13197530384.403675	15071283939.877626	11110681748.557198	51264182810.20417	13124550408.92931	24968597441.70597	313255362941.7623	2498893091.0150743	23718557320.54208	105174479209.78564	11167093074.704191
238316987694.6799	9833560726.399694	29381102222.971424	48607545881.28107	2382671339.4632235	15810968748.669798	89310289388.25452	17891143894.775356	18536825287.308525	26093787935.7521	23538793996.9769	20559865960.357635	22150576100.5782	40165403102.86857	27147083880.423107	349337052836.7204	17674393702.90079	60476757303.189575	17552035484.784977	13197530384.403675	15071283939.877626	11110681748.557198	43541819506.338196	13124550408.92931	24968597441.70597	29754362757.619137	2498893091.0150743	12874238344.19985	66743762330.30437	11167093074.704191
15514747803.628778	9833560726.399694	29381102222.971424	37771257151.58891	2382671339.4632235	15810968748.669798	89310289388.25452	17422817827.082996	18536825287.308525	26093787935.7521	23538793996.9769	17497991507.339737	22150576100.5782	33555399868.52666	12901968876.426819	349337052836.7204	17035187813.524427	46736148945.07158	11796906233.416395	10354659017.435059	15071283939.877626	8937847943.407255	43541819506.338196	13124550408.92931	24968597441.70597	29754362757.619137	2498893091.0150743	12874238344.19985	22311383064.85712	11167093074.704191
15514747803.628778	9833560726.399694	29381102222.971424	37771257151.58891	2382671339.4632235	15810968748.669798	89310289388.25452	17422817827.082996	18536825287.308525	26093787935.7521	23538793996.9769	14165522581.014324	12952047675.721031	22376174784.20438	12901968876.426819	192266406503.82233	17035187813.524427	40179020523.91512	11796906233.416395	9648117285.143328	15071283939.877626	8937847943.407255	17112316062.126892	11589597838.202005	24968597441.70597	29754362757.619137	2498893091.0150743	12874238344.19985	22311383064.85712	11167093074.704191
15514747803.628778	9833560726.399694	29381102222.971424	17977078882.180916	2382671339.4632235	15292974543.173162	89310289388.25452	17422817827.082996	12947878011.37786	9386376917.137638	23538793996.9769	13849597968.43496	12952047675.721031	22376174784.20438	12901968876.426819	192186629727.51367	17035187813.524427	6732774102.308183	9021088015.065325	9463938710.394775	15071283939.877626	8937847943.407255	15204390490.314142	7603530141.221596	7286413022.135921	25477516800.62816	2498893091.0150743	12874238344.19985	20081365085.627777	11167093074.704191
11897683579.796238	7449962243.757936	29381102222.971424	17977078882.180916	2382671339.4632235	13577799729.797848	32995723684.204453	10629231956.615612	12947878011.37786	9386376917.137638	13955931074.39695	13849597968.43496	12952047675.721031	11848261523.635754	8987261875.51789	59876131060.57539	17035187813.524427	6325411562.644801	9021088015.065325	9463938710.394775	15071283939.877626	8937847943.407255	15204390490.314142	6852691977.38265	7286413022.135921	25477516800.62816	2498893091.0150743	12874238344.19985	20081365085.627777	9902970494.367964
11897683579.796238	7449962243.757936	29381102222.971424	16339787619.163506	2382671339.4632235	10712582980.593575	18900981293.12574	10629231956.615612	10321103873.805538	9386376917.137638	13955931074.39695	11162056318.074718	12952047675.721031	7682945516.260427	8987261875.51789	59876131060.57539	17035187813.524427	6325411562.644801	9021088015.065325	9463938710.394775	15071283939.877626	8937847943.407255	15204390490.314142	6852691977.38265	7286413022.135921	25477516800.62816	2498893091.0150743	12874238344.19985	20081365085.627777	8899244989.538141
9760404560.218338	1981727024.090241	29381102222.971424	16339787619.163506	2382671339.4632235	10693420716.386116	18900981293.12574	10629231956.615612	10304817890.046543	8157806735.780713	5506388447.305911	11162056318.074718	9156319648.451698	7682945516.260427	8987261875.51789	27619768953.396027	15548423107.708143	6325411562.644801	9021088015.065325	9463938710.394775	8000611523.769118	8937847943.407255	15204390490.314142	6852691977.38265	7286413022.135921	17864815068.83561	2498893091.0150743	12874238344.19985	20081365085.627777	8899244989.538141
9760404560.218338	1981727024.090241	29381102222.971424	10708548736.067928	2203813100.888784	9989996313.234926	18900981293.12574	10629231956.615612	10304817890.046543	8157806735.780713	5506388447.305911	11162056318.074718	9156319648.451698	6912893619.606937	8987261875.51789	27619768953.396027	15548423107.708143	6325411562.644801	9021088015.065325	9463938710.394775	8000611523.769118	8937847943.407255	8989929364.581392	6557173986.991265	7286413022.135921	17864815068.83561	2498893091.0150743	9512032389.083559	20081365085.627777	8899244989.538141
9760404560.218338	1981727024.090241	21289350422.679184	10708548736.067928	2203813100.888784	5764232117.838204	18900981293.12574	8514529891.880774	3983548946.5615845	8157806735.780713	5506388447.305911	11162056318.074718	8045298343.3416815	6046221865.276925	8987261875.51789	17758075315.35328	11270443847.283346	6325411562.644801	7472900391.994258	9463938710.394775	3760596163.6706038	7105035435.202667	8989929364.581392	6557173986.991265	7286413022.135921	17864815068.83561	1844671333.8256161	9512032389.083559	8497979668.239898	8899244989.538141
9760404560.218338	1981727024.090241	21289350422.679184	10708548736.067928	2203813100.888784	5764232117.838204	18900981293.12574	6379398945.826649	3983548946.5615845	3651993986.1306086	5506388447.305911	11162056318.074718	8045298343.3416815	6046221865.276925	8645090028.008858	17758075315.35328	11270443847.283346	6325411562.644801	7472900391.994258	7334937769.1848955	3760596163.6706038	7105035435.202667	8989929364.581392	6557173986.991265	6964417838.707514	14711838007.770714	1844671333.8256161	9512032389.083559	8497979668.239898	8899244989.538141
9760404560.218338	1981727024.090241	16670659756.219503	10708548736.067928	2203813100.888784	5764232117.838204	18116131934.881668	6379398945.826649	3983548946.5615845	3651993986.1306086	5506388447.305911	7739266478.875384	8045298343.3416815	6046221865.276925	8645090028.008858	17758075315.35328	10590113692.41472	4698071681.530189	6014442007.369069	3447822477.4313416	2841634113.043298	7105035435.202667	8989929364.581392	6557173986.991265	6964417838.707514	7517878443.123405	1844671333.8256161	7431474690.851916	8497979668.239898	7508401204.42309
9760404560.218338	1981727024.090241	16670659756.219503	10708548736.067928	2203813100.888784	5764232117.838204	16779127263.154083	4858863633.874335	3983548946.5615845	3651993986.1306086	3949264558.5140905	7739266478.875384	8045298343.3416815	6046221865.276925	8645090028.008858	15703881602.833021	10590113692.41472	4512781780.512313	6014442007.369069	3447822477.4313416	2841634113.043298	4817643074.205521	4947025821.349018	3687009091.5389953	6964417838.707514	7517878443.123405	1844671333.8256161	7431474690.851916	8497979668.239898	7508401204.42309
9359991230.894289	1981727024.090241	16670659756.219503	10708548736.067928	2203813100.888784	5764232117.838204	16779127263.154083	4858863633.874335	3983548946.5615845	3320887487.256779	3949264558.5140905	7739266478.875384	7875417613.195108	5711109060.025544	8645090028.008858	15703881602.833021	5772071566.730243	4512781780.512313	6014442007.369069	3447822477.4313416	2841634113.043298	4817643074.205521	4791965343.73094	3687009091.5389953	6964417838.707514	7517878443.123405	1844671333.8256161	6705002640.256783	5593735971.580116	7508401204.42309
9271076523.708944	1981727024.090241	16670659756.219503	10062190363.627766	2203813100.888784	4526426701.449702	13861219737.54135	4583876315.9293995	3983548946.5615845	3320887487.256779	3949264558.5140905	6618521214.510885	7875417613.195108	5711109060.025544	8645090028.008858	9866916297.198004	5772071566.730243	4512781780.512313	6014442007.369069	3447822477.4313416	2841634113.043298	4817643074.205521	4791965343.73094	3687009091.5389953	6964417838.707514	4282881231.6290207	1799412351.759685	6575847554.140827	5593735971.580116	7106697055.547117
8812423799.164738	1981727024.090241	16670659756.219503	9500520863.885336	2203813100.888784	4526426701.449702	13861219737.54135	3332014937.8118544	3720443561.644782	3320887487.256779	3949264558.5140905	6618521214.510885	6380415772.090594	5711109060.025544	7727827923.725347	7531688118.652437	5772071566.730243	4512781780.512313	6014442007.369069	3447822477.4313416	2841634113.043298	4817643074.205521	4791965343.73094	3687009091.5389953	6964417838.707514	4282881231.6290207	1799412351.759685	6575847554.140827	5593735971.580116	7024725377.630477
8505172065.984144	1981727024.090241	11640327895.682472	9500520863.885336	2203813100.888784	4526426701.449702	12704376543.64544	3332014937.8118544	3720443561.644782	3285754860.5205927	3949264558.5140905	6618521214.510885	5620271837.295042	5711109060.025544	7727827923.725347	4510436095.34506	5495533100.201839	4512781780.512313	5029581786.607878	3447822477.4313416	2841634113.043298	4817643074.205521	4791965343.73094	2270151223.7613077	6964417838.707514	4149502349.219396	1799412351.759685	4728892916.625043	5593735971.580116	7024725377.630477
6082265855.735014	1981727024.090241	11640327895.682472	9500520863.885336	2203813100.888784	3573605124.2323074	12704376543.64544	3332014937.8118544	3720443561.644782	3285754860.5205927	3949264558.5140905	6266243745.800872	4907767219.302574	5550928327.598921	7727827923.725347	3200803124.428084	5495533100.201839	4512781780.512313	5029581786.607878	3447822477.4313416	2788508497.959616	4817643074.205521	3870916103.748212	1986720858.5781322	6964417838.707514	4149502349.219396	1799412351.759685	4028231869.5378604	4722373148.172099	6455144037.671278
5612001346.16692	1981727024.090241	9929292015.087278	9500520863.885336	2203813100.888784	3573605124.2323074	11440458117.536919	3332014937.8118544	3628970750.623166	3285754860.5205927	3949264558.5140905	6266243745.800872	4907767219.302574	4079480755.678085	7727827923.725347	3200803124.428084	5495533100.201839	3933695195.93044	5029581786.607878	3447822477.4313416	2788508497.959616	4817643074.205521	3870916103.748212	1986720858.5781322	6964417838.707514	4149502349.219396	1799412351.759685	3279785990.991159	3941734375.5109415	6455144037.671278
4574152738.856927	1981727024.090241	9929292015.087278	3299066584.1812043	2203813100.888784	2043657472.0597677	4999728890.032522	3111912244.824173	2202022600.2275686	3285754860.5205927	3949264558.5140905	6266243745.800872	4907767219.302574	4079480755.678085	7268666172.691759	3200803124.428084	5495533100.201839	3933695195.93044	5029581786.607878	3447822477.4313416	2788508497.959616	3544273894.381735	3870916103.748212	1906755058.879954	4717395130.493153	4022272569.5208673	1799412351.759685	3279785990.991159	3200428482.6050935	6455144037.671278
4574152738.856927	1981727024.090241	9929292015.087278	3299066584.1812043	2203813100.888784	2043657472.0597677	4999728890.032522	2479907097.338566	2202022600.2275686	3285754860.5205927	3949264558.5140905	6015753751.455677	4907767219.302574	4079480755.678085	7268666172.691759	3200803124.428084	5495533100.201839	3235089768.2857933	4508549295.361288	2764455235.2265906	2788508497.959616	3544273894.381735	3870916103.748212	1906755058.879954	4717395130.493153	4022272569.5208673	1512016893.4611297	3279785990.991159	3200428482.6050935	5439340510.493309
4574152738.856927	1942583665.9541438	9929292015.087278	3299066584.1812043	2203813100.888784	2043657472.0597677	4999728890.032522	2479907097.338566	2202022600.2275686	2561725514.6052823	3949264558.5140905	4545427402.968137	4573083325.394553	4079480755.678085	7268666172.691759	3200803124.428084	5495533100.201839	3235089768.2857933	4024923243.0992327	2764455235.2265906	2788508497.959616	3544273894.381735	3082165687.511503	1791004398.5602036	3555499248.4038677	4022272569.5208673	1512016893.4611297	3279785990.991159	3200428482.6050935	2935639574.1076283
2094551579.4481053	1942583665.9541438	8232515406.148867	3299066584.1812043	1961469534.4005723	2043657472.0597677	4999728890.032522	2479907097.338566	2202022600.2275686	2561725514.6052823	3949264558.5140905	3841370009.513782	4573083325.394553	4079480755.678085	7268666172.691759	3200803124.428084	5495533100.201839	3235089768.2857933	4024923243.0992327	2764455235.2265906	2788508497.959616	3544273894.381735	3082165687.511503	1791004398.5602036	3555499248.4038677	4022272569.5208673	1512016893.4611297	3279785990.991159	3200428482.6050935	2935639574.1076283
2094551579.4481053	1942583665.9541438	8232515406.148867	3299066584.1812043	1961469534.4005723	2043657472.0597677	4242591542.3635387	2336012460.423513	2202022600.2275686	2561725514.6052823	2937415809.340726	2077475397.2585118	2631547433.541039	4079480755.678085	7268666172.691759	3200803124.428084	5495533100.201839	3235089768.2857933	4024923243.0992327	2764455235.2265906	2788508497.959616	3544273894.381735	3082165687.511503	1791004398.5602036	3275968805.6599503	4022272569.5208673	1367059320.9547555	3279785990.991159	3200428482.6050935	2935639574.1076283
2094551579.4481053	1942583665.9541438	8232515406.148867	3299066584.1812043	1961469534.4005723	2043657472.0597677	3845039750.11414	2336012460.423513	2202022600.2275686	2554757121.9827847	2937415809.340726	2077475397.2585118	2631547433.541039	3736840917.246819	7268666172.691759	3200803124.428084	5017423803.3463	3235089768.2857933	4024923243.0992327	2764455235.2265906	2788508497.959616	3544273894.381735	2489143571.637278	1791004398.5602036	3275968805.6599503	3866510381.124233	1367059320.9547555	3279785990.991159	3200428482.6050935	2935639574.1076283
2094551579.4481053	1942583665.9541438	5146477836.512568	3299066584.1812043	1961469534.4005723	2043657472.0597677	3845039750.11414	2336012460.423513	2202022600.2275686	2554757121.9827847	2937415809.340726	2077475397.2585118	2631547433.541039	3150886810.4200716	5495285051.156966	3200803124.428084	5017423803.3463	3235089768.2857933	2646105223.18093	2764455235.2265906	2396434717.128834	3544273894.381735	2489143571.637278	1340574193.6016228	3275968805.6599503	3866510381.124233	1367059320.9547555	3083173575.6442456	3200428482.6050935	2935639574.1076283
2094551579.4481053	1891335191.0108793	5146477836.512568	3299066584.1812043	1961469534.4005723	2043657472.0597677	3845039750.11414	2336012460.423513	2202022600.2275686	2554757121.9827847	2937415809.340726	2077475397.2585118	2631547433.541039	3049796171.847903	5147793088.780392	3200803124.428084	5017423803.3463	3235089768.2857933	2646105223.18093	2764455235.2265906	2011759159.800611	2147245489.3453586	2489143571.637278	1340574193.6016228	3275968805.6599503	3866510381.124233	1367059320.9547555	3083173575.6442456	3189420602.950587	2935639574.1076283
2094551579.4481053	1891335191.0108793	5146477836.512568	3299066584.1812043	1961469534.4005723	2043657472.0597677	3790997860.6795554	2336012460.423513	2202022600.2275686	2543996004.0177693	2605082889.581924	2077475397.2585118	2631547433.541039	3049796171.847903	5147793088.780392	3200803124.428084	5017423803.3463	3235089768.2857933	2646105223.18093	2764455235.2265906	2011759159.800611	2147245489.3453586	2489143571.637278	1340574193.6016228	2030599933.1172905	3866510381.124233	1367059320.9547555	3083173575.6442456	3101336303.4177117	2935639574.1076283
2094551579.4481053	1479161211.4936986	5146477836.512568	3299066584.1812043	1961469534.4005723	2043657472.0597677	3790997860.6795554	2336012460.423513	1697257473.3767436	2543996004.0177693	2406771036.0127954	2077475397.2585118	2631547433.541039	3049796171.847903	4927423456.875034	3200803124.428084	5017423803.3463	3235089768.2857933	2546204500.524469	2471279961.677389	2011759159.800611	2147245489.3453586	2489143571.637278	1340574193.6016228	2030599933.1172905	3538438080.8767343	1273872171.2788002	3083173575.6442456	3101336303.4177117	2935639574.1076283
2094551579.4481053	1479161211.4936986	3051707042.4796033	3299066584.1812043	1961469534.4005723	2043657472.0597677	2872481959.3867517	2336012460.423513	1697257473.3767436	2479552637.611003	2315464557.541096	2077475397.2585118	2631547433.541039	3049796171.847903	4927423456.875034	3200803124.428084	4514404376.596672	3235089768.2857933	1879237021.7213285	2471279961.677389	2011759159.800611	2044796886.919967	2331791291.923979	1238965832.7971535	2030599933.1172905	3426867838.5524993	1273872171.2788002	3083173575.6442456	3101336303.4177117	2935639574.1076283
2094551579.4481053	1479161211.4936986	3051707042.4796033	3299066584.1812043	1961469534.4005723	2043657472.0597677	2872481959.3867517	2336012460.423513	1697257473.3767436	1239925111.0096772	2315464557.541096	2077475397.2585118	2631547433.541039	2995731607.7396774	4927423456.875034	3092842668.7970214	4514404376.596672	3235089768.2857933	1879237021.7213285	2324737210.942982	2011759159.800611	1706173122.1643283	1872931044.8201306	1217901751.3646894	2030599933.1172905	3426867838.5524993	1273872171.2788002	3083173575.6442456	2472738769.2455316	1888751470.3893416
2094551579.4481053	1222000427.656851	3051707042.4796033	1905292091.1226957	1961469534.4005723	2043657472.0597677	2872481959.3867517	1890936298.1402817	1697257473.3767436	1226099991.157665	2315464557.541096	1898297397.398388	2631547433.541039	2995731607.7396774	4927423456.875034	3092842668.7970214	4514404376.596672	3235089768.2857933	1879237021.7213285	2324737210.942982	2011759159.800611	1706173122.1643283	1872931044.8201306	1217901751.3646894	1829578832.7880154	3426867838.5524993	1273872171.2788002	3083173575.6442456	2472738769.2455316	1888751470.3893416
2094551579.4481053	1042463032.3354028	1327920842.821274	1905292091.1226957	1961469534.4005723	2043657472.0597677	2295888532.7343445	1890936298.1402817	897318515.8777517	1226099991.157665	2315464557.541096	1898297397.398388	2631547433.541039	2995731607.7396774	4927423456.875034	3092842668.7970214	4514404376.596672	3027021125.4991436	1879237021.7213285	2320543794.5906887	2011759159.800611	1706173122.1643283	1872931044.8201306	1182531744.0862784	1829578832.7880154	3371477900.737973	1233823120.1858683	2093896922.0054545	2217140318.7001405	1494984330.7107854
2094551579.4481053	1042463032.3354028	1327920842.821274	1905292091.1226957	1861113463.5648906	2043657472.0597677	1743604234.6214745	1890936298.1402817	897318515.8777517	1226099991.157665	1904866110.3263917	1898297397.398388	2631547433.541039	1510488146.2645373	4017358874.5431376	3092842668.7970214	4514404376.596672	2412043613.7498555	1879237021.7213285	2320543794.5906887	1687391611.0216994	1706173122.1643283	1872931044.8201306	1182531744.0862784	1777665685.8429713	3073717742.2131724	1233823120.1858683	2093896922.0054545	2217140318.7001405	1494984330.7107854
2094551579.4481053	1042463032.3354028	1327920842.821274	1905292091.1226957	1861113463.5648906	2043657472.0597677	1743604234.6214745	1890936298.1402817	897318515.8777517	1226099991.157665	1904866110.3263917	1898297397.398388	2545887511.2533007	1473949104.8089767	4017358874.5431376	3092842668.7970214	4514404376.596672	2412043613.7498555	1879237021.7213285	2320543794.5906887	1506570157.4224453	1706173122.1643283	1357936516.1770654	1182531744.0862784	1777665685.8429713	2602058490.0155096	942562901.439835	2093896922.0054545	2217140318.7001405	1494984330.7107854
2094551579.4481053	1042463032.3354028	1327920842.821274	1727535108.2056975	1861113463.5648906	2043657472.0597677	1086834604.627768	1726989111.2579749	839960141.8538414	1226099991.157665	1904866110.3263917	1898297397.398388	2545887511.2533007	1473949104.8089767	3124834132.904625	2739080193.4549823	4514404376.596672	1745494090.663723	1879237021.7213285	2320543794.5906887	1506570157.4224453	1706173122.1643283	1194390115.559055	1182531744.0862784	1310831813.3360748	2602058490.0155096	942562901.439835	2093896922.0054545	2217140318.7001405	1494984330.7107854
2094551579.4481053	1042463032.3354028	1308192611.9430997	1718860410.4547932	1754731805.024914	2043657472.0597677	1086834604.627768	1726989111.2579749	839960141.8538414	1226099991.157665	1726517093.6875696	1742005759.0493326	2545887511.2533007	1473949104.8089767	3093714735.1011376	2739080193.4549823	4514404376.596672	1745494090.663723	1879237021.7213285	2078889283.7744403	1506570157.4224453	1620520240.713248	1194390115.559055	1024891810.1120602	1310831813.3360748	2602058490.0155096	820643463.3817369	1147513726.0053482	2217140318.7001405	1494984330.7107854
2094551579.4481053	866824234.1170025	1063211128.9074677	1718860410.4547932	1754731805.024914	2043657472.0597677	1086834604.627768	1486816619.197185	835645495.0857542	739047725.7333984	1726517093.6875696	1742005759.0493326	2545887511.2533007	1345659316.4221084	3093714735.1011376	2739080193.4549823	4442636356.987994	1745494090.663723	1611436162.818764	1935607572.7596676	1506570157.4224453	1620520240.713248	1194390115.559055	1024891810.1120602	1310831813.3360748	2374762043.7982826	820643463.3817369	1147513726.0053482	2217140318.7001405	1494984330.7107854
2094551579.4481053	794024307.605752	1063211128.9074677	1564277409.6630735	1718993328.52901	1488592779.4027379	1086834604.627768	1014371607.600641	835645495.0857542	739047725.7333984	1726517093.6875696	1742005759.0493326	2213115025.963684	1345659316.4221084	3093714735.1011376	1874423491.987954	4160079272.826372	1745494090.663723	1510491816.877024	1652286703.2513275	1506570157.4224453	1620520240.713248	1194390115.559055	1024891810.1120602	1281603281.3128698	2374762043.7982826	820643463.3817369	1147513726.0053482	2217140318.7001405	1494984330.7107854
2094551579.4481053	794024307.605752	1063211128.9074677	1564277409.6630735	1718993328.52901	1488592779.4027379	1086834604.627768	648153343.2449465	794414275.4270886	739047725.7333984	1726517093.6875696	1742005759.0493326	2213115025.963684	1345659316.4221084	2754509939.8597217	1874423491.987954	3215551228.8110137	1745494090.663723	1510491816.877024	1482984285.493489	1506570157.4224453	1620520240.713248	1194390115.559055	903983003.0702729	1281603281.3128698	2374762043.7982826	820643463.3817369	1147513726.0053482	2217140318.7001405	1494984330.7107854
1865032841.1730442	794024307.605752	1063211128.9074677	1564277409.6630735	1718993328.52901	1488592779.4027379	1086834604.627768	648153343.2449465	794414275.4270886	739047725.7333984	1726517093.6875696	1635406395.4853368	2019837196.4780686	1345659316.4221084	2754509939.8597217	1874423491.987954	3140981746.6576986	1745494090.663723	1510491816.877024	1482984285.493489	1320478081.9720786	1620520240.713248	1194390115.559055	903983003.0702729	1281603281.3128698	1926137878.6892645	820643463.3817369	1147513726.0053482	1954081015.7846394	1494984330.7107854
1865032841.1730442	794024307.605752	989094948.4341689	1564277409.6630735	1718993328.52901	1226672236.7150218	1086834604.627768	648153343.2449465	794414275.4270886	739047725.7333984	912787126.4000348	1635406395.4853368	2019837196.4780686	1345659316.4221084	2294181714.139815	1579590182.7882686	1593239599.9882286	1660956280.7600431	1510491816.877024	1482984285.493489	1320478081.9720786	1062535857.3894494	1194390115.559055	903983003.0702729	1281603281.3128698	1926137878.6892645	820643463.3817369	1147513726.0053482	1512569719.4352863	1406046160.6405716
1865032841.1730442	794024307.605752	989094948.4341689	1564277409.6630735	1718993328.52901	1151656854.2924588	1086834604.627768	648153343.2449465	794414275.4270886	687836988.3456445	912787126.4000348	1635406395.4853368	2019837196.4780686	1345659316.4221084	2294181714.139815	1579590182.7882686	1239210261.7582726	1660956280.7600431	1510491816.877024	1482984285.493489	1320478081.9720786	1062535857.3894494	1194390115.559055	903983003.0702729	1281603281.3128698	1926137878.6892645	820643463.3817369	1147513726.0053482	1449044597.7827146	1406046160.6405716
1865032841.1730442	758705800.9835771	989094948.4341689	1036808901.1309847	1718993328.52901	1151656854.2924588	908860804.0017579	648153343.2449465	794414275.4270886	627835300.1520085	912787126.4000348	1273867663.063502	2019837196.4780686	1345659316.4221084	2294181714.139815	1451395865.526643	1239210261.7582726	1660956280.7600431	1510491816.877024	1482984285.493489	1320478081.9720786	1062535857.3894494	1194390115.559055	826219354.1147622	1281603281.3128698	1926137878.6892645	820643463.3817369	1147513726.0053482	1041359124.8503968	1406046160.6405716
1789458927.5648477	758705800.9835771	989094948.4341689	1036808901.1309847	1718993328.52901	1121981179.0824814	908860804.0017579	648153343.2449465	794414275.4270886	627835300.1520085	912787126.4000348	1236509770.989707	2019837196.4780686	1345659316.4221084	2294181714.139815	1451395865.526643	1239210261.7582726	1660956280.7600431	1510491816.877024	1482984285.493489	772791407.7756596	1062535857.3894494	1187565311.7372918	826219354.1147622	1281603281.3128698	1926137878.6892645	820643463.3817369	1147513726.0053482	1041359124.8503968	1406046160.6405716
1789458927.5648477	758705800.9835771	989094948.4341689	1036808901.1309847	1718993328.52901	1121981179.0824814	908860804.0017579	427969954.9509953	794414275.4270886	627835300.1520085	912787126.4000348	1135663862.8631387	1971819021.1565206	1345659316.4221084	2294181714.139815	1451395865.526643	1239210261.7582726	1660956280.7600431	1510491816.877024	1482984285.493489	770236581.1249049	1062535857.3894494	1187565311.7372918	826219354.1147622	1281603281.3128698	1926137878.6892645	820643463.3817369	1147513726.0053482	1041359124.8503968	1406046160.6405716
1789458927.5648477	758705800.9835771	989094948.4341689	965601044.2842941	1718993328.52901	1121981179.0824814	908860804.0017579	427969954.9509953	581720729.9749348	627835300.1520085	912787126.4000348	1135663862.8631387	1971819021.1565206	1345659316.4221084	2294181714.139815	1451395865.526643	1239210261.7582726	1660956280.7600431	1510491816.877024	1482984285.493489	770236581.1249049	1062535857.3894494	1187565311.7372918	826219354.1147622	1281603281.3128698	1542622437.145719	721490997.2642802	1147513726.0053482	1041359124.8503968	1406046160.6405716
1745390009.8620195	742818065.3970351	989094948.4341689	744354184.2683692	1294764004.2533576	969346548.0145178	795526544.5366248	427969954.9509953	496310845.1834466	627835300.1520085	912787126.4000348	1135663862.8631387	1511445483.469036	1345659316.4221084	2294181714.139815	1391886242.3873844	1190696011.9660068	1594486935.8690634	1510491816.877024	1380256265.0613177	770236581.1249049	1062535857.3894494	1187565311.7372918	826219354.1147622	1281603281.3128698	1542622437.145719	721490997.2642802	1147513726.0053482	1041359124.8503968	1406046160.6405716
1745390009.8620195	742818065.3970351	989094948.4341689	744354184.2683692	1294764004.2533576	969346548.0145178	787616042.3341268	427969954.9509953	494225759.1167458	627835300.1520085	912787126.4000348	1135663862.8631387	1511445483.469036	1345659316.4221084	2294181714.139815	1019572088.6360686	1190696011.9660068	1144177084.2284036	1338810225.6926148	974738967.6791854	770236581.1249049	1062535857.3894494	1187565311.7372918	826219354.1147622	1281603281.3128698	1542622437.145719	721490997.2642802	1147513726.0053482	1041359124.8503968	1406046160.6405716
1745390009.8620195	590966658.5213168	989094948.4341689	744354184.2683692	1294764004.2533576	969346548.0145178	657215403.10169	427969954.9509953	494225759.1167458	627835300.1520085	912787126.4000348	1135663862.8631387	1511445483.469036	1345659316.4221084	2143040185.3372762	1019572088.6360686	1190696011.9660068	1144177084.2284036	1338810225.6926148	974738967.6791854	770236581.1249049	1062535857.3894494	1187565311.7372918	826219354.1147622	1281603281.3128698	1459578609.85677	721490997.2642802	1147513726.0053482	1041359124.8503968	1406046160.6405716
1745390009.8620195	590966658.5213168	989094948.4341689	744354184.2683692	1269881023.0234377	969346548.0145178	657215403.10169	427969954.9509953	494225759.1167458	627835300.1520085	912787126.4000348	1135663862.8631387	1511445483.469036	1345659316.4221084	2143040185.3372762	1019572088.6360686	1190696011.9660068	1144177084.2284036	1315368126.206274	974738967.6791854	770236581.1249049	1016943980.8518845	1187565311.7372918	826219354.1147622	1281603281.3128698	1459578609.85677	721490997.2642802	1033546383.9979275	1041359124.8503968	1406046160.6405716
1745390009.8620195	590966658.5213168	981172932.0576106	744354184.2683692	948341086.9354227	969346548.0145178	612363118.6913956	427969954.9509953	494225759.1167458	627835300.1520085	624634253.930001	1135663862.8631387	1511445483.469036	1345659316.4221084	1883448798.6720657	1019572088.6360686	1190696011.9660068	1144177084.2284036	1315368126.206274	974738967.6791854	770236581.1249049	1016943980.8518845	1187565311.7372918	826219354.1147622	1173085273.7373414	1459578609.85677	721490997.2642802	1033546383.9979275	1041359124.8503968	1406046160.6405716
1745390009.8620195	590966658.5213168	981172932.0576106	462664986.1340157	948341086.9354227	947317992.3306036	612363118.6913956	427969954.9509953	494225759.1167458	627835300.1520085	624634253.930001	1081918418.3570127	1511445483.469036	813861413.8169299	1749530201.663996	1019572088.6360686	1147902664.5517998	1144177084.2284036	1315368126.206274	974738967.6791854	770236581.1249049	1016943980.8518845	1144294812.7415547	826219354.1147622	1173085273.7373414	1165699537.7315967	721490997.2642802	1033546383.9979275	1041359124.8503968	1406046160.6405716
1745390009.8620195	373248627.91171914	981172932.0576106	462664986.1340157	948341086.9354227	947317992.3306036	612363118.6913956	427969954.9509953	494225759.1167458	627835300.1520085	624634253.930001	1081918418.3570127	1511445483.469036	623790846.6138976	1749530201.663996	1019572088.6360686	1147902664.5517998	1144177084.2284036	1204847193.2429814	974738967.6791854	770236581.1249049	1016943980.8518845	968638791.1551963	787625583.3337861	1173085273.7373414	1165699537.7315967	637906854.8639834	886203091.5424418	1041359124.8503968	1344532219.5645454
1745390009.8620195	373248627.91171914	981172932.0576106	462664986.1340157	948341086.9354227	947317992.3306036	612363118.6913956	427969954.9509953	452539786.03897464	512641018.192212	624634253.930001	1081918418.3570127	1090533025.090961	623790846.6138976	1668284847.469918	761196295.3445153	1147902664.5517998	1144177084.2284036	1204847193.2429814	974738967.6791854	770236581.1249049	987236525.3482223	968638791.1551963	716240889.4273998	1173085273.7373414	1165699537.7315967	637906854.8639834	855354865.4538798	1041359124.8503968	1344532219.5645454
1745390009.8620195	373248627.91171914	981172932.0576106	462664986.1340157	948341086.9354227	947317992.3306036	612363118.6913956	427969954.9509953	452539786.03897464	457632099.1855468	577706439.0100168	1081918418.3570127	1090533025.090961	623790846.6138976	1668284847.469918	726670893.0390601	1147902664.5517998	1144177084.2284036	1204847193.2429814	810477085.2253779	770236581.1249049	963653985.0892301	968638791.1551963	716240889.4273998	1173085273.7373414	1165699537.7315967	630334679.5529345	850240370.0331398	1041359124.8503968	1344532219.5645454
1745390009.8620195	373248627.91171914	981172932.0576106	462664986.1340157	948341086.9354227	947317992.3306036	554966044.0862745	427969954.9509953	452539786.03897464	457632099.1855468	577023645.4523554	1081918418.3570127	1090533025.090961	623790846.6138976	1668284847.469918	726670893.0390601	1147902664.5517998	1144177084.2284036	1204847193.2429814	810477085.2253779	737584919.8642573	963653985.0892301	968638791.1551963	716240889.4273998	1063195750.5518717	1165699537.7315967	630334679.5529345	842963466.6806996	1041359124.8503968	1344532219.5645454
1745390009.8620195	338921145.1614194	981172932.0576106	462664986.1340157	948341086.9354227	713824946.0763794	554966044.0862745	427969954.9509953	452539786.03897464	235155690.00846937	577023645.4523554	1011027483.2289803	905941246.5158411	623790846.6138976	1668284847.469918	726670893.0390601	1147902664.5517998	1144177084.2284036	1204847193.2429814	749076115.9364669	737584919.8642573	953695680.6462172	513976757.9558087	716240889.4273998	1063195750.5518717	1165699537.7315967	563625782.3270124	842963466.6806996	1041359124.8503968	1344532219.5645454
1670129765.6684399	338921145.1614194	981172932.0576106	462664986.1340157	948341086.9354227	713824946.0763794	554966044.0862745	427969954.9509953	373284254.2534711	235155690.00846937	577023645.4523554	624664669.4495747	899036050.6188909	623790846.6138976	1668284847.469918	726670893.0390601	1147902664.5517998	797158956.0062405	1204847193.2429814	488410501.78226876	525329215.65316683	953695680.6462172	513976757.9558087	716240889.4273998	1063195750.5518717	1042903672.113031	563625782.3270124	769240909.6132765	1041359124.8503968	1280949007.2652507
1485061152.3359153	338921145.1614194	981172932.0576106	462664986.1340157	772282754.3175954	713824946.0763794	517148237.9069602	427969954.9509953	372135398.5648398	235155690.00846937	577023645.4523554	624664669.4495747	656649425.7246417	623790846.6138976	1668284847.469918	726670893.0390601	873214027.1077015	797158956.0062405	1204847193.2429814	488410501.78226876	525329215.65316683	953695680.6462172	513976757.9558087	716240889.4273998	1063195750.5518717	1042903672.113031	516346945.8538553	675933941.7579602	1041359124.8503968	1280949007.2652507
1485061152.3359153	338921145.1614194	981172932.0576106	462664986.1340157	772282754.3175954	713824946.0763794	517148237.9069602	427969954.9509953	372135398.5648398	235155690.00846937	523125963.3691699	624664669.4495747	656649425.7246417	623790846.6138976	1668284847.469918	726670893.0390601	873214027.1077015	797158956.0062405	1093743049.221648	488410501.78226876	525329215.65316683	953695680.6462172	513976757.9558087	716240889.4273998	1063195750.5518717	1042903672.113031	516346945.8538553	597090988.1887285	1041359124.8503968	1280949007.2652507
1485061152.3359153	338921145.1614194	981172932.0576106	462664986.1340157	772282754.3175954	702496943.4720019	517148237.9069602	427969954.9509953	372135398.5648398	235155690.00846937	476426937.59928066	568583829.3616313	651500793.0557721	623790846.6138976	1668284847.469918	726670893.0390601	873214027.1077015	797158956.0062405	757435268.0584137	488410501.78226876	525329215.65316683	953695680.6462172	513976757.9558087	716240889.4273998	1063195750.5518717	1042903672.113031	516346945.8538553	597090988.1887285	1041359124.8503968	1280949007.2652507
1379533323.7690532	338921145.1614194	981172932.0576106	462664986.1340157	682526869.7245545	702496943.4720019	517148237.9069602	427969954.9509953	372135398.5648398	235155690.00846937	476426937.59928066	568583829.3616313	651500793.0557721	623790846.6138976	1668284847.469918	726670893.0390601	873214027.1077015	795814855.7483727	757435268.0584137	488410501.78226876	525329215.65316683	841076858.1844699	513976757.9558087	392217281.91008544	1063195750.5518717	1042903672.113031	516346945.8538553	597090988.1887285	1041359124.8503968	1280949007.2652507
1379533323.7690532	338921145.1614194	981172932.0576106	462664986.1340157	682526869.7245545	702496943.4720019	517148237.9069602	427969954.9509953	372135398.5648398	235155690.00846937	476426937.59928066	568583829.3616313	651500793.0557721	623790846.6138976	1645342654.1715837	653007292.1808517	873214027.1077015	745261585.9550546	757435268.0584137	488410501.78226876	525329215.65316683	809464057.6186359	513976757.9558087	392217281.91008544	1003009829.2273647	1042903672.113031	516346945.8538553	597090988.1887285	970573864.4627461	1280949007.2652507
1379533323.7690532	338921145.1614194	981172932.0576106	462664986.1340157	642836001.9957855	702496943.4720019	517148237.9069602	427969954.9509953	372135398.5648398	191215129.7400699	433531841.25100386	568583829.3616313	651500793.0557721	623790846.6138976	1645342654.1715837	653007292.1808517	873214027.1077015	745261585.9550546	631937263.2786196	488410501.78226876	525329215.65316683	809464057.6186359	511024121.95391375	392217281.91008544	932366397.0232643	1042903672.113031	516346945.8538553	597090988.1887285	664227470.4757408	1280949007.2652507
1379533323.7690532	338921145.1614194	865152324.7245922	462664986.1340157	642836001.9957855	702496943.4720019	517148237.9069602	427969954.9509953	372135398.5648398	191215129.7400699	422193060.5716571	568583829.3616313	651500793.0557721	623790846.6138976	1623836433.578857	595144750.8651891	803633069.6591957	745261585.9550546	631937263.2786196	488410501.78226876	525329215.65316683	796447182.1322514	511024121.95391375	392217281.91008544	932366397.0232643	1042903672.113031	516346945.8538553	527960182.59275544	664227470.4757408	1280949007.2652507
1379533323.7690532	338921145.1614194	865152324.7245922	462664986.1340157	639534688.0789351	702496943.4720019	517148237.9069602	427969954.9509953	372135398.5648398	191215129.7400699	301788123.480199	568583829.3616313	617446804.8028699	623790846.6138976	1623836433.578857	595144750.8651891	474695931.37923896	745261585.9550546	631937263.2786196	488410501.78226876	525329215.65316683	796447182.1322514	511024121.95391375	392217281.91008544	932366397.0232643	1042903672.113031	449935269.3393773	505224810.7668055	664227470.4757408	1227355175.9396832
1214940058.9548569	338921145.1614194	865152324.7245922	462664986.1340157	639534688.0789351	702496943.4720019	517148237.9069602	427969954.9509953	372135398.5648398	188959066.62685293	301788123.480199	568583829.3616313	617446804.8028699	623790846.6138976	1544844313.3847725	595144750.8651891	474695931.37923896	745261585.9550546	631937263.2786196	488410501.78226876	525329215.65316683	796447182.1322514	511024121.95391375	392217281.91008544	932366397.0232643	999252394.6911528	449935269.3393773	505224810.7668055	651534060.6473614	1227355175.9396832
1214940058.9548569	338921145.1614194	865152324.7245922	462664986.1340157	639534688.0789351	700223602.3400714	517148237.9069602	427969954.9509953	372135398.5648398	188959066.62685293	301788123.480199	568583829.3616313	617446804.8028699	623790846.6138976	1373521264.5067534	595144750.8651891	474695931.37923896	717310588.4171673	493864801.9953124	488410501.78226876	525329215.65316683	796447182.1322514	511024121.95391375	392217281.91008544	932366397.0232643	999252394.6911528	449935269.3393773	505224810.7668055	651534060.6473614	1108082307.0003688
1214940058.9548569	338921145.1614194	865152324.7245922	441359758.5587425	639534688.0789351	700223602.3400714	517148237.9069602	427969954.9509953	372135398.5648398	188959066.62685293	261013416.08097494	561072125.8499281	476578594.68752	623790846.6138976	954511063.5438199	595144750.8651891	474695931.37923896	693147612.8746558	493864801.9953124	488410501.78226876	525329215.65316683	796447182.1322514	511024121.95391375	392217281.91008544	867630780.5095885	999252394.6911528	449935269.3393773	505224810.7668055	651534060.6473614	1108082307.0003688
1214940058.9548569	338921145.1614194	811257813.2506126	441359758.5587425	639534688.0789351	700223602.3400714	517148237.9069602	427969954.9509953	333467161.6639213	188959066.62685293	261013416.08097494	561072125.8499281	476578594.68752	623790846.6138976	954511063.5438199	595144750.8651891	474695931.37923896	640851068.9633546	493864801.9953124	488410501.78226876	525329215.65316683	796447182.1322514	511024121.95391375	392217281.91008544	853665721.7659822	999252394.6911528	449935269.3393773	505224810.7668055	651534060.6473614	1108082307.0003688
1144747665.876775	338921145.1614194	811257813.2506126	441359758.5587425	639534688.0789351	700223602.3400714	517148237.9069602	427969954.9509953	333467161.6639213	188959066.62685293	261013416.08097494	561072125.8499281	476578594.68752	623790846.6138976	954511063.5438199	595144750.8651891	474695931.37923896	640851068.9633546	493864801.9953124	461102272.4175366	525329215.65316683	796447182.1322514	511024121.95391375	392217281.91008544	853665721.7659822	999252394.6911528	449935269.3393773	505224810.7668055	651534060.6473614	1108082307.0003688
513233461.70707846	290722104.5227312	811257813.2506126	441359758.5587425	639534688.0789351	700223602.3400714	479415621.5431732	427969954.9509953	333467161.6639213	188054639.16487226	261013416.08097494	561072125.8499281	476578594.68752	623790846.6138976	954511063.5438199	595144750.8651891	474695931.37923896	640851068.9633546	493864801.9953124	433922851.80963373	525329215.65316683	433246486.18963754	511024121.95391375	392217281.91008544	853665721.7659822	999252394.6911528	449935269.3393773	505224810.7668055	651534060.6473614	1108082307.0003688
513233461.70707846	282908663.16013896	811257813.2506126	441359758.5587425	563722862.5181955	700223602.3400714	479415621.5431732	427969954.9509953	333467161.6639213	188054639.16487226	261013416.08097494	518394321.77819943	476578594.68752	522396275.4132115	953074461.2480371	595144750.8651891	474695931.37923896	640851068.9633546	493864801.9953124	433922851.80963373	525329215.65316683	433246486.18963754	511024121.95391375	392217281.91008544	853665721.7659822	926174547.5942459	449935269.3393773	505224810.7668055	541612074.5411302	909023259.1643344
513233461.70707846	282908663.16013896	811257813.2506126	369832545.48506767	463997680.4098264	700223602.3400714	479415621.5431732	427969954.9509953	308455224.0332637	188054639.16487226	261013416.08097494	518394321.77819943	476578594.68752	522396275.4132115	772130784.242791	583840918.498309	438715681.3650555	640851068.9633546	493864801.9953124	433922851.80963373	525329215.65316683	433246486.18963754	511024121.95391375	392217281.91008544	831334278.8123509	926174547.5942459	327214315.52149016	505224810.7668055	541612074.5411302	867390964.08039
387502985.57945013	282908663.16013896	811257813.2506126	369832545.48506767	463997680.4098264	700223602.3400714	479415621.5431732	427969954.9509953	308455224.0332637	165683519.62113512	261013416.08097494	518394321.77819943	476578594.68752	522396275.4132115	772130784.242791	583840918.498309	438715681.3650555	640851068.9633546	493864801.9953124	433922851.80963373	477135837.66766775	433246486.18963754	511024121.95391375	388899284.9984916	831334278.8123509	926174547.5942459	327214315.52149016	505224810.7668055	477905855.8949251	694084270.5149082
387502985.57945013	282908663.16013896	776162415.0816399	352776166.04940486	463997680.4098264	700223602.3400714	479415621.5431732	409571532.98607296	308455224.0332637	165683519.62113512	261013416.08097494	518394321.77819943	476578594.68752	522396275.4132115	658764404.2093496	583840918.498309	418193605.28815037	640851068.9633546	493864801.9953124	433922851.80963373	477135837.66766775	433246486.18963754	511024121.95391375	388899284.9984916	831334278.8123509	820138198.1885155	327214315.52149016	505224810.7668055	461967754.1715715	694084270.5149082
387415159.4047016	282908663.16013896	730881761.1398675	352776166.04940486	463997680.4098264	700223602.3400714	479415621.5431732	374386474.08395296	308455224.0332637	165683519.62113512	247732250.503918	488455699.64956814	476578594.68752	514859200.45271415	658764404.2093496	583840918.498309	418193605.28815037	640851068.9633546	493864801.9953124	433922851.80963373	477135837.66766775	374373107.7942411	374756877.19201076	382384809.2036387	805010383.4933099	820138198.1885155	327214315.52149016	505224810.7668055	461967754.1715715	560861408.9435071
387415159.4047016	282908663.16013896	730881761.1398675	352776166.04940486	463997680.4098264	652221980.1004553	479415621.5431732	302033770.60486746	248167939.28651243	165683519.62113512	247732250.503918	379364625.39760303	476578594.68752	373719441.37906617	658764404.2093496	521037650.53416425	418193605.28815037	640851068.9633546	493864801.9953124	433922851.80963373	477135837.66766775	374373107.7942411	374756877.19201076	382384809.2036387	805010383.4933099	653680235.5549855	327214315.52149016	492390846.66933686	461967754.1715715	560861408.9435071
387415159.4047016	282908663.16013896	730881761.1398675	352776166.04940486	463997680.4098264	652221980.1004553	479415621.5431732	302033770.60486746	248167939.28651243	165683519.62113512	247732250.503918	362202342.75062746	464086108.733924	373719441.37906617	658764404.2093496	490159657.8487803	418193605.28815037	640851068.9633546	493864801.9953124	433922851.80963373	477135837.66766775	374373107.7942411	374756877.19201076	382384809.2036387	805010383.4933099	653680235.5549855	327214315.52149016	492390846.66933686	461967754.1715715	560861408.9435071
387415159.4047016	282908663.16013896	730881761.1398675	352776166.04940486	440307291.5578636	615082548.4248731	479415621.5431732	302033770.60486746	248167939.28651243	141924981.0738442	247732250.503918	362202342.75062746	464086108.733924	373719441.37906617	658764404.2093496	436678586.0828687	364920759.8872619	640851068.9633546	493864801.9953124	433922851.80963373	477135837.66766775	374373107.7942411	374756877.19201076	272498939.92539287	805010383.4933099	653680235.5549855	327214315.52149016	492390846.66933686	443352383.5394856	560861408.9435071
387415159.4047016	282908663.16013896	730881761.1398675	352776166.04940486	440307291.5578636	615082548.4248731	479415621.5431732	302033770.60486746	248167939.28651243	141924981.0738442	247732250.503918	362202342.75062746	464086108.733924	373719441.37906617	658764404.2093496	394540361.5867863	364920759.8872619	640851068.9633546	493864801.9953124	433922851.80963373	477135837.66766775	374373107.7942411	374756877.19201076	272498939.92539287	805010383.4933099	653680235.5549855	327214315.52149016	412977837.85108185	443352383.5394856	560861408.9435071
387415159.4047016	282908663.16013896	673788151.4597087	352776166.04940486	440307291.5578636	615082548.4248731	479415621.5431732	302033770.60486746	248167939.28651243	141924981.0738442	247732250.503918	289633075.38577354	464086108.733924	373719441.37906617	658764404.2093496	394540361.5867863	364920759.8872619	640851068.9633546	493864801.9953124	433922851.80963373	477135837.66766775	374373107.7942411	374756877.19201076	272498939.92539287	805010383.4933099	653680235.5549855	327214315.52149016	412977837.85108185	443352383.5394856	560066618.6499695
387415159.4047016	282908663.16013896	546115399.7333719	352776166.04940486	440307291.5578636	615082548.4248731	479415621.5431732	302033770.60486746	228168871.62884992	141924981.0738442	247732250.503918	289633075.38577354	464086108.733924	292861707.35895556	658764404.2093496	394540361.5867863	364920759.8872619	640851068.9633546	493864801.9953124	433922851.80963373	429153098.0179316	374373107.7942411	347189362.5395997	272498939.92539287	805010383.4933099	653680235.5549855	327214315.52149016	412977837.85108185	443352383.5394856	396562308.4019361
367769146.4475616	282908663.16013896	546115399.7333719	352776166.04940486	440307291.5578636	612222861.0928473	479415621.5431732	302033770.60486746	228168871.62884992	141924981.0738442	247732250.503918	289633075.38577354	464086108.733924	292861707.35895556	658764404.2093496	394540361.5867863	364920759.8872619	640851068.9633546	409978524.07791364	433922851.80963373	429153098.0179316	374373107.7942411	347189362.5395997	272498939.92539287	805010383.4933099	653680235.5549855	327214315.52149016	362288007.76919943	443352383.5394856	396562308.4019361
367769146.4475616	282908663.16013896	546115399.7333719	352776166.04940486	440307291.5578636	579314816.7040075	455487120.3913407	279647154.866705	228168871.62884992	141924981.0738442	247732250.503918	256765645.68127418	464086108.733924	292861707.35895556	539295837.6378987	394540361.5867863	364920759.8872619	640851068.9633546	342907321.82698804	433922851.80963373	429153098.0179316	374373107.7942411	347189362.5395997	272498939.92539287	805010383.4933099	653680235.5549855	327214315.52149016	362288007.76919943	443352383.5394856	396562308.4019361
367769146.4475616	282908663.16013896	537282876.2576398	352776166.04940486	440307291.5578636	579314816.7040075	455487120.3913407	279647154.866705	228168871.62884992	141924981.0738442	247732250.503918	256765645.68127418	464086108.733924	292861707.35895556	539295837.6378987	394540361.5867863	364920759.8872619	640851068.9633546	342907321.82698804	388526704.00535524	429153098.0179316	374373107.7942411	347189362.5395997	272498939.92539287	477287909.79579836	653680235.5549855	327214315.52149016	362288007.76919943	443352383.5394856	371847607.93702644
367769146.4475616	282908663.16013896	537282876.2576398	327098354.8216523	364231367.65844584	579314816.7040075	455487120.3913407	279647154.866705	226025533.47081995	141924981.0738442	247732250.503918	228544361.06226617	464086108.733924	292861707.35895556	510768676.6758268	338778583.1091997	364920759.8872619	490340338.62731975	314731000.5699965	330167105.2588074	427535934.395183	374373107.7942411	347189362.5395997	272498939.92539287	422501162.5142327	653680235.5549855	327214315.52149016	362288007.76919943	443352383.5394856	371847607.93702644
367769146.4475616	282908663.16013896	537282876.2576398	327098354.8216523	356227654.0601933	555093243.8680786	455487120.3913407	279647154.866705	226025533.47081995	141924981.0738442	247732250.503918	228544361.06226617	464086108.733924	289305916.0752215	510768676.6758268	327234927.5689237	364920759.8872619	352350220.01735395	314731000.5699965	330167105.2588074	427535934.395183	374373107.7942411	327973235.01095825	272498939.92539287	379015486.9905104	653680235.5549855	327214315.52149016	362288007.76919943	443352383.5394856	371847607.93702644
367769146.4475616	282908663.16013896	537282876.2576398	327098354.8216523	356227654.0601933	555093243.8680786	455487120.3913407	156402642.82593876	212774375.27251938	141924981.0738442	230817755.68146077	228544361.06226617	464086108.733924	236740365.77141577	459678664.0356085	327234927.5689237	364920759.8872619	352350220.01735395	314731000.5699965	303575302.06504184	427535934.395183	323424235.26159996	327973235.01095825	266035846.5851344	379015486.9905104	543552088.2637353	327214315.52149016	362288007.76919943	434908947.3300531	371847607.93702644
367769146.4475616	282908663.16013896	537282876.2576398	327098354.8216523	356227654.0601933	555093243.8680786	455487120.3913407	156402642.82593876	212774375.27251938	139306547.8175502	230817755.68146077	228544361.06226617	464086108.733924	236740365.77141577	459678664.0356085	327234927.5689237	253357230.0796829	352350220.01735395	314731000.5699965	303575302.06504184	427535934.395183	323424235.26159996	327973235.01095825	266035846.5851344	375295874.78606796	543552088.2637353	255807440.63861468	362288007.76919943	258632273.29160336	371847607.93702644
367769146.4475616	173946220.37183452	537282876.2576398	327098354.8216523	351731261.81255996	554702616.6341045	434702371.68625456	156402642.82593876	212774375.27251938	139306547.8175502	230817755.68146077	228544361.06226617	464086108.733924	236740365.77141577	418155640.68057007	327234927.5689237	250915569.3404323	352350220.01735395	300287317.5891532	303575302.06504184	427535934.395183	323424235.26159996	327973235.01095825	266035846.5851344	375295874.78606796	543552088.2637353	255807440.63861468	362288007.76919943	216970680.5558931	371847607.93702644
367769146.4475616	173946220.37183452	530783460.0738116	327098354.8216523	351731261.81255996	530662839.0510557	434702371.68625456	156402642.82593876	212774375.27251938	139306547.8175502	188593254.27381566	228544361.06226617	464086108.733924	236740365.77141577	307950628.58114946	327234927.5689237	250915569.3404323	352350220.01735395	297202421.2469598	281849772.92544466	427535934.395183	323224835.66246814	327973235.01095825	266035846.5851344	375295874.78606796	543552088.2637353	255807440.63861468	336142199.2055687	192527237.0569978	371847607.93702644
367769146.4475616	160886859.84401715	530783460.0738116	327098354.8216523	343574140.5451307	530662839.0510557	402336720.5446478	156402642.82593876	175045122.19151133	139306547.8175502	50521657.30404424	228544361.06226617	464086108.733924	236740365.77141577	307950628.58114946	327234927.5689237	237197702.59267297	268121202.3985103	297202421.2469598	281849772.92544466	427535934.395183	323224835.66246814	324124172.522815	266035846.5851344	375295874.78606796	533434405.6926745	255807440.63861468	336142199.2055687	192527237.0569978	371847607.93702644
367769146.4475616	128712246.47479324	530783460.0738116	289668438.9407069	331538255.3002129	530662839.0510557	223629121.09828883	156402642.82593876	175045122.19151133	119752023.58168004	50521657.30404424	195323421.67252526	464086108.733924	236740365.77141577	307950628.58114946	327234927.5689237	189285900.68508965	268121202.3985103	297202421.2469598	281849772.92544466	427535934.395183	323224835.66246814	324124172.522815	266035846.5851344	375295874.78606796	533434405.6926745	255807440.63861468	336142199.2055687	192527237.0569978	371847607.93702644
367769146.4475616	128712246.47479324	530783460.0738116	289668438.9407069	331538255.3002129	530662839.0510557	223629121.09828883	156402642.82593876	175045122.19151133	119752023.58168004	50521657.30404424	195323421.67252526	464086108.733924	236740365.77141577	307950628.58114946	327234927.5689237	189285900.68508965	268121202.3985103	297202421.2469598	281849772.92544466	427535934.395183	323224835.66246814	324124172.522815	219610206.59163705	375295874.78606796	426869741.7921952	255807440.63861468	336142199.2055687	192527237.0569978	371661787.82051367
367769146.4475616	125208000.69800295	530783460.0738116	289661176.3821636	331538255.3002129	530662839.0510557	223629121.09828883	156402642.82593876	165857339.33353046	119752023.58168004	50521657.30404424	195323421.67252526	376073440.79694325	236740365.77141577	307950628.58114946	327234927.5689237	189285900.68508965	268121202.3985103	297202421.2469598	281849772.92544466	427535934.395183	323224835.66246814	324124172.522815	193119193.92373085	259358521.11222854	426869741.7921952	207208187.91870132	336142199.2055687	192527237.0569978	367356573.5810243
367769146.4475616	122614575.25598958	517691780.05463946	289661176.3821636	330764489.7751514	530662839.0510557	223629121.09828883	152958399.87290692	165857339.33353046	107294177.36976337	50521657.30404424	195323421.67252526	376073440.79694325	233026284.75709942	307950628.58114946	327234927.5689237	189285900.68508965	268121202.3985103	297202421.2469598	281849772.92544466	427535934.395183	323224835.66246814	324124172.522815	193119193.92373085	259358521.11222854	426869741.7921952	183356328.62493888	336142199.2055687	143832365.11901426	367356573.5810243
367769146.4475616	122453882.42712355	517691780.05463946	289661176.3821636	330764489.7751514	513201404.9607836	223629121.09828883	152958399.87290692	165857339.33353046	107294177.36976337	50521657.30404424	145049429.89101154	376073440.79694325	233026284.75709942	284796960.31734097	327234927.5689237	189285900.68508965	209831182.1680995	285931680.16180515	281849772.92544466	427535934.395183	323224835.66246814	324124172.522815	193119193.92373085	258910550.0559373	426869741.7921952	180689056.95118383	336142199.2055687	143832365.11901426	367356573.5810243
367769146.4475616	122453882.42712355	517691780.05463946	289661176.3821636	322020806.61165637	467129728.05207616	223629121.09828883	152958399.87290692	150017234.2693404	107294177.36976337	50521657.30404424	145049429.89101154	376073440.79694325	181990563.85393	284796960.31734097	327234927.5689237	189285900.68508965	209831182.1680995	285931680.16180515	281849772.92544466	427535934.395183	286165027.88669837	324124172.522815	153643294.39579302	258910550.0559373	426869741.7921952	180689056.95118383	194062279.8184023	143832365.11901426	323341303.03165686
367769146.4475616	122453882.42712355	428466006.6508696	289661176.3821636	279439876.0662224	467129728.05207616	223629121.09828883	152958399.87290692	150017234.2693404	107294177.36976337	50521657.30404424	145049429.89101154	376073440.79694325	181990563.85393	284796960.31734097	327234927.5689237	189285900.68508965	209831182.1680995	285931680.16180515	281849772.92544466	413802340.0342143	286165027.88669837	304760170.32758385	153643294.39579302	258910550.0559373	426869741.7921952	180689056.95118383	194062279.8184023	143832365.11901426	323341303.03165686
367769146.4475616	122453882.42712355	428466006.6508696	284289103.7144037	279439876.0662224	467129728.05207616	223629121.09828883	152958399.87290692	150017234.2693404	107294177.36976337	50521657.30404424	117043552.25630347	376073440.79694325	181990563.85393	284796960.31734097	191230798.60127404	189285900.68508965	209831182.1680995	283127516.26368064	276612100.1789275	413802340.0342143	286165027.88669837	304760170.32758385	153643294.39579302	258910550.0559373	426869741.7921952	174997741.0772138	194062279.8184023	143832365.11901426	323341303.03165686
367769146.4475616	122453882.42712355	428466006.6508696	284289103.7144037	279439876.0662224	467129728.05207616	223629121.09828883	152958399.87290692	147585119.07175642	107294177.36976337	50521657.30404424	117043552.25630347	376073440.79694325	181990563.85393	284796960.31734097	191230798.60127404	189285900.68508965	209831182.1680995	283127516.26368064	276612100.1789275	413802340.0342143	286165027.88669837	304760170.32758385	153643294.39579302	243559326.53693545	426869741.7921952	174997741.0772138	194062279.8184023	143832365.11901426	284728651.2218727
367769146.4475616	101586803.24114592	428466006.6508696	271480802.13619894	279439876.0662224	412077857.64025027	214674797.3372489	152958399.87290692	135202755.67343292	71638634.54520154	50521657.30404424	117043552.25630347	371232614.99748325	181990563.85393	284796960.31734097	191230798.60127404	189285900.68508965	209831182.1680995	283127516.26368064	276612100.1789275	368743131.84594977	286165027.88669837	287168779.06166065	153643294.39579302	243559326.53693545	356852171.62182796	174997741.0772138	194062279.8184023	143832365.11901426	284728651.2218727
359917629.2142763	101586803.24114592	428466006.6508696	271480802.13619894	279439876.0662224	412077857.64025027	214674797.3372489	139884965.35698518	122499093.16873631	71638634.54520154	50521657.30404424	117043552.25630347	330952876.20333683	181990563.85393	284796960.31734097	191230798.60127404	180511422.95061255	209831182.1680995	283127516.26368064	276612100.1789275	368743131.84594977	286165027.88669837	287168779.06166065	153643294.39579302	243559326.53693545	356852171.62182796	174997741.0772138	194062279.8184023	143832365.11901426	284728651.2218727
359917629.2142763	101586803.24114592	428466006.6508696	243883503.44905043	279439876.0662224	412077857.64025027	214674797.3372489	132756461.15694043	122499093.16873631	71638634.54520154	50521657.30404424	117043552.25630347	330952876.20333683	142966395.2590796	284796960.31734097	191230798.60127404	180511422.95061255	209831182.1680995	283127516.26368064	232061509.29155624	277530160.5642092	236796749.34064752	287168779.06166065	90819299.57521133	243559326.53693545	356852171.62182796	174997741.0772138	194062279.8184023	143832365.11901426	284728651.2218727
359917629.2142763	101586803.24114592	428466006.6508696	243883503.44905043	279439876.0662224	412077857.64025027	214674797.3372489	132756461.15694043	122499093.16873631	71638634.54520154	50521657.30404424	117043552.25630347	330952876.20333683	133521946.44617793	284796960.31734097	191230798.60127404	174383317.5460893	188318174.85049823	283127516.26368064	232061509.29155624	277530160.5642092	177044963.00510252	287168779.06166065	90258513.37919742	243559326.53693545	356546170.4096488	174997741.0772138	194062279.8184023	143832365.11901426	284728651.2218727
359917629.2142763	101586803.24114592	428466006.6508696	243883503.44905043	279439876.0662224	389531612.40022033	214674797.3372489	132756461.15694043	122499093.16873631	71638634.54520154	50521657.30404424	97786299.44550252	330952876.20333683	109011596.21488152	284796960.31734097	191230798.60127404	174383317.5460893	188318174.85049823	283127516.26368064	232061509.29155624	277530160.5642092	177044963.00510252	287168779.06166065	90258513.37919742	243559326.53693545	356546170.4096488	174997741.0772138	194062279.8184023	143832365.11901426	284728651.2218727
359917629.2142763	101586803.24114592	428466006.6508696	243883503.44905043	279439876.0662224	389531612.40022033	200342594.393177	132756461.15694043	122499093.16873631	71638634.54520154	44811009.502349444	97786299.44550252	330952876.20333683	109011596.21488152	284796960.31734097	191230798.60127404	158455914.59707147	188318174.85049823	283127516.26368064	232061509.29155624	268225162.54162	177044963.00510252	287168779.06166065	90258513.37919742	243559326.53693545	356546170.4096488	174997741.0772138	194062279.8184023	143832365.11901426	278088549.2714756
359917629.2142763	101586803.24114592	428466006.6508696	243883503.44905043	279439876.0662224	389531612.40022033	200342594.393177	132756461.15694043	122499093.16873631	71638634.54520154	44811009.502349444	97786299.44550252	330952876.20333683	109011596.21488152	284796960.31734097	191230798.60127404	148109448.83754984	164431719.8177614	283127516.26368064	232061509.29155624	268225162.54162	177044963.00510252	287168779.06166065	88978098.14397745	243559326.53693545	356546170.4096488	174997741.0772138	188929931.66478625	143832365.11901426	249105407.58176264
359917629.2142763	101586803.24114592	428466006.6508696	192884224.97450364	238944098.6403923	389531612.40022033	193459650.46606523	132756461.15694043	122499093.16873631	71638634.54520154	44811009.502349444	97786299.44550252	330952876.20333683	109011596.21488152	273217935.05293363	191230798.60127404	148109448.83754984	164431719.8177614	283127516.26368064	218147460.08282766	268225162.54162	132605128.43035828	287168779.06166065	88978098.14397745	243559326.53693545	356546170.4096488	173074346.91734013	188929931.66478625	143832365.11901426	249105407.58176264
283457620.2976385	101586803.24114592	399427261.88838714	192884224.97450364	238944098.6403923	389531612.40022033	193459650.46606523	132756461.15694043	97132572.25777969	71638634.54520154	44811009.502349444	97786299.44550252	330952876.20333683	109011596.21488152	273217935.05293363	191230798.60127404	148109448.83754984	164431719.8177614	283127516.26368064	218147460.08282766	236724835.7312584	132605128.43035828	287168779.06166065	88978098.14397745	243559326.53693545	356546170.4096488	173074346.91734013	188929931.66478625	143832365.11901426	249105407.58176264
283457620.2976385	101586803.24114592	399427261.88838714	192884224.97450364	238944098.6403923	389531612.40022033	193459650.46606523	132756461.15694043	97132572.25777969	70920255.99103911	44811009.502349444	97786299.44550252	330952876.20333683	109011596.21488152	273217935.05293363	191230798.60127404	148109448.83754984	164431719.8177614	283127516.26368064	218147460.08282766	236724835.7312584	132605128.43035828	287168779.06166065	88978098.14397745	143399605.07107782	339240236.6146646	173074346.91734013	188929931.66478625	143832365.11901426	215887060.13487065
283457620.2976385	99296615.1839663	399427261.88838714	172307836.79476544	209744754.27304524	389531612.40022033	193459650.46606523	132756461.15694043	96158199.88145241	70920255.99103911	44811009.502349444	84178645.15397154	282577228.57417184	109011596.21488152	273217935.05293363	191230798.60127404	148109448.83754984	164431719.8177614	211102360.35931116	218147460.08282766	204585884.16092232	132605128.43035828	287168779.06166065	88978098.14397745	124321559.18251254	339240236.6146646	173074346.91734013	157114493.8222088	143832365.11901426	215887060.13487065
283457620.2976385	86816421.58585127	399427261.88838714	172307836.79476544	209744754.27304524	389531612.40022033	193459650.46606523	132756461.15694043	96158199.88145241	70920255.99103911	44811009.502349444	84178645.15397154	282577228.57417184	101378403.71734427	273217935.05293363	191230798.60127404	148109448.83754984	147977763.77227733	211102360.35931116	218147460.08282766	204585884.16092232	130507845.05198467	274577367.13004917	88978098.14397745	124321559.18251254	339240236.6146646	168032122.04715225	157114493.8222088	143832365.11901426	215887060.13487065
283457620.2976385	86816421.58585127	399427261.88838714	172307836.79476544	209744754.27304524	308409612.9698158	193459650.46606523	132756461.15694043	96158199.88145241	70920255.99103911	44811009.502349444	84178645.15397154	233834401.0926036	101378403.71734427	191355333.28413838	191230798.60127404	101705505.27697164	147070378.06230757	211102360.35931116	218147460.08282766	204585884.16092232	130507845.05198467	274577367.13004917	88978098.14397745	121153920.93318035	318471980.5768841	162575310.94030473	157114493.8222088	136499820.31972954	215887060.13487065
283457620.2976385	81405578.13933556	399427261.88838714	172307836.79476544	180724375.23835263	308409612.9698158	193459650.46606523	132756461.15694043	96158199.88145241	36969047.08763302	38407376.00684271	83936430.37436603	227852061.44149023	101378403.71734427	188994651.249243	191230798.60127404	101705505.27697164	147070378.06230757	211102360.35931116	218147460.08282766	204585884.16092232	130507845.05198467	274577367.13004917	82891972.68305254	121153920.93318035	292144319.0268851	122361592.5756008	157114493.8222088	136499820.31972954	215774516.65186372
283457620.2976385	81405578.13933556	399427261.88838714	172307836.79476544	179415528.13362288	308409612.9698158	193459650.46606523	132756461.15694043	85904265.85218804	36969047.08763302	38407376.00684271	83936430.37436603	227852061.44149023	101378403.71734427	188994651.249243	158178620.45507765	101705505.27697164	147070378.06230757	211102360.35931116	218147460.08282766	180972259.1576816	130507845.05198467	262552434.29771695	82891972.68305254	113671203.1240496	292144319.0268851	74068870.82707348	157114493.8222088	136499820.31972954	200946532.55904517
283457620.2976385	81405578.13933556	399427261.88838714	172307836.79476544	179415528.13362288	308409612.9698158	193459650.46606523	132756461.15694043	85904265.85218804	33762491.20483809	38407376.00684271	83936430.37436603	227852061.44149023	101378403.71734427	188994651.249243	158178620.45507765	95427343.17906202	147070378.06230757	211102360.35931116	218147460.08282766	180972259.1576816	73006762.64237237	140181069.98262146	82891972.68305254	113671203.1240496	292144319.0268851	74068870.82707348	144873330.77195042	136499820.31972954	200946532.55904517
283457620.2976385	81405578.13933556	399427261.88838714	172307836.79476544	179415528.13362288	308409612.9698158	193459650.46606523	132756461.15694043	85904265.85218804	33762491.20483809	37287177.695024736	83936430.37436603	227852061.44149023	101378403.71734427	188994651.249243	158178620.45507765	95427343.17906202	147070378.06230757	211102360.35931116	218147460.08282766	180972259.1576816	71846813.40078732	126435299.38127998	82168948.90428272	113671203.1240496	292144319.0268851	74068870.82707348	144873330.77195042	136499820.31972954	200946532.55904517
199469463.80944034	81405578.13933556	399427261.88838714	172307836.79476544	138824223.1913234	308409612.9698158	193459650.46606523	124711922.04284903	85904265.85218804	33762491.20483809	37287177.695024736	83936430.37436603	227852061.44149023	101378403.71734427	188994651.249243	158178620.45507765	95427343.17906202	147070378.06230757	211102360.35931116	218147460.08282766	180972259.1576816	71846813.40078732	126435299.38127998	82168948.90428272	113671203.1240496	292144319.0268851	74068870.82707348	144873330.77195042	136499820.31972954	200946532.55904517
199469463.80944034	81405578.13933556	399427261.88838714	172307836.79476544	138824223.1913234	308409612.9698158	193459650.46606523	124711922.04284903	85904265.85218804	33762491.20483809	37287177.695024736	83936430.37436603	227852061.44149023	101378403.71734427	188994651.249243	158178620.45507765	92148457.4814722	147070378.06230757	211102360.35931116	218147460.08282766	180972259.1576816	71846813.40078732	126435299.38127998	82168948.90428272	113671203.1240496	292144319.0268851	74068870.82707348	144873330.77195042	136499820.31972954	200946532.55904517
199469463.80944034	81405578.13933556	399427261.88838714	172307836.79476544	128770755.65021706	308409612.9698158	193459650.46606523	124711922.04284903	85904265.85218804	28199318.927579623	37287177.695024736	83936430.37436603	208253085.16402647	101378403.71734427	188994651.249243	158178620.45507765	92148457.4814722	147070378.06230757	211102360.35931116	218147460.08282766	163631593.85737228	71846813.40078732	126435299.38127998	82168948.90428272	113671203.1240496	292144319.0268851	74068870.82707348	144873330.77195042	136499820.31972954	200946532.55904517
199469463.80944034	74071555.64525309	399427261.88838714	154697012.27004015	128770755.65021706	308409612.9698158	193459650.46606523	124711922.04284903	85904265.85218804	28199318.927579623	33740309.00882881	71785729.59582038	208253085.16402647	101378403.71734427	162607306.2728667	158178620.45507765	92148457.4814722	147070378.06230757	211102360.35931116	158407236.25245082	163631593.85737228	71846813.40078732	112254945.4605822	82168948.90428272	113671203.1240496	292144319.0268851	74068870.82707348	144873330.77195042	136499820.31972954	200946532.55904517
199469463.80944034	74071555.64525309	399427261.88838714	154697012.27004015	128770755.65021706	263413341.93444064	193459650.46606523	119682732.09057234	85904265.85218804	28199318.927579623	33740309.00882881	71785729.59582038	208253085.16402647	101378403.71734427	162607306.2728667	158178620.45507765	92148457.4814722	147070378.06230757	211102360.35931116	158407236.25245082	163631593.85737228	71846813.40078732	112254945.4605822	65573268.73168822	104972658.70382442	292144319.0268851	74068870.82707348	144873330.77195042	136499820.31972954	180322648.49695933
199469463.80944034	74071555.64525309	317924814.05842173	154697012.27004015	118627508.37663093	253158875.90456805	193459650.46606523	119682732.09057234	85904265.85218804	28199318.927579623	33740309.00882881	61982807.1268754	208253085.16402647	101378403.71734427	162607306.2728667	158178620.45507765	92148457.4814722	142056734.71461868	211102360.35931116	158407236.25245082	163631593.85737228	71846813.40078732	112254945.4605822	65573268.73168822	104972658.70382442	178028585.2385425	74068870.82707348	144873330.77195042	136499820.31972954	180322648.49695933
199469463.80944034	74071555.64525309	317924814.05842173	154697012.27004015	114582387.07127932	253158875.90456805	193459650.46606523	119682732.09057234	82633194.07061565	28199318.927579623	15900519.990472028	61982807.1268754	208253085.16402647	101378403.71734427	162607306.2728667	158178620.45507765	92148457.4814722	142056734.71461868	211102360.35931116	158407236.25245082	158870615.36401424	71846813.40078732	112254945.4605822	65573268.73168822	79300527.55025092	178028585.2385425	74068870.82707348	144873330.77195042	136499820.31972954	171405284.10735205
199469463.80944034	69698508.50767495	317924814.05842173	154697012.27004015	114582387.07127932	253158875.90456805	193459650.46606523	119682732.09057234	82633194.07061565	28199318.927579623	15900519.990472028	61982807.1268754	208253085.16402647	101378403.71734427	162607306.2728667	142760620.17455754	92148457.4814722	142056734.71461868	206883368.6873924	158407236.25245082	158870615.36401424	71846813.40078732	112254945.4605822	65573268.73168822	79300527.55025092	178028585.2385425	74068870.82707348	137872267.7611767	136499820.31972954	171405284.10735205
180281016.88317665	69698508.50767495	317924814.05842173	154697012.27004015	114582387.07127932	253158875.90456805	193459650.46606523	119682732.09057234	82633194.07061565	28199318.927579623	15900519.990472028	61982807.1268754	208253085.16402647	101378403.71734427	162607306.2728667	142760620.17455754	92148457.4814722	142056734.71461868	206883368.6873924	158407236.25245082	158870615.36401424	71846813.40078732	112254945.4605822	65573268.73168822	79300527.55025092	178028585.2385425	74068870.82707348	122709101.02586587	136499820.31972954	171405284.10735205
180281016.88317665	69698508.50767495	317924814.05842173	154697012.27004015	114582387.07127932	253158875.90456805	193459650.46606523	119682732.09057234	82633194.07061565	28199318.927579623	15900519.990472028	61982807.1268754	208253085.16402647	101378403.71734427	162607306.2728667	142760620.17455754	92148457.4814722	142056734.71461868	206883368.6873924	150396378.5312364	158870615.36401424	71048238.99633951	112254945.4605822	65573268.73168822	79300527.55025092	178028585.2385425	67545416.19123593	122709101.02586587	136499820.31972954	141957827.23318762
169699583.47964916	69698508.50767495	305207239.0536885	154697012.27004015	114582387.07127932	253158875.90456805	193459650.46606523	119682732.09057234	72837490.02004723	28199318.927579623	15900519.990472028	61982807.1268754	208253085.16402647	101378403.71734427	114948170.50847095	142760620.17455754	92148457.4814722	142056734.71461868	165796489.02042183	150396378.5312364	155077289.05559272	71048238.99633951	112254945.4605822	65573268.73168822	79300527.55025092	178028585.2385425	67545416.19123593	122709101.02586587	56730117.52594595	141957827.23318762
169699583.47964916	69698508.50767495	305207239.0536885	142799550.0306784	114582387.07127932	247904588.87598413	193459650.46606523	119682732.09057234	72837490.02004723	28199318.927579623	15736506.9218756	61982807.1268754	198316021.55404353	101378403.71734427	114948170.50847095	142760620.17455754	92148457.4814722	142056734.71461868	165796489.02042183	110697224.09222567	155077289.05559272	71048238.99633951	107250595.26453415	65573268.73168822	79300527.55025092	178028585.2385425	67545416.19123593	122709101.02586587	56730117.52594595	141957827.23318762
169699583.47964916	69698508.50767495	305207239.0536885	142799550.0306784	114582387.07127932	247904588.87598413	191597256.69580492	116301636.02735898	72837490.02004723	28199318.927579623	15736506.9218756	61982807.1268754	198316021.55404353	101378403.71734427	114948170.50847095	128142715.05622317	84070685.13197432	128394826.78520973	150702429.3048712	110697224.09222567	135709023.37350217	71048238.99633951	107250595.26453415	65573268.73168822	79300527.55025092	178028585.2385425	67545416.19123593	122709101.02586587	56730117.52594595	141957827.23318762
169699583.47964916	69698508.50767495	305207239.0536885	142799550.0306784	114582387.07127932	247904588.87598413	191597256.69580492	116301636.02735898	51650911.94100873	22717613.683989298	15736506.9218756	61982807.1268754	198316021.55404353	101378403.71734427	114948170.50847095	128142715.05622317	84070685.13197432	128394826.78520973	144718680.2084025	110697224.09222567	135709023.37350217	71048238.99633951	107250595.26453415	65573268.73168822	79300527.55025092	178028585.2385425	67545416.19123593	122709101.02586587	56730117.52594595	141957827.23318762
169699583.47964916	69698508.50767495	305207239.0536885	142799550.0306784	114582387.07127932	235366984.04417565	191597256.69580492	116301636.02735898	51650911.94100873	22717613.683989298	15736506.9218756	61982807.1268754	190364274.09075072	101378403.71734427	114948170.50847095	128142715.05622317	84070685.13197432	128394826.78520973	133373649.7125625	110697224.09222567	129023758.49633278	61471829.8355262	107250595.26453415	64991269.069962494	79300527.55025092	178028585.2385425	67545416.19123593	122709101.02586587	45861607.50093526	141957827.23318762
169699583.47964916	69698508.50767495	305207239.0536885	142799550.0306784	114582387.07127932	200251944.87719524	191597256.69580492	116301636.02735898	51650911.94100873	22717613.683989298	14931864.178368995	58564283.37602439	190364274.09075072	95490330.08520676	114948170.50847095	128142715.05622317	84070685.13197432	128394826.78520973	133373649.7125625	110697224.09222567	103505241.17936948	61471829.8355262	82754035.4004985	64991269.069962494	79300527.55025092	164441774.3912844	67545416.19123593	122709101.02586587	45861607.50093526	141957827.23318762
159492559.767294	69698508.50767495	283459646.8734055	142799550.0306784	114582387.07127932	200251944.87719524	191075479.21249834	116301636.02735898	49343809.34039991	22717613.683989298	14931864.178368995	49660394.04789968	190364274.09075072	95490330.08520676	89476953.6443376	128142715.05622317	84070685.13197432	101832691.91469726	133373649.7125625	110697224.09222567	103505241.17936948	61471829.8355262	68797333.41497426	64991269.069962494	79300527.55025092	164441774.3912844	67545416.19123593	122709101.02586587	45861607.50093526	141957827.23318762
159492559.767294	69698508.50767495	280693648.4706795	142799550.0306784	104545173.6820811	200251944.87719524	191075479.21249834	116301636.02735898	47411905.019443974	19272198.548031695	14931864.178368995	49660394.04789968	171521779.32852	95490330.08520676	89476953.6443376	128142715.05622317	84070685.13197432	101832691.91469726	133373649.7125625	110697224.09222567	65564702.05685159	61471829.8355262	53268700.204464145	64991269.069962494	79300527.55025092	164441774.3912844	67545416.19123593	119590420.34355922	45861607.50093526	141957827.23318762
151792345.71822113	69698508.50767495	256069253.38271296	142799550.0306784	100844733.0797155	185598566.072324	191075479.21249834	114679766.41351427	46158656.72835264	19272198.548031695	14931864.178368995	49660394.04789968	164926937.05969137	95490330.08520676	89476953.6443376	128142715.05622317	82492769.38399714	101832691.91469726	133373649.7125625	110697224.09222567	65564702.05685159	61471829.8355262	53268700.204464145	64991269.069962494	79300527.55025092	164441774.3912844	67545416.19123593	119590420.34355922	45861607.50093526	141957827.23318762
151792345.71822113	65432458.56562499	226534303.65962717	142799550.0306784	100844733.0797155	185598566.072324	191075479.21249834	114679766.41351427	46158656.72835264	16606477.034998752	14931864.178368995	49660394.04789968	164926937.05969137	62143247.46028042	89476953.6443376	128142715.05622317	64167641.44152366	101832691.91469726	133373649.7125625	110697224.09222567	65564702.05685159	61471829.8355262	53268700.204464145	64991269.069962494	79300527.55025092	164441774.3912844	67545416.19123593	119590420.34355922	39288783.907857046	141957827.23318762
151792345.71822113	65025512.934496194	166757898.94323537	142799550.0306784	100844733.0797155	185598566.072324	191075479.21249834	114679766.41351427	46158656.72835264	16606477.034998752	14931864.178368995	49660394.04789968	164926937.05969137	62143247.46028042	85584165.6248955	128142715.05622317	64167641.44152366	101832691.91469726	127659572.90449731	110697224.09222567	61932060.24326931	61471829.8355262	52994005.578227	64991269.069962494	79300527.55025092	164441774.3912844	67545416.19123593	119590420.34355922	39288783.907857046	141957827.23318762
151792345.71822113	65025512.934496194	166757898.94323537	134522836.54782742	92902490.95505817	168998062.78066114	177701991.9104297	114679766.41351427	46158656.72835264	16606477.034998752	14931864.178368995	49660394.04789968	164926937.05969137	62143247.46028042	85584165.6248955	128142715.05622317	64167641.44152366	101832691.91469726	127659572.90449731	110697224.09222567	61932060.24326931	61471829.8355262	52994005.578227	64991269.069962494	76199947.82286438	103780388.81175914	67545416.19123593	119590420.34355922	39288783.907857046	141957827.23318762
146963755.24224523	65025512.934496194	166757898.94323537	134522836.54782742	87475011.6846066	86595064.84467241	174220402.42725605	114679766.41351427	46158656.72835264	16606477.034998752	14931864.178368995	49660394.04789968	164926937.05969137	62143247.46028042	83794890.30076379	128142715.05622317	64167641.44152366	101832691.91469726	127659572.90449731	110697224.09222567	61932060.24326931	58995165.00169107	52994005.578227	64991269.069962494	76199947.82286438	103780388.81175914	50391863.37591678	119590420.34355922	39288783.907857046	141957827.23318762
146963755.24224523	65025512.934496194	166757898.94323537	134522836.54782742	87475011.6846066	86595064.84467241	174220402.42725605	114679766.41351427	45299628.579710945	16606477.034998752	14931864.178368995	49437560.311582506	164926937.05969137	62143247.46028042	83794890.30076379	128142715.05622317	64167641.44152366	101832691.91469726	127659572.90449731	110697224.09222567	61932060.24326931	58995165.00169107	52994005.578227	64991269.069962494	76199947.82286438	100973772.64567778	50391863.37591678	119590420.34355922	35912475.67396313	141957827.23318762
146963755.24224523	65025512.934496194	166757898.94323537	126598219.0554321	83040163.46067351	81230931.87827638	174220402.42725605	114679766.41351427	45299628.579710945	13015454.852122514	14931864.178368995	49437560.311582506	164926937.05969137	62143247.46028042	72214119.66792394	128142715.05622317	47417824.72359944	101832691.91469726	127659572.90449731	105764960.18500105	61932060.24326931	58995165.00169107	47276090.32576992	64991269.069962494	76199947.82286438	98995259.85107218	50391863.37591678	119590420.34355922	34944901.51767753	141957827.23318762
146963755.24224523	35049764.328075945	166757898.94323537	108587117.67482488	68884199.36045812	81230931.87827638	145721818.11316472	114679766.41351427	45299628.579710945	13015454.852122514	14931864.178368995	49437560.311582506	164926937.05969137	62143247.46028042	72214119.66792394	128142715.05622317	47417824.72359944	101832691.91469726	127659572.90449731	105764960.18500105	58561840.60944729	58995165.00169107	47276090.32576992	64991269.069962494	76199947.82286438	98995259.85107218	50391863.37591678	94887319.18349898	34944901.51767753	141957827.23318762
146963755.24224523	35049764.328075945	166757898.94323537	108587117.67482488	68884199.36045812	81230931.87827638	145721818.11316472	114679766.41351427	45299628.579710945	13015454.852122514	14931864.178368995	49437560.311582506	150292807.98620713	62143247.46028042	72214119.66792394	128142715.05622317	47417824.72359944	101832691.91469726	127659572.90449731	105764960.18500105	58561840.60944729	58995165.00169107	47276090.32576992	64991269.069962494	76199947.82286438	98995259.85107218	50391863.37591678	94887319.18349898	34704164.066987455	129848038.09784791
146963755.24224523	35049764.328075945	112917782.60241605	108587117.67482488	68884199.36045812	81230931.87827638	145721818.11316472	114679766.41351427	45299628.579710945	13015454.852122514	14931864.178368995	49437560.311582506	150292807.98620713	62143247.46028042	72214119.66792394	128142715.05622317	47417824.72359944	93958130.96165763	127659572.90449731	105764960.18500105	34129210.781005315	58995165.00169107	47276090.32576992	64991269.069962494	76199947.82286438	98995259.85107218	50391863.37591678	94887319.18349898	34704164.066987455	129848038.09784791
146963755.24224523	35049764.328075945	112917782.60241605	108587117.67482488	68884199.36045812	74629094.20280507	145721818.11316472	114679766.41351427	45299628.579710945	12195851.06077437	14931864.178368995	49437560.311582506	100429100.29176125	62143247.46028042	72214119.66792394	128142715.05622317	39944074.84033984	93958130.96165763	127659572.90449731	105764960.18500105	34129210.781005315	58995165.00169107	47276090.32576992	64991269.069962494	76199947.82286438	98995259.85107218	50391863.37591678	94887319.18349898	34704164.066987455	129848038.09784791
146963755.24224523	35049764.328075945	112917782.60241605	108587117.67482488	68884199.36045812	68871485.90184313	144682064.8170716	114679766.41351427	45299628.579710945	12195851.06077437	14274196.706437586	49437560.311582506	100429100.29176125	62143247.46028042	72214119.66792394	128142715.05622317	39944074.84033984	93958130.96165763	127659572.90449731	105764960.18500105	34129210.781005315	58995165.00169107	34122527.98924635	62059364.26850812	76199947.82286438	98995259.85107218	42885614.28191219	94887319.18349898	31502147.741629366	129848038.09784791
146963755.24224523	34530030.54824511	112917782.60241605	108299991.83917032	68465339.9055199	68871485.90184313	144682064.8170716	114679766.41351427	45299628.579710945	12195851.06077437	14274196.706437586	49437560.311582506	100429100.29176125	62143247.46028042	72214119.66792394	128142715.05622317	39944074.84033984	93958130.96165763	125505380.76716459	105764960.18500105	34129210.781005315	58995165.00169107	34122527.98924635	62059364.26850812	76199947.82286438	98066142.51900114	42885614.28191219	87934320.28303675	31502147.741629366	129848038.09784791
141617175.43033537	34530030.54824511	112917782.60241605	108299991.83917032	68465339.9055199	68871485.90184313	115667316.1649484	114679766.41351427	45299628.579710945	12195851.06077437	14274196.706437586	49437560.311582506	100429100.29176125	62143247.46028042	72214119.66792394	128142715.05622317	39944074.84033984	93958130.96165763	125505380.76716459	105764960.18500105	34129210.781005315	54960707.79747204	34122527.98924635	59951538.66446471	76199947.82286438	98066142.51900114	42885614.28191219	87934320.28303675	31502147.741629366	129848038.09784791
141617175.43033537	32177377.957554244	112917782.60241605	108299991.83917032	68465339.9055199	68871485.90184313	115667316.1649484	114602264.49360834	45299628.579710945	7635034.736741367	14274196.706437586	49437560.311582506	100429100.29176125	62143247.46028042	72214119.66792394	128142715.05622317	39944074.84033984	93958130.96165763	125505380.76716459	93462263.54904562	34129210.781005315	54960707.79747204	27457239.208646137	59951538.66446471	76199947.82286438	98066142.51900114	42885614.28191219	77473288.82055922	30082200.240312543	107862782.41580473
141617175.43033537	32177377.957554244	112917782.60241605	108299991.83917032	68465339.9055199	68871485.90184313	115667316.1649484	114602264.49360834	33489914.639385525	7635034.736741367	14274196.706437586	49437560.311582506	100429100.29176125	62143247.46028042	72214119.66792394	128142715.05622317	39944074.84033984	93958130.96165763	125505380.76716459	93462263.54904562	34129210.781005315	54960707.79747204	27457239.208646137	59951538.66446471	76199947.82286438	95792763.87680195	42885614.28191219	74369696.77518687	30082200.240312543	107862782.41580473
141617175.43033537	30888590.778716225	112917782.60241605	108299991.83917032	68465339.9055199	68871485.90184313	115667316.1649484	114602264.49360834	33489914.639385525	7635034.736741367	14274196.706437586	45411753.5279529	96663902.36209273	61342436.560402066	61674042.57454183	128142715.05622317	39944074.84033984	91482957.34878856	125505380.76716459	93462263.54904562	34129210.781005315	54960707.79747204	27457239.208646137	59951538.66446471	76199947.82286438	95792763.87680195	42885614.28191219	74369696.77518687	30082200.240312543	107862782.41580473
133467682.1198275	30888590.778716225	112917782.60241605	108299991.83917032	68465339.9055199	68871485.90184313	115667316.1649484	69902619.7161912	33489914.639385525	7635034.736741367	14274196.706437586	41460054.443907514	96663902.36209273	61095882.94486386	61674042.57454183	128142715.05622317	37543654.85943137	91482957.34878856	125505380.76716459	84888632.74247685	34129210.781005315	54960707.79747204	27405995.430361062	59951538.66446471	76199947.82286438	95792763.87680195	42885614.28191219	74369696.77518687	25717066.89448468	107862782.41580473
133467682.1198275	30888590.778716225	112917782.60241605	108299991.83917032	68465339.9055199	68871485.90184313	115667316.1649484	69902619.7161912	33489914.639385525	7635034.736741367	14274196.706437586	39650773.206167355	96663902.36209273	61095882.94486386	61674042.57454183	128142715.05622317	33655782.3963655	91482957.34878856	125505380.76716459	84888632.74247685	34129210.781005315	54960707.79747204	27405995.430361062	59951538.66446471	76199947.82286438	95792763.87680195	42885614.28191219	63800125.47760636	25717066.89448468	107862782.41580473
133467682.1198275	26221817.929637875	112917782.60241605	108299991.83917032	58930641.294395275	68871485.90184313	115667316.1649484	69902619.7161912	33489914.639385525	7635034.736741367	13710042.255129676	39650773.206167355	96663902.36209273	48585931.01921876	61674042.57454183	128142715.05622317	33655782.3963655	91482957.34878856	125505380.76716459	84888632.74247685	34129210.781005315	54960707.79747204	24814200.954027034	59951538.66446471	56389956.05039453	95792763.87680195	42885614.28191219	49581196.61855918	25717066.89448468	107862782.41580473
106916048.09821221	26221817.929637875	112917782.60241605	108299991.83917032	58930641.294395275	68871485.90184313	107225592.45215236	69902619.7161912	33489914.639385525	7635034.736741367	13710042.255129676	39650773.206167355	96663902.36209273	48585931.01921876	57746285.34731082	128142715.05622317	33655782.3963655	91482957.34878856	125505380.76716459	84888632.74247685	34129210.781005315	54960707.79747204	24814200.954027034	59951538.66446471	56389956.05039453	95792763.87680195	42885614.28191219	42499771.3716705	25717066.89448468	107862782.41580473
106916048.09821221	26221817.929637875	112917782.60241605	108299991.83917032	39079200.23169077	68871485.90184313	107225592.45215236	45929739.96252895	28512940.007154264	7635034.736741367	13710042.255129676	39650773.206167355	96663902.36209273	48585931.01921876	57746285.34731082	128142715.05622317	32335750.793897785	77115841.62325323	110674463.01132546	84888632.74247685	34129210.781005315	54960707.79747204	24814200.954027034	51863082.957854345	56389956.05039453	95792763.87680195	42885614.28191219	42499771.3716705	25717066.89448468	107862782.41580473
106916048.09821221	26221817.929637875	112917782.60241605	108299991.83917032	39079200.23169077	68871485.90184313	107225592.45215236	44367431.5518189	28512940.007154264	7635034.736741367	8263160.219877036	39650773.206167355	96663902.36209273	48585931.01921876	57746285.34731082	128142715.05622317	32335750.793897785	77115841.62325323	103410692.64784904	84888632.74247685	34129210.781005315	54960707.79747204	24814200.954027034	51863082.957854345	56389956.05039453	86191156.79680239	42885614.28191219	42499771.3716705	25717066.89448468	107862782.41580473
106916048.09821221	26221817.929637875	112917782.60241605	108299991.83917032	35447454.11090025	68871485.90184313	83413794.69354941	44367431.5518189	28512940.007154264	7302707.216119267	8263160.219877036	39650773.206167355	96663902.36209273	48585931.01921876	57746285.34731082	128142715.05622317	32335750.793897785	77115841.62325323	103410692.64784904	84888632.74247685	34129210.781005315	54960707.79747204	20067748.10779063	51863082.957854345	56389956.05039453	86191156.79680239	42885614.28191219	38711975.17679474	25717066.89448468	107862782.41580473
106916048.09821221	26221817.929637875	112917782.60241605	108299991.83917032	35447454.11090025	68871485.90184313	83413794.69354941	44367431.5518189	28512940.007154264	7302707.216119267	8263160.219877036	36831442.74108691	96663902.36209273	48585931.01921876	55581760.04725792	128142715.05622317	32335750.793897785	77115841.62325323	103410692.64784904	84888632.74247685	34129210.781005315	54960707.79747204	20067748.10779063	51863082.957854345	56389956.05039453	86191156.79680239	42885614.28191219	38711975.17679474	25717066.89448468	107862782.41580473
106916048.09821221	26221817.929637875	112917782.60241605	96103175.85445994	35447454.11090025	68871485.90184313	83413794.69354941	44367431.5518189	28512940.007154264	7302707.216119267	8263160.219877036	36831442.74108691	96663902.36209273	48585931.01921876	47718372.2098918	128142715.05622317	32335750.793897785	77115841.62325323	103410692.64784904	84888632.74247685	34129210.781005315	36685268.64775675	20067748.10779063	51863082.957854345	56389956.05039453	86191156.79680239	42885614.28191219	38711975.17679474	25717066.89448468	107862782.41580473
101999030.45309575	26221817.929637875	112917782.60241605	96103175.85445994	33587564.66624677	68871485.90184313	83413794.69354941	44367431.5518189	28512940.007154264	7302707.216119267	8263160.219877036	36831442.74108691	96663902.36209273	48585931.01921876	47718372.2098918	128142715.05622317	32335750.793897785	77115841.62325323	103410692.64784904	84888632.74247685	34129210.781005315	36685268.64775675	20067748.10779063	51863082.957854345	56389956.05039453	86191156.79680239	42885614.28191219	38711975.17679474	25717066.89448468	107862782.41580473
94373897.38014595	26221817.929637875	112917782.60241605	96103175.85445994	33525294.728220016	68871485.90184313	82269225.36302824	43059041.77833086	28512940.007154264	7302707.216119267	8263160.219877036	34502065.68711941	54425549.346782155	48585931.01921876	47718372.2098918	128142715.05622317	32335750.793897785	77115841.62325323	101054043.63386366	84888632.74247685	34129210.781005315	36685268.64775675	20067748.10779063	51863082.957854345	44351118.38348535	86191156.79680239	42885614.28191219	38711975.17679474	25717066.89448468	107862782.41580473
94373897.38014595	26221817.929637875	112917782.60241605	96103175.85445994	33525294.728220016	67169008.68474488	82269225.36302824	43059041.77833086	28512940.007154264	7302707.216119267	8263160.219877036	34502065.68711941	49713915.34149913	48585931.01921876	47718372.2098918	128142715.05622317	22255162.304906595	77115841.62325323	101054043.63386366	84888632.74247685	34129210.781005315	36685268.64775675	20067748.10779063	47166599.66845576	44351118.38348535	86191156.79680239	42885614.28191219	38711975.17679474	25717066.89448468	107862782.41580473
94373897.38014595	26221817.929637875	112917782.60241605	96103175.85445994	33525294.728220016	67169008.68474488	82070680.7574087	43059041.77833086	28512940.007154264	7302707.216119267	8263160.219877036	34502065.68711941	49713915.34149913	48585931.01921876	47718372.2098918	128142715.05622317	22255162.304906595	77115841.62325323	101054043.63386366	84888632.74247685	34129210.781005315	36685268.64775675	20067748.10779063	47166599.66845576	42397078.651314795	86191156.79680239	42885614.28191219	38711975.17679474	25717066.89448468	107862782.41580473
68140088.28661937	26221817.929637875	112917782.60241605	96103175.85445994	33525294.728220016	67169008.68474488	82070680.7574087	43059041.77833086	23663293.803175993	7302707.216119267	7914218.383965076	34502065.68711941	49713915.34149913	48585931.01921876	47718372.2098918	128142715.05622317	22255162.304906595	77115841.62325323	101054043.63386366	84888632.74247685	34129210.781005315	36685268.64775675	20067748.10779063	47166599.66845576	42397078.651314795	86191156.79680239	41330855.69951876	38711975.17679474	25717066.89448468	107862782.41580473
68140088.28661937	26221817.929637875	112917782.60241605	96103175.85445994	33525294.728220016	67169008.68474488	82070680.7574087	43059041.77833086	23663293.803175993	7302707.216119267	7914218.383965076	34502065.68711941	49713915.34149913	48585931.01921876	46619154.40652014	120600596.64751115	22255162.304906595	77115841.62325323	95415145.57331131	84888632.74247685	34129210.781005315	36685268.64775675	19349898.087296102	45633007.93248879	42397078.651314795	86191156.79680239	41330855.69951876	38711975.17679474	25717066.89448468	107862782.41580473
63264551.2530214	26221817.929637875	112917782.60241605	96103175.85445994	33525294.728220016	67169008.68474488	82070680.7574087	43059041.77833086	23663293.803175993	7302707.216119267	7914218.383965076	34502065.68711941	49713915.34149913	48585931.01921876	40543926.67286608	120600596.64751115	22255162.304906595	77115841.62325323	95415145.57331131	84888632.74247685	34129210.781005315	36685268.64775675	19349898.087296102	45633007.93248879	42397078.651314795	86191156.79680239	41330855.69951876	38711975.17679474	25717066.89448468	107862782.41580473
61733130.91466902	26221817.929637875	108029595.2327358	96103175.85445994	33525294.728220016	67169008.68474488	82070680.7574087	43059041.77833086	23663293.803175993	7302707.216119267	7914218.383965076	34502065.68711941	49713915.34149913	36425600.26758924	40543926.67286608	120600596.64751115	19886177.379384775	76507639.0925937	95415145.57331131	84888632.74247685	34129210.781005315	36685268.64775675	19349898.087296102	45633007.93248879	35357017.94538549	86191156.79680239	41330855.69951876	38711975.17679474	25717066.89448468	103513091.78535381
61733130.91466902	26221817.929637875	108029595.2327358	96103175.85445994	33525294.728220016	67169008.68474488	82070680.7574087	43059041.77833086	23663293.803175993	7302707.216119267	7914218.383965076	34502065.68711941	49713915.34149913	36425600.26758924	40543926.67286608	120600596.64751115	19886177.379384775	76507639.0925937	95415145.57331131	84888632.74247685	30650190.95023469	36403571.58335348	18681882.63374041	45633007.93248879	35357017.94538549	86191156.79680239	41330855.69951876	38711975.17679474	23084992.53369771	103513091.78535381
61733130.91466902	17669024.699971728	108029595.2327358	89631023.57272564	33525294.728220016	67169008.68474488	82070680.7574087	43059041.77833086	23663293.803175993	7302707.216119267	7007380.343020942	34502065.68711941	49713915.34149913	36425600.26758924	40543926.67286608	120600596.64751115	19886177.379384775	76507639.0925937	95415145.57331131	84888632.74247685	30650190.95023469	36403571.58335348	18681882.63374041	45633007.93248879	35357017.94538549	86191156.79680239	41330855.69951876	38711975.17679474	23084992.53369771	103513091.78535381
61733130.91466902	17669024.699971728	100074641.04771633	69866405.33390534	33525294.728220016	60617972.51837226	82070680.7574087	43059041.77833086	10293155.651013114	7302707.216119267	7007380.343020942	34502065.68711941	49713915.34149913	36425600.26758924	40543926.67286608	120600596.64751115	19886177.379384775	76507639.0925937	95415145.57331131	84888632.74247685	30650190.95023469	36403571.58335348	18681882.63374041	45633007.93248879	35357017.94538549	86191156.79680239	41330855.69951876	38711975.17679474	23084992.53369771	92828614.90180106
57903754.05562907	17669024.699971728	100074641.04771633	69866405.33390534	33525294.728220016	33875245.21390266	82070680.7574087	43059041.77833086	10293155.651013114	7295571.96060789	5958588.462316146	34502065.68711941	49713915.34149913	36425600.26758924	31724490.057637315	120600596.64751115	19886177.379384775	76507639.0925937	95415145.57331131	84888632.74247685	30650190.95023469	36403571.58335348	18681882.63374041	44965044.47921032	35357017.94538549	84865143.81544408	41330855.69951876	38711975.17679474	23084992.53369771	92828614.90180106
57903754.05562907	17398413.596211843	100074641.04771633	69353774.3938959	32958494.562352333	33875245.21390266	82070680.7574087	43059041.77833086	10293155.651013114	7295571.96060789	5958588.462316146	34502065.68711941	49713915.34149913	28029397.026906952	31724490.057637315	120600596.64751115	19886177.379384775	76507639.0925937	76907051.30991794	84888632.74247685	30650190.95023469	11517100.414911063	18681882.63374041	42656533.95666736	35012715.9398961	84865143.81544408	41330855.69951876	38711975.17679474	23084992.53369771	92828614.90180106
57903754.05562907	17398413.596211843	100074641.04771633	69353774.3938959	32958494.562352333	33875245.21390266	82070680.7574087	38238982.00411242	10293155.651013114	7295571.96060789	5691560.634979286	34449144.205532126	49713915.34149913	28029397.026906952	31724490.057637315	120600596.64751115	19886177.379384775	69218818.4820659	75364656.80028167	84888632.74247685	30650190.95023469	11517100.414911063	18681882.63374041	42656533.95666736	35012715.9398961	84865143.81544408	41330855.69951876	38711975.17679474	23084992.53369771	75790505.50002971
49614849.37942343	17398413.596211843	100074641.04771633	69353774.3938959	27679674.065093603	33875245.21390266	82070680.7574087	38238982.00411242	10293155.651013114	7295571.96060789	5691560.634979286	34449144.205532126	49713915.34149913	28029397.026906952	28860967.2149573	120600596.64751115	19886177.379384775	69218818.4820659	56603444.30555949	84888632.74247685	30650190.95023469	11517100.414911063	18681882.63374041	42656533.95666736	35012715.9398961	84865143.81544408	41330855.69951876	38711975.17679474	23084992.53369771	75790505.50002971
49614849.37942343	17398413.596211843	100074641.04771633	69353774.3938959	25551755.905294888	33875245.21390266	80155599.11160176	38238982.00411242	10293155.651013114	6649426.630523514	5691560.634979286	29542338.100764077	49713915.34149913	28029397.026906952	24535036.934683334	120600596.64751115	19886177.379384775	69218818.4820659	56603444.30555949	84888632.74247685	30650190.95023469	11517100.414911063	18681882.63374041	42656533.95666736	35012715.9398961	84865143.81544408	41330855.69951876	38711975.17679474	23084992.53369771	75790505.50002971
47855361.76943781	17398413.596211843	100074641.04771633	69353774.3938959	25551755.905294888	33875245.21390266	80155599.11160176	38238982.00411242	10293155.651013114	6649426.630523514	5691560.634979286	29542338.100764077	49713915.34149913	28029397.026906952	24535036.934683334	112507876.6839765	19886177.379384775	69218818.4820659	56603444.30555949	84888632.74247685	30650190.95023469	11517100.414911063	18681882.63374041	42656533.95666736	35012715.9398961	84865143.81544408	41330855.69951876	38711975.17679474	23084992.53369771	75790505.50002971
47855361.76943781	16807721.347185727	100074641.04771633	69353774.3938959	25551755.905294888	32704474.96609923	80155599.11160176	38238982.00411242	10293155.651013114	6649426.630523514	5691560.634979286	29542338.100764077	49713915.34149913	28029397.026906952	24535036.934683334	112507876.6839765	19886177.379384775	69218818.4820659	56603444.30555949	84888632.74247685	30650190.95023469	11517100.414911063	18681882.63374041	42656533.95666736	35012715.9398961	84865143.81544408	41330855.69951876	38711975.17679474	23084992.53369771	75790505.50002971
47855361.76943781	16807721.347185727	100074641.04771633	69353774.3938959	23982976.35695514	32704474.96609923	80155599.11160176	38238982.00411242	10293155.651013114	6649426.630523514	5691560.634979286	29542338.100764077	49713915.34149913	28029397.026906952	24535036.934683334	112507876.6839765	19886177.379384775	69218818.4820659	56603444.30555949	84888632.74247685	30650190.95023469	11517100.414911063	18681882.63374041	42656533.95666736	35012715.9398961	84865143.81544408	41330855.69951876	38711975.17679474	22804275.45160091	75790505.50002971
47575451.39709082	16640324.990857167	100074641.04771633	67947238.85919505	21027067.729175843	32704474.96609923	80155599.11160176	38039815.494976886	10293155.651013114	6649426.630523514	5691560.634979286	29542338.100764077	49713915.34149913	28029397.026906952	24535036.934683334	112507876.6839765	19886177.379384775	69218818.4820659	56603444.30555949	84888632.74247685	30650190.95023469	11517100.414911063	18681882.63374041	42656533.95666736	35012715.9398961	84865143.81544408	40455891.77763856	31963053.297322374	22804275.45160091	75790505.50002971
47575451.39709082	12939985.798187612	100074641.04771633	67947238.85919505	21027067.729175843	32704474.96609923	80155599.11160176	38039815.494976886	10293155.651013114	6649426.630523514	5561104.286940103	29542338.100764077	49713915.34149913	28029397.026906952	24535036.934683334	105077533.63805878	19886177.379384775	69218818.4820659	56603444.30555949	84888632.74247685	30650190.95023469	11517100.414911063	18681882.63374041	42656533.95666736	35012715.9398961	84865143.81544408	40455891.77763856	31963053.297322374	22804275.45160091	75790505.50002971
47575451.39709082	12939985.798187612	90437536.36156258	67947238.85919505	21027067.729175843	32704474.96609923	66134294.52324779	38039815.494976886	10293155.651013114	6649426.630523514	5561104.286940103	29542338.100764077	49713915.34149913	28029397.026906952	24535036.934683334	105077533.63805878	19886177.379384775	69218818.4820659	56603444.30555949	84888632.74247685	13869522.64782508	11517100.414911063	18681882.63374041	42656533.95666736	35012715.9398961	84865143.81544408	36059024.45463521	31963053.297322374	22804275.45160091	75790505.50002971
47575451.39709082	12939985.798187612	90437536.36156258	67947238.85919505	20126069.25294385	27912823.484391738	66134294.52324779	38039815.494976886	10293155.651013114	6649426.630523514	4201630.794139865	29407760.803509492	49713915.34149913	28029397.026906952	24535036.934683334	105077533.63805878	19886177.379384775	63863948.636241995	56603444.30555949	84888632.74247685	13869522.64782508	11427694.582091734	17773779.935980234	42656533.95666736	34721308.74905724	84865143.81544408	36059024.45463521	31963053.297322374	22804275.45160091	75790505.50002971
40422596.45588672	12939985.798187612	80391855.60333043	67947238.85919505	20126069.25294385	27912823.484391738	66134294.52324779	38039815.494976886	10293155.651013114	6649426.630523514	4201630.794139865	29407760.803509492	49713915.34149913	28029397.026906952	24535036.934683334	105077533.63805878	19886177.379384775	63863948.636241995	56603444.30555949	84888632.74247685	9341253.930170214	11427694.582091734	17773779.935980234	42656533.95666736	34721308.74905724	84865143.81544408	31290035.934564468	31963053.297322374	22804275.45160091	75790505.50002971
40422596.45588672	12939985.798187612	80391855.60333043	67947238.85919505	20126069.25294385	27912823.484391738	66134294.52324779	36432014.68142498	10293155.651013114	6649426.630523514	4201630.794139865	29407760.803509492	49713915.34149913	28029397.026906952	24535036.934683334	105077533.63805878	19886177.379384775	63863948.636241995	56603444.30555949	84888632.74247685	9341253.930170214	10694982.186875587	17773779.935980234	42656533.95666736	34721308.74905724	84865143.81544408	31290035.934564468	31963053.297322374	22804275.45160091	75790505.50002971
36091314.36990763	12939985.798187612	80391855.60333043	66380581.48809133	20126069.25294385	27912823.484391738	66134294.52324779	36432014.68142498	10293155.651013114	5537474.754167976	4201630.794139865	29407760.803509492	49713915.34149913	22294518.74808058	24535036.934683334	105077533.63805878	19886177.379384775	59326588.43993162	55984611.33025975	69473830.0302285	9341253.930170214	10694982.186875587	17773779.935980234	42656533.95666736	34721308.74905724	81850269.37933938	31290035.934564468	31963053.297322374	22804275.45160091	75790505.50002971
36091314.36990763	12939985.798187612	80391855.60333043	66380581.48809133	20126069.25294385	27912823.484391738	66134294.52324779	36432014.68142498	10293155.651013114	5537474.754167976	4201630.794139865	29407760.803509492	49713915.34149913	22294518.74808058	24535036.934683334	105077533.63805878	19217817.514056712	59326588.43993162	55984611.33025975	51520407.107375786	9341253.930170214	10694982.186875587	17773779.935980234	35300831.4274275	34721308.74905724	69628523.76686664	31290035.934564468	31963053.297322374	22804275.45160091	75790505.50002971
36091314.36990763	12939985.798187612	80391855.60333043	66380581.48809133	20126069.25294385	27912823.484391738	66134294.52324779	35762103.02070489	10293155.651013114	5485406.54251196	4201630.794139865	29407760.803509492	49713915.34149913	22294518.74808058	24535036.934683334	105077533.63805878	19195646.912937824	59326588.43993162	55984611.33025975	51520407.107375786	9341253.930170214	10694982.186875587	17773779.935980234	35300831.4274275	34721308.74905724	69628523.76686664	25376664.49072059	31963053.297322374	22762627.84477165	75790505.50002971
36091314.36990763	12939985.798187612	80391855.60333043	66380581.48809133	20126069.25294385	27912823.484391738	66134294.52324779	35762103.02070489	10293155.651013114	5485406.54251196	3988643.5043849014	29407760.803509492	49713915.34149913	22294518.74808058	24535036.934683334	100099239.68605117	19195646.912937824	59326588.43993162	55984611.33025975	50282627.82657757	9341253.930170214	10694982.186875587	16309783.502056966	35300831.4274275	34721308.74905724	69628523.76686664	25376664.49072059	31963053.297322374	22762627.84477165	75790505.50002971
19290101.746997997	12939985.798187612	80391855.60333043	66380581.48809133	20126069.25294385	27912823.484391738	66134294.52324779	35762103.02070489	10293155.651013114	5485406.54251196	3988643.5043849014	29407760.803509492	49713915.34149913	21196249.196754474	24535036.934683334	100099239.68605117	19195646.912937824	57668515.9957698	55984611.33025975	50282627.82657757	7475767.192037132	10694982.186875587	16309783.502056966	35300831.4274275	32466603.410680905	69628523.76686664	25376664.49072059	31963053.297322374	22762627.84477165	75790505.50002971
19290101.746997997	12939985.798187612	80391855.60333043	66380581.48809133	20126069.25294385	27912823.484391738	65861046.175904274	35762103.02070489	10293155.651013114	5485406.54251196	3488554.619647269	28418929.48660292	49713915.34149913	21196249.196754474	24535036.934683334	100099239.68605117	19195646.912937824	57668515.9957698	55984611.33025975	50282627.82657757	6434335.238947547	8493746.227061655	16309783.502056966	35300831.4274275	26613892.400112767	62074073.07151243	25376664.49072059	31963053.297322374	22762627.84477165	43446485.96100076
19290101.746997997	12939985.798187612	80391855.60333043	66380581.48809133	20126069.25294385	27912823.484391738	65861046.175904274	35762103.02070489	9577815.367165968	5485406.54251196	3488554.619647269	28418929.48660292	49713915.34149913	21196249.196754474	24535036.934683334	100099239.68605117	19195646.912937824	57668515.9957698	37281568.48129211	50282627.82657757	6434335.238947547	8493746.227061655	15940189.434063045	35057381.561903365	26613892.400112767	62074073.07151243	25376664.49072059	14608986.347097952	22762627.84477165	41774938.39990677
19290101.746997997	12939985.798187612	80391855.60333043	66380581.48809133	20126069.25294385	27912823.484391738	65861046.175904274	35762103.02070489	9577815.367165968	5485406.54251196	2623729.1662521414	28277694.767052114	49713915.34149913	21196249.196754474	24535036.934683334	100099239.68605117	19195646.912937824	57668515.9957698	37281568.48129211	50282627.82657757	5147495.189467683	8493746.227061655	15940189.434063045	31111310.45351023	22956265.812665693	52520394.771096125	25376664.49072059	14608986.347097952	22369329.903124247	41774938.39990677
17870386.60641179	12939985.798187612	58655796.250272766	66380581.48809133	17086334.90473763	27912823.484391738	65861046.175904274	26485829.278501324	9577815.367165968	5485406.54251196	2623729.1662521414	28277694.767052114	49713915.34149913	21196249.196754474	24535036.934683334	100099239.68605117	19195646.912937824	40223396.31390811	37281568.48129211	50282627.82657757	5147495.189467683	8493746.227061655	15894499.256978607	29646036.620079912	22956265.812665693	52520394.771096125	25376664.49072059	14608986.347097952	22369329.903124247	41774938.39990677
17870386.60641179	12939985.798187612	56806163.47501574	66380581.48809133	16436633.017527543	27912823.484391738	65861046.175904274	24188605.504432775	9577815.367165968	5485406.54251196	2623729.1662521414	28277694.767052114	49713915.34149913	21196249.196754474	24535036.934683334	100099239.68605117	19195646.912937824	40223396.31390811	37281568.48129211	50282627.82657757	5147495.189467683	8493746.227061655	15894499.256978607	28196752.922430955	19213306.04874325	52520394.771096125	23600882.10823603	14608986.347097952	22369329.903124247	41774938.39990677
17870386.60641179	12939985.798187612	56806163.47501574	66380581.48809133	16436633.017527543	27912823.484391738	65861046.175904274	24188605.504432775	9577815.367165968	4100781.0871127914	2623729.1662521414	28277694.767052114	49713915.34149913	21196249.196754474	24535036.934683334	100099239.68605117	19195646.912937824	40223396.31390811	37281568.48129211	50282627.82657757	5147495.189467683	8493746.227061655	15894499.256978607	28196752.922430955	19213306.04874325	52520394.771096125	23600882.10823603	14608986.347097952	22104987.005586743	41774938.39990677
17870386.60641179	12939985.798187612	56806163.47501574	66380581.48809133	16436633.017527543	27912823.484391738	28476833.85992015	24188605.504432775	9577815.367165968	4100781.0871127914	2623729.1662521414	28277694.767052114	48260994.54478414	21196249.196754474	24535036.934683334	100099239.68605117	19195646.912937824	40223396.31390811	37281568.48129211	48298063.48112039	5147495.189467683	8493746.227061655	15894499.256978607	28196752.922430955	19213306.04874325	52520394.771096125	23600882.10823603	14608986.347097952	19613371.36695467	41774938.39990677
17870386.60641179	12939985.798187612	56806163.47501574	66380581.48809133	16436633.017527543	27912823.484391738	28476833.85992015	24188605.504432775	9577815.367165968	4100781.0871127914	2623729.1662521414	28277694.767052114	48260994.54478414	21196249.196754474	22149016.449973974	100099239.68605117	19195646.912937824	40223396.31390811	37281568.48129211	48298063.48112039	5147495.189467683	8493746.227061655	15894499.256978607	27809912.80124724	19213306.04874325	52520394.771096125	23260471.49140193	14608986.347097952	19613371.36695467	41774938.39990677
17870386.60641179	12939985.798187612	56806163.47501574	41236374.661997944	16436633.017527543	25342794.168745875	17596771.598797914	21904371.980129566	9577815.367165968	4100781.0871127914	1630219.6775711335	28277694.767052114	48260994.54478414	21196249.196754474	22149016.449973974	87641018.75914371	19195646.912937824	40223396.31390811	37281568.48129211	48298063.48112039	5147495.189467683	8493746.227061655	15894499.256978607	26191933.860457804	19213306.04874325	52520394.771096125	23260471.49140193	14608986.347097952	18363004.06513858	41774938.39990677
17870386.60641179	12939985.798187612	56806163.47501574	34405764.93254572	16436633.017527543	25342794.168745875	17596771.598797914	21904371.980129566	9577815.367165968	4100781.0871127914	1630219.6775711335	28277694.767052114	48260994.54478414	21196249.196754474	22149016.449973974	87641018.75914371	19195646.912937824	40223396.31390811	37281568.48129211	48298063.48112039	5147495.189467683	8493746.227061655	15894499.256978607	26191933.860457804	17889744.670681067	52520394.771096125	23260471.49140193	14608986.347097952	16494078.568391018	40293952.774637364
17870386.60641179	12939985.798187612	56806163.47501574	34405764.93254572	16436633.017527543	18188587.924182996	17596771.598797914	19823793.70612113	9509568.005656777	4100781.0871127914	1630219.6775711335	28277694.767052114	48260994.54478414	21196249.196754474	22149016.449973974	87641018.75914371	19195646.912937824	40223396.31390811	37281568.48129211	48298063.48112039	5147495.189467683	8493746.227061655	15894499.256978607	26191933.860457804	17889744.670681067	48860866.484333456	23260471.49140193	14608986.347097952	16494078.568391018	40293952.774637364
17870386.60641179	12939985.798187612	47356954.4730636	34405764.93254572	16436633.017527543	18188587.924182996	17596771.598797914	19823793.70612113	9509568.005656777	4100781.0871127914	1630219.6775711335	28277694.767052114	48260994.54478414	21196249.196754474	22149016.449973974	87641018.75914371	19195646.912937824	40223396.31390811	37281568.48129211	48298063.48112039	5147495.189467683	8493746.227061655	15894499.256978607	26191933.860457804	17889744.670681067	48860866.484333456	23260471.49140193	14608986.347097952	16494078.568391018	36025011.55706991
17870386.60641179	12191192.757025288	47356954.4730636	34405764.93254572	16436633.017527543	18188587.924182996	17596771.598797914	19823793.70612113	9509568.005656777	4100781.0871127914	1380514.712421645	28277694.767052114	48260994.54478414	21196249.196754474	22149016.449973974	87641018.75914371	19195646.912937824	40223396.31390811	37143238.163544044	48298063.48112039	5147495.189467683	8493746.227061655	15894499.256978607	26191933.860457804	17889744.670681067	48860866.484333456	23260471.49140193	13801980.223754222	16494078.568391018	36025011.55706991
17870386.60641179	12191192.757025288	47356954.4730636	34405764.93254572	15662714.91427444	17807191.085079852	17596771.598797914	19823793.70612113	9471520.540025968	4100781.0871127914	1380514.712421645	28277694.767052114	48260994.54478414	21196249.196754474	22149016.449973974	85712716.29618813	19195646.912937824	40223396.31390811	37143238.163544044	48298063.48112039	5147495.189467683	8493746.227061655	15744453.119130522	26191933.860457804	17889744.670681067	48860866.484333456	22266954.2583482	13801980.223754222	16494078.568391018	36025011.55706991
17870386.60641179	12191192.757025288	47356954.4730636	31436398.112334717	15662714.91427444	17807191.085079852	17596771.598797914	19823793.70612113	9471520.540025968	4100781.0871127914	1380514.712421645	23312351.888281964	48260994.54478414	20629563.79320491	22149016.449973974	85712716.29618813	19195646.912937824	40223396.31390811	34527294.05411106	48298063.48112039	5147495.189467683	8493746.227061655	15744453.119130522	26191933.860457804	14191149.843750883	48860866.484333456	22266954.2583482	13801980.223754222	16494078.568391018	36025011.55706991
17870386.60641179	12191192.757025288	47356954.4730636	31436398.112334717	15548526.533847818	17807191.085079852	17596771.598797914	19823793.70612113	9471520.540025968	4100781.0871127914	1380514.712421645	23312351.888281964	48260994.54478414	20629563.79320491	22149016.449973974	77698473.70814379	19195646.912937824	38787331.96642921	34527294.05411106	45410614.81810294	5147495.189467683	8493746.227061655	15744453.119130522	26191933.860457804	14191149.843750883	48860866.484333456	19492743.096962404	13801980.223754222	15307014.851004222	36025011.55706991
17870386.60641179	12191192.757025288	47356954.4730636	31436398.112334717	15548526.533847818	17807191.085079852	17596771.598797914	18930890.311496947	9471520.540025968	4100781.0871127914	1380514.712421645	23312351.888281964	48260994.54478414	20629563.79320491	22149016.449973974	77698473.70814379	19195646.912937824	38787331.96642921	33687080.61892654	41143661.949978404	5147495.189467683	8493746.227061655	15302470.848414384	24444428.9735977	14191149.843750883	48860866.484333456	18452433.504790027	13801980.223754222	15307014.851004222	36025011.55706991
9103854.139416007	12191192.757025288	47356954.4730636	31436398.112334717	14213597.292545175	17807191.085079852	17596771.598797914	18930890.311496947	7312866.393551988	4100781.0871127914	1380514.712421645	23312351.888281964	48260994.54478414	20629563.79320491	22149016.449973974	77698473.70814379	19195646.912937824	38787331.96642921	33687080.61892654	41143661.949978404	5147495.189467683	8493746.227061655	15302470.848414384	24444428.9735977	14191149.843750883	48860866.484333456	18452433.504790027	13801980.223754222	15307014.851004222	36025011.55706991
9103854.139416007	12191192.757025288	47356954.4730636	31436398.112334717	14213597.292545175	15120891.911614437	17596771.598797914	18930890.311496947	7312866.393551988	3568686.7417639038	1380514.712421645	23312351.888281964	48260994.54478414	20629563.79320491	17976346.351584703	77698473.70814379	19195646.912937824	38787331.96642921	30913959.696598392	41143661.949978404	5147495.189467683	8493746.227061655	15302470.848414384	24444428.9735977	14191149.843750883	48860866.484333456	18452433.504790027	13801980.223754222	15307014.851004222	36025011.55706991
9103854.139416007	12191192.757025288	47356954.4730636	31436398.112334717	14213597.292545175	15120891.911614437	17596771.598797914	18930890.311496947	7312866.393551988	2335554.0320454454	1380514.712421645	21319491.562317207	48260994.54478414	20629563.79320491	17976346.351584703	77698473.70814379	19195646.912937824	38787331.96642921	30913959.696598392	41143661.949978404	5147495.189467683	7967523.428545038	15302470.848414384	24444428.9735977	14191149.843750883	48860866.484333456	17287476.111132134	13801980.223754222	15307014.851004222	36025011.55706991
9103854.139416007	12191192.757025288	47356954.4730636	28350519.944273528	14213597.292545175	14417229.464242289	17596771.598797914	18930890.311496947	7312866.393551988	2335554.0320454454	1380514.712421645	21319491.562317207	44835046.42876641	20629563.79320491	17976346.351584703	61310821.65843096	19195646.912937824	38787331.96642921	29233375.0615819	41143661.949978404	5147495.189467683	7967523.428545038	14430976.86684612	24444428.9735977	14191149.843750883	48860866.484333456	17287476.111132134	13801980.223754222	15307014.851004222	36025011.55706991
9103854.139416007	12191192.757025288	47356954.4730636	23673727.058440153	10566499.308272872	14417229.464242289	17596771.598797914	15878459.300042165	7312866.393551988	1796640.5198040674	1380514.712421645	21319491.562317207	44835046.42876641	20629563.79320491	17976346.351584703	61310821.65843096	19195646.912937824	38787331.96642921	29233375.0615819	41143661.949978404	5147495.189467683	7967523.428545038	14430976.86684612	22587349.232195172	14191149.843750883	48860866.484333456	17287476.111132134	13801980.223754222	15307014.851004222	36025011.55706991
9103854.139416007	12191192.757025288	41198338.70090263	23673727.058440153	10566499.308272872	14417229.464242289	17596771.598797914	15878459.300042165	7312866.393551988	1796640.5198040674	1380514.712421645	21319491.562317207	42683104.60503511	20629563.79320491	17976346.351584703	61310821.65843096	16898483.71748132	38787331.96642921	29233375.0615819	41143661.949978404	5147495.189467683	7967523.428545038	14430976.86684612	22587349.232195172	13283500.051885871	48860866.484333456	17287476.111132134	13801980.223754222	15307014.851004222	36025011.55706991
9103854.139416007	12191192.757025288	41198338.70090263	23673727.058440153	10566499.308272872	14417229.464242289	17596771.598797914	15878459.300042165	6943274.490884065	1796640.5198040674	1380514.712421645	21319491.562317207	34610002.36358745	20629563.79320491	17976346.351584703	61116799.170940086	16898483.71748132	38787331.96642921	29233375.0615819	41143661.949978404	5147495.189467683	7967523.428545038	14430976.86684612	22587349.232195172	13283500.051885871	48860866.484333456	17287476.111132134	13801980.223754222	15307014.851004222	36025011.55706991
9103854.139416007	12191192.757025288	41198338.70090263	23673727.058440153	10566499.308272872	14417229.464242289	17596771.598797914	15878459.300042165	6943274.490884065	1796640.5198040674	1380514.712421645	21319491.562317207	18552536.49075434	20629563.79320491	17976346.351584703	61116799.170940086	14249828.242430098	38787331.96642921	29233375.0615819	29869321.078344967	5147495.189467683	7967523.428545038	14430976.86684612	18689141.914272923	13283500.051885871	48860866.484333456	17287476.111132134	13801980.223754222	15307014.851004222	36025011.55706991
9103854.139416007	12191192.757025288	41198338.70090263	23673727.058440153	9223525.75789182	14417229.464242289	17596771.598797914	15878459.300042165	6943274.490884065	1650365.0494871521	1380514.712421645	21319491.562317207	18552536.49075434	20629563.79320491	17976346.351584703	61116799.170940086	14249828.242430098	38787331.96642921	28852139.07621897	29869321.078344967	5147495.189467683	7967523.428545038	13458663.602831187	18689141.914272923	13283500.051885871	48860866.484333456	17287476.111132134	13801980.223754222	12631992.684859736	36025011.55706991
9103854.139416007	12191192.757025288	41198338.70090263	23673727.058440153	9223525.75789182	14417229.464242289	17596771.598797914	15878459.300042165	6943274.490884065	1650365.0494871521	1371038.175002221	21319491.562317207	18552536.49075434	20629563.79320491	17976346.351584703	61116799.170940086	14249828.242430098	38787331.96642921	24849054.053056553	29869321.078344967	5147495.189467683	7967523.428545038	13458663.602831187	18689141.914272923	13283500.051885871	48860866.484333456	17287476.111132134	12413024.434006423	11757679.258528242	36025011.55706991
9103854.139416007	12191192.757025288	41198338.70090263	21932648.4118085	9223525.75789182	14417229.464242289	15737010.99111982	15878459.300042165	6943274.490884065	1650365.0494871521	1371038.175002221	21319491.562317207	18552536.49075434	20629563.79320491	17976346.351584703	61116799.170940086	14249828.242430098	38787331.96642921	24849054.053056553	29869321.078344967	5147495.189467683	6938044.22473415	13458663.602831187	14441419.2933374	12367678.997063966	44601388.19519797	17287476.111132134	12413024.434006423	11757679.258528242	36025011.55706991
9103854.139416007	9098584.903777808	31606779.141424514	21932648.4118085	9223525.75789182	14417229.464242289	15737010.99111982	15878459.300042165	6943274.490884065	1650365.0494871521	1371038.175002221	21319491.562317207	18552536.49075434	20629563.79320491	17976346.351584703	61116799.170940086	14249828.242430098	38787331.96642921	24849054.053056553	29869321.078344967	5147495.189467683	6938044.22473415	13458663.602831187	14441419.2933374	12367678.997063966	44601388.19519797	17287476.111132134	12413024.434006423	11757679.258528242	36025011.55706991
9103854.139416007	9098584.903777808	31606779.141424514	21932648.4118085	9223525.75789182	13281015.216432082	15737010.99111982	13688675.115672166	6943274.490884065	1650365.0494871521	1371038.175002221	21319491.562317207	18552536.49075434	19891821.78646318	17976346.351584703	61116799.170940086	14249828.242430098	38280711.1993193	24849054.053056553	29869321.078344967	5147495.189467683	6938044.22473415	13458663.602831187	14441419.2933374	12367678.997063966	44601388.19519797	17287476.111132134	12413024.434006423	11757679.258528242	36025011.55706991
9103854.139416007	9098584.903777808	31606779.141424514	19440854.219479814	9223525.75789182	13281015.216432082	15737010.99111982	13688675.115672166	6943274.490884065	1650365.0494871521	1371038.175002221	21319491.562317207	17293852.626040537	19891821.78646318	17976346.351584703	60998503.82619481	14249828.242430098	38280711.1993193	24849054.053056553	29869321.078344967	5147495.189467683	6938044.22473415	13458663.602831187	14441419.2933374	12367678.997063966	20158566.027004562	17287476.111132134	12413024.434006423	11757679.258528242	32179609.90257717
9103854.139416007	9098584.903777808	25604941.485009607	19440854.219479814	8776196.25982653	12795593.369374763	15737010.99111982	13688675.115672166	6943274.490884065	1650365.0494871521	1371038.175002221	21319491.562317207	17293852.626040537	19891821.78646318	17224473.540735237	60998503.82619481	14249828.242430098	38280711.1993193	24849054.053056553	29869321.078344967	5107209.455436733	6938044.22473415	13458663.602831187	14441419.2933374	12367678.997063966	20158566.027004562	15798795.773240244	12413024.434006423	10800532.14945459	32179609.90257717
9103854.139416007	9098584.903777808	25604941.485009607	19440854.219479814	8776196.25982653	12795593.369374763	15737010.99111982	13688675.115672166	6943274.490884065	1650365.0494871521	1371038.175002221	20733787.962291904	17293852.626040537	19891821.78646318	17224473.540735237	60998503.82619481	14249828.242430098	38280711.1993193	24849054.053056553	28993954.468742523	5107209.455436733	6938044.22473415	13458663.602831187	14441419.2933374	9824929.697918084	20158566.027004562	15798795.773240244	12413024.434006423	10800532.14945459	32179609.90257717
9103854.139416007	9098584.903777808	25604941.485009607	19440854.219479814	8776196.25982653	12795593.369374763	14656687.36982618	13688675.115672166	6943274.490884065	1650365.0494871521	1371038.175002221	20733787.962291904	13994314.55582793	19891821.78646318	17224473.540735237	60998503.82619481	14249828.242430098	36998036.15816341	24849054.053056553	28993954.468742523	5107209.455436733	6938044.22473415	13458663.602831187	14441419.2933374	9824929.697918084	18044153.412612256	15798795.773240244	11769479.326112403	10800532.14945459	32179609.90257717
9103854.139416007	9098584.903777808	25604941.485009607	19440854.219479814	8776196.25982653	12795593.369374763	14656687.36982618	13688675.115672166	6943274.490884065	1650365.0494871521	1371038.175002221	20733787.962291904	13994314.55582793	19891821.78646318	14832313.726822587	60998503.82619481	14249828.242430098	36998036.15816341	24849054.053056553	28993954.468742523	5107209.455436733	6938044.22473415	13458663.602831187	14441419.2933374	9824929.697918084	18044153.412612256	15798795.773240244	11769479.326112403	10800532.14945459	32179609.90257717
9103854.139416007	9098584.903777808	25604941.485009607	19440854.219479814	8352786.399464094	11453858.336522771	14656687.36982618	13688675.115672166	6943274.490884065	1650365.0494871521	1371038.175002221	20733787.962291904	10414855.36869797	19891821.78646318	14832313.726822587	57670754.56313415	14249828.242430098	36998036.15816341	24849054.053056553	28993954.468742523	5107209.455436733	6938044.22473415	13458663.602831187	14441419.2933374	9824929.697918084	18044153.412612256	15798795.773240244	11769479.326112403	10800532.14945459	31825748.43209799
9065747.95257133	9098584.903777808	25361796.621935934	19440854.219479814	8321013.561305955	11453858.336522771	14656687.36982618	13688675.115672166	6943274.490884065	1650365.0494871521	1371038.175002221	18062007.59581921	10414855.36869797	19891821.78646318	14832313.726822587	54129797.53820771	14249828.242430098	36998036.15816341	24849054.053056553	28486588.09687983	5107209.455436733	6938044.22473415	13458663.602831187	14441419.2933374	9824929.697918084	18044153.412612256	15798795.773240244	11769479.326112403	10800532.14945459	29794938.28883483
9065747.95257133	9098584.903777808	25361796.621935934	19440854.219479814	8107935.8815069515	10368995.941091856	14656687.36982618	13688675.115672166	6943274.490884065	1650365.0494871521	1371038.175002221	17721487.440826114	10414855.36869797	19891821.78646318	14832313.726822587	54129797.53820771	14249828.242430098	36998036.15816341	24849054.053056553	28486588.09687983	5107209.455436733	6938044.22473415	13458663.602831187	6643463.111161871	9824929.697918084	18044153.412612256	15798795.773240244	9527554.717862234	10800532.14945459	29794938.28883483
9065747.95257133	9098584.903777808	25361796.621935934	19440854.219479814	8107935.8815069515	10368995.941091856	14656687.36982618	13688675.115672166	6943274.490884065	1650365.0494871521	1371038.175002221	17721487.440826114	10414855.36869797	16729849.783622444	14832313.726822587	54129797.53820771	14249828.242430098	32615690.190522194	24849054.053056553	25198051.0296236	5107209.455436733	6938044.22473415	13458663.602831187	6643463.111161871	9824929.697918084	18044153.412612256	15798795.773240244	8378514.031437431	10800532.14945459	29794938.28883483
9065747.95257133	9098584.903777808	17521459.609959956	19440854.219479814	8107935.8815069515	9835554.417491399	14656687.36982618	12193137.492881792	6943274.490884065	1650365.0494871521	1371038.175002221	17534638.688842244	10414855.36869797	16729849.783622444	14832313.726822587	54129797.53820771	14249828.242430098	32615690.190522194	24849054.053056553	25198051.0296236	5107209.455436733	6938044.22473415	13458663.602831187	6643463.111161871	9459317.477619939	18044153.412612256	10813841.198842216	8378514.031437431	10800532.14945459	29531626.13736296
9065747.95257133	9098584.903777808	17521459.609959956	19440854.219479814	8107935.8815069515	9835554.417491399	14656687.36982618	12193137.492881792	6943274.490884065	1650365.0494871521	1371038.175002221	17534638.688842244	9770808.279699929	16729849.783622444	14832313.726822587	54129797.53820771	11596532.375414057	32615690.190522194	24849054.053056553	25198051.0296236	4544201.014639763	6938044.22473415	13458663.602831187	6511661.868126389	9459317.477619939	18044153.412612256	10813841.198842216	8378514.031437431	10800532.14945459	29531626.13736296
9065747.95257133	9098584.903777808	17521459.609959956	19440854.219479814	8107935.8815069515	9835554.417491399	14656687.36982618	12193137.492881792	6943274.490884065	1287338.4862512255	1371038.175002221	17534638.688842244	9770808.279699929	16729849.783622444	14349788.95809083	54129797.53820771	11596532.375414057	32615690.190522194	23196742.281997368	25198051.0296236	4544201.014639763	6938044.22473415	13458663.602831187	5556153.8088339055	9459317.477619939	17942060.654784255	10813841.198842216	8378514.031437431	10800532.14945459	29531626.13736296
9065747.95257133	6825132.164559689	17065794.79410311	17951936.057647455	7454565.652059074	9835554.417491399	14656687.36982618	12193137.492881792	6943274.490884065	1287338.4862512255	1371038.175002221	17534638.688842244	9770808.279699929	16729849.783622444	13928200.060519822	35151244.39934209	11596532.375414057	32615690.190522194	23196742.281997368	25198051.0296236	4544201.014639763	6938044.22473415	13458663.602831187	5556153.8088339055	9459317.477619939	17942060.654784255	10813841.198842216	8378514.031437431	10218382.637449758	29531626.13736296
9065747.95257133	6825132.164559689	17065794.79410311	17951936.057647455	7454565.652059074	9835554.417491399	14656687.36982618	12193137.492881792	6735734.420732543	1287338.4862512255	1371038.175002221	17073737.195156764	9770808.279699929	16729849.783622444	13928200.060519822	35151244.39934209	11596532.375414057	28967089.546307676	20904622.753399275	25198051.0296236	4544201.014639763	3713153.1645260747	10967140.67011934	5556153.8088339055	9459317.477619939	17942060.654784255	7446081.207738222	8378514.031437431	10218382.637449758	19182794.172439184
9065747.95257133	6825132.164559689	17065794.79410311	16330914.61396023	7454565.652059074	9835554.417491399	14656687.36982618	12193137.492881792	6602236.467091763	1287338.4862512255	1217749.3032912284	15014471.436447537	9770808.279699929	16729849.783622444	12395040.50909001	35151244.39934209	11596532.375414057	28967089.546307676	20904622.753399275	25198051.0296236	4544201.014639763	3713153.1645260747	10967140.67011934	5556153.8088339055	9011228.556150494	17942060.654784255	7446081.207738222	8378514.031437431	10218382.637449758	19182794.172439184
9065747.95257133	6825132.164559689	17065794.79410311	16330914.61396023	7454565.652059074	9835554.417491399	14582339.452688549	12193137.492881792	5890711.614941483	1287338.4862512255	1217749.3032912284	15014471.436447537	9770808.279699929	15685626.03851916	12395040.50909001	35151244.39934209	11596532.375414057	28967089.546307676	20904622.753399275	25198051.0296236	4544201.014639763	3713153.1645260747	10967140.67011934	5556153.8088339055	9011228.556150494	17942060.654784255	7446081.207738222	8378514.031437431	10218382.637449758	19182794.172439184
9065747.95257133	6825132.164559689	17065794.79410311	16330914.61396023	7454565.652059074	9835554.417491399	14582339.452688549	12193137.492881792	5619217.41113697	1287338.4862512255	1217749.3032912284	14187084.50960295	9770808.279699929	15685626.03851916	12395040.50909001	35151244.39934209	11596532.375414057	28967089.546307676	20904622.753399275	25198051.0296236	4544201.014639763	3713153.1645260747	10967140.67011934	5556153.8088339055	9011228.556150494	17942060.654784255	7446081.207738222	8378514.031437431	10218382.637449758	17408317.829502057
9065747.95257133	6825132.164559689	17065794.79410311	16330914.61396023	7454565.652059074	9835554.417491399	14582339.452688549	12193137.492881792	5011867.712627367	1287338.4862512255	1217749.3032912284	14187084.50960295	9770808.279699929	15685626.03851916	12395040.50909001	35151244.39934209	11596532.375414057	28967089.546307676	20904622.753399275	24113336.589367874	4544201.014639763	3713153.1645260747	10967140.67011934	5556153.8088339055	8282207.410495817	17942060.654784255	7446081.207738222	8378514.031437431	10218382.637449758	17408317.829502057
9065747.95257133	6825132.164559689	17065794.79410311	16330914.61396023	7210283.946493524	9835554.417491399	12132345.94409587	12193137.492881792	4740841.842674949	1287338.4862512255	1217749.3032912284	14187084.50960295	9770808.279699929	15685626.03851916	12395040.50909001	35151244.39934209	11596532.375414057	27602143.065156695	20904622.753399275	24113336.589367874	4348031.592092298	3713153.1645260747	10568938.165324852	5556153.8088339055	8282207.410495817	15499348.494007263	7446081.207738222	8378514.031437431	10218382.637449758	17408317.829502057
9065747.95257133	6825132.164559689	15607000.34847315	13265404.533943139	7210283.946493524	9835554.417491399	12132345.94409587	12193137.492881792	4740841.842674949	1223433.0742660319	1217749.3032912284	14187084.50960295	9770808.279699929	15685626.03851916	12395040.50909001	35151244.39934209	11596532.375414057	27602143.065156695	20904622.753399275	21743615.007534537	4348031.592092298	3713153.1645260747	10568938.165324852	5556153.8088339055	8282207.410495817	14501304.025503274	7446081.207738222	8089703.129263489	10218382.637449758	17408317.829502057
9065747.95257133	6825132.164559689	15607000.34847315	13265404.533943139	7210283.946493524	9835554.417491399	12132345.94409587	12193137.492881792	4740841.842674949	1223433.0742660319	1217749.3032912284	14187084.50960295	9770808.279699929	15685626.03851916	12395040.50909001	35151244.39934209	11596532.375414057	27602143.065156695	20904622.753399275	21743615.007534537	4348031.592092298	2972625.7584972032	10568938.165324852	5459142.3677169895	8282207.410495817	14501304.025503274	7446081.207738222	8089703.129263489	10218382.637449758	17408317.829502057
9065747.95257133	6825132.164559689	15607000.34847315	12688569.39757318	7210283.946493524	9835554.417491399	12132345.94409587	12193137.492881792	4740841.842674949	1223433.0742660319	1217749.3032912284	14187084.50960295	9770808.279699929	15685626.03851916	12395040.50909001	35151244.39934209	11364374.906438628	27602143.065156695	20904622.753399275	21743615.007534537	4348031.592092298	2972625.7584972032	10568938.165324852	5459142.3677169895	8282207.410495817	14501304.025503274	6870603.191411891	8089703.129263489	10218382.637449758	17408317.829502057
9065747.95257133	6825132.164559689	15607000.34847315	12688569.39757318	7210283.946493524	9835554.417491399	12132345.94409587	12193137.492881792	4740841.842674949	1223433.0742660319	1217749.3032912284	14187084.50960295	9770808.279699929	15685626.03851916	12395040.50909001	35151244.39934209	11364374.906438628	27602143.065156695	20904622.753399275	21743615.007534537	4348031.592092298	2775164.5894887103	9857884.055843187	5459142.3677169895	8282207.410495817	14501304.025503274	6870603.191411891	8089703.129263489	10218382.637449758	17408317.829502057
9065747.95257133	6825132.164559689	15607000.34847315	12688569.39757318	7210283.946493524	9835554.417491399	12132345.94409587	12193137.492881792	4740841.842674949	1223433.0742660319	1217749.3032912284	14187084.50960295	9770808.279699929	15685626.03851916	12395040.50909001	35151244.39934209	11364374.906438628	27602143.065156695	20904622.753399275	21743615.007534537	4348031.592092298	2775164.5894887103	9857884.055843187	5459142.3677169895	8282207.410495817	14501304.025503274	6870603.191411891	7112157.639632578	10218382.637449758	17408317.829502057
9065747.95257133	6825132.164559689	15206435.080229225	12688569.39757318	7210283.946493524	9835554.417491399	12132345.94409587	12193137.492881792	4740841.842674949	1223433.0742660319	1217749.3032912284	14083730.205725921	9770808.279699929	15685626.03851916	12395040.50909001	35151244.39934209	11364374.906438628	27602143.065156695	20368702.856369726	21743615.007534537	4348031.592092298	2775164.5894887103	9857884.055843187	5459142.3677169895	8282207.410495817	14501304.025503274	6870603.191411891	7112157.639632578	10218382.637449758	17408317.829502057
9065747.95257133	6825132.164559689	15206435.080229225	10687108.790280925	7210283.946493524	9835554.417491399	12132345.94409587	12193137.492881792	4740841.842674949	1223433.0742660319	1217749.3032912284	14083730.205725921	9770808.279699929	15685626.03851916	12395040.50909001	35151244.39934209	11364374.906438628	27602143.065156695	18727482.31091478	20012113.08052665	4348031.592092298	2775164.5894887103	9857884.055843187	5459142.3677169895	8282207.410495817	14501304.025503274	6870603.191411891	7112157.639632578	10218382.637449758	17408317.829502057
9065747.95257133	6825132.164559689	13602620.309844464	10687108.790280925	7210283.946493524	9835554.417491399	12132345.94409587	12193137.492881792	4740841.842674949	1223433.0742660319	1217749.3032912284	12982951.088329243	9770808.279699929	15685626.03851916	12395040.50909001	35151244.39934209	11364374.906438628	27602143.065156695	18727482.31091478	20012113.08052665	4348031.592092298	2775164.5894887103	9857884.055843187	5459142.3677169895	8282207.410495817	14501304.025503274	6870603.191411891	7112157.639632578	10218382.637449758	17408317.829502057
9065747.95257133	6825132.164559689	13602620.309844464	10687108.790280925	6744507.963209535	9835554.417491399	12132345.94409587	12193137.492881792	4740841.842674949	1223433.0742660319	1217749.3032912284	12982951.088329243	9770808.279699929	15685626.03851916	11581362.497438613	35151244.39934209	11364374.906438628	27602143.065156695	13472199.207326096	20012113.08052665	4348031.592092298	2775164.5894887103	9857884.055843187	5459142.3677169895	8282207.410495817	14501304.025503274	6870603.191411891	7052194.022436837	9228761.10865257	17408317.829502057
9065747.95257133	5903276.119184741	13602620.309844464	10687108.790280925	6744507.963209535	9835554.417491399	12132345.94409587	12193137.492881792	4366663.7055045	1223433.0742660319	1217749.3032912284	12982951.088329243	9770808.279699929	15685626.03851916	11581362.497438613	35151244.39934209	10573967.003917111	27602143.065156695	13472199.207326096	19611332.482168224	4348031.592092298	2775164.5894887103	9857884.055843187	5459142.3677169895	8282207.410495817	14501304.025503274	6870603.191411891	7052194.022436837	9228761.10865257	17408317.829502057
9065747.95257133	5903276.119184741	12443903.781030249	10687108.790280925	6744507.963209535	9835554.417491399	12132345.94409587	12193137.492881792	4366663.7055045	1223433.0742660319	1217749.3032912284	11771650.19888378	9770808.279699929	15685626.03851916	11581362.497438613	35151244.39934209	10573967.003917111	27602143.065156695	13472199.207326096	19611332.482168224	4348031.592092298	2775164.5894887103	9857884.055843187	5459142.3677169895	8260697.091681376	14501304.025503274	6870603.191411891	7052194.022436837	9228761.10865257	17408317.829502057
9065747.95257133	5903276.119184741	12443903.781030249	10687108.790280925	6744507.963209535	9835554.417491399	12132345.94409587	12193137.492881792	4366663.7055045	1223433.0742660319	1185197.004511283	11771650.19888378	9770808.279699929	15685626.03851916	11581362.497438613	26279983.06893552	10573967.003917111	27602143.065156695	13472199.207326096	19611332.482168224	4348031.592092298	2607199.049135171	6452205.593300594	5459142.3677169895	7708474.405757265	14501304.025503274	6189769.526895826	7052194.022436837	9228761.10865257	17408317.829502057
9065747.95257133	5903276.119184741	12443903.781030249	10687108.790280925	6744507.963209535	9835554.417491399	10512244.567115521	12193137.492881792	4366663.7055045	1223433.0742660319	1185197.004511283	11771650.19888378	9770808.279699929	15685626.03851916	11581362.497438613	26279983.06893552	10573967.003917111	25864903.14456329	11976893.08148344	19611332.482168224	4348031.592092298	2607199.049135171	6452205.593300594	3316400.825196366	7708474.405757265	14501304.025503274	6189769.526895826	7052194.022436837	9228761.10865257	17408317.829502057
7971534.9982645195	5903276.119184741	12443903.781030249	9654385.325721908	6744507.963209535	9234415.892868929	10512244.567115521	12193137.492881792	4366663.7055045	1223433.0742660319	1185197.004511283	11771650.19888378	9770808.279699929	15685626.03851916	11539906.792663485	24093194.765716787	10573967.003917111	25864903.14456329	11976893.08148344	19611332.482168224	4348031.592092298	2607199.049135171	6452205.593300594	3316400.825196366	7708474.405757265	14501304.025503274	6189769.526895826	6607677.081495427	9228761.10865257	17408317.829502057
7971534.9982645195	5903276.119184741	6288042.5270779105	9654385.325721908	6266207.695527705	9234415.892868929	10512244.567115521	12193137.492881792	4366663.7055045	1223433.0742660319	1075699.62630797	11771650.19888378	9770808.279699929	12851567.756948514	10264631.723014064	24093194.765716787	10573967.003917111	25864903.14456329	11976893.08148344	19611332.482168224	4348031.592092298	2607199.049135171	6452205.593300594	3316400.825196366	7708474.405757265	9566034.795916434	4791074.776120179	6607677.081495427	9228761.10865257	17408317.829502057
7971534.9982645195	5903276.119184741	6217563.059903322	9654385.325721908	6266207.695527705	9234415.892868929	10512244.567115521	12193137.492881792	4366663.7055045	1223433.0742660319	1075699.62630797	11771650.19888378	9770808.279699929	12851567.756948514	10264631.723014064	24093194.765716787	10573967.003917111	25864903.14456329	9195236.696444038	13263513.39913883	4348031.592092298	2607199.049135171	6206658.942383544	3142180.667062909	7708474.405757265	9566034.795916434	4791074.776120179	6607677.081495427	9228761.10865257	17408317.829502057
7971534.9982645195	5903276.119184741	6217563.059903322	9654385.325721908	5705435.622339498	9234415.892868929	10512244.567115521	12193137.492881792	4366663.7055045	1223433.0742660319	1075699.62630797	10585485.470626052	9770808.279699929	12851567.756948514	10264631.723014064	24093194.765716787	10573967.003917111	25864903.14456329	9195236.696444038	13263513.39913883	4348031.592092298	2607199.049135171	6206658.942383544	3142180.667062909	7708474.405757265	9566034.795916434	4791074.776120179	6607677.081495427	9228761.10865257	15030626.285234837
7971534.9982645195	5903276.119184741	6217563.059903322	9654385.325721908	5705435.622339498	9234415.892868929	10512244.567115521	12193137.492881792	4366663.7055045	1223433.0742660319	1075699.62630797	10585485.470626052	9770808.279699929	12851567.756948514	10264631.723014064	24093194.765716787	10573967.003917111	25864903.14456329	6132581.835223603	13263513.39913883	4348031.592092298	2607199.049135171	6206658.942383544	3142180.667062909	7708474.405757265	9566034.795916434	4791074.776120179	6607677.081495427	9228761.10865257	15030626.285234837
7971534.9982645195	5903276.119184741	6217563.059903322	9654385.325721908	5705435.622339498	9234415.892868929	10512244.567115521	12193137.492881792	4366663.7055045	1223433.0742660319	1075699.62630797	10585485.470626052	9770808.279699929	12851567.756948514	10264631.723014064	24093194.765716787	9228644.695587277	25864903.14456329	6132581.835223603	13263513.39913883	4348031.592092298	2607199.049135171	6206658.942383544	3142180.667062909	7708474.405757265	9566034.795916434	4791074.776120179	6607677.081495427	7651876.942955483	14551879.034251487
7971534.9982645195	5903276.119184741	6217563.059903322	9654385.325721908	5353866.062883342	9234415.892868929	8828855.929699566	12193137.492881792	4366663.7055045	1223433.0742660319	987700.9299431271	7354305.9859653115	9770808.279699929	12851567.756948514	10264631.723014064	24032370.991633933	9228644.695587277	25864903.14456329	6132581.835223603	13263513.39913883	4348031.592092298	2607199.049135171	6206658.942383544	3142180.667062909	7708474.405757265	9566034.795916434	4791074.776120179	6607677.081495427	7651876.942955483	14551879.034251487
7971534.9982645195	5903276.119184741	6169352.248093369	9654385.325721908	5353866.062883342	9234415.892868929	8828855.929699566	12193137.492881792	4366663.7055045	1223433.0742660319	987700.9299431271	7354305.9859653115	9770808.279699929	12851567.756948514	10264631.723014064	24032370.991633933	6541056.018205417	25864903.14456329	5748927.174483872	13263513.39913883	4348031.592092298	2607199.049135171	6049510.805092401	3142180.667062909	7708474.405757265	9566034.795916434	4791074.776120179	6607677.081495427	7651876.942955483	14551879.034251487
7971534.9982645195	5903276.119184741	6169352.248093369	9654385.325721908	5353866.062883342	7898111.8669370515	8828855.929699566	12193137.492881792	4366663.7055045	1223433.0742660319	987700.9299431271	7354305.9859653115	9770808.279699929	12851567.756948514	10264631.723014064	24032370.991633933	6541056.018205417	25864903.14456329	5419766.85434388	13263513.39913883	4348031.592092298	2607199.049135171	5682872.432978839	3142180.667062909	7708474.405757265	9566034.795916434	4791074.776120179	6607677.081495427	7651876.942955483	14551879.034251487
7971534.9982645195	5903276.119184741	6169352.248093369	9654385.325721908	5353866.062883342	4466141.922422049	8828855.929699566	11652006.981278451	4366663.7055045	1223433.0742660319	987700.9299431271	7354305.9859653115	9770808.279699929	12851567.756948514	10264631.723014064	22289294.571791563	6541056.018205417	25864903.14456329	5419766.85434388	13263513.39913883	4348031.592092298	2607199.049135171	1401730.3523892516	3142180.667062909	7708474.405757265	9566034.795916434	4791074.776120179	6607677.081495427	7651876.942955483	14551879.034251487
7971534.9982645195	5903276.119184741	6169352.248093369	9654385.325721908	5353866.062883342	3798885.2192180003	8828855.929699566	11652006.981278451	4366663.7055045	1223433.0742660319	892898.0905195315	7354305.9859653115	9770808.279699929	12851567.756948514	10264631.723014064	20460127.511239048	6541056.018205417	25864903.14456329	5419766.85434388	13263513.39913883	4348031.592092298	2607199.049135171	1401730.3523892516	3142180.667062909	7708474.405757265	9395507.905955845	4791074.776120179	6607677.081495427	7651876.942955483	14551879.034251487
7971534.9982645195	5903276.119184741	5924020.622461254	9654385.325721908	5353866.062883342	3798885.2192180003	8828855.929699566	11652006.981278451	4366663.7055045	1223433.0742660319	892898.0905195315	7354305.9859653115	9176603.809217706	12851567.756948514	10264631.723014064	19765710.284247987	6541056.018205417	25864903.14456329	5419766.85434388	13263513.39913883	4348031.592092298	2607199.049135171	1401730.3523892516	3142180.667062909	7708474.405757265	9395507.905955845	4761131.917629717	6607677.081495427	7651876.942955483	14551879.034251487
7971534.9982645195	5903276.119184741	5924020.622461254	9654385.325721908	5353866.062883342	3798885.2192180003	8828855.929699566	10454598.503396543	4366663.7055045	1223433.0742660319	892898.0905195315	7354305.9859653115	9176603.809217706	12851567.756948514	6075804.0952061135	19765710.284247987	6541056.018205417	25864903.14456329	5419766.85434388	13263513.39913883	4348031.592092298	2607199.049135171	1401730.3523892516	3109664.337509741	7461066.897853288	8239943.476106837	4617651.727816185	6607677.081495427	7651876.942955483	13276211.680955717
7971534.9982645195	5903276.119184741	5924020.622461254	9654385.325721908	5353866.062883342	3798885.2192180003	8828855.929699566	10454598.503396543	4366663.7055045	1223433.0742660319	892898.0905195315	5635626.372557856	9071051.467523279	12851567.756948514	6075804.0952061135	19765710.284247987	6541056.018205417	25864903.14456329	5419766.85434388	13263513.39913883	4348031.592092298	2607199.049135171	1401730.3523892516	3109664.337509741	7313410.012429327	8239943.476106837	4617651.727816185	6607677.081495427	7651876.942955483	12730322.211310556
7470175.101180649	5903276.119184741	5924020.622461254	9654385.325721908	5353866.062883342	3798885.2192180003	8828855.929699566	10454598.503396543	4366663.7055045	1223433.0742660319	892898.0905195315	5635626.372557856	9071051.467523279	12851567.756948514	4795360.273406807	19765710.284247987	6541056.018205417	25864903.14456329	5419766.85434388	12968088.021399977	4348031.592092298	2607199.049135171	1401730.3523892516	3109664.337509741	7313410.012429327	8239943.476106837	4617651.727816185	6607677.081495427	7651876.942955483	12730322.211310556
7470175.101180649	5903276.119184741	5924020.622461254	9654385.325721908	5353866.062883342	3574626.661554926	8828855.929699566	10454598.503396543	4366663.7055045	1133534.0551097693	892898.0905195315	5635626.372557856	9071051.467523279	12851567.756948514	4795360.273406807	19765710.284247987	6541056.018205417	25864903.14456329	5419766.85434388	12968088.021399977	4348031.592092298	2607199.049135171	1401730.3523892516	1838096.6439810204	7313410.012429327	8088754.160558188	4617651.727816185	6607677.081495427	7613773.091008221	12730322.211310556
7250947.451514403	5903276.119184741	5924020.622461254	9654385.325721908	5353866.062883342	3574626.661554926	7933577.918471472	10454598.503396543	4366663.7055045	1133534.0551097693	892898.0905195315	5635626.372557856	9071051.467523279	12851567.756948514	4795360.273406807	19765710.284247987	6541056.018205417	25864903.14456329	5419766.85434388	12968088.021399977	4348031.592092298	2607199.049135171	1401730.3523892516	1838096.6439810204	5139089.553444585	8088754.160558188	4617651.727816185	6607677.081495427	6172047.414684386	12730322.211310556
7250947.451514403	5903276.119184741	5153955.476018951	9654385.325721908	5114560.785774694	3174927.4485955215	7933577.918471472	10454598.503396543	4366663.7055045	1133534.0551097693	796421.9365901864	5635626.372557856	9071051.467523279	12851567.756948514	4795360.273406807	19765710.284247987	6541056.018205417	19805848.719414465	5419766.85434388	11626814.777859433	4348031.592092298	2607199.049135171	1401730.3523892516	1838096.6439810204	5139089.553444585	8088754.160558188	4617651.727816185	6607677.081495427	6172047.414684386	12730322.211310556
7250947.451514403	5903276.119184741	5153955.476018951	9654385.325721908	5114560.785774694	3166560.1785132345	7933577.918471472	10454598.503396543	4366663.7055045	1133534.0551097693	796421.9365901864	5565643.036395174	9071051.467523279	12851567.756948514	4795360.273406807	19765710.284247987	6541056.018205417	19252004.068607423	5419766.85434388	11626814.777859433	4348031.592092298	2607199.049135171	1401730.3523892516	1838096.6439810204	5139089.553444585	7713643.304859937	4617651.727816185	6607677.081495427	6172047.414684386	12730322.211310556
7250947.451514403	5903276.119184741	5153955.476018951	9654385.325721908	5114560.785774694	3166560.1785132345	7933577.918471472	10454598.503396543	4366663.7055045	1133534.0551097693	796421.9365901864	5565643.036395174	9071051.467523279	12851567.756948514	4795360.273406807	15929746.038284793	6541056.018205417	19252004.068607423	5419766.85434388	11626814.777859433	4348031.592092298	2607199.049135171	1401730.3523892516	1838096.6439810204	5139089.553444585	7713643.304859937	4617651.727816185	6607677.081495427	6172047.414684386	12730322.211310556
7250947.451514403	5903276.119184741	5153955.476018951	9055567.226680199	5114560.785774694	3166560.1785132345	7933577.918471472	10454598.503396543	4366663.7055045	1133534.0551097693	796421.9365901864	5565643.036395174	9071051.467523279	12851567.756948514	4795360.273406807	15929746.038284793	6541056.018205417	19252004.068607423	5419766.85434388	11626814.777859433	4348031.592092298	2607199.049135171	1401730.3523892516	1838096.6439810204	5139089.553444585	7047913.047975243	4617651.727816185	4934773.054374177	6172047.414684386	11802193.623463606
7250947.451514403	5903276.119184741	5153955.476018951	9055567.226680199	5114560.785774694	3166560.1785132345	7933577.918471472	10454598.503396543	4366663.7055045	1133534.0551097693	796421.9365901864	5565643.036395174	9071051.467523279	12851567.756948514	4795360.273406807	14296610.316385934	6541056.018205417	19252004.068607423	5419766.85434388	11626814.777859433	4348031.592092298	2607199.049135171	1401730.3523892516	1838096.6439810204	5139089.553444585	7047913.047975243	4617651.727816185	4934773.054374177	5976725.5447967015	8576837.566606956
7250947.451514403	5903276.119184741	5153955.476018951	9055567.226680199	5114560.785774694	3033345.670822422	7933577.918471472	10454598.503396543	3412657.6375141563	1133534.0551097693	796421.9365901864	5565643.036395174	9071051.467523279	12851567.756948514	4795360.273406807	14296610.316385934	6541056.018205417	19252004.068607423	5419766.85434388	11626814.777859433	4348031.592092298	2607199.049135171	1401730.3523892516	1838096.6439810204	5139089.553444585	7047913.047975243	4617651.727816185	4934773.054374177	5976725.5447967015	8557195.173557175
7250947.451514403	3400634.667895703	5153955.476018951	9055567.226680199	5114560.785774694	3033345.670822422	7933577.918471472	10454598.503396543	3412657.6375141563	1133534.0551097693	796421.9365901864	5565643.036395174	9071051.467523279	12851567.756948514	4795360.273406807	14296610.316385934	6541056.018205417	16672867.154952975	5419766.85434388	11626814.777859433	4348031.592092298	2607199.049135171	1401730.3523892516	1838096.6439810204	5139089.553444585	7047913.047975243	4617651.727816185	3305401.5229449435	4497921.244019802	8379618.4543998055
7250947.451514403	3400634.667895703	5153955.476018951	9055567.226680199	5114560.785774694	3033345.670822422	7933577.918471472	10454598.503396543	3412657.6375141563	1133534.0551097693	796421.9365901864	5565643.036395174	9071051.467523279	12851567.756948514	4795360.273406807	14296610.316385934	6541056.018205417	16672867.154952975	5419766.85434388	11626814.777859433	3872331.211162059	2607199.049135171	1401730.3523892516	1838096.6439810204	5139089.553444585	7047913.047975243	4617651.727816185	3305401.5229449435	4497921.244019802	8379618.4543998055
6982392.365597975	3400634.667895703	5153955.476018951	9055567.226680199	5114560.785774694	3033345.670822422	7933577.918471472	10454598.503396543	3412657.6375141563	1133534.0551097693	796421.9365901864	5521404.8411852345	9071051.467523279	12851567.756948514	4795360.273406807	14296610.316385934	6541056.018205417	16672867.154952975	5115569.021951056	11249364.184538146	3872331.211162059	2607199.049135171	1401730.3523892516	1838096.6439810204	5139089.553444585	7047913.047975243	4617651.727816185	3305401.5229449435	4497921.244019802	8379618.4543998055
6982392.365597975	3400634.667895703	4463884.613122135	7355900.4361558	5114560.785774694	3033345.670822422	7933577.918471472	10454598.503396543	3412657.6375141563	1133534.0551097693	796421.9365901864	5521404.8411852345	9071051.467523279	12851567.756948514	4795360.273406807	14296610.316385934	6541056.018205417	16672867.154952975	5115569.021951056	11249364.184538146	3872331.211162059	2353747.754981729	1401730.3523892516	1838096.6439810204	5139089.553444585	7047913.047975243	4617651.727816185	2850820.0995995784	4497921.244019802	8379618.4543998055
6982392.365597975	3220573.4401534027	4463884.613122135	7355900.4361558	5114560.785774694	3033345.670822422	7933577.918471472	10019568.325687502	3412657.6375141563	1133534.0551097693	796421.9365901864	5521404.8411852345	9071051.467523279	12851567.756948514	4563806.747580301	12987612.802916348	6541056.018205417	16672867.154952975	4934686.824726973	11249364.184538146	3872331.211162059	2353747.754981729	1401730.3523892516	1838096.6439810204	5139089.553444585	7047913.047975243	4617651.727816185	2850820.0995995784	4497921.244019802	8379618.4543998055
6982392.365597975	2790083.2198866755	4463884.613122135	7355900.4361558	5114560.785774694	3033345.670822422	7933577.918471472	10019568.325687502	3412657.6375141563	1133534.0551097693	796421.9365901864	5521404.8411852345	9071051.467523279	12851567.756948514	4563806.747580301	12491303.133891197	6541056.018205417	16672867.154952975	4934686.824726973	11249364.184538146	3872331.211162059	2353747.754981729	1401730.3523892516	1838096.6439810204	5139089.553444585	7047913.047975243	4617651.727816185	2606607.8644700814	4497921.244019802	8379618.4543998055
6982392.365597975	2790083.2198866755	4463884.613122135	7355900.4361558	5114560.785774694	3033345.670822422	7933577.918471472	10019568.325687502	3412657.6375141563	1133534.0551097693	796421.9365901864	5521404.8411852345	8666126.730196992	12851567.756948514	4563806.747580301	12491303.133891197	6541056.018205417	16672867.154952975	4934686.824726973	11249364.184538146	3872331.211162059	2010288.9190218605	1401730.3523892516	1838096.6439810204	5139089.553444585	7047913.047975243	4617651.727816185	2606607.8644700814	4497921.244019802	8379618.4543998055
6597449.7164406255	2790083.2198866755	4463884.613122135	7355900.4361558	5114560.785774694	3033345.670822422	7933577.918471472	10019568.325687502	3412657.6375141563	1133534.0551097693	796421.9365901864	5521404.8411852345	8666126.730196992	12851567.756948514	4563806.747580301	12491303.133891197	6541056.018205417	16672867.154952975	4934686.824726973	11249364.184538146	3872331.211162059	2010288.9190218605	1401730.3523892516	1838096.6439810204	5139089.553444585	6593182.741235169	4617651.727816185	2606607.8644700814	4497921.244019802	8379618.4543998055
6597449.7164406255	2790083.2198866755	4463884.613122135	7355900.4361558	5114560.785774694	3033345.670822422	7933577.918471472	10019568.325687502	3412657.6375141563	1133534.0551097693	796421.9365901864	5521404.8411852345	8666126.730196992	12851567.756948514	4563806.747580301	12491303.133891197	6541056.018205417	16672867.154952975	4934686.824726973	11151214.641819794	3872331.211162059	2010288.9190218605	1401730.3523892516	1838096.6439810204	5139089.553444585	6593182.741235169	4617651.727816185	2606607.8644700814	4497921.244019802	8379618.4543998055
6597449.7164406255	2790083.2198866755	4463884.613122135	7355900.4361558	5114560.785774694	3033345.670822422	7933577.918471472	10019568.325687502	3412657.6375141563	1133534.0551097693	796421.9365901864	4685028.546913161	8666126.730196992	12851567.756948514	4563806.747580301	12463725.22604735	6541056.018205417	16630232.96866082	4934686.824726973	11151214.641819794	3872331.211162059	2010288.9190218605	1401730.3523892516	1838096.6439810204	5139089.553444585	6593182.741235169	4617651.727816185	2606607.8644700814	4497921.244019802	8379618.4543998055
6597449.7164406255	2790083.2198866755	4463884.613122135	7355900.4361558	5114560.785774694	3033345.670822422	7933577.918471472	10019568.325687502	3412657.6375141563	1133534.0551097693	796421.9365901864	4685028.546913161	8666126.730196992	12851567.756948514	4563806.747580301	12463725.22604735	5531096.499642331	16630232.96866082	4934686.824726973	10765391.079182902	3872331.211162059	2010288.9190218605	1401730.3523892516	1838096.6439810204	5139089.553444585	6593182.741235169	4617651.727816185	2606607.8644700814	4497921.244019802	8379618.4543998055
6597449.7164406255	2790083.2198866755	4463884.613122135	7355900.4361558	5114560.785774694	2705248.787963548	7933577.918471472	10019568.325687502	3412657.6375141563	1133534.0551097693	796421.9365901864	4685028.546913161	8666126.730196992	12851567.756948514	4563806.747580301	12463725.22604735	5531096.499642331	16387613.753653852	4934686.824726973	10765391.079182902	3872331.211162059	2010288.9190218605	1401730.3523892516	1838096.6439810204	5139089.553444585	6593182.741235169	4617651.727816185	2606607.8644700814	4497921.244019802	8379618.4543998055
6597449.7164406255	2790083.2198866755	4463884.613122135	7355900.4361558	5114560.785774694	2705248.787963548	7933577.918471472	10019568.325687502	3412657.6375141563	1133534.0551097693	796421.9365901864	4685028.546913161	8666126.730196992	12851567.756948514	4563806.747580301	12463725.22604735	5531096.499642331	16387613.753653852	4934686.824726973	10765391.079182902	3872331.211162059	2010288.9190218605	1401730.3523892516	1838096.6439810204	4194290.1859806553	6593182.741235169	4617651.727816185	2606607.8644700814	4497921.244019802	8379618.4543998055
6597449.7164406255	2790083.2198866755	4463884.613122135	7355900.4361558	5114560.785774694	2705248.787963548	7933577.918471472	10019568.325687502	3412657.6375141563	1133534.0551097693	796421.9365901864	4685028.546913161	8666126.730196992	12851567.756948514	4563806.747580301	12463725.22604735	5531096.499642331	16387613.753653852	4934686.824726973	10765391.079182902	3872331.211162059	2010288.9190218605	1401730.3523892516	1838096.6439810204	4194290.1859806553	6593182.741235169	4557820.426746477	2606607.8644700814	4497921.244019802	8379618.4543998055
6597449.7164406255	2790083.2198866755	4463884.613122135	7355900.4361558	5114560.785774694	2705248.787963548	7933577.918471472	9884730.386931734	3412657.6375141563	1133534.0551097693	796421.9365901864	4685028.546913161	8666126.730196992	12851567.756948514	4563806.747580301	12463725.22604735	5531096.499642331	16387613.753653852	4934686.824726973	10765391.079182902	3872331.211162059	2010288.9190218605	1401730.3523892516	1838096.6439810204	4194290.1859806553	6593182.741235169	4557820.426746477	2083620.1280320887	4497921.244019802	8379618.4543998055
6597449.7164406255	2790083.2198866755	4463884.613122135	7355900.4361558	5114560.785774694	2705248.787963548	7933577.918471472	9884730.386931734	2749574.090532133	1133534.0551097693	796421.9365901864	4685028.546913161	8666126.730196992	12851567.756948514	4563806.747580301	12463725.22604735	5531096.499642331	16387613.753653852	4934686.824726973	10765391.079182902	3872331.211162059	2010288.9190218605	1401730.3523892516	1838096.6439810204	4194290.1859806553	6037553.846773987	4557820.426746477	2083620.1280320887	4497921.244019802	8379618.4543998055
6597449.7164406255	2790083.2198866755	4463884.613122135	7355900.4361558	5114560.785774694	2705248.787963548	6073873.581129395	9884730.386931734	2749574.090532133	1132903.388836899	796421.9365901864	4417857.781117844	8666126.730196992	11699629.331038464	4563806.747580301	12463725.22604735	5531096.499642331	16387613.753653852	4934686.824726973	10765391.079182902	3872331.211162059	2010288.9190218605	1401730.3523892516	1838096.6439810204	4194290.1859806553	6037553.846773987	4557820.426746477	2083620.1280320887	2416943.3462907257	8379618.4543998055
6597449.7164406255	2790083.2198866755	4463884.613122135	7355900.4361558	5114560.785774694	2705248.787963548	6073873.581129395	8558423.102860747	2749574.090532133	1132903.388836899	796421.9365901864	4417857.781117844	8666126.730196992	11699629.331038464	4563806.747580301	12463725.22604735	5531096.499642331	16387613.753653852	4934686.824726973	10765391.079182902	3872331.211162059	2010288.9190218605	1401730.3523892516	1838096.6439810204	4032825.8118203245	6037553.846773987	4557820.426746477	2083620.1280320887	2416943.3462907257	8279237.654547035
6597449.7164406255	2096187.7483993517	4463884.613122135	7355900.4361558	5114560.785774694	2705248.787963548	6073873.581129395	8558423.102860747	2749574.090532133	1132903.388836899	796421.9365901864	4417857.781117844	8398789.612561513	11699629.331038464	4563806.747580301	12463725.22604735	5531096.499642331	16387613.753653852	4934686.824726973	9699070.997539004	3872331.211162059	2010288.9190218605	1401730.3523892516	1838096.6439810204	4027824.462090563	6037553.846773987	4557820.426746477	2083620.1280320887	2416943.3462907257	8279237.654547035
6597449.7164406255	2096187.7483993517	4463884.613122135	7355900.4361558	5114560.785774694	2452566.2261336204	6073873.581129395	7057165.485582035	2749574.090532133	1132903.388836899	796421.9365901864	4417857.781117844	8398789.612561513	11699629.331038464	4563806.747580301	9989703.24233284	5531096.499642331	15685436.15049144	4934686.824726973	9699070.997539004	3872331.211162059	2010288.9190218605	1401730.3523892516	1838096.6439810204	4027824.462090563	6037553.846773987	4557820.426746477	2083620.1280320887	2416943.3462907257	8279237.654547035
6597449.7164406255	2096187.7483993517	4463884.613122135	7355900.4361558	5114560.785774694	2452566.2261336204	6073873.581129395	7057165.485582035	2749574.090532133	1132903.388836899	796421.9365901864	4417857.781117844	8398789.612561513	11699629.331038464	4563806.747580301	9638967.856504556	5531096.499642331	15387508.781994525	4204986.127396598	9699070.997539004	3080970.976321723	2010288.9190218605	1401730.3523892516	1838096.6439810204	4027824.462090563	6037553.846773987	4557820.426746477	2083620.1280320887	2416943.3462907257	8279237.654547035
6597449.7164406255	1932541.6152931342	4463884.613122135	7355900.4361558	5114560.785774694	2452566.2261336204	6073873.581129395	7057165.485582035	2749574.090532133	1132903.388836899	796421.9365901864	4417857.781117844	8398789.612561513	11699629.331038464	4563806.747580301	9638967.856504556	5531096.499642331	15089845.53832298	4204986.127396598	9699070.997539004	3080970.976321723	2010288.9190218605	1401730.3523892516	1838096.6439810204	4027824.462090563	6037553.846773987	4557820.426746477	2083620.1280320887	2416943.3462907257	8279237.654547035
6597449.7164406255	1932541.6152931342	4463884.613122135	7355900.4361558	5114560.785774694	2452566.2261336204	6073873.581129395	6462339.110904913	2749574.090532133	1132903.388836899	796421.9365901864	4077860.0128730196	8398789.612561513	11699629.331038464	4563806.747580301	9638967.856504556	5531096.499642331	15089845.53832298	4204986.127396598	9699070.997539004	3080970.976321723	2010288.9190218605	1401730.3523892516	1838096.6439810204	4027824.462090563	6037553.846773987	4557820.426746477	2083620.1280320887	2416943.3462907257	8279237.654547035
6597449.7164406255	1932541.6152931342	4463884.613122135	7355900.4361558	5060540.171938976	2452566.2261336204	6073873.581129395	6462339.110904913	2749574.090532133	1132903.388836899	796421.9365901864	4077860.0128730196	8398789.612561513	11699629.331038464	4563806.747580301	9638967.856504556	5531096.499642331	15071369.686391167	4204986.127396598	9699070.997539004	3080970.976321723	2010288.9190218605	1401730.3523892516	1693158.5583720002	4027824.462090563	6037553.846773987	4557820.426746477	2083620.1280320887	2416943.3462907257	8279237.654547035
6597449.7164406255	1932541.6152931342	4463884.613122135	7355900.4361558	5060540.171938976	2452566.2261336204	6073873.581129395	6462339.110904913	2749574.090532133	1132903.388836899	796421.9365901864	4077860.0128730196	8398789.612561513	11126888.960025001	4563806.747580301	9638967.856504556	5531096.499642331	15071369.686391167	4204986.127396598	9699070.997539004	3080970.976321723	2010288.9190218605	1401730.3523892516	1693158.5583720002	4027824.462090563	6037553.846773987	4557820.426746477	2083620.1280320887	2254813.8992159213	8279237.654547035
6597449.7164406255	1832858.8541960875	4463884.613122135	7355900.4361558	5060540.171938976	2452566.2261336204	6073873.581129395	6462339.110904913	2379341.5500307307	1132903.388836899	796421.9365901864	4021983.592862926	8398789.612561513	11126888.960025001	4563806.747580301	9638967.856504556	4402051.951325552	15071369.686391167	4204986.127396598	9699070.997539004	3080970.976321723	2010288.9190218605	1401730.3523892516	1693158.5583720002	4027824.462090563	6037553.846773987	4557820.426746477	2083620.1280320887	2254813.8992159213	8279237.654547035
6597449.7164406255	1832858.8541960875	4463884.613122135	7355900.4361558	5060540.171938976	2452566.2261336204	6073873.581129395	6462339.110904913	2268296.8715368323	1132903.388836899	796421.9365901864	4021983.592862926	8344419.392438403	11126888.960025001	4563806.747580301	9638967.856504556	4402051.951325552	15071369.686391167	4204986.127396598	9699070.997539004	3080970.976321723	2010288.9190218605	1401730.3523892516	1693158.5583720002	4027824.462090563	6037553.846773987	4434171.831289174	2083620.1280320887	2254813.8992159213	8279237.654547035
6597449.7164406255	1832858.8541960875	4189788.566522992	7355900.4361558	5060540.171938976	2452566.2261336204	6073873.581129395	6462339.110904913	2268296.8715368323	1132903.388836899	796421.9365901864	4021983.592862926	7204366.701782205	11126888.960025001	4563806.747580301	9638967.856504556	4402051.951325552	14053805.939738689	4204986.127396598	9699070.997539004	3080970.976321723	2010288.9190218605	1401730.3523892516	1693158.5583720002	4027824.462090563	6037553.846773987	4434171.831289174	2034467.573691814	2117012.700407585	8279237.654547035
6597449.7164406255	1832858.8541960875	4189788.566522992	7355900.4361558	5060540.171938976	2452566.2261336204	6073873.581129395	6462339.110904913	2268296.8715368323	1132903.388836899	749475.1439210625	4021983.592862926	7204366.701782205	11126888.960025001	4563806.747580301	9638967.856504556	4402051.951325552	14053805.939738689	4204986.127396598	9699070.997539004	3080970.976321723	2010288.9190218605	1401730.3523892516	1693158.5583720002	4027824.462090563	5618680.943934729	4434171.831289174	2034467.573691814	2117012.700407585	8279237.654547035
6597449.7164406255	1832858.8541960875	4189788.566522992	7355900.4361558	5060540.171938976	2452566.2261336204	6073873.581129395	6462339.110904913	2268296.8715368323	1132903.388836899	749475.1439210625	4021983.592862926	7204366.701782205	11126888.960025001	4563806.747580301	9638967.856504556	4402051.951325552	14053805.939738689	3836040.342019754	9317928.141715484	3080970.976321723	2010288.9190218605	1401730.3523892516	1693158.5583720002	3962053.561110268	5618680.943934729	4434171.831289174	2034467.573691814	2117012.700407585	7896785.047688973
6597449.7164406255	1832858.8541960875	4189788.566522992	7355900.4361558	5060540.171938976	2452566.2261336204	6073873.581129395	6462339.110904913	2268296.8715368323	1132903.388836899	749475.1439210625	4021983.592862926	7204366.701782205	11126888.960025001	4563806.747580301	9638967.856504556	4402051.951325552	14053805.939738689	3836040.342019754	9317928.141715484	3080970.976321723	2010288.9190218605	1401730.3523892516	1693158.5583720002	3962053.561110268	5618680.943934729	4434171.831289174	2034467.573691814	2117012.700407585	7896785.047688973
6597449.7164406255	1832858.8541960875	4189788.566522992	7355900.4361558	5060540.171938976	2204609.537598965	6073873.581129395	6462339.110904913	2268296.8715368323	1132903.388836899	749475.1439210625	4021983.592862926	7204366.701782205	11126888.960025001	4563806.747580301	9638967.856504556	4402051.951325552	14053805.939738689	3806365.502057529	9317928.141715484	3080970.976321723	2010288.9190218605	1401730.3523892516	1693158.5583720002	3913072.1269259513	5618680.943934729	4434171.831289174	2034467.573691814	2117012.700407585	7896785.047688973
6597449.7164406255	1832858.8541960875	4189788.566522992	7355900.4361558	5060540.171938976	2204609.537598965	6073873.581129395	6462339.110904913	2268296.8715368323	1132903.388836899	749475.1439210625	2656466.2666083383	7204366.701782205	11126888.960025001	4563806.747580301	9638967.856504556	4402051.951325552	14053805.939738689	3806365.502057529	9317928.141715484	3080970.976321723	2010288.9190218605	1401730.3523892516	1693158.5583720002	3913072.1269259513	5618680.943934729	4300056.045958227	2034467.573691814	2117012.700407585	7896785.047688973
6295408.688189899	1832858.8541960875	4189788.566522992	7355900.4361558	5060540.171938976	2135984.1563531985	6073873.581129395	6462339.110904913	2268296.8715368323	1132903.388836899	749475.1439210625	2656466.2666083383	7204366.701782205	11126888.960025001	4563806.747580301	9638967.856504556	3980582.014030269	14053805.939738689	3806365.502057529	9317928.141715484	3080970.976321723	2010288.9190218605	1401730.3523892516	1693158.5583720002	3782550.4662238	5133243.479848237	4300056.045958227	2034467.573691814	2117012.700407585	7896785.047688973
6295408.688189899	1832858.8541960875	4189788.566522992	6558331.607763579	5060540.171938976	2135984.1563531985	5411891.63955285	6462339.110904913	2268296.8715368323	1132903.388836899	749475.1439210625	2656466.2666083383	7204366.701782205	11126888.960025001	4563806.747580301	9638967.856504556	3980582.014030269	12415392.644758448	3806365.502057529	9317928.141715484	3021713.8352498636	2010288.9190218605	1401730.3523892516	1693158.5583720002	3782550.4662238	5133243.479848237	4300056.045958227	2034467.573691814	2117012.700407585	7416325.314353957
6295408.688189899	1832858.8541960875	4189788.566522992	6558331.607763579	4867885.101637897	2135984.1563531985	5411891.63955285	5187489.752981976	2268296.8715368323	1132903.388836899	638363.6772663607	2656466.2666083383	7204366.701782205	11126888.960025001	3707384.374191877	9638967.856504556	3980582.014030269	12415392.644758448	3806365.502057529	9317928.141715484	3021713.8352498636	2010288.9190218605	1401730.3523892516	1693158.5583720002	3782550.4662238	5133243.479848237	4300056.045958227	2034467.573691814	2117012.700407585	7416325.314353957
6295408.688189899	1832858.8541960875	4189788.566522992	6558331.607763579	4867885.101637897	2135984.1563531985	4366614.693298942	5187489.752981976	2268296.8715368323	1132903.388836899	638363.6772663607	2656466.2666083383	7204366.701782205	7562818.46285523	3707384.374191877	9638967.856504556	3980582.014030269	12415392.644758448	3806365.502057529	9317928.141715484	3021713.8352498636	2010288.9190218605	1401730.3523892516	1693158.5583720002	3782550.4662238	5133243.479848237	4300056.045958227	2034467.573691814	2117012.700407585	7416325.314353957
6295408.688189899	1832858.8541960875	4189788.566522992	6558331.607763579	4867885.101637897	2135984.1563531985	4366614.693298942	5187489.752981976	2268296.8715368323	1132903.388836899	638363.6772663607	2656466.2666083383	7204366.701782205	7562818.46285523	3418925.3540976346	8859247.985755326	3980582.014030269	10832428.070474984	3717983.070230491	9317928.141715484	3021713.8352498636	2010288.9190218605	1401730.3523892516	1693158.5583720002	3782550.4662238	5133243.479848237	4300056.045958227	2034467.573691814	2117012.700407585	7416325.314353957
6295408.688189899	1674008.5446766403	3966014.801882433	6558331.607763579	4867885.101637897	2135984.1563531985	4366614.693298942	5187489.752981976	2268296.8715368323	1070687.23747885	638363.6772663607	2656466.2666083383	7204366.701782205	7562818.46285523	3418925.3540976346	8859247.985755326	3980582.014030269	10832428.070474984	3717983.070230491	8728070.711468149	3021713.8352498636	2010288.9190218605	1401730.3523892516	1693158.5583720002	3782550.4662238	5133243.479848237	4300056.045958227	2034467.573691814	2117012.700407585	7416325.314353957
6295408.688189899	1674008.5446766403	3966014.801882433	6524205.005815038	4867885.101637897	2135984.1563531985	4366614.693298942	5187489.752981976	2268296.8715368323	1070687.23747885	638363.6772663607	2656466.2666083383	7204366.701782205	7412513.882906265	3418925.3540976346	8859247.985755326	3980582.014030269	10832428.070474984	3717983.070230491	8728070.711468149	3021713.8352498636	2010288.9190218605	1340690.5943296207	1693158.5583720002	3782550.4662238	5020125.908359187	4300056.045958227	2034467.573691814	2117012.700407585	6517505.645606665
6295408.688189899	1674008.5446766403	3966014.801882433	6524205.005815038	4867885.101637897	2135984.1563531985	4366614.693298942	5187489.752981976	2268296.8715368323	1070687.23747885	638363.6772663607	2656466.2666083383	7204366.701782205	7124782.523443008	3418925.3540976346	8859247.985755326	3804670.5624682703	8425904.691022782	3717983.070230491	8728070.711468149	2643925.897216329	2010288.9190218605	1340690.5943296207	1693158.5583720002	3104908.770929906	5020125.908359187	4300056.045958227	2034467.573691814	2117012.700407585	6517505.645606665
6295408.688189899	1674008.5446766403	3966014.801882433	6524205.005815038	4867885.101637897	2135984.1563531985	4366614.693298942	5187489.752981976	2268296.8715368323	1070687.23747885	638363.6772663607	2656466.2666083383	7204366.701782205	7124782.523443008	3418925.3540976346	8859247.985755326	3804670.5624682703	8329685.936421183	3717983.070230491	8728070.711468149	2643925.897216329	2010288.9190218605	1340690.5943296207	1693158.5583720002	3104908.770929906	5020125.908359187	4300056.045958227	2034467.573691814	2117012.700407585	6517505.645606665
6295408.688189899	1674008.5446766403	3966014.801882433	6524205.005815038	4867885.101637897	2135984.1563531985	4366614.693298942	5187489.752981976	2046132.0284116683	1070687.23747885	638363.6772663607	2656466.2666083383	7204366.701782205	7124782.523443008	3418925.3540976346	8859247.985755326	3804670.5624682703	8329685.936421183	3717983.070230491	8728070.711468149	2643925.897216329	2010288.9190218605	1340690.5943296207	1693158.5583720002	3104908.770929906	5020125.908359187	3922012.5701531656	2034467.573691814	2117012.700407585	6292331.1677711895
6258048.1295196125	1674008.5446766403	3966014.801882433	6524205.005815038	4867885.101637897	2135984.1563531985	4366614.693298942	5187489.752981976	2046132.0284116683	1070687.23747885	638363.6772663607	2656466.2666083383	7204366.701782205	7124782.523443008	3418925.3540976346	8859247.985755326	3608791.344093255	8329685.936421183	3717983.070230491	8728070.711468149	2643925.897216329	2010288.9190218605	1340690.5943296207	1693158.5583720002	3104908.770929906	5020125.908359187	3922012.5701531656	2034467.573691814	2117012.700407585	6265332.491889958
6258048.1295196125	1674008.5446766403	3966014.801882433	6524205.005815038	4867885.101637897	2135984.1563531985	4366614.693298942	5187489.752981976	2046132.0284116683	1070687.23747885	638363.6772663607	2656466.2666083383	7204366.701782205	7124782.523443008	3418925.3540976346	8859247.985755326	3608791.344093255	8329685.936421183	3717983.070230491	8728070.711468149	2643925.897216329	2010288.9190218605	1340690.5943296207	1693158.5583720002	3104908.770929906	5020125.908359187	3922012.5701531656	2034467.573691814	2117012.700407585	6265332.491889958
6258048.1295196125	1674008.5446766403	3966014.801882433	6524205.005815038	4867885.101637897	2135984.1563531985	4086094.5412743934	5187489.752981976	2046132.0284116683	1070687.23747885	638363.6772663607	2656466.2666083383	7204366.701782205	7124782.523443008	3418925.3540976346	8859247.985755326	2847964.768382939	8329685.936421183	3717983.070230491	8728070.711468149	2643925.897216329	2010288.9190218605	1075812.8719307566	1693158.5583720002	3104908.770929906	5020125.908359187	3922012.5701531656	1932685.4255771476	2117012.700407585	6159710.0094576515
6258048.1295196125	1674008.5446766403	3966014.801882433	6524205.005815038	4832138.825125752	2135984.1563531985	4086094.5412743934	5020950.839395346	1863003.8822658418	1070687.23747885	638363.6772663607	2656466.2666083383	7204366.701782205	7124782.523443008	3418925.3540976346	8841443.032238392	2847964.768382939	8329685.936421183	3717983.070230491	8728070.711468149	2643925.897216329	2010288.9190218605	1075812.8719307566	1693158.5583720002	3036951.027526306	5020125.908359187	3922012.5701531656	1932685.4255771476	2117012.700407585	6159710.0094576515
6258048.1295196125	1674008.5446766403	3966014.801882433	6524205.005815038	4832138.825125752	2135984.1563531985	4086094.5412743934	5020950.839395346	1863003.8822658418	1021391.4373727355	638363.6772663607	2656466.2666083383	7204366.701782205	7124782.523443008	3418925.3540976346	8841443.032238392	2847964.768382939	7060057.417245332	3717983.070230491	8728070.711468149	2643925.897216329	2010288.9190218605	1075812.8719307566	1693158.5583720002	2988378.8375474135	5020125.908359187	3922012.5701531656	1932685.4255771476	2117012.700407585	6159710.0094576515
6258048.1295196125	1674008.5446766403	3966014.801882433	6524205.005815038	4832138.825125752	2135984.1563531985	4086094.5412743934	5020950.839395346	1863003.8822658418	1021391.4373727355	638363.6772663607	2656466.2666083383	7204366.701782205	7124782.523443008	3418925.3540976346	8512774.597221144	2847964.768382939	7060057.417245332	3717983.070230491	8444442.856708767	2643925.897216329	2010288.9190218605	1075812.8719307566	1693158.5583720002	2988378.8375474135	5020125.908359187	3922012.5701531656	1932685.4255771476	2117012.700407585	6159710.0094576515
6258048.1295196125	1674008.5446766403	3966014.801882433	6524205.005815038	4832138.825125752	2135984.1563531985	4086094.5412743934	5020950.839395346	1863003.8822658418	1012046.8181066595	638363.6772663607	2656466.2666083383	7204366.701782205	6914760.484681702	3418925.3540976346	8512774.597221144	2847964.768382939	7060057.417245332	3717983.070230491	7561386.253960235	2643925.897216329	2010288.9190218605	1075812.8719307566	1579327.2612323994	2988378.8375474135	5020125.908359187	3922012.5701531656	1932685.4255771476	2117012.700407585	6088213.319644803
6112514.53103139	1674008.5446766403	3966014.801882433	6524205.005815038	4832138.825125752	2135984.1563531985	4086094.5412743934	5020950.839395346	1827342.9014152384	1012046.8181066595	638363.6772663607	2656466.2666083383	7204366.701782205	6914760.484681702	3418925.3540976346	8512774.597221144	2847964.768382939	6644329.598670964	3717983.070230491	7561386.253960235	2643925.897216329	2010288.9190218605	1075812.8719307566	1456436.0501059066	2988378.8375474135	5020125.908359187	3732380.805337134	1932685.4255771476	2117012.700407585	5691534.583744096
6112514.53103139	1674008.5446766403	3966014.801882433	6524205.005815038	4832138.825125752	2135984.1563531985	4086094.5412743934	5020950.839395346	1827342.9014152384	1012046.8181066595	638363.6772663607	2548571.1720339884	7204366.701782205	6914760.484681702	3418925.3540976346	8512774.597221144	2847964.768382939	6644329.598670964	3717983.070230491	7561386.253960235	2643925.897216329	2010288.9190218605	961234.6967169767	1284677.3539181834	2988378.8375474135	5020125.908359187	3732380.805337134	1932685.4255771476	2117012.700407585	5691534.583744096
6112514.53103139	1674008.5446766403	3966014.801882433	6524205.005815038	4832138.825125752	2135984.1563531985	4086094.5412743934	5020950.839395346	1827342.9014152384	1012046.8181066595	638363.6772663607	2548571.1720339884	7204366.701782205	4054049.5074023562	3418925.3540976346	7824210.6843261225	2847964.768382939	6644329.598670964	3717983.070230491	7561386.253960235	2643925.897216329	2010288.9190218605	961234.6967169767	1284677.3539181834	2988378.8375474135	5020125.908359187	3732380.805337134	1932685.4255771476	2117012.700407585	5691534.583744096
6112514.53103139	1674008.5446766403	3966014.801882433	6524205.005815038	4554872.042947997	2135984.1563531985	4086094.5412743934	5020950.839395346	1827342.9014152384	1012046.8181066595	638363.6772663607	2548571.1720339884	7204366.701782205	4054049.5074023562	3418925.3540976346	7824210.6843261225	2847964.768382939	6644329.598670964	3717983.070230491	7561386.253960235	2643925.897216329	2010288.9190218605	961234.6967169767	1284677.3539181834	2988378.8375474135	5020125.908359187	3732380.805337134	1932685.4255771476	2117012.700407585	5160139.643671841
6112514.53103139	1674008.5446766403	3966014.801882433	6524205.005815038	4554872.042947997	2135984.1563531985	4086094.5412743934	5020950.839395346	1827342.9014152384	1012046.8181066595	638363.6772663607	2375800.234941643	7204366.701782205	4054049.5074023562	3418925.3540976346	7824210.6843261225	2847964.768382939	6644329.598670964	3698007.2653383743	7078479.020008086	2643925.897216329	2010288.9190218605	957767.338138416	1284677.3539181834	2988378.8375474135	5020125.908359187	3732380.805337134	1932685.4255771476	2117012.700407585	5160139.643671841
6112514.53103139	1674008.5446766403	3966014.801882433	6524205.005815038	4554872.042947997	2135984.1563531985	4086094.5412743934	5020950.839395346	1827342.9014152384	1012046.8181066595	638363.6772663607	2375800.234941643	7204366.701782205	4054049.5074023562	2379431.4364718874	7824210.6843261225	2847964.768382939	6644329.598670964	3698007.2653383743	7078479.020008086	2643925.897216329	2010288.9190218605	957767.338138416	1284677.3539181834	2988378.8375474135	5020125.908359187	3732380.805337134	1932685.4255771476	2083501.7127139126	5160139.643671841
6112514.53103139	1674008.5446766403	3966014.801882433	6524205.005815038	4056282.056415372	2135984.1563531985	4086094.5412743934	5020950.839395346	1827342.9014152384	1012046.8181066595	579889.6574559116	2375800.234941643	7204366.701782205	4054049.5074023562	2379431.4364718874	7824210.6843261225	2847964.768382939	6574881.633042921	3698007.2653383743	7078479.020008086	2643925.897216329	2010288.9190218605	957767.338138416	1284677.3539181834	2988378.8375474135	4224089.894406245	3732380.805337134	1932685.4255771476	2083501.7127139126	5160139.643671841
6112514.53103139	1674008.5446766403	3966014.801882433	5582709.195183157	4056282.056415372	2135984.1563531985	4086094.5412743934	5020950.839395346	1827342.9014152384	1012046.8181066595	579889.6574559116	2375800.234941643	6788305.28987089	4054049.5074023562	2379431.4364718874	7824210.6843261225	2847964.768382939	6574881.633042921	3698007.2653383743	7078479.020008086	2643925.897216329	2010288.9190218605	957767.338138416	1284677.3539181834	2988378.8375474135	4224089.894406245	3732380.805337134	1932685.4255771476	2083501.7127139126	5160139.643671841
6112514.53103139	1674008.5446766403	3966014.801882433	5582709.195183157	4056282.056415372	2135984.1563531985	4086094.5412743934	5020950.839395346	1827342.9014152384	1012046.8181066595	579889.6574559116	2375800.234941643	6788305.28987089	4054049.5074023562	2379431.4364718874	7824210.6843261225	2847964.768382939	6574881.633042921	3341348.025567861	7078479.020008086	2643925.897216329	2010288.9190218605	957767.338138416	1284677.3539181834	2988378.8375474135	4224089.894406245	3732380.805337134	1932685.4255771476	2083501.7127139126	4603633.872984701
5859799.4843255365	1674008.5446766403	3966014.801882433	5582709.195183157	4056282.056415372	2135984.1563531985	4086094.5412743934	5020950.839395346	1827342.9014152384	1012046.8181066595	579889.6574559116	2375800.234941643	6656026.273400462	4054049.5074023562	2379431.4364718874	7824210.6843261225	2847964.768382939	6574881.633042921	3341348.025567861	7078479.020008086	2643925.897216329	2010288.9190218605	957767.338138416	1284677.3539181834	2988378.8375474135	4224089.894406245	3732380.805337134	1932685.4255771476	2083501.7127139126	4603633.872984701
5859799.4843255365	1674008.5446766403	3966014.801882433	5582709.195183157	3890585.1387575134	1980891.776770077	3442692.1841949928	4950979.800314715	1827342.9014152384	1012046.8181066595	579889.6574559116	2375800.234941643	6656026.273400462	4029088.8284230395	2379431.4364718874	7824210.6843261225	2847964.768382939	6574881.633042921	3341348.025567861	7078479.020008086	2412770.9819850656	2010288.9190218605	957767.338138416	1284677.3539181834	2579348.841387588	4099693.1160345175	3732380.805337134	1884051.8267713734	2083501.7127139126	4603633.872984701
5859799.4843255365	1674008.5446766403	3966014.801882433	5582709.195183157	3890585.1387575134	1980891.776770077	3442692.1841949928	4950979.800314715	1827342.9014152384	1012046.8181066595	579889.6574559116	2375800.234941643	6273657.194191439	4029088.8284230395	2379431.4364718874	7824210.6843261225	2847964.768382939	6574881.633042921	3341348.025567861	7078479.020008086	2412770.9819850656	2010288.9190218605	957767.338138416	1284677.3539181834	2579348.841387588	4099693.1160345175	3732380.805337134	1547701.2951469587	2083501.7127139126	4603633.872984701
5859799.4843255365	1674008.5446766403	3966014.801882433	5582709.195183157	3890585.1387575134	1980891.776770077	3442692.1841949928	4887230.087726727	1620485.8912174345	1012046.8181066595	579889.6574559116	2375800.234941643	6273657.194191439	4029088.8284230395	2379431.4364718874	7824210.6843261225	2812230.967934446	6574881.633042921	2832018.5987654133	7078479.020008086	2412770.9819850656	2010288.9190218605	957767.338138416	1284677.3539181834	2579348.841387588	4099693.1160345175	3732380.805337134	1547701.2951469587	2083501.7127139126	4603633.872984701
5859799.4843255365	1674008.5446766403	3966014.801882433	5582709.195183157	3890585.1387575134	1980891.776770077	3213473.9398913644	4887230.087726727	1620485.8912174345	887734.7587482213	579889.6574559116	2375800.234941643	6273657.194191439	3403830.2399746478	2379431.4364718874	7824210.6843261225	2812230.967934446	6574881.633042921	2832018.5987654133	7078479.020008086	2412770.9819850656	2010288.9190218605	957767.338138416	1284677.3539181834	2579348.841387588	4099693.1160345175	3732380.805337134	1547701.2951469587	2083501.7127139126	4603633.872984701
5859799.4843255365	1674008.5446766403	3755411.619154731	5582709.195183157	3890585.1387575134	1980891.776770077	2862225.5315246247	4887230.087726727	1620485.8912174345	860138.5018775993	579889.6574559116	2375800.234941643	6273657.194191439	3403830.2399746478	2379431.4364718874	5193537.647423095	2812230.967934446	6574881.633042921	2832018.5987654133	7078479.020008086	2412770.9819850656	2010288.9190218605	957767.338138416	1284677.3539181834	2579348.841387588	2810051.0388454297	3732380.805337134	1547701.2951469587	2083501.7127139126	4603633.872984701
5859799.4843255365	1674008.5446766403	3755411.619154731	5582709.195183157	3890585.1387575134	1980891.776770077	2862225.5315246247	4887230.087726727	1620485.8912174345	860138.5018775993	579889.6574559116	2375800.234941643	6273657.194191439	3403830.2399746478	2379431.4364718874	5193537.647423095	2812230.967934446	6574881.633042921	2832018.5987654133	7078479.020008086	2412770.9819850656	2010288.9190218605	957767.338138416	1284677.3539181834	2101521.3158889445	2810051.0388454297	3732380.805337134	1534416.1017635416	2083501.7127139126	3816104.0788493105
5859799.4843255365	1674008.5446766403	3755411.619154731	5582709.195183157	3890585.1387575134	1980891.776770077	2862225.5315246247	4887230.087726727	1620485.8912174345	860138.5018775993	579889.6574559116	2375800.234941643	6273657.194191439	2879439.7150444947	2379431.4364718874	5193537.647423095	2812230.967934446	6574881.633042921	2832018.5987654133	7078479.020008086	2412770.9819850656	2010288.9190218605	957767.338138416	1284677.3539181834	2101521.3158889445	2810051.0388454297	3258394.5633011158	1534416.1017635416	2083501.7127139126	3816104.0788493105
5859799.4843255365	1674008.5446766403	3755411.619154731	5582709.195183157	3890585.1387575134	1980891.776770077	2862225.5315246247	4887230.087726727	1620485.8912174345	860138.5018775993	579889.6574559116	2375800.234941643	6273657.194191439	2879439.7150444947	2379431.4364718874	4137336.8537266105	2812230.967934446	6289217.58664895	2832018.5987654133	7078479.020008086	2412770.9819850656	1943304.781025512	957767.338138416	1284677.3539181834	2101521.3158889445	2810051.0388454297	3258394.5633011158	1534416.1017635416	2083501.7127139126	3816104.0788493105
5859799.4843255365	1674008.5446766403	3755411.619154731	5582709.195183157	3890585.1387575134	1980891.776770077	2472680.324290448	4887230.087726727	1620485.8912174345	860138.5018775993	579889.6574559116	2375800.234941643	5159293.381710983	2879439.7150444947	2379416.974528123	4137336.8537266105	2812230.967934446	6289217.58664895	2832018.5987654133	7078479.020008086	2037170.504038459	1943304.781025512	957767.338138416	1284677.3539181834	2101521.3158889445	2810051.0388454297	2813126.996994016	1534416.1017635416	2083501.7127139126	3816104.0788493105
5859799.4843255365	1674008.5446766403	3755411.619154731	5582709.195183157	3890585.1387575134	1980891.776770077	2472680.324290448	4887230.087726727	1620485.8912174345	860138.5018775993	579889.6574559116	2375800.234941643	5159293.381710983	2879439.7150444947	2379416.974528123	4137336.8537266105	2812230.967934446	6289217.58664895	2832018.5987654133	7078479.020008086	2037170.504038459	1943304.781025512	957767.338138416	1284677.3539181834	2101521.3158889445	2810051.0388454297	2349341.721235481	1534416.1017635416	2083501.7127139126	3816104.0788493105
5859799.4843255365	1674008.5446766403	3755411.619154731	5582709.195183157	3890585.1387575134	1980891.776770077	2472680.324290448	4887230.087726727	1620485.8912174345	860138.5018775993	579889.6574559116	2375800.234941643	5159293.381710983	2870347.6934335316	2033141.217817978	4137336.8537266105	2812230.967934446	6289217.58664895	2832018.5987654133	7078479.020008086	2037170.504038459	1943304.781025512	957767.338138416	1284677.3539181834	2101521.3158889445	2810051.0388454297	2349341.721235481	1534416.1017635416	2083501.7127139126	3816104.0788493105
5859799.4843255365	1674008.5446766403	3755411.619154731	4916656.015923176	3890585.1387575134	1980891.776770077	2472680.324290448	4887230.087726727	1620485.8912174345	860138.5018775993	579889.6574559116	2375800.234941643	5159293.381710983	2870347.6934335316	2033141.217817978	4137336.8537266105	2812230.967934446	6149884.590758645	2832018.5987654133	7078479.020008086	2037170.504038459	1943304.781025512	957767.338138416	1284677.3539181834	2101521.3158889445	2810051.0388454297	2349341.721235481	1534416.1017635416	2083501.7127139126	3816104.0788493105
5859799.4843255365	1674008.5446766403	2711069.2425854323	4916656.015923176	3890585.1387575134	1980891.776770077	2472680.324290448	4887230.087726727	1620485.8912174345	860138.5018775993	579889.6574559116	2375800.234941643	5159293.381710983	2194112.946111634	2033141.217817978	4137336.8537266105	2812230.967934446	6149884.590758645	2832018.5987654133	7078479.020008086	2037170.504038459	1943304.781025512	957767.338138416	1284677.3539181834	2101521.3158889445	2810051.0388454297	2349341.721235481	1534416.1017635416	2083501.7127139126	3816104.0788493105
5788167.590532058	1674008.5446766403	2012310.422896639	4916656.015923176	3890585.1387575134	1980891.776770077	2472680.324290448	4887230.087726727	1620485.8912174345	860138.5018775993	579889.6574559116	2375800.234941643	5159293.381710983	2194112.946111634	2033141.217817978	3886605.809195542	2812230.967934446	5419087.404799147	2832018.5987654133	7078479.020008086	2037170.504038459	1943304.781025512	957767.338138416	1284677.3539181834	2101521.3158889445	2810051.0388454297	2349341.721235481	1534416.1017635416	2083501.7127139126	3816104.0788493105
5788167.590532058	1674008.5446766403	2012310.422896639	4916656.015923176	3890585.1387575134	1980891.776770077	2472680.324290448	4887230.087726727	1620485.8912174345	860138.5018775993	579889.6574559116	2375800.234941643	5159293.381710983	2194112.946111634	1896396.424422432	3886605.809195542	2812230.967934446	5419087.404799147	2832018.5987654133	5887806.519251286	1948831.611436599	1943304.781025512	957767.338138416	1284677.3539181834	2101521.3158889445	2810051.0388454297	2349341.721235481	1534416.1017635416	2083501.7127139126	3816104.0788493105
5788167.590532058	1674008.5446766403	2012310.422896639	4916656.015923176	2250702.846783985	1980891.776770077	2472680.324290448	4887230.087726727	1620485.8912174345	860138.5018775993	579889.6574559116	2375800.234941643	4794401.9183075465	2194112.946111634	1896396.424422432	3886605.809195542	2812230.967934446	5419087.404799147	2832018.5987654133	5887806.519251286	1948831.611436599	1943304.781025512	957767.338138416	1215599.8269974317	2101521.3158889445	2711985.762051138	1749586.9496401704	1534416.1017635416	1882736.4085742547	3816104.0788493105
5788167.590532058	1674008.5446766403	1809632.6630770627	4916656.015923176	2250702.846783985	1980891.776770077	2472680.324290448	4887230.087726727	1620485.8912174345	860138.5018775993	579889.6574559116	2375800.234941643	4794401.9183075465	2194112.946111634	1896396.424422432	3501897.1809523855	2812230.967934446	5419087.404799147	2832018.5987654133	5887806.519251286	1948831.611436599	1899872.5726038497	957767.338138416	1215599.8269974317	2101521.3158889445	2711985.762051138	1749586.9496401704	1534416.1017635416	1882736.4085742547	3816104.0788493105
5788167.590532058	1674008.5446766403	1614696.0879788662	4916656.015923176	2250702.846783985	1980891.776770077	2472680.324290448	4887230.087726727	1620485.8912174345	860138.5018775993	579889.6574559116	2375800.234941643	4794401.9183075465	2194112.946111634	1896396.424422432	3501897.1809523855	2812230.967934446	5419087.404799147	1698843.7097721384	5887806.519251286	1948831.611436599	1899872.5726038497	957767.338138416	1215599.8269974317	2088118.2590517814	2711985.762051138	1647767.6588174684	1534416.1017635416	1882736.4085742547	3549614.8774051093
5788167.590532058	1674008.5446766403	1614696.0879788662	4916656.015923176	2250702.846783985	1980891.776770077	2472680.324290448	4887230.087726727	1620485.8912174345	860138.5018775993	579600.8121986598	2375800.234941643	4794401.9183075465	2194112.946111634	1885186.8621537248	3501897.1809523855	2812230.967934446	5419087.404799147	1698843.7097721384	5887806.519251286	1948831.611436599	1801428.0927155141	957767.338138416	1215599.8269974317	2088118.2590517814	2711985.762051138	1647767.6588174684	1534416.1017635416	1882736.4085742547	3549614.8774051093
5788167.590532058	1674008.5446766403	1614696.0879788662	4916656.015923176	2250702.846783985	1980891.776770077	2472680.324290448	4887230.087726727	1620485.8912174345	860138.5018775993	579600.8121986598	2375800.234941643	4794401.9183075465	2194112.946111634	1885186.8621537248	3501897.1809523855	2812230.967934446	4077359.5235805907	1698843.7097721384	5887806.519251286	1948831.611436599	1801428.0927155141	957767.338138416	1215599.8269974317	2088118.2590517814	2711985.762051138	1647767.6588174684	1534416.1017635416	1882736.4085742547	3549614.8774051093
5788167.590532058	1674008.5446766403	1614696.0879788662	4916656.015923176	2250702.846783985	1980891.776770077	2430995.801033289	4887230.087726727	1620485.8912174345	860138.5018775993	579600.8121986598	2080866.4458711066	4794401.9183075465	2194112.946111634	1885186.8621537248	3501897.1809523855	2812230.967934446	4077359.5235805907	1698843.7097721384	5887806.519251286	1948831.611436599	1801428.0927155141	957767.338138416	1215599.8269974317	2088118.2590517814	2711985.762051138	1647767.6588174684	1534416.1017635416	1852269.6474627305	3549614.8774051093
5788167.590532058	1674008.5446766403	1614696.0879788662	4916656.015923176	2250702.846783985	1980891.776770077	2430995.801033289	4887230.087726727	1204313.311360646	860138.5018775993	579600.8121986598	1935944.9408081877	4794401.9183075465	2194112.946111634	1885186.8621537248	3501897.1809523855	2812230.967934446	4077359.5235805907	1698843.7097721384	5887806.519251286	1948831.611436599	1801428.0927155141	957767.338138416	1171738.5842830418	2088118.2590517814	2630004.806181958	1647767.6588174684	1534416.1017635416	1852269.6474627305	3549614.8774051093
4008166.079603161	1674008.5446766403	1614696.0879788662	4916656.015923176	2250702.846783985	1980891.776770077	2430995.801033289	4887230.087726727	1204313.311360646	860138.5018775993	579600.8121986598	1935944.9408081877	4794401.9183075465	2194112.946111634	1885186.8621537248	3501897.1809523855	2812230.967934446	4077359.5235805907	1698843.7097721384	5887806.519251286	1948831.611436599	1801428.0927155141	957767.338138416	1171738.5842830418	2088118.2590517814	2630004.806181958	1647767.6588174684	1534416.1017635416	1852269.6474627305	3549614.8774051093
4008166.079603161	1674008.5446766403	1614696.0879788662	4916656.015923176	2250702.846783985	1980891.776770077	2430995.801033289	4887230.087726727	1204313.311360646	860138.5018775993	579600.8121986598	1935944.9408081877	4618739.356015197	2194112.946111634	1885186.8621537248	3501897.1809523855	2812230.967934446	4077359.5235805907	1698843.7097721384	5887806.519251286	1948831.611436599	1647200.4295399627	957767.338138416	1171738.5842830418	1990985.0520330488	2630004.806181958	1647767.6588174684	1534416.1017635416	1852269.6474627305	3549614.8774051093
1543751.9307747334	1674008.5446766403	1614696.0879788662	4916656.015923176	2250702.846783985	1980891.776770077	2430995.801033289	4887230.087726727	1204313.311360646	860138.5018775993	579600.8121986598	1935944.9408081877	4618739.356015197	2194112.946111634	1885186.8621537248	3501897.1809523855	2812230.967934446	4077359.5235805907	1698843.7097721384	5887806.519251286	1948831.611436599	1647200.4295399627	957767.338138416	1171738.5842830418	1990985.0520330488	2630004.806181958	1647767.6588174684	1534416.1017635416	1852269.6474627305	3549614.8774051093
1543751.9307747334	1674008.5446766403	1369387.6444039138	4916656.015923176	2250702.846783985	1980891.776770077	2430995.801033289	4887230.087726727	1204313.311360646	860138.5018775993	579600.8121986598	1935944.9408081877	4618739.356015197	2194112.946111634	1885186.8621537248	3501897.1809523855	2812230.967934446	4077359.5235805907	1698843.7097721384	5649048.762823136	1948831.611436599	1647200.4295399627	767567.8132325172	1091363.250981863	1990985.0520330488	2630004.806181958	1564459.4366476606	1534416.1017635416	1755055.2366204595	3549614.8774051093
1543751.9307747334	1674008.5446766403	1369387.6444039138	4916656.015923176	2250702.846783985	1980891.776770077	2430995.801033289	4887230.087726727	1204313.311360646	860138.5018775993	579600.8121986598	1813052.1472579504	4618739.356015197	2194112.946111634	1885186.8621537248	3501897.1809523855	2812230.967934446	4077359.5235805907	1698843.7097721384	5649048.762823136	1948831.611436599	1647200.4295399627	767567.8132325172	1091363.250981863	1990985.0520330488	2630004.806181958	1564459.4366476606	1503772.2388447335	1755055.2366204595	3549614.8774051093
1543751.9307747334	1674008.5446766403	1369387.6444039138	4916656.015923176	2250702.846783985	1980891.776770077	2430995.801033289	4887230.087726727	1160603.8998641623	860138.5018775993	579600.8121986598	1813052.1472579504	4509141.328718939	2194112.946111634	1885186.8621537248	3501897.1809523855	2812230.967934446	3769834.378815918	1698843.7097721384	5649048.762823136	1948831.611436599	1610272.9858920446	767567.8132325172	1091363.250981863	1990985.0520330488	2630004.806181958	1564459.4366476606	1503772.2388447335	1755055.2366204595	3549614.8774051093
1543751.9307747334	1674008.5446766403	1369387.6444039138	4916656.015923176	2250702.846783985	1980891.776770077	2430995.801033289	4887230.087726727	1160603.8998641623	860138.5018775993	579600.8121986598	1813052.1472579504	4509141.328718939	2194112.946111634	1885186.8621537248	3501897.1809523855	2812230.967934446	3769834.378815918	1698843.7097721384	5649048.762823136	1948831.611436599	1610272.9858920446	767567.8132325172	1091363.250981863	1990985.0520330488	2630004.806181958	1215122.3651640012	1503772.2388447335	1755055.2366204595	3549614.8774051093
1543751.9307747334	1674008.5446766403	1061460.6473603484	4421567.334381876	2250702.846783985	1980891.776770077	2430995.801033289	4887230.087726727	1160603.8998641623	860138.5018775993	579600.8121986598	1813052.1472579504	4509141.328718939	2047564.6261659295	1885186.8621537248	3501897.1809523855	2812230.967934446	3769834.378815918	1698843.7097721384	5649048.762823136	1948831.611436599	1610272.9858920446	767567.8132325172	1091363.250981863	1990985.0520330488	2630004.806181958	1215122.3651640012	1503772.2388447335	1755055.2366204595	3549614.8774051093
1543751.9307747334	1540094.143015981	1061460.6473603484	4421567.334381876	2250702.846783985	1980891.776770077	2430995.801033289	4887230.087726727	1160603.8998641623	860138.5018775993	579600.8121986598	1813052.1472579504	4509141.328718939	2047564.6261659295	1885186.8621537248	3501897.1809523855	2812230.967934446	3769834.378815918	1698843.7097721384	5649048.762823136	1948831.611436599	1610272.9858920446	767567.8132325172	1091363.250981863	1976886.0946391975	2630004.806181958	1215122.3651640012	1405933.0979169982	1755055.2366204595	3549614.8774051093
1543751.9307747334	1540094.143015981	1061460.6473603484	4421567.334381876	2250702.846783985	1980891.776770077	2430995.801033289	4887230.087726727	1160603.8998641623	860138.5018775993	579600.8121986598	1813052.1472579504	4509141.328718939	2047564.6261659295	1885186.8621537248	3501897.1809523855	2812230.967934446	3769834.378815918	1698843.7097721384	5507893.830874165	1948831.611436599	1610272.9858920446	767567.8132325172	1091363.250981863	1976886.0946391975	2630004.806181958	1215122.3651640012	1405933.0979169982	1755055.2366204595	3549614.8774051093
1543751.9307747334	1540094.143015981	1004478.7655348312	4225191.137617958	2250702.846783985	1980891.776770077	2430995.801033289	4887230.087726727	1160603.8998641623	860138.5018775993	579600.8121986598	1265278.8816969914	4509141.328718939	2047564.6261659295	1885186.8621537248	3501897.1809523855	2812230.967934446	3769834.378815918	1698843.7097721384	5507893.830874165	1948831.611436599	1610272.9858920446	767567.8132325172	1091363.250981863	1786882.0803189229	2630004.806181958	1215122.3651640012	1405933.0979169982	1755055.2366204595	3549614.8774051093
1543751.9307747334	1540094.143015981	1004478.7655348312	4225191.137617958	2250702.846783985	1980891.776770077	2430995.801033289	4887230.087726727	1052274.2656637728	860138.5018775993	499807.9308020173	1265278.8816969914	4509141.328718939	2047564.6261659295	1885186.8621537248	3501897.1809523855	2812230.967934446	3769834.378815918	1698843.7097721384	5507893.830874165	1948831.611436599	1610272.9858920446	767567.8132325172	1091363.250981863	1786882.0803189229	2630004.806181958	1215122.3651640012	1405933.0979169982	1755055.2366204595	3383971.353786616
1543751.9307747334	1540094.143015981	1004478.7655348312	4225191.137617958	2250702.846783985	1980891.776770077	2430995.801033289	4887230.087726727	1052274.2656637728	860138.5018775993	499807.9308020173	1265278.8816969914	4507092.77518822	2047564.6261659295	1885186.8621537248	3501897.1809523855	2812230.967934446	3650445.0317189298	1698843.7097721384	4918157.525619538	1794114.771631878	1610272.9858920446	767567.8132325172	1091363.250981863	1786882.0803189229	2630004.806181958	1086507.3520552593	1405933.0979169982	1755055.2366204595	3383971.353786616
1543751.9307747334	1475852.5639340398	1004478.7655348312	4225191.137617958	2250702.846783985	1930875.0969337774	2430995.801033289	4887230.087726727	1052274.2656637728	860138.5018775993	499807.9308020173	1265278.8816969914	4507092.77518822	2047564.6261659295	1885186.8621537248	3501897.1809523855	2812230.967934446	3650445.0317189298	1698843.7097721384	4918157.525619538	1794114.771631878	1610272.9858920446	767567.8132325172	1091363.250981863	1786882.0803189229	2630004.806181958	1086507.3520552593	1405933.0979169982	1755055.2366204595	3320814.097969497
1543751.9307747334	1475852.5639340398	1004478.7655348312	4225191.137617958	2250702.846783985	1930875.0969337774	1812764.44008045	4887230.087726727	1052274.2656637728	860138.5018775993	499807.9308020173	1265278.8816969914	4018447.487550365	2047564.6261659295	1885186.8621537248	3501897.1809523855	2812230.967934446	3650445.0317189298	1698843.7097721384	4918157.525619538	1794114.771631878	1610272.9858920446	767567.8132325172	1091363.250981863	1786882.0803189229	2630004.806181958	1086507.3520552593	1405933.0979169982	1755055.2366204595	3320814.097969497
1543751.9307747334	1475852.5639340398	1004478.7655348312	4068548.6239129957	2250702.846783985	1930875.0969337774	1812764.44008045	4887230.087726727	1052274.2656637728	860138.5018775993	499807.9308020173	1265278.8816969914	4018447.487550365	2047564.6261659295	1885186.8621537248	3501897.1809523855	2812230.967934446	3650445.0317189298	1698843.7097721384	4918157.525619538	1794114.771631878	1610272.9858920446	767567.8132325172	1091363.250981863	1786882.0803189229	2630004.806181958	1086507.3520552593	1405933.0979169982	1727035.5302371918	2992118.724238314
1543751.9307747334	1475852.5639340398	1004478.7655348312	4068548.6239129957	2250702.846783985	1930875.0969337774	1812764.44008045	4887230.087726727	1052274.2656637728	860138.5018775993	499807.9308020173	1265278.8816969914	4018447.487550365	2047564.6261659295	1885186.8621537248	3501897.1809523855	2775679.742085451	3650445.0317189298	1369697.4371040724	4918157.525619538	1794114.771631878	1610272.9858920446	767567.8132325172	1091363.250981863	1786882.0803189229	2630004.806181958	1086507.3520552593	1405933.0979169982	1727035.5302371918	2992118.724238314
1543751.9307747334	1475852.5639340398	1004478.7655348312	4068548.6239129957	2250702.846783985	1930875.0969337774	1812764.44008045	4545149.352542977	956189.7796368657	860138.5018775993	447381.6613491948	1265278.8816969914	4018447.487550365	2047564.6261659295	1885186.8621537248	3501897.1809523855	2775679.742085451	3650445.0317189298	1369697.4371040724	4534119.285271691	1794114.771631878	1610272.9858920446	767567.8132325172	1032003.1504995872	1786882.0803189229	2630004.806181958	1086507.3520552593	1405933.0979169982	1727035.5302371918	2992118.724238314
1543751.9307747334	1475852.5639340398	1004478.7655348312	4068548.6239129957	2250702.846783985	1930875.0969337774	1812764.44008045	4545149.352542977	956189.7796368657	860138.5018775993	447381.6613491948	1265278.8816969914	4018447.487550365	2047564.6261659295	1885186.8621537248	3501897.1809523855	2775679.742085451	3650445.0317189298	1369697.4371040724	4534119.285271691	1794114.771631878	1541425.6828395822	767567.8132325172	1032003.1504995872	1786882.0803189229	2630004.806181958	1086507.3520552593	1405933.0979169982	1727035.5302371918	2992118.724238314
1543751.9307747334	1475852.5639340398	1004478.7655348312	4068548.6239129957	2250702.846783985	1930875.0969337774	1812764.44008045	4545149.352542977	956189.7796368657	860138.5018775993	447381.6613491948	1265278.8816969914	4018447.487550365	2047564.6261659295	1885186.8621537248	3501897.1809523855	2775679.742085451	3650445.0317189298	1369697.4371040724	4534119.285271691	1794114.771631878	1541425.6828395822	751962.5339798538	1032003.1504995872	1786882.0803189229	2630004.806181958	1086507.3520552593	1405933.0979169982	1727035.5302371918	2992118.724238314
1543751.9307747334	1475852.5639340398	1004478.7655348312	4068548.6239129957	2250702.846783985	1930875.0969337774	1812764.44008045	4545149.352542977	956189.7796368657	860138.5018775993	447381.6613491948	1265278.8816969914	4018447.487550365	2047564.6261659295	1885186.8621537248	3501897.1809523855	2775679.742085451	3650445.0317189298	1369697.4371040724	4534119.285271691	1794114.771631878	1541425.6828395822	751962.5339798538	1032003.1504995872	1786882.0803189229	2630004.806181958	1086507.3520552593	1405933.0979169982	1727035.5302371918	2992118.724238314
1543751.9307747334	1475852.5639340398	1004478.7655348312	4068548.6239129957	2250702.846783985	1930875.0969337774	1812764.44008045	4545149.352542977	956189.7796368657	860138.5018775993	447381.6613491948	1265278.8816969914	4018447.487550365	2011544.0903492277	1885186.8621537248	3501897.1809523855	2775679.742085451	3650445.0317189298	1161574.4705763008	4534119.285271691	1794114.771631878	1541425.6828395822	751962.5339798538	1032003.1504995872	1786882.0803189229	2630004.806181958	1086507.3520552593	1405933.0979169982	1727035.5302371918	2992118.724238314
1543751.9307747334	1475852.5639340398	1004478.7655348312	4068548.6239129957	2250702.846783985	1930875.0969337774	1812764.44008045	4545149.352542977	956189.7796368657	860138.5018775993	447381.6613491948	1265278.8816969914	3713393.1155688534	2011544.0903492277	1885186.8621537248	3501897.1809523855	2775679.742085451	3650445.0317189298	1161574.4705763008	4534119.285271691	1725930.3505654926	1541425.6828395822	751962.5339798538	1032003.1504995872	1777038.0546292297	2630004.806181958	1086507.3520552593	1405933.0979169982	1727035.5302371918	2992118.724238314
1543751.9307747334	1475852.5639340398	1004478.7655348312	4068548.6239129957	2250702.846783985	1930875.0969337774	1812764.44008045	4545149.352542977	956189.7796368657	823585.0457963811	447381.6613491948	1265278.8816969914	3713393.1155688534	2011544.0903492277	1253914.9427200437	3501897.1809523855	2775679.742085451	3650445.0317189298	1161574.4705763008	4534119.285271691	1725930.3505654926	1541425.6828395822	751962.5339798538	1032003.1504995872	1777038.0546292297	2630004.806181958	1086507.3520552593	1405933.0979169982	1727035.5302371918	2992118.724238314
1543751.9307747334	1475852.5639340398	1004478.7655348312	4068548.6239129957	2250702.846783985	1930875.0969337774	1812764.44008045	4545149.352542977	956189.7796368657	823585.0457963811	447381.6613491948	1265278.8816969914	3713393.1155688534	2011544.0903492277	1253914.9427200437	3501897.1809523855	2775679.742085451	3367782.136653392	1161574.4705763008	3706547.787174862	1725930.3505654926	1541425.6828395822	751962.5339798538	1032003.1504995872	1777038.0546292297	2497903.236435016	1086507.3520552593	1405933.0979169982	1669048.0176906632	2992118.724238314
1543751.9307747334	1475852.5639340398	1004478.7655348312	4068548.6239129957	2250702.846783985	1930875.0969337774	1812764.44008045	4545149.352542977	956189.7796368657	823585.0457963811	447381.6613491948	1265278.8816969914	3713393.1155688534	2011544.0903492277	1253914.9427200437	3501897.1809523855	2775679.742085451	3367782.136653392	1161574.4705763008	3706547.787174862	1725930.3505654926	1541425.6828395822	751962.5339798538	1032003.1504995872	1776323.8235473994	2497903.236435016	1086507.3520552593	1405933.0979169982	1669048.0176906632	2992118.724238314
1543751.9307747334	1475852.5639340398	1004478.7655348312	4068548.6239129957	2250702.846783985	1930875.0969337774	1812764.44008045	4545149.352542977	956189.7796368657	823585.0457963811	447381.6613491948	1265278.8816969914	3713393.1155688534	2011544.0903492277	1253914.9427200437	3501897.1809523855	2775679.742085451	3367782.136653392	905919.8436696259	3706547.787174862	1725930.3505654926	1541425.6828395822	751962.5339798538	1032003.1504995872	1776323.8235473994	2497903.236435016	1086507.3520552593	1405933.0979169982	1669048.0176906632	2992118.724238314
1543751.9307747334	1475852.5639340398	1004478.7655348312	4068548.6239129957	2250702.846783985	1930875.0969337774	1812764.44008045	4545149.352542977	956189.7796368657	823585.0457963811	447381.6613491948	1265278.8816969914	3713393.1155688534	2011544.0903492277	1253914.9427200437	3501897.1809523855	2775679.742085451	3367782.136653392	905919.8436696259	3706547.787174862	1696945.5013166438	1541425.6828395822	751962.5339798538	1032003.1504995872	1776323.8235473994	2497903.236435016	1086507.3520552593	1405933.0979169982	1669048.0176906632	2992118.724238314
1543751.9307747334	1475852.5639340398	1004478.7655348312	4068548.6239129957	2250702.846783985	1930875.0969337774	1812764.44008045	4545149.352542977	956189.7796368657	823585.0457963811	447381.6613491948	1265278.8816969914	3145930.3496272825	1753842.205864843	1253914.9427200437	3501897.1809523855	2775159.8513460094	3367782.136653392	905919.8436696259	3706547.787174862	1696945.5013166438	1541425.6828395822	751962.5339798538	1032003.1504995872	1776323.8235473994	2388011.8506071703	1086507.3520552593	1405933.0979169982	1669048.0176906632	2992118.724238314
1543751.9307747334	1475852.5639340398	1004478.7655348312	4068548.6239129957	2160172.6749480707	1930875.0969337774	1812764.44008045	4545149.352542977	956189.7796368657	823585.0457963811	447381.6613491948	1265278.8816969914	3145930.3496272825	1753842.205864843	1253914.9427200437	3501897.1809523855	2775159.8513460094	3367782.136653392	905919.8436696259	3706547.787174862	1696945.5013166438	1541425.6828395822	751962.5339798538	1032003.1504995872	1776323.8235473994	2388011.8506071703	1086507.3520552593	1405933.0979169982	1669048.0176906632	2807804.7665132266
1543751.9307747334	1475852.5639340398	1004478.7655348312	4068548.6239129957	2160172.6749480707	1930875.0969337774	1812764.44008045	4545149.352542977	956189.7796368657	823585.0457963811	447381.6613491948	1265278.8816969914	3145930.3496272825	1753842.205864843	1253914.9427200437	3501897.1809523855	2775159.8513460094	3367782.136653392	905919.8436696259	3706547.787174862	1696945.5013166438	1541425.6828395822	751962.5339798538	1032003.1504995872	1776323.8235473994	2388011.8506071703	1086507.3520552593	1405933.0979169982	1669048.0176906632	2807804.7665132266
1543751.9307747334	1475852.5639340398	1004478.7655348312	4068548.6239129957	2160172.6749480707	1930875.0969337774	1812764.44008045	4545149.352542977	956189.7796368657	823585.0457963811	447381.6613491948	1265278.8816969914	3145930.3496272825	1753842.205864843	1253914.9427200437	3296720.064010962	2775159.8513460094	3367782.136653392	905919.8436696259	3706547.787174862	1696945.5013166438	1541425.6828395822	751962.5339798538	1032003.1504995872	1776323.8235473994	2388011.8506071703	1086507.3520552593	1405933.0979169982	1669048.0176906632	2807804.7665132266
1543751.9307747334	1475852.5639340398	1004478.7655348312	4068548.6239129957	2160172.6749480707	1930875.0969337774	1812764.44008045	4545149.352542977	956189.7796368657	823585.0457963811	447381.6613491948	1265278.8816969914	3145930.3496272825	1753842.205864843	1253914.9427200437	3296720.064010962	2135277.316543781	3367782.136653392	905919.8436696259	3706547.787174862	1696945.5013166438	1541425.6828395822	751962.5339798538	1032003.1504995872	1776323.8235473994	2287464.3779800558	1086507.3520552593	1376748.4645631406	1669048.0176906632	2807804.7665132266
1543751.9307747334	1475852.5639340398	1004478.7655348312	4068548.6239129957	2160172.6749480707	1930875.0969337774	1812764.44008045	4525951.248013819	956189.7796368657	823585.0457963811	447381.6613491948	1265278.8816969914	3145930.3496272825	1753842.205864843	1253914.9427200437	3296720.064010962	2135277.316543781	3197151.0754958577	905919.8436696259	3706547.787174862	1696945.5013166438	1541425.6828395822	751962.5339798538	1032003.1504995872	1776323.8235473994	2287464.3779800558	1086507.3520552593	1376748.4645631406	1669048.0176906632	2807804.7665132266
1543751.9307747334	1475715.8769572626	1004478.7655348312	3357636.140868812	2160172.6749480707	1930875.0969337774	1812764.44008045	4525951.248013819	956189.7796368657	823585.0457963811	447381.6613491948	1265278.8816969914	3145930.3496272825	1753842.205864843	1253914.9427200437	2757471.7995984824	2135277.316543781	3197151.0754958577	905919.8436696259	3706547.787174862	1696945.5013166438	1541425.6828395822	684628.3553366347	1032003.1504995872	1776323.8235473994	2287464.3779800558	1086507.3520552593	1376748.4645631406	1542910.5574706532	2423199.6550138914
1543751.9307747334	1475715.8769572626	917672.7183447182	3357636.140868812	2160172.6749480707	1930875.0969337774	1812764.44008045	4525951.248013819	956189.7796368657	823585.0457963811	447381.6613491948	1265278.8816969914	3145930.3496272825	1753842.205864843	1253914.9427200437	2757471.7995984824	2135277.316543781	3197151.0754958577	905919.8436696259	3706547.787174862	1632267.5213237498	1359388.30853057	684628.3553366347	1032003.1504995872	1776323.8235473994	2287464.3779800558	1086507.3520552593	1376748.4645631406	1542910.5574706532	2423199.6550138914
1543751.9307747334	1475715.8769572626	917672.7183447182	3357636.140868812	2160172.6749480707	1851299.408462164	1812764.44008045	4525951.248013819	956189.7796368657	818656.4902377923	447381.6613491948	1265278.8816969914	3145930.3496272825	1753842.205864843	1253914.9427200437	2757471.7995984824	2135277.316543781	3197151.0754958577	905919.8436696259	3706547.787174862	1632267.5213237498	1359388.30853057	684628.3553366347	990702.0526763054	1776323.8235473994	2287464.3779800558	1086507.3520552593	1376748.4645631406	1542910.5574706532	2423199.6550138914
1543751.9307747334	1475715.8769572626	917672.7183447182	3357636.140868812	2160172.6749480707	1851299.408462164	1812764.44008045	4525951.248013819	956189.7796368657	818656.4902377923	447381.6613491948	1265278.8816969914	3145930.3496272825	1753842.205864843	1253914.9427200437	2757471.7995984824	2135277.316543781	3197151.0754958577	905919.8436696259	3706547.787174862	1581795.750026928	1359388.30853057	684628.3553366347	990702.0526763054	1776323.8235473994	2287464.3779800558	1086507.3520552593	1376748.4645631406	1542910.5574706532	2423199.6550138914
1543751.9307747334	1475715.8769572626	917672.7183447182	3357636.140868812	2160172.6749480707	1851299.408462164	1812764.44008045	4525951.248013819	956189.7796368657	818656.4902377923	447381.6613491948	1265278.8816969914	3145930.3496272825	1753842.205864843	1253914.9427200437	2757471.7995984824	2135277.316543781	3197151.0754958577	905919.8436696259	3634805.6265828586	1581795.750026928	1359388.30853057	684628.3553366347	990702.0526763054	1776323.8235473994	2287464.3779800558	1072211.0587125437	1376748.4645631406	1542910.5574706532	2423199.6550138914
1543751.9307747334	1475715.8769572626	917672.7183447182	3357636.140868812	2160172.6749480707	1851299.408462164	1812764.44008045	4525951.248013819	956189.7796368657	818656.4902377923	447381.6613491948	1265278.8816969914	3145930.3496272825	1753842.205864843	1253914.9427200437	2757471.7995984824	2135277.316543781	3197151.0754958577	905919.8436696259	3634805.6265828586	1021828.8477126628	972828.4426511751	684628.3553366347	990702.0526763054	1776323.8235473994	2287464.3779800558	1072211.0587125437	1376748.4645631406	1407262.5675454454	2423199.6550138914
1543751.9307747334	1475715.8769572626	917672.7183447182	3357636.140868812	2160172.6749480707	1851299.408462164	1812764.44008045	4525951.248013819	956189.7796368657	818656.4902377923	447381.6613491948	1265278.8816969914	3082895.181398251	1753842.205864843	1185469.327354687	2588960.8005086887	2135277.316543781	3197151.0754958577	905919.8436696259	3634805.6265828586	1021828.8477126628	972828.4426511751	684628.3553366347	990702.0526763054	1522711.325013887	2287464.3779800558	1072211.0587125437	1376748.4645631406	1407262.5675454454	2423199.6550138914
1543751.9307747334	1475715.8769572626	917672.7183447182	3357636.140868812	2160172.6749480707	1790605.0084857738	1369138.7790253772	4525951.248013819	956189.7796368657	818656.4902377923	447381.6613491948	1265278.8816969914	3082895.181398251	1753842.205864843	1185469.327354687	2588960.8005086887	2135277.316543781	3197151.0754958577	905919.8436696259	3634805.6265828586	1021828.8477126628	972828.4426511751	684628.3553366347	990702.0526763054	1522711.325013887	2287464.3779800558	1072211.0587125437	1376748.4645631406	1407262.5675454454	2423199.6550138914
1487084.063221277	1442653.9493524153	917672.7183447182	3357636.140868812	2160172.6749480707	1790605.0084857738	1369138.7790253772	4525951.248013819	956189.7796368657	818656.4902377923	447381.6613491948	1265278.8816969914	3082895.181398251	1753842.205864843	1185469.327354687	2588960.8005086887	2135277.316543781	3197151.0754958577	905919.8436696259	3634805.6265828586	1021828.8477126628	972828.4426511751	684628.3553366347	990702.0526763054	1522711.325013887	2287464.3779800558	1072211.0587125437	1376748.4645631406	1407262.5675454454	2423199.6550138914
1487084.063221277	1442653.9493524153	917672.7183447182	3357636.140868812	2160172.6749480707	1790605.0084857738	1369138.7790253772	4525951.248013819	956189.7796368657	818656.4902377923	447381.6613491948	1265278.8816969914	3082895.181398251	1753842.205864843	1185469.327354687	2588960.8005086887	2135277.316543781	3197151.0754958577	905919.8436696259	3634805.6265828586	1021828.8477126628	972828.4426511751	684628.3553366347	990702.0526763054	1522711.325013887	2287464.3779800558	1072211.0587125437	1376748.4645631406	1407262.5675454454	2423199.6550138914
1487084.063221277	1442653.9493524153	917672.7183447182	3357636.140868812	2160172.6749480707	1790605.0084857738	1369138.7790253772	4525951.248013819	956189.7796368657	818656.4902377923	447381.6613491948	1265278.8816969914	3082895.181398251	1469371.4220682222	1185469.327354687	2588960.8005086887	2135277.316543781	3197151.0754958577	905919.8436696259	3634805.6265828586	1021828.8477126628	972828.4426511751	684628.3553366347	990702.0526763054	1522711.325013887	2287464.3779800558	1072211.0587125437	1350379.8578151902	1407262.5675454454	2423199.6550138914
1487084.063221277	1442653.9493524153	917672.7183447182	3357636.140868812	2160172.6749480707	1770412.8349379164	1369138.7790253772	4525951.248013819	956189.7796368657	818656.4902377923	447381.6613491948	1265278.8816969914	3060911.609767076	1469371.4220682222	1185469.327354687	2588960.8005086887	2135277.316543781	3197151.0754958577	905919.8436696259	3203544.8384178253	1021828.8477126628	972828.4426511751	684628.3553366347	990702.0526763054	1522711.325013887	2287464.3779800558	1072211.0587125437	1350379.8578151902	1407262.5675454454	2423199.6550138914
1487084.063221277	1322503.5019435156	917672.7183447182	3357636.140868812	2160172.6749480707	1770412.8349379164	1369138.7790253772	4525951.248013819	956189.7796368657	818656.4902377923	447381.6613491948	1265278.8816969914	3060911.609767076	1469371.4220682222	1185469.327354687	2536010.336400765	2135277.316543781	1813435.5516648318	905919.8436696259	3203544.8384178253	879286.8490826034	972828.4426511751	684628.3553366347	990702.0526763054	1522711.325013887	2287464.3779800558	1072211.0587125437	1350379.8578151902	1136787.5479520077	2423199.6550138914
1487084.063221277	1322503.5019435156	917672.7183447182	3357636.140868812	2160172.6749480707	1770412.8349379164	1369138.7790253772	4525951.248013819	956189.7796368657	818656.4902377923	447381.6613491948	910574.590394038	3060911.609767076	1036599.5071420429	1185469.327354687	2536010.336400765	2135277.316543781	1813435.5516648318	905919.8436696259	3203544.8384178253	879286.8490826034	972828.4426511751	684628.3553366347	990702.0526763054	1021054.0821961341	2287464.3779800558	1046124.8129651159	1350379.8578151902	1136787.5479520077	2327299.627026429
1487084.063221277	1322503.5019435156	917672.7183447182	3357636.140868812	2160172.6749480707	1770412.8349379164	1369138.7790253772	4525951.248013819	956189.7796368657	818656.4902377923	447381.6613491948	910574.590394038	3060911.609767076	1036599.5071420429	1185469.327354687	2536010.336400765	2135277.316543781	1813435.5516648318	905919.8436696259	3203544.8384178253	879286.8490826034	972828.4426511751	684628.3553366347	863807.3051127286	1021054.0821961341	2287464.3779800558	1046124.8129651159	1350379.8578151902	1136787.5479520077	2327299.627026429
1487084.063221277	1322503.5019435156	917672.7183447182	3357636.140868812	2160172.6749480707	1670270.3101720172	1369138.7790253772	4525951.248013819	956189.7796368657	818656.4902377923	447381.6613491948	910574.590394038	2774030.5910664718	1036599.5071420429	1185469.327354687	2390819.573712167	2135277.316543781	1813435.5516648318	905919.8436696259	2758407.3149521477	864507.5484234841	972828.4426511751	684628.3553366347	863807.3051127286	1021054.0821961341	2287464.3779800558	1046124.8129651159	1308332.70387087	1136787.5479520077	2327299.627026429
1487084.063221277	1322503.5019435156	917672.7183447182	2888667.751638441	2160172.6749480707	1593674.087814075	1335532.6745840197	4525951.248013819	956189.7796368657	818656.4902377923	447381.6613491948	910574.590394038	2774030.5910664718	1036599.5071420429	1185469.327354687	2390819.573712167	2135277.316543781	1813435.5516648318	795769.9523341577	2758407.3149521477	864507.5484234841	972828.4426511751	684628.3553366347	863807.3051127286	1021054.0821961341	2287464.3779800558	1046124.8129651159	1265806.1056358737	1136787.5479520077	2327299.627026429
1487084.063221277	1322503.5019435156	825070.6730866979	2863889.7302778326	2160172.6749480707	1593674.087814075	1335532.6745840197	4525951.248013819	956189.7796368657	818656.4902377923	447381.6613491948	910574.590394038	2774030.5910664718	1036599.5071420429	1185469.327354687	2390819.573712167	2002923.1935314098	1813435.5516648318	776595.615532408	2758407.3149521477	864507.5484234841	972828.4426511751	684628.3553366347	863807.3051127286	936187.805250337	2287464.3779800558	1046124.8129651159	1265806.1056358737	1136787.5479520077	2327299.627026429
1487084.063221277	1322503.5019435156	825070.6730866979	2414553.534404897	2160172.6749480707	1593674.087814075	1335532.6745840197	4525951.248013819	956189.7796368657	818656.4902377923	432679.31455796666	910574.590394038	2774030.5910664718	1036599.5071420429	1185469.327354687	2390819.573712167	2002923.1935314098	1813435.5516648318	776595.615532408	2430878.5555369905	864507.5484234841	972828.4426511751	656631.0582554799	863807.3051127286	936187.805250337	2287464.3779800558	1046124.8129651159	1265806.1056358737	1136787.5479520077	2327299.627026429
1487084.063221277	1322503.5019435156	825070.6730866979	2348178.2374878246	2160172.6749480707	1593674.087814075	1335532.6745840197	4525951.248013819	956189.7796368657	818656.4902377923	432679.31455796666	846495.1711496349	2774030.5910664718	1036599.5071420429	1185469.327354687	2390819.573712167	2002923.1935314098	1813435.5516648318	747528.6253717927	2430878.5555369905	864507.5484234841	972828.4426511751	656631.0582554799	863807.3051127286	936187.805250337	2271602.498645428	1046124.8129651159	1265806.1056358737	1136787.5479520077	2327299.627026429
1487084.063221277	1322503.5019435156	825070.6730866979	2348178.2374878246	2160172.6749480707	1593674.087814075	1335532.6745840197	4525951.248013819	956189.7796368657	818656.4902377923	432679.31455796666	846495.1711496349	2774030.5910664718	1036599.5071420429	1185469.327354687	1557335.1746772975	2002923.1935314098	1813435.5516648318	747528.6253717927	2430878.5555369905	864507.5484234841	972828.4426511751	656631.0582554799	863807.3051127286	936187.805250337	2271602.498645428	1046124.8129651159	1265806.1056358737	1091028.7369838243	2327299.627026429
1487084.063221277	1322503.5019435156	825070.6730866979	2348178.2374878246	2160172.6749480707	1593674.087814075	1335532.6745840197	4525951.248013819	956189.7796368657	818656.4902377923	432679.31455796666	846495.1711496349	2646844.8703205604	1036599.5071420429	1185469.327354687	1557335.1746772975	2002923.1935314098	1813435.5516648318	747528.6253717927	2430878.5555369905	864507.5484234841	972828.4426511751	656631.0582554799	863807.3051127286	936187.805250337	1941667.5967000904	1046124.8129651159	913584.2983779564	1091028.7369838243	2327299.627026429
1421334.111062713	1279890.1022972274	825070.6730866979	2348178.2374878246	2160172.6749480707	1558985.6098916593	1335532.6745840197	4525951.248013819	956189.7796368657	818656.4902377923	432679.31455796666	846495.1711496349	2646844.8703205604	1036599.5071420429	1185469.327354687	1557335.1746772975	2002923.1935314098	1813435.5516648318	747528.6253717927	2430878.5555369905	864507.5484234841	972828.4426511751	656631.0582554799	863807.3051127286	936187.805250337	1941667.5967000904	840181.7732215008	913584.2983779564	1091028.7369838243	2327299.627026429
1421334.111062713	1279890.1022972274	825070.6730866979	2243984.575220313	2160172.6749480707	1558985.6098916593	1335532.6745840197	4525951.248013819	956189.7796368657	818656.4902377923	432679.31455796666	846495.1711496349	2646844.8703205604	1036599.5071420429	1185469.327354687	1557335.1746772975	2002923.1935314098	1813435.5516648318	747528.6253717927	2430878.5555369905	864507.5484234841	972828.4426511751	656631.0582554799	863807.3051127286	936187.805250337	1941667.5967000904	840181.7732215008	913584.2983779564	1091028.7369838243	2327299.627026429
1421334.111062713	1279890.1022972274	825070.6730866979	2243984.575220313	2160172.6749480707	1558985.6098916593	1335532.6745840197	4525951.248013819	956189.7796368657	818656.4902377923	432679.31455796666	846495.1711496349	2646844.8703205604	1036599.5071420429	1185469.327354687	1557335.1746772975	2002923.1935314098	1813435.5516648318	747528.6253717927	2430878.5555369905	864507.5484234841	913053.9342079469	656631.0582554799	863807.3051127286	936187.805250337	1941667.5967000904	840181.7732215008	913584.2983779564	1091028.7369838243	1635566.9395215567
1421334.111062713	1279890.1022972274	825070.6730866979	2243984.575220313	2160172.6749480707	1558985.6098916593	1335532.6745840197	4525951.248013819	956189.7796368657	697355.4784968336	432679.31455796666	846495.1711496349	1668744.9018208312	1036599.5071420429	1185469.327354687	1557335.1746772975	2002923.1935314098	1813435.5516648318	747528.6253717927	2430878.5555369905	864507.5484234841	913053.9342079469	656631.0582554799	858028.867000995	936187.805250337	1941667.5967000904	799616.4909788101	913584.2983779564	1091028.7369838243	1635566.9395215567
1289787.1622203882	1279890.1022972274	825070.6730866979	2243984.575220313	2160172.6749480707	1558985.6098916593	1335532.6745840197	4525951.248013819	956189.7796368657	697355.4784968336	432679.31455796666	846495.1711496349	1668744.9018208312	1036599.5071420429	1185469.327354687	1557335.1746772975	2002923.1935314098	1813435.5516648318	747528.6253717927	2430878.5555369905	864507.5484234841	913053.9342079469	656631.0582554799	858028.867000995	936187.805250337	1941667.5967000904	799616.4909788101	913584.2983779564	1091028.7369838243	1635566.9395215567
1289787.1622203882	1279890.1022972274	825070.6730866979	2243984.575220313	2160172.6749480707	1441163.9997864715	1335532.6745840197	4525951.248013819	956189.7796368657	697355.4784968336	432679.31455796666	846495.1711496349	1668744.9018208312	1021051.7380934306	1185469.327354687	1557335.1746772975	2002923.1935314098	1813435.5516648318	695148.166335026	2430878.5555369905	864507.5484234841	913053.9342079469	656631.0582554799	858028.867000995	936187.805250337	1889983.770694072	799616.4909788101	913584.2983779564	1091028.7369838243	1635566.9395215567
1289787.1622203882	1246093.8015044841	825070.6730866979	2243984.575220313	2160172.6749480707	1441163.9997864715	1335532.6745840197	4525951.248013819	956189.7796368657	697124.1124427594	432679.31455796666	846495.1711496349	1643296.6414201856	1021051.7380934306	1185469.327354687	1557335.1746772975	2002923.1935314098	1813435.5516648318	695148.166335026	1332122.3197152605	864507.5484234841	913053.9342079469	656631.0582554799	858028.867000995	936187.805250337	1874816.39596018	799616.4909788101	913584.2983779564	1091028.7369838243	1635566.9395215567
1289787.1622203882	1246093.8015044841	825070.6730866979	2243984.575220313	2160172.6749480707	1441163.9997864715	1335532.6745840197	4525951.248013819	956189.7796368657	697124.1124427594	432679.31455796666	846495.1711496349	1643296.6414201856	1021051.7380934306	1185469.327354687	1557335.1746772975	2002923.1935314098	1813435.5516648318	695148.166335026	1332122.3197152605	864507.5484234841	840061.9895380839	645451.4899089925	858028.867000995	936187.805250337	1874816.39596018	799616.4909788101	913584.2983779564	1091028.7369838243	1635566.9395215567
1289787.1622203882	1246093.8015044841	825070.6730866979	2243984.575220313	2160172.6749480707	1441163.9997864715	1335532.6745840197	4525951.248013819	956189.7796368657	697124.1124427594	432679.31455796666	846495.1711496349	1643296.6414201856	1021051.7380934306	1185469.327354687	1557335.1746772975	2002923.1935314098	1813435.5516648318	695148.166335026	1332122.3197152605	864507.5484234841	840061.9895380839	645451.4899089925	858028.867000995	936187.805250337	1874816.39596018	799616.4909788101	913584.2983779564	1091028.7369838243	1635566.9395215567
1289787.1622203882	1042955.0718437876	825070.6730866979	2243984.575220313	2160172.6749480707	1441163.9997864715	1335532.6745840197	4525951.248013819	956189.7796368657	697124.1124427594	432679.31455796666	846495.1711496349	1643296.6414201856	1021051.7380934306	1185469.327354687	1557335.1746772975	1875664.6225886515	1813435.5516648318	695148.166335026	1332122.3197152605	864507.5484234841	840061.9895380839	645451.4899089925	858028.867000995	936187.805250337	1874816.39596018	799616.4909788101	913584.2983779564	1091028.7369838243	1635566.9395215567
1289787.1622203882	1042955.0718437876	825070.6730866979	2243984.575220313	2160172.6749480707	1441163.9997864715	1335532.6745840197	4525951.248013819	956189.7796368657	697124.1124427594	432679.31455796666	846495.1711496349	1643296.6414201856	1021051.7380934306	1185469.327354687	1557335.1746772975	1875664.6225886515	1813435.5516648318	695148.166335026	1312977.0687369031	864507.5484234841	840061.9895380839	645451.4899089925	858028.867000995	936187.805250337	1874816.39596018	747740.8603725721	913584.2983779564	1091028.7369838243	1635566.9395215567
1289787.1622203882	1042955.0718437876	825070.6730866979	2243984.575220313	2160172.6749480707	1428152.0782004688	1335532.6745840197	4525951.248013819	956189.7796368657	697124.1124427594	432679.31455796666	846495.1711496349	1504812.4685591313	1021051.7380934306	1185469.327354687	1557335.1746772975	1875664.6225886515	1813435.5516648318	617881.3686286659	1312977.0687369031	864507.5484234841	840061.9895380839	645451.4899089925	858028.867000995	936187.805250337	1874816.39596018	692801.093742102	913584.2983779564	1091028.7369838243	1539339.4583362488
1289787.1622203882	1042955.0718437876	823670.5907175906	2243984.575220313	2160172.6749480707	1428152.0782004688	1335532.6745840197	4525951.248013819	956189.7796368657	697124.1124427594	430619.91201350966	846495.1711496349	1504812.4685591313	1021051.7380934306	1185469.327354687	1557335.1746772975	1875664.6225886515	1813435.5516648318	617881.3686286659	1312977.0687369031	835283.4087678224	840061.9895380839	645451.4899089925	858028.867000995	936187.805250337	1874816.39596018	692801.093742102	913584.2983779564	1091028.7369838243	1539339.4583362488
1289787.1622203882	1042955.0718437876	823670.5907175906	2243984.575220313	2160172.6749480707	1428152.0782004688	1320334.4955011401	4525951.248013819	956189.7796368657	697124.1124427594	430619.91201350966	835889.4204711681	1504812.4685591313	1021051.7380934306	1185469.327354687	1557335.1746772975	1875664.6225886515	1813435.5516648318	617881.3686286659	1312977.0687369031	835283.4087678224	840061.9895380839	645451.4899089925	858028.867000995	893508.9700316526	1874816.39596018	692801.093742102	913584.2983779564	1091028.7369838243	1539339.4583362488
1289787.1622203882	1042955.0718437876	823670.5907175906	2243984.575220313	2160172.6749480707	1428152.0782004688	1320334.4955011401	4525951.248013819	956189.7796368657	697124.1124427594	430619.91201350966	835889.4204711681	1173036.8437198014	1021051.7380934306	1185469.327354687	1511968.0498702498	1875664.6225886515	1813435.5516648318	617881.3686286659	1312977.0687369031	835283.4087678224	840061.9895380839	645451.4899089925	858028.867000995	893508.9700316526	1874816.39596018	692801.093742102	913584.2983779564	1091028.7369838243	1539339.4583362488
1289787.1622203882	1042955.0718437876	823670.5907175906	2243984.575220313	2160172.6749480707	1428152.0782004688	1320334.4955011401	4525951.248013819	956189.7796368657	697124.1124427594	430619.91201350966	835889.4204711681	1173036.8437198014	1021051.7380934306	1185469.327354687	1511968.0498702498	1875664.6225886515	1813435.5516648318	617881.3686286659	1312977.0687369031	835283.4087678224	840061.9895380839	645451.4899089925	728720.7490395303	893508.9700316526	1874816.39596018	692801.093742102	913584.2983779564	1091028.7369838243	1539339.4583362488
1289787.1622203882	1042955.0718437876	823670.5907175906	2243984.575220313	2160172.6749480707	1428152.0782004688	1320334.4955011401	4525951.248013819	956189.7796368657	697124.1124427594	430619.91201350966	835889.4204711681	1173036.8437198014	1021051.7380934306	1185469.327354687	1511968.0498702498	1844600.819712544	1813435.5516648318	617881.3686286659	1312977.0687369031	835283.4087678224	840061.9895380839	645451.4899089925	728720.7490395303	893508.9700316526	1874816.39596018	692801.093742102	913584.2983779564	1091028.7369838243	1539339.4583362488
1289787.1622203882	1042955.0718437876	823670.5907175906	1971458.1380439189	1804852.0745989624	1428152.0782004688	1258842.7854317923	3174862.9212196884	956189.7796368657	697124.1124427594	430619.91201350966	734301.0639402795	1173036.8437198014	1021051.7380934306	1185469.327354687	1511968.0498702498	1844600.819712544	1813435.5516648318	617881.3686286659	1312977.0687369031	794044.1445705552	840061.9895380839	645451.4899089925	728720.7490395303	893508.9700316526	1246349.1364156182	692801.093742102	913584.2983779564	1091028.7369838243	1539339.4583362488
1289787.1622203882	936820.1385857469	823670.5907175906	1971458.1380439189	1804852.0745989624	1428152.0782004688	1258842.7854317923	3174862.9212196884	956189.7796368657	697124.1124427594	430619.91201350966	734301.0639402795	1173036.8437198014	1021051.7380934306	1185469.327354687	1511968.0498702498	1844600.819712544	1813435.5516648318	617881.3686286659	1312977.0687369031	794044.1445705552	840061.9895380839	645451.4899089925	728720.7490395303	893508.9700316526	1246349.1364156182	692801.093742102	913584.2983779564	1091028.7369838243	1465573.6951875917
1289787.1622203882	773847.1463707312	823670.5907175906	1971458.1380439189	1804852.0745989624	1406491.7849882853	1258842.7854317923	3174862.9212196884	956189.7796368657	697124.1124427594	430619.91201350966	734301.0639402795	1127922.819073671	1021051.7380934306	1185469.327354687	1511968.0498702498	1844600.819712544	1813435.5516648318	617881.3686286659	1214408.305102572	794044.1445705552	840061.9895380839	645451.4899089925	508976.61250844644	893508.9700316526	1246349.1364156182	692801.093742102	913584.2983779564	1091028.7369838243	1465573.6951875917
1289787.1622203882	773847.1463707312	823670.5907175906	1971458.1380439189	1804852.0745989624	1164523.698140331	1258842.7854317923	3174862.9212196884	956189.7796368657	697124.1124427594	430619.91201350966	734301.0639402795	1127922.819073671	1021051.7380934306	975676.8818837391	1511968.0498702498	1844600.819712544	1813435.5516648318	575807.5359349535	1214408.305102572	794044.1445705552	840061.9895380839	645451.4899089925	508976.61250844644	893508.9700316526	1246349.1364156182	563310.5159342728	913584.2983779564	1036985.433749105	1465573.6951875917
1289787.1622203882	773847.1463707312	823670.5907175906	1971458.1380439189	1804852.0745989624	1164523.698140331	1258842.7854317923	3174862.9212196884	956189.7796368657	697124.1124427594	430619.91201350966	734301.0639402795	1127922.819073671	1021051.7380934306	975676.8818837391	1511968.0498702498	1844600.819712544	1813435.5516648318	575807.5359349535	1214408.305102572	794044.1445705552	840061.9895380839	645451.4899089925	508976.61250844644	893508.9700316526	1246349.1364156182	563310.5159342728	913584.2983779564	1036985.433749105	1465573.6951875917
1289787.1622203882	773847.1463707312	823670.5907175906	1971458.1380439189	1804852.0745989624	1164523.698140331	1258842.7854317923	3174862.9212196884	956189.7796368657	697124.1124427594	430619.91201350966	734301.0639402795	1127922.819073671	1021051.7380934306	975676.8818837391	1511968.0498702498	1844600.819712544	1813435.5516648318	575807.5359349535	1214408.305102572	794044.1445705552	840061.9895380839	645451.4899089925	508976.61250844644	893508.9700316526	1143397.6411528976	563310.5159342728	913584.2983779564	1036985.433749105	1465573.6951875917
1289787.1622203882	773847.1463707312	823670.5907175906	1971458.1380439189	1804852.0745989624	1164523.698140331	1258842.7854317923	3174862.9212196884	956189.7796368657	697124.1124427594	430619.91201350966	734301.0639402795	1127922.819073671	1021051.7380934306	975676.8818837391	1511968.0498702498	1844600.819712544	1813435.5516648318	575807.5359349535	1214408.305102572	794044.1445705552	840061.9895380839	645451.4899089925	508976.61250844644	893508.9700316526	1143397.6411528976	563310.5159342728	856142.0569960923	1036985.433749105	1465573.6951875917
1289787.1622203882	773847.1463707312	823670.5907175906	1732755.9366777155	1804852.0745989624	1164523.698140331	1258842.7854317923	3174862.9212196884	956189.7796368657	697124.1124427594	430619.91201350966	734301.0639402795	1127922.819073671	1021051.7380934306	975676.8818837391	1511968.0498702498	1844600.819712544	1813435.5516648318	575807.5359349535	1214408.305102572	794044.1445705552	840061.9895380839	645451.4899089925	508976.61250844644	893508.9700316526	1143397.6411528976	563310.5159342728	856142.0569960923	1036985.433749105	1465573.6951875917
1289787.1622203882	773847.1463707312	823670.5907175906	1732755.9366777155	1804852.0745989624	1164523.698140331	1258842.7854317923	3174862.9212196884	956189.7796368657	697124.1124427594	430619.91201350966	707329.5437362473	1127922.819073671	1021051.7380934306	975676.8818837391	1511968.0498702498	1844600.819712544	1813435.5516648318	575807.5359349535	1214408.305102572	794044.1445705552	840061.9895380839	645451.4899089925	508976.61250844644	825088.7342304619	1143397.6411528976	563310.5159342728	856142.0569960923	1036985.433749105	1465573.6951875917
1289787.1622203882	773847.1463707312	823670.5907175906	1732755.9366777155	1804852.0745989624	1164523.698140331	1258842.7854317923	3174862.9212196884	956189.7796368657	697124.1124427594	430619.91201350966	707329.5437362473	1127922.819073671	731427.6949127904	975676.8818837391	1511968.0498702498	1844600.819712544	1813435.5516648318	575807.5359349535	1199823.2278401714	794044.1445705552	763023.3228116592	627597.6069495723	508976.61250844644	825088.7342304619	1143397.6411528976	563310.5159342728	856142.0569960923	1036985.433749105	1465573.6951875917
1289787.1622203882	773847.1463707312	823670.5907175906	1732755.9366777155	1803426.7059335804	1164523.698140331	1258842.7854317923	2717061.5886331913	956189.7796368657	697124.1124427594	430619.91201350966	707329.5437362473	1127922.819073671	731427.6949127904	975676.8818837391	1511968.0498702498	1789316.1420997619	1813435.5516648318	571068.7659638098	1199823.2278401714	794044.1445705552	763023.3228116592	602877.3097008562	508976.61250844644	799035.8315292125	1143397.6411528976	563310.5159342728	856142.0569960923	1036985.433749105	1465573.6951875917
1289787.1622203882	773847.1463707312	823670.5907175906	1732755.9366777155	1803426.7059335804	1055734.13519532	1258842.7854317923	2717061.5886331913	956189.7796368657	697124.1124427594	430619.91201350966	707329.5437362473	1127922.819073671	731427.6949127904	975676.8818837391	1511968.0498702498	1789316.1420997619	1813435.5516648318	571068.7659638098	1199823.2278401714	794044.1445705552	696354.89671681	602877.3097008562	508976.61250844644	795593.1072579409	1143397.6411528976	563310.5159342728	856142.0569960923	1036985.433749105	1465573.6951875917
1289787.1622203882	773847.1463707312	645462.7973819122	1732755.9366777155	1803426.7059335804	1055734.13519532	1258842.7854317923	2717061.5886331913	956189.7796368657	697124.1124427594	424175.84593569476	707329.5437362473	1127922.819073671	731427.6949127904	975676.8818837391	1511968.0498702498	1616776.839846066	1813435.5516648318	571068.7659638098	1199823.2278401714	794044.1445705552	696354.89671681	602877.3097008562	508976.61250844644	795593.1072579409	1143397.6411528976	563310.5159342728	856142.0569960923	1036985.433749105	1465573.6951875917
1289787.1622203882	773847.1463707312	645462.7973819122	1732755.9366777155	1803426.7059335804	1055734.13519532	1258842.7854317923	2717061.5886331913	956189.7796368657	574946.9892095804	424175.84593569476	707329.5437362473	1127922.819073671	731427.6949127904	975676.8818837391	1511968.0498702498	1616776.839846066	1787344.8373726523	571068.7659638098	1199823.2278401714	794044.1445705552	696354.89671681	602877.3097008562	508976.61250844644	795593.1072579409	1143397.6411528976	563310.5159342728	856142.0569960923	1036985.433749105	1465573.6951875917
1289787.1622203882	773847.1463707312	645462.7973819122	1732755.9366777155	1803426.7059335804	1055734.13519532	1241033.6504529202	2717061.5886331913	956189.7796368657	574946.9892095804	424175.84593569476	707329.5437362473	1127922.819073671	731427.6949127904	975676.8818837391	1511968.0498702498	1616776.839846066	1787344.8373726523	571068.7659638098	1199823.2278401714	794044.1445705552	696354.89671681	602877.3097008562	508976.61250844644	795593.1072579409	1143397.6411528976	563310.5159342728	856142.0569960923	1036985.433749105	1465573.6951875917
1289787.1622203882	773847.1463707312	645462.7973819122	1203608.6231959602	1803426.7059335804	1055734.13519532	1241033.6504529202	2717061.5886331913	956189.7796368657	574946.9892095804	424175.84593569476	704538.8203884268	1127922.819073671	731427.6949127904	975676.8818837391	1511968.0498702498	1616776.839846066	1787344.8373726523	571068.7659638098	1199823.2278401714	794044.1445705552	696354.89671681	602877.3097008562	508976.61250844644	795593.1072579409	1143397.6411528976	563310.5159342728	856142.0569960923	1036985.433749105	1465573.6951875917
1289787.1622203882	773847.1463707312	645462.7973819122	1203608.6231959602	1803426.7059335804	1012716.9480604938	1241033.6504529202	2717061.5886331913	956189.7796368657	574946.9892095804	424175.84593569476	704538.8203884268	1127922.819073671	731427.6949127904	916244.2658209015	1511968.0498702498	1616776.839846066	1787344.8373726523	571068.7659638098	1199823.2278401714	794044.1445705552	696354.89671681	602877.3097008562	508976.61250844644	701806.2090801945	1143397.6411528976	563310.5159342728	856142.0569960923	1036985.433749105	1465573.6951875917
1289787.1622203882	773847.1463707312	645462.7973819122	1203608.6231959602	1803426.7059335804	1012716.9480604938	1241033.6504529202	2717061.5886331913	956189.7796368657	574946.9892095804	424175.84593569476	634097.0333054251	1127922.819073671	731427.6949127904	916244.2658209015	1511968.0498702498	1616776.839846066	1787344.8373726523	541865.6098115122	1199823.2278401714	794044.1445705552	696354.89671681	602877.3097008562	508976.61250844644	701806.2090801945	1143397.6411528976	563310.5159342728	856142.0569960923	1036985.433749105	1465573.6951875917
1289787.1622203882	773847.1463707312	645462.7973819122	1203608.6231959602	1803426.7059335804	1012716.9480604938	1241033.6504529202	2717061.5886331913	956189.7796368657	574946.9892095804	424175.84593569476	634097.0333054251	1127922.819073671	731427.6949127904	916244.2658209015	1511968.0498702498	1616776.839846066	1787344.8373726523	541865.6098115122	1199823.2278401714	794044.1445705552	694472.0088058662	602877.3097008562	508976.61250844644	701806.2090801945	1143397.6411528976	563310.5159342728	856142.0569960923	1036985.433749105	1465573.6951875917
1289787.1622203882	773847.1463707312	645462.7973819122	1203608.6231959602	1731248.0048611518	1012716.9480604938	1241033.6504529202	2717061.5886331913	956189.7796368657	574946.9892095804	424175.84593569476	634097.0333054251	1127922.819073671	731427.6949127904	916244.2658209015	1511968.0498702498	1616776.839846066	1787344.8373726523	541865.6098115122	1199823.2278401714	794044.1445705552	694472.0088058662	588558.3468637998	508976.61250844644	701806.2090801945	1143397.6411528976	563310.5159342728	766638.0625207067	1036985.433749105	1247299.257503044
1289787.1622203882	773847.1463707312	645462.7973819122	1203608.6231959602	1619783.971193217	867165.261465476	1241033.6504529202	2717061.5886331913	956189.7796368657	574946.9892095804	424175.84593569476	634097.0333054251	1127922.819073671	731427.6949127904	916244.2658209015	1511968.0498702498	1616776.839846066	1787344.8373726523	449464.45823429065	1199823.2278401714	794044.1445705552	694472.0088058662	588558.3468637998	508976.61250844644	701806.2090801945	1143397.6411528976	563310.5159342728	766638.0625207067	1036985.433749105	1247299.257503044
956992.970547768	766347.8254700874	645462.7973819122	1203608.6231959602	1619783.971193217	867165.261465476	1241033.6504529202	2717061.5886331913	956189.7796368657	574946.9892095804	424175.84593569476	543734.1993547691	1127922.819073671	731427.6949127904	916244.2658209015	1511968.0498702498	1616776.839846066	1787344.8373726523	449464.45823429065	1199823.2278401714	794044.1445705552	694472.0088058662	537414.1744245827	508976.61250844644	701806.2090801945	1143397.6411528976	563310.5159342728	661499.0318275252	1036985.433749105	1247299.257503044
956992.970547768	766347.8254700874	645462.7973819122	1203608.6231959602	1556441.1179325625	867165.261465476	1241033.6504529202	2717061.5886331913	956189.7796368657	574946.9892095804	424175.84593569476	480908.414059557	1099609.9395098598	731427.6949127904	810281.2469312941	1483610.4922549461	1576223.379503411	1787344.8373726523	449464.45823429065	1199823.2278401714	794044.1445705552	694472.0088058662	537414.1744245827	508976.61250844644	701806.2090801945	1143397.6411528976	563310.5159342728	533633.5443271189	1036985.433749105	1247299.257503044
956992.970547768	766347.8254700874	645462.7973819122	1203608.6231959602	1556441.1179325625	867165.261465476	1241033.6504529202	2717061.5886331913	956189.7796368657	574946.9892095804	424175.84593569476	480908.414059557	1099609.9395098598	731427.6949127904	765107.0862471058	1483610.4922549461	1576223.379503411	1787344.8373726523	449464.45823429065	1199823.2278401714	794044.1445705552	694472.0088058662	537414.1744245827	508976.61250844644	696169.0345494604	1143397.6411528976	563310.5159342728	533633.5443271189	1036985.433749105	1247299.257503044
956992.970547768	766347.8254700874	645462.7973819122	1203608.6231959602	1556441.1179325625	867165.261465476	1241033.6504529202	2717061.5886331913	956189.7796368657	574946.9892095804	424175.84593569476	480908.414059557	1087756.7242989407	731427.6949127904	765107.0862471058	1341243.8153214501	1576223.379503411	1787344.8373726523	449464.45823429065	1199823.2278401714	794044.1445705552	694472.0088058662	537414.1744245827	508976.61250844644	696169.0345494604	1143397.6411528976	563310.5159342728	533633.5443271189	1032451.7597149273	1247299.257503044
956992.970547768	766347.8254700874	645462.7973819122	1203608.6231959602	1556441.1179325625	867165.261465476	1241033.6504529202	2717061.5886331913	956189.7796368657	574946.9892095804	424175.84593569476	480908.414059557	1087756.7242989407	731427.6949127904	765107.0862471058	1341243.8153214501	1576223.379503411	1543390.7016438225	449464.45823429065	1199823.2278401714	794044.1445705552	694472.0088058662	537414.1744245827	508976.61250844644	696169.0345494604	1143397.6411528976	527136.4671901485	533633.5443271189	1032451.7597149273	1247299.257503044
956992.970547768	766347.8254700874	645462.7973819122	1203608.6231959602	1496830.2774589488	867165.261465476	1241033.6504529202	2717061.5886331913	956189.7796368657	574946.9892095804	424175.84593569476	480908.414059557	1087756.7242989407	731427.6949127904	765107.0862471058	1341243.8153214501	1576223.379503411	1396253.7872682346	449464.45823429065	1199823.2278401714	794044.1445705552	694472.0088058662	482676.18339864246	508976.61250844644	696169.0345494604	1143397.6411528976	527136.4671901485	533633.5443271189	1032451.7597149273	1247299.257503044
956992.970547768	766347.8254700874	638381.7292363143	1203608.6231959602	1496830.2774589488	867165.261465476	1151134.8762600403	2717061.5886331913	956189.7796368657	574946.9892095804	406354.5253234935	480908.414059557	1087756.7242989407	712125.6355166184	765107.0862471058	1341243.8153214501	1576223.379503411	1396253.7872682346	415985.25706016965	1199823.2278401714	794044.1445705552	694472.0088058662	482676.18339864246	508976.61250844644	696169.0345494604	1143397.6411528976	527136.4671901485	533633.5443271189	1032451.7597149273	1247299.257503044
956992.970547768	766347.8254700874	638381.7292363143	1203608.6231959602	1496830.2774589488	867165.261465476	1151134.8762600403	2717061.5886331913	956189.7796368657	571633.0147695121	406354.5253234935	480908.414059557	1087756.7242989407	712125.6355166184	765107.0862471058	1341243.8153214501	1350824.0865343064	1396253.7872682346	415985.25706016965	1199823.2278401714	794044.1445705552	694472.0088058662	482676.18339864246	508976.61250844644	603855.3739909187	1143397.6411528976	522609.50509448803	533633.5443271189	1032451.7597149273	1247299.257503044
956992.970547768	766347.8254700874	638381.7292363143	1203608.6231959602	1496830.2774589488	867165.261465476	1151134.8762600403	2717061.5886331913	956189.7796368657	571633.0147695121	406354.5253234935	480908.414059557	1087756.7242989407	712125.6355166184	765107.0862471058	1341243.8153214501	1350824.0865343064	1396253.7872682346	415985.25706016965	1199823.2278401714	794044.1445705552	694472.0088058662	482676.18339864246	508976.61250844644	603855.3739909187	1143397.6411528976	522609.50509448803	533633.5443271189	1032451.7597149273	1247299.257503044
956992.970547768	766347.8254700874	638381.7292363143	1203608.6231959602	1496830.2774589488	867165.261465476	1124267.667591031	2672359.377369114	956189.7796368657	571633.0147695121	406354.5253234935	480908.414059557	1087756.7242989407	712125.6355166184	765107.0862471058	1341243.8153214501	1350824.0865343064	1396253.7872682346	415985.25706016965	1199823.2278401714	794044.1445705552	694472.0088058662	482676.18339864246	508976.61250844644	603855.3739909187	1143397.6411528976	498677.0042325369	489817.43708199094	1032451.7597149273	1247299.257503044
956992.970547768	766347.8254700874	638381.7292363143	1203608.6231959602	1496830.2774589488	867165.261465476	1124267.667591031	2672359.377369114	956189.7796368657	571633.0147695121	406354.5253234935	480908.414059557	1087756.7242989407	712125.6355166184	765107.0862471058	1341243.8153214501	1350824.0865343064	1396253.7872682346	415985.25706016965	1199823.2278401714	794044.1445705552	694472.0088058662	482676.18339864246	508976.61250844644	603855.3739909187	1143397.6411528976	498677.0042325369	489817.43708199094	1032451.7597149273	1247299.257503044
956992.970547768	766347.8254700874	638381.7292363143	1203608.6231959602	1496830.2774589488	867165.261465476	1124267.667591031	2672359.377369114	956189.7796368657	517250.36230446945	406354.5253234935	480908.414059557	1087756.7242989407	712125.6355166184	765107.0862471058	1341243.8153214501	1350824.0865343064	1396253.7872682346	415985.25706016965	1199823.2278401714	794044.1445705552	694472.0088058662	482676.18339864246	508976.61250844644	603855.3739909187	1143397.6411528976	498677.0042325369	489817.43708199094	1032451.7597149273	1247299.257503044
956992.970547768	766347.8254700874	638381.7292363143	1203608.6231959602	1496830.2774589488	867165.261465476	1124267.667591031	2672359.377369114	956189.7796368657	517250.36230446945	365202.91746783635	480908.414059557	1025994.5733739279	712125.6355166184	765107.0862471058	1341243.8153214501	1350824.0865343064	1396253.7872682346	415985.25706016965	1199823.2278401714	794044.1445705552	694472.0088058662	482676.18339864246	508976.61250844644	603855.3739909187	1143397.6411528976	498677.0042325369	489817.43708199094	1032451.7597149273	1247299.257503044
956992.970547768	766347.8254700874	638381.7292363143	933985.0030747592	1496830.2774589488	867165.261465476	1124267.667591031	2672359.377369114	956189.7796368657	517250.36230446945	365202.91746783635	480908.414059557	1025994.5733739279	712125.6355166184	765107.0862471058	1341243.8153214501	1304586.210669206	1396253.7872682346	415985.25706016965	1199823.2278401714	794044.1445705552	694472.0088058662	482676.18339864246	508976.61250844644	603855.3739909187	1143397.6411528976	498677.0042325369	489817.43708199094	1032451.7597149273	1247299.257503044
956992.970547768	766347.8254700874	638381.7292363143	933985.0030747592	1422826.8356779276	867165.261465476	1124267.667591031	2672359.377369114	956189.7796368657	517250.36230446945	365202.91746783635	480908.414059557	1025994.5733739279	712125.6355166184	765107.0862471058	1341243.8153214501	1304586.210669206	1396253.7872682346	415985.25706016965	1199823.2278401714	794044.1445705552	694472.0088058662	482676.18339864246	508976.61250844644	603855.3739909187	1143397.6411528976	498677.0042325369	489817.43708199094	1032451.7597149273	1247299.257503044
956992.970547768	766347.8254700874	638381.7292363143	933985.0030747592	1422826.8356779276	867165.261465476	1124267.667591031	2672359.377369114	956189.7796368657	517250.36230446945	365202.91746783635	480908.414059557	1025994.5733739279	712125.6355166184	765107.0862471058	1341243.8153214501	1304586.210669206	1396253.7872682346	415985.25706016965	1199823.2278401714	794044.1445705552	694472.0088058662	482676.18339864246	508976.61250844644	568950.2481901643	1143397.6411528976	498677.0042325369	489817.43708199094	1032451.7597149273	1247299.257503044
956992.970547768	766347.8254700874	638381.7292363143	933985.0030747592	1422826.8356779276	867165.261465476	1124267.667591031	2451369.652972301	956189.7796368657	517250.36230446945	343660.00630638184	480908.414059557	661330.554448726	712125.6355166184	765107.0862471058	1341243.8153214501	1304586.210669206	1396253.7872682346	415985.25706016965	1199823.2278401714	794044.1445705552	694472.0088058662	482676.18339864246	508976.61250844644	568950.2481901643	1143397.6411528976	498677.0042325369	489817.43708199094	1032451.7597149273	1247299.257503044
956992.970547768	766347.8254700874	638381.7292363143	933985.0030747592	1422826.8356779276	867165.261465476	1124267.667591031	2451369.652972301	956189.7796368657	517250.36230446945	343660.00630638184	480908.414059557	661330.554448726	712125.6355166184	765107.0862471058	1341243.8153214501	1304586.210669206	1396253.7872682346	415985.25706016965	1199823.2278401714	794044.1445705552	694472.0088058662	482676.18339864246	508976.61250844644	568950.2481901643	1143397.6411528976	498677.0042325369	489817.43708199094	1032451.7597149273	1247299.257503044
956992.970547768	766347.8254700874	638381.7292363143	933985.0030747592	1394731.0989202268	867165.261465476	1124267.667591031	2451369.652972301	956189.7796368657	517250.36230446945	343660.00630638184	480908.414059557	661330.554448726	637986.648457006	765107.0862471058	1341243.8153214501	1304586.210669206	1396253.7872682346	415985.25706016965	1199823.2278401714	794044.1445705552	694472.0088058662	482676.18339864246	508976.61250844644	568950.2481901643	1143397.6411528976	498677.0042325369	489817.43708199094	1032451.7597149273	1247299.257503044
956992.970547768	766347.8254700874	638381.7292363143	933985.0030747592	1394731.0989202268	867165.261465476	1124267.667591031	2451369.652972301	956189.7796368657	517250.36230446945	343660.00630638184	480908.414059557	661330.554448726	598804.3532986395	765107.0862471058	1341243.8153214501	1304586.210669206	1396253.7872682346	415985.25706016965	1199823.2278401714	794044.1445705552	694472.0088058662	482676.18339864246	508976.61250844644	568950.2481901643	1143397.6411528976	498677.0042325369	489817.43708199094	1032451.7597149273	1089379.612410941
956992.970547768	766347.8254700874	638381.7292363143	933985.0030747592	1172429.4762640132	867165.261465476	1124267.667591031	2191566.4165492505	886265.0548600279	517250.36230446945	343660.00630638184	480908.414059557	661330.554448726	598804.3532986395	765107.0862471058	1341243.8153214501	1304586.210669206	1396253.7872682346	415985.25706016965	1199823.2278401714	794044.1445705552	694472.0088058662	482676.18339864246	508976.61250844644	568950.2481901643	1143397.6411528976	498677.0042325369	489817.43708199094	1032451.7597149273	1089379.612410941
956992.970547768	766347.8254700874	576018.4633471996	933985.0030747592	1130167.8467095606	867165.261465476	1124267.667591031	2052569.5584779016	886265.0548600279	517250.36230446945	343660.00630638184	480908.414059557	661330.554448726	598804.3532986395	765107.0862471058	1341243.8153214501	1304586.210669206	1361965.1081906778	415985.25706016965	1199823.2278401714	794044.1445705552	694472.0088058662	482676.18339864246	508976.61250844644	568950.2481901643	1143397.6411528976	498677.0042325369	489817.43708199094	1032451.7597149273	1089379.612410941
956992.970547768	721416.9648857714	576018.4633471996	933985.0030747592	1130167.8467095606	867165.261465476	1124267.667591031	2052569.5584779016	886265.0548600279	517250.36230446945	343660.00630638184	480908.414059557	661330.554448726	598804.3532986395	765107.0862471058	1341243.8153214501	1304586.210669206	1361965.1081906778	415985.25706016965	1199823.2278401714	794044.1445705552	694472.0088058662	482676.18339864246	508976.61250844644	568950.2481901643	1143397.6411528976	498677.0042325369	443248.49394112977	1032451.7597149273	1089379.612410941
956992.970547768	721416.9648857714	576018.4633471996	933985.0030747592	1130167.8467095606	867165.261465476	983048.0842719892	2052569.5584779016	886265.0548600279	517250.36230446945	343660.00630638184	480908.414059557	661330.554448726	598804.3532986395	732901.1599981858	1341243.8153214501	1304586.210669206	1361965.1081906778	415985.25706016965	1199823.2278401714	794044.1445705552	694472.0088058662	431845.3241698325	508976.61250844644	568950.2481901643	1143397.6411528976	498677.0042325369	443248.49394112977	1032451.7597149273	1089379.612410941
956992.970547768	721416.9648857714	576018.4633471996	933985.0030747592	1130167.8467095606	867165.261465476	983048.0842719892	2052569.5584779016	739033.7041896285	424184.4491428762	343660.00630638184	355616.3416593236	661330.554448726	598804.3532986395	732901.1599981858	1341243.8153214501	1280998.2040345771	1361965.1081906778	365163.46171838866	1199823.2278401714	794044.1445705552	694472.0088058662	431845.3241698325	508976.61250844644	568950.2481901643	1143397.6411528976	498677.0042325369	443248.49394112977	1032451.7597149273	1089379.612410941
956992.970547768	721416.9648857714	576018.4633471996	933985.0030747592	1130167.8467095606	867165.261465476	810411.5866565987	2052569.5584779016	739033.7041896285	424184.4491428762	343660.00630638184	355616.3416593236	556991.5198663218	598804.3532986395	732901.1599981858	1341243.8153214501	1280998.2040345771	1361965.1081906778	365163.46171838866	1199823.2278401714	794044.1445705552	694472.0088058662	431845.3241698325	508976.61250844644	568950.2481901643	1143397.6411528976	498677.0042325369	443248.49394112977	1032451.7597149273	1089379.612410941
956992.970547768	721416.9648857714	576018.4633471996	916892.309480798	1130167.8467095606	867165.261465476	810411.5866565987	2052569.5584779016	739033.7041896285	417253.2218115414	343660.00630638184	279415.72063047223	556991.5198663218	598804.3532986395	694624.7433465435	1341243.8153214501	1280998.2040345771	1361965.1081906778	365163.46171838866	1199823.2278401714	794044.1445705552	694472.0088058662	431845.3241698325	508976.61250844644	568950.2481901643	1143397.6411528976	498677.0042325369	443248.49394112977	990316.1750369499	1089379.612410941
956992.970547768	721416.9648857714	576018.4633471996	916892.309480798	1130167.8467095606	867165.261465476	810411.5866565987	2052569.5584779016	739033.7041896285	417253.2218115414	343660.00630638184	279415.72063047223	556991.5198663218	598804.3532986395	694624.7433465435	1341243.8153214501	1280998.2040345771	1361965.1081906778	365163.46171838866	1199823.2278401714	794044.1445705552	694472.0088058662	431845.3241698325	508976.61250844644	568950.2481901643	1143397.6411528976	498677.0042325369	360095.44382726424	990316.1750369499	1089379.612410941
956992.970547768	721416.9648857714	576018.4633471996	916892.309480798	1130167.8467095606	867165.261465476	810411.5866565987	2052569.5584779016	739033.7041896285	417253.2218115414	343660.00630638184	279415.72063047223	556991.5198663218	598804.3532986395	694624.7433465435	1341243.8153214501	1162381.3853623352	1360268.3994033206	365163.46171838866	1199823.2278401714	794044.1445705552	694472.0088058662	431845.3241698325	508976.61250844644	568950.2481901643	1143397.6411528976	498046.7505069634	360095.44382726424	990316.1750369499	1089379.612410941
956992.970547768	721416.9648857714	576018.4633471996	916892.309480798	1130167.8467095606	867165.261465476	810411.5866565987	2052569.5584779016	739033.7041896285	417253.2218115414	343660.00630638184	279415.72063047223	556991.5198663218	598804.3532986395	694624.7433465435	1341243.8153214501	1162381.3853623352	1360268.3994033206	365163.46171838866	1199823.2278401714	794044.1445705552	694472.0088058662	431845.3241698325	508976.61250844644	560004.4881313221	1143397.6411528976	498046.7505069634	360095.44382726424	990316.1750369499	1089379.612410941
956992.970547768	721416.9648857714	576018.4633471996	916892.309480798	1130167.8467095606	867165.261465476	810411.5866565987	2052569.5584779016	739033.7041896285	417253.2218115414	341683.417307429	279415.72063047223	511138.7052064959	598804.3532986395	694624.7433465435	1341243.8153214501	1162381.3853623352	1360268.3994033206	365163.46171838866	1199823.2278401714	794044.1445705552	694472.0088058662	431845.3241698325	508976.61250844644	560004.4881313221	1143397.6411528976	498046.7505069634	296486.51960894006	990316.1750369499	1089379.612410941
956992.970547768	721416.9648857714	576018.4633471996	916892.309480798	1130167.8467095606	867165.261465476	810411.5866565987	1869610.646421184	739033.7041896285	417253.2218115414	341683.417307429	279415.72063047223	511138.7052064959	598804.3532986395	694624.7433465435	1341243.8153214501	1162381.3853623352	562854.4753840455	365163.46171838866	1199823.2278401714	794044.1445705552	694472.0088058662	431845.3241698325	508976.61250844644	560004.4881313221	1143397.6411528976	498046.7505069634	296486.51960894006	868180.3017947874	1089379.612410941
956992.970547768	721416.9648857714	576018.4633471996	916892.309480798	1130167.8467095606	867165.261465476	810411.5866565987	1440401.3945378491	739033.7041896285	417253.2218115414	341683.417307429	279415.72063047223	511138.7052064959	598804.3532986395	694624.7433465435	1341243.8153214501	1162381.3853623352	562854.4753840455	365163.46171838866	1199823.2278401714	794044.1445705552	694472.0088058662	431845.3241698325	508976.61250844644	560004.4881313221	1143397.6411528976	498046.7505069634	296486.51960894006	868180.3017947874	1089379.612410941
956992.970547768	721416.9648857714	576018.4633471996	886988.2618982645	1130167.8467095606	867165.261465476	810411.5866565987	1440401.3945378491	739033.7041896285	417253.2218115414	341683.417307429	279415.72063047223	511138.7052064959	598804.3532986395	694624.7433465435	837161.3889994043	1162381.3853623352	562854.4753840455	365163.46171838866	1199823.2278401714	794044.1445705552	623277.9506870435	431845.3241698325	508976.61250844644	560004.4881313221	1050175.0893868227	498046.7505069634	296486.51960894006	868180.3017947874	1089379.612410941
956992.970547768	721416.9648857714	576018.4633471996	886988.2618982645	1130167.8467095606	867165.261465476	810411.5866565987	1440401.3945378491	739033.7041896285	417253.2218115414	341683.417307429	279415.72063047223	511138.7052064959	598804.3532986395	694624.7433465435	837161.3889994043	1162381.3853623352	553961.1018853824	365163.46171838866	1199823.2278401714	794044.1445705552	623277.9506870435	431845.3241698325	504617.39643371187	560004.4881313221	1050175.0893868227	498046.7505069634	296486.51960894006	868180.3017947874	1089379.612410941
956992.970547768	721416.9648857714	576018.4633471996	886988.2618982645	1096598.0625149577	867165.261465476	810411.5866565987	1440401.3945378491	739033.7041896285	417253.2218115414	341683.417307429	279415.72063047223	511138.7052064959	598804.3532986395	694624.7433465435	837161.3889994043	1162381.3853623352	553961.1018853824	365163.46171838866	1199823.2278401714	794044.1445705552	623277.9506870435	431845.3241698325	504617.39643371187	560004.4881313221	1050175.0893868227	498046.7505069634	296486.51960894006	868180.3017947874	1089379.612410941
956992.970547768	721416.9648857714	576018.4633471996	886988.2618982645	1096598.0625149577	867165.261465476	810411.5866565987	1440401.3945378491	739033.7041896285	417253.2218115414	341683.417307429	279415.72063047223	511138.7052064959	598804.3532986395	694624.7433465435	837161.3889994043	1162381.3853623352	553961.1018853824	365163.46171838866	1199823.2278401714	794044.1445705552	623277.9506870435	431845.3241698325	504617.39643371187	560004.4881313221	1050175.0893868227	498046.7505069634	296486.51960894006	868180.3017947874	1089379.612410941
