# Supplementary material for: An improved FOX optimization algorithm using adaptive exploration and exploitation for global optimization
Source: PLoS One. 2025 Sep 18;20(9):e0331965. doi: 10.1371/journal.pone.0331965 (PMC12445531; doi:10.1371/journal.pone.0331965)
Supplement: S2 File — This compressed file contains all the results of the conducted experiments. Each main directory within the archive includes three subdirectories: Analysis, best_fit, and convergence. The best_fit and convergence folders contain the raw experimental data obtained from 30 independent runs. The Analysis folder includes tables and figures derived from these raw results. These files can be used to reproduce and further analyze the results presented in the manuscript. (ZIP) [file pone.0331965.s002.zip › cec2017/convergence/NRO/C17F3.csv]

trial_1	trial_2	trial_3	trial_4	trial_5	trial_6	trial_7	trial_8	trial_9	trial_10	trial_11	trial_12	trial_13	trial_14	trial_15	trial_16	trial_17	trial_18	trial_19	trial_20	trial_21	trial_22	trial_23	trial_24	trial_25	trial_26	trial_27	trial_28	trial_29	trial_30
43817.36204288302	27647.216048997594	23461.415847249045	14166.550152510807	30162.935455815183	31037.018407609063	50675.207924331466	30022.161489234215	34437.55544074091	43995.03180931656	22415.777814663223	21560.751316188762	33129.03011050628	38881.52614360051	29025.002044617886	34740.947131406596	24030.569764982705	24439.515808913373	37771.172156887114	20312.05552779109	29062.602226337516	43509.855555005415	34077.460156924826	37564.680731392335	41179.43907780145	21601.36160717997	31490.29641371665	22115.01676599374	24143.03890968498	33454.91255911005
28130.116105914156	24667.701589979577	23461.415847249045	13970.509384444786	14906.25418094263	31037.018407609063	39623.309569478464	26789.727333191087	30962.395886060443	36756.478839878604	20907.016955726896	21560.751316188762	23244.65969205841	26216.919127512054	29025.002044617886	18779.742190767578	23439.267716490107	23880.64376047618	27764.830898221415	20312.05552779109	21825.140866219273	34832.137787898	24990.49361652036	34561.223962474636	35778.17052923659	21601.36160717997	18142.83693820227	21155.163377135894	24143.03890968498	27529.34457786291
16896.170464548162	11307.082603585093	23461.415847249045	13970.509384444786	14870.576942226642	17451.06668483527	29708.063460130976	15315.801539002565	30962.395886060443	26769.53748643072	17896.320255691324	21560.751316188762	20011.176286689722	26216.919127512054	29025.002044617886	18197.56554116891	20555.71951989911	13289.880468547124	24699.09899414856	20312.05552779109	15007.567601518555	34832.137787898	17697.355926240965	25697.06938682361	34098.154044314746	19950.688987953497	18142.83693820227	18387.935214321256	21389.51634461972	15208.85788655096
16646.739825731835	11307.082603585093	19265.704945187117	13970.509384444786	14760.680277279002	15528.571305042766	13556.67719177816	14834.568020497329	24675.194686097355	20240.916149101547	17896.320255691324	14823.039273855127	20011.176286689722	16633.34611764774	20088.326243897518	14095.783963624535	11624.876638727741	12393.73839113595	19508.632435959065	7901.772609043698	15007.567601518555	23360.00616198692	16667.126552529673	22875.79889354737	25141.167582098933	19482.26319266044	18142.83693820227	16422.580124412252	21389.51634461972	15208.85788655096
16646.739825731835	9921.538064652932	19265.704945187117	13970.509384444786	14760.680277279002	15528.571305042766	13556.67719177816	14821.21566957055	22250.650926517097	18394.316461019956	12558.352787972768	14823.039273855127	13162.27059280452	13901.687765246425	15543.30444646038	10737.792179202685	11624.876638727741	12393.73839113595	19508.632435959065	7901.772609043698	15007.567601518555	22022.354599449878	13890.685840394313	22012.4661671745	17912.446169466355	19482.26319266044	13033.58691039386	16422.580124412252	21316.637799172688	15208.85788655096
16646.739825731835	9921.538064652932	12301.157102950305	13591.22436889712	13675.753075129282	15528.571305042766	13556.67719177816	13616.006337803958	15997.26563553747	18394.316461019956	9253.321901818517	14823.039273855127	13162.27059280452	12343.113418329682	9988.027684713135	10737.792179202685	11624.876638727741	12393.73839113595	17295.015009214254	7733.248644531113	15007.567601518555	19446.916871831836	7741.1765024216875	22012.4661671745	17797.39515946154	11612.652593602115	9709.194870743033	14014.192899051355	17045.001304311576	13926.29315503604
14630.147031662686	9921.538064652932	12301.157102950305	11268.279136673898	13675.753075129282	10655.74393429353	12355.517241569853	11935.061975201806	15997.26563553747	12257.28308082765	9253.321901818517	14311.359042063385	13162.27059280452	11634.754014812583	9988.027684713135	10307.167776277453	9668.67258105957	12393.73839113595	17295.015009214254	7733.248644531113	13636.367665515334	19057.3105022144	7741.1765024216875	17461.10577453727	16838.514904650558	9366.290394122521	4322.113253744	14014.192899051355	12139.373222633596	13098.547709510785
8204.970894221418	9772.875456209867	12301.157102950305	10657.59349815743	13675.753075129282	10655.74393429353	8987.937919387861	5025.92074374502	15656.565802802445	12257.28308082765	9253.321901818517	14311.359042063385	12181.753695914567	11634.754014812583	9988.027684713135	10307.167776277453	9668.67258105957	12393.73839113595	17295.015009214254	7733.248644531113	10922.607508406392	19057.3105022144	7741.1765024216875	17461.10577453727	13730.150962079893	9366.290394122521	4322.113253744	11121.08747132606	11929.721098009168	13098.547709510785
8204.970894221418	9772.875456209867	12301.157102950305	10657.59349815743	13675.753075129282	10655.74393429353	8987.937919387861	5025.92074374502	7637.403574613148	9934.494749904175	8720.401528083092	14311.359042063385	12181.753695914567	11634.754014812583	9988.027684713135	10307.167776277453	9668.67258105957	6601.958027648066	17295.015009214254	5891.626929203435	9774.521189742829	16554.80223642996	7741.1765024216875	17461.10577453727	13730.150962079893	9366.290394122521	4322.113253744	11121.08747132606	11929.721098009168	13098.547709510785
8204.970894221418	8575.88219140305	12301.157102950305	10657.59349815743	13675.753075129282	10655.74393429353	8987.937919387861	5025.92074374502	6389.874510178993	9934.494749904175	8720.401528083092	13641.453629603178	8620.361586682298	11634.754014812583	9988.027684713135	10307.167776277453	9668.67258105957	4651.425199621469	16989.259603579205	5891.626929203435	9774.521189742829	15590.336954402832	6666.556714667596	11393.778622374359	11352.711808715227	9366.290394122521	4322.113253744	9179.87221757005	9983.221344400006	10204.32268715012
8204.970894221418	8225.573540009807	11974.290683137071	10657.59349815743	13675.753075129282	10655.74393429353	8070.597632841771	5025.92074374502	3924.8161637791777	9708.450757367478	8538.42805611615	12451.47696193081	8620.361586682298	9740.455814059877	9988.027684713135	10307.167776277453	9668.67258105957	4651.425199621469	16989.259603579205	5891.626929203435	8212.185143412047	15177.277377807337	6625.797532490913	11393.778622374359	10641.138396353406	9366.290394122521	4322.113253744	7220.406701818392	9983.221344400006	10204.32268715012
8204.970894221418	6697.295234233762	11974.290683137071	10657.59349815743	9496.558721693871	10655.74393429353	5868.8985760612295	5025.92074374502	3924.8161637791777	9357.660374774026	8538.42805611615	12451.47696193081	8572.194587720029	9740.455814059877	8389.362891363986	10307.167776277453	9668.67258105957	4651.425199621469	7328.332840474283	5891.626929203435	7090.9407105951705	15177.277377807337	6625.797532490913	11393.778622374359	10641.138396353406	9206.268373119716	4322.113253744	7220.406701818392	9983.221344400006	8498.462485854001
8204.970894221418	6697.295234233762	10252.580275039596	7769.581184344434	9496.558721693871	10655.74393429353	5341.39857081131	5025.92074374502	3682.3266135850586	9357.660374774026	8538.42805611615	11822.338098467193	8572.194587720029	9740.455814059877	8389.362891363986	9855.788884957195	9668.67258105957	4651.425199621469	6429.896287734083	5891.626929203435	7090.9407105951705	12836.526387386733	6625.797532490913	11393.778622374359	10641.138396353406	9206.268373119716	3769.7945323271847	7220.406701818392	9983.221344400006	8498.462485854001
8204.970894221418	5098.051377897262	7997.759993896462	6923.261812168847	9496.558721693871	10655.74393429353	5341.39857081131	5025.92074374502	3487.24401042901	9357.660374774026	8538.42805611615	10860.348792059225	4938.850690576351	8706.612801832014	8389.362891363986	9385.316650992007	7953.244536864353	4651.425199621469	6429.896287734083	5635.122670848201	7090.9407105951705	12836.526387386733	6625.797532490913	10373.204794462597	10641.138396353406	9206.268373119716	3769.7945323271847	7220.406701818392	8536.978702254408	5725.047179179838
8204.970894221418	5098.051377897262	6862.996137904768	6923.261812168847	9496.558721693871	10655.74393429353	5341.39857081131	5025.92074374502	3487.24401042901	9357.660374774026	7701.826191587851	10860.348792059225	4938.850690576351	8706.612801832014	8389.362891363986	7560.082307338008	5399.330183480726	4651.425199621469	5879.913037818174	5353.01800809359	7090.9407105951705	11655.365961466663	6625.797532490913	10373.204794462597	9738.54825348919	9206.268373119716	3508.0784774153085	7202.134064866011	8536.978702254408	5725.047179179838
8204.970894221418	4478.109271656767	6738.159076561742	5967.969712050347	9496.558721693871	9599.318018079583	5341.39857081131	5025.92074374502	3487.24401042901	9357.660374774026	5593.34475466261	8505.362243992735	4938.850690576351	7693.04607874669	8389.362891363986	7216.402270534724	5399.330183480726	4410.003502948275	5879.913037818174	5353.01800809359	7035.557442847015	9807.665148988053	6625.797532490913	10373.204794462597	9091.262932247286	9206.268373119716	3508.0784774153085	6317.621349185998	8536.978702254408	5725.047179179838
7075.842871616368	3833.3465317300283	5345.413496606569	5967.969712050347	9496.558721693871	6841.80150390018	5341.39857081131	4987.700782670532	2531.3769949857774	9027.4567837986	5337.8257490831165	8505.362243992735	4938.850690576351	5516.785768558751	8389.362891363986	7216.402270534724	4081.166769639744	4410.003502948275	5879.913037818174	5353.01800809359	7035.557442847015	9807.665148988053	6625.797532490913	9173.190303638521	9091.262932247286	9206.268373119716	3508.0784774153085	4351.089794047783	8536.978702254408	5266.188557902112
7075.842871616368	3833.3465317300283	3765.8870852571144	5967.969712050347	8050.756074391069	6588.543762988983	4953.612655740178	4171.376310255409	2531.3769949857774	9023.715534658508	5337.8257490831165	8505.362243992735	4938.850690576351	4092.3000159589023	7460.429681448242	6532.105324607162	3787.0030770093426	3953.72855875936	5812.343845619838	5353.01800809359	7035.557442847015	8214.268147855491	6187.193926921862	9173.190303638521	8126.331473225078	9206.268373119716	3508.0784774153085	4351.089794047783	8536.978702254408	5266.188557902112
6271.193185629531	3833.3465317300283	3765.8870852571144	5967.969712050347	4976.598760887771	6588.543762988983	4953.612655740178	4076.567958097357	2531.3769949857774	8025.364442135798	5337.8257490831165	8505.362243992735	3626.7969552571667	4092.3000159589023	7460.429681448242	6532.105324607162	3787.0030770093426	3953.72855875936	5812.343845619838	5260.762804910116	7035.557442847015	6806.874142179496	6187.193926921862	9173.190303638521	8004.852460490241	9206.268373119716	3058.9973449354366	4351.089794047783	5774.251710545397	5266.188557902112
6271.193185629531	3833.3465317300283	3765.8870852571144	5967.969712050347	3689.4241483895935	6588.543762988983	3770.740913167463	4076.567958097357	2531.3769949857774	4402.89796976549	3888.5416568655714	8505.362243992735	3563.6453742127987	4092.3000159589023	7460.429681448242	5778.831112620768	3787.0030770093426	3953.72855875936	5812.343845619838	4865.740086208634	6576.413228257293	6806.874142179496	6187.193926921862	8618.099923239675	8004.852460490241	9206.268373119716	3058.9973449354366	4351.089794047783	5774.251710545397	4619.998725488978
6271.193185629531	3833.3465317300283	3242.5453579937384	5108.5923396888475	3689.4241483895935	4574.633738000618	3770.740913167463	3878.6782329602192	2531.3769949857774	4402.89796976549	3888.5416568655714	7333.393312394468	3563.6453742127987	4092.3000159589023	7460.429681448242	5778.831112620768	3787.0030770093426	3953.72855875936	5586.35110229782	4841.523389663859	6576.413228257293	6806.874142179496	6187.193926921862	6351.909401572304	6117.77120487497	9206.268373119716	3058.9973449354366	4351.089794047783	5774.251710545397	4619.998725488978
6271.193185629531	3565.261194351836	3242.5453579937384	3152.902660410096	3689.4241483895935	4574.633738000618	3770.740913167463	3878.6782329602192	2531.3769949857774	4402.89796976549	3821.7752774137757	5886.011647341807	3563.6453742127987	4092.3000159589023	7349.213039040868	5146.811115689641	3016.8366728978135	3592.4413307632135	5293.861228344605	4841.523389663859	6576.413228257293	6806.874142179496	6187.193926921862	5586.238133072863	4960.022516990947	8341.275477527342	3058.9973449354366	4351.089794047783	5774.251710545397	4619.998725488978
6167.266790418976	3565.261194351836	3242.5453579937384	3152.902660410096	3689.4241483895935	4574.633738000618	3770.740913167463	3878.6782329602192	2531.3769949857774	4402.89796976549	3821.7752774137757	5886.011647341807	3563.6453742127987	4092.3000159589023	6077.740612219425	5146.811115689641	3016.8366728978135	3588.133254209816	4465.110642489938	4446.343533067509	6382.467880089148	4887.452125198723	6187.193926921862	5238.418461148704	4960.022516990947	7604.475282579736	3058.9973449354366	4351.089794047783	5774.251710545397	4576.598709394866
5931.9516997551955	2285.7923201306176	3140.4071132534027	2575.2772359365863	3660.5295031640026	4574.633738000618	3770.740913167463	3878.6782329602192	2531.3769949857774	4402.89796976549	3529.6660625030736	5886.011647341807	3563.6453742127987	3709.8669361277034	5467.433622397959	5146.811115689641	3016.8366728978135	3404.871913396145	4465.110642489938	4446.343533067509	4961.214055602075	4887.452125198723	5809.996835189627	5238.418461148704	3554.43189806644	7604.475282579736	2908.3445136994324	4351.089794047783	4590.701293552443	4246.54277762206
5600.612028001935	2249.4475192802533	3140.4071132534027	2575.2772359365863	3524.057345653296	4574.633738000618	3770.740913167463	3878.6782329602192	2531.3769949857774	4402.89796976549	3529.6660625030736	5405.678140104827	2041.1081465283773	3709.8669361277034	5390.025152180757	5146.811115689641	3016.8366728978135	3152.5164495484005	4465.110642489938	4446.343533067509	4913.974143100414	4887.452125198723	5663.224195232585	5238.418461148704	2822.9454086539386	5565.869767800793	2385.897805405409	3676.277003695889	4590.701293552443	3680.5501634751654
5600.612028001935	2249.4475192802533	3096.422324052839	2455.981088988527	3524.057345653296	4574.633738000618	3260.847933156127	3878.6782329602192	2531.3769949857774	4022.150473029766	3529.6660625030736	5405.678140104827	2041.1081465283773	1806.2679058329607	5390.025152180757	5125.882595488549	2687.990482171569	3152.5164495484005	3547.3896329182717	4446.343533067509	4577.5803121218805	4887.452125198723	5663.224195232585	5238.418461148704	2527.290697184215	5369.087231173281	2353.257828626006	3676.277003695889	4590.701293552443	3443.354100572188
5600.612028001935	2249.4475192802533	3096.422324052839	2455.981088988527	3524.057345653296	4333.166040432407	3260.847933156127	3878.6782329602192	2401.915100754435	4022.150473029766	3529.6660625030736	4919.353872090231	2041.1081465283773	1806.2679058329607	4649.2872417965045	5125.882595488549	2687.990482171569	3152.5164495484005	3547.3896329182717	4446.343533067509	4577.5803121218805	4404.374339880293	4969.668235832764	5238.418461148704	2441.5588315245714	5369.087231173281	2353.257828626006	2317.120129549535	4280.609397934353	3419.728398397908
5246.700513553348	2179.2958110554346	2794.4257573443256	2455.981088988527	3524.057345653296	3689.4726603084796	3206.3252819778927	3006.7066893994534	2401.915100754435	3993.4925364258497	3529.6660625030736	4230.1078295225125	2041.1081465283773	1801.7365599143236	4072.117646333569	5125.882595488549	2687.990482171569	3152.5164495484005	3547.3896329182717	4371.840501659564	4577.5803121218805	4404.374339880293	4454.840463114482	3767.412583194383	2441.5588315245714	5369.087231173281	2353.257828626006	2170.3460974351137	4162.105195629166	3217.52192858652
5246.700513553348	2179.2958110554346	2742.1350816409204	2438.1109209858973	3180.292595998859	3218.5024199176587	3206.3252819778927	3006.7066893994534	2401.915100754435	3993.4925364258497	3529.6660625030736	4230.1078295225125	2041.1081465283773	1801.7365599143236	3442.256111762456	4306.631505568012	2687.990482171569	3152.5164495484005	3055.810125909884	3888.9224608490144	4577.5803121218805	3627.3285513676524	4412.538749603105	3695.6824871155413	2441.5588315245714	5369.087231173281	2353.257828626006	2170.3460974351137	3726.078133115872	3217.52192858652
5246.700513553348	2080.757839529786	2732.457263774152	2438.1109209858973	3091.2878765971977	3218.5024199176587	2179.078874558898	2557.82046456986	2401.915100754435	3993.4925364258497	3448.6924812117313	4112.6362588992015	1959.5239984280756	1801.7365599143236	3442.256111762456	3268.9241346644835	2687.990482171569	3152.5164495484005	3055.810125909884	3888.9224608490144	4577.5803121218805	3627.3285513676524	4412.538749603105	3695.6824871155413	2441.5588315245714	5126.076828657121	2353.257828626006	2170.3460974351137	3726.078133115872	2722.5860471809815
5246.700513553348	2051.6392741323098	2732.457263774152	2195.9200111756277	3091.2878765971977	3218.5024199176587	2128.5797685259677	2526.5416302930976	2401.915100754435	3993.4925364258497	3448.6924812117313	4112.6362588992015	1959.5239984280756	1801.7365599143236	3441.6464163772544	3223.256300222001	2687.990482171569	3152.5164495484005	3055.810125909884	3888.9224608490144	4216.136904028236	3079.6651277745277	4412.538749603105	3695.6824871155413	2441.5588315245714	3888.156520230314	2353.257828626006	2170.3460974351137	3726.078133115872	2376.0714567249647
5246.700513553348	1970.5369841416698	2732.457263774152	2069.796501160829	3091.2878765971977	2739.7969984309384	2088.2603810178935	2526.5416302930976	2392.6284047211984	3993.4925364258497	3448.6924812117313	4112.6362588992015	1959.5239984280756	1801.7365599143236	3441.6464163772544	3223.256300222001	2687.990482171569	3152.5164495484005	3055.810125909884	3888.9224608490144	4027.372435023928	2943.3744578150167	4412.538749603105	3695.6824871155413	2441.5588315245714	3237.9065905453667	2353.257828626006	1889.3331130851586	3726.078133115872	2376.0714567249647
2498.1033050316237	1970.5369841416698	2717.565522987688	2069.796501160829	3091.2878765971977	2739.7969984309384	2088.2603810178935	2375.6774227267497	1891.1643928842186	3993.4925364258497	3448.6924812117313	4112.6362588992015	1959.5239984280756	1712.136016546615	3441.6464163772544	2544.849029619363	2687.990482171569	2373.132874188814	3055.810125909884	3075.4211602708947	4027.372435023928	2943.3744578150167	4400.737201304058	3695.6824871155413	2303.77683752774	3237.9065905453667	2353.257828626006	1791.5918204113455	3726.078133115872	2376.0714567249647
2498.1033050316237	1970.5369841416698	2717.565522987688	2069.796501160829	3080.014121132157	2739.7969984309384	2088.2603810178935	2267.3274960920185	1891.1643928842186	3993.4925364258497	3182.9421742008667	4112.6362588992015	1304.0505556409723	1712.136016546615	2708.1723349741774	2544.849029619363	2687.990482171569	2373.132874188814	3055.810125909884	3048.4467165598885	4027.372435023928	2943.3744578150167	4009.581901747709	3384.2229800592586	2303.77683752774	3237.9065905453667	2109.85377748302	1791.5918204113455	3711.8306631118653	2328.8945331037094
2498.1033050316237	1970.5369841416698	2717.565522987688	2056.444125535898	3080.014121132157	2739.7969984309384	2088.2603810178935	2267.3274960920185	1891.1643928842186	3993.4925364258497	3182.9421742008667	4112.6362588992015	1304.0505556409723	1712.136016546615	2708.1723349741774	2544.849029619363	2687.990482171569	2373.132874188814	3055.810125909884	2921.1306066605825	4027.372435023928	2943.3744578150167	3168.496307669129	3371.568770366116	2303.77683752774	3237.9065905453667	2109.85377748302	1791.5918204113455	3711.8306631118653	2328.8945331037094
2498.1033050316237	1970.5369841416698	2717.565522987688	2056.444125535898	3080.014121132157	2734.360238687774	2088.2603810178935	2267.3274960920185	1796.7128133350807	3993.4925364258497	2586.233424348826	4112.6362588992015	1304.0505556409723	1631.2897331729628	2708.1723349741774	2544.849029619363	2377.0154661635884	2266.9169381099464	2814.1107339189357	2921.1306066605825	4027.372435023928	2870.318997199934	3168.496307669129	3152.2982385208675	2303.77683752774	3237.9065905453667	2109.85377748302	1791.5918204113455	3711.8306631118653	2328.8945331037094
2404.378484311871	1970.5369841416698	2638.84907152375	2005.0465647801354	3080.014121132157	2499.2669484952107	2088.2603810178935	2211.0638889579777	1796.7128133350807	3993.4925364258497	2586.233424348826	4112.6362588992015	1304.0505556409723	1631.2897331729628	2708.1723349741774	1323.519648767092	2377.0154661635884	2229.3084861432317	2814.1107339189357	2921.1306066605825	3331.4318883775786	2870.318997199934	2837.578794160835	2788.6051633018396	2258.2957740148795	3237.9065905453667	2109.85377748302	1791.5918204113455	3711.8306631118653	2223.1715628794523
2404.378484311871	1970.5369841416698	2638.84907152375	1965.5826589913806	3076.268567910245	2432.4550798952323	2088.2603810178935	2211.0638889579777	1796.7128133350807	3903.5955110723785	2586.233424348826	4112.6362588992015	1304.0505556409723	1631.2897331729628	2708.1723349741774	1323.519648767092	2377.0154661635884	1744.0591606645219	2814.1107339189357	2921.1306066605825	3331.4318883775786	2870.318997199934	2837.578794160835	2788.6051633018396	2258.2957740148795	3237.9065905453667	2109.85377748302	1784.1467108042937	3711.8306631118653	2223.1715628794523
2404.378484311871	1970.5369841416698	2588.28435648275	1965.5826589913806	3076.268567910245	2432.4550798952323	2088.2603810178935	2201.9395011287547	1796.7128133350807	3903.5955110723785	2586.233424348826	3014.99461328264	1304.0505556409723	1631.2897331729628	2599.855510397293	1241.7281859041773	2377.0154661635884	1744.0591606645219	2814.1107339189357	2921.1306066605825	3196.0590662628174	2870.318997199934	2645.6792436792944	2788.6051633018396	2258.2957740148795	3237.9065905453667	1885.6603204448609	1784.1467108042937	3711.8306631118653	1700.9910310454243
2297.511830959924	1864.1684513882165	2588.28435648275	1965.5826589913806	3076.268567910245	2432.4550798952323	2088.2603810178935	2201.9395011287547	1796.7128133350807	3810.701127236863	2586.233424348826	3014.99461328264	1304.0505556409723	1631.2897331729628	2599.855510397293	1241.7281859041773	2377.0154661635884	1618.7683024775038	2047.7350203914184	2787.284083934074	3108.573706983336	2870.318997199934	2645.6792436792944	2788.6051633018396	2258.2957740148795	3059.0072756417476	1833.7508468057836	1759.8732658526906	3711.8306631118653	1700.9910310454243
2297.511830959924	1756.5854118871853	1887.6546523727868	1965.5826589913806	3076.268567910245	2432.4550798952323	2088.2603810178935	2201.9395011287547	1796.7128133350807	3564.3803457647286	2586.233424348826	3014.99461328264	1304.0505556409723	1631.2897331729628	2599.855510397293	1241.7281859041773	2251.6825702331926	1618.7683024775038	2002.3710594220495	2323.141050556107	3104.1332817601237	2870.318997199934	2645.6792436792944	2598.2054541966345	2258.2957740148795	3059.0072756417476	1740.1379470893962	1759.8732658526906	3711.8306631118653	1700.9910310454243
2297.511830959924	1756.5854118871853	1887.6546523727868	1965.5826589913806	3076.268567910245	2432.4550798952323	2085.1912427391976	2170.459378519222	1760.4420064493295	3564.3803457647286	2586.233424348826	2874.561146406156	1304.0505556409723	1631.2897331729628	2599.855510397293	1241.7281859041773	2251.6825702331926	1618.7683024775038	2002.3710594220495	2041.8747256256004	3104.1332817601237	2870.318997199934	2645.6792436792944	2573.9505109421284	2241.2190040381515	3059.0072756417476	1740.1379470893962	1729.1718307781375	3648.5807745784177	1474.3567382321928
2213.6513664375116	1517.862137476207	1887.6546523727868	1915.3567589366605	2809.489194582389	2432.4550798952323	2085.1912427391976	2170.459378519222	1760.4420064493295	3304.902879603845	2586.233424348826	2444.8860570175084	1304.0505556409723	1631.2897331729628	2239.1345065729774	1241.7281859041773	2251.6825702331926	1618.7683024775038	2002.3710594220495	1974.3648539644807	3104.1332817601237	2870.318997199934	2601.6129640193326	2515.3442816819775	2241.2190040381515	3059.0072756417476	1676.1169231888907	1729.1718307781375	3589.686973667121	1474.3567382321928
1870.0627455933698	1517.862137476207	1739.3529998064682	1915.3567589366605	2809.489194582389	2368.6827616668584	1960.6448579048115	2170.459378519222	1760.4420064493295	3304.902879603845	2546.8313197009084	2444.8860570175084	1304.0505556409723	1628.0790167451635	2239.1345065729774	1241.7281859041773	1893.6773315764303	1618.7683024775038	2002.3710594220495	1974.3648539644807	3104.1332817601237	2680.682042559445	2601.6129640193326	2515.3442816819775	2241.2190040381515	3048.9348394494154	1127.9559049862078	1638.6624891124752	3380.251751795791	1398.1994630373995
1854.9950300800535	1517.862137476207	1731.5511699285994	1915.3567589366605	2663.871203469931	2264.4798776388325	1960.6448579048115	1969.8669738205444	1760.4420064493295	2550.3321583267953	2387.3871759478134	2444.8860570175084	1294.1451087951	1628.0790167451635	2239.1345065729774	1241.7281859041773	1893.6773315764303	1618.7683024775038	2002.3710594220495	1974.3648539644807	3104.1332817601237	2680.682042559445	2532.51007358302	2355.6461603681814	2241.2190040381515	3048.9348394494154	1127.9559049862078	1638.6624891124752	3262.7563125286056	1398.1994630373995
1854.9950300800535	1517.862137476207	1731.5511699285994	1915.3567589366605	2663.871203469931	2264.4798776388325	1948.8045605074562	1797.798656549621	1759.7165929765013	2550.3321583267953	2387.3871759478134	2444.8860570175084	1294.1451087951	1628.0790167451635	2239.1345065729774	1210.0915899285715	1893.6773315764303	1618.7683024775038	2002.3710594220495	1930.8700664126393	3038.1698215311176	2680.682042559445	2532.51007358302	2188.980335955396	2241.2190040381515	3022.221475362548	1110.8366836389228	1638.6624891124752	3262.7563125286056	1398.1994630373995
1854.9950300800535	1459.9903889570505	1619.908225065435	1915.3567589366605	2663.871203469931	2264.4798776388325	1948.8045605074562	1797.798656549621	1712.292289213021	2550.3321583267953	2217.367629506106	2384.8726130423397	1294.1451087951	1628.0790167451635	2239.1345065729774	1196.4428032144478	1872.2569492274276	1618.7683024775038	2002.3710594220495	1930.8700664126393	2939.9480579215433	2680.682042559445	2082.5661781117865	2188.980335955396	2241.2190040381515	3022.221475362548	1110.8366836389228	1638.6624891124752	3262.7563125286056	1383.476733897151
1854.9950300800535	1459.9903889570505	1500.4830353411369	1915.3567589366605	2591.9655599578423	2264.4798776388325	1920.4801437580904	1797.798656549621	1671.1957147918663	1746.5777822969385	2217.367629506106	2384.8726130423397	1294.1451087951	1549.6290392685132	2239.1345065729774	1196.4428032144478	1872.2569492274276	1618.7683024775038	2002.3710594220495	1930.8700664126393	2939.9480579215433	2674.988106816785	2082.5661781117865	1894.5344213834148	2218.8713566283263	3022.221475362548	1092.8865920516596	1638.6624891124752	2299.6232893295237	1383.476733897151
1804.0888469358995	1459.9903889570505	1198.7296548059733	1915.3567589366605	2461.567943094714	2051.0642018317353	1873.6349452999043	1797.798656549621	1671.1957147918663	1746.5777822969385	1778.3445838699208	2259.968346450706	1294.1451087951	1459.5227928970337	2239.1345065729774	1196.4428032144478	1830.8960061844857	1618.7683024775038	2002.3710594220495	1924.4948463014568	2709.377325546801	2674.988106816785	1719.6131369244845	1894.5344213834148	2218.8713566283263	3022.221475362548	1092.8865920516596	1438.2830951879725	2299.6232893295237	1383.476733897151
1804.0888469358995	1459.9903889570505	1198.7296548059733	1888.8973120439814	2348.712848940193	2051.0642018317353	1857.6964613832297	1797.798656549621	1671.1957147918663	1733.026099758206	1778.3445838699208	2259.968346450706	1294.1451087951	1459.5227928970337	2230.337855268303	1196.4428032144478	1830.8960061844857	1618.7683024775038	1711.6930721896033	1924.4948463014568	2709.377325546801	2674.988106816785	1188.0026732902015	1894.5344213834148	2218.8713566283263	2909.090238203538	1092.8865920516596	1438.2830951879725	2234.916255796681	1383.476733897151
1804.0888469358995	1459.9903889570505	1198.7296548059733	1888.8973120439814	2348.712848940193	2051.0642018317353	1857.0116767650848	1797.798656549621	1671.1957147918663	1733.026099758206	1718.9639603415028	2259.968346450706	1294.1451087951	1459.5227928970337	2057.3371094578247	1196.4428032144478	1830.8960061844857	1618.7683024775038	1711.6930721896033	1840.308914415164	2631.0871066871573	2674.988106816785	1188.0026732902015	1894.5344213834148	2218.8713566283263	2807.021841661346	1092.8865920516596	1275.3473410068727	2234.916255796681	1383.476733897151
1804.0888469358995	1459.9903889570505	1198.7296548059733	1888.8973120439814	2348.712848940193	2051.0642018317353	1857.0116767650848	1797.798656549621	1631.185744042213	1733.026099758206	1718.9639603415028	2207.038443361936	1264.0550994858309	1459.5227928970337	1892.0720568939653	1196.4428032144478	1830.8960061844857	1618.7683024775038	1669.5602738790801	1441.488189916431	2598.7779245506204	2674.988106816785	1188.0026732902015	1894.5344213834148	2218.8713566283263	2669.337983529159	1092.8865920516596	1275.3473410068727	2234.916255796681	1377.8210271721262
1804.0888469358995	1459.9903889570505	1198.7296548059733	1888.8973120439814	2298.506135861455	2022.137296064523	1852.4025645461807	1797.798656549621	1631.185744042213	1733.026099758206	1718.9639603415028	1567.004931550913	1264.0550994858309	1459.5227928970337	1892.0720568939653	1196.4428032144478	1782.605731862825	1618.7683024775038	1669.5602738790801	1441.488189916431	1768.0619155572888	2674.988106816785	1188.0026732902015	1866.6232654448181	2095.2608126335117	2621.523507682117	1092.8865920516596	1275.3473410068727	2211.5270103904786	1373.8051261852752
1804.0888469358995	1459.9903889570505	1192.4380732519435	1877.245445557504	2250.095782207084	2022.137296064523	1852.4025645461807	1797.798656549621	1631.185744042213	1733.026099758206	1718.9639603415028	1538.6590131346295	1264.0550994858309	1459.5227928970337	1892.0720568939653	1196.4428032144478	1464.4452337678786	1346.6436680945749	1537.016916756989	1441.488189916431	1768.0619155572888	2508.7085712675016	1188.0026732902015	1866.6232654448181	2095.2608126335117	2621.523507682117	1092.8865920516596	1231.7493694675923	2211.5270103904786	1373.8051261852752
1804.0888469358995	1459.9903889570505	1192.4380732519435	1870.3624369101185	2250.095782207084	2010.774959323314	1818.7658932910595	1691.2808346855904	1631.185744042213	1733.026099758206	1690.5453816669346	1538.6590131346295	1247.923146204876	1459.5227928970337	1892.0720568939653	1196.4428032144478	1464.4452337678786	1346.6436680945749	1537.016916756989	1441.488189916431	1768.0619155572888	2508.7085712675016	1188.0026732902015	1866.6232654448181	2095.2608126335117	2621.523507682117	1092.8865920516596	1231.7493694675923	2211.5270103904786	1373.8051261852752
1804.0888469358995	1459.9903889570505	1192.4380732519435	1780.8763237456994	2250.095782207084	2010.774959323314	1818.7658932910595	1691.2808346855904	1631.185744042213	1733.026099758206	1690.5453816669346	1538.6590131346295	1188.0161172533708	1459.5227928970337	1892.0720568939653	1196.4428032144478	1464.4452337678786	1346.6436680945749	1537.016916756989	1352.3743858123632	1768.0619155572888	2508.7085712675016	1188.0026732902015	1866.6232654448181	1819.825261716799	2491.7211282660687	1092.8865920516596	1144.008954583975	2211.5270103904786	1373.8051261852752
1804.0888469358995	1459.9903889570505	1192.4380732519435	1780.8763237456994	2250.095782207084	2010.774959323314	1392.5796457917893	1691.2808346855904	1631.185744042213	1733.026099758206	1690.5453816669346	1538.6590131346295	1173.2646440978783	1459.5227928970337	1853.330860097228	1196.4428032144478	1464.4452337678786	1320.1681650623755	1525.1157011343278	1352.3743858123632	1714.6556803608319	2508.7085712675016	1188.0026732902015	1866.6232654448181	1819.825261716799	2491.7211282660687	1092.8865920516596	1144.008954583975	2110.308894806224	1373.8051261852752
1804.0888469358995	1459.9903889570505	1114.431675793977	1466.3539405796498	2250.095782207084	2010.774959323314	1392.5796457917893	1691.2808346855904	1578.6805218379068	1733.026099758206	1690.5453816669346	1538.6590131346295	1173.2646440978783	1459.5227928970337	1853.330860097228	1196.4428032144478	1464.4452337678786	1137.3601364646486	1525.1157011343278	1344.3214772151118	1697.9775751963061	2508.7085712675016	1188.0026732902015	1779.3594448501083	1819.825261716799	2491.7211282660687	1092.8865920516596	1080.1211372892215	2110.308894806224	1373.8051261852752
1804.0888469358995	1450.198953235954	1114.431675793977	1466.3539405796498	2009.3399020514582	1919.9547763529317	1392.5796457917893	1465.1785832744586	1578.6805218379068	1733.026099758206	1690.5453816669346	1529.2561807019538	1173.2646440978783	1390.0947067648585	1777.9235524627743	1171.4141371652313	1464.4452337678786	1137.3601364646486	1375.611639472251	1344.3214772151118	1697.9775751963061	2508.7085712675016	1188.0026732902015	1779.3594448501083	1819.825261716799	2491.7211282660687	1039.879472801906	1080.1211372892215	2063.7840976385783	1373.8051261852752
1727.6701081698882	1406.3564148679714	1114.431675793977	1440.583919399838	2009.3399020514582	1919.9547763529317	1392.5796457917893	1376.004460160005	1550.9100386070845	1733.026099758206	1690.5453816669346	1529.2561807019538	1173.2646440978783	1390.0947067648585	1777.9235524627743	1137.6449522242679	1464.4452337678786	1137.3601364646486	1375.611639472251	1344.3214772151118	1697.9775751963061	2373.5625233751725	1121.6723902009373	1779.3594448501083	1819.825261716799	2491.7211282660687	1039.879472801906	1026.6146047985985	2063.7840976385783	1373.8051261852752
1727.6701081698882	1406.3564148679714	1114.431675793977	1440.583919399838	2009.3399020514582	1880.8681943751326	1304.1848117217544	1376.004460160005	1422.7544359791984	1733.026099758206	1554.1499726396314	1529.2561807019538	1173.2646440978783	1390.0947067648585	1777.9235524627743	1137.6449522242679	1464.4452337678786	1137.3601364646486	1318.3551129153743	1344.3214772151118	1670.7004014837248	2373.5625233751725	1121.6723902009373	1779.3594448501083	1409.1354089996264	2491.7211282660687	1039.879472801906	1026.0707954636473	2063.7840976385783	1373.8051261852752
1727.6701081698882	1406.3564148679714	1094.596580574596	1440.583919399838	2009.3399020514582	1796.6633604669748	1284.7839400795974	1376.004460160005	1422.7544359791984	1733.026099758206	860.5394049553772	1461.0662911132467	1173.2646440978783	1390.0947067648585	1777.9235524627743	1137.6449522242679	1411.6876141523235	1137.3601364646486	1318.3551129153743	1307.4589432700002	1670.7004014837248	1782.5938830913833	1121.6723902009373	1549.4132205960861	1341.9688615443483	2399.9610233864755	1007.4483288838923	1026.0707954636473	2063.7840976385783	1373.8051261852752
1727.6701081698882	1406.3564148679714	1094.596580574596	1440.583919399838	2009.3399020514582	1674.7032215293782	1284.7839400795974	1376.004460160005	1422.7544359791984	1733.026099758206	860.5394049553772	1461.0662911132467	1145.814360324377	1390.0947067648585	1777.9235524627743	1137.6449522242679	1411.6876141523235	1137.3601364646486	1318.3551129153743	1307.4589432700002	1564.8052458259926	1760.3687307319824	1121.6723902009373	1549.4132205960861	1341.9688615443483	2399.9610233864755	1007.4483288838923	1026.0707954636473	2063.7840976385783	1373.8051261852752
1727.6701081698882	1406.3564148679714	1094.596580574596	1440.583919399838	2009.3399020514582	1671.7144802951598	1159.3771006330937	1376.004460160005	1412.8671445323907	1677.7975581251792	860.5394049553772	1318.3043224500589	1105.4380166375377	1390.0947067648585	1649.3532910194576	1137.6449522242679	1411.6876141523235	1137.3601364646486	1318.3551129153743	1285.9573735180097	1564.8052458259926	1760.3687307319824	1069.4357554074459	1533.0184065982212	1341.9688615443483	2399.9610233864755	1007.4483288838923	1026.0707954636473	2063.7840976385783	1373.8051261852752
1682.1529322225651	1401.9933830333157	1061.3346759876922	1440.583919399838	1853.1686008397824	1560.7247677215016	1136.275993059513	1376.004460160005	1412.8671445323907	1665.6215146162115	860.5394049553772	1315.9262854138874	1105.4380166375377	1213.3003147400186	1649.3532910194576	1137.6449522242679	1401.322411565438	1137.3601364646486	1246.5476311624589	1285.9573735180097	1166.6126120125373	1760.3687307319824	1069.4357554074459	1490.5924610180236	1335.297414955145	2364.106053407166	1007.4483288838923	1012.5581535248127	2046.5051834318497	1373.8051261852752
1682.1529322225651	1401.9933830333157	1030.0217960527548	1321.0690725688664	1788.0181196812903	1513.3564623832249	1036.1588039998367	1376.004460160005	1412.8671445323907	1665.6215146162115	860.5394049553772	1299.3173540941912	1105.4380166375377	1213.3003147400186	1649.3532910194576	1137.6449522242679	1130.0711547227477	1120.1319944860213	1246.5476311624589	1285.9573735180097	1166.6126120125373	1698.6899153588915	1069.4357554074459	1301.8187912331164	1335.297414955145	2364.106053407166	1007.4483288838923	1012.5581535248127	2046.5051834318497	1373.8051261852752
1682.1529322225651	1347.0751150092087	934.1410032817666	1321.0690725688664	1788.0181196812903	1513.3564623832249	1009.720116358984	1376.004460160005	1389.9414955143714	1665.6215146162115	860.5394049553772	1299.3173540941912	1105.4380166375377	1175.9479955773677	1649.3532910194576	1098.5931845587386	1130.0711547227477	1085.4859655301207	1245.0478644458963	1285.9573735180097	1166.6126120125373	1698.6899153588915	1069.4357554074459	1299.216598179334	1335.297414955145	2259.570726405925	1007.4483288838923	1012.5581535248127	2046.5051834318497	1360.6755358904886
1682.1529322225651	1347.0751150092087	852.9763276682431	1321.0690725688664	1788.0181196812903	1485.3200944043351	1009.720116358984	1376.004460160005	1389.9414955143714	1665.6215146162115	860.5394049553772	1299.3173540941912	1105.4380166375377	1147.4252271927767	1649.3532910194576	1098.5931845587386	1130.0711547227477	983.5620769662899	1245.0478644458963	1285.9573735180097	1166.6126120125373	1557.8272343855751	1069.4357554074459	1299.216598179334	1335.297414955145	2259.570726405925	1007.4483288838923	914.8662092249112	2046.5051834318497	1314.610710867718
1682.1529322225651	1347.0751150092087	852.9763276682431	1314.308666714978	1788.0181196812903	1484.9851775175925	1009.720116358984	1376.004460160005	1389.9414955143714	1665.6215146162115	847.9116699158155	1203.6971021864751	1105.4380166375377	1147.4252271927767	1649.3532910194576	1085.101379513384	1130.0711547227477	983.5620769662899	1245.0478644458963	1285.9573735180097	1166.6126120125373	1557.8272343855751	1069.4357554074459	1299.216598179334	1235.184727119099	2259.570726405925	986.8491290753425	914.8662092249112	2046.5051834318497	1314.610710867718
1682.1529322225651	1347.0751150092087	852.9763276682431	1309.590104880391	1701.6634587730746	1484.9851775175925	1009.720116358984	1376.004460160005	1389.9414955143714	1659.672259030088	847.9116699158155	1118.4417040472545	1105.4380166375377	1147.4252271927767	1607.9279838303003	1085.101379513384	1130.0711547227477	983.5620769662899	1245.0478644458963	1280.3121172236138	1166.6126120125373	1557.8272343855751	1069.4357554074459	1142.8803551711121	1235.184727119099	2259.570726405925	986.8491290753425	892.3880312827097	2046.5051834318497	1314.610710867718
1682.1529322225651	1308.6796442331208	842.6972789256725	1305.6302295350438	1701.6634587730746	1378.1694295184923	1009.720116358984	1376.004460160005	1333.2521769272157	1593.565041951214	847.9116699158155	1118.4417040472545	1105.4380166375377	1147.4252271927767	1578.82984626017	1085.101379513384	1130.0711547227477	983.5620769662899	1245.0478644458963	1278.529064657454	1166.6126120125373	1557.8272343855751	1069.4357554074459	1079.7115293014472	1235.184727119099	2208.2632304268177	986.8491290753425	892.3880312827097	2046.5051834318497	1314.610710867718
1682.1529322225651	1144.2477522263925	820.896062541561	1305.6302295350438	1675.8058531106362	1378.1694295184923	1009.720116358984	1376.004460160005	1333.2521769272157	1491.9112193647459	847.9116699158155	1118.4417040472545	1105.4380166375377	1147.4252271927767	1578.82984626017	1085.101379513384	1105.6051731940106	983.5620769662899	1245.0478644458963	1218.4900738724368	1122.329842032559	1557.8272343855751	1032.536071509553	1033.8913834218583	1235.184727119099	2208.2632304268177	986.8491290753425	892.3880312827097	2046.5051834318497	1314.610710867718
1682.1529322225651	1144.2477522263925	820.896062541561	1305.6302295350438	1587.9009386287125	1378.1694295184923	1009.720116358984	1376.004460160005	1333.2521769272157	1442.6271441461445	847.9116699158155	1107.7065360886756	1105.4380166375377	1147.4252271927767	1578.82984626017	913.7645413665061	1105.6051731940106	983.5620769662899	1245.0478644458963	1218.4900738724368	1122.329842032559	1557.8272343855751	1032.536071509553	1033.8913834218583	1235.184727119099	1961.1112014583368	986.8491290753425	892.3880312827097	2046.5051834318497	1314.610710867718
1682.1529322225651	1144.2477522263925	820.896062541561	1305.6302295350438	1334.3325385063492	1378.1694295184923	1009.720116358984	1376.004460160005	1333.2521769272157	1442.6271441461445	847.9116699158155	1107.7065360886756	1105.4380166375377	1147.4252271927767	1578.82984626017	873.0288834438254	1065.7759399028487	983.5620769662899	1239.6183990910197	1166.920645136382	1122.329842032559	1557.8272343855751	1032.215750354585	1033.8913834218583	1235.184727119099	1839.7269866445572	986.8491290753425	889.5907616888769	2046.5051834318497	1314.610710867718
1679.5686386301516	1144.2477522263925	820.896062541561	1305.6302295350438	1334.3325385063492	1353.6215050324372	1009.720116358984	1376.004460160005	1333.2521769272157	1442.6271441461445	847.9116699158155	1107.7065360886756	1105.4380166375377	1147.4252271927767	1578.82984626017	859.4909373253361	1033.1993979369445	948.484165694294	1239.6183990910197	1166.920645136382	1122.329842032559	1517.0257163073277	1032.215750354585	1033.8913834218583	1219.8380947580608	1839.7269866445572	986.8491290753425	889.5907616888769	2009.5017575675556	1312.7374042002773
1679.5686386301516	1144.2477522263925	820.896062541561	1305.6302295350438	1334.3325385063492	1353.6215050324372	1009.720116358984	1376.004460160005	1333.2521769272157	1442.6271441461445	821.3816314163026	1107.7065360886756	1084.9577495612812	1147.4252271927767	1578.82984626017	859.4909373253361	1033.1993979369445	948.484165694294	1239.6183990910197	1095.293399872536	1119.1710611542276	1517.0257163073277	1032.215750354585	1028.5036089156615	1219.8380947580608	1839.7269866445572	928.9325420429501	889.5907616888769	1969.8363285288112	1312.7374042002773
1646.6239711938933	1133.6450808652137	820.896062541561	1297.7376016789117	1334.3325385063492	1352.1879179259458	1009.720116358984	1376.004460160005	1275.2347624672361	1442.6271441461445	821.3816314163026	1107.7065360886756	1084.9577495612812	1049.2301975554922	1572.1383601879172	859.4909373253361	1033.1993979369445	948.484165694294	1239.6183990910197	1095.293399872536	1119.1710611542276	1517.0257163073277	1032.215750354585	1028.5036089156615	1219.8380947580608	1839.7269866445572	928.9325420429501	889.5907616888769	1919.4469422998038	1312.7374042002773
1646.6239711938933	1133.6450808652137	808.367151110027	1297.7376016789117	1308.1875505843113	1317.7966421255426	987.7924040143522	1351.188030761249	1275.2347624672361	1442.6271441461445	821.3816314163026	1079.237665244892	1084.9577495612812	1049.2301975554922	1572.1383601879172	859.4909373253361	1033.1993979369445	948.484165694294	1214.225129374775	1095.293399872536	1111.8020708833624	1517.0257163073277	1032.215750354585	1028.5036089156615	1219.8380947580608	1839.7269866445572	928.9325420429501	889.5907616888769	1834.9135127038412	1302.6844092242109
1646.6239711938933	1133.6450808652137	808.367151110027	1278.1940444068953	1308.1875505843113	1317.7966421255426	987.7924040143522	1351.188030761249	1275.2347624672361	1442.6271441461445	819.6790979191306	1049.5224251113245	1084.9577495612812	1049.2301975554922	1572.1383601879172	859.4909373253361	1033.1993979369445	948.484165694294	1214.225129374775	1070.758024892613	1111.8020708833624	1517.0257163073277	1032.215750354585	1028.5036089156615	1219.8380947580608	1722.320052514193	894.1812328781832	889.5907616888769	1834.9135127038412	1147.1636047353377
1415.94149510447	1133.6450808652137	808.367151110027	1254.9726990277716	1308.1875505843113	1317.7966421255426	987.7924040143522	1351.188030761249	1275.2347624672361	1442.6271441461445	819.6790979191306	1049.5224251113245	1084.9577495612812	1049.2301975554922	1572.1383601879172	859.4909373253361	1026.1924778951914	948.484165694294	1179.706858953712	1067.609394745687	1111.8020708833624	1517.0257163073277	1032.215750354585	1028.5036089156615	1219.8380947580608	1722.320052514193	894.1812328781832	889.5907616888769	1834.9135127038412	1132.5091882337424
1415.94149510447	1133.6450808652137	808.367151110027	1169.543977707505	1308.1875505843113	1045.1109921331783	987.7924040143522	1351.188030761249	1258.2381998710332	1442.6271441461445	819.6790979191306	1049.5224251113245	1084.9577495612812	1039.0391596807485	1572.1383601879172	859.4909373253361	1016.039265303626	948.484165694294	1179.706858953712	1067.609394745687	1111.8020708833624	1517.0257163073277	1032.215750354585	1028.5036089156615	1219.8380947580608	1722.320052514193	890.4158340046386	889.5907616888769	1834.9135127038412	991.9999548117024
1311.0663834456577	1133.6450808652137	808.367151110027	1169.543977707505	1308.1875505843113	1045.1109921331783	974.6631960109395	1351.188030761249	1215.8512268344757	1442.6271441461445	819.6790979191306	1049.5224251113245	1078.6867554990167	1035.080858394585	1572.1383601879172	859.4909373253361	1016.039265303626	903.3360012351475	1179.706858953712	1067.609394745687	1111.8020708833624	1517.0257163073277	1032.215750354585	1028.5036089156615	1219.8380947580608	1722.320052514193	890.4158340046386	881.3163640373027	1834.9135127038412	991.9999548117024
1311.0663834456577	1133.6450808652137	808.367151110027	1169.543977707505	1308.1875505843113	1045.1109921331783	955.9140428496586	1351.188030761249	1204.2058894572785	1442.6271441461445	819.6790979191306	1049.5224251113245	1078.6867554990167	1034.5675838368252	1572.1383601879172	811.4883902320129	1009.4637680041293	903.3360012351475	1179.706858953712	1067.609394745687	1111.8020708833624	1517.0257163073277	1032.215750354585	994.768454814865	1219.8380947580608	1722.320052514193	890.4158340046386	881.3163640373027	1834.9135127038412	991.9999548117024
1285.4734862885741	1133.6450808652137	808.367151110027	1063.2187108006615	1234.1455483938275	1007.7112978706998	878.0858057253931	1351.188030761249	1204.2058894572785	1442.6271441461445	817.0937265785935	1049.5224251113245	1050.0416675881709	784.2757946883286	1572.1383601879172	811.4883902320129	1009.4637680041293	903.3360012351475	1106.017563497238	1067.609394745687	1111.8020708833624	1472.9053414667474	1032.215750354585	994.768454814865	1031.194481618544	1678.3189183849488	890.4158340046386	881.3163640373027	1653.4802198345233	991.9999548117024
1285.4734862885741	1130.320098963754	797.7973480671724	1063.2187108006615	1234.1455483938275	918.6213046669958	857.8198777846923	1351.188030761249	1204.2058894572785	1442.6271441461445	798.0758024332465	1010.4667629931827	1050.0416675881709	784.2757946883286	1533.3735368503098	811.4883902320129	1009.4637680041293	903.3360012351475	1106.017563497238	1067.609394745687	1111.8020708833624	1472.9053414667474	920.8736904753197	994.768454814865	1031.194481618544	1678.3189183849488	890.4158340046386	881.3163640373027	1653.4802198345233	991.9999548117024
1285.4734862885741	1130.320098963754	797.7973480671724	1063.2187108006615	1234.1455483938275	918.6213046669958	857.8198777846923	1279.3073522640511	1204.2058894572785	1031.1155081218926	798.0758024332465	1010.4667629931827	1050.0416675881709	784.2757946883286	1464.1039932276917	776.0112928071688	971.8525200881031	903.3360012351475	1106.017563497238	1067.609394745687	1111.8020708833624	1380.573603559231	920.8736904753197	984.7972500789855	987.2398036101791	1436.0510622121617	890.4158340046386	842.7002117175982	1629.872058400816	991.9999548117024
1285.4734862885741	1130.320098963754	789.5620468359498	1061.6585458710297	1234.1455483938275	918.6213046669958	857.8198777846923	1279.3073522640511	1204.2058894572785	1023.441251355785	765.718208191689	1010.4667629931827	1050.0416675881709	784.2757946883286	1464.1039932276917	776.0112928071688	939.8202493472329	903.3360012351475	1106.017563497238	1067.609394745687	1086.2236430988119	1380.573603559231	920.8736904753197	961.9367958505885	987.2398036101791	1432.6693602775683	879.4164503075358	842.7002117175982	1463.4228887578229	991.9999548117024
1236.2191084570345	1130.320098963754	789.5620468359498	1061.6585458710297	1234.1455483938275	918.6213046669958	857.8198777846923	1279.3073522640511	1204.2058894572785	1023.441251355785	765.718208191689	1010.4667629931827	1050.0416675881709	784.2757946883286	1464.1039932276917	776.0112928071688	939.8202493472329	903.3360012351475	1022.2951278430058	937.2954281221629	1086.2236430988119	1380.573603559231	920.8736904753197	961.9367958505885	987.2398036101791	1374.0445476213063	879.4164503075358	842.7002117175982	1453.3721472599655	977.5739685901749
1236.2191084570345	1130.320098963754	789.5620468359498	1014.9226206326041	1234.1455483938275	918.6213046669958	857.8198777846923	1279.3073522640511	1204.2058894572785	1023.441251355785	765.718208191689	1010.4667629931827	993.7681683272567	784.2757946883286	1402.6427317002122	776.0112928071688	939.8202493472329	903.3360012351475	1022.2951278430058	937.2954281221629	1086.2236430988119	1380.573603559231	920.8736904753197	828.000015761999	987.2398036101791	1374.0445476213063	790.2978872568697	842.7002117175982	1453.3721472599655	977.5739685901749
1189.778842548404	1086.7620249408535	789.5620468359498	1014.9226206326041	1088.2565904609553	918.6213046669958	827.6587531125136	1279.3073522640511	1204.2058894572785	1023.441251355785	765.718208191689	1010.4667629931827	993.7681683272567	739.2942240674843	1279.6555584176967	766.4884512461089	939.8202493472329	903.3360012351475	1022.2951278430058	937.2954281221629	1086.2236430988119	1203.6664455398252	920.8736904753197	828.000015761999	974.5805198910108	1374.0445476213063	790.2978872568697	833.7121467650024	1453.3721472599655	977.5739685901749
1142.409766304911	1086.7620249408535	788.2612244043678	1014.9226206326041	1088.2565904609553	918.6213046669958	827.6587531125136	1279.3073522640511	1201.4634410303934	1023.441251355785	765.718208191689	1010.4667629931827	929.080669761175	680.4773191713624	1279.6555584176967	766.4884512461089	939.8202493472329	903.3360012351475	983.3447551251667	937.2954281221629	1086.2236430988119	1203.6664455398252	918.1341520600636	828.000015761999	974.5805198910108	1374.0445476213063	790.2978872568697	832.9644029563178	1453.3721472599655	977.5739685901749
1142.409766304911	1074.3940471869305	788.2612244043678	995.0584029326411	1088.2565904609553	918.6213046669958	827.6587531125136	1279.3073522640511	1201.4634410303934	976.6877285468555	723.5776677320964	1010.4667629931827	839.8599164351742	680.4773191713624	1279.6555584176967	766.4884512461089	936.9475365075837	903.3360012351475	983.3447551251667	937.2954281221629	1086.2236430988119	1203.6664455398252	886.7906415904458	828.000015761999	974.5805198910108	1374.0445476213063	790.2978872568697	832.9644029563178	1453.3721472599655	977.5739685901749
1142.409766304911	1074.3940471869305	788.2612244043678	995.0584029326411	1088.2565904609553	918.6213046669958	827.6587531125136	1279.3073522640511	1201.4634410303934	976.6877285468555	723.5776677320964	1010.4667629931827	839.8599164351742	680.4773191713624	1278.5863226688393	766.4884512461089	936.9475365075837	903.3360012351475	933.2200439412807	926.5161471147684	1086.2236430988119	1067.4073563909824	886.7906415904458	828.000015761999	970.5665157974845	1361.0024128947553	790.2978872568697	820.4671025044182	1453.3721472599655	977.5739685901749
1119.8053187312657	1014.6824324812445	788.2612244043678	995.0584029326411	1055.5550459772298	918.6213046669958	827.6587531125136	1279.3073522640511	1182.0113568040929	976.6877285468555	715.2772047154447	1010.4667629931827	839.8599164351742	678.2766341682805	1278.5863226688393	766.4884512461089	936.9475365075837	903.3360012351475	933.2200439412807	926.5161471147684	1086.2236430988119	1067.4073563909824	886.7906415904458	828.000015761999	970.5665157974845	1361.0024128947553	790.2978872568697	820.4671025044182	1453.3721472599655	977.5739685901749
1119.8053187312657	1012.4589168350839	788.2612244043678	995.0584029326411	1055.5550459772298	918.6213046669958	818.6572505380627	1279.3073522640511	1182.0113568040929	976.6877285468555	663.72348771979	1010.4667629931827	839.8599164351742	678.2766341682805	1278.5863226688393	748.6119984645602	936.9475365075837	903.3360012351475	933.2200439412807	926.5161471147684	959.4117801765495	1067.4073563909824	886.7906415904458	828.000015761999	970.5665157974845	1308.357252211068	790.2978872568697	814.4632167347888	1428.1096126095365	977.5739685901749
1095.155429775094	1012.4589168350839	788.2612244043678	995.0584029326411	1055.5550459772298	918.6213046669958	791.1442509696124	1279.3073522640511	1182.0113568040929	976.6877285468555	663.72348771979	1010.4667629931827	839.8599164351742	678.2766341682805	1278.5863226688393	748.6119984645602	936.9475365075837	903.3360012351475	933.2200439412807	926.5161471147684	959.4117801765495	1067.4073563909824	886.7906415904458	828.000015761999	970.5665157974845	1308.357252211068	790.2978872568697	814.4632167347888	1407.0695238771848	977.5739685901749
1095.155429775094	1012.4589168350839	788.2612244043678	995.0584029326411	1051.9570061909433	918.6213046669958	791.1442509696124	1279.3073522640511	1156.083346766667	976.6877285468555	663.72348771979	1010.4667629931827	839.8599164351742	678.2766341682805	1278.5863226688393	748.6119984645602	936.9475365075837	903.3360012351475	884.5358597396854	926.5161471147684	959.4117801765495	1067.4073563909824	886.7906415904458	824.9061852547952	874.8986119555505	1308.357252211068	790.2978872568697	814.4632167347888	1407.0695238771848	914.524258472829
1095.155429775094	974.1834703572895	788.2612244043678	995.0584029326411	1051.9570061909433	876.1919479617243	755.640973897294	1279.3073522640511	1125.877101552641	976.6877285468555	663.72348771979	1010.4667629931827	839.8599164351742	676.8710816208959	1278.5863226688393	748.6119984645602	936.9475365075837	903.3360012351475	884.5358597396854	913.5425737910149	959.4117801765495	1067.4073563909824	886.7906415904458	824.9061852547952	874.8986119555505	1308.357252211068	786.1772700382351	793.9606562906254	1406.644859411051	906.465371397596
1095.155429775094	974.1834703572895	786.4639652769589	995.0584029326411	965.3559102287481	876.1919479617243	755.640973897294	1279.3073522640511	1125.877101552641	976.6877285468555	663.72348771979	1010.4667629931827	823.8453745918564	676.8710816208959	1278.5863226688393	748.6119984645602	936.9475365075837	903.3360012351475	884.5358597396854	913.5425737910149	947.8839152958902	1067.4073563909824	886.7906415904458	824.9061852547952	858.0952389346847	1174.2381693337206	786.1772700382351	793.9606562906254	1366.0060884028999	906.465371397596
1095.155429775094	974.1834703572895	786.4639652769589	995.0584029326411	965.3559102287481	876.1919479617243	755.640973897294	1279.3073522640511	1099.2096226809565	907.894772122376	663.72348771979	1010.4667629931827	823.8453745918564	676.8710816208959	1278.5863226688393	746.2949841087097	936.9475365075837	872.4575581418292	884.5358597396854	897.2006637136589	910.4049913750856	1067.4073563909824	886.7906415904458	805.3159179818067	858.0952389346847	1174.2381693337206	664.714164198531	793.9606562906254	1355.5374764946991	906.465371397596
1095.155429775094	974.1834703572895	772.6593865026782	990.4643777950978	965.3559102287481	868.3009116492859	755.640973897294	1279.3073522640511	1099.2096226809565	907.894772122376	608.5319849136753	1010.4667629931827	823.8453745918564	673.2906662130677	1278.5863226688393	746.2949841087097	936.9475365075837	872.4575581418292	884.5358597396854	897.2006637136589	910.4049913750856	1067.4073563909824	812.3833606033934	805.3159179818067	858.0952389346847	1152.8368425257709	664.714164198531	793.9606562906254	1304.576978739753	906.465371397596
1057.5047821721091	970.8548276894571	772.6593865026782	990.4643777950978	930.8969721722759	791.7520683015798	755.640973897294	1279.3073522640511	1098.8194091670466	873.6809429585029	608.5319849136753	1010.4667629931827	823.8453745918564	673.2906662130677	1278.5863226688393	746.2949841087097	936.9475365075837	872.4575581418292	884.5358597396854	897.2006637136589	910.4049913750856	1048.6141479038638	812.3833606033934	805.3159179818067	858.0952389346847	1152.8368425257709	664.714164198531	793.9606562906254	1304.576978739753	906.465371397596
1057.5047821721091	970.8548276894571	772.6593865026782	990.4643777950978	930.8969721722759	791.7520683015798	755.640973897294	1279.3073522640511	1098.8194091670466	834.9064867746922	608.5319849136753	982.8334470573049	823.8453745918564	673.2906662130677	1257.6534320889887	746.2949841087097	844.5338122402692	872.4575581418292	884.5358597396854	897.2006637136589	884.0044101194017	1048.6141479038638	812.3833606033934	805.3159179818067	858.0952389346847	1137.1122037153104	664.714164198531	772.0267625870599	1304.576978739753	858.840281295418
1023.2321966455665	970.8548276894571	772.6593865026782	990.4643777950978	913.8486302133016	768.0100578931135	755.640973897294	1275.9026982514938	1096.7055112433263	834.9064867746922	608.5319849136753	961.7770708600432	795.1801443721273	657.5794121153999	1204.078419024427	746.2949841087097	844.5338122402692	872.4575581418292	728.8894421006839	887.9441228670562	814.716633563193	1037.3465614336058	812.3833606033934	805.3159179818067	846.4270297001772	1115.3210493285678	664.714164198531	772.0267625870599	1304.576978739753	858.840281295418
1023.2321966455665	963.6312375337876	772.6593865026782	990.4643777950978	910.1858733656503	768.0100578931135	755.640973897294	1219.4566854285206	1072.1175146721048	834.5670659001686	600.3921357229735	961.7770708600432	795.1801443721273	651.6836998416677	1204.078419024427	746.2949841087097	759.1315993951148	872.4575581418292	728.8894421006839	871.1373999310619	814.716633563193	1037.3465614336058	812.3833606033934	805.3159179818067	846.4270297001772	1115.3210493285678	664.714164198531	772.0267625870599	1200.3435325118323	858.840281295418
1023.2321966455665	924.5664321230902	772.6593865026782	990.4643777950978	910.1858733656503	761.1005049296987	755.640973897294	1189.076638779823	1005.6987044121248	776.4573343594056	600.3921357229735	961.7770708600432	795.1801443721273	651.6836998416677	1198.0425420679353	746.2949841087097	726.9937916522491	872.4575581418292	728.8894421006839	871.1373999310619	796.6503892412545	1037.3465614336058	812.3833606033934	805.3159179818067	844.6853495920694	1107.4006726694042	656.5888585180002	772.0267625870599	1175.3322824527513	858.840281295418
1023.2321966455665	924.5664321230902	772.6593865026782	990.4643777950978	910.1858733656503	748.431368751528	751.4674377137885	1189.076638779823	1000.5280370952707	770.3292830051575	600.3921357229735	915.4110187717738	795.1801443721273	645.1251386556623	1189.418866596853	746.2949841087097	726.9937916522491	872.4575581418292	728.8894421006839	871.1373999310619	796.6503892412545	1037.3465614336058	812.3833606033934	805.3159179818067	844.6853495920694	1107.4006726694042	656.5888585180002	772.0267625870599	1112.2962059921872	858.840281295418
961.7455981083735	924.5664321230902	772.6593865026782	990.4643777950978	909.7243206509667	748.431368751528	751.4674377137885	1189.076638779823	1000.5280370952707	770.3292830051575	600.3921357229735	915.4110187717738	795.1801443721273	643.4170592122039	1189.418866596853	746.2949841087097	726.9937916522491	872.4575581418292	728.8894421006839	871.1373999310619	796.6503892412545	904.0922929823988	754.1634013655596	805.3159179818067	832.7980680346632	1107.4006726694042	656.5888585180002	714.0107293655269	1112.2962059921872	856.6290136477389
934.4866777577793	924.5664321230902	772.6593865026782	990.4643777950978	873.0292779848037	740.8901117612369	737.0170362636673	918.8013304932133	981.0289397167867	767.739595608573	600.3921357229735	915.4110187717738	778.045204803321	638.8594409165885	1189.418866596853	746.2949841087097	726.9937916522491	871.6347056722191	728.8894421006839	871.1373999310619	796.6503892412545	904.0922929823988	691.9355153399638	802.2471062802458	824.241872349593	1107.4006726694042	656.5888585180002	714.0107293655269	1112.2962059921872	856.6290136477389
904.3801296275357	924.5664321230902	772.6593865026782	989.6182392566031	826.5725367526171	740.8901117612369	674.1271333082873	899.1148030155578	981.0289397167867	751.6803092571713	599.4552950709622	915.4110187717738	773.565477217866	638.8594409165885	1189.418866596853	746.2949841087097	726.9937916522491	851.149827909905	728.8894421006839	860.0352556703679	796.6503892412545	904.0922929823988	691.9355153399638	792.0720681421343	810.2567743168657	1107.4006726694042	656.5888585180002	708.5784827321313	1112.2962059921872	853.0507775053375
894.9017339280352	924.5664321230902	772.6593865026782	989.6182392566031	814.1755905956086	740.8901117612369	673.671960566114	899.1148030155578	981.0289397167867	751.6803092571713	599.4552950709622	878.4650914682034	738.1006810196834	638.8594409165885	1055.2580888151126	746.2949841087097	726.9937916522491	849.6475363585894	728.8894421006839	860.0352556703679	796.6503892412545	904.0922929823988	691.9355153399638	792.0720681421343	809.6073518001494	1107.4006726694042	653.9455544307626	688.5971657123371	1112.2962059921872	849.6998695498803
703.231933452631	924.5664321230902	772.6593865026782	989.6182392566031	814.1755905956086	740.8901117612369	673.671960566114	899.1148030155578	981.0289397167867	751.6803092571713	598.1367954032999	873.8495056212963	738.1006810196834	638.8594409165885	1041.7871004500416	726.1485892414726	726.9937916522491	846.5688801185368	719.1837153850576	860.0352556703679	796.6503892412545	904.0922929823988	691.9355153399638	792.0720681421343	785.2566210991596	1107.4006726694042	652.5920265269929	688.5971657123371	1105.9866142789922	796.7815382924055
703.231933452631	924.5664321230902	772.1515970932671	989.6182392566031	814.1755905956086	740.8901117612369	666.2991517126814	899.1148030155578	981.0289397167867	751.6803092571713	591.9683391605665	873.8495056212963	729.7539999152825	638.8594409165885	1041.7871004500416	726.1485892414726	726.9937916522491	843.295456445343	719.1837153850576	859.669171383116	792.2695028929329	904.0922929823988	691.9355153399638	769.5337833984523	772.9708037794101	1071.627867487008	652.5920265269929	607.9073006231688	1105.9866142789922	796.7815382924055
703.231933452631	924.5664321230902	772.1515970932671	979.5600817957192	814.1755905956086	740.8901117612369	666.2991517126814	899.1148030155578	981.0289397167867	751.6803092571713	588.1986901410412	873.8495056212963	715.2652374058935	638.8594409165885	1035.1835351424813	726.1485892414726	726.9937916522491	843.295456445343	719.1837153850576	823.6489032003927	792.2695028929329	893.3803982918059	677.2384030200272	769.5337833984523	653.2674025199416	1071.627867487008	652.5920265269929	607.9073006231688	1105.9866142789922	796.7815382924055
703.231933452631	861.9766976234068	772.1515970932671	979.5600817957192	814.1755905956086	740.8901117612369	666.2991517126814	899.1148030155578	981.0289397167867	751.6803092571713	588.1986901410412	873.8495056212963	715.2652374058935	638.8594409165885	1035.1835351424813	720.1897885851979	726.9937916522491	809.9630853635596	719.1837153850576	764.1282114442333	792.2695028929329	893.3803982918059	672.5483685281893	749.1109329993245	653.2674025199416	1071.627867487008	652.5920265269929	607.9073006231688	1093.2757815323398	796.7815382924055
701.6304108434767	861.9766976234068	772.1515970932671	979.5600817957192	790.5698665713102	740.8901117612369	666.2991517126814	899.1148030155578	981.0289397167867	751.6803092571713	588.1986901410412	873.8495056212963	715.2652374058935	638.8594409165885	1035.1835351424813	720.1897885851979	726.9937916522491	777.1831702530261	719.1837153850576	764.1282114442333	752.1941360486815	893.3803982918059	672.5483685281893	749.0248287138427	653.2674025199416	1071.627867487008	652.5920265269929	607.9073006231688	1093.2757815323398	792.5711977677902
701.3540706421377	861.9766976234068	772.1515970932671	973.7862973499351	790.5698665713102	734.5358245898526	666.2991517126814	899.1148030155578	981.0289397167867	751.6803092571713	588.1986901410412	845.405828952976	702.8746346629055	638.8594409165885	1035.1835351424813	720.1897885851979	726.9937916522491	764.4586591056967	719.1837153850576	764.1282114442333	752.1941360486815	893.3803982918059	671.7335113757372	726.9290048595808	653.2674025199416	1071.627867487008	652.5920265269929	607.9073006231688	1093.2757815323398	792.5711977677902
690.4436437305847	861.9766976234068	772.1515970932671	973.7862973499351	783.1172719428375	734.5358245898526	658.8180336305688	899.1148030155578	981.0289397167867	751.6803092571713	588.1986901410412	838.4924200173575	702.8746346629055	638.8594409165885	1035.1835351424813	720.1897885851979	726.9937916522491	764.4586591056967	714.8754122173069	764.1282114442333	752.1941360486815	893.3803982918059	662.3188288401677	726.9290048595808	629.7566276065949	1071.627867487008	652.5920265269929	606.5092713311267	1093.2757815323398	753.0241489337621
690.4436437305847	859.3057118892657	762.1926146036706	973.7862973499351	780.7023805382078	730.5814114386064	658.8180336305688	862.1918692304588	981.0289397167867	751.6803092571713	588.1986901410412	838.4924200173575	702.8746346629055	638.8594409165885	1035.1835351424813	720.1897885851979	726.9937916522491	764.4586591056967	714.8754122173069	764.1282114442333	674.3268272002632	884.3557388268172	662.3188288401677	726.9290048595808	629.7566276065949	929.5988450386483	652.5920265269929	606.5092713311267	1066.617031385681	753.0241489337621
690.4436437305847	859.3057118892657	760.7764019950562	972.9232851271219	780.7023805382078	730.5814114386064	654.4706762545629	834.1204064741034	981.0289397167867	738.4603128394485	588.1986901410412	838.4924200173575	701.0469365887429	638.8594409165885	1028.4806830155485	709.334298414019	726.9937916522491	764.4586591056967	714.8754122173069	764.1282114442333	674.3268272002632	884.3557388268172	662.3188288401677	726.9290048595808	629.7566276065949	929.5988450386483	652.5920265269929	606.5092713311267	1066.617031385681	753.0241489337621
690.4436437305847	835.8840046002497	760.7764019950562	972.9232851271219	758.4497517634134	680.3351124880089	647.8280945769577	834.1204064741034	981.0289397167867	737.9973708214739	588.1986901410412	832.8229586110177	695.3818257783705	634.2260150173622	1028.4806830155485	701.7577556432506	726.9937916522491	764.4586591056967	714.8754122173069	764.1282114442333	671.0753050651124	884.3557388268172	662.3188288401677	726.9290048595808	629.7566276065949	929.5988450386483	652.5920265269929	604.9510697818797	1057.3739272841449	753.0241489337621
690.4436437305847	835.8840046002497	682.7345059103575	972.9232851271219	758.4497517634134	680.3351124880089	647.8280945769577	834.1204064741034	914.524704626493	737.9973708214739	581.4312526046426	832.8229586110177	695.3818257783705	624.2230602432763	1028.4806830155485	701.7577556432506	726.7498127841859	764.4586591056967	714.8754122173069	764.1282114442333	671.0753050651124	873.6175171207578	662.3188288401677	726.9290048595808	629.7566276065949	929.5988450386483	652.5920265269929	597.772367502413	1057.3739272841449	747.6280321575109
690.4436437305847	835.8840046002497	663.8868113212159	954.088063421005	758.4497517634134	680.3351124880089	647.8280945769577	834.1204064741034	914.524704626493	737.9973708214739	581.4312526046426	832.8229586110177	695.3818257783705	624.2230602432763	1028.4806830155485	701.7577556432506	726.7498127841859	764.4586591056967	710.4011375617206	764.1282114442333	670.782663987866	789.7489315758115	662.3188288401677	726.9290048595808	629.7566276065949	929.5319641995073	652.5920265269929	597.772367502413	1054.3359493257797	741.1054140595014
690.4436437305847	835.8840046002497	663.8868113212159	954.088063421005	758.4497517634134	680.3351124880089	647.8280945769577	834.1204064741034	914.524704626493	737.9973708214739	581.4312526046426	832.8229586110177	695.3818257783705	624.2230602432763	1028.4806830155485	701.7577556432506	726.7498127841859	764.4586591056967	709.2979514063736	764.1282114442333	670.782663987866	789.7489315758115	605.4111870053885	726.9290048595808	629.7566276065949	929.5319641995073	638.2567309812562	597.772367502413	1031.5208551854248	727.7019895085473
690.4436437305847	822.2432976896745	655.4549354030153	954.088063421005	758.4497517634134	680.3351124880089	647.8280945769577	834.1204064741034	914.524704626493	713.3771168226195	581.4312526046426	832.8229586110177	695.3818257783705	624.2230602432763	1028.4806830155485	696.7495826469317	726.7498127841859	764.4586591056967	709.2979514063736	764.1282114442333	667.1462256261245	789.7489315758115	605.4111870053885	726.9290048595808	627.0260962704399	901.7996681847118	638.2567309812562	597.772367502413	1031.5208551854248	710.9077026109192
686.546579036843	822.2432976896745	649.8577158973105	954.088063421005	758.4497517634134	680.3351124880089	647.8280945769577	834.1204064741034	905.3110950230308	713.3771168226195	581.4312526046426	832.8229586110177	695.3818257783705	624.2230602432763	822.3578660435794	696.5565921602854	726.7498127841859	764.4586591056967	709.2979514063736	764.1282114442333	667.1462256261245	789.7489315758115	605.4111870053885	726.9290048595808	627.0260962704399	901.7996681847118	638.2567309812562	597.772367502413	1011.2927469675093	703.4554920817118
686.546579036843	822.2432976896745	649.8577158973105	947.9981808634972	758.4497517634134	680.3351124880089	647.8280945769577	834.1204064741034	905.3110950230308	713.3771168226195	581.4312526046426	832.8229586110177	695.3818257783705	624.2230602432763	821.6721599534261	696.5565921602854	714.0743344344419	764.4586591056967	709.2979514063736	764.1282114442333	651.8067941876691	789.7489315758115	605.4111870053885	726.9290048595808	616.0497709434296	901.7996681847118	638.2567309812562	597.772367502413	1011.2927469675093	703.4554920817118
686.546579036843	800.7662986749319	649.8577158973105	887.3944153156915	752.2410376498257	680.3351124880089	647.8280945769577	825.181707106199	905.3110950230308	712.3101389613589	581.4312526046426	832.8229586110177	695.3818257783705	624.2230602432763	821.6721599534261	696.5565921602854	714.0743344344419	764.4586591056967	709.2979514063736	764.1282114442333	651.8067941876691	789.7489315758115	605.4111870053885	726.9290048595808	616.0497709434296	901.7996681847118	638.2567309812562	597.772367502413	1011.2927469675093	697.9644496590159
686.546579036843	800.7662986749319	649.8577158973105	866.2480684906441	739.9207763065684	658.5600149770487	647.8280945769577	825.181707106199	905.3110950230308	712.3101389613589	581.4312526046426	832.8229586110177	639.7570029354775	624.2230602432763	821.6721599534261	695.0142220851467	714.0743344344419	764.4586591056967	709.2979514063736	741.1605112821005	650.6914911977101	789.7489315758115	605.4111870053885	706.2843140321434	610.0653330861023	901.7996681847118	611.095260397148	597.772367502413	1011.2927469675093	690.3685154435473
686.546579036843	800.7662986749319	649.8577158973105	866.2480684906441	739.9207763065684	658.5600149770487	627.3563032745558	825.181707106199	905.3110950230308	696.940455290297	581.4312526046426	832.7099145116257	639.7570029354775	621.4063596436988	821.6721599534261	695.0142220851467	714.0743344344419	764.4586591056967	709.2979514063736	741.1605112821005	650.6914911977101	789.7489315758115	605.4111870053885	701.8439908328457	606.6409035727863	901.7996681847118	611.095260397148	597.4503501208296	1000.279446395117	690.3685154435473
686.546579036843	796.7540647806089	649.8577158973105	862.724003612787	739.9207763065684	652.6438593427315	626.9203797387207	825.181707106199	905.3110950230308	696.940455290297	581.4312526046426	825.3460232851505	639.7570029354775	621.4063596436988	821.6721599534261	678.4328860727419	714.0743344344419	746.8320115460522	709.2979514063736	730.1566876379428	623.3341411582795	789.7489315758115	584.8080293657156	701.8439908328457	606.6409035727863	901.7996681847118	611.095260397148	585.3866314094112	1000.279446395117	688.8404656322352
686.546579036843	796.7540647806089	649.8577158973105	852.7693310681965	737.2163322606185	652.6438593427315	626.9203797387207	825.181707106199	893.1962233290128	696.940455290297	581.4312526046426	804.5519521502613	639.7570029354775	621.4063596436988	821.6721599534261	678.4328860727419	690.4647029441743	741.5400612109702	700.745262323943	730.1566876379428	623.3341411582795	789.7489315758115	579.6818742041371	701.8439908328457	606.6409035727863	901.7996681847118	611.095260397148	585.3866314094112	1000.279446395117	688.8404656322352
663.2128071815409	765.5094207632594	643.6736139588404	852.7693310681965	736.1775941051997	652.6438593427315	626.9203797387207	825.181707106199	876.7697987217223	696.940455290297	576.8247283889427	804.5519521502613	639.7570029354775	614.0649554207941	821.6721599534261	648.9518557231465	688.1978453926932	741.5400612109702	700.745262323943	730.1566876379428	616.3721249736923	789.7489315758115	579.6818742041371	701.8439908328457	606.6409035727863	901.7996681847118	611.095260397148	585.3866314094112	996.2567983737417	687.635358084457
663.2128071815409	765.5094207632594	643.6736139588404	852.7693310681965	736.1775941051997	652.6438593427315	626.9203797387207	825.181707106199	876.7697987217223	679.8962704812351	529.8896583537351	804.5519521502613	639.7570029354775	614.0649554207941	821.6721599534261	648.9518557231465	688.1978453926932	741.5400612109702	700.745262323943	730.1566876379428	616.3721249736923	789.7489315758115	579.6818742041371	697.9196994031535	606.6409035727863	901.7996681847118	611.095260397148	579.6046247713566	996.2567983737417	687.635358084457
663.2128071815409	746.2556040053805	643.6736139588404	852.7693310681965	736.1775941051997	647.6864753126285	626.9203797387207	820.6921398250004	874.6841062844893	679.8962704812351	529.8896583537351	804.5519521502613	639.7570029354775	614.0649554207941	821.6721599534261	621.1622750124129	688.1978453926932	741.5400612109702	700.745262323943	722.795409968315	610.7642726419616	786.6738520105366	570.8410099801109	697.9196994031535	601.5832783004246	901.7996681847118	611.095260397148	579.6046247713566	996.2567983737417	687.635358084457
663.2128071815409	746.2556040053805	643.6736139588404	852.7693310681965	736.1775941051997	646.6395664220674	626.9203797387207	820.6921398250004	874.6841062844893	679.8962704812351	529.8896583537351	795.035590759267	639.7570029354775	614.0649554207941	821.6721599534261	616.7266402973682	688.1978453926932	741.5400612109702	690.2458904912305	722.795409968315	610.7642726419616	786.6738520105366	569.9767507746981	697.9196994031535	601.5832783004246	901.7996681847118	609.7568819461072	550.3633377573879	956.2765918379921	683.2916011952373
663.2128071815409	746.2556040053805	640.7782255540847	852.7693310681965	736.1775941051997	644.1064184734371	626.9203797387207	820.6921398250004	874.6841062844893	679.7399230142817	529.8896583537351	795.035590759267	639.3966305057547	614.0649554207941	821.6721599534261	616.7266402973682	688.1978453926932	741.5400612109702	690.2458904912305	722.795409968315	610.7642726419616	785.3487471373344	569.9767507746981	697.9196994031535	601.5832783004246	901.7996681847118	609.7568819461072	546.9464614235749	956.2765918379921	683.2916011952373
660.3922977442691	742.013431222625	622.2073462175553	827.3369243795121	736.1775941051997	644.1064184734371	626.9203797387207	641.8985867732144	874.6841062844893	679.7399230142817	529.8896583537351	792.3792481663236	639.3966305057547	614.0649554207941	821.6721599534261	616.7266402973682	688.1978453926932	741.5400612109702	659.1309278211211	722.795409968315	610.7642726419616	785.3487471373344	569.9767507746981	656.4023084374119	601.5832783004246	901.7996681847118	601.5798405097246	546.9464614235749	918.2970979479436	683.2916011952373
660.3922977442691	742.013431222625	606.1256480019567	827.3369243795121	736.1775941051997	644.1064184734371	621.9053259334253	641.8985867732144	874.6841062844893	665.7742343897905	529.8896583537351	702.9006284214306	639.3966305057547	604.0086282216237	821.6721599534261	616.7266402973682	688.1978453926932	741.5400612109702	657.9578212625536	722.795409968315	610.7642726419616	785.3487471373344	569.9767507746981	607.293349308025	601.5832783004246	901.7996681847118	601.5798405097246	546.9464614235749	918.2970979479436	683.2916011952373
660.3922977442691	742.013431222625	605.4669549699539	827.3369243795121	736.1775941051997	644.1064184734371	621.9053259334253	619.3277153882955	860.5246383025049	665.7742343897905	529.8896583537351	702.9006284214306	639.3966305057547	604.0086282216237	821.6721599534261	616.7266402973682	688.1978453926932	741.5400612109702	657.9578212625536	722.795409968315	610.7642726419616	785.3487471373344	569.9767507746981	607.293349308025	601.5832783004246	901.7996681847118	596.2753694337696	546.9464614235749	918.2970979479436	683.2916011952373
654.7440238142487	742.013431222625	605.4669549699539	827.3369243795121	736.1775941051997	630.1246141696392	621.9053259334253	619.3277153882955	860.5246383025049	665.7742343897905	529.8896583537351	698.9709394924835	638.6263528703073	604.0086282216237	821.6721599534261	562.9837898311193	684.0972800415311	741.5400612109702	657.9578212625536	722.795409968315	608.2985791700307	785.3487471373344	568.8354907110865	595.7300701627826	569.1673614120807	901.7996681847118	594.1831541846994	546.9464614235749	917.731046149422	683.2916011952373
654.7440238142487	742.013431222625	605.4669549699539	824.4206193136766	736.1775941051997	630.1246141696392	621.9053259334253	619.3277153882955	860.5246383025049	665.7742343897905	529.8896583537351	698.9709394924835	633.2070162497504	604.0086282216237	821.6721599534261	562.9837898311193	684.0972800415311	741.5400612109702	657.9578212625536	722.795409968315	608.2985791700307	764.8136913754033	568.8354907110865	595.7300701627826	556.1351974896365	890.6449548219073	594.1831541846994	546.9464614235749	853.3581180474334	683.2916011952373
654.7440238142487	736.5044228305269	605.4669549699539	824.4206193136766	732.28469836575	630.1246141696392	601.7970384351572	619.3277153882955	860.5246383025049	665.7742343897905	529.8896583537351	698.9709394924835	633.2070162497504	584.9741636365404	821.6721599534261	562.9837898311193	684.0972800415311	741.5400612109702	627.9323553366148	714.7001923342557	608.2985791700307	764.8136913754033	561.9639884409755	595.7300701627826	556.1351974896365	890.6449548219073	594.1831541846994	535.1434353016264	848.0872261891722	683.2916011952373
654.7440238142487	736.5044228305269	605.4669549699539	824.4206193136766	697.6314943975611	630.1246141696392	601.7970384351572	617.0108798345636	853.9653372317513	665.7742343897905	525.6995457675823	698.9709394924835	631.252782135281	584.9741636365404	821.6721599534261	555.4494868588099	684.0972800415311	741.5400612109702	627.9323553366148	697.2510354494882	608.2985791700307	764.8136913754033	561.9639884409755	595.7300701627826	556.1351974896365	890.6449548219073	594.1831541846994	535.1434353016264	841.9682445351235	677.7214615497065
654.7440238142487	731.3776261325199	605.4669549699539	791.0656116232551	697.6314943975611	630.1246141696392	577.2893984545399	612.8989947904356	853.9653372317513	665.7742343897905	525.6995457675823	686.522757569177	629.2732950825643	577.1727350153833	790.5398233002629	555.4494868588099	672.9390709774057	741.5400612109702	627.9323553366148	697.2510354494882	607.8864160228256	764.8136913754033	561.9639884409755	595.7300701627826	555.4675630543634	884.8364346633326	594.1831541846994	535.1434353016264	841.9682445351235	659.4662802712173
654.7440238142487	731.3776261325199	601.6866097573743	791.0656116232551	697.6314943975611	629.0703458941421	577.0159290653572	612.8989947904356	846.1535646036856	665.7742343897905	525.6995457675823	670.1576493910054	629.2732950825643	577.1727350153833	790.5398233002629	555.4494868588099	664.7244058494771	741.5400612109702	625.1873027130143	695.4368919115489	581.8044456587502	764.8136913754033	561.9639884409755	595.7300701627826	547.5672957945044	884.8364346633326	579.253321154147	535.1434353016264	841.9682445351235	659.4662802712173
654.7440238142487	731.3776261325199	601.6866097573743	791.0656116232551	697.6314943975611	604.5925537136707	577.0159290653572	612.8989947904356	846.1535646036856	665.7742343897905	524.3694457819247	670.1576493910054	625.3058370009412	574.9323857226616	790.5398233002629	555.4494868588099	664.7244058494771	741.5400612109702	625.1873027130143	695.4368919115489	581.8044456587502	764.8136913754033	555.8647094228467	595.7300701627826	547.5672957945044	872.7630465982737	579.253321154147	535.1434353016264	841.9682445351235	659.4662802712173
654.7440238142487	731.3776261325199	601.6866097573743	791.0656116232551	695.488653356276	604.5925537136707	577.0159290653572	612.8989947904356	846.1535646036856	649.0566404088726	524.3694457819247	670.1576493910054	625.3058370009412	567.1202725700123	790.5398233002629	551.1991190041422	664.7244058494771	700.6210269655066	621.3412429958817	691.3606759960585	581.8044456587502	724.7353867050774	555.8647094228467	595.7300701627826	547.5672957945044	872.7630465982737	579.253321154147	535.1325600249484	841.9682445351235	649.5218451056824
644.3731637534302	729.8519829361253	601.6866097573743	784.6063220039913	695.488653356276	604.5925537136707	575.220471652277	612.8989947904356	846.1535646036856	632.0374952838906	524.3694457819247	670.1576493910054	624.8326675908354	567.1202725700123	790.5398233002629	551.1991190041422	664.7244058494771	700.6210269655066	621.3412429958817	691.3606759960585	581.8044456587502	724.7353867050774	555.8647094228467	595.7300701627826	544.9724785195218	872.3841289444707	577.8986351177203	533.6195596959313	832.4686115915823	649.5218451056824
642.2504994222362	729.8519829361253	601.6866097573743	784.6063220039913	695.488653356276	603.0678673316909	575.220471652277	612.8989947904356	846.1535646036856	632.0374952838906	524.3694457819247	670.1576493910054	624.8326675908354	567.1202725700123	790.5398233002629	551.1991190041422	664.7244058494771	700.6210269655066	620.7342547109317	691.3606759960585	581.8044456587502	724.7353867050774	555.8647094228467	595.7300701627826	544.9724785195218	872.3841289444707	577.8986351177203	533.6195596959313	832.4686115915823	649.5218451056824
642.2504994222362	729.8519829361253	597.8594929932333	784.6063220039913	695.488653356276	602.6288784352396	575.220471652277	612.8989947904356	823.8682537760427	632.0374952838906	524.3694457819247	670.1576493910054	624.8326675908354	567.1202725700123	790.5398233002629	551.1991190041422	664.7244058494771	700.6210269655066	610.0871044289861	691.3606759960585	573.6510837172639	724.7353867050774	532.2467817578001	595.1080964326013	544.9724785195218	872.3841289444707	577.8986351177203	533.6195596959313	832.4686115915823	649.5218451056824
640.2743574134759	710.9164456881747	594.6647247059327	784.6063220039913	695.0699549280409	602.6288784352396	542.9482293180395	609.0579755467214	823.8682537760427	602.1763615437188	524.3694457819247	670.1576493910054	624.8326675908354	566.7318416170633	790.5398233002629	546.6930593457391	664.7244058494771	700.6210269655066	610.0871044289861	686.7969180123798	573.6510837172639	724.7353867050774	532.2467817578001	593.8836413906582	544.9724785195218	863.9500840069034	577.8986351177203	533.6195596959313	832.4686115915823	644.6073342102509
633.3660111758172	710.9164456881747	594.6647247059327	773.5003009934694	663.124085532249	602.6288784352396	542.9482293180395	609.0579755467214	815.4816370536197	602.1763615437188	524.3694457819247	670.1576493910054	624.8326675908354	566.7318416170633	790.5398233002629	544.6442027373696	657.5418047721005	700.6210269655066	608.0518101580394	686.7969180123798	569.2747920237687	724.7353867050774	532.2467817578001	593.8836413906582	544.9724785195218	863.9500840069034	577.8986351177203	533.6195596959313	828.2184942756339	644.6073342102509
633.3660111758172	710.9164456881747	594.6647247059327	773.5003009934694	663.124085532249	602.6288784352396	537.4230209568218	609.0579755467214	815.4816370536197	602.1763615437188	524.3694457819247	670.1576493910054	612.5629805736951	566.7318416170633	790.5398233002629	544.6442027373696	657.5418047721005	696.9404348309727	608.0518101580394	686.7969180123798	569.2747920237687	724.7353867050774	531.7201733224408	593.8836413906582	544.9724785195218	863.9500840069034	577.8986351177203	533.6195596959313	828.1614452981422	644.6073342102509
632.7005525356191	710.9164456881747	594.6647247059327	773.5003009934694	662.4088924973125	602.6288784352396	537.4230209568218	609.0579755467214	712.0183297085446	602.1763615437188	523.1899109565632	663.2844537466694	612.5629805736951	566.7318416170633	786.837477074963	542.2806039412145	657.5418047721005	696.9404348309727	608.0518101580394	685.1262915433945	567.8162459738551	724.7353867050774	531.7201733224408	593.8836413906582	544.9724785195218	840.5577550636008	577.8986351177203	533.0359435639948	806.899207906158	644.6073342102509
632.7005525356191	710.9164456881747	594.6647247059327	766.2274858430956	662.4088924973125	589.710284616903	537.4230209568218	609.0579755467214	712.0183297085446	589.7298171450198	523.1899109565632	663.2844537466694	612.5629805736951	566.7318416170633	786.837477074963	542.2806039412145	657.5418047721005	645.1241199577835	608.0518101580394	685.1262915433945	567.8162459738551	724.7353867050774	531.7201733224408	593.8836413906582	544.9724785195218	838.8600753442297	577.8986351177203	533.0359435639948	731.6048842169803	644.6073342102509
632.182712616549	706.5762265787171	594.6647247059327	766.2274858430956	659.9863050404579	589.710284616903	537.4230209568218	609.0579755467214	712.0183297085446	589.7298171450198	512.615746807287	658.2304567480073	612.5629805736951	566.7318416170633	786.837477074963	542.2806039412145	650.7957812377791	644.5386629890475	602.7439354044398	685.1262915433945	567.8162459738551	724.7353867050774	531.7201733224408	593.8836413906582	542.2164570158567	838.8600753442297	577.8986351177203	533.0359435639948	725.610319635206	644.6073342102509
632.182712616549	705.6525781667663	594.6647247059327	766.2274858430956	659.9863050404579	582.0821294296097	537.4230209568218	608.7751507307696	712.0183297085446	589.7298171450198	512.615746807287	608.9263314771292	612.5629805736951	566.7318416170633	779.688921784255	542.2806039412145	650.7957812377791	644.5386629890475	547.5016643668699	685.1262915433945	565.6755997090178	724.7353867050774	531.7201733224408	593.8836413906582	542.2164570158567	838.8600753442297	577.8986351177203	532.6160514552842	725.610319635206	644.6073342102509
632.182712616549	705.6525781667663	586.8811137283367	766.2274858430956	659.9863050404579	582.0821294296097	537.4230209568218	608.7751507307696	712.0183297085446	589.7298171450198	512.615746807287	608.9263314771292	612.5629805736951	566.7318416170633	779.688921784255	542.2806039412145	645.3313459931402	644.5386629890475	542.345369395006	685.1262915433945	565.6755997090178	724.7353867050774	531.7201733224408	573.8702380179634	542.2164570158567	830.4819534117523	577.8986351177203	531.3117344186746	721.5988766958834	644.6073342102509
632.182712616549	705.6525781667663	586.8811137283367	766.2274858430956	659.9863050404579	582.0821294296097	537.4230209568218	608.7751507307696	712.0183297085446	589.7298171450198	512.615746807287	608.9263314771292	612.5629805736951	566.7318416170633	769.80066984311	539.1770539452359	642.7850848325022	644.5386629890475	542.345369395006	685.1262915433945	565.6755997090178	718.7205473820525	531.7201733224408	562.2205690480451	536.9923931710032	819.9667054530028	577.8986351177203	531.3117344186746	721.5988766958834	644.6073342102509
624.376314496417	694.03675934887	586.8811137283367	766.2274858430956	659.9863050404579	582.0821294296097	537.4230209568218	608.7751507307696	712.0183297085446	589.7298171450198	512.615746807287	608.9263314771292	562.4740094990739	561.3738283253714	769.80066984311	537.9055254388433	634.5507688532667	642.1966013826534	542.345369395006	685.1262915433945	565.6755997090178	718.7205473820525	522.8820825425898	560.1696680223387	536.9923931710032	777.5307584367423	577.8986351177203	531.3117344186746	720.0808299190079	644.6073342102509
621.9125679185341	694.03675934887	582.7835357840247	766.2274858430956	647.4105263678161	582.0821294296097	537.4230209568218	608.7751507307696	708.1101657196002	589.7298171450198	511.92572551342107	608.9263314771292	560.9297254440698	561.3738283253714	769.80066984311	537.9055254388433	632.3150837834964	642.1966013826534	542.345369395006	676.9860735698279	565.6755997090178	718.7205473820525	522.8820825425898	560.1696680223387	536.9923931710032	777.5307584367423	577.8986351177203	531.3117344186746	720.0808299190079	638.5463314640233
621.9125679185341	694.03675934887	582.7835357840247	766.2274858430956	647.4105263678161	582.0821294296097	536.0778884307337	608.7751507307696	708.1101657196002	584.0699729997809	509.98718223556864	608.9263314771292	560.9297254440698	547.5121883632144	769.80066984311	537.9055254388433	632.3150837834964	642.1966013826534	542.345369395006	676.9860735698279	565.6755997090178	718.7205473820525	521.3819602927915	535.8493406516317	536.9923931710032	774.1970652471934	577.8986351177203	531.3117344186746	716.2681938563123	638.5463314640233
612.8673354777291	694.03675934887	582.7835357840247	766.2274858430956	642.1543309434512	582.0821294296097	536.0778884307337	608.7751507307696	708.1101657196002	584.0699729997809	509.98718223556864	608.9263314771292	560.9297254440698	542.2005656456172	769.80066984311	537.9055254388433	625.649479390151	642.1966013826534	531.1663427626661	673.0727404896104	561.5131195941256	718.7205473820525	521.3819602927915	535.8493406516317	517.8816765663289	773.8745564497651	576.9238861570803	531.3117344186746	716.2681938563123	632.5098163710255
612.8673354777291	694.03675934887	582.7835357840247	766.2274858430956	640.9798497595194	582.0821294296097	533.2035977719111	574.2146647800932	708.1101657196002	579.5880143495826	507.21764537695424	608.9263314771292	560.9297254440698	542.2005656456172	764.9229934248217	537.9055254388433	625.649479390151	642.1966013826534	531.1663427626661	654.8751765568893	561.5131195941256	650.5813907469767	521.3819602927915	535.8493406516317	517.8816765663289	773.8745564497651	576.9238861570803	531.3117344186746	716.2681938563123	608.9219181478775
610.991632258489	694.03675934887	582.0872089515965	753.1291751310602	640.9798497595194	582.0821294296097	533.2035977719111	574.2146647800932	703.409716292659	579.5880143495826	507.21764537695424	608.9263314771292	559.2409564403306	537.3778337713325	764.9229934248217	537.9055254388433	625.649479390151	642.1580206075982	531.1663427626661	643.1703476196217	559.9381958754204	650.5813907469767	519.644106924305	535.8493406516317	517.8816765663289	773.8745564497651	576.9238861570803	531.3117344186746	716.2681938563123	607.8595128747023
610.991632258489	667.7071316812246	582.0872089515965	753.1291751310602	640.9798497595194	582.0821294296097	533.2035977719111	574.2146647800932	703.409716292659	576.476962924777	506.1379594282064	608.9263314771292	559.2409564403306	521.0541798139087	760.8206822381259	537.9055254388433	622.1945262643883	642.1580206075982	531.1663427626661	642.359285756873	559.4016494990415	650.5813907469767	519.644106924305	535.8493406516317	517.8816765663289	772.2885252448903	576.9238861570803	525.4671615686524	716.2681938563123	607.8595128747023
610.991632258489	667.7071316812246	582.0872089515965	753.1291751310602	640.9798497595194	582.0821294296097	533.2035977719111	534.4330932422076	703.409716292659	576.2135975898988	496.86998539915623	608.9263314771292	559.2409564403306	521.0541798139087	760.8206822381259	537.0896305504798	622.1945262643883	627.6258411999967	531.1663427626661	642.359285756873	559.4016494990415	650.5813907469767	519.644106924305	535.8493406516317	517.7667099662642	759.30145536635	576.9238861570803	520.7016034193562	716.2681938563123	605.6510059193447
610.991632258489	667.7071316812246	582.0872089515965	747.0441271678465	640.9798497595194	547.3193037538075	533.2035977719111	528.4571296127056	703.409716292659	576.2135975898988	496.86998539915623	608.9263314771292	559.2409564403306	521.0541798139087	760.8206822381259	537.0896305504798	622.1945262643883	627.6258411999967	531.1663427626661	642.359285756873	559.4016494990415	650.5813907469767	519.644106924305	535.8493406516317	517.7667099662642	759.30145536635	572.7250731889533	519.2222028680309	716.2681938563123	605.6510059193447
610.991632258489	661.9503528863243	582.0872089515965	747.0441271678465	640.9798497595194	547.3193037538075	533.2035977719111	528.4571296127056	703.409716292659	576.2135975898988	496.86998539915623	596.0390965568614	559.2409564403306	521.0541798139087	760.8206822381259	537.0896305504798	622.1945262643883	627.6258411999967	531.1663427626661	599.7907199897544	557.0590728907107	649.1497790562323	519.644106924305	535.8493406516317	514.6560985251199	734.8529465185037	572.7250731889533	493.56873265132475	716.2681938563123	605.6510059193447
609.6859168393084	661.9503528863243	582.0872089515965	739.7703352059902	640.9798497595194	547.3193037538075	533.2035977719111	528.4571296127056	692.7691457420423	576.2135975898988	496.86998539915623	595.1156297335115	559.1834471520881	521.0541798139087	760.8206822381259	537.0896305504798	622.1945262643883	627.6258411999967	531.1663427626661	596.4704175670686	557.0590728907107	646.1075648164219	519.644106924305	513.2503771024063	514.6560985251199	733.1932195967486	568.1768893841946	493.56873265132475	716.2681938563123	605.6510059193447
599.7097580301454	661.9503528863243	582.0872089515965	739.7703352059902	602.1931458681913	547.3193037538075	533.2035977719111	528.4571296127056	692.7691457420423	576.2135975898988	493.8587315201352	595.1156297335115	559.1834471520881	521.0541798139087	760.8206822381259	537.0896305504798	622.1945262643883	627.6258411999967	531.1663427626661	596.4704175670686	555.4743700918948	635.9389714803673	519.644106924305	513.2503771024063	514.6560985251199	730.0970637151433	567.6846147401584	493.56873265132475	716.2681938563123	605.6510059193447
599.033803995326	661.9503528863243	582.0872089515965	739.7703352059902	602.1931458681913	547.3193037538075	524.3498533147858	528.4571296127056	692.7691457420423	576.2135975898988	493.8587315201352	595.1156297335115	559.1834471520881	520.1565976876705	741.7292488155362	537.0896305504798	588.8192785815529	627.6258411999967	531.1663427626661	596.4704175670686	555.4743700918948	635.9389714803673	516.0171853283994	513.2503771024063	514.6560985251199	717.8566554530901	567.6846147401584	493.56873265132475	714.7434863050605	603.8997837900504
592.5426181303428	661.9503528863243	579.9027507506219	739.7703352059902	602.1931458681913	547.3193037538075	524.1409507535851	525.638887621901	692.7691457420423	576.2135975898988	493.3172722222412	586.5236546558133	559.1834471520881	519.1924478326329	647.5801777603226	537.0896305504798	588.8192785815529	627.6258411999967	531.1663427626661	596.4704175670686	555.4743700918948	632.6787724091689	516.0171853283994	512.7263081386734	514.4600285592245	713.6164708406543	567.6846147401584	493.56873265132475	714.020651381474	603.8997837900504
592.5426181303428	656.1547921819086	579.9027507506219	739.7703352059902	558.301364617532	547.3193037538075	523.6507009004911	525.638887621901	692.7691457420423	576.2135975898988	493.3172722222412	582.7291439241858	559.1834471520881	516.9170567827457	647.5801777603226	537.0896305504798	588.8192785815529	627.6258411999967	526.6033790985457	596.4704175670686	555.4743700918948	632.6787724091689	515.8130633875551	512.7263081386734	514.4600285592245	694.8419473746746	567.6846147401584	493.56873265132475	714.020651381474	603.8997837900504
592.5426181303428	656.1547921819086	576.3654692506009	739.7703352059902	558.301364617532	545.7670887935217	522.432344114253	525.638887621901	692.7691457420423	576.2135975898988	493.3172722222412	582.7291439241858	559.1834471520881	508.4456605688616	647.5801777603226	537.0896305504798	586.9156768208406	626.9743122932412	526.6033790985457	592.1440326121992	555.4743700918948	612.580962191452	515.8130633875551	512.7263081386734	514.4600285592245	694.8419473746746	567.6846147401584	493.56873265132475	714.020651381474	603.8997837900504
592.5426181303428	656.1547921819086	576.3654692506009	739.7703352059902	557.903339790234	542.0345712600224	522.432344114253	525.638887621901	692.7691457420423	576.2135975898988	493.3172722222412	582.7291439241858	559.1834471520881	507.0286527474209	647.5801777603226	535.7443777171036	585.8192150446982	626.9743122932412	526.6033790985457	589.4942453368064	555.4743700918948	612.580962191452	515.8130633875551	512.7263081386734	514.4600285592245	649.0110595276549	567.6846147401584	493.56873265132475	714.020651381474	601.4953613211173
592.5426181303428	649.3162174084181	573.4735841194149	739.7703352059902	557.903339790234	542.0345712600224	522.432344114253	522.3485255091501	692.7691457420423	576.2135975898988	492.5961398756232	582.7291439241858	559.1834471520881	507.0286527474209	645.3399604577044	533.170096029651	585.8192150446982	626.9743122932412	524.5312005290257	589.4942453368064	555.4743700918948	605.779998266953	515.8130633875551	509.60147901621275	514.4600285592245	646.2553725319723	562.8919403665765	493.56873265132475	714.020651381474	577.5499653340834
592.5426181303428	649.3162174084181	570.617756731006	739.7703352059902	557.903339790234	541.1474727542235	502.0236281796613	522.3485255091501	692.7691457420423	576.2135975898988	492.5961398756232	582.7291439241858	559.1834471520881	507.0286527474209	645.3399604577044	531.1765093275392	585.8192150446982	611.5003821732453	523.1309459848644	589.4942453368064	555.4743700918948	605.779998266953	515.8130633875551	509.60147901621275	514.4600285592245	646.2553725319723	542.8203997587328	490.49583280556885	703.3408326701328	577.5499653340834
592.5426181303428	649.3162174084181	570.617756731006	739.7703352059902	557.903339790234	541.1474727542235	502.0236281796613	522.3485255091501	692.7691457420423	576.2135975898988	492.5961398756232	582.7291439241858	559.1834471520881	507.0286527474209	645.3399604577044	531.1765093275392	581.3201325962664	610.1978807263324	523.1309459848644	588.887262059451	555.4743700918948	600.056995461222	515.8130633875551	509.60147901621275	514.4600285592245	646.2553725319723	542.8203997587328	489.23853242349367	703.3408326701328	577.5499653340834
592.5426181303428	649.3162174084181	570.617756731006	726.1218570380781	557.903339790234	525.9934064528138	485.48849001881865	522.3485255091501	689.2768463609374	575.7593627372964	492.5961398756232	582.7291439241858	555.9586435839276	504.8067005179273	645.3399604577044	531.1765093275392	581.3201325962664	610.1978807263324	522.5312114976241	577.8461230679275	555.4743700918948	600.056995461222	515.8130633875551	509.60147901621275	514.4600285592245	646.2553725319723	542.8203997587328	481.71100371371597	703.3408326701328	577.5499653340834
577.4465759482912	649.3162174084181	570.617756731006	726.1218570380781	557.903339790234	518.2583096267649	485.48849001881865	522.3485255091501	684.7887121122797	575.7593627372964	492.5961398756232	582.7291439241858	541.2815252643805	504.8067005179273	645.3399604577044	531.1765093275392	581.3201325962664	610.1978807263324	521.839498379733	577.8461230679275	555.4743700918948	600.056995461222	515.8130633875551	509.60147901621275	507.02816117507575	644.6268387166047	540.141160797639	475.5436808390923	703.3408326701328	577.5499653340834
576.9516313710412	649.3162174084181	570.617756731006	721.0741270111918	557.903339790234	516.9373699872417	485.48849001881865	522.3485255091501	684.7887121122797	575.7593627372964	492.5961398756232	582.0416489428453	539.631896342128	502.7845972556285	644.3039002346275	531.1765093275392	581.3201325962664	610.1978807263324	521.839498379733	568.5357802571609	549.7910628979403	600.056995461222	515.8130633875551	509.60147901621275	497.7318271791808	644.6268387166047	540.141160797639	475.5436808390923	693.318804564012	568.5139003709564
575.611291069794	649.3162174084181	570.496282078605	721.0741270111918	557.903339790234	516.9373699872417	466.28879173649	522.3485255091501	620.8714604193708	575.7593627372964	492.5961398756232	582.0416489428453	539.631896342128	502.7845972556285	621.6189100673024	528.6594302711794	581.3201325962664	610.1978807263324	521.839498379733	567.4041434490814	515.9216825749542	600.056995461222	515.8130633875551	509.60147901621275	487.13856106549304	642.9207871245187	540.141160797639	471.4176786030604	693.318804564012	567.895717154214
575.611291069794	643.3573893475375	570.496282078605	721.0741270111918	557.903339790234	516.9373699872417	466.28879173649	522.3485255091501	620.8714604193708	553.4247635243294	492.5961398756232	582.0416489428453	539.631896342128	502.7845972556285	621.6189100673024	528.6594302711794	580.6771582974966	610.1978807263324	521.839498379733	567.4041434490814	513.9662525471033	600.056995461222	515.8130633875551	509.60147901621275	485.1486097018613	642.9207871245187	540.141160797639	469.4737116826416	636.3024795256422	565.9173382554561
575.611291069794	636.2297538102889	570.496282078605	719.9108481022544	557.903339790234	516.9373699872417	463.29711707261646	522.3485255091501	620.8714604193708	553.4247635243294	490.32020880267555	582.0416489428453	527.089820427849	487.2127688102612	621.6189100673024	528.6594302711794	576.8666665904732	605.5534499643138	519.5743473400844	532.3149015142985	508.9424650027642	600.056995461222	515.8130633875551	509.60147901621275	485.1486097018613	642.9207871245187	540.141160797639	469.4737116826416	636.3024795256422	565.9173382554561
574.5811683432014	634.033546097965	570.496282078605	710.983298467831	557.903339790234	516.9373699872417	463.29711707261646	519.7096259940947	620.8714604193708	553.4247635243294	490.32020880267555	581.5757396921199	527.089820427849	487.2127688102612	621.6189100673024	528.6594302711794	575.6573259333063	605.5534499643138	518.5127168250581	532.3149015142985	502.1696825238554	600.056995461222	515.8130633875551	509.60147901621275	485.1486097018613	618.2073264684391	540.141160797639	469.4737116826416	636.3024795256422	563.3207576854975
574.5811683432014	634.033546097965	569.1267518754071	710.983298467831	557.903339790234	516.2470193757111	463.29711707261646	518.4001519543081	620.8714604193708	553.4247635243294	490.32020880267555	581.5757396921199	527.089820427849	487.2127688102612	621.6189100673024	528.6594302711794	575.6573259333063	605.5534499643138	518.5127168250581	532.3149015142985	498.07053887254324	600.056995461222	515.8130633875551	509.60147901621275	483.50187508140965	615.4282472838199	540.141160797639	469.1914158374234	636.3024795256422	563.3207576854975
574.5811683432014	634.033546097965	569.1267518754071	700.2393015733173	557.903339790234	516.2470193757111	463.29711707261646	518.4001519543081	600.3689853853477	553.4247635243294	489.4338551600332	581.5757396921199	527.089820427849	486.17620701076225	619.5921160093694	528.6594302711794	575.6573259333063	605.5534499643138	518.5127168250581	532.3149015142985	498.07053887254324	600.056995461222	515.8130633875551	509.60147901621275	483.50187508140965	615.4282472838199	540.141160797639	469.1914158374234	636.3024795256422	563.3207576854975
574.5811683432014	625.7110396560122	569.1267518754071	700.2393015733173	557.903339790234	516.2470193757111	463.29711707261646	516.6392890419779	600.3689853853477	553.4247635243294	488.73643041628145	580.308146715925	527.089820427849	486.17620701076225	619.5921160093694	527.1794960418194	575.6573259333063	605.5534499643138	518.5127168250581	532.3149015142985	498.07053887254324	600.056995461222	515.8130633875551	509.60147901621275	483.50187508140965	615.2100026909409	540.141160797639	469.1914158374234	636.3024795256422	563.3207576854975
574.5811683432014	623.4479470571239	569.1267518754071	692.2824085326201	557.903339790234	502.2755954005521	463.29711707261646	516.6392890419779	595.6790252493605	553.4247635243294	488.73643041628145	580.308146715925	527.089820427849	486.17620701076225	619.5921160093694	527.1794960418194	575.6573259333063	605.5534499643138	517.6340648859987	532.3149015142985	492.6115400466325	600.056995461222	515.8130633875551	509.60147901621275	482.36694162054357	615.2100026909409	540.141160797639	469.1914158374234	636.3024795256422	563.3207576854975
571.9758370971407	623.1226252154881	567.7283300326995	690.4091234756659	557.903339790234	502.2755954005521	463.29711707261646	516.6392890419779	595.6790252493605	553.4247635243294	488.73643041628145	580.308146715925	527.089820427849	486.17620701076225	619.5921160093694	527.1794960418194	575.6573259333063	605.5534499643138	517.6340648859987	532.3149015142985	492.6115400466325	600.056995461222	515.8130633875551	508.5443613629911	482.36694162054357	615.2100026909409	539.7791148328083	441.8880597552834	636.3024795256422	563.3207576854975
565.020688156842	622.0056402955978	567.7283300326995	690.4091234756659	557.3155614982551	502.2755954005521	463.29711707261646	516.6392890419779	595.6790252493605	553.4247635243294	488.73643041628145	577.6624366489257	527.089820427849	486.17620701076225	619.5921160093694	527.1794960418194	575.6573259333063	605.5534499643138	517.6340648859987	532.3149015142985	492.6115400466325	600.056995461222	515.8130633875551	508.5443613629911	482.36694162054357	615.2100026909409	539.7791148328083	438.1271803983519	636.3024795256422	563.3207576854975
565.020688156842	618.9167796684172	567.7283300326995	690.4091234756659	557.3155614982551	501.7665416444204	463.29711707261646	506.03193624825997	595.6790252493605	553.4247635243294	488.73643041628145	577.6624366489257	527.089820427849	486.17620701076225	619.5921160093694	527.1794960418194	575.6573259333063	561.7243315630451	486.41235721343776	532.3149015142985	491.48362455022374	600.056995461222	515.8130633875551	506.1566130213081	481.17578078030886	611.733459893092	539.7791148328083	438.1271803983519	636.3024795256422	563.3207576854975
565.020688156842	618.9167796684172	567.7283300326995	690.4091234756659	557.3155614982551	501.7665416444204	463.29711707261646	505.2955727196072	594.3244981134218	553.4247635243294	488.73643041628145	577.6624366489257	527.089820427849	484.32893335752664	619.5921160093694	527.1794960418194	575.6573259333063	561.7243315630451	484.7690389880959	532.3149015142985	490.9098063233057	598.7297031030378	515.8130633875551	506.1566130213081	481.17578078030886	604.7823731293627	539.7791148328083	438.1271803983519	636.3024795256422	563.3207576854975
565.020688156842	618.9167796684172	566.8321175848763	690.4091234756659	557.3155614982551	501.7665416444204	463.29711707261646	505.2955727196072	594.3244981134218	553.4247635243294	488.73643041628145	577.6624366489257	527.089820427849	478.7212404951722	619.5921160093694	527.1794960418194	574.167852705955	561.7243315630451	483.5197571968511	532.3149015142985	489.2157813513413	598.7297031030378	515.8130633875551	506.1566130213081	481.17578078030886	604.7576351904559	539.7791148328083	438.1271803983519	632.3692503340586	563.3207576854975
565.020688156842	616.4353038332663	566.8321175848763	690.4091234756659	557.3155614982551	501.7665416444204	459.97082793847386	491.37242185672756	594.3244981134218	553.4247635243294	488.73643041628145	576.4394194238823	524.1911296338204	478.7212404951722	619.5921160093694	526.8424068657117	574.167852705955	552.8564096700104	483.5197571968511	532.3149015142985	489.2157813513413	596.5896763629017	515.8130633875551	506.1566130213081	480.77084417563015	604.7576351904559	539.7791148328083	433.46255360533956	631.3778452035165	563.3207576854975
555.5176846114214	615.6143304847508	566.8321175848763	690.4091234756659	557.3155614982551	501.7665416444204	459.775950279755	491.07972568422656	594.3244981134218	553.4247635243294	488.39905308755203	576.4394194238823	524.1911296338204	478.7212404951722	619.5921160093694	526.8424068657117	573.9564793082153	552.8564096700104	483.5197571968511	532.3149015142985	489.2157813513413	596.5896763629017	515.8130633875551	506.1566130213081	480.77084417563015	604.7576351904559	539.7791148328083	433.46255360533956	631.3778452035165	562.8159454316882
555.5176846114214	615.489299471827	566.5634862402442	690.4091234756659	557.3155614982551	496.17447440911405	459.775950279755	491.07972568422656	594.3244981134218	553.4247635243294	488.39905308755203	576.4394194238823	524.1911296338204	477.81175403583075	619.5921160093694	526.8424068657117	569.1986955345633	552.8564096700104	483.5197571968511	532.3149015142985	489.2157813513413	592.2614828640255	515.8130633875551	504.90360106379865	479.14963006461846	590.0236444606385	539.7791148328083	431.7734196196451	631.3778452035165	562.8159454316882
555.5176846114214	615.489299471827	566.5634862402442	602.3874926481003	557.3155614982551	496.17447440911405	459.6146723543513	491.07972568422656	594.3244981134218	553.4247635243294	488.39905308755203	576.4394194238823	524.1911296338204	476.98052473060005	619.5921160093694	469.4142003850692	569.1986955345633	552.8564096700104	483.5197571968511	532.3149015142985	489.2157813513413	592.2614828640255	515.8130633875551	504.82583504973616	476.4117094558732	590.0236444606385	539.7791148328083	431.7734196196451	631.3778452035165	562.8159454316882
555.5176846114214	615.489299471827	565.4046676565415	602.3874926481003	557.3155614982551	496.17447440911405	459.6146723543513	491.07972568422656	592.0579646694526	553.4247635243294	488.39905308755203	576.4394194238823	524.1911296338204	474.97291687893517	619.5921160093694	469.4142003850692	565.709074942278	552.8564096700104	483.5197571968511	532.3149015142985	489.2157813513413	592.2614828640255	514.4736038529588	504.82583504973616	476.4117094558732	590.0236444606385	539.7791148328083	431.7734196196451	621.0662575665779	562.8159454316882
552.9268565160918	609.649085862286	560.2835678236161	602.3874926481003	557.3155614982551	488.4320014125012	459.6146723543513	491.07972568422656	592.0579646694526	553.4247635243294	488.39905308755203	576.4394194238823	524.1911296338204	474.97291687893517	619.5921160093694	469.4142003850692	545.6324427597567	552.8564096700104	482.86322865967054	532.3149015142985	489.2157813513413	592.2614828640255	514.4736038529588	504.82583504973616	476.20885174027455	590.0236444606385	539.7791148328083	431.7734196196451	609.0592079979771	561.4649700550995
552.9268565160918	609.649085862286	557.2438107163498	602.3874926481003	557.3155614982551	487.35399722700936	459.6146723543513	490.1998799120608	592.0579646694526	553.4247635243294	488.39905308755203	576.4394194238823	522.5996598603867	474.97291687893517	619.5921160093694	469.4142003850692	545.6324427597567	552.8564096700104	482.86322865967054	532.3149015142985	489.2157813513413	591.6443365195216	514.4736038529588	504.82583504973616	473.9006326279233	574.3684792605911	536.2984635887037	431.7734196196451	609.0592079979771	561.4649700550995
552.9268565160918	606.2572546187248	557.2438107163498	602.3874926481003	557.3155614982551	487.35399722700936	459.6146723543513	490.1998799120608	592.0579646694526	553.4247635243294	488.39905308755203	576.4394194238823	519.7799380824542	474.97291687893517	619.5921160093694	469.4142003850692	545.6324427597567	552.8564096700104	482.86322865967054	532.3149015142985	489.2157813513413	591.6443365195216	514.4736038529588	502.7138617590938	473.9006326279233	533.2334183830876	536.2984635887037	431.7734196196451	609.0592079979771	560.481349850588
552.9268565160918	601.87424320818	557.2438107163498	602.3874926481003	557.3155614982551	487.35399722700936	459.6146723543513	490.1998799120608	592.0579646694526	553.4247635243294	488.39905308755203	576.4394194238823	519.7799380824542	471.3887348086024	619.5921160093694	469.4142003850692	545.6324427597567	552.8564096700104	482.86322865967054	530.6723013294081	489.2157813513413	581.5552662994922	514.4736038529588	502.27115040618384	473.9006326279233	531.1237532847811	536.2984635887037	431.7734196196451	606.5941850553573	560.481349850588
533.9791916360928	601.87424320818	557.2438107163498	602.3874926481003	557.3155614982551	483.8970863138632	459.6146723543513	490.1998799120608	562.3923781427036	553.4247635243294	488.2059237862468	576.4394194238823	519.7799380824542	469.51243595502893	614.2114987753154	469.4142003850692	545.6324427597567	552.8564096700104	482.86322865967054	530.4283925043303	489.2157813513413	581.5552662994922	514.4736038529588	502.27115040618384	473.9006326279233	531.1237532847811	536.2984635887037	431.5438294319231	606.5941850553573	560.481349850588
528.5251923242544	597.9003044438178	557.2438107163498	589.5951138602504	557.1839463500112	483.8970863138632	459.6146723543513	490.1998799120608	562.3923781427036	553.4247635243294	488.2059237862468	576.4394194238823	518.9767845880132	468.9280677689162	614.2114987753154	453.52712817094425	545.427044079062	552.8564096700104	482.86322865967054	530.4283925043303	485.5300788192773	581.5552662994922	513.8560634028755	502.2442038631506	468.6520828645039	529.7169886135986	535.8490624925577	431.5438294319231	565.2899693877457	558.478689737238
528.5251923242544	597.9003044438178	557.2438107163498	589.5951138602504	554.3893924135391	483.8970863138632	459.6146723543513	489.4995579482532	540.3114255190283	553.4247635243294	488.2059237862468	576.4394194238823	518.7638391921582	463.81856894562566	614.2114987753154	453.52712817094425	545.2123033937701	552.8564096700104	482.86322865967054	530.4283925043303	485.5300788192773	580.3533210248559	499.28334248260836	502.2442038631506	468.6520828645039	529.7169886135986	533.5843470847054	431.5438294319231	565.2899693877457	558.478689737238
504.4315944659719	597.9003044438178	557.2438107163498	589.5951138602504	554.3893924135391	483.8970863138632	454.6322046109983	489.4995579482532	540.3114255190283	549.4078871427265	488.2059237862468	576.4394194238823	517.7527649569216	463.74807905804767	614.2114987753154	453.52712817094425	545.2123033937701	551.7288279562035	482.86322865967054	530.4283925043303	485.5300788192773	580.3533210248559	498.1266401561222	502.2442038631506	468.6520828645039	529.5084516821815	523.0044269333707	431.4893192617567	565.2899693877457	558.478689737238
502.83415222890176	597.9003044438178	557.2438107163498	589.5951138602504	554.3893924135391	462.31076542686105	454.6322046109983	489.4995579482532	540.3114255190283	549.4078871427265	488.2059237862468	576.4394194238823	517.7527649569216	462.9476617833461	613.5642093594768	453.52712817094425	545.2123033937701	551.7288279562035	482.86322865967054	530.311573015096	485.5300788192773	571.0913550173748	497.8875785063043	502.2442038631506	468.6520828645039	520.7058389076117	523.0044269333707	431.4893192617567	564.6873435156843	558.478689737238
502.83415222890176	597.1109324284657	557.2438107163498	582.1118773671615	554.3893924135391	462.31076542686105	453.9119730528996	489.4995579482532	540.3114255190283	549.4078871427265	488.2059237862468	576.4394194238823	516.1662067960011	462.9476617833461	613.5642093594768	453.52712817094425	545.2123033937701	551.7288279562035	481.60309995444254	530.311573015096	476.58977787500305	571.0913550173748	497.8875785063043	502.2442038631506	468.1214030335152	516.4595811083152	517.7328242244484	431.4893192617567	564.6873435156843	558.478689737238
502.68408524888105	597.1109324284657	556.5643986841369	582.1118773671615	554.3893924135391	462.31076542686105	453.9119730528996	487.9491736828601	540.3114255190283	549.4078871427265	488.2059237862468	565.4418979630469	516.1662067960011	462.9476617833461	613.5642093594768	453.52712817094425	545.2123033937701	551.7288279562035	481.60309995444254	529.2356447498157	476.58977787500305	571.0913550173748	497.8875785063043	501.88964795235665	468.1214030335152	516.4595811083152	517.7328242244484	429.1288701995845	564.6873435156843	534.8590948692961
502.68408524888105	596.0124071061939	556.5643986841369	582.1118773671615	554.3893924135391	462.31076542686105	453.9119730528996	485.5289115500552	539.6033189744523	549.4078871427265	488.092959265001	565.4418979630469	515.7871975219219	462.9476617833461	613.5642093594768	451.64010883674933	545.2123033937701	551.7288279562035	480.5855306490592	529.2356447498157	475.9911036363249	569.0210199249241	496.3556624838142	499.68043945158416	468.1214030335152	514.4243593134177	515.83656100352	425.2226052553992	561.9695909306022	534.8590948692961
502.68408524888105	596.0124071061939	556.5643986841369	580.5500997842902	554.3893924135391	462.31076542686105	453.4676873153042	485.5289115500552	539.6033189744523	549.4078871427265	488.092959265001	565.4418979630469	515.7871975219219	462.9476617833461	599.876294377097	451.64010883674933	545.2123033937701	551.7288279562035	475.41090776857754	525.6815832987562	475.9911036363249	569.0210199249241	496.3556624838142	499.0449972753254	468.1214030335152	514.4243593134177	515.83656100352	425.2226052553992	561.9695909306022	534.8590948692961
501.26695107193984	594.8162958716865	554.6143751090186	580.5500997842902	540.563016796066	462.31076542686105	453.4676873153042	470.7052769462871	539.6033189744523	549.4078871427265	488.092959265001	565.0248019364552	515.7871975219219	462.9476617833461	595.6219092010417	451.64010883674933	545.2123033937701	551.7288279562035	475.41090776857754	525.6815832987562	474.67033262178825	569.0210199249241	496.3556624838142	499.0449972753254	468.1214030335152	514.4243593134177	515.83656100352	425.2226052553992	561.9695909306022	534.8590948692961
501.26695107193984	588.6218147950221	554.6143751090186	580.5500997842902	540.563016796066	462.31076542686105	453.4676873153042	470.7052769462871	539.6033189744523	549.4078871427265	488.092959265001	565.0248019364552	515.7871975219219	462.9476617833461	595.6219092010417	451.64010883674933	545.2123033937701	551.7288279562035	475.41090776857754	525.0754564363873	474.67033262178825	569.0210199249241	496.3556624838142	499.0449972753254	458.2003259577783	514.4243593134177	515.83656100352	419.99221016290977	561.9695909306022	534.8590948692961
501.26695107193984	588.6218147950221	554.6143751090186	580.5500997842902	540.563016796066	455.360506728998	452.5400783457619	470.7052769462871	539.6033189744523	549.4078871427265	488.092959265001	565.0248019364552	515.7871975219219	462.9476617833461	595.6219092010417	451.64010883674933	544.9439844269149	551.7288279562035	475.41090776857754	525.0754564363873	473.6904524700898	569.0210199249241	496.3556624838142	499.0449972753254	441.3324302266316	514.4243593134177	515.83656100352	419.32759146907733	561.9695909306022	534.8590948692961
501.26695107193984	583.3374018402687	554.6143751090186	577.7968922761079	540.563016796066	454.15814601754766	452.5400783457619	470.5252525633631	536.7936322670237	549.4078871427265	487.47685815277595	565.0248019364552	514.6684708883785	462.9476617833461	595.6219092010417	448.98139363954846	544.9439844269149	550.9537004327151	475.41090776857754	525.0754564363873	472.0121660422857	567.9149468719957	496.3556624838142	499.0449972753254	441.3324302266316	514.4243593134177	515.83656100352	419.32759146907733	560.7699232315917	496.8583143005814
501.26695107193984	583.3374018402687	554.6143751090186	577.7968922761079	540.563016796066	453.6741450762349	452.5400783457619	470.5252525633631	536.7936322670237	549.4078871427265	487.47685815277595	551.0041060584665	512.8477579117477	454.2928254032132	595.5965590304846	448.98139363954846	544.9439844269149	550.9537004327151	475.41090776857754	525.0754564363873	471.5533701513747	567.9149468719957	495.58748640172394	499.0449972753254	441.3324302266316	512.9021464218813	512.9017622128383	419.32759146907733	560.7699232315917	494.3588480788459
477.00934793587817	580.3710129993833	554.6143751090186	577.7968922761079	540.5352904678979	452.86390460943414	452.5400783457619	470.5252525633631	536.7936322670237	549.4078871427265	487.47685815277595	551.0041060584665	512.8477579117477	452.7395695318063	595.5965590304846	448.98139363954846	544.9439844269149	547.421957230518	473.463078208369	525.0754564363873	471.5533701513747	567.9149468719957	495.12856451813684	499.0449972753254	441.3324302266316	512.9021464218813	512.3669006856277	419.2080116214562	560.7699232315917	494.3588480788459
472.09871155739177	580.3710129993833	554.6143751090186	577.7968922761079	540.5352904678979	452.4084604963706	452.5400783457619	469.8423454400164	536.7936322670237	533.4123027013201	487.47685815277595	549.6421968890812	512.8477579117477	452.7395695318063	595.5965590304846	448.3021633695263	544.9103749397739	547.421957230518	473.463078208369	523.0282186508384	471.5533701513747	567.9149468719957	495.12856451813684	499.0449972753254	440.71376257668436	512.1415665380996	512.3669006856277	419.2080116214562	549.7901611125321	494.3588480788459
472.09871155739177	566.2712787081903	552.9751922338146	577.7968922761079	540.5352904678979	452.4084604963706	452.5400783457619	468.78536878634884	535.5900696463594	533.4123027013201	487.27200993601724	548.2648181853027	511.8958856740768	446.29266721875945	595.5965590304846	448.3021633695263	544.9103749397739	547.421957230518	473.463078208369	523.0282186508384	471.5533701513747	567.9149468719957	494.99531364993334	478.35962414660753	440.71376257668436	512.1415665380996	512.3669006856277	419.2080116214562	549.7901611125321	492.5993010628265
453.86996005244475	563.9414803371636	546.6667147638318	577.7968922761079	540.5352904678979	451.75104268090547	452.5400783457619	468.78536878634884	535.5900696463594	533.4123027013201	487.27200993601724	548.2648181853027	510.7774634602395	446.29266721875945	559.9193055656436	448.21083835041867	544.9103749397739	547.421957230518	473.463078208369	523.0282186508384	466.81748570209146	565.942632478522	483.1074803401135	478.35962414660753	433.67431260412053	504.4226328676298	512.3669006856277	417.51044128900605	537.7494212457225	492.5993010628265
449.15641566871767	563.9414803371636	546.6667147638318	577.7968922761079	540.523030866378	439.48044030056155	452.5400783457619	468.78536878634884	535.5900696463594	533.4123027013201	487.27200993601724	548.2648181853027	499.04315561084786	429.66585065994093	559.9193055656436	447.304502025377	543.2255866854515	547.421957230518	473.463078208369	523.0282186508384	466.81748570209146	565.942632478522	483.1074803401135	478.35962414660753	430.8799455062369	503.5100260314565	512.3669006856277	417.51044128900605	536.9958270229613	469.11140263720256
449.15641566871767	547.0627009890727	546.6667147638318	577.7968922761079	540.523030866378	439.48044030056155	452.4075301911628	468.78536878634884	535.5900696463594	533.4123027013201	486.6647060221185	548.2648181853027	498.10891952281827	429.66585065994093	557.7169570038154	447.304502025377	543.2255866854515	547.421957230518	473.463078208369	523.0282186508384	466.81748570209146	565.942632478522	478.90166916969986	476.94897027224783	430.8799455062369	503.5100260314565	512.3669006856277	415.60759663914575	534.400025441286	469.11140263720256
449.15641566871767	541.3001569496864	543.7482736353413	577.7968922761079	540.523030866378	438.59745830824113	452.4075301911628	468.78536878634884	534.6037296641207	533.4123027013201	486.6647060221185	534.2557143216352	496.0282197742245	429.66585065994093	557.7169570038154	447.304502025377	543.2255866854515	547.421957230518	473.463078208369	516.4588534943971	463.270580549161	565.942632478522	478.90166916969986	471.8429866372195	430.8799455062369	503.5100260314565	512.3669006856277	414.31764727017236	534.400025441286	464.9850749370189
449.1059739403552	541.3001569496864	543.4176697764965	575.1005675147787	530.7437668156882	438.59745830824113	451.2377058607381	468.78536878634884	533.4435111166629	533.4123027013201	486.6647060221185	532.0111161222567	496.0282197742245	429.66585065994093	557.7169570038154	447.304502025377	543.2255866854515	547.421957230518	473.463078208369	514.1500689279062	458.6755979899491	565.942632478522	478.7762075673893	471.8429866372195	430.5820215532083	503.5100260314565	512.3669006856277	414.31764727017236	534.400025441286	464.2559378645046
449.1059739403552	541.3001569496864	543.4176697764965	575.1005675147787	530.7437668156882	438.0960820575965	451.2377058607381	468.78536878634884	507.78096468266915	533.4123027013201	482.35657413225255	532.0111161222567	496.0282197742245	429.66585065994093	557.7169570038154	447.304502025377	543.2255866854515	546.857599242335	473.20477438736583	514.1500689279062	458.6755979899491	565.942632478522	478.7762075673893	471.8429866372195	430.5820215532083	503.5100260314565	512.3669006856277	414.31764727017236	509.8851707728654	457.8333597993627
449.1059739403552	468.17873062717706	543.4176697764965	575.1005675147787	529.9055434574788	438.0960820575965	451.2377058607381	468.78536878634884	507.78096468266915	533.4123027013201	482.35657413225255	532.0111161222567	496.0282197742245	429.66585065994093	557.7169570038154	447.304502025377	543.2255866854515	546.857599242335	473.20477438736583	489.32566196288485	457.207058197222	559.8753422230614	478.7762075673893	471.8429866372195	430.5820215532083	503.5100260314565	509.1445185206426	414.31764727017236	509.8851707728654	457.8333597993627
449.1059739403552	468.17873062717706	541.9559326162534	575.1005675147787	529.9055434574788	438.0960820575965	451.2377058607381	468.78536878634884	507.78096468266915	533.4123027013201	482.35657413225255	531.4007542653071	496.0282197742245	428.50183928281456	557.7169570038154	447.304502025377	543.2255866854515	546.857599242335	473.20477438736583	488.7526210753971	456.0939022377184	559.8753422230614	477.99271867604205	471.590391846638	430.5820215532083	503.5100260314565	509.1445185206426	414.31764727017236	501.2675157875583	457.5434536343166
449.1059739403552	468.17873062717706	530.0306971355751	575.1005675147787	529.9055434574788	438.0960820575965	451.2377058607381	468.78536878634884	507.78096468266915	533.4123027013201	482.35657413225255	531.4007542653071	495.5989599169952	428.50183928281456	557.7169570038154	447.304502025377	543.2255866854515	546.857599242335	473.20477438736583	488.7526210753971	454.56468601139596	559.8753422230614	477.99271867604205	470.5079797291928	430.5820215532083	503.5100260314565	509.1445185206426	414.31764727017236	501.2675157875583	455.95384937251464
449.1059739403552	468.17873062717706	527.1641888069666	575.1005675147787	529.9055434574788	438.0960820575965	450.923694379288	468.78536878634884	507.78096468266915	533.4123027013201	477.59439155600114	531.4007542653071	492.612200454004	428.50183928281456	557.7169570038154	447.304502025377	543.2255866854515	546.857599242335	473.20477438736583	488.7526210753971	453.0828516298109	558.4047098633774	477.99271867604205	470.5079797291928	430.5820215532083	503.5100260314565	508.1826927798353	414.31764727017236	501.2675157875583	455.95384937251464
449.1059739403552	468.17873062717706	527.1641888069666	572.9671629048511	529.1130212753251	438.0960820575965	450.923694379288	458.07869001330295	507.78096468266915	533.4123027013201	476.4798075741634	531.4007542653071	492.612200454004	428.50183928281456	557.2221093374959	447.304502025377	543.2255866854515	546.857599242335	472.90516676588436	488.7526210753971	444.4831721333174	558.4047098633774	466.0828837287491	470.5079797291928	430.5820215532083	503.5100260314565	508.1826927798353	414.31764727017236	501.2675157875583	455.95384937251464
449.1059739403552	468.17873062717706	527.1641888069666	572.9671629048511	529.1130212753251	438.0960820575965	450.923694379288	458.07869001330295	507.78096468266915	533.4123027013201	476.4798075741634	530.6353297860309	492.612200454004	428.50183928281456	557.2221093374959	447.304502025377	543.2255866854515	546.857599242335	472.90516676588436	488.7509022476284	443.4769267071694	558.4047098633774	466.0828837287491	470.5079797291928	430.32810310740877	503.39155715648525	506.9464830690275	414.31764727017236	501.2675157875583	455.95384937251464
449.1059739403552	468.17873062717706	526.2646500255556	572.9671629048511	529.1130212753251	438.0960820575965	448.8912487389264	458.07869001330295	507.78096468266915	533.4123027013201	476.4798075741634	530.6353297860309	490.94522421127925	421.27191727754126	557.2221093374959	447.304502025377	543.2255866854515	546.857599242335	472.90516676588436	488.7509022476284	443.2715522489284	545.0113931174637	466.0828837287491	470.5079797291928	430.32810310740877	503.39155715648525	506.9464830690275	413.9575989982039	501.2675157875583	455.8253629653015
449.06010184746845	468.17873062717706	526.2646500255556	572.9671629048511	529.1130212753251	438.0960820575965	448.8912487389264	457.4999968371583	491.8413254100137	533.4123027013201	476.4798075741634	530.6353297860309	490.94522421127925	420.5321784874878	557.2221093374959	447.304502025377	541.0012947580785	546.857599242335	472.90516676588436	488.7509022476284	443.2715522489284	545.0113931174637	466.0828837287491	470.5079797291928	429.72691693620743	503.39155715648525	492.5168042207026	413.8458382816933	501.2675157875583	454.4463174493819
449.06010184746845	465.62450851520146	526.2646500255556	572.9671629048511	522.3042325946964	438.0960820575965	448.8912487389264	457.4999968371583	491.8413254100137	533.4123027013201	475.33035765481475	530.6353297860309	490.94522421127925	420.3530996480546	557.2221093374959	446.3583865239078	541.0012947580785	546.857599242335	472.90516676588436	488.33247188468795	443.2715522489284	545.0113931174637	466.0828837287491	470.02415108636603	429.72691693620743	503.39155715648525	472.8775836880367	413.8458382816933	501.2675157875583	454.4463174493819
449.06010184746845	465.62450851520146	526.2646500255556	572.9671629048511	522.3042325946964	437.77630618369255	448.4465751865274	457.4999968371583	491.8413254100137	533.4123027013201	475.33035765481475	530.6353297860309	490.85776283179905	420.3530996480546	556.656054852803	446.3583865239078	541.0012947580785	545.0944897216832	472.1758866510871	488.33247188468795	443.2715522489284	545.0113931174637	466.0828837287491	470.02415108636603	429.01005058713474	503.39155715648525	472.8775836880367	413.8458382816933	501.2675157875583	454.4463174493819
449.06010184746845	465.43811444308045	526.2646500255556	571.9538172933599	522.3042325946964	437.49701991976326	448.4465751865274	457.4999968371583	491.8413254100137	533.4123027013201	475.33035765481475	530.6353297860309	490.0830254242409	420.3530996480546	554.9552837751804	446.3583865239078	541.0012947580785	545.0944897216832	469.82151955929817	485.650187189126	442.707407159455	543.027132194676	466.0828837287491	470.02415108636603	429.01005058713474	460.5313440809796	472.8775836880367	413.8458382816933	501.2675157875583	454.2270871925656
449.06010184746845	465.43811444308045	526.2646500255556	571.9538172933599	514.0674930631428	437.48383282076657	448.4465751865274	457.0823503269206	491.8413254100137	533.4123027013201	474.26513877291325	530.6353297860309	469.8411755201144	420.3530996480546	554.9552837751804	446.3583865239078	541.0012947580785	545.0944897216832	469.82151955929817	484.8080402600309	441.76136013927277	543.027132194676	466.0828837287491	464.24576361978063	429.01005058713474	458.4125054478825	472.8775836880367	413.8458382816933	501.2675157875583	454.2270871925656
449.06010184746845	465.43811444308045	526.2646500255556	571.9538172933599	513.6179078442169	437.48383282076657	448.14636016496866	456.1353922056179	491.8413254100137	533.4123027013201	474.14489860538015	530.6353297860309	469.8411755201144	419.6140776588298	554.9552837751804	446.3583865239078	541.0012947580785	545.0944897216832	469.82151955929817	484.8080402600309	436.5857466018624	541.4636087721915	466.0828837287491	464.24576361978063	429.01005058713474	458.4125054478825	471.7644059268031	413.8458382816933	501.2675157875583	454.2270871925656
449.06010184746845	465.43811444308045	526.2646500255556	571.9538172933599	509.83870836937336	437.48383282076657	448.14636016496866	456.1353922056179	491.8413254100137	532.6783067954847	474.14489860538015	522.4565361752657	469.8401316094943	419.00581977065366	554.9552837751804	443.83332444347036	533.2523664074268	545.0944897216832	469.82151955929817	484.8080402600309	436.5857466018624	540.9379777295019	465.9116749705215	464.24576361978063	429.01005058713474	458.4125054478825	470.41806312623066	413.8458382816933	501.2675157875583	454.2270871925656
446.4472935431039	465.43811444308045	526.2646500255556	568.7282249178197	508.59538926806033	437.48383282076657	448.107699715002	456.1353922056179	491.8413254100137	532.6783067954847	474.14489860538015	522.4565361752657	469.8401316094943	419.00581977065366	554.9552837751804	443.83332444347036	533.2523664074268	542.4620000811832	469.82151955929817	484.8080402600309	436.5857466018624	540.9379777295019	465.9116749705215	464.24576361978063	429.01005058713474	457.79187742817186	470.41806312623066	413.8458382816933	501.2675157875583	454.0621849875748
441.89518478589673	465.43811444308045	525.2551138643344	565.5183231374599	508.16887681913727	437.48383282076657	448.107699715002	456.1353922056179	490.1306521280827	530.4432409840526	474.14489860538015	522.4565361752657	469.8401316094943	419.00581977065366	554.9552837751804	443.6914078729458	533.2523664074268	542.4620000811832	469.82151955929817	484.8080402600309	427.7989476936691	540.9379777295019	465.9116749705215	464.24576361978063	428.8246186005323	457.79187742817186	461.73678230391295	413.5446539655334	501.2675157875583	454.0621849875748
441.89518478589673	465.43811444308045	525.2551138643344	565.5183231374599	508.16887681913727	437.48383282076657	448.107699715002	456.1353922056179	490.1306521280827	530.4432409840526	474.14489860538015	522.4565361752657	469.8401316094943	418.8730462474315	554.9552837751804	443.6914078729458	533.2523664074268	531.060887209138	468.16647253493227	484.8080402600309	424.86586002347383	540.9379777295019	464.48835416174944	464.24576361978063	428.8246186005323	457.79187742817186	461.73678230391295	413.5446539655334	481.2521037247026	454.0621849875748
441.89518478589673	465.43811444308045	525.2551138643344	565.5183231374599	508.16887681913727	437.48383282076657	448.107699715002	445.63696737942513	487.75234708831755	530.2377775420046	463.76265880776174	522.3116470274231	469.8401316094943	418.8730462474315	554.6839610254009	443.6914078729458	533.2523664074268	529.0003236651772	468.16647253493227	483.73918253125544	424.1785687451983	540.4901322800636	464.48835416174944	463.19168530166746	428.8246186005323	457.79187742817186	461.73678230391295	412.3595710305456	481.2521037247026	454.0621849875748
441.3887548343451	465.43811444308045	525.2551138643344	563.7060743857934	508.16887681913727	437.0006774607107	448.107699715002	445.63696737942513	486.6979562659162	530.06194261753	463.76265880776174	522.3116470274231	469.1810910588656	418.44245997515304	554.6839610254009	443.6914078729458	530.5596057553711	529.0003236651772	459.0683460440928	483.73918253125544	424.1785687451983	522.3431917708206	463.94513851162776	463.19168530166746	428.4001599885529	457.79187742817186	461.6464747564695	405.4607680841673	481.2521037247026	447.29951277806356
441.3887548343451	465.43811444308045	525.2551138643344	532.4576671322136	508.16887681913727	436.72484967994427	448.107699715002	445.53729753029234	486.6979562659162	530.06194261753	463.76265880776174	517.8826924610127	463.894126594623	417.0781193733838	554.6839610254009	443.6914078729458	530.5596057553711	527.1495838925308	459.0683460440928	483.73918253125544	424.1785687451983	520.9950733834173	463.94513851162776	463.19168530166746	428.4001599885529	456.7113911193022	461.6464747564695	405.4607680841673	481.2521037247026	447.29951277806356
424.53782762549685	465.43811444308045	525.2551138643344	532.4576671322136	507.9885633333437	435.1485170673395	448.107699715002	445.53729753029234	486.6979562659162	530.06194261753	463.76265880776174	517.8826924610127	463.894126594623	416.7952801548782	554.6839610254009	442.90271266870025	527.5043578012505	527.1495838925308	459.0683460440928	483.73918253125544	424.1785687451983	520.9950733834173	463.94513851162776	463.19168530166746	428.4001599885529	456.7113911193022	461.6464747564695	405.4607680841673	480.3303702069528	446.7101842918513
424.53782762549685	463.41767156394917	521.7944888684307	532.0387922462683	507.9885633333437	435.1485170673395	448.06933786294485	445.53729753029234	486.6979562659162	525.9955612969145	463.76265880776174	517.2152452119104	463.894126594623	416.7952801548782	554.6839610254009	442.90271266870025	527.2202156888404	526.5053426762845	459.0683460440928	483.73918253125544	424.1785687451983	520.9950733834173	463.94513851162776	463.19168530166746	428.4001599885529	456.7113911193022	461.6464747564695	405.4607680841673	480.3303702069528	437.76020906479664
424.53782762549685	463.41767156394917	521.7944888684307	532.0387922462683	507.9885633333437	435.1485170673395	448.06933786294485	445.53729753029234	486.6979562659162	523.5397921969422	463.76265880776174	517.2152452119104	463.894126594623	416.7952801548782	554.6839610254009	442.90271266870025	527.2202156888404	526.5053426762845	457.8300044578749	473.3054205063471	423.72513604596077	520.9950733834173	449.31730712519874	463.19168530166746	428.4001599885529	456.4635430462053	460.7830518149714	405.4607680841673	480.3303702069528	437.76020906479664
424.53782762549685	463.41767156394917	521.7944888684307	532.0387922462683	507.9885633333437	435.1485170673395	448.06933786294485	445.53729753029234	486.6979562659162	523.5397921969422	463.76265880776174	517.2152452119104	463.894126594623	416.7652738311305	554.6839610254009	442.90271266870025	527.2202156888404	525.8457688911471	457.5564818006194	455.72539158448217	423.0842389882656	520.9950733834173	449.31730712519874	463.19168530166746	428.4001599885529	454.9433838383193	460.7830518149714	405.4607680841673	479.8124332892847	437.76020906479664
424.53782762549685	463.41767156394917	521.7944888684307	532.0387922462683	507.4822876844165	434.87706256267785	445.56488432147773	445.53729753029234	478.50643658084584	523.5397921969422	463.76265880776174	517.2152452119104	463.894126594623	416.46194912514244	554.6839610254009	442.3786273768776	527.2202156888404	525.8457688911471	457.5564818006194	455.72539158448217	410.99818057685644	517.674925156978	449.11949021108484	463.19168530166746	428.4001599885529	431.0079101255916	460.7830518149714	405.4607680841673	478.24734502242757	437.76020906479664
424.53782762549685	463.41767156394917	521.7944888684307	532.0387922462683	507.4822876844165	434.87706256267785	445.56488432147773	444.22433224475736	478.50643658084584	523.0231171375247	463.76265880776174	517.2152452119104	463.894126594623	416.46194912514244	554.2706742727019	442.08129675836057	527.2202156888404	525.8457688911471	457.5564818006194	455.72539158448217	410.99818057685644	517.467734854574	449.11949021108484	461.67721008788703	428.4001599885529	431.0079101255916	460.0943213301866	405.4607680841673	478.24734502242757	436.2630496330638
424.53782762549685	463.29567655171087	521.7944888684307	529.2646411571507	507.4822876844165	434.87706256267785	445.56488432147773	444.22433224475736	478.50643658084584	520.881246112775	463.76265880776174	517.2152452119104	463.894126594623	416.0728675565356	554.2706742727019	442.08129675836057	527.2202156888404	525.8457688911471	457.5564818006194	455.72539158448217	410.99818057685644	517.467734854574	449.11949021108484	461.67721008788703	428.4001599885529	431.0079101255916	460.0943213301866	405.4299151420256	478.24734502242757	436.2630496330638
424.53782762549685	463.29567655171087	521.1786298614093	529.2646411571507	507.4822876844165	431.27791109027635	445.34079312175413	436.37557068554355	478.50643658084584	520.8537642213671	463.76265880776174	517.2152452119104	463.894126594623	415.633216107043	554.2706742727019	441.66453391296875	527.2202156888404	524.718366883326	457.5564818006194	455.72539158448217	410.99818057685644	517.467734854574	449.11949021108484	461.67721008788703	428.4001599885529	431.0079101255916	460.0943213301866	405.4299151420256	478.24734502242757	436.2630496330638
424.53782762549685	462.19315482235953	521.1786298614093	529.2646411571507	507.4822876844165	431.27791109027635	445.34079312175413	436.37557068554355	478.50643658084584	520.8537642213671	463.76265880776174	517.2152452119104	463.36911800065474	414.52858519726294	554.2706742727019	441.18129560074794	527.2202156888404	523.6633007234627	457.5564818006194	455.72539158448217	410.99818057685644	517.467734854574	448.4233730883707	461.67721008788703	428.4001599885529	431.0079101255916	460.0943213301866	405.4299151420256	478.24734502242757	436.2630496330638
422.8847610590712	461.17468462554683	518.9423499291781	529.2646411571507	504.84757755085616	430.9423492851864	445.34079312175413	436.0100548627881	478.50643658084584	520.8537642213671	462.5915149472719	517.2152452119104	463.36911800065474	411.51626090884434	554.2706742727019	441.18129560074794	527.038635677739	523.380125042833	453.58889433134107	455.72539158448217	410.99818057685644	515.4294183828889	448.4233730883707	461.61167322346273	427.9602131722149	431.0079101255916	460.0943213301866	405.17413919359353	478.2131953388082	436.2630496330638
422.8847610590712	461.17468462554683	518.9423499291781	529.2646411571507	504.84757755085616	430.9423492851864	444.40850767072794	436.0100548627881	476.8342569211877	520.8537642213671	462.5915149472719	517.2152452119104	463.36911800065474	411.51626090884434	554.2706742727019	441.18129560074794	527.038635677739	523.380125042833	453.58889433134107	455.72539158448217	410.99818057685644	515.4294183828889	448.4233730883707	461.61167322346273	427.858863597555	431.0079101255916	460.0943213301866	404.92285365208295	460.808509845202	436.2630496330638
422.8847610590712	461.17468462554683	518.9423499291781	528.5863693723494	503.921583923476	430.9423492851864	444.087817349086	436.0100548627881	476.8342569211877	520.8537642213671	462.5915149472719	503.9585495288518	463.36911800065474	411.51626090884434	554.2706742727019	441.18129560074794	524.8620494624228	523.1097388725009	453.58889433134107	455.72539158448217	410.99818057685644	515.4294183828889	446.3838730518157	461.61167322346273	427.858863597555	431.0079101255916	459.57223719436394	404.92285365208295	460.808509845202	435.22827907622286
422.8847610590712	461.17468462554683	518.9423499291781	494.64047317889697	503.921583923476	430.9423492851864	442.9447611967008	436.0100548627881	476.8342569211877	518.9351612816864	462.5915149472719	492.32815048260363	462.16808712468566	407.8951170941935	549.1152560666678	441.18129560074794	524.8620494624228	522.7299034358592	453.58889433134107	455.72539158448217	409.13442410689584	514.5293161559437	445.8545026700183	461.61167322346273	427.858863597555	431.0079101255916	458.20081717782455	404.92285365208295	460.808509845202	435.22827907622286
422.8847610590712	461.17468462554683	518.9423499291781	494.64047317889697	503.921583923476	430.9423492851864	434.2451780881121	436.0100548627881	476.8342569211877	518.9351612816864	462.4575550901287	492.32815048260363	461.7715367939112	407.8951170941935	545.5854137229431	441.18129560074794	523.6079186635191	513.2391041500308	453.58889433134107	455.3109384110274	409.13442410689584	514.5293161559437	445.8545026700183	461.61167322346273	427.858863597555	431.0079101255916	458.04426802757655	404.92285365208295	460.808509845202	435.22827907622286
422.8847610590712	461.17468462554683	518.9423499291781	494.29592107825033	503.921583923476	430.9423492851864	431.03074036397766	436.0100548627881	475.49957448311335	517.8611670901383	461.61491960642434	491.7723733047134	460.72427825335	407.8951170941935	543.8863852761647	441.18129560074794	523.6079186635191	513.2391041500308	453.58889433134107	455.3109384110274	409.13442410689584	514.5293161559437	445.8545026700183	461.61167322346273	427.858863597555	431.0079101255916	457.8517942586937	404.92285365208295	460.26227918831574	435.22827907622286
422.8847610590712	461.17468462554683	518.9423499291781	494.29592107825033	503.921583923476	430.9423492851864	431.03074036397766	436.0100548627881	475.49957448311335	517.8611670901383	461.61491960642434	491.7723733047134	460.72427825335	401.415202837645	543.3332071091673	441.18129560074794	523.6079186635191	513.2391041500308	453.58889433134107	455.3109384110274	409.13442410689584	514.5293161559437	436.3387801814326	460.7637420470458	424.8453982390324	431.0079101255916	457.8517942586937	404.92285365208295	460.26227918831574	435.22827907622286
422.8847610590712	460.5798236771328	518.9423499291781	494.29592107825033	503.921583923476	430.9423492851864	431.03074036397766	435.93052354155043	475.49957448311335	517.8611670901383	461.61491960642434	491.0725636799559	460.72427825335	401.415202837645	543.3332071091673	439.86371988667645	523.6079186635191	513.2391041500308	453.58889433134107	455.3109384110274	409.13274206772985	514.5293161559437	436.3387801814326	436.4822294034209	424.8453982390324	431.0079101255916	457.8517942586937	404.92285365208295	460.26227918831574	434.255795129635
422.8847610590712	460.5798236771328	518.9423499291781	494.29592107825033	503.7839912651857	430.9423492851864	431.03074036397766	435.93052354155043	475.49957448311335	505.688005154312	461.418524515248	491.0725636799559	459.40726358319444	397.19327811391685	543.3332071091673	439.86371988667645	523.6079186635191	502.4435265038742	448.10582391716696	454.3480076984132	409.13274206772985	510.57424513242853	435.2664679083773	435.10007022482284	424.8453982390324	431.0079101255916	457.8517942586937	404.92285365208295	460.26227918831574	434.255795129635
422.8847610590712	458.8455039528735	518.9423499291781	494.29592107825033	503.7839912651857	430.9423492851864	431.03074036397766	435.93052354155043	461.34574099509007	505.688005154312	461.418524515248	490.93855603684585	451.7268867746801	397.19327811391685	543.3332071091673	439.86371988667645	523.6079186635191	502.4435265038742	442.7300521134554	454.3480076984132	404.03426215202694	510.57424513242853	435.2664679083773	434.3782417821816	424.80642288782	431.0079101255916	457.8517942586937	404.92285365208295	457.4554535197475	433.1879583414852
422.8847610590712	458.8455039528735	518.9423499291781	494.29592107825033	503.7839912651857	430.48224542022695	431.03074036397766	435.93052354155043	461.34574099509007	496.70935340981544	461.418524515248	490.93855603684585	450.1706951022427	397.19327811391685	543.3332071091673	439.86371988667645	522.5587797941265	502.4435265038742	442.7300521134554	452.9727624267326	404.03426215202694	509.56094694060494	432.7480346226647	434.3782417821816	424.80642288782	431.0079101255916	457.8517942586937	404.92285365208295	453.56263124254485	433.1879583414852
422.8847610590712	458.8455039528735	512.1306934419272	494.29592107825033	503.736647567727	429.7493584682595	427.8149178421404	435.93052354155043	461.34574099509007	496.70935340981544	461.418524515248	490.4249303934384	450.1706951022427	393.6576236353772	543.3332071091673	437.85243430534086	522.5587797941265	502.4435265038742	442.7300521134554	452.9727624267326	403.27965894518076	509.56094694060494	432.7480346226647	434.3782417821816	424.80642288782	431.0079101255916	457.8517942586937	404.92285365208295	453.56263124254485	433.1879583414852
422.8847610590712	456.81940027058045	512.1306934419272	491.231388459532	502.8102035374671	429.59654816196957	417.9960595466282	435.93052354155043	461.34574099509007	496.6621149101005	458.57506602850356	482.1606857265796	450.1706951022427	390.95498834644917	543.3332071091673	437.85243430534086	522.5587797941265	502.4435265038742	442.7300521134554	452.9727624267326	403.27965894518076	480.4682961932119	432.7480346226647	434.3782417821816	423.9008466045502	431.0079101255916	457.51847496525664	404.92285365208295	453.56263124254485	433.1879583414852
422.54773590694356	456.0348955113525	508.94865378987754	491.231388459532	502.8102035374671	429.33021846201297	417.9960595466282	430.58017910962167	461.1261196438154	496.6621149101005	458.57506602850356	482.1606857265796	450.1505647343762	390.0100146033209	542.9414510330735	437.85243430534086	522.5587797941265	502.4435265038742	442.2792654087148	445.58047269583244	403.27965894518076	480.4682961932119	432.29492099576305	434.24900436680537	423.9008466045502	431.0079101255916	457.51847496525664	404.72763233562597	453.56263124254485	433.1879583414852
422.54773590694356	456.0348955113525	508.94865378987754	491.231388459532	502.8102035374671	429.33021846201297	417.8849582845402	430.58017910962167	461.1261196438154	495.6652713126485	458.57506602850356	481.8478530284305	450.1505647343762	390.0100146033209	542.9414510330735	437.85243430534086	521.5651628892864	502.4435265038742	434.09582689195656	445.58047269583244	403.27965894518076	479.2727972729874	432.29492099576305	434.24900436680537	417.70264331312717	431.0079101255916	457.51847496525664	404.72763233562597	452.69623479721366	433.1879583414852
422.54773590694356	456.0348955113525	508.94865378987754	489.50449719450774	502.8102035374671	429.33021846201297	417.7338574202523	430.58017910962167	461.1261196438154	495.6652713126485	458.57506602850356	481.8478530284305	450.1505647343762	390.0100146033209	542.9414510330735	437.85243430534086	520.25092335218	501.4605946703596	434.09582689195656	445.58047269583244	403.27965894518076	479.2727972729874	431.85402296297804	434.24900436680537	417.70264331312717	431.0079101255916	457.51847496525664	404.03652763111705	452.69623479721366	433.1879583414852
422.54773590694356	456.0348955113525	508.94865378987754	489.50449719450774	502.8102035374671	419.70539442147776	417.31248351026835	430.58017910962167	459.842881557499	495.3698797180114	458.57506602850356	481.8478530284305	450.1505647343762	390.0100146033209	542.9414510330735	437.85243430534086	520.25092335218	501.4605946703596	434.09582689195656	445.58047269583244	403.27965894518076	479.2727972729874	431.34768379010194	434.24900436680537	417.68136851910344	431.0079101255916	457.32112484222273	404.03652763111705	452.69623479721366	433.1879583414852
422.54773590694356	455.2158090397172	508.94865378987754	489.50449719450774	502.8102035374671	419.70539442147776	417.31248351026835	430.58017910962167	459.842881557499	495.3698797180114	458.07721298990214	481.8478530284305	450.1505647343762	390.0100146033209	541.7774750664271	436.59973002946646	520.25092335218	501.4605946703596	434.09582689195656	445.58047269583244	403.27965894518076	479.2727972729874	431.34768379010194	434.24900436680537	417.68136851910344	430.12287441303806	454.63290053563617	404.03652763111705	452.69623479721366	433.1879583414852
422.54773590694356	455.2158090397172	506.77811283084293	489.50449719450774	484.97601010305715	419.70539442147776	417.11132490040984	430.58017910962167	459.842881557499	495.3698797180114	458.07721298990214	480.6522974471453	447.2871312725854	389.768670295358	541.7774750664271	436.0744873103365	520.25092335218	501.4605946703596	434.09582689195656	445.58047269583244	403.27965894518076	478.87497622616917	431.3262854975345	434.24900436680537	417.68136851910344	428.91927493378444	454.63290053563617	403.2809655191777	452.69623479721366	432.3082485793781
421.3271203242219	455.2158090397172	506.77811283084293	489.46927235782596	484.97601010305715	419.70539442147776	417.11132490040984	430.58017910962167	459.842881557499	495.3698797180114	458.07721298990214	479.67804884518904	447.2871312725854	389.768670295358	541.3011870155767	436.0744873103365	519.6197778289021	501.4605946703596	434.09582689195656	445.29163042906475	403.27965894518076	478.70246314604026	430.3461106149689	434.15087825954765	417.68136851910344	428.91927493378444	454.63290053563617	403.2809655191777	452.69623479721366	431.6647420798922
421.3271203242219	455.2158090397172	506.77811283084293	488.61005877647494	484.97601010305715	419.70539442147776	407.5981497706378	430.58017910962167	458.7167987330506	495.3698797180114	458.07721298990214	478.080063642064	446.67399769807264	389.768670295358	541.3011870155767	436.0744873103365	519.6197778289021	501.4605946703596	434.09582689195656	445.29163042906475	403.27965894518076	478.70246314604026	430.3461106149689	434.15087825954765	417.68136851910344	428.8389593908594	454.63290053563617	403.2809655191777	452.69623479721366	431.19681343074785
421.3271203242219	455.2158090397172	506.77811283084293	488.61005877647494	484.97601010305715	419.70539442147776	407.5981497706378	430.58017910962167	458.7167987330506	495.3698797180114	458.07721298990214	478.080063642064	446.67399769807264	388.90202958009894	541.3011870155767	435.67472882400193	518.0686220751276	501.4605946703596	433.56883889813184	445.1562107356897	403.27965894518076	478.70246314604026	430.3461106149689	434.15087825954765	413.7108281440006	428.8389593908594	440.22181696358825	403.2809655191777	452.69623479721366	431.19681343074785
421.3271203242219	455.2158090397172	506.77811283084293	488.4447681076398	483.2746840188589	419.70539442147776	407.5981497706378	430.58017910962167	458.7167987330506	494.9418420118245	458.07721298990214	477.9479912716049	446.67399769807264	388.90202958009894	538.1768151027283	434.254481552533	518.0686220751276	501.4605946703596	433.56883889813184	444.8165136754104	402.6004462958389	478.70246314604026	430.03344668136316	428.4700349983878	413.7108281440006	428.8389593908594	440.22181696358825	403.2809655191777	452.69623479721366	430.8900124005314
421.3271203242219	453.593402696323	506.77811283084293	488.4447681076398	483.2746840188589	419.70539442147776	407.0717666070991	430.58017910962167	458.7167987330506	494.9418420118245	458.07721298990214	477.9479912716049	446.0862520660327	388.90202958009894	538.1768151027283	411.2694489706987	518.0686220751276	501.4605946703596	433.56883889813184	444.8165136754104	401.8391921558099	478.70246314604026	429.46046223380995	428.30974166296676	413.7108281440006	428.8389593908594	440.22181696358825	403.2809655191777	452.69623479721366	430.8900124005314
420.5798321878228	452.6518794485902	506.77811283084293	488.4447681076398	482.99021631287053	419.4982011003438	407.0717666070991	430.58017910962167	458.7167987330506	494.5402851490347	456.93474885452804	477.9479912716049	443.0406837689329	388.90202958009894	537.2003668250154	410.81322823839304	518.0686220751276	501.4605946703596	433.56883889813184	429.7119177242719	401.8391921558099	478.4115571412532	429.46046223380995	428.30974166296676	411.5430988677276	428.16065036399766	439.32016108651345	403.2809655191777	452.69623479721366	430.8279497841784
416.77324842069635	452.6518794485902	506.77811283084293	488.4447681076398	482.99021631287053	419.4982011003438	407.0717666070991	429.3816004440234	458.7167987330506	494.5402851490347	456.93474885452804	475.26260182985936	443.0406837689329	388.90202958009894	537.2003668250154	410.81322823839304	518.0686220751276	501.4605946703596	433.56883889813184	418.7813103738287	395.0653547856197	478.4115571412532	429.46046223380995	428.07038451483334	411.291910752312	428.16065036399766	439.32016108651345	403.2809655191777	452.69623479721366	430.73884372219106
416.77324842069635	452.09627968952	506.77811283084293	488.4447681076398	482.99021631287053	418.69595079702725	407.0717666070991	429.3816004440234	458.7167987330506	493.6007713285035	456.93474885452804	475.26260182985936	443.0406837689329	388.90202958009894	535.7721340594393	410.81322823839304	518.0686220751276	501.4605946703596	433.56883889813184	416.0700242702882	395.0653547856197	478.4115571412532	429.46046223380995	428.07038451483334	404.25254580241176	428.16065036399766	439.32016108651345	403.2809655191777	445.7469829960079	430.73884372219106
416.77324842069635	452.0428442486662	506.77811283084293	488.4447681076398	476.9751942977915	418.69595079702725	407.0717666070991	426.1784215859793	458.7167987330506	493.6007713285035	456.93474885452804	475.26260182985936	442.36075588717677	388.90202958009894	535.7721340594393	410.81322823839304	518.0686220751276	501.4605946703596	433.56883889813184	416.0700242702882	394.88152819279384	478.4115571412532	423.1683052065153	428.07038451483334	404.25254580241176	428.16065036399766	439.32016108651345	403.2809655191777	445.7469829960079	430.73884372219106
416.77324842069635	452.0428442486662	506.77811283084293	488.4447681076398	476.69590032515214	418.69595079702725	407.0717666070991	420.619756682695	458.7167987330506	493.6007713285035	456.93474885452804	474.84894092140667	441.53118256397306	385.02105205085695	535.7721340594393	410.81322823839304	517.126995708116	498.5021836481368	429.08036285554374	416.0700242702882	394.88152819279384	478.4115571412532	423.1683052065153	428.07038451483334	404.25254580241176	428.16065036399766	439.32016108651345	403.12133637537534	445.7469829960079	430.73884372219106
416.0353812379085	452.0428442486662	502.91441808871025	488.4447681076398	476.69590032515214	418.010587994211	406.39870949378746	419.0252303610198	458.7167987330506	492.87865744415683	455.97102876885515	474.84894092140667	441.53118256397306	385.02105205085695	509.61498579106865	410.81322823839304	516.9448951876936	498.5021836481368	429.08036285554374	416.0700242702882	394.88152819279384	475.9352775701456	423.1683052065153	428.07038451483334	404.25254580241176	428.16065036399766	437.895293560496	403.12133637537534	445.7469829960079	430.66104066041765
415.2050420902584	451.88486676647074	502.91441808871025	488.4447681076398	476.69590032515214	418.010587994211	406.39870949378746	419.0252303610198	458.7167987330506	490.9979882117003	455.97102876885515	473.2433413037993	441.53118256397306	384.1400404094399	509.61498579106865	410.81322823839304	516.9448951876936	498.5021836481368	428.00046833669774	416.0700242702882	394.88152819279384	475.9352775701456	423.1683052065153	428.07038451483334	404.25254580241176	427.66519413513504	437.895293560496	403.12133637537534	445.7469829960079	430.66104066041765
415.2050420902584	451.88486676647074	502.91441808871025	488.4447681076398	476.69590032515214	418.010587994211	406.39870949378746	418.8330394272741	458.37769704240463	467.12187577411714	455.97102876885515	473.2433413037993	441.076922880938	383.8200687088708	509.61498579106865	410.81322823839304	516.9448951876936	498.21799070631744	428.00046833669774	415.4113070169575	389.39677730961097	475.9352775701456	423.1683052065153	423.719145228804	404.25254580241176	427.66519413513504	436.5070784795013	402.7455737829456	445.7469829960079	430.66104066041765
410.4885989890114	451.88486676647074	502.91441808871025	488.4447681076398	476.69590032515214	418.010587994211	405.7083169648287	418.8330394272741	458.37769704240463	467.12187577411714	455.97102876885515	473.2433413037993	426.298767887621	383.8200687088708	509.61498579106865	410.81322823839304	516.9448951876936	498.21799070631744	420.6224263224119	415.4113070169575	389.2780970873339	475.67157357792365	423.1683052065153	423.719145228804	404.25254580241176	427.66519413513504	436.5070784795013	402.7455737829456	435.33394293909276	430.66104066041765
410.4885989890114	450.6859673518104	502.51112894458015	487.98045558993886	476.69590032515214	418.010587994211	405.6057936416328	417.1397801387279	458.37769704240463	467.12187577411714	455.97102876885515	473.2433413037993	425.44901124227056	383.8200687088708	509.61498579106865	410.81322823839304	514.1894708335425	498.21799070631744	419.7356111560953	415.4113070169575	389.0209471508979	475.67157357792365	423.1683052065153	423.719145228804	404.25254580241176	427.6015678698395	436.5070784795013	402.3570935988093	435.33394293909276	430.66104066041765
410.4885989890114	450.6859673518104	502.51112894458015	487.98045558993886	476.69590032515214	417.46919442240403	402.70417922522256	417.1397801387279	458.37769704240463	467.12187577411714	455.97102876885515	473.2433413037993	425.44901124227056	373.4201634653869	509.61498579106865	410.81322823839304	512.0456904181854	498.21799070631744	419.7356111560953	415.0825231856712	387.1222399433144	475.67157357792365	423.1683052065153	423.719145228804	404.25254580241176	427.45824654616774	433.86041477095597	400.76724589703196	435.33394293909276	430.66104066041765
410.4885989890114	450.6859673518104	502.51112894458015	476.52646654771627	475.15416096049177	417.46919442240403	402.70417922522256	416.1790300587595	458.37769704240463	467.12187577411714	455.50350635587984	473.2433413037993	425.44901124227056	373.4201634653869	509.61498579106865	410.62823197408136	512.0456904181854	498.21799070631744	419.7356111560953	415.0825231856712	387.1222399433144	475.67157357792365	422.04724898177227	423.719145228804	404.25254580241176	427.45824654616774	433.67437133666243	400.76724589703196	433.94488236763584	430.66104066041765
410.4885989890114	450.6859673518104	502.51112894458015	476.52646654771627	474.8158500716262	417.46919442240403	402.70417922522256	416.1790300587595	457.52668719059955	467.12187577411714	455.50350635587984	473.2433413037993	424.3437952477479	373.4201634653869	509.61498579106865	410.62823197408136	512.0456904181854	497.5497308301922	419.7356111560953	414.71523477979787	386.9341771964482	475.67157357792365	421.9731829931711	422.230376023327	404.25254580241176	427.45824654616774	433.67437133666243	400.76724589703196	433.3312201751867	430.309542241029
410.0214135003321	450.6859673518104	502.51112894458015	476.06455216094844	474.37445687418307	416.22121834584124	402.70417922522256	415.75552817567745	455.32439678852825	464.77463413646507	455.50350635587984	473.2433413037993	424.3437952477479	373.4201634653869	509.61498579106865	410.62823197408136	512.0406451794541	497.5497308301922	419.7356111560953	414.71523477979787	386.9341771964482	475.1192692869324	421.9731829931711	421.8867492614501	404.25254580241176	427.45824654616774	433.67437133666243	400.76724589703196	433.3312201751867	430.12964326857247
410.0214135003321	450.6859673518104	502.51112894458015	476.06455216094844	474.37445687418307	416.22121834584124	402.70417922522256	415.64740279664954	448.5972029946268	463.7658260616855	455.24086307015114	473.2433413037993	424.3437952477479	373.3759122186236	509.465126862491	410.62823197408136	512.0406451794541	497.5497308301922	419.7356111560953	414.71523477979787	386.9341771964482	475.0632788771745	421.9731829931711	421.8867492614501	404.25254580241176	427.45824654616774	433.1114735365827	400.76724589703196	433.3312201751867	430.12964326857247
409.72268271055617	450.6859673518104	502.51112894458015	476.06455216094844	474.37445687418307	416.1809825741584	402.70417922522256	415.4832342803676	448.5972029946268	463.7658260616855	455.24086307015114	473.2433413037993	424.3437952477479	373.183499697556	509.465126862491	410.36220347599794	505.1763680817637	497.5497308301922	419.58757395050077	414.57470419547906	386.9341771964482	475.0632788771745	421.9731829931711	421.8867492614501	403.86586741756315	417.77232810250297	432.42473597513424	400.76724589703196	433.3312201751867	430.12964326857247
409.72268271055617	450.6859673518104	499.33479614618534	476.06455216094844	474.37445687418307	415.67347544837077	402.49641246081296	405.62325040314096	448.5972029946268	463.7658260616855	455.24086307015114	473.2433413037993	424.3437952477479	373.183499697556	509.465126862491	410.36220347599794	505.1763680817637	497.5497308301922	419.58757395050077	414.2579156991845	386.9341771964482	475.0632788771745	421.18684728339485	421.39178512335934	403.86586741756315	400.8394896412701	431.939099299787	395.02812290631834	433.3312201751867	429.41250955367525
409.72268271055617	446.52970171222523	499.33479614618534	472.9031121216866	474.37445687418307	413.508896978391	400.0805255046489	405.62325040314096	448.5972029946268	462.6472981374212	455.24086307015114	473.2433413037993	424.3437952477479	372.3457213557921	509.465126862491	410.288685516079	495.65693981676617	496.84495015006036	419.07574657529426	414.2579156991845	381.14990921936743	475.0632788771745	420.5398171337036	421.0219937403084	403.2410154987234	400.8394896412701	431.939099299787	395.02812290631834	414.1621024873626	429.41250955367525
409.72268271055617	441.9021383118295	499.33479614618534	472.9031121216866	473.4513152999534	413.508896978391	400.0805255046489	405.62325040314096	448.5972029946268	461.79632175889117	455.02148852516797	473.2433413037993	424.3437952477479	371.1048593747407	509.465126862491	410.288685516079	478.2102279421818	496.84495015006036	418.7520647932045	414.2579156991845	381.14990921936743	474.31272421695036	420.5398171337036	421.0131958655288	403.06433334980585	400.8394896412701	431.939099299787	395.02812290631834	414.1621024873626	429.41250955367525
409.72268271055617	441.811188330856	498.1785718077142	472.9031121216866	473.4513152999534	413.508896978391	399.4094645567761	405.62325040314096	448.5972029946268	461.70299178175753	455.02148852516797	473.2433413037993	424.208576940756	371.1048593747407	509.465126862491	410.288685516079	478.2102279421818	496.84495015006036	418.7520647932045	414.2579156991845	381.14990921936743	474.31272421695036	418.5368489521375	421.0131958655288	403.06433334980585	400.8394896412701	431.939099299787	394.75643564633026	414.1621024873626	425.0712549872047
409.72268271055617	441.811188330856	498.1785718077142	472.9031121216866	473.4513152999534	413.508896978391	389.03672317513855	405.62325040314096	448.5972029946268	461.70299178175753	455.02148852516797	472.94919216307716	424.208576940756	368.4813445545687	509.465126862491	410.288685516079	478.2102279421818	496.84495015006036	412.36052011107313	414.2579156991845	379.6736685001717	469.4856406119393	418.5368489521375	421.0131958655288	403.06433334980585	400.8394896412701	431.939099299787	394.75643564633026	414.1621024873626	425.0712549872047
400.68876922155243	441.811188330856	498.1785718077142	472.9031121216866	468.2167758410719	413.508896978391	389.03672317513855	405.62325040314096	448.5972029946268	461.70299178175753	455.02148852516797	472.94919216307716	424.208576940756	368.4813445545687	509.465126862491	410.288685516079	478.2102279421818	495.6983518128428	412.33215068495105	413.5960762960381	379.6736685001717	469.4856406119393	409.9900099519226	421.0131958655288	403.06433334980585	400.8394896412701	430.04590446697307	394.75643564633026	412.0594206998758	424.884113516342
400.68876922155243	441.5575731420861	498.1785718077142	472.9031121216866	468.2167758410719	413.36196662005506	389.03672317513855	405.01838999590177	448.5972029946268	460.9733933501445	454.90857286031815	472.94919216307716	424.208576940756	368.4813445545687	509.465126862491	410.288685516079	478.2102279421818	495.6983518128428	412.33215068495105	413.1909882407657	379.6048853923432	453.3187337352699	409.9900099519226	420.8531114151566	403.06433334980585	400.8394896412701	430.04590446697307	394.75643564633026	412.0594206998758	424.884113516342
400.68876922155243	441.5575731420861	497.96215942867786	470.6693118632334	468.2167758410719	413.36196662005506	389.03672317513855	405.01838999590177	446.4741994679306	460.9733933501445	454.84518851368847	472.94919216307716	423.95593985197286	368.4813445545687	509.465126862491	410.288685516079	478.2102279421818	495.6983518128428	412.33215068495105	396.61986451627934	379.6048853923432	451.6782698204337	409.9900099519226	420.20067870219486	403.06433334980585	398.263303553696	423.9035021168587	394.75643564633026	411.4450616405686	424.884113516342
400.68876922155243	439.2633608829897	497.96215942867786	470.6693118632334	468.2167758410719	413.321557482143	384.904047044368	405.01838999590177	446.4741994679306	460.9733933501445	454.84518851368847	472.94919216307716	423.95593985197286	368.2711453515064	509.465126862491	409.6748149749224	478.2102279421818	495.6983518128428	411.9056776818637	396.61986451627934	379.4720720228938	451.6782698204337	409.9900099519226	415.8935085833258	403.06433334980585	398.263303553696	423.9035021168587	394.75643564633026	411.4450616405686	424.884113516342
400.5846237138908	439.2633608829897	497.96215942867786	470.6693118632334	468.2167758410719	413.321557482143	384.8941850765785	405.01838999590177	442.6004370511766	460.9733933501445	453.67947664892995	472.94919216307716	423.2610319760438	368.2711453515064	509.465126862491	409.6748149749224	478.2102279421818	495.6983518128428	411.9056776818637	396.61986451627934	377.7898464432302	451.6782698204337	409.9900099519226	415.8935085833258	403.0337035803908	398.263303553696	423.9035021168587	394.75643564633026	411.4450616405686	424.884113516342
400.5846237138908	439.2633608829897	497.96215942867786	470.6693118632334	468.2167758410719	411.74920601451146	384.8941850765785	405.01838999590177	442.6004370511766	460.9733933501445	453.67947664892995	472.24770230570925	423.2610319760438	368.2711453515064	509.465126862491	409.3581206198536	478.2102279421818	495.2097747330535	411.9056776818637	396.61986451627934	377.7898464432302	448.9322751752263	409.92693937263874	415.8935085833258	403.0337035803908	398.263303553696	423.9035021168587	394.23373919772246	403.0412517213967	424.884113516342
400.5846237138908	439.2633608829897	497.96215942867786	470.4865655757052	466.30633812289955	411.74920601451146	384.8941850765785	404.9478284748761	442.6004370511766	460.89632352348144	453.67947664892995	470.67287475789465	423.2610319760438	368.2711453515064	509.465126862491	409.3581206198536	478.2102279421818	467.09879053016357	411.9056776818637	396.61986451627934	377.7898464432302	448.9322751752263	409.92693937263874	415.8935085833258	403.0337035803908	398.0831493390174	423.9035021168587	394.22110310761826	403.0412517213967	421.6553381391466
400.5846237138908	439.1060496228712	497.51098480163955	467.3482529955047	466.30633812289955	411.74920601451146	384.8941850765785	404.9478284748761	442.3804815530236	460.89632352348144	453.3121005021071	470.67287475789465	423.2610319760438	368.2711453515064	509.465126862491	409.3581206198536	478.2102279421818	467.09879053016357	411.9056776818637	396.61986451627934	377.7898464432302	448.9322751752263	409.92693937263874	415.8935085833258	403.0337035803908	398.0831493390174	423.662996292237	394.22110310761826	402.8938901217924	421.6553381391466
400.5846237138908	436.65220823562294	497.1194349084493	467.3482529955047	466.30633812289955	411.74920601451146	384.6124439267161	404.93225031883225	442.3804815530236	460.89632352348144	453.1383375307953	470.67287475789465	423.2610319760438	368.2711453515064	509.465126862491	409.3581206198536	478.2102279421818	467.09879053016357	411.9056776818637	396.61986451627934	377.7898464432302	448.3133006694925	409.92693937263874	414.2279981707155	403.0337035803908	398.0831493390174	423.662996292237	394.22110310761826	402.8938901217924	421.6553381391466
399.8773012681954	436.65220823562294	497.1194349084493	467.3482529955047	466.30633812289955	411.74920601451146	384.6124439267161	404.93225031883225	442.069121289746	460.89632352348144	453.1383375307953	470.67287475789465	423.2610319760438	368.2711453515064	509.465126862491	409.3581206198536	478.2102279421818	467.09879053016357	411.9056776818637	396.61986451627934	377.7898464432302	443.0151010917957	409.57072050997033	413.5968532654599	403.0337035803908	397.48242071652936	423.662996292237	393.72464315861953	402.8938901217924	416.6134702019041
399.8773012681954	435.9674219402061	497.1194349084493	467.2410433014864	466.30633812289955	411.606981807872	384.1776519173576	404.32237172206726	442.069121289746	460.31076559078684	453.1383375307953	470.67287475789465	423.0959329768257	368.2711453515064	509.465126862491	408.89954428302735	477.8916810385136	467.09879053016357	402.9272278868538	396.61986451627934	377.7898464432302	443.0151010917957	409.57072050997033	413.5968532654599	402.63237668513113	397.48242071652936	423.29662195733346	393.72464315861953	402.8938901217924	410.74078540049703
399.8773012681954	435.9674219402061	497.1194349084493	467.2410433014864	466.30633812289955	411.606981807872	384.1776519173576	404.32237172206726	440.61647926380857	460.31076559078684	453.1383375307953	470.67287475789465	422.99847145170656	368.2711453515064	509.465126862491	408.89954428302735	476.7867190662074	467.09879053016357	402.9272278868538	396.61986451627934	377.5043861814971	443.0151010917957	409.57072050997033	413.5968532654599	402.63237668513113	397.48242071652936	423.29662195733346	393.72464315861953	402.8938901217924	410.74078540049703
399.8773012681954	435.9674219402061	497.1194349084493	467.2410433014864	466.30633812289955	411.606981807872	384.1776519173576	404.32237172206726	439.59443974061105	460.31076559078684	453.1383375307953	470.67287475789465	422.99847145170656	368.2711453515064	508.0300258571114	407.56710626477815	476.7867190662074	467.09879053016357	402.9272278868538	396.6183750340589	375.7386582715315	443.0151010917957	409.57072050997033	413.5968532654599	402.337640249814	397.48242071652936	423.2698775482638	393.72464315861953	402.8938901217924	410.74078540049703
399.8773012681954	435.9674219402061	497.1194349084493	467.2410433014864	466.30633812289955	410.7765300873783	384.1776519173576	404.32237172206726	439.59443974061105	458.2864845455688	453.1383375307953	470.67287475789465	422.99847145170656	368.2711453515064	506.35573228878644	405.32477349946225	476.7867190662074	467.09879053016357	402.9272278868538	396.6183750340589	375.6409214414176	443.0151010917957	409.57072050997033	413.5968532654599	402.337640249814	397.48242071652936	422.80508265914045	393.72464315861953	402.8938901217924	410.74078540049703
394.75606380040676	435.9674219402061	496.8736622254419	467.0792402661339	465.98406081542333	410.7765300873783	384.1776519173576	404.32237172206726	439.5389824619923	458.2864845455688	453.1383375307953	470.67287475789465	421.36777149245705	365.73700861593966	506.35573228878644	405.32477349946225	476.0388101198521	466.68022710131237	402.7742596536567	396.6183750340589	375.6409214414176	443.0151010917957	406.4349803018122	411.2718649405291	402.1704288288424	397.48242071652936	422.80508265914045	393.37188100369224	402.8910505585858	410.74078540049703
394.56713539938517	435.9674219402061	496.8736622254419	466.29364258462164	465.98406081542333	410.7765300873783	384.1776519173576	404.32237172206726	439.5389824619923	458.2864845455688	453.1383375307953	469.87911455418043	420.2149968635465	365.73700861593966	506.35573228878644	405.28334877166265	476.0388101198521	466.68022710131237	402.77025323101054	396.6183750340589	375.6409214414176	442.95931110850154	406.4349803018122	411.2718649405291	402.1704288288424	397.48242071652936	422.80508265914045	393.37188100369224	402.8910505585858	410.1225083738171
385.2598627163979	435.9674219402061	496.8736622254419	466.29364258462164	465.98406081542333	410.7765300873783	384.113643754309	404.222995316597	439.5389824619923	458.2864845455688	452.01268574322177	469.87911455418043	420.2149968635465	365.73700861593966	506.35573228878644	405.28334877166265	476.0388101198521	466.68022710131237	402.77025323101054	396.6183750340589	375.4897594328327	442.95931110850154	406.4349803018122	411.2718649405291	402.1704288288424	397.48242071652936	422.80508265914045	393.37188100369224	402.2188086740504	410.1225083738171
385.2598627163979	435.9674219402061	496.45904801024676	465.7671310830864	465.98406081542333	410.7765300873783	384.113643754309	403.70063572068767	427.4330857258561	458.2864845455688	452.01268574322177	469.87911455418043	420.05676206822477	365.73700861593966	506.35573228878644	405.28334877166265	471.98430228797724	466.6059939221773	402.64502109311263	396.6183750340589	375.4897594328327	442.95931110850154	406.28683652848133	411.2718649405291	402.1704288288424	397.48242071652936	422.6461165201782	391.1591932207748	400.8489906815296	410.1225083738171
384.57135285522634	435.9674219402061	496.45904801024676	465.7671310830864	465.49418419179943	410.7765300873783	384.113643754309	403.70063572068767	427.4330857258561	458.2864845455688	452.01268574322177	469.87911455418043	420.05676206822477	364.3108284906698	506.35573228878644	404.8399719311324	471.98430228797724	466.6059939221773	402.64502109311263	396.6183750340589	375.2717640110716	442.95931110850154	406.28683652848133	410.77020928455534	402.1704288288424	387.98849404941257	420.57423067755155	391.1591932207748	400.8489906815296	410.11951706718764
384.57135285522634	434.3892620714448	496.45904801024676	465.69977216404016	465.49418419179943	410.7765300873783	384.113643754309	403.5481680950868	427.4330857258561	458.03041441626215	452.01268574322177	469.87911455418043	420.05676206822477	364.3108284906698	506.35573228878644	404.8399719311324	471.98430228797724	466.6059939221773	402.27105409053416	396.6183750340589	375.2717640110716	442.95931110850154	405.72288973588354	410.77020928455534	402.1704288288424	387.98849404941257	420.57423067755155	391.0573410605806	400.8489906815296	407.8472930554039
384.57135285522634	433.5852494737661	496.45904801024676	465.69977216404016	465.49418419179943	407.0333165343936	384.113643754309	403.5481680950868	427.11311048464387	458.03041441626215	452.01268574322177	469.87911455418043	416.8310835547697	364.2510014223883	506.35573228878644	404.39638325054057	471.36928370107063	466.6059939221773	402.27105409053416	396.188410634992	371.29785754741727	434.8147945394361	405.72288973588354	407.629672191389	401.59573571577965	387.98849404941257	420.57423067755155	391.0573410605806	399.89062479088614	407.8472930554039
384.57135285522634	433.5852494737661	496.45904801024676	465.69977216404016	462.1884445050194	403.33853631295455	381.5741045000716	403.5481680950868	427.11311048464387	458.03041441626215	452.01268574322177	469.23725892509185	415.7000139793048	364.2510014223883	506.35573228878644	403.79937365617656	471.36928370107063	466.6059939221773	402.27105409053416	392.64740137642866	371.14361089678476	434.8147945394361	405.72288973588354	405.7352861027364	396.20323021033334	387.98849404941257	420.57423067755155	387.2855193236627	399.89062479088614	407.8472930554039
384.443526734873	412.52190287573256	496.45904801024676	465.69977216404016	462.1884445050194	401.78049598048824	381.5741045000716	402.58344355779	427.11311048464387	455.1779192151141	451.6358203020865	469.23725892509185	415.7000139793048	364.1945641586414	506.35573228878644	403.79937365617656	471.36928370107063	466.6059939221773	402.27105409053416	392.64740137642866	371.14361089678476	434.8147945394361	405.72288973588354	405.7352861027364	396.20323021033334	387.98849404941257	420.57423067755155	387.2855193236627	398.6588801473345	407.8472930554039
384.443526734873	412.52190287573256	492.6184842258216	465.69977216404016	462.1884445050194	401.7328775950708	381.5741045000716	402.58344355779	427.11311048464387	455.1779192151141	451.6358203020865	469.23725892509185	415.6043355877675	362.94978376044605	505.6460793656312	403.79937365617656	471.36928370107063	466.6059939221773	401.94243568971706	392.64740137642866	371.02555670199	434.8147945394361	405.72288973588354	405.57672993772746	393.92240624588607	387.762731774809	420.57423067755155	387.2855193236627	398.6330438964399	407.8472930554039
384.30781926578254	412.47673365382906	492.6184842258216	465.44566710820766	456.6940435301785	401.7328775950708	381.5741045000716	402.58344355779	426.7750276121405	455.1779192151141	451.6358203020865	466.89719539226644	415.6043355877675	362.94540078388866	503.68325597349116	403.7817710549566	468.26216965377995	466.0257133953015	393.8561833870956	392.64740137642866	371.02555670199	434.8147945394361	405.72288973588354	405.57672993772746	389.56901762596283	381.70521292072084	420.57423067755155	387.2855193236627	398.15862589357374	407.8472930554039
384.30781926578254	412.3799196704756	492.6184842258216	465.44566710820766	456.6940435301785	401.7328775950708	381.24228148468814	402.16295469421186	426.7750276121405	448.9132858383765	451.6358203020865	466.89719539226644	412.1028869188457	362.94540078388866	495.6577076710971	403.5537146183428	468.26216965377995	466.0257133953015	389.34842965257803	392.64740137642866	371.02555670199	434.8147945394361	405.72288973588354	405.4667008374431	389.56901762596283	381.70521292072084	420.57423067755155	387.2421441777697	398.15862589357374	407.8472930554039
378.09535601443133	408.33370039050396	492.6184842258216	465.44566710820766	456.6940435301785	401.7328775950708	381.24228148468814	402.16295469421186	426.7750276121405	448.9132858383765	451.6358203020865	466.89719539226644	411.35089399141367	362.94540078388866	495.6577076710971	403.5537146183428	468.26216965377995	466.0257133953015	389.34842965257803	391.0682998430315	371.02555670199	434.8147945394361	405.6481030066444	405.4667008374431	389.56901762596283	370.7437024532713	420.57423067755155	387.2421441777697	398.15862589357374	407.8472930554039
377.58629611161797	408.33370039050396	492.6184842258216	465.44566710820766	448.3145860868822	401.7328775950708	379.5437075417009	402.16295469421186	424.65845528897574	448.9132858383765	451.54153101189365	466.36640666878213	411.35089399141367	362.94540078388866	495.6577076710971	403.5428209519	466.5285857152179	466.0257133953015	389.25527687276406	391.0682998430315	371.02555670199	434.41528782517025	405.6481030066444	405.4667008374431	389.56901762596283	365.8316967687209	402.3402732722817	387.2421441777697	397.7207385521486	407.8472930554039
377.58629611161797	408.33370039050396	492.3921243454806	465.44566710820766	447.3463874611971	401.7328775950708	379.5437075417009	402.16295469421186	424.3572490357718	448.9132858383765	450.98136859522083	465.4774164384304	411.35089399141367	362.94540078388866	495.6577076710971	403.5428209519	461.8333168873347	466.0257133953015	389.0397388871571	391.0682998430315	368.73673361631427	430.92470027123073	405.6481030066444	405.4667008374431	389.56901762596283	365.8316967687209	402.3402732722817	387.2421441777697	391.16615744807274	407.4556736919551
377.58629611161797	408.33370039050396	490.3668929059977	465.44566710820766	446.98857808486196	401.7328775950708	379.5437075417009	402.16295469421186	424.3572490357718	448.9132858383765	450.98136859522083	448.47312833540457	411.2700421885478	362.828560339867	495.6577076710971	403.5428209519	461.8333168873347	466.0257133953015	389.0397388871571	391.0682998430315	368.73673361631427	430.92470027123073	405.6481030066444	405.4667008374431	389.56901762596283	365.7085134368806	402.3402732722817	387.2421441777697	391.14731081320514	407.4556736919551
377.58629611161797	408.33370039050396	490.3668929059977	465.44566710820766	446.98857808486196	401.7328775950708	379.5437075417009	402.16295469421186	424.3572490357718	448.9132858383765	450.98136859522083	448.37240218146724	411.2700421885478	362.828560339867	493.1971446862512	403.44414698324226	461.8333168873347	466.0257133953015	389.0397388871571	382.34158139290105	368.73673361631427	430.92470027123073	405.4042395313061	404.87488312872904	389.56901762596283	365.3745038406278	402.3402732722817	387.2421441777697	391.0910777614239	407.4556736919551
377.271227219084	408.33370039050396	490.3668929059977	465.40500108374624	446.98857808486196	401.7328775950708	379.5437075417009	402.16295469421186	424.3572490357718	448.9132858383765	450.9507153185174	447.80738110645945	411.2700421885478	362.828560339867	493.1971446862512	403.44414698324226	461.8333168873347	465.64061450758663	389.0397388871571	382.34158139290105	368.73673361631427	430.92470027123073	405.4042395313061	404.87488312872904	389.146967957056	365.3745038406278	402.3402732722817	387.2421441777697	391.0910777614239	396.8545977602414
375.1964502829126	408.06888696960465	490.3668929059977	465.40500108374624	446.98857808486196	401.7328775950708	379.5437075417009	401.7715366333871	424.3572490357718	448.9132858383765	450.9507153185174	447.3723242591491	411.2700421885478	360.4039977389188	488.52593283073065	402.8434552588659	461.8333168873347	465.64061450758663	388.91387930933604	381.84723927102453	368.69086084485104	430.7974063413466	405.4042395313061	404.87488312872904	388.77271548090687	365.3745038406278	402.14612792965687	386.640933823927	391.07598854523707	396.8545977602414
374.4392680985227	407.80592839684897	490.3668929059977	465.40500108374624	446.98857808486196	401.7328775950708	379.5437075417009	401.7715366333871	424.3572490357718	441.660134410551	450.9507153185174	447.3723242591491	411.2700421885478	360.4039977389188	488.52593283073065	402.8434552588659	461.8333168873347	465.64061450758663	388.91387930933604	381.84723927102453	368.69086084485104	430.7974063413466	405.4042395313061	404.7749840253051	386.259148805608	365.3745038406278	402.14612792965687	386.5063204959627	391.07598854523707	380.441304529027
374.4392680985227	406.9962533102024	490.3668929059977	465.40500108374624	446.98857808486196	401.7328775950708	379.5437075417009	401.7715366333871	424.3572490357718	439.5338440544521	450.846786123317	442.30413538182097	401.01798350413736	360.4039977389188	488.1046946828808	402.8434552588659	460.7454975654039	465.64061450758663	388.7172977603405	381.1659585702758	368.19196411382416	430.7974063413466	405.4042395313061	404.7749840253051	386.259148805608	365.3745038406278	402.14612792965687	386.5063204959627	391.07598854523707	380.441304529027
374.4392680985227	406.9962533102024	490.3668929059977	465.40500108374624	446.98857808486196	401.7328775950708	374.52905232654496	401.7715366333871	424.3572490357718	439.5338440544521	448.5278096485322	440.5793320591385	400.93043929095916	356.4251667101186	488.1046946828808	402.8434552588659	460.1216354566262	465.64061450758663	388.7172977603405	381.1659585702758	368.19196411382416	430.13771925321686	405.4042395313061	404.7749840253051	386.259148805608	365.3745038406278	401.89496928567297	386.5063204959627	390.23918023772245	380.15461210021294
374.4392680985227	406.86442337641535	490.1424602860859	465.22942947998524	446.98857808486196	401.7328775950708	374.15698375780045	401.7715366333871	424.3572490357718	439.5338440544521	448.5278096485322	440.5793320591385	400.9054187071334	356.4251667101186	488.0339903472401	402.8434552588659	460.1216354566262	465.64061450758663	388.7172977603405	381.1659585702758	363.88361652797846	430.13771925321686	403.5381107326746	404.77208881664444	386.259148805608	365.18071755452024	401.89496928567297	386.5063204959627	390.23918023772245	380.15461210021294
374.4392680985227	406.86442337641535	490.1424602860859	465.22942947998524	446.82403613641577	401.4879329028655	374.15698375780045	401.7715366333871	424.3572490357718	439.5338440544521	447.9631155344596	440.5793320591385	400.9054187071334	356.4251667101186	488.0339903472401	402.8434552588659	454.0256272037291	465.64061450758663	388.7172977603405	381.1659585702758	363.88361652797846	430.13771925321686	403.5381107326746	404.38242765268586	385.5600744695507	365.18071755452024	401.89496928567297	386.5063204959627	390.23918023772245	380.1023714075378
374.4392680985227	406.86442337641535	490.1424602860859	465.22942947998524	445.6054336019172	401.4879329028655	374.15698375780045	401.7715366333871	418.7797838179099	439.5338440544521	447.9631155344596	440.5793320591385	400.8523214052457	356.4251667101186	488.0339903472401	402.7911243196809	454.0256272037291	465.64061450758663	388.5931728320349	381.1659585702758	363.88361652797846	430.13771925321686	403.5381107326746	404.38242765268586	385.5600744695507	365.18071755452024	401.587776576067	386.39327156034153	390.23918023772245	380.1023714075378
374.3341679128937	405.77889701991	489.92332000718216	465.1206056205746	445.5252836003568	400.963062709176	374.09386599943514	401.7715366333871	418.7797838179099	439.5338440544521	447.9631155344596	440.5793320591385	400.8523214052457	356.1343847846351	487.57793197027195	402.7911243196809	454.0256272037291	456.14980604002614	388.5931728320349	381.1659585702758	363.52952652330265	430.13771925321686	403.5381107326746	403.0364237910097	385.5600744695507	365.18071755452024	401.587776576067	386.39327156034153	388.44569949105414	379.8371981076388
374.3341679128937	405.77889701991	488.51982308388665	465.1206056205746	442.5415988009491	400.963062709176	369.73084135507855	401.7715366333871	418.7797838179099	429.20418953667996	447.9631155344596	440.5793320591385	400.8523214052457	356.1343847846351	483.9551612124223	402.7911243196809	454.0256272037291	456.14980604002614	388.5931728320349	381.1659585702758	363.52952652330265	430.13771925321686	400.73835977951865	402.91866377696016	385.5600744695507	365.18071755452024	401.587776576067	383.20138302738934	384.6219459760607	373.3640409475412
372.3868629551416	405.77889701991	488.51982308388665	465.08664004989714	440.1045741305594	400.963062709176	369.62448768655656	401.06758378275754	418.7797838179099	429.20418953667996	447.9631155344596	440.5793320591385	400.8523214052457	356.04530979812915	482.99111348068226	402.7911243196809	454.0256272037291	456.14980604002614	388.5931728320349	380.7618676459595	363.52952652330265	427.0333584744076	400.188398296239	402.737310466728	385.5600744695507	365.1673697834575	401.587776576067	383.20138302738934	375.00380199934875	372.8648874434173
372.1766932990389	405.77889701991	488.4451098099793	465.08664004989714	438.73653370246893	399.2170388499894	369.62448768655656	401.06758378275754	417.9399143626737	429.20418953667996	447.9631155344596	440.5793320591385	400.8523214052457	356.04530979812915	482.99111348068226	402.7911243196809	454.0256272037291	456.14980604002614	388.5931728320349	380.7618676459595	363.52952652330265	427.0333584744076	398.20030759465044	402.06656427681975	385.5600744695507	364.5745349945287	401.587776576067	382.1581331471632	374.7178906663029	372.40390505957686
370.828565460584	393.3018492311911	487.98438819365435	465.08664004989714	438.45707951273516	399.2170388499894	369.62448768655656	401.06758378275754	417.9399143626737	429.20418953667996	447.9631155344596	439.836388608281	397.5539055825419	355.9490753061672	481.36360440918816	402.55449610375416	433.33678068960785	456.14980604002614	388.5931728320349	380.7618676459595	363.52952652330265	426.6958535662907	398.20030759465044	402.06656427681975	385.5600744695507	364.5745349945287	401.5062811644575	381.9893298854798	374.7178906663029	370.0174193404574
370.828565460584	393.3018492311911	487.98438819365435	465.08664004989714	438.45707951273516	399.2170388499894	369.62448768655656	401.06758378275754	417.77260030552975	429.20418953667996	447.9631155344596	439.836388608281	397.5539055825419	353.25653620066765	481.19977755008415	402.37812153871687	427.340732462446	456.14980604002614	387.4150992289967	380.7618676459595	363.52952652330265	426.6958535662907	398.20030759465044	402.06656427681975	385.5600744695507	364.5745349945287	401.5062811644575	381.45318858731497	371.19994707580383	362.197443107003
370.828565460584	393.3018492311911	487.98438819365435	465.08664004989714	438.45707951273516	398.208838394837	369.62448768655656	401.06758378275754	417.7074232871531	429.20418953667996	447.9631155344596	439.836388608281	397.1997821677897	353.25653620066765	481.19977755008415	402.37812153871687	427.340732462446	456.14980604002614	387.4150992289967	380.4907170127501	363.52952652330265	426.0601195874627	398.20030759465044	402.06656427681975	385.5600744695507	362.99678030403265	401.5062811644575	380.26433403126236	371.19994707580383	362.197443107003
370.828565460584	393.3018492311911	487.98438819365435	464.5234331929971	438.45707951273516	398.208838394837	369.62448768655656	401.06758378275754	417.57824288470647	429.20418953667996	447.7121565939709	439.836388608281	397.1997821677897	353.1537667932786	481.19977755008415	402.37812153871687	426.1164859201934	456.14980604002614	387.4150992289967	380.4907170127501	363.485747039516	425.80786899542824	396.2925730855616	402.06656427681975	385.5600744695507	357.8917793184729	401.3707474554266	380.26433403126236	371.19994707580383	362.197443107003
370.828565460584	393.3018492311911	487.8151606964635	464.5234331929971	438.45707951273516	398.208838394837	369.62448768655656	401.06758378275754	417.57824288470647	429.20418953667996	447.7121565939709	439.836388608281	397.1997821677897	353.1537667932786	481.19977755008415	401.5379217971995	425.8292476418344	455.7256779046189	387.4150992289967	380.1871805304905	363.485747039516	425.3699854982823	396.2376659941333	401.4546712569202	385.3335528080197	357.8917793184729	400.980416315837	380.24528868942684	371.19994707580383	362.197443107003
370.828565460584	393.3018492311911	487.8151606964635	464.5234331929971	438.35387248129985	398.208838394837	369.62448768655656	396.565790808726	417.57824288470647	429.20418953667996	447.7121565939709	437.0132319185875	397.14975429135836	353.1537667932786	481.19977755008415	400.9491251716835	425.8292476418344	455.17979453266844	387.4150992289967	380.1871805304905	363.44493240223136	425.3699854982823	396.2376659941333	401.4546712569202	385.3335528080197	357.8917793184729	400.8405907118903	380.24528868942684	370.6870930575999	361.7334858109807
370.7118841332725	393.3018492311911	487.7497778639528	464.5234331929971	437.9998033120047	397.6519458113792	369.62448768655656	396.565790808726	417.57824288470647	429.20418953667996	447.7121565939709	437.0132319185875	393.3115528364713	351.1812646956712	481.19977755008415	400.9491251716835	425.8292476418344	455.17979453266844	387.4150992289967	380.1871805304905	363.44493240223136	414.81513228691045	396.1462069393216	399.9500323617074	385.3335528080197	355.92042288399904	400.61000019537875	379.30331783860015	370.6870930575999	361.7334858109807
370.7118841332725	391.18270670276144	487.7497778639528	464.5234331929971	437.9998033120047	397.6519458113792	369.4267625762777	396.564420544771	417.57824288470647	428.44194569672413	447.59813590031166	436.9270610896824	393.3115528364713	351.1812646956712	481.19977755008415	400.9491251716835	425.8292476418344	452.67223560608966	387.4150992289967	380.1871805304905	363.44493240223136	414.81513228691045	395.4845160046921	399.9500323617074	374.63493157428127	355.830513899653	400.61000019537875	379.30331783860015	370.6870930575999	361.7334858109807
370.7118841332725	391.18270670276144	487.7497778639528	464.5234331929971	437.9998033120047	397.6519458113792	369.4267625762777	396.564420544771	417.57824288470647	425.6961913698375	447.59813590031166	436.507885340925	393.22146270588166	351.1371357794736	481.19977755008415	400.9491251716835	425.8292476418344	448.2634509999178	387.4150992289967	379.9629482312403	363.44493240223136	414.81513228691045	395.4845160046921	399.9500323617074	374.63493157428127	355.830513899653	400.39963627200547	379.2541979494597	370.6870930575999	361.7334858109807
370.7118841332725	391.18270670276144	487.7497778639528	464.5234331929971	437.9998033120047	397.6519458113792	369.4267625762777	396.564420544771	417.57824288470647	425.2924415438942	447.59813590031166	436.507885340925	393.22146270588166	351.1371357794736	481.19977755008415	400.9491251716835	425.8292476418344	448.2634509999178	387.34656000749465	379.9629482312403	363.4382659525823	414.81513228691045	395.41359088795537	399.9500323617074	374.63493157428127	355.82572273920766	400.14282808293143	379.2541979494597	370.6870930575999	361.7334858109807
370.7118841332725	391.18270670276144	487.7497778639528	464.5234331929971	437.9998033120047	397.6519458113792	369.4267625762777	396.5315823198566	417.57824288470647	425.2924415438942	447.59813590031166	436.507885340925	392.96294639303744	351.1371357794736	481.19977755008415	400.9491251716835	424.2954815042556	448.2634509999178	387.34656000749465	379.9629482312403	363.43204459634285	414.81513228691045	395.41359088795537	399.9500323617074	374.63493157428127	355.82572273920766	397.26295279509526	379.2541979494597	370.6870930575999	361.7334858109807
370.7118841332725	391.0366132905137	487.7497778639528	464.13272104466705	437.9998033120047	397.6519458113792	362.0971387890295	396.5315823198566	417.45821202908587	425.2924415438942	447.59813590031166	434.1375224265966	391.5085203537328	351.1371357794736	481.19977755008415	400.9491251716835	424.2954815042556	448.2634509999178	387.34656000749465	379.72589836030306	363.43204459634285	414.11028354105935	393.78740541923423	399.9500323617074	374.63493157428127	355.82572273920766	396.30754016581693	374.1229732171115	370.61741607104057	361.4605835650181
370.7118841332725	391.0102304470201	487.7497778639528	463.85251812323696	437.9998033120047	397.6519458113792	362.0971387890295	396.5315823198566	417.45821202908587	425.2924415438942	447.59813590031166	432.9906398053391	391.5085203537328	350.2913551803247	481.19977755008415	400.84109116332115	424.12216656440387	448.2634509999178	387.34656000749465	379.72589836030306	363.43204459634285	414.11028354105935	393.78740541923423	399.5843371837264	374.63493157428127	355.82572273920766	396.03717318596136	367.0424694858803	370.61741607104057	361.4605835650181
367.9140137874142	391.0102304470201	487.7497778639528	460.1552260048874	437.9998033120047	397.6519458113792	362.0971387890295	396.5315823198566	417.45821202908587	421.95829359209813	446.2497189539732	432.9906398053391	391.5085203537328	350.2913551803247	481.19977755008415	400.84109116332115	424.12216656440387	447.8164545745153	386.93909994620947	379.59374797964875	363.43204459634285	413.9805257108786	393.78740541923423	399.1288095170447	374.63493157428127	355.82572273920766	395.85841611559897	367.0424694858803	369.29828443347657	361.4605835650181
367.9140137874142	389.9358196059489	487.7497778639528	460.1552260048874	437.9998033120047	397.37640787199496	362.0971387890295	396.38102637126093	417.45821202908587	398.9640203459446	445.54299564143344	432.9906398053391	391.5085203537328	350.22858549382255	481.19977755008415	400.84109116332115	424.12216656440387	447.8164545745153	386.93909994620947	379.18249978576273	363.43204459634285	413.9805257108786	393.78740541923423	399.1288095170447	374.63493157428127	355.82572273920766	395.85841611559897	367.0424694858803	369.29828443347657	361.4605835650181
367.9140137874142	389.9358196059489	487.7497778639528	434.82443020685855	437.9512278771943	397.37640787199496	362.0971387890295	396.38102637126093	417.45821202908587	398.13540292310154	445.16501610566917	432.9906398053391	391.5085203537328	350.22858549382255	481.19977755008415	400.84109116332115	423.9216895336196	447.8164545745153	386.93909994620947	379.18249978576273	363.43204459634285	413.9805257108786	393.78740541923423	399.1288095170447	374.39018833969305	355.82572273920766	395.85841611559897	366.684724556998	369.29828443347657	361.4605835650181
364.1497063600505	389.9358196059489	487.7497778639528	434.82443020685855	437.9512278771943	397.37640787199496	362.0971387890295	396.38102637126093	417.4011473174219	398.13540292310154	445.16501610566917	432.9906398053391	391.385076536955	350.22858549382255	481.19977755008415	400.84109116332115	423.9216895336196	447.06757524366117	386.93909994620947	378.5285689781726	363.43204459634285	413.9805257108786	389.72390887087704	399.1288095170447	374.2093640210325	355.7068775307126	395.5166925448341	366.684724556998	369.05863502083395	361.4605835650181
364.1497063600505	386.4055993680051	482.464413597576	434.82443020685855	437.9512278771943	397.37640787199496	362.0971387890295	396.38102637126093	417.4011473174219	398.13540292310154	445.16501610566917	432.9906398053391	391.385076536955	350.20156349186175	481.19977755008415	399.93375672929886	423.9216895336196	447.06757524366117	386.93909994620947	375.82718135114527	363.43204459634285	413.9805257108786	389.72390887087704	399.1288095170447	374.2093640210325	355.683484068263	394.09892320894915	366.45942205271774	369.05863502083395	361.4455894047632
364.1497063600505	386.4055993680051	482.464413597576	434.82443020685855	437.9512278771943	397.32609061668205	362.0971387890295	395.9602134589554	416.969915717643	397.77290116447375	445.16501610566917	432.9906398053391	391.3054695045191	348.6884129947211	481.19977755008415	399.4092558575939	423.9216895336196	447.06757524366117	386.93909994620947	372.8343395016543	362.4369941061264	413.9805257108786	388.02934386326	399.1288095170447	374.2093640210325	355.683484068263	393.61677850090416	366.45942205271774	369.05863502083395	361.4455894047632
364.06093846387444	386.4055993680051	475.24919383983024	434.82443020685855	437.903121269303	397.32609061668205	362.0896643487931	395.9602134589554	416.969915717643	396.50593950261896	445.16501610566917	432.9906398053391	391.1417708543738	348.32483961107073	478.921480336665	399.4092558575939	422.3446140117412	447.06757524366117	386.93909994620947	372.8343395016543	362.4369941061264	413.9805257108786	388.02934386326	393.5695281293311	374.2093640210325	355.683484068263	393.38969000230514	366.45942205271774	369.05863502083395	361.4455894047632
364.06093846387444	386.0645555123611	475.24919383983024	434.82443020685855	437.903121269303	397.32609061668205	362.0896643487931	395.9602134589554	416.969915717643	396.50593950261896	433.6956274781724	432.12415623804077	391.1417708543738	348.32483961107073	478.921480336665	399.4092558575939	422.3446140117412	447.06757524366117	386.93909994620947	372.8343395016543	358.8548876461015	401.4227867464426	388.02934386326	393.5695281293311	374.18775505958115	353.40096516404105	389.1105707640242	366.45942205271774	369.05863502083395	361.4455894047632
364.06093846387444	386.0645555123611	475.24919383983024	434.82443020685855	437.903121269303	397.26882739696214	361.89313957497114	395.9602134589554	416.969915717643	396.50593950261896	431.14859300963064	432.12415623804077	391.1417708543738	348.32483961107073	478.921480336665	399.4092558575939	422.3446140117412	447.06757524366117	386.7496609353538	372.8343395016543	358.8548876461015	401.4227867464426	379.84817076051854	393.5695281293311	369.2774330372482	353.40096516404105	389.1105707640242	366.45942205271774	366.13236330509744	361.28657874257044
364.06093846387444	386.0645555123611	475.24919383983024	434.29980029127705	437.342205733063	397.26882739696214	361.8648895624184	395.9602134589554	416.969915717643	396.50593950261896	430.4577304734855	430.3231911050186	391.1417708543738	348.32483961107073	478.921480336665	399.4092558575939	422.3446140117412	447.06757524366117	386.7496609353538	371.8400229284835	358.2934250957584	401.4227867464426	379.84817076051854	393.5695281293311	368.62213368999477	353.40096516404105	389.1105707640242	365.6092053940743	366.0233324426132	361.28657874257044
364.06093846387444	386.0645555123611	475.24919383983024	434.29980029127705	437.0934545217958	397.26882739696214	361.8648895624184	395.11880062231967	416.969915717643	396.50593950261896	429.7335352135246	427.5478008872576	391.1417708543738	348.32483961107073	478.921480336665	395.47391770912793	422.3446140117412	447.06757524366117	383.54704432000307	371.8400229284835	358.2934250957584	400.8654997831369	375.68525347086313	393.5695281293311	368.62213368999477	353.40096516404105	389.1090776333617	365.6092053940743	365.96187596740873	359.981813035724
363.39774540569164	386.0645555123611	474.58564381726103	434.29980029127705	437.0934545217958	397.1985694564978	361.8648895624184	394.74852212740865	416.969915717643	396.50593950261896	429.7335352135246	427.1119095215329	390.3037612036176	348.32483961107073	478.921480336665	394.86840617074665	422.3446140117412	447.06757524366117	383.54704432000307	371.8400229284835	358.2934250957584	400.8654997831369	375.68525347086313	388.1451955820474	368.62213368999477	353.40096516404105	388.98544929701154	365.6092053940743	365.96187596740873	358.68092219826633
363.39774540569164	386.02873381840067	474.58564381726103	434.2322700272616	436.5236191289158	397.13484393713827	361.8648895624184	394.74852212740865	416.969915717643	396.50593950261896	429.17594241005236	425.7728471254822	390.3037612036176	348.32483961107073	478.921480336665	394.86840617074665	422.3446140117412	447.06757524366117	383.54704432000307	371.8400229284835	358.2934250957584	400.8654997831369	375.30226855044583	387.83818323036564	368.47717620457547	353.40096516404105	381.5390867699733	365.3559907141894	365.96187596740873	358.68092219826633
363.39774540569164	386.02873381840067	474.5707482795889	434.2322700272616	436.5236191289158	396.2503411918972	361.8648895624184	394.4572173651749	416.969915717643	396.50593950261896	428.41547434348513	425.7728471254822	389.9528629906945	347.9356649221166	478.921480336665	394.86840617074665	422.3446140117412	447.06757524366117	381.9686031058055	371.8400229284835	358.2545385777488	400.8654997831369	375.30226855044583	387.61529662610576	368.47717620457547	353.40096516404105	381.5390867699733	365.3559907141894	365.96187596740873	358.68092219826633
350.7467061358436	386.02873381840067	474.5707482795889	433.71164217591104	436.5236191289158	396.2503411918972	361.8648895624184	390.62225234368407	416.969915717643	396.0549308780151	428.41547434348513	425.7728471254822	389.9528629906945	347.9356649221166	478.921480336665	394.86840617074665	418.15570213230455	445.4027722428929	381.8663463651445	371.8400229284835	358.25394776667144	400.8654997831369	375.24189731960087	387.61529662610576	368.47717620457547	353.40096516404105	381.5390867699733	364.2805332550093	365.9130500848428	358.68092219826633
350.7467061358436	384.10164882639674	474.5707482795889	433.71164217591104	436.2920561688603	396.2503411918972	361.8648895624184	390.19275235390796	416.969915717643	395.2642521390745	428.41547434348513	425.7728471254822	389.9528629906945	347.9356649221166	473.31918749379383	394.86840617074665	417.2489865387142	445.4027722428929	381.8663463651445	366.4214042701477	358.25394776667144	398.11159034762045	375.24189731960087	387.61529662610576	368.4757663595473	353.40096516404105	381.5390867699733	364.2805332550093	365.9130500848428	357.47708913854586
350.7467061358436	384.10164882639674	474.5707482795889	433.71164217591104	436.2920561688603	396.2503411918972	361.8236182982459	390.15947927291046	416.969915717643	391.4335002380085	428.41547434348513	425.25276970930315	389.9528629906945	347.9356649221166	473.31918749379383	394.86840617074665	417.2489865387142	445.4027722428929	381.8663463651445	366.4214042701477	355.64063623556626	398.11159034762045	375.24189731960087	387.61529662610576	368.4757663595473	353.40096516404105	381.5390867699733	364.2805332550093	365.9130500848428	357.36257235335097
350.7467061358436	384.10164882639674	474.5707482795889	433.71164217591104	436.2920561688603	396.2503411918972	361.8236182982459	390.02819199272335	416.969915717643	391.4335002380085	428.18960799813567	425.25276970930315	389.9528629906945	347.9356649221166	473.31918749379383	394.42306037969894	417.2489865387142	445.4027722428929	378.64500822284003	366.4214042701477	355.6077262334725	398.11159034762045	375.24189731960087	387.61529662610576	368.4757663595473	353.40096516404105	381.4953574769289	364.2805332550093	365.9130500848428	357.34054756488587
350.73563833533655	380.39226543753506	474.21220684495495	433.71164217591104	436.2920561688603	396.2503411918972	360.6429064192379	390.02819199272335	416.969915717643	391.4335002380085	428.18960799813567	425.25276970930315	389.9528629906945	347.88119094290033	473.31918749379383	394.42306037969894	417.2489865387142	443.2478574586179	378.64500822284003	365.73896518361363	355.6077262334725	398.11159034762045	375.24189731960087	387.61529662610576	368.4757663595473	353.40096516404105	381.1483049539123	364.2805332550093	365.687248997506	357.34054756488587
350.67443590082036	380.39226543753506	474.21220684495495	433.1654366919141	436.2920561688603	395.99040250335906	360.58809886983886	389.7499753615516	416.969915717643	391.4335002380085	427.40614229079364	425.25276970930315	389.9528629906945	347.84063902821345	473.31918749379383	394.42306037969894	417.2489865387142	443.2478574586179	378.64500822284003	365.73896518361363	355.6077262334725	398.11159034762045	374.8415748359087	387.61529662610576	368.4757663595473	353.40096516404105	381.1483049539123	364.20891736866633	365.687248997506	357.34054756488587
350.67443590082036	380.3411349327777	472.31017644115514	433.1654366919141	436.2920561688603	391.3671077362895	360.58809886983886	389.03696553907713	416.969915717643	384.17649978887874	427.40614229079364	422.9868354622284	389.9528629906945	347.84063902821345	473.31918749379383	394.42306037969894	404.50250511973746	442.5594804574339	378.64500822284003	365.73896518361363	353.1613900177037	398.11159034762045	374.8415748359087	387.61529662610576	368.09560444715663	353.37501482853645	380.7147299128534	364.20891736866633	364.9734351406287	357.34054756488587
350.67443590082036	380.3411349327777	465.8367629005238	433.1654366919141	436.2920561688603	391.08334841800433	360.58809886983886	389.03696553907713	416.969915717643	384.17649978887874	427.40614229079364	422.9868354622284	389.785836390709	347.84063902821345	473.31918749379383	389.63449243153275	404.50250511973746	442.5594804574339	378.4739134233394	365.73896518361363	353.1613900177037	398.11159034762045	374.8415748359087	387.61529662610576	368.09560444715663	353.37501482853645	380.7147299128534	362.14894629744583	364.90363284105865	357.34054756488587
350.6208249443623	380.3411349327777	465.8367629005238	433.1654366919141	436.2920561688603	391.08334841800433	360.58809886983886	389.03696553907713	416.969915717643	384.17649978887874	427.40614229079364	422.9641687737959	389.785836390709	344.80321909735704	473.31918749379383	389.63449243153275	404.50250511973746	441.7226183538166	376.0337517410657	365.73896518361363	353.1613900177037	396.485777512651	374.8415748359087	387.61529662610576	367.8718980213705	353.37501482853645	380.7147299128534	362.14894629744583	364.90363284105865	357.31394221224474
350.6208249443623	380.3411349327777	465.8367629005238	433.1654366919141	436.2920561688603	387.7024994895754	360.58809886983886	389.03696553907713	416.969915717643	384.17649978887874	427.40614229079364	422.9641687737959	384.0231681610396	344.80321909735704	473.31918749379383	388.9222469883527	404.50250511973746	441.7226183538166	374.51292747252415	365.73896518361363	353.1260715057936	395.96518950891243	374.71578689732536	387.61529662610576	367.8718980213705	353.03477919911654	377.73226123938457	362.14894629744583	364.90363284105865	356.60067383944886
350.6208249443623	380.30605508694214	465.8367629005238	433.1654366919141	436.2673143988269	387.7024994895754	360.56037597399563	389.03696553907713	416.969915717643	384.01469021351863	423.7199393718376	422.9641687737959	384.0231681610396	344.80321909735704	473.31918749379383	388.9222469883527	404.50250511973746	441.7226183538166	374.51292747252415	365.73896518361363	346.6173496184824	395.78884367471403	374.6624466722595	387.61529662610576	367.8181845567005	352.51307093627406	377.73226123938457	361.09714992941963	364.7970623573609	356.56966733343984
350.6208249443623	378.5866252722377	465.8367629005238	433.1654366919141	436.2673143988269	387.7024994895754	360.04064152830097	389.03696553907713	412.60445386231225	384.0033155067347	423.7199393718376	421.4606393032117	384.0231681610396	344.80321909735704	473.31918749379383	388.9222469883527	404.50250511973746	441.7226183538166	374.3214836444366	365.73896518361363	346.57394970894956	395.78884367471403	374.37503181407186	386.90568661201075	363.5501941826205	350.9771746655118	377.7053563607491	361.04562094648816	364.7970623573609	356.56966733343984
350.6208249443623	378.3674448464359	465.8367629005238	433.1654366919141	436.2673143988269	387.6139095662654	358.58347806239726	389.03696553907713	412.60445386231225	383.8643138855689	423.7199393718376	421.4606393032117	376.46085767610555	344.80321909735704	473.31918749379383	388.0379246182539	404.50250511973746	441.7226183538166	374.253788694657	365.73896518361363	346.57394970894956	395.78884367471403	374.37503181407186	386.90568661201075	363.5501941826205	350.76169741173135	377.17682817922747	361.04562094648816	364.7970623573609	356.56966733343984
350.6208249443623	378.3674448464359	465.8367629005238	433.1654366919141	436.2673143988269	387.6139095662654	352.78908670288286	389.03696553907713	412.60445386231225	383.8643138855689	423.7199393718376	421.4606393032117	376.46085767610555	344.25677922755773	470.6591744876867	387.92496571115464	404.0418533226439	441.7226183538166	374.253788694657	365.73896518361363	346.57394970894956	395.50113850407155	374.37503181407186	386.90568661201075	363.5501941826205	350.65975682823415	377.17682817922747	352.38471849755075	364.7970623573609	356.56966733343984
350.6208249443623	378.3674448464359	465.8367629005238	433.0777842463139	432.3799103124802	387.6139095662654	352.78908670288286	389.03696553907713	412.60445386231225	383.8643138855689	423.7199393718376	421.0592085381398	376.46085767610555	344.25677922755773	470.6591744876867	387.92496571115464	404.0418533226439	441.7226183538166	374.253788694657	365.73896518361363	346.57394970894956	395.50113850407155	374.2983246840008	386.90568661201075	363.26913000034267	350.5852580067855	377.17682817922747	352.38471849755075	364.14976341345135	356.56966733343984
350.5326840357759	374.0543203583447	465.8367629005238	433.0777842463139	432.3799103124802	387.6139095662654	352.78908670288286	389.03696553907713	411.86747670653386	383.8643138855689	423.7199393718376	419.07295614833237	376.46085767610555	344.25677922755773	470.6591744876867	387.82510361157085	404.0418533226439	441.7226183538166	371.5861290928572	365.73896518361363	346.49997596058677	395.50113850407155	374.2983246840008	386.90568661201075	363.2598056447391	350.5852580067855	377.17682817922747	352.2860458593379	364.14976341345135	356.3308375601359
350.5326840357759	373.9271496529809	465.8367629005238	433.0777842463139	432.0833118879178	387.5425852893659	352.78908670288286	388.8603795671693	411.86747670653386	381.55386869901736	423.25396074733703	419.07295614833237	376.3751857219893	342.3680599698107	470.6591744876867	387.4557837976688	404.0418533226439	441.7226183538166	371.5413272145236	365.543240482796	346.49997596058677	395.50113850407155	374.2983246840008	386.7687738937799	363.2598056447391	350.5852580067855	377.17682817922747	352.2704429121631	360.828010159433	356.270734181575
348.7318405309467	373.8128063752428	465.299550755501	432.3509870075318	432.0833118879178	387.5425852893659	351.12478411284906	388.6119736638419	411.86747670653386	375.84985039580886	423.25396074733703	403.57003516420406	376.3751857219893	342.3680599698107	470.6591744876867	387.4557837976688	404.0418533226439	441.7226183538166	371.5413272145236	365.543240482796	346.49997596058677	388.8348381092143	374.2983246840008	386.7687738937799	363.2134327663775	350.54413603344216	377.17682817922747	352.2704429121631	360.58396592466204	356.270734181575
348.7318405309467	373.8128063752428	465.299550755501	431.2437671907709	432.0833118879178	387.5425852893659	350.97988560263656	388.5163667349031	411.86747670653386	375.84985039580886	422.8161635270493	403.57003516420406	376.3751857219893	342.33572382526444	470.6591744876867	387.1001660877381	395.54295185119054	441.7226183538166	371.5413272145236	365.543240482796	346.3752386346383	388.8348381092143	374.11724551558	386.7687738937799	363.2134327663775	349.26525230972027	377.1131989909218	352.2704429121631	360.1342766583457	356.270734181575
348.6224825891841	373.0574305981682	465.299550755501	431.1174190585174	432.0833118879178	387.5425852893659	350.80712749649064	388.5163667349031	411.7897286381676	375.5759995002465	422.8161635270493	403.1206637432825	376.2532321236157	342.2474189085961	470.2053398544972	387.1001660877381	392.41593655774267	441.7226183538166	371.5413272145236	365.543240482796	346.3752386346383	388.8348381092143	374.11724551558	386.7687738937799	363.1725593507766	349.1293458728618	377.1131989909218	352.2290621215387	360.1342766583457	356.270734181575
348.6224825891841	373.04625448944904	465.299550755501	431.1174190585174	432.0833118879178	387.5369500177834	350.6256443144224	388.5163667349031	411.7897286381676	375.5759995002465	422.8161635270493	403.1206637432825	376.2532321236157	342.2474189085961	470.2053398544972	387.1001660877381	392.2691270177962	441.7226183538166	371.5413272145236	365.543240482796	346.3752386346383	388.8348381092143	371.92455853329164	386.7687738937799	363.1725593507766	349.1293458728618	377.1131989909218	352.2290621215387	360.1342766583457	356.270734181575
348.6224825891841	373.04625448944904	465.299550755501	431.1174190585174	432.0833118879178	384.742352933599	350.6256443144224	388.5163667349031	409.85693848386745	375.5759995002465	422.8161635270493	403.1206637432825	376.0897624745018	342.2474189085961	470.2053398544972	387.1001660877381	392.1504143016871	441.7226183538166	371.5413272145236	365.543240482796	346.2924352473709	388.8348381092143	371.7892696152179	386.1404777873487	363.1725593507766	348.73047684897733	376.91358554866497	352.2290621215387	359.57562547619557	355.51077404765783
348.6224825891841	373.04625448944904	465.299550755501	430.4137777668729	432.0833118879178	384.2955329878596	350.58254931997	375.0603537169836	409.85693848386745	375.5759995002465	422.8161635270493	403.1206637432825	376.0897624745018	342.2474189085961	469.6090558229149	387.1001660877381	392.1504143016871	441.7226183538166	371.5413272145236	365.543240482796	346.2924352473709	388.2427800145415	371.7526652547566	386.1404777873487	363.1725593507766	348.73047684897733	376.91358554866497	352.0554987441003	359.57562547619557	355.38173047345373
348.6224825891841	373.00385887473715	465.299550755501	430.4137777668729	432.0833118879178	384.2955329878596	350.58254931997	375.0603537169836	409.85693848386745	375.5759995002465	422.8161635270493	402.86241009518875	376.0897624745018	342.22686142711666	469.6090558229149	387.1001660877381	392.1504143016871	441.7226183538166	371.5413272145236	365.543240482796	346.2924352473709	388.2427800145415	371.7526652547566	385.89186692234256	363.0892570717148	344.68194266321893	376.5339099165474	352.0554987441003	359.57562547619557	355.38173047345373
348.1010674086854	373.00385887473715	465.299550755501	430.2567315726537	432.0833118879178	384.2955329878596	350.58241213226	375.0603537169836	409.85693848386745	375.26898080492674	421.7975770282304	402.3439479476723	376.0897624745018	342.22125305206816	469.6090558229149	387.0600882653647	391.8431497187237	441.7226183538166	371.5413272145236	365.543240482796	346.2924352473709	388.2427800145415	371.63498245825633	385.89186692234256	363.0892570717148	344.68194266321893	376.5339099165474	352.0554987441003	359.5556706910182	355.38173047345373
348.1010674086854	371.8994367359943	465.299550755501	429.64024536231045	432.0833118879178	383.51461638225476	350.58241213226	375.05292540875854	409.62698460387014	375.26898080492674	421.7975770282304	402.3439479476723	376.0897624745018	341.80296582750464	468.9021509980777	387.0600882653647	391.8431497187237	441.7226183538166	371.5413272145236	365.543240482796	346.2924352473709	388.2427800145415	366.0164598299193	385.89186692234256	363.0892570717148	344.68194266321893	376.5339099165474	352.0554987441003	359.5556706910182	355.38173047345373
348.1010674086854	371.8994367359943	465.299550755501	429.64024536231045	432.0833118879178	383.51461638225476	350.58241213226	375.05292540875854	409.62698460387014	375.26898080492674	421.7975770282304	402.3439479476723	376.0897624745018	341.80296582750464	468.9021509980777	387.0600882653647	391.8431497187237	441.7226183538166	371.5136302241918	365.543240482796	346.1273866322434	388.2427800145415	364.01989017214873	385.89186692234256	363.0892570717148	344.68194266321893	376.5339099165474	352.0554987441003	358.93494942452406	355.38173047345373
348.1010674086854	371.8330838540456	465.299550755501	429.64024536231045	432.0833118879178	383.51461638225476	350.58241213226	375.05292540875854	409.5295177744199	375.26898080492674	421.7975770282304	402.3439479476723	376.0897624745018	341.80296582750464	468.88653372839747	387.0600882653647	391.8431497187237	440.6338530568768	371.5136302241918	365.543240482796	346.1273866322434	387.2262628509487	364.01989017214873	385.89186692234256	363.0892570717148	344.64589606780527	376.5339099165474	352.0554987441003	357.26054152861093	355.2974112059001
348.1010674086854	371.8330838540456	465.299550755501	429.64024536231045	432.0833118879178	383.51461638225476	349.6177229506921	375.0034265915178	408.9590042253064	375.26898080492674	421.7975770282304	396.03376968474635	376.0897624745018	341.80296582750464	465.1412815459013	387.0600882653647	391.8431497187237	440.3468670393823	370.30690027305405	365.543240482796	343.8563756354312	387.2262628509487	364.01989017214873	385.8068987824066	362.87061713789853	344.62408759906566	376.5339099165474	351.91885262972045	357.26054152861093	355.2974112059001
348.1010674086854	365.9104069748802	465.299550755501	429.64024536231045	432.0833118879178	383.51461638225476	349.4618358328572	375.0034265915178	408.8232922592499	375.26898080492674	421.48534504473565	396.03376968474635	376.04135332196574	340.8902584547028	464.6745277223711	382.56332108435066	391.8431497187237	440.3468670393823	370.30690027305405	364.1082453556476	343.8563756354312	387.2262628509487	364.01989017214873	385.8068987824066	362.1995728306566	344.62408759906566	376.5339099165474	351.91885262972045	357.26054152861093	355.2974112059001
348.0963894186416	365.9104069748802	465.299550755501	424.2436928615563	429.9824092545472	383.51461638225476	348.9523378540802	374.588012355724	408.8232922592499	374.66884604048806	421.48534504473565	396.03376968474635	376.04135332196574	340.84595135498535	464.6745277223711	382.56332108435066	391.8431497187237	440.3468670393823	370.30690027305405	364.1082453556476	343.8563756354312	387.2262628509487	364.01989017214873	385.8068987824066	362.19467509582495	344.62408759906566	371.26420906161064	351.77115258911994	357.26054152861093	353.3784702319074
348.05066295595157	365.9104069748802	465.1819798958329	416.10025920993735	428.3724106200391	383.51461638225476	348.9523378540802	374.588012355724	408.8232922592499	374.66884604048806	421.48534504473565	396.03376968474635	376.04135332196574	340.84595135498535	464.6745277223711	382.1097360048507	391.4278532482385	440.3468670393823	370.30690027305405	364.1082453556476	343.6223584358375	387.2262628509487	364.01989017214873	385.36134694021547	362.012301517859	344.62408759906566	371.23963610079943	351.77115258911994	354.6287147321584	353.3784702319074
348.05066295595157	365.9104069748802	464.9796831313051	415.90413521678687	428.3724106200391	383.51461638225476	348.9523378540802	374.588012355724	408.15664492905125	374.66884604048806	421.48534504473565	396.03376968474635	376.04135332196574	340.84595135498535	464.6745277223711	382.1097360048507	386.6907241736898	440.3468670393823	370.21924003184057	363.7887302649363	343.6223584358375	383.62677165409235	358.8409232191759	385.36134694021547	362.012301517859	344.62408759906566	370.0791520282912	351.77115258911994	354.4991394038783	353.3784702319074
348.00886442828255	362.44738712823425	464.9796831313051	415.90413521678687	428.3724106200391	383.51461638225476	348.9523378540802	374.588012355724	406.8040194638843	374.1555419809782	421.48534504473565	396.03376968474635	376.04135332196574	340.84595135498535	463.7617333348253	382.1097360048507	386.6410598210404	440.3468670393823	368.45677922073577	363.349714952685	343.25606701964034	383.62677165409235	358.8409232191759	385.1658802489446	361.8088662428222	344.55232285872336	368.3781081790428	351.77115258911994	353.0477489493571	353.3784702319074
348.00886442828255	362.44738712823425	464.9796831313051	415.90413521678687	428.3724106200391	383.51461638225476	348.9523378540802	374.588012355724	406.8040194638843	374.1555419809782	413.95483121635164	396.03376968474635	376.04135332196574	340.70886485476456	463.7617333348253	382.1097360048507	386.62923636657047	440.3468670393823	368.45677922073577	362.013478945735	343.25606701964034	383.62677165409235	358.8409232191759	385.1658802489446	361.5716572585338	344.55232285872336	367.5036328759022	351.77115258911994	353.0477489493571	353.3784702319074
348.00886442828255	362.44738712823425	464.9796831313051	415.90413521678687	427.8061833515708	383.51461638225476	348.9523378540802	374.588012355724	406.8040194638843	374.1555419809782	413.95483121635164	395.4062396959451	376.04135332196574	340.03344012457586	462.34194559453664	382.1097360048507	386.57475571921725	439.5925609275273	368.45129488961777	362.013478945735	342.4688318334387	383.62677165409235	358.7757582232912	385.16213674517417	361.5716572585338	342.8745681914883	367.5036328759022	348.80692225356495	353.0477489493571	353.3784702319074
346.45726769632597	362.33123705237335	464.533784805584	415.90413521678687	427.7689756569412	383.0458609704302	348.9523378540802	370.8850625381658	406.8040194638843	372.6800404301136	413.95483121635164	395.4062396959451	376.04135332196574	340.03344012457586	462.0584261944219	382.1097360048507	386.57475571921725	439.5925609275273	368.45129488961777	359.65246470137544	342.4688318334387	383.62677165409235	358.7757582232912	381.97812620580316	361.4364525134496	342.8745681914883	367.1954815624722	348.80692225356495	353.0477489493571	353.3784702319074
345.96949583479346	362.09378756109453	464.533784805584	415.90413521678687	427.7689756569412	381.21252451465665	348.9523378540802	370.8850625381658	406.8040194638843	372.6800404301136	413.39767953758684	395.4062396959451	376.04135332196574	340.03344012457586	462.0584261944219	382.1097360048507	386.57475571921725	437.4659625082882	368.45129488961777	359.65246470137544	342.4688318334387	383.62677165409235	358.7757582232912	377.2246468746639	361.34040166917697	342.19645634445817	365.7771741606789	348.55388038359496	350.7215199577315	353.3784702319074
345.7672065676481	362.09378756109453	464.335916424963	415.59264841940796	427.7689756569412	381.21252451465665	348.933424953712	370.8850625381658	406.8040194638843	372.55331631222634	412.64338376064194	395.4062396959451	375.35935519503016	340.03344012457586	462.0584261944219	381.71591683361873	384.8812860111524	437.4659625082882	368.45129488961777	359.65246470137544	342.4688318334387	383.62677165409235	358.7757582232912	377.2246468746639	361.34040166917697	342.19645634445817	365.7771741606789	348.55388038359496	350.7215199577315	353.3784702319074
345.73979466169493	362.09378756109453	464.335916424963	415.59264841940796	427.7689756569412	381.21252451465665	348.933424953712	370.53626614436894	406.61007937031593	370.8385097997267	412.64338376064194	395.4062396959451	365.12890506611745	340.03344012457586	462.0584261944219	381.71591683361873	384.8812860111524	437.4659625082882	368.445566970607	359.65246470137544	342.4688318334387	383.4582451020421	358.7757582232912	377.2246468746639	361.34040166917697	342.1668632979978	363.60950304365025	348.55388038359496	350.70511322308903	353.3784702319074
345.73979466169493	362.0904734746751	462.5522591613565	415.59264841940796	424.41362126342244	381.21252451465665	348.933424953712	370.53626614436894	406.61007937031593	370.7697477592775	412.64338376064194	395.4062396959451	365.12890506611745	339.9503004341243	462.0584261944219	381.71591683361873	384.2775265412174	437.4659625082882	367.08885695985555	359.43147681783927	342.4688318334387	383.19748165191425	358.3489001150612	377.2246468746639	361.2178557777694	342.1668632979978	363.60950304365025	348.55388038359496	350.70511322308903	351.02198654824565
345.73979466169493	362.0904734746751	462.5522591613565	415.59264841940796	424.41362126342244	381.05373264674915	348.933424953712	370.53626614436894	406.61007937031593	370.7697477592775	412.64338376064194	395.4062396959451	365.12890506611745	339.9503004341243	462.0584261944219	381.44866145687377	384.2625582784591	437.4659625082882	367.08885695985555	359.43147681783927	342.4688318334387	383.07970274380904	358.3489001150612	377.18102279078545	361.2178557777694	342.1668632979978	363.60950304365025	348.5149725728313	350.70511322308903	351.02198654824565
345.73979466169493	362.0904734746751	462.5522591613565	415.59264841940796	424.23025077849184	381.05373264674915	348.68389149200334	370.53626614436894	406.61007937031593	370.7697477592775	411.95167413402544	395.4062396959451	365.12890506611745	339.9503004341243	462.0584261944219	381.1253056238626	384.2625582784591	437.4659625082882	367.08885695985555	359.43147681783927	342.4688318334387	383.07970274380904	358.3469668074143	377.1414537123313	361.0380116853843	342.1668632979978	361.3562280580805	348.5149725728313	350.70511322308903	351.02198654824565
345.66940131386366	362.00321684947886	462.5522591613565	415.59264841940796	424.23025077849184	381.05373264674915	348.5962398165493	370.53626614436894	406.61007937031593	370.49464898512207	411.95167413402544	395.4062396959451	365.12890506611745	339.9503004341243	462.0584261944219	381.1253056238626	384.22765277629657	437.4659625082882	366.8881472372703	359.43147681783927	342.4688318334387	383.07970274380904	358.3469668074143	377.12931916867836	360.9455932748676	342.11574808619446	361.3562280580805	348.41240352549755	350.6453279628023	351.02198654824565
342.87446110996444	360.95474542530593	462.52863352890506	415.59264841940796	424.23025077849184	381.05373264674915	348.5962398165493	367.9146680076137	406.61007937031593	370.49464898512207	411.95167413402544	395.4062396959451	364.8293327845142	339.9503004341243	462.0584261944219	375.4372286934775	384.22765277629657	437.4659625082882	366.8881472372703	359.2993829858319	342.4688318334387	383.07970274380904	358.25072257571776	377.12931916867836	360.9455932748676	342.11574808619446	361.3562280580805	348.41240352549755	350.6453279628023	350.5974591380892
342.87446110996444	360.5443053323055	462.52863352890506	415.59264841940796	424.23025077849184	381.05373264674915	348.5835620148018	367.87465011354664	406.61007937031593	370.49464898512207	411.95167413402544	395.4062396959451	364.8293327845142	339.93029106082224	456.432167635473	375.42680492745836	384.22765277629657	437.4659625082882	363.4305715294195	359.2993829858319	342.3475181609069	383.07970274380904	358.25072257571776	376.9504408784607	360.77056898300395	342.11574808619446	361.3562280580805	348.41240352549755	350.6453279628023	350.5974591380892
342.87446110996444	360.5443053323055	462.52863352890506	415.3624970899756	424.23025077849184	381.05373264674915	348.5835620148018	367.87465011354664	406.61007937031593	370.12263718758584	411.95167413402544	395.4062396959451	364.8293327845142	339.93029106082224	456.432167635473	375.42680492745836	384.22765277629657	437.4659625082882	363.4305715294195	359.25114728373	342.34184884381693	383.07970274380904	358.25072257571776	368.9901011709846	360.77056898300395	342.11574808619446	361.26552935339083	348.41240352549755	350.6453279628023	350.5974591380892
342.87446110996444	360.5443053323055	462.52863352890506	415.3624970899756	424.23025077849184	381.05373264674915	348.5835620148018	367.87465011354664	406.61007937031593	364.799584965284	411.95167413402544	385.108012467245	364.8293327845142	339.93029106082224	455.10695388800826	375.42680492745836	384.22765277629657	437.4659625082882	363.4305715294195	359.25114728373	342.34184884381693	383.07970274380904	355.6410572444988	368.9901011709846	360.77056898300395	342.023065841544	361.26428851699296	348.41240352549755	350.6453279628023	350.5974591380892
342.87446110996444	360.5443053323055	462.52863352890506	415.2693859435409	424.00337357747696	381.05373264674915	348.5835620148018	367.87465011354664	404.40922648524605	364.799584965284	411.8053678489833	385.108012467245	364.77169574655926	338.7667993742742	455.10695388800826	375.273053675244	384.22765277629657	437.4659625082882	363.2654921715223	357.41381011771466	342.30005087530617	383.07970274380904	355.6410572444988	368.9901011709846	360.77056898300395	342.023065841544	361.26428851699296	348.393176724941	349.6614930668262	350.5974591380892
341.864970774525	360.5443053323055	462.52863352890506	415.2693859435409	424.00337357747696	380.80578524801433	348.5835620148018	367.87465011354664	404.40922648524605	364.799584965284	411.8053678489833	385.108012467245	364.5276152363101	338.76254594873757	455.10695388800826	375.273053675244	384.22765277629657	437.4659625082882	362.6034111742697	357.41381011771466	342.0618010727336	383.07970274380904	355.38376484889517	368.82445547811585	359.98325437653097	342.023065841544	361.1707733581121	348.2650946739947	349.6614930668262	350.5974591380892
341.864970774525	360.5443053323055	462.52863352890506	415.2693859435409	424.00337357747696	380.80578524801433	348.5593265908581	367.80403046333595	404.2701339307465	364.799584965284	411.8053678489833	385.108012467245	363.2550400370997	338.7402504220168	455.10695388800826	375.26356444577107	384.22765277629657	437.4659625082882	360.4688242917368	357.41381011771466	341.8222250837913	383.07970274380904	355.38376484889517	368.82445547811585	359.9276167811442	341.3575298770866	361.1707733581121	348.2650946739947	348.84676202338864	350.5974591380892
341.864970774525	360.5443053323055	462.52863352890506	412.88792304687115	422.9362603598903	380.3804588538748	347.7518965557443	367.54562664362743	404.2701339307465	364.799584965284	411.7189316873264	384.2864753440748	363.2550400370997	338.0071310187655	455.100623432	375.26356444577107	384.22765277629657	435.62616368547674	360.4688242917368	357.41381011771466	341.7977929050751	383.07970274380904	355.38376484889517	367.53520404033566	359.9276167811442	341.3575298770866	361.0115099827535	348.24230214810524	348.78102890120226	350.5974591380892
341.864970774525	359.736983869805	462.52863352890506	412.88792304687115	422.869944300514	380.3804588538748	347.7518965557443	367.54562664362743	404.2701339307465	364.799584965284	411.7189316873264	384.2864753440748	363.2064413712468	337.9891645954667	455.100623432	375.26356444577107	384.22765277629657	435.62616368547674	359.7536281849792	354.5338734761575	341.218498894716	382.86883464506354	355.3063580500808	367.53520404033566	359.9276167811442	341.3575298770866	361.0115099827535	348.24230214810524	348.78102890120226	350.5974591380892
341.864970774525	359.44029723557077	462.52863352890506	412.88792304687115	422.2600729603605	380.22185569354724	347.7518965557443	365.9409627129876	404.2701339307465	364.71014980703376	411.7189316873264	384.24107625833557	363.2064413712468	337.98100004336186	455.100623432	375.26356444577107	365.72319560565325	435.62616368547674	359.7536281849792	354.11293087707526	341.10964399600397	382.4893683906282	353.17489044048654	367.43363418304926	359.9276167811442	341.3575298770866	361.0115099827535	345.88398094818155	348.38249222143287	350.5974591380892
341.8041522141475	359.44029723557077	462.52863352890506	412.88792304687115	422.02886175418524	380.1672730441222	347.68224046209144	365.9409627129876	404.0611368356784	364.69163220061694	411.0000006815774	384.20714386497747	363.2064413712468	337.94617867197724	455.100623432	375.13506179676824	365.72319560565325	435.62616368547674	359.7536281849792	354.11293087707526	341.10964399600397	381.65967947192064	353.0515491648799	367.43363418304926	359.9276167811442	341.3575298770866	360.8560495282362	345.88398094818155	348.34387155813914	350.5974591380892
341.8041522141475	358.8825478024294	462.52863352890506	412.720399108224	422.02886175418524	377.6447563181083	347.68224046209144	365.9409627129876	403.8375854930151	360.9021591567413	411.0000006815774	384.20714386497747	363.2064413712468	337.94617867197724	445.7638080153127	375.06161484867016	365.5921667296228	435.62616368547674	359.7536281849792	354.11293087707526	341.10964399600397	381.65967947192064	352.9765577830767	367.43363418304926	359.9276167811442	341.3575298770866	360.8560495282362	345.88398094818155	348.34387155813914	349.1707279732468
341.8041522141475	358.8825478024294	462.52863352890506	412.720399108224	421.7878172786918	377.50268814201206	347.63913611407344	365.1656509254588	403.8375854930151	360.8896280384202	410.62620237422993	383.58392326359217	363.2064413712468	337.94617867197724	445.7638080153127	375.06161484867016	365.2107460628538	435.62616368547674	359.5335772560254	354.11293087707526	341.10964399600397	381.65967947192064	352.9765577830767	367.43363418304926	359.9276167811442	341.3575298770866	360.8560495282362	345.88398094818155	347.90792319504334	349.0058847966602
341.21549201235325	358.8825478024294	462.52863352890506	412.720399108224	420.02320875714236	372.9394129680075	347.4939732083764	365.1656509254588	403.73428436119946	360.8896280384202	410.62620237422993	383.58392326359217	363.2064413712468	337.94617867197724	445.7638080153127	375.06161484867016	365.1845309240912	435.62616368547674	359.1880658181676	352.8154667547589	340.9076106837514	381.65967947192064	352.78851739610724	367.43363418304926	359.9276167811442	341.24457880730864	360.66250522469693	345.88398094818155	346.845607828079	348.92001874992945
341.1783094536723	358.8825478024294	462.52863352890506	412.720399108224	420.02320875714236	372.9394129680075	347.48980937416854	365.1656509254588	403.73428436119946	360.7882136953732	410.62620237422993	383.58392326359217	363.2064413712468	337.81300422239576	445.7638080153127	374.83094598477237	365.1845309240912	435.62616368547674	351.4826982374511	352.8154667547589	340.9076106837514	381.6420999646059	352.78851739610724	367.43363418304926	359.9276167811442	341.24457880730864	360.66250522469693	345.8226534822648	346.845607828079	348.55126801477894
341.1783094536723	358.8825478024294	462.52863352890506	412.720399108224	420.02320875714236	372.9394129680075	347.48980937416854	365.1656509254588	403.73428436119946	360.7882136953732	410.4610007781876	383.58392326359217	363.2064413712468	337.81300422239576	445.7638080153127	374.83094598477237	365.1845309240912	435.62616368547674	351.4826982374511	352.8154667547589	340.9076106837514	381.6420999646059	352.78851739610724	367.43363418304926	359.9276167811442	341.24457880730864	360.3439698402633	345.79821298520227	346.845607828079	348.55126801477894
341.1783094536723	358.21379271774504	462.52863352890506	412.39409220046673	420.02320875714236	372.9394129680075	347.45182570243765	365.1656509254588	403.73428436119946	360.7882136953732	410.4610007781876	383.58392326359217	363.1283109057984	337.81300422239576	445.7638080153127	374.83094598477237	365.1845309240912	435.62616368547674	351.45483707421255	352.8154667547589	340.9076106837514	381.6420999646059	352.78851739610724	367.1531755620551	359.9276167811442	341.24457880730864	360.3439698402633	345.79821298520227	346.845607828079	348.55126801477894
340.06823669945305	358.21379271774504	462.52863352890506	412.39409220046673	420.02320875714236	372.88255091923554	347.3282163465056	365.1656509254588	403.73428436119946	360.7882136953732	410.4610007781876	383.58392326359217	363.1283109057984	337.81300422239576	445.7638080153127	374.83094598477237	365.00694538192846	435.62616368547674	351.45483707421255	352.8154667547589	340.9076106837514	381.55733712437745	352.78851739610724	366.90896336242054	359.9276167811442	341.24457880730864	360.3439698402633	345.77941231603097	346.562765366756	348.55126801477894
340.06823669945305	358.21379271774504	462.52863352890506	412.1152477364361	420.02320875714236	372.88255091923554	347.00476628408126	364.888699699703	403.73428436119946	360.7882136953732	407.9741796998691	383.58392326359217	363.1283109057984	337.73569408506694	445.7638080153127	374.83094598477237	365.00694538192846	435.62616368547674	351.45483707421255	352.69839624053645	340.9076106837514	379.0808478677457	352.78851739610724	366.90896336242054	359.9276167811442	341.24457880730864	360.3439698402633	345.77941231603097	345.3751363985375	348.55126801477894
340.06823669945305	358.21379271774504	462.52863352890506	412.1152477364361	420.02320875714236	372.88255091923554	346.9853183059604	364.888699699703	403.4397352812399	360.7882136953732	407.9741796998691	382.53841185298336	363.06293023107463	337.73569408506694	442.9567636705711	374.702472541441	364.6551587116148	435.62616368547674	351.45483707421255	352.69839624053645	340.9076106837514	379.0808478677457	351.5923925564408	366.90896336242054	359.9276167811442	341.1414469062447	360.3439698402633	345.77941231603097	345.33847056116997	348.5170282884827
340.06823669945305	356.4636506173183	462.52863352890506	412.1152477364361	420.02320875714236	372.88255091923554	346.0361804312794	364.5956702467127	403.4397352812399	360.7882136953732	407.30536766085464	382.52718572991364	363.06293023107463	336.76387336199514	442.9567636705711	374.702472541441	364.6551587116148	435.62616368547674	351.45483707421255	352.69839624053645	340.87919830616676	379.0808478677457	351.4680422179237	366.90896336242054	359.9276167811442	341.1414469062447	360.3439698402633	345.77941231603097	345.33847056116997	348.5170282884827
340.05579164064795	353.4859452601442	462.52863352890506	412.1152477364361	420.02320875714236	372.88255091923554	346.0132113107436	360.998103071175	403.2803121984275	360.7882136953732	407.30536766085464	382.52718572991364	363.06293023107463	336.0425047946475	442.8541207987554	374.3560408727831	364.6551587116148	435.62616368547674	351.45483707421255	352.69839624053645	339.4495111420714	379.0808478677457	351.4680422179237	366.90896336242054	359.9276167811442	341.1414469062447	360.3439698402633	345.73617075129545	345.33847056116997	348.5170282884827
340.0267035319697	353.2015173868767	462.52863352890506	412.1152477364361	420.02320875714236	372.88255091923554	346.0132113107436	360.998103071175	403.2803121984275	360.7007097594237	406.6653844946061	382.52718572991364	360.1033034996479	336.0425047946475	442.8541207987554	374.3560408727831	364.6551587116148	435.33395560747783	351.45483707421255	351.45509942643713	339.4495111420714	379.0808478677457	351.4680422179237	366.8417654469284	359.7206637399562	341.1414469062447	360.32912452529234	345.73617075129545	345.33847056116997	348.5170282884827
340.0267035319697	353.2015173868767	462.35606741264553	412.1152477364361	419.97493543279506	372.7856588901419	346.0132113107436	360.998103071175	403.2803121984275	360.2931458130306	406.6653844946061	382.52718572991364	359.74826656197723	336.0425047946475	442.8541207987554	372.54334971197545	364.6551587116148	435.33395560747783	351.45483707421255	348.2739212017092	339.4495111420714	376.32087734447805	351.4680422179237	366.8417654469284	359.7206637399562	341.1414469062447	360.32912452529234	345.73617075129545	344.9284146119223	348.5170282884827
339.968160479321	353.0806476077687	462.35606741264553	412.1152477364361	419.97493543279506	372.71851418857636	344.23870886910987	360.9390790289771	403.2803121984275	360.2931458130306	406.6653844946061	382.4805170866165	359.7057219146784	336.0425047946475	439.97239238154793	372.54334971197545	364.6551587116148	435.33395560747783	351.45483707421255	348.2739212017092	339.4495111420714	376.32087734447805	349.9123030199604	366.8417654469284	359.66993664352475	341.1414469062447	360.2089581277848	345.6374186245431	344.9284146119223	348.5170282884827
339.968160479321	353.0737516843744	461.74002441638964	412.1152477364361	419.97493543279506	372.59256672758556	344.23870886910987	360.9390790289771	403.2803121984275	360.2372815088296	406.6653844946061	382.4805170866165	359.04852500020075	336.0276004932125	439.97239238154793	372.54334971197545	364.6551587116148	434.1835807125616	351.45483707421255	348.2739212017092	339.4495111420714	375.98727978849445	346.9326542690108	366.8417654469284	359.66993664352475	341.1414469062447	360.2089581277848	345.39209627420587	344.9284146119223	348.5170282884827
339.968160479321	353.0737516843744	461.5823976837936	411.6155219879298	419.97493543279506	372.59256672758556	344.23137970139675	360.843871701011	403.2803121984275	360.2372815088296	403.56278806007737	376.5663095394649	359.04852500020075	336.02263659978223	439.75393485964287	372.54334971197545	364.6551587116148	434.1835807125616	350.0063264905609	347.5686722082656	339.4495111420714	375.98727978849445	346.9326542690108	366.02866910837724	359.66993664352475	341.1057304885711	360.2089581277848	345.37300939741846	344.9258601791746	348.5170282884827
339.968160479321	353.0737516843744	461.5823976837936	411.6155219879298	419.97493543279506	372.184511889666	344.23137970139675	360.74277307814	402.53948899684	360.2372815088296	403.56278806007737	376.5663095394649	358.8819997714103	336.02263659978223	439.75393485964287	372.54334971197545	364.6551587116148	433.98026149022985	350.0063264905609	347.5686722082656	339.4495111420714	372.9394980446322	346.9326542690108	366.02866910837724	355.8842737392149	341.1057304885711	360.2089581277848	344.68031406162686	344.3544235630538	348.5170282884827
339.968160479321	352.75529545621606	461.5823976837936	411.6155219879298	419.97493543279506	372.184511889666	344.23137970139675	360.74277307814	402.53948899684	358.2382686911999	403.56278806007737	376.4556199456337	358.8819997714103	336.0142707497127	439.6042430215582	372.54334971197545	364.6551587116148	433.98026149022985	349.90937527782677	347.5686722082656	339.4495111420714	372.01645850706416	346.9326542690108	366.02866910837724	355.8501423711957	341.0848399076823	360.0683126478342	344.68031406162686	343.9537415547619	348.4129846902978
339.9506460433688	352.75529545621606	461.5823976837936	411.6155219879298	417.82916810848917	372.184511889666	342.90987722774173	359.2708366128289	402.2770278081588	358.0675985612645	403.56278806007737	376.4556199456337	358.8819997714103	335.9708668979983	438.8417809030144	372.54334971197545	364.6551587116148	432.762660825244	349.8968624311958	346.625114421201	339.4495111420714	372.01645850706416	346.9326542690108	366.02866910837724	355.8501423711957	341.0848399076823	360.0683126478342	344.60594052055916	343.8860741656984	348.4129846902978
339.9506460433688	352.35777229386645	460.01316317777685	411.6155219879298	417.82916810848917	372.184511889666	342.8549747193953	357.2146768108046	402.2770278081588	351.54445472129487	403.56278806007737	372.2577308832223	358.8819997714103	335.9708668979983	438.8417809030144	372.2199984140759	364.26943496349395	432.762660825244	349.85576774687627	346.625114421201	339.09530089883384	372.01645850706416	346.9326542690108	366.02866910837724	355.8501423711957	341.05917552096247	360.0683126478342	344.60594052055916	341.5015513036474	348.4129846902978
339.9506460433688	352.35777229386645	459.03935225374977	411.6155219879298	417.82916810848917	372.0555770271924	342.81860254994547	357.2146768108046	402.2770278081588	351.54445472129487	403.2096528659193	372.2577308832223	358.8819997714103	335.9708668979983	438.8417809030144	372.2199984140759	364.26943496349395	432.762660825244	349.85576774687627	346.5280495854593	339.09530089883384	372.01645850706416	346.9326542690108	365.8744072509883	355.8501423711957	339.90915519406695	359.92087998830215	344.60594052055916	341.17537934277846	348.344447141646
339.0023093966257	352.3544106655422	459.03935225374977	411.6155219879298	417.82916810848917	372.0555770271924	342.81860254994547	357.20219972796446	402.2770278081588	351.54445472129487	403.2096528659193	370.3819800713505	358.8819997714103	335.9708668979983	438.8417809030144	372.2199984140759	364.26943496349395	431.47975027865516	349.85576774687627	346.5280495854593	339.07632505820237	372.01645850706416	346.9326542690108	365.8744072509883	355.8501423711957	339.90915519406695	359.8969002735132	344.60594052055916	341.17537934277846	348.344447141646
339.0023093966257	352.3544106655422	459.03935225374977	408.9860225175684	417.82916810848917	371.97223627143995	342.37129017626376	357.20219972796446	402.2532431498881	351.54445472129487	403.2096528659193	370.3025185668454	358.8819997714103	335.9708668979983	438.8417809030144	372.1484974279642	364.21264090333796	431.47975027865516	349.8407563400385	346.5280495854593	339.0031480699501	372.01645850706416	346.1718222275648	365.7159523638478	355.8501423711957	339.90890680259383	357.0866753755312	344.49363213699985	341.17537934277846	347.800287930396
339.0023093966257	352.3544106655422	459.03935225374977	408.28887873721055	417.43084188074	371.97223627143995	342.37129017626376	357.20219972796446	402.2532431498881	351.54445472129487	403.2096528659193	370.3025185668454	358.8819997714103	335.9708668979983	438.29288085163597	371.2260010313346	364.21264090333796	429.1814358483017	349.8407563400385	346.5280495854593	338.72780082488447	371.97387498780364	346.1215930125223	365.7159523638478	355.7412653837719	339.90890680259383	357.035851599663	344.49363213699985	341.17537934277846	347.800287930396
339.0023093966257	351.36312132008504	458.6928808040394	408.28887873721055	417.43084188074	371.97223627143995	342.36390277083876	357.20219972796446	402.1092442433909	351.42783827400467	402.3516054127188	370.3025185668454	358.8819997714103	335.9708668979983	438.29288085163597	371.2260010313346	364.21264090333796	429.1814358483017	349.8407563400385	346.51098198882164	338.72780082488447	371.97387498780364	346.1215930125223	365.7159523638478	355.7412653837719	339.90890680259383	357.035851599663	344.49363213699985	341.1448581630748	347.800287930396
338.98531903422213	351.36312132008504	458.6928808040394	407.75251230657346	417.43084188074	371.97223627143995	342.36390277083876	357.14845647879923	400.29434647567984	351.42783827400467	402.3516054127188	369.99409840778884	358.8819997714103	335.6671772388291	437.94677801134907	371.2260010313346	364.21264090333796	429.05751389016217	349.8407563400385	346.51098198882164	338.72780082488447	371.97387498780364	346.1215930125223	365.7159523638478	355.7412653837719	339.90890680259383	356.6479125169184	344.49363213699985	341.1448581630748	347.800287930396
338.98531903422213	351.36312132008504	458.6928808040394	407.75251230657346	417.43084188074	371.97223627143995	342.36390277083876	357.14845647879923	400.29434647567984	351.42783827400467	402.3516054127188	369.10617680379596	358.81498014788986	335.6671772388291	437.94677801134907	370.92513464851686	364.21264090333796	429.05751389016217	349.8407563400385	346.51098198882164	338.72780082488447	371.97387498780364	346.10672475921973	365.7159523638478	354.06985975797187	339.90890680259383	356.6479125169184	344.49363213699985	339.95018945324216	347.800287930396
338.98531903422213	351.36312132008504	458.6928808040394	407.75251230657346	417.3171978919813	371.97223627143995	342.36390277083876	356.978396281766	400.29434647567984	351.42783827400467	401.7661600915556	369.10617680379596	358.7412619491956	335.6671772388291	437.94677801134907	370.92513464851686	364.21264090333796	429.05751389016217	349.8407563400385	346.51098198882164	338.72780082488447	371.97387498780364	346.10672475921973	365.7159523638478	353.14838820939605	339.85641073786115	356.6479125169184	344.485326961578	339.95018945324216	347.800287930396
338.97978661057954	351.0467204414205	458.6928808040394	407.75251230657346	417.3171978919813	371.8853142359287	341.42626276466115	356.978396281766	400.29434647567984	351.42783827400467	401.7661600915556	369.10617680379596	358.7412619491956	335.4812961779431	437.9421718353204	370.92513464851686	364.21264090333796	429.05751389016217	349.8407563400385	346.51098198882164	338.72780082488447	371.97387498780364	346.10672475921973	365.7159523638478	352.95108567037494	339.8365630517997	356.6479125169184	344.485326961578	339.6250357536564	347.40692962285834
338.93605795213347	348.5076937528364	458.6928808040394	407.6201712712643	417.3171978919813	371.8853142359287	341.42626276466115	356.978396281766	400.08446447217705	351.42783827400467	401.7661600915556	369.10617680379596	358.7412619491956	335.4812961779431	437.9421718353204	370.92513464851686	363.9631058289659	429.05751389016217	349.8407563400385	346.51098198882164	338.72780082488447	371.97387498780364	346.04776653119154	365.7159523638478	352.95108567037494	339.8365630517997	354.0763258612918	344.485326961578	339.6250357536564	347.40692962285834
338.93226298613286	348.5076937528364	458.6928808040394	407.6201712712643	417.3171978919813	371.7621175509138	341.42626276466115	356.978396281766	399.429741565991	351.42783827400467	401.7661600915556	368.98416031793374	357.55195855042547	335.4749422335135	437.9421718353204	370.84178003279106	363.602459491216	429.05751389016217	349.8407563400385	346.51098198882164	337.07773744751773	371.97387498780364	346.04776653119154	365.62876225172886	352.95108567037494	339.8365630517997	353.494393689867	343.79935835792367	339.6250357536564	347.40692962285834
338.93015096447414	348.5076937528364	458.6928808040394	407.6201712712643	413.2848589214109	371.7621175509138	341.40962919661683	356.978396281766	394.47383438863665	350.89179257845404	401.7661600915556	368.98416031793374	357.55195855042547	335.4749422335135	437.507827669779	370.7811328075002	363.58186327521406	429.05751389016217	349.8407563400385	345.96979851178327	337.07773744751773	371.97387498780364	346.04776653119154	365.62876225172886	352.95108567037494	339.8365630517997	353.494393689867	343.7908930411981	339.5450590621284	346.5755033252391
338.93015096447414	348.5076937528364	458.6928808040394	407.6201712712643	413.2848589214109	371.47234387997247	340.4847937563714	356.978396281766	394.47383438863665	350.81991943609654	401.34311798112446	368.94611231827884	357.5184763312484	335.4749422335135	437.507827669779	370.6485297879714	363.58186327521406	429.05751389016217	349.61800783097755	345.96979851178327	337.0761335880484	371.97387498780364	346.04776653119154	364.50887458695576	352.95108567037494	339.8365630517997	353.4512119065992	343.77224052403795	339.5450590621284	346.5755033252391
338.91298348274694	348.5076937528364	458.6928808040394	407.6201712712643	413.2848589214109	371.47234387997247	340.4847937563714	356.978396281766	394.47383438863665	350.81991943609654	400.988913765534	368.94611231827884	357.5184763312484	335.4749422335135	437.4627261385151	370.40396820351793	363.58186327521406	429.05751389016217	349.61800783097755	345.96979851178327	337.07194551314444	371.97387498780364	346.04776653119154	364.50887458695576	352.95108567037494	339.8365630517997	353.4495733042762	343.01921162877454	339.4773628224795	346.5755033252391
338.91298348274694	346.5409134303817	458.6928808040394	407.6201712712643	413.2848589214109	371.2346237256304	340.4847937563714	356.81219716156124	394.47383438863665	350.81991943609654	400.988913765534	368.94611231827884	357.3959446030331	335.4749422335135	437.4627261385151	369.1936647942726	363.4841339804102	429.05751389016217	347.53362858785687	345.96979851178327	337.07194551314444	371.97387498780364	346.04776653119154	364.50887458695576	352.95108567037494	339.8132943161479	353.4495733042762	343.01921162877454	338.89211399362176	346.5755033252391
338.91298348274694	346.51484425548875	458.6928808040394	407.6201712712643	413.2848589214109	371.2346237256304	340.4847937563714	356.81219716156124	394.47383438863665	350.81991943609654	400.988913765534	368.94611231827884	357.3959446030331	335.46427043987603	437.4627261385151	369.1936647942726	362.9689116437203	429.05751389016217	347.53362858785687	344.4958058023262	337.07194551314444	371.7424749204298	345.54707832057574	364.50887458695576	352.95108567037494	339.2452536560522	353.4495733042762	343.01921162877454	338.89211399362176	346.5755033252391
338.91298348274694	345.2026591641974	458.6928808040394	407.3157535924592	413.2848589214109	367.38528365413447	340.4847937563714	356.81219716156124	394.47383438863665	350.81991943609654	400.3111475645299	368.94611231827884	357.323506389007	335.46427043987603	437.2738496977846	369.1936647942726	362.1628473861899	428.27394907502645	347.53362858785687	344.4958058023262	336.8720296486881	371.66722101497044	345.36501651640634	364.4063354148898	352.95108567037494	339.22381775449736	353.4495733042762	343.01921162877454	338.8781677376387	346.5755033252391
338.91298348274694	345.2026591641974	458.6928808040394	407.13152614107605	413.234233951571	367.38528365413447	340.4847937563714	356.7021489267415	392.5647907794592	350.58059280969695	400.3111475645299	368.94611231827884	357.31144113350723	335.44043495483635	437.2738496977846	369.1936647942726	362.1628473861899	428.27394907502645	347.53362858785687	344.42735915155845	336.8720296486881	371.66722101497044	343.5786706524746	364.4063354148898	352.95108567037494	339.191783519169	353.4495733042762	343.01921162877454	338.8781677376387	346.5755033252391
338.85890317717246	344.83074689274406	458.6928808040394	407.13152614107605	413.13582407437735	367.38528365413447	340.4847937563714	356.7021489267415	392.5647907794592	350.222426007212	398.4549693588529	368.94611231827884	357.2259804556794	334.8183074780417	437.2738496977846	366.8537976420165	362.1628473861899	427.67732796746026	347.53362858785687	344.42735915155845	336.8720296486881	371.66722101497044	343.5786706524746	364.4063354148898	352.8338352922282	339.191783519169	353.4495733042762	343.0081436874975	338.8781677376387	346.5755033252391
338.80666898893026	344.83074689274406	458.4408948480519	407.13152614107605	412.33961643416626	367.38528365413447	340.4847937563714	356.7021489267415	392.5647907794592	350.222426007212	398.4549693588529	368.93525949733873	357.2259804556794	334.8183074780417	437.11384787654293	366.8537976420165	362.1628473861899	427.67732796746026	345.71262844794126	344.42735915155845	336.8720296486881	367.72845072729774	343.5786706524746	364.4063354148898	352.7623872573331	339.191783519169	353.4495733042762	343.0081436874975	338.86699739351826	346.5755033252391
338.80666898893026	344.83074689274406	458.4408948480519	407.13152614107605	412.33961643416626	367.38528365413447	340.47526506155464	356.7021489267415	392.5647907794592	350.222426007212	398.0730039267231	363.72453781366556	355.07860951723137	334.81235861797455	437.11384787654293	366.8537976420165	362.1095062279408	427.3653441804929	344.4962617607091	344.42735915155845	336.8720296486881	367.72845072729774	343.5786706524746	362.3079432811743	352.7623872573331	339.191783519169	353.4495733042762	343.0081436874975	338.86699739351826	346.5743368667169
338.40825972081467	344.83074689274406	458.4408948480519	407.13152614107605	412.10718422730747	367.38528365413447	340.47526506155464	356.67039533694907	392.5647907794592	348.34535626631373	398.0730039267231	363.72453781366556	355.07860951723137	334.79814182027224	437.11384787654293	366.6952218867596	361.2475268847455	427.32478362771496	343.81350265258544	344.42735915155845	336.17397954830335	362.3123008441716	343.5786706524746	362.3079432811743	352.68454720787963	339.191783519169	353.4229578354937	343.0081436874975	338.8344707916916	346.5743368667169
338.40825972081467	344.83074689274406	458.196753404812	407.0570496102103	412.10718422730747	365.7341530594563	340.1497595691168	356.67039533694907	392.5647907794592	348.34535626631373	397.94523899004497	363.72453781366556	355.07860951723137	334.78597936297075	437.11384787654293	366.6952218867596	357.15687684857176	427.32478362771496	343.81350265258544	344.40455129606045	336.1353855669178	362.3123008441716	343.5786706524746	362.3079432811743	352.68454720787963	339.191783519169	353.39338282464297	343.0081436874975	338.8189173076564	346.5743368667169
338.40825972081467	344.83074689274406	457.8439673285894	407.0570496102103	412.10718422730747	365.4992810026263	340.1497595691168	354.4598486156979	387.0776079988034	348.34535626631373	397.87294496591994	363.72453781366556	353.08458551138995	334.77460195768424	437.11384787654293	366.52857970635955	357.15687684857176	427.32478362771496	343.7873929362995	344.40455129606045	336.1353855669178	362.3123008441716	343.52241019525405	362.3079432811743	352.68454720787963	339.191783519169	350.8603975786581	343.0081436874975	338.75817158358603	346.5743368667169
338.3709045272134	344.7487050942015	457.8439673285894	407.0570496102103	412.10718422730747	365.2976012838002	340.1497595691168	352.9908646522241	387.0776079988034	345.0683236752012	397.87294496591994	359.81219638685513	353.08458551138995	334.7744113476675	437.11384787654293	361.453574535882	357.15687684857176	426.78004256240035	343.7873929362995	344.34229073890054	336.1353855669178	362.3123008441716	343.52241019525405	362.0463315228312	352.68454720787963	339.191783519169	350.8603975786581	341.9557046080711	338.75817158358603	346.35880012062046
338.34602071422245	344.7487050942015	457.36034354390324	406.94575849689187	412.10718422730747	365.2976012838002	340.1497595691168	352.9908646522241	387.0776079988034	344.97829690967495	397.87294496591994	359.81219638685513	353.08458551138995	334.7744113476675	437.11384787654293	361.3236213869632	357.15687684857176	426.78004256240035	343.7873929362995	344.0574333967244	336.1353855669178	359.8049920628138	343.4669924463693	362.0463315228312	350.709564498236	339.191783519169	350.8603975786581	341.60737591032324	338.75817158358603	346.35880012062046
338.34602071422245	344.62907975343546	457.36034354390324	406.94575849689187	412.10718422730747	365.00746916536815	340.1497595691168	352.9908646522241	387.0776079988034	344.97829690967495	394.7201609851879	359.7900189077396	353.05697301273347	334.7744113476675	437.11384787654293	361.3236213869632	357.15687684857176	426.78004256240035	343.7873929362995	344.0574333967244	336.1353855669178	359.8049920628138	343.4669924463693	361.6009631935232	350.709564498236	339.18761970023576	350.8603975786581	341.60737591032324	338.73019798748965	346.35880012062046
338.1387840098184	344.3476140315365	457.36034354390324	406.7079744214765	412.10718422730747	364.9975678738458	338.72841942370934	352.9908646522241	387.0776079988034	344.97829690967495	394.7201609851879	359.7900189077396	352.9572273602985	334.7744113476675	437.11384787654293	361.3236213869632	357.15687684857176	426.78004256240035	343.7873929362995	344.0574333967244	336.1353855669178	359.8049920628138	343.4669924463693	361.6009631935232	350.5568491573534	339.18761970023576	350.8603975786581	341.60737591032324	338.73019798748965	346.35880012062046
338.1387840098184	344.3476140315365	457.36034354390324	406.7079744214765	412.10718422730747	364.9975678738458	338.72841942370934	352.9908646522241	386.72182792472574	344.97829690967495	394.7201609851879	359.7900189077396	352.9572273602985	334.7744113476675	437.11384787654293	358.96801853379174	357.15687684857176	426.78004256240035	343.56625038597116	344.0574333967244	336.1353855669178	359.8049920628138	343.4669924463693	361.6009631935232	350.5568491573534	339.18761970023576	350.8603975786581	341.60737591032324	338.73019798748965	346.35880012062046
338.13762655262843	344.3476140315365	456.9766502557611	406.7079744214765	412.10718422730747	364.9975678738458	338.4745526979959	352.9908646522241	385.176739526583	344.97829690967495	394.5928383994839	359.7900189077396	351.55897538597605	334.7744113476675	433.98710027707205	358.96801853379174	357.15687684857176	426.78004256240035	343.56625038597116	344.0574333967244	336.1353855669178	359.8049920628138	343.4669924463693	361.6009631935232	350.4898819004457	339.18761970023576	350.8603975786581	341.60737591032324	338.73019798748965	346.35880012062046
338.13762655262843	344.3246997392067	456.86426436350007	402.41413161530903	412.0314087133733	364.9975678738458	338.4745526979959	352.9046640109321	385.176739526583	344.97829690967495	394.5928383994839	359.7900189077396	351.55897538597605	334.7744113476675	427.9108671240318	358.96801853379174	357.15687684857176	426.78004256240035	343.56625038597116	344.04551001686707	336.1353855669178	359.8049920628138	342.9373419468583	361.6009631935232	350.4213984026074	339.18761970023576	350.8603975786581	341.60737591032324	338.73019798748965	346.35880012062046
338.13762655262843	344.2983629121504	456.86426436350007	402.41413161530903	412.0314087133733	364.9975678738458	338.4745526979959	352.9046640109321	383.56284698976367	344.87527593780965	394.5928383994839	359.7214479306338	351.55897538597605	334.769466287392	427.9108671240318	358.96801853379174	357.15687684857176	426.78004256240035	343.53598421037833	343.81113597745616	336.1353855669178	359.8049920628138	342.9373419468583	361.6009631935232	350.3707580217478	339.18761970023576	350.8603975786581	341.60737591032324	338.73019798748965	346.35880012062046
338.13762655262843	344.2983629121504	452.3466335360996	402.41413161530903	412.0314087133733	364.9975678738458	338.46594482859456	352.76730904432986	383.56284698976367	344.87527593780965	389.0893441084487	359.7214479306338	351.55897538597605	334.769466287392	427.9108671240318	358.96801853379174	357.15687684857176	426.78004256240035	343.53598421037833	340.23926471356407	336.1353855669178	359.6871867564113	342.91525138882645	361.6009631935232	350.3707580217478	339.0284269599215	350.8603975786581	341.01757559219584	338.7286273577573	346.35880012062046
338.13762655262843	344.2983629121504	452.3466335360996	402.35873942222247	412.0314087133733	364.9975678738458	338.46594482859456	352.76730904432986	383.56284698976367	344.87527593780965	389.0893441084487	359.6527579440004	351.478975650043	334.7563143039647	427.9108671240318	358.96801853379174	357.15687684857176	421.29751903910716	343.47300243416	339.85356134083645	336.1353855669178	359.6871867564113	342.66774146291556	361.6009631935232	350.3707580217478	339.0284269599215	349.935145485001	341.01757559219584	338.72244053348635	346.23055808526624
338.13762655262843	344.10892172341096	452.3466335360996	402.35873942222247	411.9837010953813	364.9975678738458	338.02735435143796	351.6730104917556	383.56284698976367	344.87527593780965	387.837136295855	359.6527579440004	351.478975650043	334.756191132654	427.9108671240318	358.87798815574695	357.15687684857176	421.29751903910716	343.47300243416	339.85356134083645	336.1177771501682	359.6871867564113	342.66774146291556	361.6009631935232	350.3558278340483	338.7816671043279	349.935145485001	341.01757559219584	338.72244053348635	346.23055808526624
338.13762655262843	343.34522734865266	452.3466335360996	402.35873942222247	411.9837010953813	364.9975678738458	338.02735435143796	351.61476228742197	383.56284698976367	344.87527593780965	387.837136295855	359.60067062257104	351.478975650043	334.756191132654	427.6968117612426	358.82710458184044	357.15687684857176	421.13590261290517	343.0640970440099	339.85356134083645	336.0844293024284	359.6871867564113	342.626747395942	361.6009631935232	350.3558278340483	338.7816671043279	349.935145485001	341.01757559219584	338.72244053348635	345.5736576918955
338.13762655262843	343.34522734865266	452.3466335360996	402.35873942222247	411.9837010953813	364.0582524381182	338.02735435143796	351.61476228742197	383.56284698976367	344.8290418353694	387.837136295855	359.60067062257104	351.478975650043	334.6738100416967	427.6968117612426	358.82710458184044	357.1158151618757	418.11796106465624	341.4470559036562	339.85356134083645	336.0844293024284	359.5957328263813	342.626747395942	361.6009631935232	349.51120323762984	338.7816671043279	349.935145485001	341.01757559219584	338.72244053348635	345.5736576918955
337.7160195960861	343.33636787094326	452.0468346641432	402.35873942222247	411.9837010953813	363.9097145209899	338.02735435143796	351.534577468435	383.1211368239764	344.8290418353694	387.837136295855	359.60067062257104	351.478975650043	334.6738100416967	427.65810593601685	356.27686847966726	357.1158151618757	418.11796106465624	341.4470559036562	339.85356134083645	336.0844293024284	358.95432102243177	339.8417957453054	361.6009631935232	349.33189062185016	337.7237888622777	349.935145485001	340.976257471006	338.72244053348635	345.476301024517
337.7160195960861	343.2928036002078	452.0468346641432	402.35873942222247	411.9837010953813	363.73040023219494	338.02735435143796	351.4975513439189	382.4022560312234	344.8290418353694	387.837136295855	359.60067062257104	351.2078354936318	334.6738100416967	427.65810593601685	356.27686847966726	357.1158151618757	416.92820960994095	341.39183828595026	339.85356134083645	336.0844293024284	358.95432102243177	339.82519482145585	361.6009631935232	349.33189062185016	337.7237888622777	349.86419995040404	340.96627580567474	338.3240279844808	345.19425245094993
337.7160195960861	343.2928036002078	451.1394611504154	402.2358691257342	411.40091178971517	363.73040023219494	337.4475849837821	351.054691499603	382.4022560312234	344.8290418353694	387.837136295855	359.60067062257104	347.9622209481675	334.664787934753	426.78073726638013	356.27686847966726	357.1158151618757	416.2039834332753	341.3618855010006	339.85356134083645	336.0844293024284	358.95432102243177	339.82519482145585	361.5812977736271	349.2644551255252	337.7237888622777	349.86419995040404	340.2944904992805	338.0928414774267	344.73357027714667
337.5443042264598	341.2267007983521	451.1394611504154	401.95636782962714	411.40091178971517	363.73040023219494	337.42485660070605	351.04849263426905	382.4022560312234	341.54971300103557	387.837136295855	359.11647948296417	347.9622209481675	334.664787934753	426.78073726638013	356.27686847966726	357.1158151618757	416.2039834332753	341.3618855010006	339.85356134083645	336.0844293024284	358.95432102243177	339.82519482145585	361.5812977736271	347.09725419237185	337.7237888622777	349.86419995040404	340.2944904992805	338.0660767563715	344.73357027714667
337.5443042264598	341.2267007983521	451.1394611504154	401.95636782962714	411.3715455450356	363.6198067582572	337.42485660070605	350.1518792038414	382.4022560312234	341.20136574581437	385.6788928796852	359.11647948296417	347.9622209481675	334.64950914073944	426.78073726638013	356.27686847966726	357.1158151618757	416.2039834332753	341.3618855010006	339.85356134083645	336.0844293024284	358.95432102243177	339.82519482145585	361.5812977736271	347.09725419237185	337.7119750683243	347.8347478516935	340.2944904992805	338.0660767563715	344.4988435367958
337.34729059879044	341.1731908698289	451.1394611504154	401.0889965123359	406.98258762482936	363.6198067582572	337.42485660070605	350.1518792038414	382.4022560312234	341.20136574581437	385.16214736384904	359.11647948296417	347.9622209481675	334.64950914073944	426.3711597892775	356.27686847966726	357.1158151618757	416.2039834332753	341.3618855010006	339.85356134083645	335.7946722288499	358.95432102243177	339.82519482145585	361.5812977736271	347.09725419237185	337.7119750683243	347.8347478516935	340.2932863635042	338.0474724192981	344.4988435367958
337.2923905887025	341.1731908698289	451.1394611504154	401.0889965123359	406.98258762482936	363.6198067582572	337.3475816329698	350.1518792038414	382.4022560312234	341.20136574581437	383.4005545943972	359.11647948296417	347.9276336534134	334.64950914073944	425.69903802581035	356.27686847966726	351.83863322343205	416.2039834332753	341.3618855010006	339.7728296419065	335.7946722288499	358.95432102243177	339.81049228222844	361.5812977736271	346.9461497567144	337.7119750683243	345.68511201615945	340.2932863635042	338.0474724192981	344.4988435367958
337.2517606752731	341.1731908698289	451.11160311746437	397.1471299536454	406.98258762482936	363.6198067582572	337.3475816329698	350.1396465750175	382.4022560312234	341.20136574581437	383.32712545590886	359.06439735600253	347.9073786424584	334.5559598005803	425.69903802581035	356.1546983830974	351.7227369770282	416.2039834332753	341.3618855010006	339.30782403888014	335.7946722288499	358.95432102243177	339.81049228222844	361.5040671199924	342.94157499453695	337.2176785592026	345.5821793115063	340.2932863635042	338.0213701060986	344.4988435367958
337.2441645789126	341.1731908698289	450.388881608212	397.1471299536454	406.98258762482936	363.6198067582572	337.3475816329698	350.1396465750175	381.79316671985976	341.20136574581437	381.5179466030821	358.97161419666446	347.8474376962684	334.5559598005803	425.69903802581035	353.1916303535683	351.66339809873637	416.2039834332753	341.3508831233945	339.2755997334377	335.53004589847205	358.95432102243177	339.81049228222844	361.5040671199924	342.94157499453695	337.1478486014474	345.5821793115063	340.2750283687542	338.01118446080295	344.4988435367958
337.20424122822493	340.1694628647961	450.388881608212	397.1471299536454	406.98258762482936	363.59511710947345	337.3475816329698	350.1396465750175	381.79316671985976	341.20136574581437	381.5179466030821	358.0570347771346	347.8474376962684	334.5559598005803	425.69903802581035	353.1916303535683	351.66339809873637	416.2039834332753	341.3508831233945	339.2755997334377	335.53004589847205	358.9263769241609	339.81049228222844	361.4124684709239	342.94157499453695	337.1478486014474	344.02556879452317	340.2750283687542	338.01118446080295	344.36052930194575
337.20424122822493	340.1694628647961	450.388881608212	397.1471299536454	406.2662554622673	363.59511710947345	337.3475816329698	350.1396465750175	381.7395918890751	341.20136574581437	381.5179466030821	357.8051681288246	347.824038484208	334.5559598005803	425.58517689595067	353.1916303535683	351.4202832895105	416.0458234953213	341.3011460021671	339.2755997334377	335.53004589847205	358.9263769241609	339.81049228222844	360.8157311124953	342.94157499453695	337.1478486014474	344.02556879452317	340.2750283687542	337.74703969753284	344.36052930194575
337.20424122822493	340.145813804377	450.35959112341254	397.1471299536454	406.2662554622673	363.59511710947345	337.2867800613598	350.1396465750175	373.3078899289944	341.20136574581437	381.5179466030821	357.8051681288246	347.824038484208	334.5559598005803	425.58517689595067	353.1916303535683	351.4202832895105	416.0080609930968	341.3011460021671	339.15745191711505	335.53004589847205	358.24410819319246	339.81049228222844	360.8157311124953	342.94157499453695	337.1478486014474	344.0135232056332	340.25173350288503	337.74703969753284	344.36052930194575
337.16270582296914	340.1431481084119	450.35959112341254	396.98667762516124	406.2662554622673	363.59511710947345	337.06208367831084	350.1396465750175	373.3078899289944	340.3243712679489	381.5179466030821	357.8051681288246	347.824038484208	334.32306454320167	425.58517689595067	353.1916303535683	351.4202832895105	415.5357258553669	341.2641350099096	339.15745191711505	335.50603334334477	358.24410819319246	339.81049228222844	360.8157311124953	342.94157499453695	337.1463683396902	344.0135232056332	340.25173350288503	337.7177956561389	343.1004958893525
337.16270582296914	340.1431481084119	450.2446221105603	396.98667762516124	406.2662554622673	362.8475007700888	337.06208367831084	350.1273829239315	372.1555245373127	340.3243712679489	381.5179466030821	357.8051681288246	347.824038484208	334.3230067545486	425.58517689595067	353.1916303535683	350.39763089150455	415.0491411984584	341.2641350099096	339.15745191711505	335.2781802169811	358.24410819319246	339.81049228222844	360.8157311124953	342.94157499453695	337.14442138142	344.0135232056332	340.2437912928279	337.7177956561389	343.1004958893525
337.16270582296914	339.4660923772959	450.2446221105603	396.98667762516124	406.2662554622673	362.7248278538011	337.06208367831084	350.1273829239315	372.1555245373127	340.31825301662843	381.4948991732634	357.8051681288246	347.65420579541336	334.3063117757074	425.58517689595067	353.068739771129	350.39763089150455	415.0491411984584	341.2641350099096	339.15745191711505	335.2781802169811	356.02730117837575	339.81049228222844	360.8157311124953	342.94157499453695	337.14442138142	343.55113377510344	340.2437912928279	337.7177956561389	343.04587838850927
337.16270582296914	339.4494336715767	449.59324403281903	396.4443729012618	406.2662554622673	362.7248278538011	337.0439636133318	350.0073524368965	372.1555245373127	340.31825301662843	381.44874334249687	357.8051681288246	347.65420579541336	334.29394777444946	425.58517689595067	353.068739771129	350.39763089150455	415.0491411984584	341.2131814465291	339.15745191711505	334.36133786085503	356.02730117837575	339.81049228222844	360.8157311124953	342.94157499453695	336.8290566083589	343.55113377510344	340.2437912928279	337.7177956561389	343.04587838850927
