# Supplementary material for: An improved FOX optimization algorithm using adaptive exploration and exploitation for global optimization
Source: PLoS One. 2025 Sep 18;20(9):e0331965. doi: 10.1371/journal.pone.0331965 (PMC12445531; doi:10.1371/journal.pone.0331965)
Supplement: S2 File — This compressed file contains all the results of the conducted experiments. Each main directory within the archive includes three subdirectories: Analysis, best_fit, and convergence. The best_fit and convergence folders contain the raw experimental data obtained from 30 independent runs. The Analysis folder includes tables and figures derived from these raw results. These files can be used to reproduce and further analyze the results presented in the manuscript. (ZIP) [file pone.0331965.s002.zip › cec2017/convergence/NRO/C17F27.csv]

trial_1	trial_2	trial_3	trial_4	trial_5	trial_6	trial_7	trial_8	trial_9	trial_10	trial_11	trial_12	trial_13	trial_14	trial_15	trial_16	trial_17	trial_18	trial_19	trial_20	trial_21	trial_22	trial_23	trial_24	trial_25	trial_26	trial_27	trial_28	trial_29	trial_30
9874.646597001669	6547.682491649408	9958.997841254	7249.772909358219	13576.161573893978	8203.777547653644	7710.172558614369	13301.021072617772	8678.030644610915	10641.155116727241	8621.848309478011	11506.949288091508	12220.59117847865	9019.267912150553	14776.04008816609	8134.251676758625	12779.538617829081	8605.91966337943	13621.066593049032	10710.354419165918	10867.670541322568	10038.001050411869	9631.216322162556	8656.412475779494	11447.24607424517	6022.39077777564	12349.0427207091	8570.582831579004	11003.958759744975	9938.03233408725
9874.646597001669	6547.682491649408	9958.997841254	7249.772909358219	11198.574392073038	7613.557222514138	7710.172558614369	13301.021072617772	6883.1037855670875	8410.669925936601	8621.848309478011	9009.073081425977	6955.524709144422	8034.984180426062	8891.565593093317	8134.251676758625	9870.131390853043	8605.91966337943	9289.648376850393	10710.354419165918	10867.670541322568	10038.001050411869	9209.121058860892	8656.412475779494	7539.216546964362	6022.39077777564	9410.40466500422	8570.582831579004	8564.485148223714	7966.537783057514
6042.19311951851	6547.682491649408	8312.491847171594	7249.772909358219	11198.574392073038	7508.268430175781	7117.168453820379	7134.773117981112	6883.1037855670875	7606.063643578852	8621.848309478011	9009.073081425977	6955.524709144422	6624.816595438473	8716.748963836677	8040.031353225827	9870.131390853043	8605.91966337943	9289.648376850393	8876.506987423096	8500.309468557603	8714.013319033667	8252.04058057281	6571.751228576646	6880.319844384779	6022.39077777564	4773.593851677806	8332.182240174374	8564.485148223714	7966.537783057514
6024.414877361191	6246.536637242496	7171.805047537947	7249.772909358219	6239.534683127238	7508.268430175781	7117.168453820379	7134.773117981112	6883.1037855670875	6858.827656433421	7108.562741496326	7269.7787980829735	6955.524709144422	6624.816595438473	8716.748963836677	8040.031353225827	9255.891265874965	8536.42466506562	9289.648376850393	6676.94149688697	8120.184753884016	8714.013319033667	8252.04058057281	6571.751228576646	6880.319844384779	6022.39077777564	3986.033725784607	8332.182240174374	8564.485148223714	7419.298452061448
6024.414877361191	4937.575932656636	7171.805047537947	7095.7192117813065	5486.5877793476175	6435.744262711251	5486.26637575681	7134.773117981112	6199.353492221832	6858.827656433421	7108.562741496326	7269.7787980829735	6945.8229378463875	6624.816595438473	7288.083232369037	7283.664127118407	7931.567229751337	7664.329327909018	8695.896876945477	6676.94149688697	8039.503741855103	8714.013319033667	8252.04058057281	6324.936127538847	6587.658682119454	5952.455422167268	3986.033725784607	6175.809730746889	6246.8016167146925	7419.298452061448
6024.414877361191	4937.575932656636	6603.213796875085	7095.7192117813065	5486.5877793476175	6435.744262711251	5486.26637575681	7087.47145048228	6063.807036579041	6856.28257446061	7108.562741496326	7269.7787980829735	6880.386972874969	6624.816595438473	7288.083232369037	7025.5937137236615	6837.90385616127	6937.65187112508	8695.896876945477	6676.94149688697	7316.681557942586	7536.0563592420285	5920.473869570232	5781.530979633919	6587.658682119454	5742.557256672117	3986.033725784607	6175.809730746889	5762.66140613008	7304.668308771769
5802.1336231248715	4937.575932656636	6603.213796875085	7043.597862632291	5486.5877793476175	6435.744262711251	5204.496446345669	5579.455403313199	6063.807036579041	6856.28257446061	7108.562741496326	6701.009406788031	5871.926351661935	6282.086492891991	6154.856768435779	7025.5937137236615	6837.90385616127	5302.4906147793745	8446.963532273854	6676.94149688697	7316.681557942586	6410.655959716505	5847.8904202043395	5781.530979633919	6525.982022971222	5565.842921467097	3986.033725784607	6175.809730746889	5762.66140613008	7304.668308771769
5802.1336231248715	4937.575932656636	6520.110558903321	6359.765802843327	5486.5877793476175	6230.791530205078	5204.496446345669	5579.455403313199	5609.048699597046	5826.662250502148	7108.562741496326	4883.295699201568	5498.081205552051	6282.086492891991	6154.856768435779	6855.247179025112	5329.409380928018	5302.4906147793745	6983.0542989214355	6676.94149688697	6250.572736556933	6410.655959716505	5847.8904202043395	5294.281820741453	6005.747879580924	4476.8674589014545	3986.033725784607	6175.809730746889	5762.66140613008	6640.911229748654
5802.1336231248715	4799.24249701877	6520.110558903321	6359.765802843327	5486.5877793476175	6089.20502463241	5204.496446345669	5014.904559274163	5609.048699597046	5826.662250502148	7108.562741496326	4883.295699201568	5498.081205552051	6282.086492891991	6154.856768435779	6855.247179025112	5329.409380928018	5302.4906147793745	6966.101186807146	6301.95418482234	4993.722356208026	6410.655959716505	5833.544772798192	5294.281820741453	5992.735496357149	4476.8674589014545	3986.033725784607	6175.809730746889	5762.66140613008	6640.911229748654
5802.1336231248715	4799.24249701877	6389.0538218347865	6033.747767188446	5486.5877793476175	6089.20502463241	5204.496446345669	5014.904559274163	5609.048699597046	5826.662250502148	7108.562741496326	4883.295699201568	5498.081205552051	5713.595313184399	6154.856768435779	5780.305956658668	5329.409380928018	5203.1425050461785	6353.320656609278	5427.78853164584	4993.722356208026	5475.9843725217415	5833.544772798192	5294.281820741453	5849.713152180162	4476.8674589014545	3986.033725784607	6175.809730746889	5759.1474201196015	6596.283098130329
5802.1336231248715	4307.767744540622	6389.0538218347865	5704.657341697788	5486.5877793476175	6089.20502463241	5204.496446345669	4617.820274661708	5609.048699597046	5826.662250502148	5460.099234626396	4883.295699201568	5277.114022579784	5713.595313184399	5491.284222494375	5780.305956658668	5329.409380928018	5203.1425050461785	6353.320656609278	5347.413959267404	4993.722356208026	5475.9843725217415	5407.573901490383	5294.281820741453	5849.713152180162	4476.8674589014545	3986.033725784607	5403.243077051902	5759.1474201196015	6596.283098130329
5802.1336231248715	4307.767744540622	6389.0538218347865	5704.657341697788	5486.5877793476175	5144.322425041595	5001.827188076688	4617.820274661708	5154.370191156024	4676.568600836828	5460.099234626396	4653.094151018972	5277.114022579784	5603.415792233794	5491.284222494375	5780.305956658668	5082.5660622983705	4871.574647118516	6249.204863908108	5347.413959267404	4730.029335695775	5475.9843725217415	4557.07951340752	5294.281820741453	5849.713152180162	4476.8674589014545	3986.033725784607	5403.243077051902	5026.800972714891	6508.828314828608
5802.1336231248715	4307.767744540622	5852.156871993181	5704.657341697788	5486.5877793476175	5076.424536160519	4782.954032661483	4617.820274661708	5110.354145493742	4564.811573907658	5460.099234626396	4653.094151018972	5277.114022579784	5603.415792233794	5491.284222494375	5629.232080612309	4989.024668306321	4871.574647118516	6249.204863908108	5336.385373292203	4730.029335695775	5475.9843725217415	4531.251842187045	4965.015855341829	5849.713152180162	4405.640736448997	3986.033725784607	5403.243077051902	5026.800972714891	6323.2392758662
5802.1336231248715	4307.767744540622	5540.75243285585	5704.657341697788	5486.5877793476175	5076.424536160519	4617.106907364447	4617.820274661708	4715.533699115278	4013.629763339144	5460.099234626396	4653.094151018972	5277.114022579784	5603.415792233794	5491.284222494375	5629.232080612309	4846.74693125914	4610.768921270444	6249.204863908108	5128.848795129056	4730.029335695775	5245.807532249461	4531.251842187045	4965.015855341829	5811.633964798353	4405.640736448997	3986.033725784607	5403.243077051902	5026.800972714891	6025.695571178758
5536.452876811801	4307.767744540622	5540.75243285585	5576.653298420735	5177.937817509615	5076.424536160519	4617.106907364447	4617.820274661708	4715.533699115278	4013.629763339144	5460.099234626396	4653.094151018972	4464.709058794267	5603.415792233794	5491.284222494375	4971.54478775793	4846.74693125914	4610.768921270444	5900.83276137674	5090.624511494173	4730.029335695775	5245.807532249461	4531.251842187045	4965.015855341829	5811.633964798353	4405.640736448997	3986.033725784607	5403.243077051902	5026.800972714891	5320.754584576197
5250.520799380101	4307.767744540622	5540.75243285585	5183.115261600759	5110.424835872759	4640.217886592653	4451.794542636735	4585.835562509732	4715.533699115278	4013.629763339144	4730.494794360112	4367.1605056141125	4464.709058794267	5578.8124702935365	5386.274843678262	4971.54478775793	4846.74693125914	4420.745094266984	5900.83276137674	5090.624511494173	4730.029335695775	5245.807532249461	4531.251842187045	4965.015855341829	5635.390264568018	4405.640736448997	3986.033725784607	5403.243077051902	5026.800972714891	5320.754584576197
4863.554604487945	4307.767744540622	5540.75243285585	5183.115261600759	5110.424835872759	4640.217886592653	4361.033116132756	4585.835562509732	4442.205738506823	4013.629763339144	4730.494794360112	4367.1605056141125	4464.709058794267	5071.608239136516	4787.426703935553	4275.30693716599	4846.74693125914	4420.745094266984	5900.83276137674	5090.624511494173	4730.029335695775	5245.807532249461	4531.251842187045	4965.015855341829	5582.618633756567	4405.640736448997	3986.033725784607	4837.8419802847075	5026.800972714891	5318.102062943408
4863.554604487945	4049.783385848884	5296.380810108659	4856.179421724286	5110.424835872759	4640.217886592653	4361.033116132756	4369.2887677187355	4379.461390470978	4013.629763339144	4730.494794360112	4367.1605056141125	4464.709058794267	5071.608239136516	4787.426703935553	4275.30693716599	4846.74693125914	4420.745094266984	5900.83276137674	4865.712396316351	4398.931707342567	5245.807532249461	4531.251842187045	4555.846889466367	5056.683765098533	4405.640736448997	3986.033725784607	4837.8419802847075	5026.800972714891	5318.102062943408
4863.554604487945	4049.783385848884	5296.380810108659	4856.179421724286	4478.641000746491	4640.217886592653	4361.033116132756	4338.449763545157	4379.461390470978	4013.629763339144	4657.071404663132	4367.1605056141125	4464.709058794267	4350.539502905283	4682.35919660163	4275.30693716599	4846.74693125914	4420.745094266984	5900.83276137674	4602.901558736724	4398.931707342567	5239.063932871146	4531.251842187045	4555.846889466367	5056.683765098533	4405.640736448997	3929.1572049659853	4416.4013756121885	4994.971582128608	5318.102062943408
4863.554604487945	4049.783385848884	5279.7260023089675	4856.179421724286	4478.641000746491	4640.217886592653	4361.033116132756	4338.449763545157	4240.967336302709	4013.629763339144	4657.071404663132	4367.1605056141125	4464.709058794267	4350.539502905283	4682.35919660163	4275.30693716599	4846.74693125914	4420.745094266984	5637.482806756491	4419.741573424419	4398.931707342567	4929.758037688996	4531.251842187045	4555.846889466367	5056.683765098533	4405.640736448997	3921.43989467536	4416.4013756121885	4912.158770496517	5267.788334100073
4863.554604487945	4049.783385848884	5074.957243450237	4856.179421724286	4478.641000746491	4445.665171011758	4361.033116132756	4338.449763545157	4240.967336302709	4013.629763339144	4657.071404663132	4367.1605056141125	4464.709058794267	4350.539502905283	4262.90773283289	4227.638317380419	4846.74693125914	4420.745094266984	5637.482806756491	4419.741573424419	4236.244661424304	4929.758037688996	4531.251842187045	4555.846889466367	5056.683765098533	4405.640736448997	3921.43989467536	4275.565457662824	4105.423897336645	4828.823505173429
4863.554604487945	4049.783385848884	5074.957243450237	4748.37221200234	4478.641000746491	4407.343553829066	4359.462193285382	4338.449763545157	4052.6956276932224	4013.629763339144	4451.4857343315	4367.1605056141125	4464.709058794267	4350.539502905283	4262.90773283289	4227.638317380419	4846.74693125914	4420.745094266984	5205.4196293196455	4419.741573424419	4142.7840216363	4840.248971639167	4531.251842187045	3932.1996905345645	4662.308173362216	4243.173065211031	3857.113088831223	4275.565457662824	4105.423897336645	4675.704134189757
4542.8834607450635	4049.783385848884	5057.302731865939	4748.37221200234	4478.641000746491	4407.343553829066	4346.621457845902	4288.377990209671	4052.6956276932224	3878.0158212417177	4196.408818974669	4367.1605056141125	4464.709058794267	4327.263423775089	4262.90773283289	4227.638317380419	4256.156861418422	4420.745094266984	4891.039596317465	4419.741573424419	4110.555758196828	4616.066367800243	4531.251842187045	3932.1996905345645	4662.308173362216	4243.173065211031	3857.113088831223	4275.565457662824	4105.423897336645	4675.704134189757
4469.191170905558	4038.5510760806596	4990.775711651682	4665.760267968327	4478.641000746491	4176.042586109716	4215.533725002356	4288.377990209671	4037.022635346827	3878.0158212417177	4196.408818974669	4367.1605056141125	4430.210970577632	4327.263423775089	4262.90773283289	4227.638317380419	4256.156861418422	4420.745094266984	4593.225502548445	4213.932755338071	4110.555758196828	4545.649221566562	4531.251842187045	3812.471579379941	4662.308173362216	3975.5490589159945	3837.9957779277834	4275.565457662824	4105.423897336645	4675.704134189757
4469.191170905558	4038.5510760806596	4990.775711651682	4564.272899500027	4478.641000746491	4123.138640996401	4142.12182422866	4288.377990209671	4033.9007102543264	3878.0158212417177	3982.770700666882	4332.437215942457	4430.210970577632	4134.222987879151	4231.645079532391	4227.638317380419	4256.156861418422	4410.50968041051	4589.3522268637935	4210.98822948846	4110.555758196828	4508.193249980091	4517.686041103631	3661.689607127822	4662.308173362216	3975.5490589159945	3837.9957779277834	4275.565457662824	4105.423897336645	4675.704134189757
4467.569436985319	4038.5510760806596	4990.775711651682	4202.638667225168	4478.641000746491	3989.1166838759673	4142.12182422866	4088.714810916752	4033.9007102543264	3831.0642573532778	3982.770700666882	4036.0172028794505	4430.210970577632	4134.222987879151	4172.951162369046	4219.821789446893	4256.156861418422	4403.850765788715	4589.3522268637935	4210.98822948846	4110.555758196828	4508.193249980091	4517.686041103631	3618.1222619185287	4662.308173362216	3975.5490589159945	3837.9957779277834	4275.565457662824	4105.423897336645	4675.704134189757
4467.569436985319	3983.8339422658037	4990.775711651682	4068.3724095613957	4478.641000746491	3889.0575301462486	4100.248631652219	3925.340425018667	4033.9007102543264	3831.0642573532778	3966.4592651084977	4036.0172028794505	4223.19595129931	4134.222987879151	4148.817648223922	4202.974499909877	4256.156861418422	4372.229919717232	4589.3522268637935	4137.646094890201	3846.4995290618563	4508.193249980091	4484.8397421446225	3595.8292407186377	4662.308173362216	3975.5490589159945	3837.9957779277834	4275.565457662824	4105.423897336645	4675.704134189757
4467.569436985319	3958.5761075034598	4768.219782910401	4068.3724095613957	4449.296718209027	3889.0575301462486	4058.361487990611	3925.340425018667	4033.9007102543264	3831.0642573532778	3966.4592651084977	4036.0172028794505	4223.19595129931	4134.222987879151	4148.817648223922	4202.974499909877	4123.643638456309	4372.229919717232	4482.21717801991	4137.646094890201	3846.4995290618563	4442.073468996183	4143.9883397466965	3595.8292407186377	4635.675656834204	3924.4251118710245	3809.710900041472	4275.565457662824	3996.7454766709375	4675.704134189757
4430.690295119753	3930.1717794476963	4761.603925315656	4068.3724095613957	4329.981590267455	3889.0575301462486	4010.985485473675	3925.340425018667	3904.9822451650703	3831.0642573532778	3842.9367163300053	3958.9454857159863	4223.19595129931	4134.222987879151	4042.453377345263	3932.8495503919244	4038.593623901657	4331.137591295065	4482.21717801991	4067.1168637122264	3846.4995290618563	4442.073468996183	4102.8370354632625	3595.8292407186377	4635.675656834204	3924.4251118710245	3809.710900041472	4275.565457662824	3977.2746214130975	4675.704134189757
4390.872415298925	3930.1717794476963	4515.3751430034645	3959.0127178595153	4318.643927904238	3889.0575301462486	3875.328123226119	3925.340425018667	3836.4753014796206	3831.0642573532778	3842.9367163300053	3958.9454857159863	4223.19595129931	4134.222987879151	4042.453377345263	3932.8495503919244	4038.593623901657	4331.137591295065	4482.21717801991	4067.1168637122264	3561.013004665911	4355.827520886607	4102.8370354632625	3595.8292407186377	4635.675656834204	3924.4251118710245	3730.4700749084245	4231.133843398155	3815.332506471216	4659.42870631685
4390.872415298925	3915.2400278048317	4515.3751430034645	3959.0127178595153	4318.643927904238	3889.0575301462486	3875.328123226119	3925.340425018667	3836.4753014796206	3831.0642573532778	3842.9367163300053	3958.9454857159863	4223.19595129931	4134.222987879151	4022.815076934612	3932.8495503919244	4038.593623901657	4236.764386725376	4482.21717801991	4017.4166893139354	3561.013004665911	4355.827520886607	4102.8370354632625	3539.399897157427	4337.796826441172	3924.4251118710245	3716.6009875338273	4231.133843398155	3815.332506471216	4130.845272957595
4262.82824653634	3915.2400278048317	4515.3751430034645	3940.2622057044264	4318.643927904238	3889.0575301462486	3861.5891182357736	3925.340425018667	3811.2584824575642	3831.0642573532778	3781.0373269213032	3771.780011149889	4223.19595129931	4134.222987879151	3982.208488583353	3932.8495503919244	4038.593623901657	4157.951006145794	4442.602245044652	3931.496840385813	3561.013004665911	4355.827520886607	4102.8370354632625	3539.399897157427	4149.165997159984	3924.4251118710245	3716.6009875338273	4231.133843398155	3742.7769969770725	4130.845272957595
4262.82824653634	3915.2400278048317	4515.3751430034645	3940.2622057044264	4318.643927904238	3833.2501059137703	3847.050842601131	3925.340425018667	3811.2584824575642	3831.0642573532778	3479.401418033268	3771.780011149889	4223.19595129931	4134.222987879151	3982.208488583353	3932.8495503919244	4038.593623901657	4017.232353426249	4442.602245044652	3931.496840385813	3561.013004665911	4317.227453583346	4102.8370354632625	3539.399897157427	4149.165997159984	3892.104745905849	3716.6009875338273	4195.187327512082	3717.215819887503	4130.845272957595
4262.82824653634	3915.2400278048317	4515.3751430034645	3761.8194357904854	4318.643927904238	3833.2501059137703	3847.050842601131	3925.340425018667	3793.201317259576	3831.0642573532778	3479.401418033268	3656.202860100993	3963.5361560104666	4129.968926007732	3979.9626464425837	3932.8495503919244	4038.593623901657	4017.232353426249	4431.8789506625135	3892.281075786864	3561.013004665911	4230.668107056964	4102.8370354632625	3539.399897157427	4010.943003547218	3892.104745905849	3577.132335376524	3937.6117174002025	3717.215819887503	4130.845272957595
4262.82824653634	3835.684997601026	4231.733695208803	3720.0949195832163	4318.643927904238	3785.519354461484	3670.925168074834	3925.340425018667	3786.4064837327187	3831.0642573532778	3460.1606871193785	3550.7181141296696	3963.5361560104666	4129.968926007732	3935.0546023579395	3932.8495503919244	3871.094506578218	4017.232353426249	4431.8789506625135	3892.281075786864	3489.079546079794	4230.668107056964	4102.8370354632625	3463.718172838566	4010.943003547218	3833.88653263269	3577.132335376524	3937.6117174002025	3717.215819887503	4130.845272957595
4262.82824653634	3835.684997601026	4211.059644756639	3717.690738685944	4155.0518226399745	3785.519354461484	3670.925168074834	3925.340425018667	3786.4064837327187	3831.0642573532778	3460.1606871193785	3524.9989261682276	3850.005668060276	4129.968926007732	3935.0546023579395	3929.825641789087	3719.4874625184557	4017.232353426249	4420.305337126901	3808.578807371542	3489.079546079794	4187.479243811009	4056.133886639742	3463.718172838566	3922.0016240835275	3816.522314017958	3577.132335376524	3937.6117174002025	3717.215819887503	3932.9502177269824
4262.82824653634	3834.1897855025577	4211.059644756639	3670.679245786942	4155.0518226399745	3785.519354461484	3670.925168074834	3925.340425018667	3786.4064837327187	3712.506740846615	3460.1606871193785	3506.2149635367605	3850.005668060276	4044.4806567825594	3935.0546023579395	3929.825641789087	3719.4874625184557	4017.232353426249	4284.322664453026	3808.578807371542	3489.079546079794	3974.9244847493173	4056.133886639742	3463.718172838566	3910.81145929509	3700.927552652022	3577.132335376524	3850.209738547638	3717.215819887503	3932.9502177269824
4262.82824653634	3834.1897855025577	4211.059644756639	3670.679245786942	4110.497849736933	3785.519354461484	3620.8740090482424	3838.319676453755	3786.4064837327187	3558.7197849660824	3460.1606871193785	3506.2149635367605	3558.9152093874036	4044.4806567825594	3935.0546023579395	3858.227545889632	3624.3965248923732	4017.232353426249	4284.322664453026	3808.578807371542	3489.079546079794	3974.9244847493173	3968.6197429995145	3463.718172838566	3910.81145929509	3700.927552652022	3577.132335376524	3850.209738547638	3655.3822971678405	3914.6852438646365
4262.82824653634	3834.1897855025577	4189.053331853943	3629.305746538837	4013.108924810056	3785.519354461484	3620.8740090482424	3838.319676453755	3786.4064837327187	3558.7197849660824	3449.120470738534	3473.216185138142	3558.9152093874036	3982.357763256673	3912.7556664284575	3804.5730750335033	3624.3965248923732	4017.232353426249	4284.322664453026	3808.578807371542	3489.079546079794	3974.9244847493173	3948.94094065492	3463.718172838566	3910.81145929509	3700.927552652022	3577.132335376524	3850.209738547638	3655.3822971678405	3914.6852438646365
4262.82824653634	3834.1897855025577	4088.1659316609357	3629.305746538837	4004.6578323334725	3761.932297317362	3620.8740090482424	3767.0990213279197	3786.4064837327187	3558.7197849660824	3449.120470738534	3468.1404673548946	3558.9152093874036	3982.357763256673	3912.7556664284575	3778.5043627393425	3624.3965248923732	4017.232353426249	4129.02822872691	3778.15811381249	3489.079546079794	3974.9244847493173	3948.94094065492	3454.3613321845382	3906.9377905656243	3700.927552652022	3577.132335376524	3850.209738547638	3655.3822971678405	3914.6852438646365
4262.82824653634	3834.1897855025577	4088.1659316609357	3618.542423648175	4004.6578323334725	3761.932297317362	3620.8740090482424	3734.906569815746	3786.4064837327187	3546.620293966613	3449.120470738534	3468.1404673548946	3558.9152093874036	3901.6805871819706	3825.689009661407	3778.5043627393425	3624.3965248923732	4017.232353426249	4054.114057195072	3778.15811381249	3489.079546079794	3973.976906689361	3948.94094065492	3454.3613321845382	3906.9377905656243	3700.927552652022	3569.5566926344354	3850.209738547638	3599.1347820185383	3885.598978331813
4262.82824653634	3717.1762735372995	4088.1659316609357	3618.542423648175	4004.6578323334725	3761.932297317362	3620.8740090482424	3734.906569815746	3786.4064837327187	3546.620293966613	3449.120470738534	3468.1404673548946	3514.8530833895607	3901.6805871819706	3825.689009661407	3778.5043627393425	3624.3965248923732	4017.232353426249	4054.114057195072	3751.4349705916893	3489.079546079794	3849.5001114259403	3846.688388319999	3454.3613321845382	3906.9377905656243	3700.927552652022	3538.612285307102	3723.494288311607	3599.1347820185383	3885.598978331813
4262.82824653634	3690.1561013531887	3979.9105594275416	3618.542423648175	3983.8738362410186	3761.932297317362	3580.490225282494	3734.906569815746	3769.3653378291547	3546.620293966613	3449.120470738534	3468.1404673548946	3514.8530833895607	3901.6805871819706	3825.689009661407	3778.5043627393425	3624.3965248923732	4017.232353426249	4054.114057195072	3751.4349705916893	3489.079546079794	3849.5001114259403	3846.688388319999	3442.0952998369203	3906.9377905656243	3700.927552652022	3528.0216760645126	3723.494288311607	3599.1347820185383	3885.598978331813
4120.057297325528	3683.399663159612	3873.568752644676	3595.9590618222405	3983.8738362410186	3696.1757678204963	3559.6496550258557	3734.906569815746	3769.3653378291547	3546.620293966613	3448.4441754571712	3468.1404673548946	3514.8530833895607	3901.6805871819706	3825.689009661407	3620.041391587884	3624.3965248923732	3986.7596759185685	4054.114057195072	3644.4460639341096	3489.079546079794	3849.5001114259403	3846.688388319999	3442.0952998369203	3906.9377905656243	3700.927552652022	3490.994099753386	3723.494288311607	3599.1347820185383	3883.4466168427243
4120.057297325528	3683.399663159612	3873.568752644676	3595.9590618222405	3983.8738362410186	3696.1757678204963	3559.6496550258557	3723.962561911402	3769.3653378291547	3544.3346225460236	3448.4441754571712	3468.1404673548946	3506.1238045282025	3901.6805871819706	3825.689009661407	3575.0487521136774	3624.3965248923732	3882.9378808113674	4018.425846093513	3579.930948419642	3480.6607662718266	3849.5001114259403	3820.2377902350945	3442.0952998369203	3906.9377905656243	3700.927552652022	3490.994099753386	3723.494288311607	3599.1347820185383	3821.990835892062
4120.057297325528	3656.9877505384497	3870.7079285427735	3572.0530734505223	3854.9361925755156	3696.1757678204963	3559.6496550258557	3713.5210191736874	3721.5284222569267	3544.3346225460236	3448.4441754571712	3468.1404673548946	3485.5092163023255	3901.6805871819706	3713.6983166794107	3575.0487521136774	3580.4281048567555	3882.9378808113674	4018.425846093513	3572.489339212072	3480.6607662718266	3849.5001114259403	3820.2377902350945	3442.0952998369203	3899.9039022256393	3692.229907403335	3490.577450181442	3723.494288311607	3599.1347820185383	3821.990835892062
3760.19278362796	3650.774814531476	3870.7079285427735	3572.0530734505223	3854.9361925755156	3696.1757678204963	3526.233421980338	3711.3369023024247	3721.5284222569267	3544.3346225460236	3419.1688801766477	3468.1404673548946	3454.4934621815637	3871.894381388185	3713.6983166794107	3575.0487521136774	3577.0032390394836	3766.9792287337104	3910.815607717026	3572.489339212072	3467.8189942321233	3849.5001114259403	3820.2377902350945	3393.297891330527	3833.722552574924	3635.5337381953264	3490.577450181442	3723.494288311607	3599.1347820185383	3821.990835892062
3752.3945748389224	3617.832655645158	3870.7079285427735	3571.090043772423	3854.9361925755156	3695.1955082387085	3486.3092712969287	3582.3781191959224	3536.215379116354	3538.772103831968	3413.838539476128	3468.1404673548946	3454.4934621815637	3871.894381388185	3713.6983166794107	3575.0487521136774	3577.0032390394836	3766.9792287337104	3910.815607717026	3572.489339212072	3467.8189942321233	3849.5001114259403	3820.2377902350945	3393.297891330527	3833.722552574924	3635.5337381953264	3490.577450181442	3723.494288311607	3599.1347820185383	3821.990835892062
3752.3945748389224	3617.7278859946587	3870.7079285427735	3567.0201833042256	3854.9361925755156	3695.1955082387085	3473.649390267347	3582.3781191959224	3536.215379116354	3537.7404499187046	3413.838539476128	3468.1404673548946	3454.4934621815637	3871.894381388185	3713.6983166794107	3563.826403010299	3577.0032390394836	3766.9792287337104	3910.815607717026	3572.489339212072	3467.8189942321233	3849.5001114259403	3816.488240511714	3393.297891330527	3796.4697979677503	3635.5337381953264	3465.661636974909	3723.494288311607	3599.1347820185383	3821.990835892062
3752.3945748389224	3617.7278859946587	3870.7079285427735	3567.0201833042256	3845.8784061960796	3695.1955082387085	3473.649390267347	3519.7079392815663	3536.215379116354	3537.7404499187046	3413.838539476128	3468.1404673548946	3454.4934621815637	3871.894381388185	3713.6983166794107	3563.826403010299	3577.0032390394836	3766.9792287337104	3910.815607717026	3572.489339212072	3450.0194396966153	3849.5001114259403	3789.5234668767766	3393.297891330527	3796.4697979677503	3635.5337381953264	3465.661636974909	3723.494288311607	3599.1347820185383	3821.990835892062
3752.3945748389224	3617.7278859946587	3870.7079285427735	3567.0201833042256	3821.128514094771	3695.1955082387085	3473.649390267347	3502.7870494063973	3536.215379116354	3537.7404499187046	3413.838539476128	3468.1404673548946	3454.4934621815637	3842.4580842145783	3713.6983166794107	3521.4578345309387	3577.0032390394836	3766.9792287337104	3910.815607717026	3572.489339212072	3450.0194396966153	3793.030418671735	3789.5234668767766	3393.297891330527	3785.3141919754985	3635.5337381953264	3465.661636974909	3723.494288311607	3599.1347820185383	3821.990835892062
3752.3945748389224	3617.7278859946587	3744.1428303494167	3563.287230694566	3821.128514094771	3650.526274041375	3473.649390267347	3502.7870494063973	3536.215379116354	3530.6200987377415	3413.838539476128	3468.1404673548946	3449.923052352996	3842.4580842145783	3713.6983166794107	3521.4578345309387	3577.0032390394836	3766.9792287337104	3906.994369596763	3572.489339212072	3450.0194396966153	3793.030418671735	3789.5234668767766	3393.297891330527	3785.3141919754985	3635.5337381953264	3426.429079918009	3705.6190971259375	3599.1347820185383	3821.990835892062
3752.3945748389224	3599.2528815254973	3744.1428303494167	3547.209496154842	3821.128514094771	3650.526274041375	3473.649390267347	3474.1841763769917	3536.215379116354	3530.6200987377415	3413.838539476128	3468.1404673548946	3449.923052352996	3771.5309141360567	3713.6983166794107	3521.4578345309387	3577.0032390394836	3766.9792287337104	3906.994369596763	3500.940424946695	3423.06340267924	3793.030418671735	3732.3568152581424	3393.297891330527	3785.3141919754985	3625.9925307219887	3426.429079918009	3705.6190971259375	3599.1347820185383	3821.990835892062
3660.2944722041634	3599.2528815254973	3744.1428303494167	3479.370787044996	3821.128514094771	3553.8803898217675	3452.5244207762926	3474.1841763769917	3536.215379116354	3524.457664154612	3413.838539476128	3468.1404673548946	3449.923052352996	3637.765841409965	3713.6983166794107	3520.352839624693	3540.700919024661	3766.9792287337104	3892.33305251936	3500.940424946695	3423.06340267924	3793.030418671735	3732.3568152581424	3393.297891330527	3785.3141919754985	3625.9925307219887	3426.429079918009	3705.6190971259375	3599.1347820185383	3783.7013536251307
3660.2944722041634	3599.2528815254973	3744.1428303494167	3479.370787044996	3778.4438748379343	3553.8803898217675	3452.5244207762926	3469.137851255122	3536.215379116354	3504.3949511658084	3412.845180665242	3445.211607428631	3449.923052352996	3632.5346108743406	3657.5592133924038	3520.352839624693	3529.881371615125	3766.9792287337104	3801.083727443602	3500.940424946695	3423.06340267924	3778.7971036392164	3732.3568152581424	3393.297891330527	3785.3141919754985	3625.9925307219887	3426.429079918009	3705.6190971259375	3577.075257001132	3783.7013536251307
3660.2944722041634	3576.083950583822	3661.1254187263426	3479.370787044996	3778.4438748379343	3553.8803898217675	3452.5244207762926	3469.137851255122	3536.215379116354	3504.3949511658084	3412.845180665242	3445.211607428631	3449.923052352996	3560.005453820151	3657.5592133924038	3520.352839624693	3529.881371615125	3766.9792287337104	3801.083727443602	3500.940424946695	3423.06340267924	3719.4428378859448	3732.3568152581424	3363.707780157863	3785.3141919754985	3625.9925307219887	3426.429079918009	3705.6190971259375	3577.075257001132	3763.3670813601348
3593.773523118699	3555.2868519724243	3661.1254187263426	3479.370787044996	3659.4777466891455	3549.859540742391	3452.5244207762926	3469.137851255122	3536.215379116354	3504.3949511658084	3412.845180665242	3430.4775764568094	3423.6765490232174	3560.005453820151	3657.5592133924038	3520.352839624693	3518.7089612297586	3766.9792287337104	3801.083727443602	3500.940424946695	3423.06340267924	3658.967541836439	3712.7595138010847	3363.707780157863	3785.3141919754985	3599.8945781221496	3426.429079918009	3690.0629681986575	3577.075257001132	3758.532692523064
3593.773523118699	3555.2868519724243	3577.4099643586715	3478.7983695433154	3659.4777466891455	3549.859540742391	3452.5244207762926	3422.5776391811037	3508.563461988573	3502.1018527160577	3406.9128767485936	3430.4775764568094	3423.6765490232174	3560.005453820151	3657.5592133924038	3520.352839624693	3515.110137489858	3748.0016746416823	3783.4427717809494	3500.940424946695	3404.3493429319083	3658.967541836439	3674.1306092901223	3363.707780157863	3702.1195123922025	3596.189196557817	3424.5538863520082	3690.0629681986575	3577.075257001132	3758.532692523064
3576.1626944975633	3453.660417030849	3577.4099643586715	3478.7983695433154	3659.4777466891455	3549.859540742391	3452.5244207762926	3422.5776391811037	3508.563461988573	3502.1018527160577	3406.9128767485936	3430.4775764568094	3423.6765490232174	3560.005453820151	3509.7753379142673	3520.352839624693	3496.4843105816076	3748.0016746416823	3783.4427717809494	3500.940424946695	3397.0827987375496	3629.56980304547	3674.1306092901223	3357.7268653424217	3702.1195123922025	3549.1865357874904	3424.5538863520082	3690.0629681986575	3577.075257001132	3758.532692523064
3572.1744972409733	3453.660417030849	3577.4099643586715	3414.692832286441	3659.424394550328	3485.1615957675886	3443.365782159954	3417.617909685321	3508.563461988573	3502.1018527160577	3406.9128767485936	3427.333581317774	3423.6765490232174	3560.005453820151	3509.7753379142673	3520.352839624693	3488.1648383918537	3748.0016746416823	3783.4427717809494	3494.5199738522856	3397.0827987375496	3620.6218954322694	3674.1306092901223	3347.216530075984	3702.1195123922025	3549.1865357874904	3369.411150155617	3690.0629681986575	3577.075257001132	3556.5505394359543
3572.1744972409733	3453.660417030849	3577.4099643586715	3403.83561856268	3659.424394550328	3485.1615957675886	3443.365782159954	3401.01660786507	3508.563461988573	3485.54528501205	3406.9128767485936	3427.333581317774	3423.6765490232174	3560.005453820151	3509.7753379142673	3520.352839624693	3483.253402347759	3545.154033098056	3774.9677303943695	3494.5199738522856	3397.0827987375496	3620.6218954322694	3546.4829646488797	3335.648041283298	3702.1195123922025	3545.728830568891	3369.411150155617	3648.447444825467	3480.19366073953	3556.5505394359543
3572.1744972409733	3450.165273599379	3565.2162861436714	3402.0129935969676	3659.424394550328	3485.1615957675886	3440.8051850026195	3401.01660786507	3506.5974017048948	3485.54528501205	3406.489838495123	3416.845664220971	3423.6765490232174	3560.005453820151	3509.7753379142673	3520.352839624693	3483.253402347759	3545.154033098056	3774.9677303943695	3494.5199738522856	3397.0827987375496	3599.8392678944965	3546.4829646488797	3328.8308336537134	3702.1195123922025	3545.728830568891	3369.411150155617	3623.8456970586867	3480.19366073953	3515.7507239762535
3572.1744972409733	3450.165273599379	3559.282097450532	3402.0129935969676	3659.424394550328	3485.1615957675886	3440.8051850026195	3401.01660786507	3506.5974017048948	3485.54528501205	3406.489838495123	3341.6879081031952	3415.6834373251045	3560.005453820151	3509.7753379142673	3520.352839624693	3477.6635181157585	3516.582761935357	3742.8431232561325	3459.7153842167904	3335.6610151812783	3588.170859256915	3546.4829646488797	3325.6350378833645	3659.8571285951807	3542.0279678211273	3369.411150155617	3547.0643313405335	3467.1739523915458	3515.7507239762535
3572.1744972409733	3440.429524283986	3559.282097450532	3385.2691338075556	3659.424394550328	3485.1615957675886	3430.807567574819	3401.01660786507	3310.841056065636	3485.54528501205	3406.489838495123	3320.5581879124707	3399.5119275355887	3560.005453820151	3509.7753379142673	3511.9624819464334	3477.6635181157585	3516.582761935357	3742.8431232561325	3459.7153842167904	3335.6610151812783	3579.608130708647	3546.4829646488797	3324.1732722439256	3646.8815725198224	3527.0890223888423	3369.411150155617	3476.1431897457123	3467.1739523915458	3507.275163099127
3562.987255367081	3440.429524283986	3559.282097450532	3383.4369024081802	3655.575180722999	3481.9773212647015	3417.9415347427575	3327.398874761897	3310.841056065636	3485.54528501205	3406.489838495123	3320.5581879124707	3384.642457527673	3560.005453820151	3509.7753379142673	3511.9624819464334	3477.6635181157585	3516.582761935357	3733.9895647113153	3459.7153842167904	3335.6610151812783	3579.608130708647	3546.4829646488797	3322.6042272566224	3597.473770532789	3527.0890223888423	3348.4493696442973	3476.1431897457123	3467.1739523915458	3499.0255079890335
3562.987255367081	3440.429524283986	3559.282097450532	3383.4369024081802	3649.6717409479934	3462.7164989526073	3417.9415347427575	3327.398874761897	3310.841056065636	3485.54528501205	3406.489838495123	3320.5581879124707	3384.642457527673	3560.005453820151	3509.7753379142673	3511.9624819464334	3477.6635181157585	3516.582761935357	3706.289070409654	3427.5696644930595	3322.002674067627	3579.608130708647	3546.4829646488797	3322.6042272566224	3597.473770532789	3478.1793450605273	3348.4493696442973	3476.1431897457123	3454.9044650063433	3499.0255079890335
3562.987255367081	3388.373185561209	3559.282097450532	3351.9042034286076	3649.6717409479934	3462.7164989526073	3417.9415347427575	3327.398874761897	3295.128262879957	3485.54528501205	3406.489838495123	3320.5581879124707	3384.642457527673	3560.005453820151	3509.7753379142673	3511.9624819464334	3477.6635181157585	3516.582761935357	3675.072665650386	3427.5696644930595	3322.002674067627	3502.951985415833	3546.4829646488797	3305.4694183780634	3597.473770532789	3478.1793450605273	3348.4493696442973	3476.1431897457123	3449.4622862897663	3499.0255079890335
3562.987255367081	3388.373185561209	3465.0556478354856	3270.264970154022	3649.6717409479934	3462.7164989526073	3417.9415347427575	3327.398874761897	3295.128262879957	3485.54528501205	3406.489838495123	3320.5581879124707	3384.642457527673	3536.0239127764066	3453.306386313232	3511.9624819464334	3477.6635181157585	3516.582761935357	3675.072665650386	3427.5696644930595	3322.002674067627	3502.951985415833	3546.4829646488797	3305.4694183780634	3355.80100945444	3478.1793450605273	3348.4493696442973	3476.1431897457123	3449.4622862897663	3499.0255079890335
3556.730502881363	3388.373185561209	3465.0556478354856	3252.3550535627132	3649.6717409479934	3462.7164989526073	3400.0357551111383	3327.398874761897	3295.128262879957	3485.54528501205	3406.489838495123	3320.5581879124707	3379.5544892236203	3536.0239127764066	3453.306386313232	3506.5401988209023	3477.6635181157585	3472.610270158439	3675.072665650386	3427.5696644930595	3322.002674067627	3492.059727171073	3546.4829646488797	3305.4694183780634	3355.80100945444	3473.746007511587	3343.966776380834	3476.1431897457123	3416.5016207162153	3499.0255079890335
3476.0981352516333	3388.373185561209	3465.0556478354856	3252.3550535627132	3649.6717409479934	3462.7164989526073	3393.845843180925	3327.398874761897	3282.722553758418	3485.54528501205	3406.489838495123	3305.912921602016	3379.5544892236203	3536.0239127764066	3453.306386313232	3506.5401988209023	3466.7962508792148	3453.657933529343	3595.461713450959	3412.913383005978	3322.002674067627	3492.059727171073	3546.4829646488797	3305.4694183780634	3355.80100945444	3473.746007511587	3343.966776380834	3472.004540752801	3416.5016207162153	3497.2078534082175
3476.0981352516333	3388.373185561209	3465.0556478354856	3252.3550535627132	3550.5154569402034	3458.235574559751	3393.845843180925	3327.398874761897	3282.722553758418	3485.54528501205	3406.489838495123	3305.912921602016	3379.5544892236203	3536.0239127764066	3447.323992106856	3455.0177765644644	3466.7962508792148	3453.657933529343	3595.461713450959	3412.913383005978	3322.002674067627	3491.4401295994385	3546.4829646488797	3305.4694183780634	3355.80100945444	3465.6536156060797	3343.966776380834	3464.8037339318635	3416.5016207162153	3497.2078534082175
3476.0981352516333	3388.373185561209	3465.0556478354856	3252.3550535627132	3550.5154569402034	3458.235574559751	3369.5624873976262	3327.398874761897	3282.722553758418	3485.54528501205	3405.9677501882425	3305.912921602016	3379.5544892236203	3536.0239127764066	3421.8544323926562	3455.0177765644644	3466.7962508792148	3453.657933529343	3595.461713450959	3412.913383005978	3322.002674067627	3451.723993813524	3546.4829646488797	3300.6736169255655	3355.80100945444	3406.9128333383783	3326.573946365879	3464.8037339318635	3416.5016207162153	3497.2078534082175
3446.7686676617004	3380.5596466652905	3465.0556478354856	3252.3550535627132	3550.5154569402034	3458.235574559751	3369.5624873976262	3325.362510685566	3276.0752092594025	3485.54528501205	3405.9677501882425	3305.912921602016	3376.138932040878	3536.0239127764066	3410.7149573271818	3455.0177765644644	3466.7962508792148	3442.2586509032044	3595.461713450959	3412.913383005978	3322.002674067627	3451.723993813524	3546.4829646488797	3300.6736169255655	3355.80100945444	3398.148808462446	3326.573946365879	3464.8037339318635	3416.5016207162153	3493.327953693972
3446.7686676617004	3380.5596466652905	3465.0556478354856	3252.3550535627132	3546.3758476417233	3458.235574559751	3369.5624873976262	3322.6354270478037	3276.0752092594025	3449.19460224953	3393.2701434917944	3301.6319933907016	3376.138932040878	3463.5086682533847	3410.7149573271818	3455.0177765644644	3463.9135118816753	3442.2586509032044	3595.461713450959	3412.913383005978	3322.002674067627	3450.5795738116312	3546.4829646488797	3300.6736169255655	3355.80100945444	3390.503341217051	3326.573946365879	3464.8037339318635	3416.5016207162153	3493.327953693972
3446.7686676617004	3380.5596466652905	3465.0556478354856	3252.3550535627132	3546.3758476417233	3454.983598868033	3369.5624873976262	3322.6354270478037	3272.140729387479	3449.19460224953	3393.2701434917944	3301.6319933907016	3372.783639893609	3463.5086682533847	3410.7149573271818	3377.3147475926016	3457.295453215767	3438.246154260224	3593.2845027766098	3396.7478477844647	3322.002674067627	3450.5795738116312	3546.4829646488797	3299.883452400341	3355.80100945444	3390.503341217051	3326.573946365879	3451.784618352602	3416.5016207162153	3493.327953693972
3446.7686676617004	3380.5596466652905	3463.625844982487	3252.3550535627132	3546.3758476417233	3454.983598868033	3369.5624873976262	3322.6354270478037	3272.140729387479	3449.19460224953	3384.160186782281	3301.6319933907016	3372.783639893609	3440.9618706810197	3387.0394830283876	3371.7402997058516	3457.295453215767	3405.7258735775	3593.2845027766098	3372.218900143455	3322.002674067627	3385.957650142248	3546.4829646488797	3292.618558441053	3355.80100945444	3390.503341217051	3326.573946365879	3451.784618352602	3413.78049384609	3493.327953693972
3446.7686676617004	3372.4459548828263	3463.625844982487	3252.3550535627132	3546.3758476417233	3454.983598868033	3369.5624873976262	3313.3034363965417	3272.140729387479	3449.19460224953	3384.160186782281	3284.247708201217	3372.783639893609	3440.9618706810197	3387.0394830283876	3371.7402997058516	3457.295453215767	3405.7258735775	3460.1937983856765	3371.037538992586	3322.002674067627	3385.957650142248	3546.4829646488797	3292.618558441053	3349.8112439799393	3390.503341217051	3312.3646989778144	3451.784618352602	3413.78049384609	3477.1922450305037
3439.3965195804944	3372.4459548828263	3463.625844982487	3252.3550535627132	3546.3758476417233	3454.983598868033	3369.5624873976262	3313.3034363965417	3272.140729387479	3449.19460224953	3384.160186782281	3280.732524326123	3372.783639893609	3440.9618706810197	3376.1726317943603	3351.6947235625266	3457.295453215767	3405.7258735775	3460.1937983856765	3349.325763225999	3322.002674067627	3385.957650142248	3542.102055324417	3292.618558441053	3349.8112439799393	3390.503341217051	3312.3646989778144	3435.3174336004013	3413.78049384609	3477.1922450305037
3439.3965195804944	3372.4459548828263	3456.6603114129102	3251.1619114558584	3541.936698421309	3424.987914030771	3369.5624873976262	3313.3034363965417	3272.140729387479	3449.19460224953	3361.695521329643	3261.4231105009912	3372.783639893609	3440.9618706810197	3376.1726317943603	3351.6947235625266	3437.6586818140613	3405.7258735775	3460.1937983856765	3323.834737813739	3322.002674067627	3378.418045251592	3519.976557285422	3292.618558441053	3349.8112439799393	3390.503341217051	3301.505632774549	3435.3174336004013	3413.78049384609	3466.860981312649
3439.3965195804944	3372.4459548828263	3456.6603114129102	3231.732875865989	3541.936698421309	3424.987914030771	3369.5624873976262	3313.3034363965417	3264.0358368457096	3449.19460224953	3361.695521329643	3245.3369656769455	3346.9924774140227	3440.9618706810197	3373.722789297107	3347.1128089111526	3437.6586818140613	3405.7258735775	3460.1937983856765	3323.834737813739	3322.002674067627	3376.5212557948016	3516.787856919726	3292.618558441053	3348.104572106513	3384.2399591452813	3301.505632774549	3435.3174336004013	3413.78049384609	3466.860981312649
3439.3965195804944	3372.4459548828263	3442.2099574923104	3231.732875865989	3525.48108754071	3424.987914030771	3369.5624873976262	3313.3034363965417	3264.0358368457096	3449.19460224953	3361.695521329643	3245.3369656769455	3346.9924774140227	3440.9618706810197	3373.722789297107	3347.1128089111526	3437.6586818140613	3388.6475712356228	3460.1937983856765	3323.834737813739	3321.223640138373	3376.5212557948016	3486.245770820159	3292.618558441053	3347.3971540911166	3350.965679900445	3301.505632774549	3427.359462094521	3413.78049384609	3460.7224071428186
3439.3965195804944	3372.4459548828263	3442.2099574923104	3225.117687420884	3521.6781007562317	3424.987914030771	3369.5624873976262	3313.3034363965417	3264.0358368457096	3449.19460224953	3340.9285423571155	3245.3369656769455	3346.9924774140227	3440.9618706810197	3373.722789297107	3347.1128089111526	3437.6586818140613	3388.6475712356228	3401.6102699540033	3323.834737813739	3314.40331448776	3376.5212557948016	3478.743372789106	3292.618558441053	3347.3971540911166	3350.965679900445	3301.505632774549	3427.359462094521	3413.78049384609	3460.7224071428186
3416.5112244732913	3372.4459548828263	3442.2099574923104	3225.117687420884	3521.6781007562317	3424.987914030771	3369.5624873976262	3313.3034363965417	3264.0358368457096	3449.19460224953	3333.0148931214244	3245.242482687864	3345.3737427356846	3440.9618706810197	3373.722789297107	3347.1128089111526	3426.8447579035596	3388.6475712356228	3401.6102699540033	3323.834737813739	3314.40331448776	3373.517465937999	3478.743372789106	3292.618558441053	3347.3971540911166	3326.788401578503	3301.505632774549	3381.13066344469	3413.78049384609	3459.7427756120455
3416.5112244732913	3355.884045987413	3442.2099574923104	3225.117687420884	3421.263190599255	3424.987914030771	3369.5624873976262	3308.272417437205	3264.0358368457096	3436.987408395309	3333.0148931214244	3245.242482687864	3333.7287722039064	3440.9618706810197	3373.722789297107	3347.1128089111526	3418.070720035405	3388.6475712356228	3383.964041307062	3318.4159169857558	3314.40331448776	3370.525515603461	3478.743372789106	3292.618558441053	3347.3971540911166	3326.788401578503	3301.505632774549	3370.992700779101	3413.78049384609	3358.6907424450656
3416.5112244732913	3355.884045987413	3404.570675562925	3224.6636609185407	3421.263190599255	3424.987914030771	3346.7339379854197	3305.072562439267	3264.0358368457096	3436.987408395309	3324.631966630735	3245.0056436182094	3333.7287722039064	3440.0607807797646	3373.722789297107	3347.1128089111526	3411.409793250369	3388.6475712356228	3383.964041307062	3318.4159169857558	3314.40331448776	3370.525515603461	3475.368893529919	3291.5489649149536	3347.3971540911166	3320.305866519472	3301.505632774549	3370.992700779101	3413.78049384609	3354.581726450384
3413.2791340362705	3316.930525745108	3404.570675562925	3224.6636609185407	3421.263190599255	3424.987914030771	3340.6800560838747	3305.072562439267	3264.0358368457096	3426.662283000364	3301.571129715931	3245.0056436182094	3333.7287722039064	3418.1914235630993	3373.722789297107	3347.1128089111526	3411.409793250369	3388.6475712356228	3375.178539072657	3318.4159169857558	3313.605095319065	3370.525515603461	3475.368893529919	3282.178029506582	3347.3971540911166	3319.0070843634544	3301.505632774549	3370.992700779101	3413.78049384609	3352.3452492527385
3413.2791340362705	3311.240213732923	3334.944762201724	3224.6636609185407	3421.263190599255	3389.485648295907	3340.6800560838747	3292.7195446029737	3264.0358368457096	3406.7135643063793	3283.64069327737	3245.0056436182094	3301.753170953744	3418.1914235630993	3353.5975125948717	3347.1128089111526	3390.123837437677	3388.6475712356228	3375.178539072657	3318.4159169857558	3303.1292909603844	3368.619032077743	3470.180781698942	3282.178029506582	3343.616280589092	3319.0070843634544	3301.505632774549	3370.992700779101	3413.78049384609	3352.3452492527385
3413.2791340362705	3311.240213732923	3334.944762201724	3224.6636609185407	3419.7698721093393	3373.344932813323	3340.6800560838747	3278.0233301690546	3256.523081002575	3405.2292091367826	3283.64069327737	3235.615233050079	3301.753170953744	3415.438318587376	3353.5975125948717	3347.1128089111526	3389.8906383375875	3388.6475712356228	3362.3029234894457	3318.4159169857558	3303.1292909603844	3368.619032077743	3470.180781698942	3282.178029506582	3331.4025049853212	3319.0070843634544	3299.8633408404007	3370.992700779101	3413.78049384609	3352.3452492527385
3413.2791340362705	3311.240213732923	3321.2411905292715	3220.2389130145584	3419.7698721093393	3373.344932813323	3340.6800560838747	3278.0233301690546	3253.7459628238626	3350.8074378924384	3283.64069327737	3235.615233050079	3301.753170953744	3415.438318587376	3353.5975125948717	3309.893929227406	3389.8906383375875	3388.6475712356228	3357.797955116789	3314.486350121773	3303.1292909603844	3368.619032077743	3418.376956174471	3262.8928794281733	3331.4025049853212	3319.0070843634544	3299.8633408404007	3370.992700779101	3407.9136884817235	3352.3452492527385
3413.2791340362705	3311.240213732923	3321.2411905292715	3216.327705781119	3419.7698721093393	3373.344932813323	3340.6800560838747	3278.0233301690546	3253.7459628238626	3350.8074378924384	3279.8731954847744	3234.1682067984534	3301.753170953744	3415.438318587376	3353.5975125948717	3309.893929227406	3375.1493397926056	3372.475785087801	3357.698702815317	3314.486350121773	3303.1292909603844	3368.619032077743	3418.376956174471	3262.8928794281733	3331.4025049853212	3319.0070843634544	3299.8633408404007	3370.992700779101	3407.9136884817235	3352.3452492527385
3413.2791340362705	3280.2814561723935	3321.2411905292715	3216.327705781119	3419.7698721093393	3373.344932813323	3340.6800560838747	3278.0233301690546	3253.7459628238626	3348.363996862672	3279.8731954847744	3234.1682067984534	3301.753170953744	3415.438318587376	3353.5975125948717	3309.893929227406	3375.1493397926056	3372.475785087801	3357.698702815317	3314.486350121773	3303.1292909603844	3367.828390965752	3393.7961680972694	3261.8102543308705	3331.4025049853212	3319.0070843634544	3299.8633408404007	3370.992700779101	3407.9136884817235	3332.114602105009
3413.2791340362705	3280.2814561723935	3321.2411905292715	3216.327705781119	3419.7698721093393	3359.8684372629004	3340.6800560838747	3275.932591086788	3249.7968173683003	3348.363996862672	3279.8731954847744	3230.1090490855677	3301.753170953744	3415.438318587376	3353.5975125948717	3309.893929227406	3375.1493397926056	3372.475785087801	3357.698702815317	3308.1127846669106	3301.319698641642	3273.904236784497	3393.7961680972694	3261.8102543308705	3331.4025049853212	3319.0070843634544	3299.8633408404007	3370.992700779101	3389.603974276073	3323.657536233709
3406.0524323054656	3280.2814561723935	3321.2411905292715	3216.327705781119	3419.7698721093393	3359.8684372629004	3340.6800560838747	3273.662471028424	3249.7968173683003	3348.363996862672	3268.517065489882	3230.1090490855677	3301.753170953744	3415.438318587376	3353.5975125948717	3284.7069220595413	3375.1493397926056	3353.5622150126665	3357.698702815317	3308.1127846669106	3299.785680186802	3273.904236784497	3393.7961680972694	3261.8102543308705	3326.557213756529	3265.2308514811707	3295.090251045832	3370.992700779101	3389.5485403449484	3323.657536233709
3401.6057678005973	3275.5507019953416	3321.2411905292715	3216.327705781119	3416.9091214829186	3359.8684372629004	3340.6800560838747	3272.6095451829415	3249.7968173683003	3348.363996862672	3268.1084657936294	3230.1090490855677	3301.753170953744	3409.733207194671	3353.5975125948717	3284.7069220595413	3322.088265637668	3353.5622150126665	3311.572748421779	3308.1127846669106	3283.0307585950895	3273.904236784497	3392.1139182592274	3261.8102543308705	3326.557213756529	3263.4476909125256	3273.010851547985	3370.992700779101	3389.5485403449484	3323.657536233709
3401.6057678005973	3275.5507019953416	3321.2411905292715	3216.327705781119	3416.9091214829186	3359.8684372629004	3340.6800560838747	3272.6095451829415	3249.7968173683003	3348.363996862672	3268.1084657936294	3230.1090490855677	3282.0907979965846	3407.3189870199803	3353.5975125948717	3284.7069220595413	3322.088265637668	3353.5622150126665	3311.572748421779	3306.5913481516577	3283.0307585950895	3273.904236784497	3392.1139182592274	3261.8102543308705	3326.557213756529	3249.729714357237	3273.010851547985	3370.992700779101	3389.5485403449484	3323.657536233709
3401.6057678005973	3202.244450822333	3321.2411905292715	3216.327705781119	3416.9091214829186	3359.8684372629004	3340.6800560838747	3266.35876723047	3249.7968173683003	3348.363996862672	3240.341893003572	3230.1090490855677	3281.7059996386442	3407.3189870199803	3353.5975125948717	3284.5105919925386	3322.088265637668	3353.5622150126665	3311.572748421779	3302.9607335438777	3283.0307585950895	3273.904236784497	3392.1139182592274	3261.8102543308705	3326.557213756529	3249.729714357237	3273.010851547985	3370.992700779101	3389.5485403449484	3323.657536233709
3401.6057678005973	3202.244450822333	3321.2411905292715	3216.327705781119	3416.9091214829186	3359.8684372629004	3340.6800560838747	3266.35876723047	3247.239221775126	3348.363996862672	3240.341893003572	3230.1090490855677	3281.7059996386442	3406.670815909978	3353.5975125948717	3284.5105919925386	3320.4588854420917	3341.0630631091717	3306.5047117634185	3301.435952640518	3283.0307585950895	3273.904236784497	3389.8714311133535	3254.440535306114	3312.676519694156	3247.9357320715535	3271.5987531729315	3361.632191168938	3389.5485403449484	3323.657536233709
3393.229314085943	3202.244450822333	3321.2411905292715	3209.0778779058173	3416.9091214829186	3305.3965944142865	3336.5807320576696	3262.084406801997	3246.561553116021	3348.363996862672	3240.341893003572	3227.7518940774635	3281.7059996386442	3406.670815909978	3353.5975125948717	3284.5105919925386	3320.4588854420917	3341.0630631091717	3306.5047117634185	3290.0639076566617	3283.0307585950895	3271.957651403444	3389.8714311133535	3254.440535306114	3312.676519694156	3247.9357320715535	3271.0919365741456	3360.6746132888493	3383.5173223797233	3323.657536233709
3393.229314085943	3202.244450822333	3321.2411905292715	3209.0778779058173	3416.9091214829186	3305.3965944142865	3336.5807320576696	3262.084406801997	3246.561553116021	3348.363996862672	3236.7068926659185	3226.4916498432194	3280.4653202010877	3406.670815909978	3353.5975125948717	3284.5105919925386	3320.4588854420917	3341.0630631091717	3306.5047117634185	3290.0639076566617	3283.0307585950895	3271.957651403444	3387.6420309519744	3254.440535306114	3312.676519694156	3247.9357320715535	3271.0919365741456	3360.6746132888493	3383.5173223797233	3315.866831991765
3389.662918815621	3202.244450822333	3303.8956244331794	3205.846641649187	3415.538132634604	3305.3965944142865	3336.5807320576696	3262.084406801997	3236.779289169276	3348.363996862672	3236.7068926659185	3226.4916498432194	3280.4653202010877	3406.670815909978	3353.5975125948717	3284.5105919925386	3320.4588854420917	3338.212835419953	3306.5047117634185	3290.0639076566617	3280.4093039347936	3271.957651403444	3387.6420309519744	3254.440535306114	3258.85984147852	3247.024808401065	3269.3638064805086	3360.6746132888493	3378.249527220657	3315.866831991765
3384.323916942775	3191.950262252571	3303.8956244331794	3204.086866088325	3415.538132634604	3305.3965944142865	3326.4375953312106	3262.084406801997	3236.2041410190304	3348.363996862672	3236.7068926659185	3226.4916498432194	3279.240788136116	3406.670815909978	3352.1695821654	3284.5105919925386	3316.666934649789	3335.5213370736424	3306.5047117634185	3290.0639076566617	3280.4093039347936	3271.957651403444	3383.9724204124013	3239.794904441191	3258.85984147852	3247.024808401065	3269.3638064805086	3358.039673430533	3375.2031819847707	3315.866831991765
3373.681981907998	3191.950262252571	3294.326884816269	3204.086866088325	3359.6546302501747	3305.3965944142865	3326.4375953312106	3262.084406801997	3236.2041410190304	3348.363996862672	3236.7068926659185	3219.38566552456	3279.240788136116	3406.670815909978	3347.360693570763	3284.5105919925386	3316.666934649789	3299.624885400747	3306.5047117634185	3290.0639076566617	3280.4093039347936	3271.957651403444	3383.9724204124013	3239.794904441191	3258.85984147852	3247.024808401065	3269.3638064805086	3358.039673430533	3375.2031819847707	3315.866831991765
3373.681981907998	3185.3118448470564	3294.326884816269	3204.086866088325	3359.6546302501747	3305.3965944142865	3311.4929609898218	3262.084406801997	3236.2041410190304	3348.363996862672	3235.763167770079	3217.0879586126416	3279.240788136116	3406.670815909978	3343.7666497179434	3284.5105919925386	3316.666934649789	3299.624885400747	3306.5047117634185	3290.0639076566617	3280.4093039347936	3266.654606396306	3383.9724204124013	3236.9012649768597	3258.85984147852	3247.024808401065	3269.3638064805086	3345.4665786935966	3373.225407150505	3311.6058440542834
3373.681981907998	3184.7067863809393	3285.379834724602	3204.086866088325	3359.6546302501747	3305.3965944142865	3311.4929609898218	3262.084406801997	3236.2041410190304	3348.363996862672	3235.763167770079	3217.0879586126416	3279.240788136116	3401.0919044673833	3343.7666497179434	3270.50075511901	3316.666934649789	3299.624885400747	3306.5047117634185	3288.433118523054	3280.4093039347936	3263.892616463789	3383.9724204124013	3231.311233421164	3258.85984147852	3247.024808401065	3269.3638064805086	3340.3501509833563	3373.225407150505	3299.545027225594
3366.0262471432434	3183.807075138367	3285.379834724602	3204.086866088325	3359.6546302501747	3305.3965944142865	3311.4929609898218	3261.9166764972006	3236.2041410190304	3348.363996862672	3235.763167770079	3199.9032762267693	3279.240788136116	3401.0919044673833	3261.146955438283	3269.5409729530857	3316.666934649789	3299.624885400747	3306.5047117634185	3288.433118523054	3257.34344023645	3263.892616463789	3381.320646566477	3225.080493619524	3256.6045049363224	3247.024808401065	3269.3638064805086	3340.3501509833563	3361.007242132191	3299.545027225594
3349.9626525312015	3183.807075138367	3285.379834724602	3204.086866088325	3356.7258285340945	3303.759049069921	3311.4929609898218	3261.9166764972006	3236.2041410190304	3348.363996862672	3235.763167770079	3199.9032762267693	3279.240788136116	3385.839325896512	3261.146955438283	3269.5409729530857	3302.1215324936866	3299.624885400747	3278.9187650368226	3288.433118523054	3257.34344023645	3263.892616463789	3381.320646566477	3225.080493619524	3256.4037993205634	3246.908955509314	3269.3638064805086	3340.3501509833563	3361.007242132191	3299.545027225594
3349.9626525312015	3183.807075138367	3285.379834724602	3204.086866088325	3356.7258285340945	3303.759049069921	3311.4929609898218	3261.9166764972006	3236.2041410190304	3348.363996862672	3235.763167770079	3199.9032762267693	3279.240788136116	3385.839325896512	3261.146955438283	3269.5409729530857	3302.1215324936866	3299.624885400747	3278.9187650368226	3282.9138737910907	3257.34344023645	3254.5510817508807	3381.320646566477	3225.080493619524	3248.5943344848033	3243.5003362514344	3269.3638064805086	3340.3501509833563	3358.1606077702177	3275.417201437742
3349.9626525312015	3183.807075138367	3272.6644284475424	3204.086866088325	3356.7258285340945	3303.759049069921	3305.6784690566133	3261.9166764972006	3235.7353181779526	3348.363996862672	3235.763167770079	3199.9032762267693	3279.240788136116	3336.125154073579	3261.146955438283	3269.5409729530857	3302.1215324936866	3299.624885400747	3273.735053784654	3282.9138737910907	3257.34344023645	3254.5510817508807	3381.320646566477	3223.8223344749267	3248.5943344848033	3240.0147720495656	3269.3638064805086	3340.3501509833563	3358.1606077702177	3275.417201437742
3349.9626525312015	3183.807075138367	3272.6644284475424	3204.086866088325	3356.7258285340945	3300.6475970753886	3305.6784690566133	3261.9166764972006	3235.7353181779526	3342.930728088925	3235.763167770079	3199.9032762267693	3273.1608709804586	3336.125154073579	3261.146955438283	3269.311169526761	3291.6183331288753	3299.624885400747	3273.735053784654	3282.9138737910907	3245.3221419660085	3254.52153723065	3381.320646566477	3223.8223344749267	3248.5943344848033	3240.0147720495656	3269.3638064805086	3340.3501509833563	3358.1606077702177	3275.417201437742
3349.9626525312015	3183.807075138367	3272.6644284475424	3204.086866088325	3356.7258285340945	3292.4485184691375	3305.6784690566133	3261.9166764972006	3235.7353181779526	3342.930728088925	3235.763167770079	3199.9032762267693	3273.1608709804586	3336.125154073579	3261.146955438283	3269.311169526761	3291.6183331288753	3294.2680837999033	3273.735053784654	3282.9138737910907	3245.3221419660085	3252.5511293990257	3381.320646566477	3218.665980793443	3248.5943344848033	3240.0147720495656	3269.3638064805086	3340.3501509833563	3342.456783143136	3275.417201437742
3349.9626525312015	3172.5442114502257	3272.6644284475424	3203.6645038037705	3356.7258285340945	3287.5896657296316	3305.6784690566133	3261.9166764972006	3235.7353181779526	3315.8574241096194	3235.763167770079	3199.9032762267693	3273.1608709804586	3336.125154073579	3256.169891469337	3269.311169526761	3291.6183331288753	3294.2680837999033	3271.115802329415	3282.9138737910907	3245.3221419660085	3252.5511293990257	3381.320646566477	3218.665980793443	3248.5943344848033	3240.0147720495656	3269.3638064805086	3329.1950227210123	3339.5168388999496	3275.417201437742
3349.9626525312015	3172.5442114502257	3269.5184277805483	3203.6645038037705	3356.7258285340945	3287.5896657296316	3303.471443220652	3259.9144430708375	3235.7353181779526	3287.2368585061295	3235.5529511414215	3199.9032762267693	3273.1608709804586	3336.125154073579	3256.169891469337	3264.480223667403	3291.6183331288753	3294.2680837999033	3271.115802329415	3280.4126134575085	3245.3221419660085	3251.8565806456963	3375.455442254176	3218.665980793443	3248.5943344848033	3237.8535868133154	3269.3638064805086	3329.1950227210123	3339.5168388999496	3271.3685393396836
3349.9626525312015	3172.5442114502257	3269.5184277805483	3203.6645038037705	3356.7258285340945	3287.178555754979	3298.6987846244083	3259.9144430708375	3235.053303854664	3287.2368585061295	3235.5529511414215	3199.9032762267693	3273.1608709804586	3336.125154073579	3256.169891469337	3264.480223667403	3291.6183331288753	3291.820837692802	3271.115802329415	3280.4126134575085	3244.2574082281058	3251.8565806456963	3375.455442254176	3218.665980793443	3247.894027101387	3237.8535868133154	3268.9709137165373	3329.1950227210123	3339.5168388999496	3271.3685393396836
3349.9626525312015	3172.5442114502257	3269.5184277805483	3203.6645038037705	3356.7258285340945	3287.178555754979	3298.6987846244083	3259.9144430708375	3235.053303854664	3287.2368585061295	3233.504960439479	3198.8712338744385	3273.1608709804586	3336.125154073579	3256.169891469337	3264.480223667403	3283.9033658470075	3288.304177204622	3271.115802329415	3280.4126134575085	3238.9664706943963	3251.8565806456963	3375.455442254176	3218.665980793443	3247.894027101387	3237.8535868133154	3268.9709137165373	3329.1950227210123	3335.9294546827746	3254.0444365072435
3349.9626525312015	3172.5442114502257	3269.5184277805483	3203.6645038037705	3356.7258285340945	3287.178555754979	3298.6987846244083	3259.9144430708375	3235.053303854664	3287.2368585061295	3233.504960439479	3198.8712338744385	3271.576744535447	3336.125154073579	3256.169891469337	3264.0793287243514	3283.9033658470075	3288.304177204622	3267.5925611666416	3280.4126134575085	3238.9664706943963	3249.2835749077426	3375.455442254176	3218.665980793443	3247.894027101387	3237.8535868133154	3268.9709137165373	3329.1950227210123	3331.889816241579	3254.0444365072435
3349.9626525312015	3168.9207459409918	3269.5184277805483	3203.6645038037705	3329.1200064796312	3275.88723798182	3298.6987846244083	3257.5164590774802	3235.053303854664	3287.2368585061295	3233.504960439479	3198.8712338744385	3263.6238095444337	3335.6518166265723	3256.169891469337	3264.0793287243514	3283.9033658470075	3288.304177204622	3258.7876617216502	3280.4126134575085	3238.9664706943963	3249.16772877413	3373.3708158290506	3216.9113408517724	3247.894027101387	3223.9778706629513	3268.9709137165373	3329.1950227210123	3321.562432664051	3247.715982702609
3349.9626525312015	3168.9207459409918	3267.9424827578982	3203.6645038037705	3329.1200064796312	3275.4329546483673	3298.6987846244083	3256.894698817516	3235.053303854664	3287.2368585061295	3233.504960439479	3195.7822847688567	3263.6238095444337	3335.6518166265723	3256.169891469337	3264.0793287243514	3283.9033658470075	3288.304177204622	3258.7876617216502	3280.4126134575085	3238.349940699398	3249.16772877413	3373.3708158290506	3216.9113408517724	3247.894027101387	3223.9778706629513	3268.9709137165373	3328.825506019448	3321.562432664051	3240.512458400012
3347.977955858315	3168.9207459409918	3261.635202773685	3203.3375607828425	3329.1200064796312	3275.4329546483673	3298.6987846244083	3256.894698817516	3235.053303854664	3287.2368585061295	3233.504960439479	3195.7822847688567	3263.6238095444337	3335.6518166265723	3256.169891469337	3264.0793287243514	3283.9033658470075	3288.304177204622	3258.7876617216502	3280.4126134575085	3238.147204938295	3249.16772877413	3357.997086045581	3216.9113408517724	3247.894027101387	3223.9778706629513	3268.9709137165373	3328.8018399036373	3318.1571508269103	3240.512458400012
3347.977955858315	3161.769398759803	3261.635202773685	3203.3375607828425	3328.615802083067	3236.869089722048	3297.6668699694765	3256.894698817516	3235.053303854664	3287.2368585061295	3233.504960439479	3195.7822847688567	3263.6238095444337	3335.6518166265723	3256.169891469337	3264.0793287243514	3277.7843521811324	3287.26164765208	3258.7876617216502	3280.4126134575085	3238.147204938295	3249.16772877413	3357.997086045581	3213.0033837804012	3247.894027101387	3223.9778706629513	3268.9709137165373	3328.8018399036373	3306.657409037181	3230.3272743300777
3345.84615687932	3161.769398759803	3261.635202773685	3203.3375607828425	3328.615802083067	3236.869089722048	3290.819986811326	3253.468328882356	3235.053303854664	3287.2368585061295	3230.788915802992	3195.7822847688567	3256.1439453312787	3335.6518166265723	3256.169891469337	3264.0793287243514	3275.23475175395	3287.26164765208	3258.7876617216502	3280.4126134575085	3238.147204938295	3239.9691303488307	3357.997086045581	3213.0033837804012	3247.894027101387	3222.8500292112312	3268.9709137165373	3326.124777026007	3292.022566473175	3227.2925647310017
3345.84615687932	3161.769398759803	3258.143730369449	3201.325272048057	3328.615802083067	3236.6626841692687	3290.819986811326	3253.468328882356	3233.485826182303	3283.05050190332	3228.4176265243887	3195.7822847688567	3255.260016039899	3335.6518166265723	3256.169891469337	3255.433238483076	3275.23475175395	3285.911974583127	3258.7876617216502	3280.0206581429898	3236.740460555229	3239.9691303488307	3357.997086045581	3213.0033837804012	3247.894027101387	3222.8500292112312	3268.4959636664325	3326.124777026007	3292.022566473175	3227.2925647310017
3345.84615687932	3161.769398759803	3258.143730369449	3201.325272048057	3328.615802083067	3236.6626841692687	3263.7176350808386	3253.468328882356	3223.096509632517	3283.05050190332	3228.4176265243887	3195.7822847688567	3251.065848258256	3332.813071401535	3256.169891469337	3255.433238483076	3271.3775991473412	3285.911974583127	3258.7876617216502	3277.688891050084	3236.740460555229	3239.9691303488307	3357.997086045581	3213.0033837804012	3247.894027101387	3222.8500292112312	3265.6225516321206	3326.124777026007	3292.022566473175	3227.2925647310017
3321.803458706994	3161.769398759803	3258.143730369449	3201.325272048057	3328.615802083067	3236.6626841692687	3259.5222767327405	3253.468328882356	3223.096509632517	3283.05050190332	3228.4176265243887	3195.7822847688567	3251.065848258256	3332.365233639466	3256.169891469337	3255.433238483076	3259.4028744537036	3285.911974583127	3258.7876617216502	3277.688891050084	3236.740460555229	3239.9691303488307	3357.997086045581	3213.0033837804012	3247.894027101387	3222.8500292112312	3262.7165783634728	3316.7912884846005	3292.022566473175	3227.2925647310017
3321.803458706994	3161.769398759803	3258.143730369449	3201.325272048057	3328.615802083067	3236.119515224269	3254.5665989703994	3253.468328882356	3218.1574868060834	3283.05050190332	3228.4176265243887	3195.7822847688567	3249.8728525813376	3291.746956648121	3256.169891469337	3243.8844724222254	3259.181674269275	3285.911974583127	3258.7876617216502	3277.688891050084	3235.6209224521867	3239.9691303488307	3357.997086045581	3213.0033837804012	3247.894027101387	3220.4044964488094	3262.7165783634728	3312.312946049689	3292.022566473175	3213.7064294062543
3313.879927216404	3161.769398759803	3258.143730369449	3201.325272048057	3316.3939024346996	3236.119515224269	3254.5665989703994	3253.468328882356	3218.1574868060834	3273.3898047021794	3226.853890527741	3195.7822847688567	3249.8728525813376	3291.746956648121	3256.169891469337	3243.8844724222254	3231.5511913074383	3284.4438864351246	3218.4257475191125	3277.688891050084	3235.6209224521867	3239.9691303488307	3357.997086045581	3211.7627380020904	3247.894027101387	3220.4044964488094	3257.9300095285826	3310.8133902042314	3292.022566473175	3213.7064294062543
3313.879927216404	3161.769398759803	3258.143730369449	3201.325272048057	3316.3939024346996	3236.119515224269	3254.5665989703994	3253.468328882356	3218.1574868060834	3273.326628771555	3208.4529896152017	3195.7822847688567	3249.8728525813376	3291.746956648121	3256.169891469337	3243.8844724222254	3231.1468799587515	3282.223997997469	3210.0564387651957	3276.5398987657572	3235.6209224521867	3239.9691303488307	3346.592955273221	3210.3218306066783	3244.9088483367486	3220.4044964488094	3257.9300095285826	3310.8133902042314	3292.022566473175	3213.7064294062543
3276.7720680788366	3140.9120170055007	3258.143730369449	3201.325272048057	3316.3939024346996	3236.119515224269	3252.24770336441	3253.468328882356	3218.1574868060834	3273.326628771555	3208.4529896152017	3195.7822847688567	3249.8728525813376	3291.746956648121	3253.494123477163	3243.3261346705644	3231.1468799587515	3266.5453481186278	3210.0564387651957	3275.1319854420235	3235.6209224521867	3239.9691303488307	3346.592955273221	3190.239502831428	3244.9088483367486	3220.4044964488094	3257.8168991218595	3305.6702504326986	3291.4740747362193	3213.7064294062543
3276.7720680788366	3140.9120170055007	3258.143730369449	3201.325272048057	3316.3939024346996	3214.993617238346	3252.24770336441	3253.468328882356	3218.1574868060834	3271.50753671656	3208.4529896152017	3180.7630552770297	3249.8728525813376	3291.746956648121	3253.494123477163	3243.3261346705644	3231.1468799587515	3266.5453481186278	3209.675418628317	3275.1319854420235	3231.666508854297	3238.956679745509	3346.592955273221	3188.4593556669256	3244.9088483367486	3220.4044964488094	3257.8168991218595	3302.4879811839505	3291.4740747362193	3213.7064294062543
3275.2708393829794	3140.8970486467115	3258.143730369449	3201.325272048057	3316.3939024346996	3214.993617238346	3252.24770336441	3253.468328882356	3218.1574868060834	3271.50753671656	3208.4529896152017	3180.7630552770297	3249.8728525813376	3291.746956648121	3253.494123477163	3236.2413542826985	3231.1468799587515	3266.5453481186278	3209.675418628317	3273.1552872017755	3231.666508854297	3237.328603480394	3346.592955273221	3188.4593556669256	3244.9088483367486	3220.4044964488094	3256.809924212042	3299.5446207459663	3291.4740747362193	3213.7064294062543
3275.2708393829794	3129.1053924706293	3258.143730369449	3201.325272048057	3316.3939024346996	3214.993617238346	3252.24770336441	3251.339925235095	3217.8444385513667	3271.50753671656	3208.4529896152017	3180.7630552770297	3249.8728525813376	3291.746956648121	3253.494123477163	3236.2413542826985	3230.2742976303107	3254.960621278886	3209.675418628317	3260.188441118743	3229.458808272853	3235.1971691565727	3345.97764962012	3188.4593556669256	3244.9088483367486	3220.4044964488094	3253.681273942072	3299.5446207459663	3282.5743088298686	3213.2840814589244
3275.2708393829794	3129.1053924706293	3257.115276210195	3201.325272048057	3315.770433028878	3214.993617238346	3252.24770336441	3244.0176087689842	3217.8444385513667	3271.50753671656	3208.4529896152017	3180.7630552770297	3249.8728525813376	3291.746956648121	3239.8454974067968	3236.2413542826985	3229.906386349361	3254.275381716685	3209.675418628317	3260.188441118743	3229.458808272853	3235.1971691565727	3345.97764962012	3187.0045113935817	3242.2496952184065	3220.4044964488094	3253.681273942072	3299.5446207459663	3270.2984540425477	3213.074783867803
3275.2708393829794	3129.1053924706293	3257.115276210195	3201.325272048057	3306.014524700001	3214.993617238346	3252.214476184907	3244.0176087689842	3214.964606341782	3271.50753671656	3208.4529896152017	3180.7630552770297	3249.8728525813376	3291.746956648121	3239.8454974067968	3236.2413542826985	3229.906386349361	3254.275381716685	3209.675418628317	3260.188441118743	3228.9334716650424	3234.872321942159	3343.100941057513	3187.0045113935817	3242.2496952184065	3220.4044964488094	3249.1564308350075	3299.5446207459663	3270.2984540425477	3210.161772100225
3275.2708393829794	3129.1053924706293	3257.115276210195	3201.325272048057	3271.706592072342	3214.993617238346	3251.9292248332913	3244.0176087689842	3214.964606341782	3271.50753671656	3208.4529896152017	3180.7630552770297	3249.8728525813376	3291.746956648121	3239.8454974067968	3236.2413542826985	3225.0538064388525	3254.275381716685	3209.675418628317	3260.188441118743	3228.9334716650424	3227.1360067824576	3330.1657059198037	3186.2964421308457	3242.2496952184065	3220.4044964488094	3248.392270502867	3299.5446207459663	3270.2984540425477	3210.161772100225
3275.2708393829794	3106.9461812943796	3257.115276210195	3201.325272048057	3271.706592072342	3214.993617238346	3251.9292248332913	3240.289393291252	3214.964606341782	3266.320148149368	3208.4529896152017	3180.7630552770297	3248.9967721228895	3291.746956648121	3239.8454974067968	3236.2413542826985	3225.0538064388525	3253.369635934272	3207.263751964944	3236.2617752186025	3228.4982985554784	3222.33032598133	3330.1657059198037	3184.0156534446346	3242.2496952184065	3220.266296048323	3231.09656153408	3298.3474152552435	3270.2984540425477	3210.161772100225
3275.2708393829794	3106.9461812943796	3257.115276210195	3201.325272048057	3271.706592072342	3214.993617238346	3236.4606539208266	3240.289393291252	3214.964606341782	3263.1943622799126	3207.686712082203	3179.607430943894	3238.795869515693	3291.746956648121	3228.9188805258045	3236.2413542826985	3221.859736333172	3253.369635934272	3180.2822633884634	3235.7939840809186	3228.4982985554784	3222.33032598133	3330.1657059198037	3184.0156534446346	3228.8837778323805	3220.266296048323	3230.3782404467793	3298.3474152552435	3266.6972955928286	3202.3064573768334
3275.2708393829794	3097.979796442493	3252.8019844964674	3201.325272048057	3271.706592072342	3214.993617238346	3236.4606539208266	3240.289393291252	3200.510588604525	3249.7955572406768	3207.686712082203	3179.607430943894	3238.795869515693	3248.6417793536457	3228.9188805258045	3227.857662970163	3221.859736333172	3253.369635934272	3180.0118089654734	3232.5586680845176	3225.284985717888	3222.33032598133	3330.1657059198037	3184.0156534446346	3228.257553715362	3217.979036060102	3228.4313694797306	3298.3474152552435	3266.6972955928286	3193.3181678026913
3275.2708393829794	3097.979796442493	3252.8019844964674	3197.5901480139096	3271.706592072342	3207.5212425796713	3234.92295022097	3240.289393291252	3200.510588604525	3249.7955572406768	3207.686712082203	3177.276893224859	3238.795869515693	3248.6417793536457	3227.9151334450544	3227.857662970163	3221.859736333172	3253.369635934272	3179.256424918001	3232.5586680845176	3225.284985717888	3221.8517132968345	3330.1657059198037	3184.0156534446346	3228.257553715362	3217.979036060102	3228.4313694797306	3295.0021463733106	3266.6972955928286	3193.3181678026913
3275.2708393829794	3085.754795846303	3252.8019844964674	3197.5901480139096	3271.706592072342	3207.5212425796713	3233.051852311187	3240.289393291252	3199.5919221824415	3249.7955572406768	3207.686712082203	3177.276893224859	3238.795869515693	3248.6417793536457	3227.9151334450544	3227.857662970163	3220.300179592154	3251.478580265277	3179.256424918001	3228.7028816659995	3225.284985717888	3221.8517132968345	3330.1657059198037	3184.0156534446346	3228.257553715362	3217.979036060102	3228.4313694797306	3295.0021463733106	3266.6972955928286	3193.3181678026913
3275.2708393829794	3085.754795846303	3244.921522178142	3197.5901480139096	3271.1873461601626	3207.5212425796713	3232.5701861954644	3221.1036611437694	3199.5919221824415	3249.7955572406768	3207.686712082203	3177.276893224859	3238.795869515693	3247.443516671223	3227.9151334450544	3226.464003560093	3218.1087726305373	3251.478580265277	3179.256424918001	3228.7028816659995	3225.284985717888	3220.734296435905	3330.1657059198037	3184.0156534446346	3228.257553715362	3217.979036060102	3228.4313694797306	3290.960058038606	3264.578043477845	3193.3181678026913
3275.2708393829794	3085.754795846303	3244.921522178142	3197.5901480139096	3264.4427115518133	3207.5212425796713	3232.5701861954644	3221.1036611437694	3199.5919221824415	3249.7955572406768	3207.686712082203	3177.276893224859	3238.795869515693	3236.4011020824996	3221.3217827692456	3226.4253367426154	3217.6931283558397	3243.794113371463	3159.1953098837694	3228.7028816659995	3225.284985717888	3220.734296435905	3329.2694928527944	3184.0156534446346	3221.2691688072555	3217.979036060102	3228.4313694797306	3290.960058038606	3259.8777435624816	3166.8014684218965
3275.2708393829794	3085.754795846303	3242.3049532067857	3196.6973222757097	3264.4427115518133	3207.5212425796713	3227.142103815302	3206.6405151531603	3197.7422338296383	3246.5184275793936	3207.686712082203	3175.0397089159246	3238.795869515693	3236.4011020824996	3221.3217827692456	3225.816188695924	3216.923891846173	3243.794113371463	3159.1953098837694	3228.3246312612105	3225.284985717888	3220.734296435905	3290.546755471828	3184.0156534446346	3221.2691688072555	3217.979036060102	3228.4313694797306	3290.960058038606	3259.8777435624816	3154.9931887970984
3275.2708393829794	3085.754795846303	3242.3049532067857	3196.48481068469	3264.4427115518133	3206.31818302741	3227.142103815302	3206.6405151531603	3196.0362552872007	3246.5184275793936	3207.686712082203	3175.0397089159246	3238.795869515693	3236.4011020824996	3212.7488598739164	3222.047457430014	3215.7209349866844	3243.794113371463	3159.1953098837694	3227.9867485594705	3225.284985717888	3220.734296435905	3290.332408857169	3184.0156534446346	3221.2691688072555	3217.979036060102	3228.4313694797306	3290.960058038606	3259.19698183545	3154.9931887970984
3275.2708393829794	3085.754795846303	3242.3049532067857	3192.261343633868	3264.4427115518133	3206.31818302741	3227.142103815302	3206.6405151531603	3196.0362552872007	3246.5184275793936	3207.686712082203	3175.0397089159246	3238.795869515693	3236.4011020824996	3212.7488598739164	3221.518397981808	3215.7209349866844	3232.13942115422	3159.1953098837694	3227.9867485594705	3224.566599257534	3220.734296435905	3290.332408857169	3184.0156534446346	3221.2691688072555	3217.856317903935	3228.4313694797306	3289.9767769201694	3259.19698183545	3154.9931887970984
3246.4964450824787	3085.754795846303	3240.475911927662	3192.261343633868	3264.4427115518133	3206.31818302741	3225.7922730717355	3206.6405151531603	3196.0362552872007	3246.5184275793936	3205.7246924389324	3174.388374286725	3238.795869515693	3236.4011020824996	3212.7488598739164	3221.518397981808	3215.7209349866844	3229.9566094156935	3159.1953098837694	3227.9867485594705	3224.566599257534	3220.734296435905	3290.332408857169	3182.0978437834356	3214.348369310287	3216.5937661160624	3228.4313694797306	3287.072805935304	3259.19698183545	3154.9931887970984
3244.1759267653733	3085.754795846303	3238.725239506357	3192.261343633868	3264.4427115518133	3206.31818302741	3225.7922730717355	3195.4597329149647	3196.0362552872007	3246.1793874844766	3205.7246924389324	3174.388374286725	3238.795869515693	3235.5168985714754	3212.7488598739164	3212.0816215715627	3215.7209349866844	3229.9566094156935	3159.0080782108676	3227.9867485594705	3224.566599257534	3220.734296435905	3290.332408857169	3182.0978437834356	3214.348369310287	3213.443113521913	3228.4313694797306	3287.072805935304	3259.19698183545	3154.9931887970984
3244.0054807415027	3075.3280536594084	3238.725239506357	3191.559796123508	3264.4427115518133	3205.2185061737828	3222.3873101450326	3195.4597329149647	3196.0362552872007	3246.1793874844766	3205.7246924389324	3174.388374286725	3238.795869515693	3235.5168985714754	3183.420566233922	3204.2036539980913	3203.483035727487	3229.9566094156935	3159.0080782108676	3225.2532453024296	3224.566599257534	3219.575427002825	3282.423748958471	3182.0978437834356	3214.348369310287	3213.443113521913	3228.4313694797306	3287.072805935304	3259.19698183545	3125.91688728387
3242.7510041614087	3075.3280536594084	3238.725239506357	3190.778319372139	3263.568875169112	3204.8203248150658	3214.9691576562554	3195.4597329149647	3196.0362552872007	3246.1535509765895	3205.7246924389324	3174.388374286725	3236.431434646664	3235.5168985714754	3163.320347539296	3195.408632546133	3201.892784452084	3214.889411833643	3159.0080782108676	3225.2532453024296	3224.566599257534	3219.575427002825	3282.423748958471	3179.5211981131356	3214.348369310287	3213.443113521913	3228.4313694797306	3287.072805935304	3259.19698183545	3123.858307776547
3242.7510041614087	3075.3280536594084	3231.7099504775633	3183.0368895930796	3263.568875169112	3202.4130579076514	3213.3374499787583	3195.4597329149647	3196.0362552872007	3246.1535509765895	3203.5936036319076	3174.388374286725	3236.431434646664	3231.5829398054666	3163.320347539296	3195.408632546133	3201.892784452084	3214.889411833643	3159.0080782108676	3225.2532453024296	3223.522290849138	3219.575427002825	3282.423748958471	3179.5211981131356	3214.348369310287	3213.1926585576225	3225.190920216071	3287.072805935304	3259.19698183545	3123.858307776547
3242.7510041614087	3072.6502022509717	3231.7099504775633	3182.0375026383044	3263.568875169112	3201.9628665463797	3208.050459246636	3194.4873256384476	3196.0362552872007	3245.4488634382883	3203.5936036319076	3174.388374286725	3236.431434646664	3231.5829398054666	3155.090249205831	3195.408632546133	3201.892784452084	3214.889411833643	3159.0080782108676	3221.384029618237	3223.522290849138	3219.575427002825	3282.423748958471	3166.776504849395	3214.348369310287	3213.1926585576225	3225.190920216071	3287.072805935304	3259.19698183545	3123.858307776547
3242.7510041614087	3072.6502022509717	3231.7099504775633	3182.0375026383044	3263.568875169112	3201.9628665463797	3208.02655157154	3194.4873256384476	3196.0362552872007	3245.4488634382883	3203.5936036319076	3174.388374286725	3235.154498324977	3231.5829398054666	3155.090249205831	3195.056666894946	3200.5421657609068	3214.616459301265	3159.0080782108676	3221.246362370286	3220.4580902136854	3219.575427002825	3276.030965060807	3166.776504849395	3214.348369310287	3213.1926585576225	3225.190920216071	3287.072805935304	3259.19698183545	3122.406396850288
3240.3942284482036	3072.6502022509717	3219.442701608712	3180.6835378750657	3263.568875169112	3193.71774778377	3208.02655157154	3194.4873256384476	3196.0362552872007	3245.4488634382883	3203.5936036319076	3173.118903829157	3235.154498324977	3231.5829398054666	3155.090249205831	3195.056666894946	3200.5421657609068	3212.0031481041647	3159.0080782108676	3221.246362370286	3214.9596231727646	3219.575427002825	3276.030965060807	3166.776504849395	3214.348369310287	3213.1926585576225	3225.190920216071	3282.5948991581645	3259.19698183545	3120.2383504291115
3240.3942284482036	3072.6502022509717	3219.442701608712	3180.6835378750657	3263.568875169112	3193.71774778377	3208.02655157154	3193.636110171725	3195.8903516934542	3245.4488634382883	3203.5936036319076	3168.0260400220627	3235.154498324977	3231.5829398054666	3150.288050184865	3194.2433544526507	3200.5421657609068	3208.6640336167857	3159.0080782108676	3221.246362370286	3214.9596231727646	3219.575427002825	3276.030965060807	3166.776504849395	3212.867476627736	3211.849940846682	3225.190920216071	3282.5948991581645	3259.19698183545	3120.2383504291115
3239.743762638301	3067.794580640063	3219.442701608712	3180.6835378750657	3263.568875169112	3192.7522134097776	3206.185323844061	3193.636110171725	3195.8903516934542	3245.4488634382883	3203.5936036319076	3168.0260400220627	3235.154498324977	3231.5829398054666	3150.288050184865	3194.2433544526507	3198.158957270094	3208.6640336167857	3158.366911400206	3221.246362370286	3214.9596231727646	3219.575427002825	3276.030965060807	3166.776504849395	3212.867476627736	3211.849940846682	3223.891754589153	3282.5948991581645	3259.19698183545	3120.2383504291115
3239.743762638301	3060.3968035288894	3217.2892397050873	3180.6835378750657	3263.568875169112	3191.364737659529	3206.185323844061	3193.636110171725	3195.8903516934542	3245.4488634382883	3201.940621995794	3168.0260400220627	3235.154498324977	3231.2822559597207	3150.288050184865	3194.2433544526507	3198.158957270094	3207.159058536771	3158.366911400206	3221.246362370286	3214.9596231727646	3218.709501226137	3276.030965060807	3166.151144411917	3212.867476627736	3211.849940846682	3223.891754589153	3282.5948991581645	3259.19698183545	3120.2383504291115
3239.743762638301	3060.3968035288894	3217.2892397050873	3180.6835378750657	3263.568875169112	3191.364737659529	3206.185323844061	3178.560962818097	3195.8903516934542	3245.4488634382883	3201.940621995794	3168.0260400220627	3235.154498324977	3231.2822559597207	3150.288050184865	3194.2433544526507	3198.158957270094	3204.83329973748	3158.366911400206	3221.246362370286	3214.9596231727646	3218.709501226137	3276.030965060807	3166.151144411917	3212.867476627736	3211.057529223267	3223.891754589153	3282.5948991581645	3252.3566973119905	3120.2383504291115
3235.487479647695	3060.3968035288894	3216.983744186751	3180.6835378750657	3263.568875169112	3189.898560111882	3206.185323844061	3150.7584161932155	3195.8903516934542	3245.4488634382883	3200.8058414153206	3168.0260400220627	3232.8845813979024	3231.2822559597207	3150.288050184865	3194.2433544526507	3198.158957270094	3204.83329973748	3158.366911400206	3221.246362370286	3214.9596231727646	3218.709501226137	3276.030965060807	3166.151144411917	3212.867476627736	3211.057529223267	3223.891754589153	3282.5948991581645	3252.3566973119905	3112.6690543226227
3233.284312040762	3060.3968035288894	3216.983744186751	3180.6835378750657	3262.486953860409	3189.898560111882	3205.00287745173	3150.7584161932155	3195.8903516934542	3245.348009678039	3200.8058414153206	3162.3252558068316	3232.8845813979024	3231.2822559597207	3150.288050184865	3194.2433544526507	3198.158957270094	3204.83329973748	3158.366911400206	3221.246362370286	3213.4956381572183	3216.943623759046	3276.030965060807	3166.151144411917	3205.458499165292	3211.057529223267	3223.891754589153	3265.085193145189	3252.3566973119905	3112.6690543226227
3233.284312040762	3058.4259169100796	3216.983744186751	3180.6835378750657	3262.486953860409	3189.898560111882	3205.00287745173	3149.335175013084	3195.8903516934542	3245.348009678039	3200.8058414153206	3162.3252558068316	3230.9142600218374	3230.9999807668396	3150.288050184865	3194.2433544526507	3198.158957270094	3204.83329973748	3156.2404825415892	3221.246362370286	3213.4956381572183	3215.533159919005	3276.030965060807	3166.151144411917	3205.458499165292	3207.7217049566525	3223.5932846160977	3265.085193145189	3252.3566973119905	3112.6690543226227
3233.1833164191603	3058.4259169100796	3213.9218782931166	3180.6835378750657	3262.486953860409	3189.898560111882	3205.00287745173	3149.0262307266494	3194.7223349463584	3245.2385579304746	3200.8058414153206	3162.3252558068316	3229.7126282241697	3230.9999807668396	3148.4684081174396	3194.2433544526507	3198.158957270094	3204.83329973748	3156.2404825415892	3221.246362370286	3213.4956381572183	3199.2180778604175	3276.030965060807	3166.151144411917	3201.4533460854163	3201.800631222395	3222.1317109530537	3263.1542764023657	3245.5189946715527	3112.6690543226227
3233.1833164191603	3058.4259169100796	3213.9218782931166	3180.416662215075	3262.486953860409	3189.898560111882	3205.00287745173	3143.7253119047728	3192.832348952672	3229.424121064674	3200.8058414153206	3162.3252558068316	3229.7126282241697	3230.9999807668396	3129.8945431081042	3194.2433544526507	3196.5365760364953	3204.83329973748	3156.2404825415892	3221.246362370286	3213.4956381572183	3199.2180778604175	3276.030965060807	3166.151144411917	3201.4533460854163	3201.800631222395	3221.1577666508547	3263.1542764023657	3245.5189946715527	3112.6690543226227
3232.7957327040594	3058.4259169100796	3213.9218782931166	3180.416662215075	3262.486953860409	3189.466417012195	3205.00287745173	3135.804429223619	3192.4777688270283	3229.424121064674	3200.8058414153206	3154.6851717689333	3229.224550233156	3230.9999807668396	3129.8945431081042	3194.2433544526507	3196.4910250963267	3204.83329973748	3156.2404825415892	3221.246362370286	3213.4956381572183	3199.114987480974	3276.030965060807	3163.450425141909	3201.4533460854163	3201.800631222395	3221.1577666508547	3263.1542764023657	3245.5189946715527	3112.6690543226227
3232.7957327040594	3058.4259169100796	3213.8451549762253	3179.647807565871	3262.486953860409	3188.7063892380247	3205.00287745173	3125.792593080102	3192.4777688270283	3229.424121064674	3200.710468450946	3153.586116759545	3226.6776625784773	3230.9999807668396	3129.8945431081042	3194.2433544526507	3196.4910250963267	3204.83329973748	3137.1825447152096	3219.013473874708	3213.4956381572183	3199.114987480974	3274.078015418587	3163.450425141909	3201.4533460854163	3200.5952699963223	3220.0636205276205	3263.1542764023657	3245.5189946715527	3081.7158133147454
3223.8709718569553	3058.4259169100796	3213.8451549762253	3179.647807565871	3262.486953860409	3186.155690820584	3197.8189340365248	3118.6723872137454	3186.970536097616	3229.424121064674	3200.710468450946	3153.586116759545	3226.6776625784773	3230.09605729373	3129.8945431081042	3194.2433544526507	3196.4910250963267	3204.83329973748	3134.795811460602	3219.013473874708	3212.7012538461995	3198.225590277423	3274.078015418587	3163.450425141909	3201.4533460854163	3197.166167680056	3216.318408514699	3251.787553349035	3244.035460441012	3081.7158133147454
3223.8709718569553	3056.801412682298	3213.8451549762253	3179.647807565871	3262.486953860409	3173.540610510385	3197.8189340365248	3118.6723872137454	3186.970536097616	3229.424121064674	3200.415976339821	3153.586116759545	3226.241253863149	3230.09605729373	3125.4749766487585	3190.037659652878	3195.2539900738616	3204.83329973748	3132.9199569695893	3219.013473874708	3212.7012538461995	3198.225590277423	3274.078015418587	3163.450425141909	3201.4533460854163	3197.166167680056	3213.6911216292556	3251.787553349035	3244.035460441012	3079.551279323483
3223.8709718569553	3056.801412682298	3212.9577656530946	3179.647807565871	3262.486953860409	3173.540610510385	3197.8189340365248	3118.6723872137454	3186.970536097616	3228.1526499619713	3200.415976339821	3153.586116759545	3217.63942290241	3230.09605729373	3125.4749766487585	3190.037659652878	3195.2539900738616	3204.83329973748	3132.206938091061	3219.013473874708	3212.7012538461995	3198.225590277423	3230.6218274085422	3163.450425141909	3201.4533460854163	3197.166167680056	3213.34477894831	3251.787553349035	3244.035460441012	3079.551279323483
3223.8709718569553	3056.801412682298	3209.0472864251797	3179.647807565871	3256.714062809194	3173.540610510385	3197.4316624984162	3118.6723872137454	3182.006276415952	3228.1526499619713	3199.1809698503994	3144.2548257325952	3214.6651034897745	3230.09605729373	3125.4749766487585	3184.9275245426415	3192.28297261814	3200.1975591833893	3132.206938091061	3219.013473874708	3212.7012538461995	3198.225590277423	3230.6218274085422	3163.450425141909	3201.4533460854163	3194.76461838314	3212.3610388796187	3251.684554521415	3244.035460441012	3050.9483018390883
3191.8092389437447	3041.9038313757574	3209.0472864251797	3157.56227522176	3256.714062809194	3173.540610510385	3197.4316624984162	3118.6723872137454	3169.771124957414	3228.1526499619713	3199.1809698503994	3144.2548257325952	3205.6347934574424	3228.2907796914983	3125.4749766487585	3146.6057982362972	3192.28297261814	3200.1975591833893	3132.206938091061	3217.1643941896864	3212.7012538461995	3198.225590277423	3224.4474599230016	3163.450425141909	3201.4533460854163	3194.76461838314	3205.4623827089886	3251.684554521415	3244.035460441012	3050.9483018390883
3162.749988670922	3041.9038313757574	3209.0472864251797	3157.56227522176	3256.714062809194	3173.540610510385	3195.825965412707	3118.6723872137454	3166.736891736844	3227.9804169511153	3195.044829870318	3144.2548257325952	3205.6347934574424	3228.2907796914983	3116.7151208807495	3146.6057982362972	3192.28297261814	3200.1975591833893	3132.206938091061	3217.1643941896864	3210.3313040952153	3197.9159734523673	3224.4474599230016	3163.450425141909	3201.4533460854163	3194.76461838314	3205.4623827089886	3250.1026556639763	3243.8102538178946	3017.869567690499
3162.749988670922	3023.2309306793654	3209.0472864251797	3157.56227522176	3254.5502701751993	3173.540610510385	3195.825965412707	3118.6723872137454	3166.736891736844	3226.8618344787856	3195.044829870318	3119.367513668551	3205.6347934574424	3228.2907796914983	3091.450246737049	3110.216519757015	3190.953075177039	3200.1975591833893	3128.7860475299294	3215.7025790415473	3208.3525810443443	3192.684718894217	3221.0603958105257	3163.105077326205	3184.7479376161155	3194.76461838314	3205.4623827089886	3250.1026556639763	3243.8102538178946	3017.869567690499
3162.749988670922	3001.128614029453	3209.0472864251797	3157.56227522176	3254.063958758735	3173.5403428998397	3195.825965412707	3110.7320651588207	3166.0011092936443	3206.9666410142954	3195.044829870318	3119.367513668551	3205.6347934574424	3228.2907796914983	3091.3365291697487	3110.216519757015	3190.953075177039	3181.8713193456683	3126.7835134738307	3215.7025790415473	3205.1309851083315	3192.684718894217	3218.6577614133	3163.105077326205	3184.7479376161155	3194.090595001211	3205.4623827089886	3250.1026556639763	3243.8102538178946	3017.869567690499
3158.8123647343486	3001.128614029453	3209.0472864251797	3150.3147318673814	3254.063958758735	3173.5403428998397	3195.825965412707	3110.6255074932556	3166.0011092936443	3206.9666410142954	3195.044829870318	3118.93711328484	3205.6347934574424	3223.55999441146	3088.232711628815	3110.216519757015	3190.953075177039	3181.8713193456683	3126.7835134738307	3213.622080748943	3205.1309851083315	3192.684718894217	3207.771726005767	3163.105077326205	3172.942739578905	3194.090595001211	3205.4623827089886	3247.929184834389	3243.8102538178946	3017.869567690499
3158.8123647343486	3001.128614029453	3188.0329926036347	3142.971412158137	3254.063958758735	3173.5403428998397	3193.5405696590196	3110.6255074932556	3166.0011092936443	3206.9666410142954	3195.044829870318	3118.93711328484	3204.6194645134824	3223.55999441146	3084.17116382128	3110.216519757015	3190.953075177039	3181.8713193456683	3126.7835134738307	3211.8295072767387	3203.522307167265	3192.4396977008055	3199.2347956768963	3163.105077326205	3172.942739578905	3194.090595001211	3205.4623827089886	3247.929184834389	3243.8102538178946	3017.869567690499
3158.8123647343486	3001.128614029453	3188.0329926036347	3142.971412158137	3254.063958758735	3173.3972254522637	3193.1069508438122	3110.6255074932556	3166.0011092936443	3206.9666410142954	3195.044829870318	3118.93711328484	3201.0329674289715	3223.55999441146	3081.352677830721	3110.216519757015	3190.953075177039	3170.827964472588	3126.7835134738307	3207.9251541981566	3203.522307167265	3192.4396977008055	3199.2347956768963	3161.713350400011	3172.942739578905	3194.090595001211	3205.4623827089886	3247.929184834389	3243.8102538178946	3017.869567690499
3158.8123647343486	3001.128614029453	3188.0329926036347	3142.971412158137	3254.063958758735	3173.3972254522637	3193.1069508438122	3100.208733394801	3166.0011092936443	3206.9666410142954	3195.044829870318	3118.93711328484	3201.0329674289715	3223.55999441146	3081.352677830721	3110.216519757015	3189.6284980044047	3169.9904825579847	3126.405679925507	3207.9251541981566	3203.522307167265	3192.4396977008055	3199.2347956768963	3160.0132623422264	3172.942739578905	3194.090595001211	3205.4623827089886	3247.929184834389	3243.8102538178946	3017.560378459866
3158.2047929541236	2996.407269119155	3181.2480404558783	3142.971412158137	3254.063958758735	3173.3972254522637	3193.1069508438122	3100.208733394801	3160.9184563368544	3206.9666410142954	3195.044829870318	3118.0281122501056	3201.0329674289715	3217.5669722574034	3081.352677830721	3110.216519757015	3189.6284980044047	3169.9904825579847	3126.405679925507	3207.9251541981566	3203.522307167265	3192.4396977008055	3199.2347956768963	3160.0132623422264	3170.229570403048	3194.090595001211	3205.4623827089886	3243.549996983814	3243.8102538178946	3017.560378459866
3124.633801093631	2991.4072142810833	3181.2480404558783	3142.971412158137	3254.063958758735	3172.258116048929	3193.1069508438122	3096.932694699712	3160.9184563368544	3206.9666410142954	3193.768856969888	3117.7514296551926	3201.0329674289715	3217.5669722574034	3079.7998682505704	3103.303217193122	3189.6284980044047	3169.9904825579847	3126.405679925507	3207.9251541981566	3203.522307167265	3192.4396977008055	3199.2347956768963	3160.0132623422264	3170.229570403048	3194.090595001211	3205.4623827089886	3243.549996983814	3243.8102538178946	3017.377862308122
3123.780029579746	2991.4072142810833	3181.2480404558783	3142.971412158137	3254.063958758735	3172.258116048929	3171.5569170649496	3096.932694699712	3160.9184563368544	3206.9666410142954	3190.3740047746887	3117.7514296551926	3201.0329674289715	3217.5669722574034	3079.7998682505704	3103.303217193122	3189.6284980044047	3169.9904825579847	3126.405679925507	3207.9251541981566	3203.522307167265	3190.122564531692	3199.2347956768963	3160.0132623422264	3170.229570403048	3194.090595001211	3205.4623827089886	3243.549996983814	3243.8102538178946	3017.2908380801623
3123.780029579746	2991.4072142810833	3181.2480404558783	3140.3338601613978	3254.063958758735	3171.5135412616532	3167.4662569540133	3095.7772618472654	3160.9184563368544	3206.9666410142954	3187.4088772819496	3117.7514296551926	3200.966018987758	3217.5669722574034	3079.7998682505704	3102.6967633537665	3188.4977795913774	3168.008966497135	3126.405679925507	3207.9251541981566	3203.522307167265	3190.122564531692	3191.747114002471	3159.8196958620474	3170.229570403048	3192.836143073363	3205.4623827089886	3243.549996983814	3243.651870950057	3017.2908380801623
3116.7905383051216	2991.4072142810833	3138.865592388573	3125.418984568922	3250.0237222266114	3171.5135412616532	3167.4662569540133	3095.7772618472654	3159.0186216150228	3206.9666410142954	3187.4088772819496	3117.7514296551926	3200.966018987758	3217.5669722574034	3079.7998682505704	3102.6967633537665	3188.4977795913774	3168.008966497135	3126.405679925507	3207.9251541981566	3200.7467729490195	3190.122564531692	3185.169805771905	3155.7558020378574	3170.229570403048	3192.836143073363	3205.4623827089886	3243.549996983814	3243.651870950057	3016.922249652222
3116.7905383051216	2991.4072142810833	3138.865592388573	3125.418984568922	3250.0237222266114	3171.243573185087	3163.3128222492687	3095.7772618472654	3159.0186216150228	3204.628191772973	3187.4088772819496	3117.1959982145268	3181.4952722519242	3217.5669722574034	3079.7998682505704	3102.6967633537665	3188.4977795913774	3168.008966497135	3126.405679925507	3206.391623868125	3200.7467729490195	3189.4868391803006	3185.169805771905	3153.831079136221	3170.229570403048	3192.74274799212	3205.1346436061926	3243.549996983814	3242.677803881524	3013.4524418074043
3116.7905383051216	2991.4072142810833	3128.742798552951	3125.418984568922	3250.0237222266114	3171.243573185087	3163.3128222492687	3095.7772618472654	3159.0186216150228	3202.71373493158	3187.4088772819496	3117.1959982145268	3181.4952722519242	3217.5669722574034	3060.5550111135926	3102.6967633537665	3187.178671276913	3168.008966497135	3126.405679925507	3206.391623868125	3200.7467729490195	3171.9333166387823	3185.169805771905	3153.831079136221	3166.9557758467627	3191.281662872075	3204.441739719022	3243.549996983814	3242.677803881524	3013.4524418074043
3116.7905383051216	2991.4072142810833	3114.1309348494096	3119.7077794630673	3250.0237222266114	3171.243573185087	3142.13117232248	3095.7772618472654	3154.4767013011965	3201.748892673528	3180.888217104852	3110.0215060147025	3181.4952722519242	3217.5669722574034	3060.5550111135926	3102.6967633537665	3187.178671276913	3168.008966497135	3124.654517662657	3205.1673521176053	3199.5142095173806	3168.340473794052	3177.47343417153	3149.0222796838216	3128.145892461473	3182.5062118167943	3203.4005984854352	3243.549996983814	3242.677803881524	3013.4524418074043
3116.7905383051216	2991.4072142810833	3114.1309348494096	3119.7077794630673	3250.0237222266114	3168.920920608583	3142.13117232248	3095.7772618472654	3137.726607462596	3201.748892673528	3180.888217104852	3109.845068065423	3180.3828173225397	3217.5669722574034	3060.5550111135926	3102.6967633537665	3187.178671276913	3165.45245746537	3118.7208055084993	3203.1874633336965	3199.5142095173806	3168.340473794052	3177.47343417153	3142.7953361199648	3128.145892461473	3182.5062118167943	3203.4005984854352	3241.280587888611	3241.6605343384945	3013.4524418074043
3116.7905383051216	2991.4072142810833	3114.1309348494096	3119.7077794630673	3250.0237222266114	3166.612948553958	3142.13117232248	3095.7772618472654	3136.6496199651438	3201.748892673528	3180.888217104852	3109.845068065423	3180.3828173225397	3217.5669722574034	3060.5550111135926	3102.6967633537665	3187.178671276913	3165.45245746537	3118.7208055084993	3203.1874633336965	3199.411434293418	3168.340473794052	3177.47343417153	3142.7953361199648	3128.145892461473	3182.5062118167943	3200.883457645217	3239.7697782210807	3240.418285875904	3005.35508075724
3116.7905383051216	2988.426842589147	3114.1309348494096	3119.7077794630673	3250.0237222266114	3166.612948553958	3142.13117232248	3095.7772618472654	3136.6496199651438	3201.748892673528	3168.030903578093	3109.5469123759913	3180.3828173225397	3215.5402562580985	3060.5550111135926	3089.726280214507	3187.178671276913	3165.45245746537	3118.7208055084993	3199.1848584316826	3199.411434293418	3145.7506958505196	3171.5427610900115	3142.7953361199648	3066.267210452004	3182.5062118167943	3200.883457645217	3238.990992120292	3240.418285875904	3005.35508075724
3116.7905383051216	2988.426842589147	3114.1309348494096	3119.7077794630673	3250.0237222266114	3166.612948553958	3142.13117232248	3095.7772618472654	3136.6496199651438	3196.8376968957073	3143.346944989978	3102.2698232698103	3180.3828173225397	3214.911610728268	3060.5550111135926	3089.726280214507	3187.178671276913	3165.45245746537	3117.360305886897	3199.1848584316826	3199.411434293418	3145.7506958505196	3171.5427610900115	3140.0918206763276	3066.267210452004	3182.5062118167943	3200.883457645217	3238.990992120292	3240.418285875904	3005.35508075724
3116.7905383051216	2988.426842589147	3113.334540978137	3105.142396615444	3247.4960996710442	3165.9750697340855	3140.075845611255	3095.7772618472654	3136.6496199651438	3187.49491015517	3143.346944989978	3102.2698232698103	3180.3828173225397	3214.911610728268	3060.5550111135926	3089.726280214507	3186.0807487371717	3165.45245746537	3117.360305886897	3199.1848584316826	3199.411434293418	3133.7550501300434	3149.7972297405013	3106.701812355755	3042.237508915276	3182.5062118167943	3200.883457645217	3238.990992120292	3240.418285875904	3005.35508075724
3116.7905383051216	2988.1685861656897	3113.334540978137	3105.142396615444	3247.4960996710442	3165.815450195102	3140.075845611255	3095.7772618472654	3136.6496199651438	3180.9245657838837	3143.346944989978	3102.2698232698103	3139.53717117792	3214.911610728268	3060.5550111135926	3089.726280214507	3186.0807487371717	3165.45245746537	3115.971632071047	3198.9975533512056	3199.411434293418	3132.9539400864396	3149.7972297405013	3063.030981992066	3042.237508915276	3182.5062118167943	3200.787794357606	3238.990992120292	3240.418285875904	3005.35508075724
3116.7905383051216	2988.1685861656897	3113.334540978137	3105.142396615444	3245.214764932063	3165.815450195102	3130.74471832501	3095.7772618472654	3121.4917169628325	3142.6398491012415	3143.346944989978	3102.2698232698103	3139.53717117792	3214.911610728268	3043.470785589016	3089.726280214507	3186.0807487371717	3165.45245746537	3115.971632071047	3198.5264002304216	3199.411434293418	3132.9539400864396	3149.7972297405013	3063.030981992066	3042.237508915276	3181.444752044941	3200.787794357606	3238.990992120292	3231.63879592739	3005.35508075724
3116.7905383051216	2988.1685861656897	3112.466854279871	3104.0593353460363	3245.0749804529214	3165.815450195102	3103.107594779504	3095.7772618472654	3098.1484631887147	3122.2021572929616	3143.346944989978	3101.9434499800323	3117.3408858811795	3214.911610728268	3043.470785589016	3089.726280214507	3186.0807487371717	3165.45245746537	3115.971632071047	3190.088703923313	3197.817473867398	3132.9539400864396	3149.103731428353	3062.8371988100207	3042.237508915276	3181.444752044941	3200.787794357606	3238.990992120292	3231.63879592739	2985.4485212535924
3116.7905383051216	2986.4851203104795	3112.466854279871	3102.395517961237	3227.463635756031	3165.815450195102	3100.4032330313867	3095.7772618472654	3087.473883209331	3119.256718966472	3142.148970626292	3100.1503119482054	3115.4574806402907	3214.2380077963367	3043.470785589016	3089.726280214507	3186.0807487371717	3165.45245746537	3115.971632071047	3190.088703923313	3197.817473867398	3119.523956338827	3149.103731428353	3061.2939752540497	3042.237508915276	3181.444752044941	3198.972267857347	3238.8524316863877	3231.63879592739	2985.4485212535924
3111.1962536302444	2973.7709344925215	3109.012734711321	3102.395517961237	3227.463635756031	3165.815450195102	3100.4032330313867	3095.7772618472654	3083.7027655744873	3119.256718966472	3142.148970626292	3100.1503119482054	3115.4574806402907	3214.2380077963367	3043.470785589016	3089.726280214507	3162.8410609364896	3165.45245746537	3095.2535600719725	3190.088703923313	3197.817473867398	3119.523956338827	3146.5456453689962	3061.2939752540497	3042.237508915276	3181.444752044941	3198.972267857347	3237.3916554985008	3230.4579455021812	2985.011099309609
3111.1962536302444	2973.7709344925215	3109.012734711321	3102.395517961237	3226.717187257124	3165.815450195102	3100.4032330313867	3095.7772618472654	3083.7027655744873	3119.256718966472	3142.148970626292	3100.1503119482054	3112.623648670725	3214.2380077963367	3043.470785589016	3089.726280214507	3162.8410609364896	3140.1859979416195	3086.7756729247194	3190.088703923313	3196.6490739364313	3119.523956338827	3146.5456453689962	3060.1383647685107	3042.237508915276	3181.444752044941	3198.972267857347	3235.8990201913566	3230.4579455021812	2965.617018229102
3111.1962536302444	2967.434209553984	3063.75376286972	3102.395517961237	3226.717187257124	3164.5494482408585	3100.4032330313867	3095.7772618472654	3083.7027655744873	3119.256718966472	3142.148970626292	3100.1503119482054	3112.623648670725	3214.2380077963367	3043.470785589016	3089.429374261787	3162.7889172705	3140.1859979416195	3086.7756729247194	3189.5594872765287	3196.6490739364313	3119.523956338827	3133.5640357471757	3058.441769745173	3039.2240489527544	3181.444752044941	3197.9281864508725	3235.8990201913566	3230.4579455021812	2965.617018229102
3111.1962536302444	2967.434209553984	3063.703339796119	3102.395517961237	3226.717187257124	3164.5494482408585	3100.4032330313867	3095.7772618472654	3083.7027655744873	3119.256718966472	3142.148970626292	3093.7734679701093	3112.623648670725	3213.818565313003	3043.470785589016	3087.724786658523	3148.4040487004254	3140.1859979416195	3051.2010091191464	3189.5594872765287	3196.6490739364313	3114.7372919031923	3133.5640357471757	3058.441769745173	3039.2240489527544	3181.444752044941	3196.0289068457937	3232.4237620833155	3230.4579455021812	2965.617018229102
3111.1962536302444	2959.5885073472004	3063.015583455005	3102.395517961237	3226.717187257124	3164.5494482408585	3098.403419757915	3095.7772618472654	3083.7027655744873	3119.256718966472	3142.148970626292	3093.7734679701093	3112.623648670725	3213.818565313003	3043.470785589016	3069.2224557737254	3147.497318640416	3138.468810021476	3051.2010091191464	3168.577942432082	3196.426745539145	3114.7372919031923	3091.842040227216	3058.441769745173	3039.2240489527544	3176.795162328557	3196.0289068457937	3232.4237620833155	3230.3250143854516	2965.617018229102
3111.1962536302444	2959.5885073472004	3063.015583455005	3102.395517961237	3226.717187257124	3164.5494482408585	3098.403419757915	3095.7772618472654	3083.7027655744873	3119.256718966472	3142.148970626292	3090.387851182165	3112.623648670725	3213.818565313003	3043.470785589016	3068.8141394935324	3146.2953476164557	3138.468810021476	3050.1856250009205	3168.577942432082	3196.426745539145	3114.7372919031923	3091.842040227216	3058.441769745173	3038.6686535312383	3143.725621797382	3196.0289068457937	3232.4237620833155	3229.618064386498	2965.587361418438
3111.1962536302444	2955.87793584659	3060.4008457337995	3102.395517961237	3226.717187257124	3164.5494482408585	3097.699514779338	3095.7772618472654	3071.924222853547	3117.1331420275437	3142.148970626292	3089.6625586125615	3112.623648670725	3213.818565313003	3042.1194220613615	3068.8141394935324	3146.2953476164557	3138.468810021476	3050.1856250009205	3168.577942432082	3196.426745539145	3114.7372919031923	3089.716173179739	3057.1222371272625	3038.6686535312383	3143.725621797382	3195.6359621480865	3232.4237620833155	3229.0283064769947	2965.587361418438
3108.225042575478	2955.87793584659	3060.249177507757	3102.267082922609	3226.717187257124	3164.5494482408585	3097.699514779338	3094.567441028545	3071.924222853547	3117.1331420275437	3142.148970626292	3089.0294594572065	3112.623648670725	3213.818565313003	3039.97679235308	3066.6272373860893	3145.9355498380583	3138.468810021476	3047.7370926058466	3168.577942432082	3196.426745539145	3114.3865839132473	3086.8448004350894	3057.1222371272625	3038.6686535312383	3143.725621797382	3195.047522037002	3232.4237620833155	3229.0283064769947	2965.587361418438
3108.225042575478	2955.87793584659	3059.380866428287	3070.1668265008902	3226.717187257124	3164.5494482408585	3096.369162243056	3094.567441028545	3071.924222853547	3103.211649136162	3142.148970626292	3082.7396325471677	3085.5639786583	3213.818565313003	3039.97679235308	3066.6272373860893	3145.9355498380583	3121.080211739664	3047.7370926058466	3168.577942432082	3190.5478607782534	3107.5643409999066	3086.8448004350894	3057.1222371272625	3038.6686535312383	3143.725621797382	3194.6462644687854	3232.4237620833155	3228.5730234559105	2965.587361418438
3108.225042575478	2955.87793584659	3057.054722325828	3069.77731852646	3226.712090016894	3164.5494482408585	3096.369162243056	3092.3539412334408	3068.828994431393	3103.211649136162	3117.2132500027346	3071.4152729864154	3085.5639786583	3213.818565313003	3035.722252526345	3066.6272373860893	3145.9355498380583	3121.080211739664	3047.7370926058466	3168.577942432082	3189.25793195148	3107.5643409999066	3066.6925007312366	3056.99876386939	3038.6686535312383	3143.725621797382	3194.568158327627	3232.4237620833155	3226.7674779724525	2959.0031918879863
3108.225042575478	2955.87793584659	3057.054722325828	3069.675942981922	3226.712090016894	3164.5494482408585	3096.369162243056	3089.0755892381003	3066.526361270662	3103.211649136162	3117.2132500027346	3071.4152729864154	3085.5639786583	3213.818565313003	3035.575010136914	3066.6272373860893	3145.9355498380583	3121.080211739664	3047.7370926058466	3168.577942432082	3189.25793195148	3107.5643409999066	3066.6925007312366	3056.5505378753996	3038.6686535312383	3142.029063790569	3194.568158327627	3232.4237620833155	3226.7674779724525	2959.0031918879863
3092.539848871652	2955.87793584659	3057.054722325828	3057.2910525570755	3226.4088338884617	3164.5494482408585	3096.369162243056	3089.0755892381003	3066.526361270662	3103.211649136162	3117.2132500027346	3068.5108768909085	3085.5639786583	3213.818565313003	3035.575010136914	3037.81639385015	3145.9355498380583	3121.080211739664	3032.306141844699	3168.577942432082	3189.25793195148	3107.5643409999066	3066.6925007312366	3056.5505378753996	3038.6686535312383	3142.029063790569	3194.568158327627	3208.542510801422	3226.7674779724525	2959.0031918879863
3092.539848871652	2948.7334240985456	3057.054722325828	3057.2910525570755	3224.262681579266	3164.5494482408585	3076.143965682028	3051.119408393445	3066.3097002245886	3059.7345792266356	3117.2132500027346	3068.5108768909085	3085.5639786583	3213.818565313003	3032.2769171612354	3037.81639385015	3145.9355498380583	3121.080211739664	3032.306141844699	3156.211911817879	3189.25793195148	3107.5643409999066	3032.927389890274	3056.521447315451	3038.6686535312383	3142.029063790569	3194.568158327627	3208.542510801422	3225.313539903307	2956.9102059252405
3092.539848871652	2945.679509460192	3057.054722325828	3057.2910525570755	3224.262681579266	3163.803645820726	3076.143965682028	3051.119408393445	3064.422632786094	3059.7345792266356	3117.2132500027346	3061.6644905844246	3080.6985041746407	3213.818565313003	3032.2769171612354	3037.81639385015	3145.9355498380583	3121.080211739664	3007.9301470501046	3156.211911817879	3189.25793195148	3107.5643409999066	3032.927389890274	3056.521447315451	3038.6686535312383	3142.029063790569	3194.568158327627	3208.542510801422	3225.313539903307	2956.9102059252405
3092.539848871652	2945.679509460192	3057.054722325828	3057.2910525570755	3224.262681579266	3163.803645820726	3076.143965682028	3051.119408393445	3064.422632786094	3059.7345792266356	3059.899737016919	3055.728010822477	3080.6985041746407	3212.7285434941878	3029.3155291400903	3037.81639385015	3144.2772742306242	3121.080211739664	3007.9301470501046	3156.211911817879	3188.7183228733675	3092.536923130071	3024.3001459709067	3056.521447315451	3038.6686535312383	3142.029063790569	3192.099464334494	3208.542510801422	3225.313539903307	2956.9102059252405
3092.539848871652	2943.133749844073	3057.054722325828	3053.5637821509968	3224.2435908158536	3161.5688534950978	3076.143965682028	3051.119408393445	3064.422632786094	3059.7345792266356	3059.899737016919	3055.728010822477	3080.6985041746407	3212.7285434941878	3029.3155291400903	3036.4577092400555	3144.2772742306242	3120.0887254119534	3006.261305262423	3154.138379030891	3188.7183228733675	3091.656519008016	3024.3001459709067	3056.521447315451	3004.0381980132233	3142.029063790569	3192.099464334494	3208.542510801422	3225.313539903307	2956.9102059252405
3092.539848871652	2943.133749844073	3057.054722325828	3053.5637821509968	3224.2435908158536	3161.5688534950978	3069.208838064281	3050.052994663207	3063.866735902012	3057.3886348351393	3059.3823966373475	3034.1942515702535	3080.6985041746407	3212.7285434941878	3029.3155291400903	3036.4577092400555	3144.2772742306242	3107.7002004508295	3006.261305262423	3153.6902924107953	3170.6037379058457	3071.391947173313	3024.3001459709067	3056.521447315451	3004.0381980132233	3142.029063790569	3192.099464334494	3208.542510801422	3225.15287791201	2956.9102059252405
3087.265156137315	2943.133749844073	3057.054722325828	3053.5637821509968	3224.2435908158536	3160.781642697469	3069.208838064281	3050.052994663207	3054.5258156582827	3057.3886348351393	3059.3823966373475	3034.1942515702535	3080.6985041746407	3212.7285434941878	3026.439701566145	3036.4577092400555	3144.2772742306242	3107.7002004508295	3006.261305262423	3153.6902924107953	3168.444649689457	3071.391947173313	3024.3001459709067	3056.2252883478122	3004.0381980132233	3140.8812893545237	3192.099464334494	3208.542510801422	3225.15287791201	2956.9102059252405
3073.217432692563	2941.6466753638524	3057.054722325828	3043.248432600432	3224.2435908158536	3160.7165834858047	3069.208838064281	3048.5922142084696	3054.5258156582827	3056.899302239166	3059.3823966373475	3034.1942515702535	3080.6985041746407	3212.7285434941878	3025.807959103709	3035.1179679080064	3144.2772742306242	3073.0717485136065	3006.25251027796	3153.6902924107953	3168.444649689457	3069.236932293477	3024.3001459709067	3056.2252883478122	3004.0381980132233	3140.458903644654	3192.026325677964	3208.542510801422	3225.15287791201	2956.9102059252405
3073.217432692563	2941.6466753638524	3057.054722325828	3043.248432600432	3224.2435908158536	3160.7165834858047	3068.8458069053477	3048.5922142084696	3054.268200770638	3055.635105472074	3058.8982819635626	3034.1942515702535	3076.3142835436493	3212.7285434941878	2993.0238153011064	3035.1179679080064	3144.0398747981967	3073.0717485136065	3006.25251027796	3153.6902924107953	3168.444649689457	3069.236932293477	3024.3001459709067	3056.2252883478122	3002.3220211956705	3140.458903644654	3192.026325677964	3208.542510801422	3220.3102564807014	2953.9861441161806
3073.217432692563	2941.6466753638524	3057.054722325828	3004.84780822368	3222.906578646044	3160.7165834858047	3068.8458069053477	3048.314025959554	3053.464957848262	3055.635105472074	3058.8982819635626	3020.3722439220824	3076.3142835436493	3212.7285434941878	2993.0238153011064	3035.1179679080064	3144.0398747981967	3073.0717485136065	3006.25251027796	3150.787477779732	3168.444649689457	3069.236932293477	3024.3001459709067	3056.098195226023	3002.3220211956705	3138.880683873431	3192.026325677964	3208.542510801422	3220.1635555404596	2953.9861441161806
3073.217432692563	2940.3367827967245	3056.726931186541	3004.736310258472	3214.386819872182	3160.7165834858047	3068.8458069053477	3048.314025959554	3052.254912546524	3048.191090822406	3058.8982819635626	3020.3722439220824	3076.3142835436493	3209.0940590077867	2993.0238153011064	3035.1179679080064	3144.0398747981967	3073.0717485136065	3006.25251027796	3142.9636293068984	3168.444649689457	3069.236932293477	3024.3001459709067	3056.098195226023	3002.3220211956705	3138.880683873431	3192.026325677964	3208.542510801422	3219.942042521785	2933.409112889212
3073.217432692563	2938.1053504195515	3056.726931186541	3004.736310258472	3214.386819872182	3160.7165834858047	3065.329722744259	3048.314025959554	3052.254912546524	3048.191090822406	3058.8982819635626	3018.0046920101267	3075.0589728254718	3209.0940590077867	2993.0238153011064	3035.1179679080064	3144.0398747981967	3069.3901271090062	3004.8450747573097	3125.6236224860922	3168.444649689457	3038.052138121898	3024.3001459709067	3056.098195226023	3002.3220211956705	3138.880683873431	3192.026325677964	3208.2032422961497	3219.942042521785	2933.409112889212
3073.217432692563	2938.1053504195515	3056.726931186541	3004.736310258472	3212.5036264778746	3160.7165834858047	3065.329722744259	3048.314025959554	3052.254912546524	3048.191090822406	3058.8982819635626	3018.0046920101267	3074.0526676689306	3209.0940590077867	2993.0238153011064	3035.1179679080064	3131.143437216443	3069.3901271090062	3004.8450747573097	3125.6236224860922	3168.444649689457	3034.648008439027	3024.3001459709067	3056.098195226023	3002.3220211956705	3138.880683873431	3192.026325677964	3208.2032422961497	3219.942042521785	2933.409112889212
3073.217432692563	2938.1053504195515	3056.726931186541	3003.642686589506	3212.037386259961	3160.7165834858047	3065.329722744259	3048.314025959554	3052.254912546524	3048.191090822406	3036.417210684284	3017.8288934409798	3074.0526676689306	3209.0940590077867	2991.718259964098	3035.1179679080064	3130.5118970985723	3069.3901271090062	3004.8450747573097	3125.6236224860922	3168.444649689457	3034.1700763009285	3024.3001459709067	3056.098195226023	3001.795255190061	3127.3687455511026	3192.026325677964	3208.2032422961497	3219.942042521785	2933.0402105888375
3073.217432692563	2933.0713699377015	3056.726931186541	3003.642686589506	3212.037386259961	3160.7165834858047	3040.3796718251183	3046.6813422537634	3052.254912546524	3043.282919163535	3036.071705703549	3017.8288934409798	3054.9360211574785	3209.0940590077867	2985.8101543665744	3035.1179679080064	3130.4900230721123	3069.3901271090062	3004.8450747573097	3125.6236224860922	3168.444649689457	3033.2361680606673	3024.3001459709067	3056.098195226023	3001.795255190061	3127.3687455511026	3191.3740993287647	3208.2032422961497	3219.0432329138494	2933.0402105888375
3073.217432692563	2933.0713699377015	3056.726931186541	3003.642686589506	3212.037386259961	3160.7165834858047	3040.3796718251183	3046.6813422537634	3052.254912546524	3042.8225883922146	3035.47454475175	2963.15705806129	3048.5004450764623	3208.635769162468	2985.8101543665744	3035.1179679080064	3130.2276533611075	3069.3901271090062	3004.8450747573097	3125.6236224860922	3168.444649689457	3033.2361680606673	3024.3001459709067	3056.075776092055	3001.795255190061	3127.3687455511026	3191.3740993287647	3208.2032422961497	3219.0432329138494	2933.0402105888375
3073.217432692563	2933.0713699377015	3056.726931186541	3003.642686589506	3212.037386259961	3160.7165834858047	3040.3796718251183	3046.6813422537634	3035.135693736679	3042.8225883922146	3035.47454475175	2963.15705806129	3048.5004450764623	3208.635769162468	2985.4403635899266	3035.1179679080064	3130.2276533611075	3042.524713633266	3003.65925643189	3116.8682698497037	3168.444649689457	3033.2361680606673	3024.3001459709067	3055.511719988258	3001.795255190061	3127.3687455511026	3178.691850195699	3208.2032422961497	3218.9414086016704	2933.0402105888375
3073.217432692563	2933.0713699377015	3056.726931186541	3003.642686589506	3204.9078442519394	3160.7165834858047	3040.3796718251183	3046.200666993387	3035.135693736679	3042.8225883922146	3035.47454475175	2962.4371782215558	3048.5004450764623	3208.635769162468	2985.4403635899266	3035.1179679080064	3130.2276533611075	3042.524713633266	2992.900372878609	3116.8682698497037	3168.444649689457	3033.2361680606673	3016.4764784558056	3055.511719988258	2999.9368933512105	3109.040905903713	3178.691850195699	3207.344232356552	3218.9414086016704	2933.0402105888375
3062.257278420784	2933.0713699377015	3046.1242574433772	3000.1862756742603	3190.918270281779	3156.036679755053	3038.8724506837743	3036.3063178928473	3032.229553312176	3041.2037373701214	3035.47454475175	2962.4371782215558	3048.5004450764623	3208.635769162468	2985.4403635899266	3035.1179679080064	3115.8200257778713	3040.7273626294736	2992.900372878609	3116.8682698497037	3168.444649689457	3033.2361680606673	3012.5928225523	3055.511719988258	2990.5878978062447	3105.85255367098	3178.691850195699	3203.5898976940243	3218.7089317257696	2933.0402105888375
3062.257278420784	2933.0713699377015	3043.652682969362	3000.1862756742603	3190.918270281779	3156.036679755053	3025.672013861732	3036.3063178928473	3032.229553312176	3041.2037373701214	3035.47454475175	2962.4371782215558	3046.0519933346013	3208.635769162468	2982.380990280044	3035.1179679080064	3115.8200257778713	3040.7273626294736	2992.900372878609	3115.553811542241	3167.602062230251	3033.2361680606673	3010.865158473657	3034.757988842582	2942.665468881776	3105.8412736641603	3178.691850195699	3203.5898976940243	3218.7089317257696	2933.0402105888375
3062.257278420784	2933.0713699377015	3043.652682969362	2999.762807847885	3190.918270281779	3156.036679755053	3015.969421954896	3036.3063178928473	3030.237239911846	3039.916746253999	3035.47454475175	2962.4371782215558	3043.9018102355203	3203.601708127323	2982.0560917342045	3035.1179679080064	3115.8200257778713	3019.5056419361536	2990.819823951406	3111.272236974129	3167.602062230251	3033.2361680606673	3010.865158473657	3014.4398166530586	2942.665468881776	3105.8412736641603	3178.691850195699	3203.3740532412016	3218.7089317257696	2933.0402105888375
3008.3706619826658	2931.6226786967914	3043.652682969362	2999.3406984500925	3190.3950081466082	3148.178676641456	3015.969421954896	3036.3063178928473	3030.237239911846	3039.562993941701	3034.499272166277	2962.4371782215558	3043.9018102355203	3203.601708127323	2982.0560917342045	3035.1179679080064	3113.7351863898016	3002.8415263309485	2987.0607212629875	3111.272236974129	3167.602062230251	3029.9416611953607	2997.2859166816324	3014.4398166530586	2942.665468881776	3098.7756026114835	3173.574373171655	3203.3740532412016	3214.917656567543	2933.0402105888375
3008.3706619826658	2931.2301829382095	3042.4274473708847	2999.3406984500925	3190.134483771701	3147.572811110109	3015.427485323439	3018.6091137874546	3013.7501329890506	3038.332787280764	3034.499272166277	2962.4371782215558	3043.9018102355203	3203.601708127323	2982.0560917342045	3034.4024685854624	3092.606494246801	3001.919085390249	2986.205419517573	3096.2486621337216	3164.5605291572583	3029.9416611953607	2997.2859166816324	3014.4398166530586	2942.665468881776	3098.7756026114835	3173.574373171655	3203.3740532412016	3213.603449351701	2933.023851188043
3008.1819796493796	2929.6314695935316	3042.4274473708847	2997.3518034709605	3190.134483771701	3147.572811110109	3013.3493817377043	3018.6091137874546	2998.3908574773386	3038.332787280764	3034.499272166277	2962.4371782215558	3043.9018102355203	3203.601708127323	2982.0056429550423	3034.4024685854624	3091.9287840533143	3000.3668983736534	2986.205419517573	3096.2486621337216	3164.5605291572583	3029.9416611953607	2997.2859166816324	3014.4398166530586	2940.053380196462	3098.7756026114835	3173.4042789086366	3201.0779853831878	3213.2319693672944	2933.023851188043
3004.18163399964	2927.5019681345843	3038.855094475709	2990.7750014739267	3189.236965929461	3147.572811110109	3013.3493817377043	3007.5844552275207	2996.469283268595	3028.6356326688515	3034.499272166277	2962.4371782215558	3042.3128783003845	3203.601708127323	2982.0056429550423	3034.4024685854624	3091.9287840533143	3000.3668983736534	2986.205419517573	3096.2486621337216	3164.5605291572583	3029.9416611953607	2997.2859166816324	3014.4398166530586	2940.053380196462	3095.701372633114	3173.4042789086366	3201.0779853831878	3213.2319693672944	2919.72824560368
3004.18163399964	2921.095673965546	3038.855094475709	2990.7750014739267	3161.8573382219674	3147.572811110109	3013.3493817377043	2999.8566019802415	2996.469283268595	3020.842617154655	3034.499272166277	2962.4371782215558	3042.3128783003845	3196.164055450866	2982.0056429550423	3034.4024685854624	3091.9287840533143	3000.3668983736534	2978.158651495754	3096.2486621337216	3164.5605291572583	3005.4845648414093	2994.0170334005065	3012.759598289932	2940.053380196462	3095.701372633114	3173.4042789086366	3201.0779853831878	3212.392476719681	2919.72824560368
3003.618622524262	2921.095673965546	3019.4248999858914	2980.635048261586	3161.8573382219674	3135.4594153037824	2986.478189128869	2996.7886527811215	2994.764236244685	3020.842617154655	3034.499272166277	2962.4371782215558	3042.3128783003845	3196.164055450866	2982.0056429550423	3034.4024685854624	3091.5284616190993	3000.0759875237864	2975.63441143688	3081.9699308222634	3138.658005753704	3005.4845648414093	2994.0170334005065	3012.759598289932	2940.053380196462	3095.701372633114	3173.4042789086366	3194.0341727901896	3210.32406489001	2919.72824560368
3003.618622524262	2921.095673965546	3019.4248999858914	2980.635048261586	3160.145475630966	3125.298121899395	2986.478189128869	2996.7886527811215	2994.4148235118532	3019.6946482782096	3026.673306010564	2959.331569592384	3042.3128783003845	3193.813528689988	2982.0056429550423	3034.4024685854624	3091.5284616190993	2986.2238195918076	2975.63441143688	3079.8069654611018	3138.658005753704	2997.66979656082	2993.2177045933936	3012.759598289932	2936.646512070294	3095.701372633114	3173.4042789086366	3193.7103232272457	3210.32406489001	2919.72824560368
3003.618622524262	2920.818445113011	3019.4248999858914	2980.635048261586	3136.0452964742212	3125.298121899395	2986.478189128869	2996.7886527811215	2994.4148235118532	3019.6946482782096	3026.673306010564	2959.331569592384	3042.3128783003845	3193.813528689988	2982.0056429550423	3034.4024685854624	3091.5284616190993	2986.2238195918076	2975.63441143688	3079.8069654611018	3132.518923892226	2995.8574567415717	2993.2177045933936	3012.759598289932	2934.4309204697824	3095.701372633114	3173.4042789086366	3193.7103232272457	3208.372406249028	2919.72824560368
3000.945511136723	2918.3844454389664	3019.4248999858914	2980.635048261586	3136.0452964742212	3119.710663170709	2985.877685786961	2996.7886527811215	2994.396861051127	3019.6946482782096	3015.786137314783	2959.331569592384	3013.177604893269	3193.7837740187783	2981.987545943932	3034.4024685854624	3091.5284616190993	2986.2238195918076	2975.63441143688	3076.5046589899575	3132.518923892226	2995.8574567415717	2992.9639939246435	3012.759598289932	2934.4309204697824	3095.628345022182	3173.2266568801947	3193.7103232272457	3208.372406249028	2919.72824560368
3000.6859386790006	2916.345533132352	3019.2107454510456	2946.9781474583074	3136.0452964742212	3106.0986938228543	2985.151202876342	2995.8742526600245	2994.396861051127	3010.0981458134415	3015.786137314783	2959.331569592384	3013.177604893269	3193.7837740187783	2981.987545943932	3034.4024685854624	3091.292546060547	2986.2238195918076	2975.63441143688	3072.0129390634493	3132.518923892226	2995.8574567415717	2992.9639939246435	3011.199767472114	2934.4309204697824	3095.628345022182	3173.2266568801947	3193.7103232272457	3208.372406249028	2917.945173986143
3000.6859386790006	2916.345533132352	3017.7843186713853	2946.9781474583074	3136.0452964742212	3106.0986938228543	2985.151202876342	2995.8742526600245	2994.396861051127	3010.0981458134415	3015.786137314783	2956.106812810498	3013.177604893269	3193.7837740187783	2977.5462936378285	3027.2848134619917	3091.292546060547	2986.2238195918076	2975.63441143688	3072.0129390634493	3132.518923892226	2995.8574567415717	2992.9639939246435	3011.199767472114	2934.4309204697824	3095.628345022182	3173.2266568801947	3193.7103232272457	3208.372406249028	2910.1481342591146
3000.6859386790006	2916.345533132352	3017.7843186713853	2946.9781474583074	3133.764456862295	3106.0986938228543	2983.3708435280523	2995.8742526600245	2994.396861051127	3010.0981458134415	3012.8726369473648	2956.106812810498	3013.177604893269	3193.7837740187783	2977.5462936378285	3027.2848134619917	3090.793630934841	2986.2238195918076	2975.63441143688	3072.0129390634493	3132.518923892226	2995.8574567415717	2992.9639939246435	3011.199767472114	2934.4309204697824	3095.628345022182	3173.2266568801947	3193.7103232272457	3208.372406249028	2910.1481342591146
3000.6859386790006	2887.000295759152	2990.5251609583397	2946.9781474583074	3133.764456862295	3105.512676247342	2983.3708435280523	2995.8742526600245	2990.9628703758303	3010.0981458134415	3012.8726369473648	2956.106812810498	3013.177604893269	3192.8564763325085	2968.863170176395	3027.2848134619917	3090.116689651574	2986.2238195918076	2975.63441143688	3072.0129390634493	3132.518923892226	2995.8574567415717	2965.7288751139104	3010.2744789436097	2934.4309204697824	3068.251560350608	3172.6481885689273	3193.141922201406	3208.32557779523	2910.1481342591146
3000.6859386790006	2886.9661994406256	2990.5251609583397	2946.9781474583074	3133.764456862295	3104.903907381876	2983.3708435280523	2995.8742526600245	2990.554747176072	3010.0981458134415	2985.976722565889	2956.106812810498	3013.177604893269	3192.8564763325085	2968.8373860826705	3027.151557465549	3090.116689651574	2982.529986032424	2957.947075932559	3071.6999245062566	3132.518923892226	2995.1970950037817	2965.7288751139104	3010.2744789436097	2934.4309204697824	3066.932454523449	3172.6481885689273	3193.141922201406	3207.434121685997	2910.1481342591146
3000.6859386790006	2886.9661994406256	2990.5251609583397	2946.9781474583074	3132.099580739867	3103.882845805159	2935.3791083462106	2995.8742526600245	2987.6102242643587	3010.0981458134415	2985.976722565889	2956.106812810498	3013.177604893269	3192.8064240845815	2968.8373860826705	3027.151557465549	3082.320550646128	2981.6479620807254	2952.909193317021	3071.6999245062566	3132.518923892226	2995.1970950037817	2964.7654620875246	3010.0844201378663	2934.4309204697824	3066.932454523449	3172.6481885689273	3193.141922201406	3207.434121685997	2905.466457346547
3000.6859386790006	2886.9661994406256	2989.5634492027957	2946.9781474583074	3132.099580739867	3103.882845805159	2935.3791083462106	2995.8742526600245	2985.9510554182993	3010.0981458134415	2985.976722565889	2956.106812810498	3013.177604893269	3192.8064240845815	2960.3058931933506	3027.151557465549	3082.320550646128	2978.792617670522	2952.7339100575587	3071.6826897176243	3093.5427259782614	2995.1970950037817	2964.7654620875246	3009.1110805859607	2934.4309204697824	3066.932454523449	3172.6481885689273	3193.0908002201863	3206.398537887954	2902.9214239224157
3000.6859386790006	2886.9661994406256	2989.5634492027957	2946.9781474583074	3132.099580739867	3075.5024803378747	2935.3791083462106	2995.8742526600245	2983.6962617954773	3010.0981458134415	2985.275708506197	2956.106812810498	3013.177604893269	3191.6355441539927	2960.3058931933506	3027.151557465549	3082.320550646128	2978.792617670522	2948.6990312232883	3071.6826897176243	3093.5427259782614	2994.9833540770624	2964.055735013732	3009.1110805859607	2934.4309204697824	3044.1314147688317	3172.6481885689273	3193.0908002201863	3206.398537887954	2902.9214239224157
3000.6859386790006	2886.9661994406256	2989.5634492027957	2946.9781474583074	3132.099580739867	3075.5024803378747	2935.3791083462106	2995.8742526600245	2973.174566231739	3007.753969705731	2985.275708506197	2931.658257167457	3013.177604893269	3191.6355441539927	2953.6137474613115	3018.898622020059	3082.320550646128	2978.792617670522	2948.6990312232883	3071.6826897176243	3093.5427259782614	2994.1366289099656	2963.9815049996905	3009.1110805859607	2934.4309204697824	3036.099910149459	3172.6481885689273	3193.0908002201863	3206.398537887954	2902.9214239224157
3000.6859386790006	2878.2509287351468	2989.5634492027957	2946.9781474583074	3132.099580739867	3075.5024803378747	2933.864813596251	2995.8742526600245	2938.5936530242784	3004.653663074683	2984.8510649857108	2924.172458256691	3013.177604893269	3191.5613311397533	2953.6137474613115	3018.898622020059	3082.320550646128	2971.3477959734946	2948.6990312232883	3071.555216212381	3093.5427259782614	2994.1366289099656	2951.998674579626	3009.1110805859607	2933.785400623597	3030.906745025056	3172.6481885689273	3193.0908002201863	3206.398537887954	2892.3050559892854
3000.6859386790006	2878.2256621532815	2989.5634492027957	2946.9781474583074	3128.5590718762714	3075.5024803378747	2933.000107580355	2995.8742526600245	2938.5936530242784	2981.2185373988623	2970.7137796604657	2924.172458256691	3013.177604893269	3191.5613311397533	2944.254873764219	3011.6283078971214	3082.320550646128	2957.0636925210642	2948.6990312232883	3070.4190088810637	3093.5427259782614	2989.380139078202	2951.998674579626	3006.6691522112505	2933.785400623597	3029.3788970146784	3172.6481885689273	3193.0908002201863	3198.2939299761356	2892.3050559892854
3000.6859386790006	2878.2256621532815	2989.5634492027957	2946.9781474583074	3123.6717638254718	3075.5024803378747	2933.000107580355	2988.2621410997676	2936.005553784786	2981.2185373988623	2970.7137796604657	2920.9009445971737	3006.3564939206217	3191.5613311397533	2944.1412353863734	3011.6283078971214	3082.320550646128	2957.0636925210642	2948.6990312232883	3070.4190088810637	3093.5427259782614	2989.380139078202	2951.998674579626	3006.6691522112505	2931.4001721464983	3029.0798978826792	3172.6481885689273	3193.0908002201863	3197.0417785452883	2892.3050559892854
3000.6859386790006	2878.2256621532815	2988.4607686077843	2946.9781474583074	3123.6717638254718	3075.5024803378747	2931.7828277348035	2940.580052336572	2936.005553784786	2981.2185373988623	2970.7137796604657	2918.451266352821	3006.3564939206217	3191.5613311397533	2941.1213891802454	3011.6283078971214	3082.320550646128	2957.0636925210642	2942.9777866872946	3068.806768116975	3093.377048714839	2974.8044855384005	2951.998674579626	3006.6691522112505	2931.4001721464983	3018.8307763738826	3172.6481885689273	3193.0908002201863	3197.0417785452883	2892.3050559892854
3000.6859386790006	2878.2256621532815	2988.4607686077843	2946.9781474583074	3123.6717638254718	3073.521925991712	2931.6402986382177	2940.580052336572	2936.005553784786	2947.5651536337186	2970.7137796604657	2918.451266352821	3006.3564939206217	3191.5613311397533	2941.1213891802454	3011.6283078971214	3081.6852749951286	2957.0636925210642	2934.4922155800514	3063.4054800252784	3082.6823340837286	2974.8044855384005	2951.998674579626	2992.5569517331214	2931.101168941715	3018.8307763738826	3172.0560481146	3192.5278091886294	3194.866937221564	2888.588498488138
3000.6859386790006	2878.2256621532815	2986.9682921044728	2946.9781474583074	3123.6717638254718	3072.6593646394795	2924.304987463839	2940.580052336572	2935.5318366878523	2947.5651536337186	2962.825136058418	2918.451266352821	3005.033817362888	3191.5613311397533	2941.1213891802454	3011.6283078971214	3081.6852749951286	2957.0636925210642	2934.4922155800514	3062.7782487928134	3082.34115408351	2974.8044855384005	2951.998674579626	2973.632624983608	2922.602898477926	3018.8307763738826	3172.0560481146	3192.5278091886294	3194.866937221564	2887.890626270964
3000.6859386790006	2878.2256621532815	2980.6844953868526	2943.44838648775	3123.6717638254718	3072.6593646394795	2923.998851054975	2940.580052336572	2935.5318366878523	2947.299657960408	2962.825136058418	2918.451266352821	3005.033817362888	3191.5613311397533	2938.9553713369696	3011.6283078971214	3036.143113227833	2957.0636925210642	2933.883824769828	3062.7782487928134	3082.34115408351	2974.8044855384005	2951.998674579626	2973.632624983608	2922.602898477926	3017.659612862265	3169.0925644302138	3192.400079625425	3194.7894387575407	2887.890626270964
3000.6859386790006	2878.2256621532815	2980.6844953868526	2942.2666804249743	3123.6717638254718	3072.6593646394795	2923.998851054975	2940.580052336572	2935.2657631854736	2947.299657960408	2962.756479120701	2918.451266352821	3005.033817362888	3191.5613311397533	2938.9553713369696	3011.1391127747347	3036.143113227833	2957.0636925210642	2933.883824769828	3062.4494254260926	3082.34115408351	2974.8044855384005	2951.998674579626	2972.0724128942065	2922.602898477926	3017.659612862265	3169.0925644302138	3192.400079625425	3194.5305487342016	2887.890626270964
3000.6859386790006	2878.2256621532815	2980.6844953868526	2942.2666804249743	3123.6717638254718	3060.778342372772	2923.998851054975	2939.3336437055027	2935.2657631854736	2945.7020513509096	2955.1576269513234	2918.451266352821	3005.033817362888	3185.2519949504954	2938.9553713369696	2987.930993564151	3036.143113227833	2957.0636925210642	2933.883824769828	3061.9562823039573	3082.2598086123726	2974.8044855384005	2951.998674579626	2972.0724128942065	2916.2062439198335	3016.967319376166	3169.0925644302138	3192.400079625425	3191.6345055094434	2887.890626270964
3000.4222106851726	2876.6058041546903	2979.0008572871434	2942.2666804249743	3086.793336131879	3060.778342372772	2923.998851054975	2939.296380142967	2935.2657631854736	2935.5510331319383	2953.5229257633014	2918.3212178639806	3005.033817362888	3185.2519949504954	2938.9553713369696	2987.645228066845	3034.5441780097403	2957.0636925210642	2932.83375980843	3050.553160092857	3081.43521495071	2970.3392840160272	2951.998674579626	2972.0724128942065	2916.2062439198335	3016.967319376166	3169.0925644302138	3192.400079625425	3191.6345055094434	2887.890626270964
3000.4222106851726	2875.3403199803847	2977.6890105246375	2938.1031376358296	3083.741550320974	3060.778342372772	2912.9777811373237	2939.296380142967	2933.6758655004305	2935.5510331319383	2953.5229257633014	2916.9455213964166	3005.033817362888	3185.2519949504954	2938.9553713369696	2986.2619850422325	3034.5441780097403	2957.0636925210642	2932.83375980843	3050.553160092857	3081.43521495071	2970.3392840160272	2951.998674579626	2972.0724128942065	2916.2062439198335	3016.967319376166	3169.039214829485	3192.400079625425	3167.972533361791	2887.890626270964
3000.4222106851726	2875.3403199803847	2977.6890105246375	2937.2428178324003	3083.741550320974	3060.778342372772	2912.9777811373237	2939.1148279385607	2933.6758655004305	2935.5510331319383	2953.5229257633014	2916.559057793249	3005.033817362888	3185.2519949504954	2938.9553713369696	2986.2619850422325	3034.5441780097403	2957.0636925210642	2919.4346897758473	3050.553160092857	3081.43521495071	2970.3392840160272	2950.9801102324454	2972.0724128942065	2916.2062439198335	3016.967319376166	3169.039214829485	3186.9422090686085	3166.4403584597717	2882.234622912248
3000.4222106851726	2875.3403199803847	2977.6890105246375	2937.2428178324003	3083.741550320974	3038.1716209949022	2912.918666209576	2939.1148279385607	2933.6758655004305	2935.5510331319383	2953.5229257633014	2912.8310881552875	3000.065954769243	3185.2519949504954	2938.9553713369696	2986.2619850422325	3034.5441780097403	2957.0636925210642	2918.262489547399	3050.553160092857	3081.43521495071	2970.3392840160272	2950.635843685132	2971.527470074167	2914.9592034892476	3016.967319376166	3169.039214829485	3186.9422090686085	3166.4403584597717	2882.234622912248
3000.4222106851726	2875.154062659157	2976.199937966274	2936.765286043202	3083.741550320974	3038.1716209949022	2912.918666209576	2932.0633720112523	2933.6758655004305	2935.5510331319383	2953.5229257633014	2912.8310881552875	2999.555667527358	3185.2519949504954	2938.9553713369696	2986.2619850422325	3034.5441780097403	2957.0636925210642	2918.262489547399	3050.553160092857	3081.43521495071	2970.3392840160272	2950.635843685132	2971.527470074167	2914.9592034892476	3016.502030791323	3169.039214829485	3186.9422090686085	3165.146751654397	2881.35559830084
2999.7717908759955	2875.154062659157	2976.199937966274	2936.765286043202	3083.741550320974	3037.3691088024057	2912.918666209576	2932.0633720112523	2933.537812910491	2935.5510331319383	2953.5229257633014	2912.8310881552875	2988.7496005054722	3185.2519949504954	2938.9553713369696	2986.2619850422325	3034.5441780097403	2957.0636925210642	2916.5272157764584	3050.553160092857	3078.8171395139457	2970.3392840160272	2950.635843685132	2971.527470074167	2914.9592034892476	3016.502030791323	3169.039214829485	3186.9422090686085	3165.146751654397	2881.35559830084
2990.3017856990173	2875.154062659157	2976.199937966274	2936.315200768538	3082.8032059038437	3037.3691088024057	2912.918666209576	2932.0633720112523	2933.537812910491	2935.5510331319383	2953.4415144955196	2912.8310881552875	2988.7496005054722	3185.2519949504954	2938.9553713369696	2986.2619850422325	3034.5441780097403	2957.0636925210642	2916.5272157764584	3047.784878567055	3078.8171395139457	2970.3392840160272	2935.0377827158727	2960.900036159141	2914.9592034892476	3015.46638813955	3169.039214829485	3186.9422090686085	3165.146751654397	2881.35559830084
2990.3017856990173	2875.154062659157	2976.199937966274	2931.472143902714	3082.8032059038437	3037.3691088024057	2912.918666209576	2931.0357870548414	2933.537812910491	2934.072552410083	2952.656111996409	2894.617077289625	2988.7496005054722	3185.2519949504954	2938.9553713369696	2974.8881056723285	3029.2787416352894	2956.5133212176706	2916.5272157764584	3047.784878567055	3056.6780140978303	2970.3392840160272	2934.905303939776	2960.900036159141	2914.9592034892476	3015.46638813955	3169.039214829485	3186.9422090686085	3165.146751654397	2881.35559830084
2990.3017856990173	2873.313144022897	2976.199937966274	2931.472143902714	3081.736335237158	3037.3691088024057	2912.918666209576	2931.0357870548414	2933.537812910491	2934.072552410083	2952.656111996409	2894.617077289625	2988.7496005054722	3185.2519949504954	2938.9553713369696	2974.117927131782	3024.600104058696	2955.3778478351824	2916.5272157764584	3047.784878567055	3052.92116292646	2970.3392840160272	2934.905303939776	2960.900036159141	2914.9592034892476	3015.46638813955	3168.963663806474	3186.320685599756	3165.146751654397	2881.35559830084
2990.3017856990173	2873.313144022897	2962.4987719262836	2931.472143902714	3081.736335237158	3026.78752259301	2912.918666209576	2931.0357870548414	2933.537812910491	2934.072552410083	2942.785906103428	2894.010996639186	2988.7496005054722	3185.2519949504954	2921.318411981188	2974.117927131782	3022.14119034745	2955.3778478351824	2916.0707900567645	3047.784878567055	3024.4736118438313	2970.3392840160272	2934.905303939776	2960.900036159141	2914.9592034892476	3015.46638813955	3168.9558837184977	3186.320685599756	3165.146751654397	2881.35559830084
2990.3017856990173	2873.313144022897	2962.4987719262836	2930.9545162058484	3081.736335237158	3026.78752259301	2912.918666209576	2931.0357870548414	2912.6367051254556	2934.072552410083	2942.344565861864	2894.010996639186	2965.4741802948356	3182.9157749553847	2921.318411981188	2974.049115404052	3009.9026743748923	2955.3778478351824	2914.2344394956235	3047.784878567055	3024.4736118438313	2955.3254447392537	2934.905303939776	2960.900036159141	2914.9592034892476	2992.970219617395	3168.9558837184977	3186.320685599756	3158.3834893598955	2881.35559830084
2990.3017856990173	2872.8840472886945	2960.2158418977842	2930.4227722672704	3075.1350146227555	3023.6988312455287	2912.918666209576	2931.0357870548414	2911.9802777582536	2932.7912145546566	2942.344565861864	2894.010996639186	2948.208244431518	3182.9157749553847	2921.318411981188	2973.286596424866	3009.9026743748923	2950.4409317275627	2905.3857931668285	3047.784878567055	3020.4213956706512	2955.3254447392537	2929.801632948184	2958.2436248786853	2914.9592034892476	2992.970219617395	3163.7931803376337	3185.7807347123758	3158.3834893598955	2881.35559830084
2989.0166906348845	2872.8840472886945	2960.2158418977842	2919.7678438447147	3075.1350146227555	3023.6988312455287	2912.918666209576	2923.9673386161567	2911.9802777582536	2932.7912145546566	2942.344565861864	2894.010996639186	2948.208244431518	3182.9157749553847	2921.318411981188	2973.286596424866	3009.412381246742	2949.9943513578974	2905.3857931668285	3035.494204823734	3020.4213956706512	2955.3254447392537	2929.801632948184	2956.630094074202	2907.821728586784	2992.970219617395	3163.7931803376337	3181.050450190008	3158.3834893598955	2880.240874145334
2984.368361858503	2872.8840472886945	2960.2158418977842	2919.412219591175	3075.1350146227555	3021.5816968267054	2912.918666209576	2923.9673386161567	2911.9802777582536	2932.7912145546566	2941.8835919222697	2894.010996639186	2948.208244431518	3182.693197124725	2919.320001808879	2958.9018555397893	3009.412381246742	2946.566576205517	2902.9509360077027	3035.494204823734	3020.0495340165094	2954.0021602060106	2929.801632948184	2956.630094074202	2907.821728586784	2992.970219617395	3163.7931803376337	3181.050450190008	3158.3834893598955	2880.240874145334
2976.3937731818005	2872.8840472886945	2960.2158418977842	2919.412219591175	3074.816634389179	3021.26572657591	2912.918666209576	2923.9673386161567	2911.9802777582536	2932.7912145546566	2936.878385475564	2894.010996639186	2947.7415955425886	3182.693197124725	2919.320001808879	2958.9018555397893	3009.412381246742	2946.566576205517	2902.9509360077027	3028.799841811807	3020.0495340165094	2952.948931529546	2929.801632948184	2956.630094074202	2907.821728586784	2992.970219617395	3163.7931803376337	3181.050450190008	3158.3834893598955	2880.240874145334
2976.3937731818005	2872.8840472886945	2960.2158418977842	2919.412219591175	3041.8833097066113	3021.26572657591	2912.918666209576	2917.3982390189917	2911.9802777582536	2932.7912145546566	2936.878385475564	2894.010996639186	2947.7415955425886	3182.693197124725	2914.5401366467513	2958.9018555397893	3009.412381246742	2946.566576205517	2902.0616089360583	3028.799841811807	3020.0495340165094	2952.948931529546	2922.0505565125495	2956.630094074202	2907.0769685042037	2991.368352957754	3163.036314011495	3181.050450190008	3158.3834893598955	2880.240874145334
2966.3296978005746	2872.8840472886945	2956.1377231631586	2919.412219591175	3041.8833097066113	3007.4797645444733	2912.918666209576	2917.3982390189917	2908.5221151898036	2932.7912145546566	2936.878385475564	2894.010996639186	2947.7415955425886	3182.693197124725	2904.70070585124	2958.9018555397893	3009.412381246742	2945.8563472182555	2901.3332003152677	3028.799841811807	3020.0495340165094	2946.57351875559	2918.353900259842	2956.630094074202	2907.0769685042037	2984.1134510318407	3162.5738975048234	3181.050450190008	3158.3834893598955	2880.207813172625
2966.3296978005746	2872.8840472886945	2946.668113742522	2908.986159657439	3041.758785568646	3007.4797645444733	2912.918666209576	2917.3982390189917	2907.6887557763453	2932.7912145546566	2936.878385475564	2894.010996639186	2947.7415955425886	3182.693197124725	2904.70070585124	2957.825811827664	3009.412381246742	2945.8563472182555	2901.3332003152677	3028.799841811807	3020.0495340165094	2936.3877360263527	2918.353900259842	2954.9195998490577	2906.775514884735	2984.1134510318407	3158.1372436286683	3181.050450190008	3158.3834893598955	2879.0523227500416
2965.959085714856	2872.8840472886945	2946.668113742522	2908.986159657439	3041.758785568646	3007.4797645444733	2912.918666209576	2917.3982390189917	2907.6887557763453	2932.7912145546566	2936.878385475564	2894.010996639186	2947.7415955425886	3181.472897068328	2903.422947880579	2957.825811827664	3009.412381246742	2945.8563472182555	2889.2101544665743	3028.3025299688547	3011.5196082141856	2936.3877360263527	2918.353900259842	2954.9195998490577	2906.775514884735	2974.510970315672	3158.1372436286683	3181.050450190008	3156.6927028268765	2866.6414657700875
2965.959085714856	2872.8840472886945	2946.668113742522	2897.6134882138704	3038.892461017932	3007.4797645444733	2910.1702660135124	2917.3982390189917	2907.6887557763453	2932.7912145546566	2936.878385475564	2894.010996639186	2947.7415955425886	3181.472897068328	2903.422947880579	2957.825811827664	3008.4669755076043	2945.8563472182555	2880.853028831201	3028.3025299688547	3011.5196082141856	2936.3877360263527	2918.353900259842	2954.9195998490577	2906.775514884735	2974.510970315672	3158.1372436286683	3180.801741029233	3155.6101445226095	2865.4535258408773
2965.959085714856	2872.678910613936	2946.668113742522	2897.5454664767067	3035.886094210173	3007.4797645444733	2910.1702660135124	2917.3982390189917	2907.6887557763453	2932.7912145546566	2936.878385475564	2887.8016879418637	2947.7415955425886	3180.0046738849915	2903.422947880579	2957.825811827664	3008.4669755076043	2945.8563472182555	2880.853028831201	3026.5644125234576	3010.1474055357994	2936.3877360263527	2918.353900259842	2954.9195998490577	2906.775514884735	2974.0767489336395	3158.1372436286683	3180.801741029233	3155.6101445226095	2865.4535258408773
2965.3724606507676	2872.678910613936	2946.668113742522	2896.3670122210438	3034.568150834047	3006.6867879372267	2898.355637202886	2915.8476300089665	2907.6887557763453	2932.7912145546566	2936.878385475564	2886.810433615518	2940.7507593688583	3180.0046738849915	2901.6264868181324	2957.2059591810075	3008.4669755076043	2945.8563472182555	2880.853028831201	3026.5644125234576	3010.1474055357994	2936.137450604421	2917.3329475741484	2954.9195998490577	2906.775514884735	2946.5346937447334	3158.1372436286683	3180.801741029233	3155.6101445226095	2865.4535258408773
2965.3724606507676	2872.678910613936	2946.668113742522	2896.3670122210438	3034.568150834047	3003.6648606870585	2898.355637202886	2915.8476300089665	2907.6887557763453	2931.7139783836574	2936.878385475564	2886.810433615518	2940.7507593688583	3180.0046738849915	2901.6264868181324	2957.0420952358527	3007.9586574288396	2945.8563472182555	2880.6739470851153	3016.432760168465	3010.1474055357994	2936.137450604421	2917.3329475741484	2954.9195998490577	2906.775514884735	2945.1126526629496	3152.570730482621	3180.801741029233	3155.6101445226095	2858.2046852396106
2964.4878036473583	2870.244033440363	2946.668113742522	2896.3670122210438	3034.568150834047	3003.6648606870585	2881.403788408396	2902.69044529993	2907.6887557763453	2931.7139783836574	2936.878385475564	2886.11790847669	2940.7507593688583	3180.0046738849915	2901.6264868181324	2957.0420952358527	3005.1431420768904	2945.8563472182555	2880.6739470851153	2992.783040260486	3010.1474055357994	2920.859108348784	2916.5841402507194	2937.812405404765	2905.411606180798	2945.1126526629496	3152.570730482621	3175.251339418238	3155.6101445226095	2858.2046852396106
2964.4878036473583	2870.244033440363	2937.722155252659	2896.3670122210438	3031.3869606063668	2999.4228893036793	2881.403788408396	2902.548806796597	2907.2167914259935	2931.7139783836574	2936.878385475564	2883.092004998314	2940.7507593688583	3180.0046738849915	2900.7802193086054	2956.1205791242114	3005.1431420768904	2945.8563472182555	2880.6739470851153	2992.783040260486	3010.1474055357994	2920.859108348784	2916.5841402507194	2937.812405404765	2905.411606180798	2945.1126526629496	3152.570730482621	3175.251339418238	3155.6101445226095	2857.407076618559
2963.9253962355306	2870.244033440363	2937.722155252659	2896.3670122210438	3004.3682354436405	2990.3798642605675	2881.403788408396	2902.548806796597	2907.2167914259935	2931.7139783836574	2928.4905537376967	2883.092004998314	2939.647883811516	3180.0046738849915	2900.7802193086054	2956.1205791242114	3003.9228704170855	2945.8563472182555	2880.6739470851153	2985.1294352374784	3010.1474055357994	2920.859108348784	2916.5841402507194	2937.812405404765	2905.411606180798	2945.1126526629496	3152.570730482621	3174.820519171613	3155.6101445226095	2857.407076618559
2963.9253962355306	2868.839712164199	2937.722155252659	2895.2567592514893	3001.3192421155513	2989.5822351735014	2873.140902135022	2902.548806796597	2906.666931632049	2931.7139783836574	2901.0527669172625	2882.0783401058766	2939.647883811516	3180.0046738849915	2900.7802193086054	2946.658754785104	3003.9228704170855	2945.8563472182555	2880.1429121933056	2985.1294352374784	3010.1474055357994	2920.859108348784	2916.5841402507194	2937.812405404765	2905.411606180798	2945.1126526629496	3146.9003086059033	3174.820519171613	3155.6101445226095	2856.720291694569
2963.9253962355306	2868.839712164199	2930.388440999763	2895.2567592514893	3001.3192421155513	2989.5822351735014	2873.140902135022	2900.3549780961043	2906.666931632049	2922.5745091352337	2901.0527669172625	2882.0783401058766	2921.4873924162443	3180.0046738849915	2900.7802193086054	2946.658754785104	3003.2789864653373	2945.8563472182555	2880.1429121933056	2985.1294352374784	3004.049681681456	2920.859108348784	2916.5841402507194	2937.812405404765	2905.411606180798	2926.32492526629	3146.5547902194926	3174.820519171613	3155.6101445226095	2856.720291694569
2963.9253962355306	2868.839712164199	2928.170074867476	2895.2567592514893	3001.3192421155513	2989.5822351735014	2873.140902135022	2900.3549780961043	2903.4375024971487	2922.5745091352337	2901.0527669172625	2882.0783401058766	2921.4873924162443	3180.0046738849915	2900.7802193086054	2946.658754785104	3000.9111876708394	2943.65219044244	2879.595368305251	2985.1294352374784	3004.0323915083136	2920.859108348784	2915.7234395157107	2937.812405404765	2905.411606180798	2926.32492526629	3146.0833225462466	3174.820519171613	3152.798717751006	2856.720291694569
2963.9253962355306	2868.839712164199	2928.170074867476	2888.2580238859437	3000.9712459506877	2989.5822351735014	2873.140902135022	2900.3549780961043	2903.4375024971487	2922.168633524277	2901.0527669172625	2881.127591065736	2921.4873924162443	3180.0046738849915	2900.7802193086054	2946.658754785104	3000.9111876708394	2943.65219044244	2879.595368305251	2984.887636789429	3004.0323915083136	2920.8097762038174	2915.7234395157107	2927.2624550166274	2898.7016778614375	2926.32492526629	3146.0833225462466	3174.820519171613	3130.859718069202	2856.720291694569
2963.9253962355306	2868.839712164199	2922.647484739124	2884.9217474397756	3000.9712459506877	2989.5822351735014	2873.140902135022	2900.3549780961043	2903.4375024971487	2922.168633524277	2901.0527669172625	2881.127591065736	2921.4873924162443	3180.0046738849915	2900.7802193086054	2946.658754785104	2999.4997183466617	2933.776306162672	2879.595368305251	2984.887636789429	3004.0323915083136	2920.0951623311535	2907.95401537868	2927.2624550166274	2897.564511375005	2926.32492526629	3143.1535620317545	3174.820519171613	3130.859718069202	2855.6121576265027
2963.9253962355306	2865.145175080269	2922.647484739124	2884.9217474397756	3000.9712459506877	2989.5822351735014	2873.140902135022	2900.3549780961043	2897.546272453189	2922.0178547109676	2901.0527669172625	2881.127591065736	2919.3812241693854	3180.0046738849915	2896.8327629605224	2946.658754785104	2999.4997183466617	2933.776306162672	2874.9350763375846	2984.887636789429	3001.6074882870253	2920.0951623311535	2906.505726625493	2925.7872815212427	2897.564511375005	2922.225155480405	3143.1535620317545	3166.229466027511	3130.859718069202	2855.6121576265027
2940.688378802279	2865.145175080269	2916.9817976482486	2884.9217474397756	2970.308558051099	2978.2104671715797	2873.140902135022	2900.3549780961043	2897.546272453189	2920.1185245269544	2901.0527669172625	2881.127591065736	2919.3812241693854	3179.822427693	2893.8728967802426	2946.658754785104	2999.4997183466617	2933.776306162672	2873.9652227130587	2978.651777158874	3001.6074882870253	2920.0951623311535	2903.7140898990465	2921.0485724730725	2897.564511375005	2922.225155480405	3142.7069378762826	3166.229466027511	3130.859718069202	2854.5837895409886
2937.380074470833	2865.0345084265127	2916.9817976482486	2874.8603609284905	2963.169485813545	2978.2104671715797	2867.8275653629726	2900.3549780961043	2897.546272453189	2887.504633518863	2901.0527669172625	2881.127591065736	2919.3812241693854	3178.5206896472178	2893.8728967802426	2946.658754785104	2999.4997183466617	2932.3449048962543	2872.205194924235	2977.7150953929504	2995.447355916567	2918.587917916603	2902.998243877393	2918.795247153176	2897.564511375005	2922.225155480405	3142.7069378762826	3166.229466027511	3130.859718069202	2842.0832009600817
2937.380074470833	2864.981023252549	2911.4085005705797	2874.8603609284905	2963.169485813545	2962.410195016469	2867.8275653629726	2897.0417053280667	2897.546272453189	2887.504633518863	2901.0527669172625	2881.127591065736	2919.3812241693854	3178.5206896472178	2893.1531856688407	2939.5107555874492	2992.921515307967	2932.3449048962543	2872.205194924235	2977.7150953929504	2994.3373919046785	2912.9670131299013	2900.5390068978445	2918.795247153176	2896.902109199367	2922.225155480405	3142.123094957249	3165.9615618500748	3130.859718069202	2842.0832009600817
2937.380074470833	2864.8369110212143	2909.877962195114	2874.8603609284905	2963.169485813545	2962.044766941333	2867.8275653629726	2897.0417053280667	2890.6379814835364	2887.504633518863	2901.0527669172625	2879.185841076641	2919.3812241693854	3178.302625112202	2876.134606220898	2939.5107555874492	2992.921515307967	2932.2544247369956	2872.205194924235	2965.947068107696	2994.3373919046785	2906.6143554277955	2892.134441493837	2913.641753469934	2896.902109199367	2922.225155480405	3142.123094957249	3165.9615618500748	3130.859718069202	2840.6401572153914
2937.380074470833	2864.8369110212143	2909.877962195114	2874.428084238032	2963.1485828082277	2962.044766941333	2867.8275653629726	2897.0417053280667	2871.9814970102793	2887.504633518863	2901.0527669172625	2877.3095822994355	2919.3812241693854	3178.302625112202	2860.2439951622596	2938.5660664457646	2992.921515307967	2932.2544247369956	2869.3311950500843	2964.769335155609	2982.25528562547	2906.6143554277955	2891.003818878919	2911.0580192539387	2896.902109199367	2921.8738409069597	3142.123094957249	3165.8402357462037	3129.5046006874845	2840.6401572153914
2937.380074470833	2858.296050023595	2909.877962195114	2874.428084238032	2963.1485828082277	2957.4333634782897	2860.9616930352063	2895.1848527261686	2868.9660406660564	2883.8803614294065	2901.0527669172625	2857.778997817907	2918.718514005386	3178.302625112202	2858.6112297254253	2938.5660664457646	2987.7959331907255	2931.176735946498	2869.3311950500843	2964.769335155609	2982.25528562547	2896.8501430291703	2888.9879856296634	2910.1039175270234	2887.768125583122	2921.726568681617	3141.5452749576093	3165.8402357462037	3129.5046006874845	2840.6401572153914
2937.380074470833	2858.296050023595	2909.877962195114	2867.9097428785963	2963.1485828082277	2956.4877931020283	2860.4850347148567	2895.1848527261686	2868.9660406660564	2883.8803614294065	2901.0527669172625	2857.778997817907	2918.718514005386	3177.3154590025897	2856.5020461838185	2938.5660664457646	2987.498369003642	2930.1591720997503	2869.3311950500843	2961.716536611699	2982.25528562547	2896.8501430291703	2888.9879856296634	2910.1039175270234	2887.768125583122	2921.726568681617	3127.7020871313784	3165.8402357462037	3129.5046006874845	2840.6401572153914
2937.380074470833	2857.8706358142267	2908.8793584896935	2867.8086329277367	2963.1485828082277	2956.4877931020283	2860.4850347148567	2895.1848527261686	2867.4204367683956	2883.8803614294065	2901.0527669172625	2852.277361328887	2918.718514005386	3177.3154590025897	2856.5020461838185	2938.5660664457646	2982.69894482828	2930.1591720997503	2869.3311950500843	2960.949494643216	2982.25528562547	2896.8501430291703	2888.9879856296634	2910.1039175270234	2887.3668725780844	2921.726568681617	3127.7020871313784	3165.8402357462037	3129.5046006874845	2840.5585916609593
2937.380074470833	2857.8706358142267	2908.074056483389	2867.8086329277367	2963.1485828082277	2956.4877931020283	2860.281002237287	2882.697242397556	2867.4204367683956	2883.8803614294065	2901.0527669172625	2851.6791628769042	2918.718514005386	3176.932618283799	2856.5020461838185	2938.5660664457646	2982.69894482828	2930.1591720997503	2869.3311950500843	2957.452878471023	2982.25528562547	2896.8501430291703	2888.383336815453	2910.1039175270234	2887.3668725780844	2921.726568681617	3117.007656181624	3165.8402357462037	3129.5046006874845	2840.5585916609593
2937.380074470833	2857.8706358142267	2891.269737286063	2866.9936741684496	2963.1485828082277	2955.6039688563496	2860.281002237287	2882.697242397556	2867.4204367683956	2883.8803614294065	2901.0527669172625	2851.6791628769042	2918.718514005386	3176.932618283799	2856.5020461838185	2938.5660664457646	2982.69894482828	2928.147613976917	2864.3387243359443	2957.452878471023	2980.446252314065	2888.0943849605283	2887.5961822669465	2900.805561964179	2886.861394352214	2915.836731755169	3117.007656181624	3165.8402357462037	3129.5046006874845	2840.5585916609593
2935.9838723562684	2857.8706358142267	2890.337108851717	2866.9936741684496	2963.1485828082277	2954.6968300777066	2858.2471461571367	2882.697242397556	2867.4204367683956	2883.8803614294065	2901.0527669172625	2851.6791628769042	2918.718514005386	3176.932618283799	2856.5020461838185	2938.5660664457646	2982.69894482828	2928.147613976917	2862.855991177258	2957.452878471023	2980.1386411253366	2886.627872066535	2887.5961822669465	2900.04990475808	2886.861394352214	2902.4750576836013	3115.5581065959573	3165.8402357462037	3129.5046006874845	2840.5585916609593
2935.9838723562684	2851.4422180830998	2890.337108851717	2866.9936741684496	2954.6443068541766	2954.6968300777066	2857.7705713775763	2882.697242397556	2867.4204367683956	2883.8803614294065	2901.0527669172625	2851.6791628769042	2911.2388357037203	3176.6152810479975	2855.740816715941	2931.734032591075	2982.69894482828	2928.147613976917	2862.855991177258	2948.53754487686	2980.1386411253366	2886.627872066535	2875.152831680501	2888.098909419386	2886.861394352214	2902.4750576836013	3113.351907679561	3165.449139594679	3129.5046006874845	2840.5585916609593
2933.541550157899	2850.6720168483944	2890.337108851717	2865.772553813877	2953.879213170792	2952.382803707088	2857.7705713775763	2882.603102870928	2867.4204367683956	2883.8803614294065	2901.0527669172625	2851.6791628769042	2911.2388357037203	3176.6152810479975	2855.223457423457	2930.334617910106	2982.69894482828	2928.147613976917	2862.855991177258	2948.53754487686	2980.1386411253366	2886.627872066535	2875.152831680501	2888.098909419386	2886.861394352214	2902.4750576836013	3113.351907679561	3165.449139594679	3129.5046006874845	2840.5585916609593
2933.541550157899	2850.6720168483944	2889.543224298065	2865.772553813877	2953.879213170792	2952.382803707088	2857.7705713775763	2882.603102870928	2867.4204367683956	2883.5903731362555	2901.0527669172625	2851.6791628769042	2903.392025742719	3176.6152810479975	2855.106321599075	2930.334617910106	2982.69894482828	2928.147613976917	2862.697845717571	2941.6280119595785	2980.1386411253366	2886.627872066535	2875.152831680501	2888.098909419386	2886.861394352214	2902.4750576836013	3113.351907679561	3165.449139594679	3129.5046006874845	2840.5585916609593
2908.2919658887763	2845.224801807647	2889.543224298065	2864.7087862259655	2953.879213170792	2952.382803707088	2857.7705713775763	2882.603102870928	2867.4204367683956	2883.5903731362555	2901.0527669172625	2851.6791628769042	2903.392025742719	3176.6152810479975	2855.106321599075	2930.334617910106	2981.3490777203483	2928.147613976917	2857.733600593737	2939.9970498038174	2980.1386411253366	2886.214900092451	2875.152831680501	2888.098909419386	2871.407499701574	2902.0568838151303	3113.351907679561	3165.449139594679	3129.5046006874845	2840.5585916609593
2906.397851608312	2845.224801807647	2868.3962166175943	2856.780005652862	2953.879213170792	2952.382803707088	2857.7705713775763	2881.187798335026	2867.4204367683956	2883.5903731362555	2883.805457032485	2851.6791628769042	2902.645750372244	3176.412364560965	2855.106321599075	2930.334617910106	2981.3490777203483	2926.228156055445	2857.733600593737	2939.9970498038174	2980.1386411253366	2878.9416386510884	2874.679430980367	2888.098909419386	2871.407499701574	2894.6588032562763	3113.351907679561	3165.449139594679	3129.5046006874845	2840.5585916609593
2906.397851608312	2838.945321585662	2859.2081938058	2856.780005652862	2953.879213170792	2952.382803707088	2857.5752867425886	2881.187798335026	2866.0379864156694	2883.2134280667856	2882.963991039547	2851.6791628769042	2902.324901991083	3176.412364560965	2854.9446993906995	2930.334617910106	2964.440927612885	2926.228156055445	2857.733600593737	2939.9970498038174	2960.065687683438	2878.9416386510884	2874.679430980367	2888.0915222765134	2871.407499701574	2888.4177548863927	3093.9326454137245	3164.393603215954	3129.5046006874845	2837.466348809807
2906.397851608312	2831.2732661814202	2859.2081938058	2856.780005652862	2953.879213170792	2949.711725277192	2857.5752867425886	2881.187798335026	2866.0379864156694	2883.2134280667856	2882.963991039547	2851.6791628769042	2902.324901991083	3175.6625655134476	2854.9446993906995	2930.334617910106	2964.440927612885	2925.9877622226695	2857.733600593737	2935.5971166168447	2960.065687683438	2878.9416386510884	2874.679430980367	2888.0915222765134	2871.407499701574	2888.4177548863927	3092.76528568067	3162.1712474757605	3129.5046006874845	2837.466348809807
2906.397851608312	2831.2732661814202	2857.9998043344776	2856.780005652862	2953.879213170792	2949.711725277192	2857.5752867425886	2881.187798335026	2866.0379864156694	2883.2134280667856	2882.963991039547	2851.263992867189	2900.7052384015824	3175.6625655134476	2854.641462033617	2923.708791951601	2964.440927612885	2925.9877622226695	2857.733600593737	2933.069909219339	2944.8751911177355	2878.9416386510884	2874.679430980367	2888.0915222765134	2871.407499701574	2887.3295106043574	3092.0165240607685	3162.1712474757605	3129.5046006874845	2837.466348809807
2902.91127351949	2831.2732661814202	2857.0461373851317	2852.145376103358	2952.960859769843	2949.711725277192	2857.5752867425886	2881.187798335026	2864.405719142448	2883.2134280667856	2882.963991039547	2851.263992867189	2900.7052384015824	3171.6328371028176	2854.641462033617	2915.7796401335863	2949.3723463014803	2925.6536632897173	2857.161076682131	2932.799487842036	2944.8751911177355	2878.6817310869856	2874.679430980367	2886.1328461658745	2867.6826399625033	2887.3295106043574	3092.0165240607685	3162.1712474757605	3126.8610672661753	2829.457160357085
2902.91127351949	2831.0376706022676	2855.3734013802996	2852.145376103358	2952.960859769843	2948.1755185803245	2857.5752867425886	2881.187798335026	2859.3102778865195	2873.8591831100134	2882.963991039547	2851.263992867189	2900.7052384015824	3167.3341062863365	2854.641462033617	2914.318451915182	2949.3723463014803	2924.3885221893674	2856.4274514686736	2931.4293830628067	2944.8751911177355	2878.6817310869856	2872.948987640826	2886.1328461658745	2867.6826399625033	2887.3295106043574	3088.2857162691694	3162.1712474757605	3126.8610672661753	2829.457160357085
2902.91127351949	2831.0376706022676	2855.3734013802996	2852.145376103358	2946.965441309353	2948.1755185803245	2856.1950870948403	2880.2129632795204	2859.3102778865195	2871.965118776838	2875.44437796384	2848.8138742066444	2900.7052384015824	3167.3341062863365	2854.641462033617	2910.969902159914	2937.0178201640065	2920.0561761659446	2856.3739983370715	2931.4293830628067	2942.1370534477173	2877.828739054076	2872.5724646958147	2886.1328461658745	2867.6826399625033	2887.3295106043574	3088.2857162691694	3162.1712474757605	3126.8610672661753	2829.457160357085
2902.91127351949	2831.0376706022676	2855.1642627642664	2852.145376103358	2946.965441309353	2946.379725457948	2856.103519719666	2880.2129632795204	2858.550033625683	2870.8667709988986	2875.44437796384	2835.4203501673205	2894.9479849293493	3167.090767107508	2854.641462033617	2910.969902159914	2937.0178201640065	2920.0561761659446	2854.7107409656487	2924.89575383406	2940.222018502606	2877.828739054076	2870.2318396535543	2886.1328461658745	2866.5519911063834	2885.871389230878	3088.2857162691694	3156.186697102245	3126.8610672661753	2829.457160357085
2896.301008172969	2829.362722425675	2855.1642627642664	2852.145376103358	2946.965441309353	2946.379725457948	2848.646955627805	2877.574091877508	2858.3116773873567	2870.8667709988986	2874.507142416948	2835.4203501673205	2894.9479849293493	3167.090767107508	2849.821605241105	2910.969902159914	2937.0178201640065	2920.0561761659446	2852.9529094829286	2924.89575383406	2940.1575265400134	2877.828739054076	2870.2318396535543	2884.6768648381153	2858.35726021053	2885.871389230878	3088.2857162691694	3156.186697102245	3126.8610672661753	2824.150191706591
2896.301008172969	2828.6771612281113	2854.406356478746	2852.145376103358	2946.965441309353	2935.393400802474	2848.646955627805	2877.574091877508	2858.3116773873567	2870.8667709988986	2872.283147783656	2835.4203501673205	2890.5933093215226	3167.090767107508	2849.821605241105	2910.969902159914	2937.0178201640065	2912.641574963821	2852.9529094829286	2906.0157126621143	2940.1575265400134	2877.828739054076	2870.2318396535543	2880.4342118758614	2858.2780378057414	2885.871389230878	3069.938026302858	3153.1112011332034	3126.8610672661753	2824.150191706591
2896.301008172969	2828.6771612281113	2854.406356478746	2852.145376103358	2943.692143200568	2934.2092793678335	2848.646955627805	2877.574091877508	2858.3116773873567	2870.862485851058	2872.0890610095285	2835.4203501673205	2890.5933093215226	3167.090767107508	2849.5360822250414	2910.969902159914	2933.5963642405086	2908.452000909141	2852.9529094829286	2906.0157126621143	2940.1575265400134	2875.949354684355	2870.2318396535543	2874.1124552597553	2858.067729150165	2885.871389230878	3069.938026302858	3153.1112011332034	3126.8610672661753	2824.150191706591
2891.0956886379	2819.9740461597403	2854.406356478746	2852.0394473110327	2940.965420618293	2934.2092793678335	2848.646955627805	2877.574091877508	2858.3116773873567	2870.862485851058	2872.0890610095285	2835.4203501673205	2886.9678774717254	3167.090767107508	2848.774777580869	2910.969902159914	2933.5963642405086	2908.452000909141	2852.5792300575786	2901.449075918758	2940.1575265400134	2875.949354684355	2867.6397986619745	2874.1124552597553	2858.067729150165	2865.749887099524	3069.4739218765385	3135.3034132043435	3120.9687696028986	2823.3950326235345
2891.0956886379	2819.9740461597403	2854.406356478746	2852.0308579854504	2940.204007265361	2934.2092793678335	2848.646955627805	2859.26111560814	2858.3116773873567	2870.862485851058	2872.0890610095285	2835.4203501673205	2886.9678774717254	3167.090767107508	2848.774777580869	2910.969902159914	2932.3817730881983	2902.7231815633913	2851.707899936383	2901.449075918758	2937.3560984597902	2875.949354684355	2867.6397986619745	2873.625714442961	2858.067729150165	2864.4217807468567	3069.4739218765385	3135.3034132043435	3120.052793497402	2823.3950326235345
2891.043013971645	2819.9740461597403	2854.406356478746	2852.0308579854504	2940.204007265361	2934.2092793678335	2846.9827370885637	2859.26111560814	2858.3116773873567	2870.6302617857646	2871.3548460893735	2835.4203501673205	2886.9678774717254	3167.090767107508	2848.774777580869	2910.969902159914	2932.3817730881983	2902.7231815633913	2846.174768350358	2901.449075918758	2933.3147144206005	2843.8659848076154	2867.3583587875946	2872.7600303383924	2855.3305015813844	2864.1633452329675	3069.4739218765385	3135.3034132043435	3120.052793497402	2822.294362891354
2891.043013971645	2819.9740461597403	2854.406356478746	2852.0308579854504	2940.204007265361	2934.2092793678335	2840.8430229789083	2859.26111560814	2858.3116773873567	2870.6302617857646	2871.0689954562736	2835.4203501673205	2886.9678774717254	3167.090767107508	2848.774777580869	2910.173520147812	2932.3817730881983	2888.824384030763	2846.174768350358	2897.930158925277	2922.7477264552567	2843.8659848076154	2867.3583587875946	2872.7600303383924	2855.3305015813844	2863.151767090848	3068.5024103507767	3135.3034132043435	3120.052793497402	2822.294362891354
2891.043013971645	2819.9740461597403	2854.406356478746	2851.663883586535	2940.204007265361	2934.2092793678335	2840.8430229789083	2859.26111560814	2858.3116773873567	2870.6302617857646	2867.465293984291	2835.4203501673205	2886.9678774717254	3167.090767107508	2848.5082865071145	2909.2585873800294	2929.546744692989	2888.824384030763	2846.174768350358	2893.7116350082647	2922.7477264552567	2843.8659848076154	2859.587168441001	2872.7600303383924	2855.3305015813844	2863.151767090848	3068.5024103507767	3135.3034132043435	3119.3298274930316	2822.294362891354
2890.685655248449	2819.9740461597403	2854.406356478746	2847.8647998779275	2926.183064573911	2934.2092793678335	2840.8430229789083	2858.334150018385	2858.3116773873567	2870.6302617857646	2867.465293984291	2834.1814238610064	2886.459748152751	3167.090767107508	2826.7775990996697	2909.2585873800294	2929.546744692989	2888.824384030763	2846.174768350358	2891.557426620447	2913.0949841908855	2843.8659848076154	2859.587168441001	2872.7600303383924	2855.3305015813844	2863.151767090848	3066.5410953097153	3134.867375845438	3119.3298274930316	2822.294362891354
2890.685655248449	2814.041143381991	2854.0119336070507	2847.8647998779275	2926.183064573911	2934.2092793678335	2840.7602798684347	2858.334150018385	2853.764506147613	2861.0810263384496	2867.465293984291	2834.1814238610064	2885.6471901290015	3167.0766628542347	2825.458390329921	2908.5427076559217	2929.546744692989	2888.824384030763	2840.501976940446	2891.557426620447	2913.0093032515833	2843.8659848076154	2846.119035646738	2872.7600303383924	2855.3305015813844	2863.151767090848	3065.5610366077763	3134.867375845438	3119.3298274930316	2822.294362891354
2889.064231389975	2814.041143381991	2854.0119336070507	2847.8647998779275	2926.183064573911	2934.2092793678335	2840.7602798684347	2858.334150018385	2853.108801263545	2860.0377966649226	2867.465293984291	2834.1814238610064	2885.6471901290015	3166.6731409465906	2825.2390996431686	2903.0423615639074	2928.3776193959916	2888.824384030763	2840.501976940446	2891.557426620447	2913.0093032515833	2843.8659848076154	2845.4640238947777	2872.7600303383924	2855.3305015813844	2862.290073460889	3064.3580424616966	3134.222095760724	3119.3298274930316	2821.928990474435
2889.064231389975	2809.184443675604	2854.0119336070507	2846.6309051164403	2926.183064573911	2925.304203140687	2825.1713554119287	2858.334150018385	2853.108801263545	2860.0377966649226	2867.465293984291	2834.1814238610064	2876.6684273663973	3166.6731409465906	2825.2390996431686	2903.0423615639074	2928.3776193959916	2888.824384030763	2840.501976940446	2889.5312110419113	2913.0093032515833	2843.8659848076154	2845.4640238947777	2865.502048952728	2855.3305015813844	2862.290073460889	3041.471510452505	3134.222095760724	3119.3298274930316	2821.928990474435
2889.064231389975	2809.184443675604	2854.0119336070507	2838.332386656377	2926.04483254243	2925.304203140687	2825.1713554119287	2858.334150018385	2853.108801263545	2860.0377966649226	2867.465293984291	2834.1814238610064	2876.6684273663973	3166.6731409465906	2825.2390996431686	2903.0423615639074	2928.124163004994	2888.824384030763	2840.501976940446	2887.6870848572917	2912.0550254491313	2843.8659848076154	2845.4640238947777	2865.502048952728	2855.3305015813844	2862.290073460889	3037.7272412519424	3134.222095760724	3119.3298274930316	2816.0983213021527
2889.064231389975	2809.184443675604	2854.0119336070507	2838.332386656377	2926.04483254243	2925.304203140687	2824.481496995277	2858.334150018385	2851.7520819075703	2860.0377966649226	2867.465293984291	2817.799935381267	2870.0417998494577	3166.6731409465906	2825.2390996431686	2902.7092440870024	2927.9643792713223	2888.824384030763	2828.211732138196	2887.6870848572917	2912.0550254491313	2843.8659848076154	2845.4640238947777	2865.502048952728	2855.247752121427	2862.290073460889	3032.5721560135366	3134.222095760724	3119.3298274930316	2816.0983213021527
2889.064231389975	2809.09155597006	2854.0119336070507	2838.2719474285745	2924.4327277680354	2924.437768753215	2824.481496995277	2858.334150018385	2851.7520819075703	2860.0377966649226	2867.465293984291	2817.799935381267	2864.311830596427	3166.4057204724795	2825.2390996431686	2902.7092440870024	2927.9643792713223	2888.824384030763	2826.183957123678	2887.6870848572917	2911.5502040450356	2843.8659848076154	2845.4640238947777	2860.235280335766	2855.0133455602104	2862.290073460889	3031.0895371756314	3127.122076150395	3119.3298274930316	2816.0983213021527
2889.064231389975	2807.512829924249	2853.788754818973	2838.2719474285745	2924.4327277680354	2924.437768753215	2824.481496995277	2858.334150018385	2851.7520819075703	2860.0377966649226	2865.5039760993027	2817.799935381267	2864.311830596427	3165.5570165824183	2825.2390996431686	2897.6855716377318	2921.240027208172	2888.824384030763	2826.183957123678	2887.6870848572917	2911.5502040450356	2843.8659848076154	2845.4640238947777	2860.235280335766	2855.0133455602104	2859.8587131928307	3031.0895371756314	3127.122076150395	3095.8890188063547	2816.0983213021527
2889.064231389975	2807.512829924249	2853.788754818973	2834.3317239105863	2924.4327277680354	2915.5258496383244	2824.481496995277	2858.334150018385	2851.7520819075703	2858.676598710633	2865.5039760993027	2817.799935381267	2864.140587602663	3165.5570165824183	2825.2390996431686	2897.6855716377318	2921.240027208172	2887.8927715598807	2826.183957123678	2887.6870848572917	2910.8989901675336	2843.8659848076154	2844.110935267574	2858.6805262629778	2855.0133455602104	2859.8587131928307	3031.0895371756314	3127.122076150395	3095.8890188063547	2815.1766081597148
2889.064231389975	2807.512829924249	2851.340439313989	2826.0063581367763	2924.2409151790953	2915.5258496383244	2824.481496995277	2849.7670981319534	2851.7520819075703	2858.6178489651647	2865.5039760993027	2817.2442921211814	2864.140587602663	3165.5570165824183	2825.2390996431686	2881.1418375280573	2920.8470874921445	2878.043399272291	2826.0953440022577	2887.6870848572917	2910.8989901675336	2843.8659848076154	2840.134415947086	2847.9606060758283	2855.0133455602104	2859.8587131928307	3031.0895371756314	3127.122076150395	3095.0515587251725	2815.1766081597148
2889.064231389975	2807.4185149430036	2851.340439313989	2819.4006750309154	2924.2409151790953	2915.5258496383244	2824.481496995277	2849.046929259456	2851.7520819075703	2844.7581546238016	2865.5039760993027	2817.2442921211814	2839.209383245358	3165.3065271005253	2825.2390996431686	2881.1418375280573	2917.00741575998	2878.043399272291	2826.0953440022577	2887.6870848572917	2909.0511580755833	2843.8659848076154	2840.134415947086	2847.9339796643308	2854.21899354285	2859.2532925544588	3031.0895371756314	3127.122076150395	3088.3888254391754	2815.1766081597148
2887.822936365517	2796.765110088701	2851.340439313989	2819.350760362963	2924.041891779418	2915.5258496383244	2824.481496995277	2849.046929259456	2851.7520819075703	2844.7581546238016	2861.9815698964576	2816.9967701116307	2839.209383245358	3165.3065271005253	2824.6398798770238	2881.1418375280573	2916.5188995311537	2878.043399272291	2826.0953440022577	2887.6870848572917	2891.030253233115	2843.8659848076154	2840.134415947086	2847.9339796643308	2850.8362955809944	2856.040043967984	3031.0895371756314	3126.4116759981416	3088.3888254391754	2814.578337991713
2887.59946069219	2796.4636428817757	2851.340439313989	2819.350760362963	2922.9830653331956	2915.5258496383244	2824.481496995277	2844.0174826847015	2848.961460494315	2844.7581546238016	2861.9815698964576	2816.9967701116307	2839.209383245358	3163.746736961078	2824.6398798770238	2880.50245131865	2916.5188995311537	2878.043399272291	2825.5530399019613	2887.5691863758443	2890.284367014884	2839.677570868048	2840.134415947086	2847.9339796643308	2850.8362955809944	2856.040043967984	3031.0895371756314	3101.232444708103	3088.3888254391754	2814.1037245919706
2887.1437436218375	2796.4636428817757	2848.051580043243	2818.6846174483057	2922.6646387297424	2915.5258496383244	2822.6023074543355	2844.0174826847015	2845.8710272114554	2836.7098707683513	2861.9815698964576	2800.2790674150333	2839.0530323417356	3161.1508356176614	2824.6398798770238	2880.50245131865	2909.2617752520655	2878.043399272291	2825.5530399019613	2868.46120060616	2890.284367014884	2836.7220651535276	2840.134415947086	2847.9339796643308	2850.8362955809944	2856.040043967984	3031.0895371756314	3101.232444708103	3088.3888254391754	2814.1037245919706
2887.1437436218375	2796.4636428817757	2846.5999953077335	2818.6846174483057	2896.732183789288	2915.5258496383244	2805.4776095167203	2844.0174826847015	2845.8710272114554	2836.7098707683513	2861.9815698964576	2800.2790674150333	2838.481949584666	3161.1508356176614	2824.6398798770238	2879.1405220221022	2909.2617752520655	2878.043399272291	2825.5530399019613	2868.46120060616	2887.1732990592805	2836.051696117216	2839.64414130217	2847.9339796643308	2850.8362955809944	2841.121184265765	3011.000727010025	3101.232444708103	3088.3888254391754	2814.1037245919706
2887.1437436218375	2796.4636428817757	2846.5999953077335	2818.450199923017	2896.732183789288	2913.4879652400473	2805.4776095167203	2843.1562268929356	2845.8710272114554	2836.7098707683513	2861.9815698964576	2800.2790674150333	2838.0404338116323	3161.1508356176614	2824.6398798770238	2879.1405220221022	2909.2617752520655	2878.043399272291	2825.000061716864	2868.077451505794	2887.1732990592805	2836.051696117216	2839.64414130217	2847.9339796643308	2850.8362955809944	2841.121184265765	3011.000727010025	3101.232444708103	3088.3888254391754	2813.999732748477
2887.1437436218375	2796.4636428817757	2846.5999953077335	2818.2838687789726	2896.732183789288	2913.4879652400473	2805.322968421175	2843.1562268929356	2845.8710272114554	2836.7098707683513	2861.840635146916	2800.2790674150333	2837.013576345039	3161.1508356176614	2824.6398798770238	2879.1405220221022	2900.6260772661867	2878.043399272291	2825.000061716864	2868.077451505794	2887.1732990592805	2836.051696117216	2839.64414130217	2847.274736542437	2839.212854118308	2841.121184265765	3011.000727010025	3101.232444708103	3088.005206925971	2813.999732748477
2887.1363803594354	2796.4636428817757	2846.1656477559313	2817.9541500087244	2896.732183789288	2911.5885894726134	2803.615197606904	2843.1562268929356	2845.8710272114554	2836.7098707683513	2861.840635146916	2800.2790674150333	2837.013576345039	3160.902232448566	2824.289132311178	2878.665892234806	2900.6260772661867	2877.538418949286	2825.000061716864	2868.077451505794	2887.1732990592805	2835.3044835277506	2838.645630648954	2847.274736542437	2839.212854118308	2841.121184265765	3006.0098999623688	3101.232444708103	3088.005206925971	2803.269225110004
2887.1363803594354	2796.4636428817757	2845.3731840742016	2817.9541500087244	2896.732183789288	2903.566818209378	2803.615197606904	2843.1562268929356	2845.8710272114554	2835.6431281836535	2861.2497162305417	2800.219650747352	2837.013576345039	3158.923451643	2824.289132311178	2878.665892234806	2900.6260772661867	2877.538418949286	2825.000061716864	2868.077451505794	2887.1732990592805	2835.3044835277506	2833.1574282106776	2847.274736542437	2838.841061390624	2840.5441008381067	3004.674214492362	3100.2872519934117	3085.6949347253217	2802.9776280857436
2887.1363803594354	2796.4636428817757	2845.3731840742016	2816.7216244099386	2896.732183789288	2901.884688537642	2803.442759273756	2842.6974444238035	2845.8710272114554	2835.6431281836535	2861.2497162305417	2799.5065379174075	2837.013576345039	3157.5175221732216	2824.289132311178	2878.317856313407	2900.6260772661867	2877.538418949286	2825.000061716864	2867.8864216164707	2887.1732990592805	2835.3044835277506	2826.546862535288	2842.921458214229	2838.841061390624	2840.5441008381067	3003.880196394067	3100.2872519934117	3084.92065467274	2802.9776280857436
2887.1363803594354	2796.21521540144	2841.9082448625018	2815.1938958116007	2894.943352302475	2899.229227271906	2798.8454274323094	2842.6974444238035	2845.8710272114554	2835.6431281836535	2861.2497162305417	2799.5065379174075	2837.013576345039	3157.5175221732216	2824.289132311178	2878.317856313407	2900.6260772661867	2877.538418949286	2822.867458900377	2867.8864216164707	2887.1732990592805	2835.3044835277506	2826.2434716659177	2842.921458214229	2838.841061390624	2840.5441008381067	3003.880196394067	3100.2872519934117	3084.92065467274	2802.9776280857436
2887.0527098335288	2796.21521540144	2840.1845419120314	2814.5342134410535	2894.5434793431714	2899.229227271906	2798.8454274323094	2841.352623531586	2845.8710272114554	2835.6431281836535	2861.2497162305417	2799.5065379174075	2837.013576345039	3157.5175221732216	2823.124823473174	2878.0214159339594	2900.6260772661867	2877.538418949286	2822.867458900377	2867.3081709353387	2887.1732990592805	2835.3044835277506	2826.2434716659177	2842.921458214229	2838.841061390624	2840.5441008381067	3003.880196394067	3100.2872519934117	3084.92065467274	2802.9776280857436
2887.0527098335288	2796.21521540144	2839.8182180148306	2814.5342134410535	2894.5434793431714	2899.229227271906	2798.602689288956	2841.352623531586	2845.791422827255	2835.054781484585	2860.714168132182	2799.5065379174075	2837.013576345039	3157.112071386483	2823.124823473174	2877.6292719328385	2900.6260772661867	2877.538418949286	2817.5667793918574	2866.802693896036	2887.1732990592805	2835.3044835277506	2818.989056644436	2842.810727699822	2829.8278307706296	2840.5441008381067	2994.307674305544	3100.2872519934117	3084.92065467274	2802.9776280857436
2887.0527098335288	2795.5231320748485	2839.8182180148306	2814.5342134410535	2894.5434793431714	2882.971970906604	2794.8157055075926	2839.914040685337	2845.791422827255	2835.054781484585	2859.329262835927	2799.5065379174075	2832.2248214838683	3157.112071386483	2816.3215474094322	2876.4818791080743	2900.6260772661867	2861.1962579730957	2817.5667793918574	2866.802693896036	2887.1732990592805	2835.3044835277506	2818.374078121147	2842.810727699822	2829.8278307706296	2833.562190988398	2981.1489875078873	3100.2872519934117	3084.92065467274	2802.9776280857436
2887.0527098335288	2795.5231320748485	2838.20107701211	2814.231359824742	2893.9313769815926	2882.971970906604	2794.8157055075926	2839.914040685337	2845.7420321939417	2835.054781484585	2859.329262835927	2799.5065379174075	2832.2248214838683	3157.112071386483	2816.3215474094322	2865.4747914738823	2886.0296912159033	2859.7331461701697	2817.5667793918574	2866.802693896036	2887.1732990592805	2835.3044835277506	2818.0726815465123	2842.810727699822	2829.8278307706296	2833.562190988398	2973.350240057132	3100.2872519934117	3084.92065467274	2802.9776280857436
2880.075685622009	2795.5231320748485	2838.20107701211	2812.8085174436337	2887.438205518238	2880.9140503832436	2794.745398664076	2839.914040685337	2831.7305529201403	2835.054781484585	2858.3459831645146	2799.290570213047	2832.2248214838683	3157.112071386483	2816.3215474094322	2865.4747914738823	2885.9071462226298	2858.628435829697	2817.5667793918574	2866.802693896036	2887.1732990592805	2833.356824172936	2817.7421296920297	2842.1051046028488	2826.3421634944384	2828.620635360289	2972.361183282564	3100.2872519934117	3084.92065467274	2802.6008888581687
2880.075685622009	2795.5231320748485	2834.475578766773	2812.8085174436337	2887.438205518238	2873.6780695806547	2794.7174464516206	2838.079893617282	2831.7305529201403	2835.054781484585	2858.3459831645146	2799.285757395341	2832.1977023256804	3155.4214384014062	2816.004369900198	2859.5616324480443	2885.9071462226298	2858.628435829697	2817.5667793918574	2866.802693896036	2886.6039442950832	2833.356824172936	2817.7421296920297	2842.1051046028488	2826.3421634944384	2827.9298595780574	2972.361183282564	3100.2872519934117	3080.918383058962	2802.6008888581687
2875.3025519264174	2795.5231320748485	2834.475578766773	2809.2166188448045	2887.438205518238	2873.6780695806547	2794.7174464516206	2837.16642297806	2831.499549896707	2834.1302382976296	2852.040723814207	2799.285757395341	2832.0371009417963	3153.913152678536	2814.42173957394	2859.44853460582	2885.4820920960246	2858.628435829697	2817.177756606618	2852.4675837554682	2886.6039442950832	2833.356824172936	2817.7421296920297	2842.1051046028488	2826.3421634944384	2827.9298595780574	2972.361183282564	3098.981537361493	3080.918383058962	2802.6008888581687
2873.930708806054	2795.123449129492	2834.475578766773	2808.0265130362905	2887.438205518238	2873.6780695806547	2794.7174464516206	2816.7567238686356	2826.723634515053	2833.9490187263127	2852.040723814207	2797.955730714698	2832.0371009417963	3142.171382049366	2814.42173957394	2859.44853460582	2885.4820920960246	2858.628435829697	2817.177756606618	2852.4675837554682	2878.8188356763003	2833.356824172936	2817.7421296920297	2835.253084452107	2826.3421634944384	2827.9298595780574	2972.361183282564	3093.402725720925	3080.918383058962	2802.6008888581687
2873.0142170531108	2794.954875181349	2834.475578766773	2802.113313553189	2887.438205518238	2873.6780695806547	2793.773320562317	2812.472614968438	2826.723634515053	2833.9490187263127	2850.562881947893	2797.955730714698	2831.8355912494494	3142.171382049366	2814.42173957394	2859.44853460582	2885.4820920960246	2858.628435829697	2817.177756606618	2847.2881498769993	2875.4968416742145	2833.3189817357197	2817.7421296920297	2835.253084452107	2825.8693505374385	2827.9298595780574	2972.361183282564	3093.402725720925	3080.918383058962	2802.6008888581687
2873.0142170531108	2794.358230873571	2834.475578766773	2802.113313553189	2887.438205518238	2873.6780695806547	2793.773320562317	2811.287760492825	2826.723634515053	2833.9490187263127	2842.793220506339	2797.955730714698	2831.8355912494494	3141.868202700516	2814.42173957394	2859.44853460582	2885.4820920960246	2848.9324858541863	2812.24505992523	2847.2881498769993	2875.4968416742145	2833.242447191811	2817.7421296920297	2835.253084452107	2825.8693505374385	2827.6701852164288	2955.9746496561675	3093.402725720925	3080.918383058962	2802.6008888581687
2872.753550651648	2793.865544263738	2825.713616691135	2800.6416959498156	2887.2439077443087	2871.505449465712	2793.773320562317	2811.287760492825	2820.9532917034953	2833.9490187263127	2834.831931952697	2797.955730714698	2831.8355912494494	3141.868202700516	2814.42173957394	2859.44853460582	2885.4820920960246	2848.187824685303	2812.24505992523	2847.2881498769993	2872.5633297872314	2831.5227717481825	2817.447184083897	2835.253084452107	2821.187993831283	2826.8655010833545	2955.9746496561675	3093.402725720925	3080.7270747404486	2802.6008888581687
2872.753550651648	2793.865544263738	2816.643442862725	2800.6416959498156	2886.8807669208345	2871.424807959506	2793.773320562317	2809.7191746834997	2811.952770112206	2833.358940400239	2834.831931952697	2797.955730714698	2831.8355912494494	3140.433938580154	2814.42173957394	2857.458192707542	2885.4716759999496	2847.7707708584066	2812.24505992523	2847.2881498769993	2872.5633297872314	2822.9817070695553	2813.606362550036	2835.253084452107	2821.187993831283	2826.8655010833545	2955.9746496561675	3093.402725720925	3080.7270747404486	2802.1892337488625
2872.753550651648	2793.865544263738	2816.643442862725	2800.6416959498156	2886.527093718583	2871.424807959506	2793.773320562317	2809.7191746834997	2811.952770112206	2833.358940400239	2834.831931952697	2797.6442249115903	2831.8355912494494	3140.233999715478	2814.42173957394	2853.9589040377573	2885.4716759999496	2847.7707708584066	2811.0338748862405	2846.6960842419685	2872.5633297872314	2814.0773505738384	2812.2729213444754	2834.5728511306447	2821.187993831283	2826.8655010833545	2955.9746496561675	3081.8574196015447	3079.920875989398	2802.1892337488625
2871.984077101312	2793.865544263738	2816.643442862725	2797.2048850982505	2886.527093718583	2871.424807959506	2793.773320562317	2809.7191746834997	2811.952770112206	2833.358940400239	2834.831931952697	2797.6442249115903	2831.8355912494494	3132.4948072510056	2814.42173957394	2853.9589040377573	2885.4716759999496	2847.7707708584066	2811.0338748862405	2846.6960842419685	2872.5633297872314	2814.0773505738384	2812.2729213444754	2834.5728511306447	2821.187993831283	2826.6888812916527	2945.993588393029	3081.8574196015447	3079.920875989398	2802.1892337488625
2871.984077101312	2793.7738069234388	2816.643442862725	2797.2048850982505	2886.527093718583	2871.424807959506	2793.773320562317	2809.7191746834997	2811.952770112206	2832.6726618642756	2834.831931952697	2797.6442249115903	2831.8355912494494	3132.4948072510056	2814.0546796157046	2851.518713768452	2885.3948529075706	2847.7707708584066	2811.0338748862405	2846.6960842419685	2872.5633297872314	2814.0773505738384	2812.2729213444754	2834.5728511306447	2821.187993831283	2826.6888812916527	2945.993588393029	3080.8674006484293	3072.659750405067	2800.0931348740824
2871.984077101312	2793.718566373321	2816.426036834031	2794.637087402892	2886.527093718583	2871.347333743803	2793.773320562317	2809.7191746834997	2811.952770112206	2832.6726618642756	2834.7295908756864	2797.6442249115903	2815.1924933851224	3132.4948072510056	2814.0546796157046	2851.0933118660664	2885.3948529075706	2847.7707708584066	2810.864086507207	2846.6718498649375	2872.5633297872314	2814.0773505738384	2812.2729213444754	2834.0565321511754	2821.187993831283	2826.6888812916527	2945.993588393029	3080.8674006484293	3061.8392319477107	2800.0931348740824
2871.4707355270893	2793.718566373321	2816.426036834031	2794.637087402892	2885.900726202758	2870.0451941336796	2793.773320562317	2809.7191746834997	2811.952770112206	2832.6726618642756	2834.7295908756864	2797.3317575552596	2815.1924933851224	3132.3110902601647	2814.0546796157046	2851.0933118660664	2885.3948529075706	2847.7707708584066	2808.2868732695856	2846.6718498649375	2871.969091790954	2814.0773505738384	2812.2729213444754	2828.361317942879	2821.187993831283	2811.7195650969265	2944.479582917143	3080.8239007371094	3056.826546116132	2800.0931348740824
2871.4707355270893	2793.450149598703	2807.657547015319	2794.637087402892	2885.900726202758	2870.0451941336796	2793.773320562317	2809.7191746834997	2811.605846965267	2832.6726618642756	2834.7295908756864	2797.3317575552596	2815.1924933851224	3132.3110902601647	2814.0546796157046	2851.0933118660664	2885.3948529075706	2847.7707708584066	2807.6293345082177	2846.6718498649375	2870.408004745837	2813.4809636767	2812.2729213444754	2821.7227546398713	2821.187993831283	2811.7195650969265	2944.479582917143	3080.8239007371094	3039.7150059932715	2800.0931348740824
2871.4707355270893	2792.773224833736	2807.657547015319	2793.8043355899536	2879.7712275008607	2869.3881310415254	2793.6756762885425	2809.7191746834997	2811.605846965267	2832.6726618642756	2834.7295908756864	2797.3317575552596	2815.1924933851224	3132.206345925729	2814.0546796157046	2851.0933118660664	2885.3948529075706	2847.7707708584066	2807.6293345082177	2846.6718498649375	2870.408004745837	2813.4809636767	2804.071384313229	2821.7227546398713	2821.187993831283	2792.178063328983	2944.479582917143	3080.8239007371094	3039.4336038946108	2800.0931348740824
2870.076838155254	2792.773224833736	2807.657547015319	2793.400467069134	2879.7712275008607	2869.3881310415254	2793.561986267155	2809.7191746834997	2811.605846965267	2832.6726618642756	2834.7295908756864	2796.7017041548047	2815.1924933851224	3132.206345925729	2814.0546796157046	2851.0933118660664	2885.3948529075706	2847.7707708584066	2802.980648493129	2843.272369310755	2870.408004745837	2813.4809636767	2804.071384313229	2821.5132215866397	2821.187993831283	2792.178063328983	2944.479582917143	3074.817164923224	3039.385545866269	2800.0931348740824
2869.8019450695374	2792.773224833736	2807.657547015319	2792.6412795074016	2879.7712275008607	2869.3881310415254	2793.561986267155	2809.7191746834997	2811.605846965267	2832.6726618642756	2834.7295908756864	2791.0051982397963	2815.1924933851224	3132.206345925729	2814.0546796157046	2850.1841044220296	2884.4997898315087	2847.7707708584066	2802.9644526497455	2842.3616328090425	2870.408004745837	2813.4809636767	2803.969413624761	2820.9563148791913	2820.056045053665	2792.178063328983	2944.479582917143	3058.8063761197996	3039.198144032492	2800.0931348740824
2869.8019450695374	2785.6366163344455	2807.657547015319	2792.6412795074016	2879.7712275008607	2869.3881310415254	2793.561986267155	2809.7191746834997	2811.605846965267	2829.8149060533183	2820.371949745764	2791.0051982397963	2815.1924933851224	3130.9785999980422	2814.0546796157046	2846.5404137424057	2884.4997898315087	2847.7707708584066	2802.9644526497455	2842.3616328090425	2870.408004745837	2813.4809636767	2803.969413624761	2817.6235681674434	2805.3630332737466	2792.1582889020697	2943.8404662441358	3058.8063761197996	3039.198144032492	2797.388285849586
2869.8019450695374	2785.6366163344455	2807.657547015319	2792.6412795074016	2879.6167922476693	2869.3881310415254	2793.561986267155	2809.7191746834997	2811.605846965267	2829.380599376728	2817.1455115480285	2791.0051982397963	2815.1924933851224	3130.9785999980422	2814.0546796157046	2846.5404137424057	2883.9230866614453	2847.7707708584066	2802.9644526497455	2842.3616328090425	2870.408004745837	2813.4809636767	2803.969413624761	2817.294950159156	2805.3630332737466	2791.204105478256	2943.8404662441358	3058.8063761197996	3039.198144032492	2797.388285849586
2869.8019450695374	2785.6366163344455	2807.657547015319	2792.6412795074016	2879.6167922476693	2869.3881310415254	2793.561986267155	2806.713086504096	2810.859887639937	2826.3404688591395	2817.1455115480285	2791.0051982397963	2815.1924933851224	3130.0704035267254	2814.004758289191	2846.5404137424057	2879.2548823239235	2847.7707708584066	2802.9644526497455	2842.3616328090425	2870.408004745837	2813.4809636767	2803.969413624761	2817.294950159156	2805.3630332737466	2791.204105478256	2943.3375517873465	3058.8063761197996	3030.601082833773	2797.388285849586
2869.8019450695374	2785.6366163344455	2807.657547015319	2791.8762233157927	2874.631822253941	2868.0362490916464	2793.561986267155	2806.713086504096	2810.331544079888	2826.3404688591395	2817.1455115480285	2790.356015275082	2814.842475523733	3129.2925591763646	2813.6830938534054	2845.5552827912884	2879.2548823239235	2847.7707708584066	2801.052389709934	2839.3751360054507	2869.144850033093	2813.4809636767	2803.969413624761	2817.294950159156	2805.3630332737466	2791.204105478256	2943.3375517873465	3058.3475517018805	3030.601082833773	2788.7558664997723
2867.3687884317033	2785.6366163344455	2807.657547015319	2791.8762233157927	2872.593111776863	2868.0362490916464	2786.571203986441	2806.713086504096	2810.331544079888	2826.3404688591395	2817.1455115480285	2790.356015275082	2814.842475523733	3129.2925591763646	2813.4737528722567	2845.5552827912884	2879.2548823239235	2845.504789958424	2801.052389709934	2839.3751360054507	2865.9412549840354	2813.4809636767	2799.327607965414	2817.294950159156	2805.3630332737466	2791.204105478256	2943.3375517873465	3056.7133144640425	3030.601082833773	2788.7558664997723
2867.3687884317033	2785.6366163344455	2807.657547015319	2791.8762233157927	2866.020798081336	2862.677468542291	2786.571203986441	2802.7147753172535	2808.0262425453775	2825.7205800643046	2807.1067782839873	2790.356015275082	2814.6768375587235	3128.690274848047	2813.4737528722567	2845.5552827912884	2879.2548823239235	2845.504789958424	2800.205497367682	2839.3751360054507	2853.627731246437	2813.4809636767	2799.327607965414	2809.7346021458898	2805.3630332737466	2791.204105478256	2943.3375517873465	3050.382462083178	3030.601082833773	2788.7558664997723
2867.3687884317033	2785.6366163344455	2807.657547015319	2791.6482561112575	2866.020798081336	2862.6114658937777	2786.571203986441	2802.7147753172535	2808.0262425453775	2825.7205800643046	2807.1067782839873	2790.177077013693	2810.519829404748	3127.615714429828	2800.732193087322	2845.5552827912884	2879.2548823239235	2845.318797676074	2796.309040360302	2830.025647867529	2851.2218872312787	2813.4809636767	2792.45960536029	2809.563767026905	2804.716138178446	2791.204105478256	2943.3375517873465	3050.382462083178	3030.601082833773	2788.7558664997723
2866.7693298248983	2785.6366163344455	2807.657547015319	2783.0667288714203	2863.7389926962906	2861.4163266136493	2786.571203986441	2802.7147753172535	2808.0262425453775	2825.3363341525596	2807.1067782839873	2790.177077013693	2810.346258844023	3127.615714429828	2800.732193087322	2845.2715253714996	2879.2548823239235	2845.047402223844	2796.309040360302	2830.025647867529	2850.534828016447	2813.064683097055	2792.45960536029	2809.563767026905	2803.718178073806	2791.204105478256	2929.7934613243233	3048.0622643255856	3025.0708151506606	2784.331079609686
2866.6372169848673	2785.6366163344455	2807.3746077820742	2783.0062118596284	2856.794029736825	2860.4466044822834	2786.571203986441	2802.7147753172535	2808.0262425453775	2825.3363341525596	2807.1067782839873	2790.177077013693	2810.346258844023	3120.6068816596885	2800.732193087322	2834.7745014216284	2879.2548823239235	2844.9018196151123	2796.309040360302	2830.025647867529	2850.534828016447	2804.4253602303565	2792.45960536029	2809.563767026905	2803.718178073806	2791.204105478256	2929.7934613243233	3048.0622643255856	3025.0708151506606	2784.331079609686
2865.6161341893007	2785.6366163344455	2807.3746077820742	2783.0062118596284	2856.3174075023703	2860.4466044822834	2786.571203986441	2802.7147753172535	2808.0262425453775	2825.3363341525596	2807.1067782839873	2790.177077013693	2810.346258844023	3120.6068816596885	2800.198893465194	2833.1362524868155	2879.2548823239235	2842.755987980743	2796.285528839838	2829.309892279284	2843.7728112049576	2804.2261979635346	2792.399257614591	2809.563767026905	2803.718178073806	2791.204105478256	2929.7934613243233	3048.0622643255856	3025.0708151506606	2781.1540493158363
2865.0066919622186	2778.115784186296	2807.3746077820742	2783.0062118596284	2856.3174075023703	2860.4466044822834	2784.3786674330167	2802.7147753172535	2808.0262425453775	2825.3363341525596	2807.1067782839873	2790.177077013693	2810.346258844023	3120.6068816596885	2800.198893465194	2833.1362524868155	2878.9530811140385	2841.921413432647	2796.285528839838	2829.309892279284	2843.7728112049576	2804.2261979635346	2792.399257614591	2803.4381493229685	2803.718178073806	2791.204105478256	2928.7520915932773	3042.037197042629	3025.0708151506606	2780.970202068938
2864.5242353007134	2778.115784186296	2807.1458665273594	2783.0062118596284	2856.3174075023703	2859.0870511844614	2782.4792362157937	2802.498246218631	2807.9616408441857	2823.7665750037736	2794.4668943103884	2790.177077013693	2810.346258844023	3119.310899160584	2800.198893465194	2829.1982966537626	2878.9530811140385	2837.653088848733	2796.285528839838	2829.309892279284	2843.7728112049576	2804.2261979635346	2792.399257614591	2803.1929663213155	2803.718178073806	2791.204105478256	2924.3161312951543	3042.037197042629	3019.3931287707574	2780.970202068938
2864.5242353007134	2778.115784186296	2807.1139433129097	2783.0062118596284	2856.3174075023703	2858.437394282249	2782.3198736554564	2802.498246218631	2807.9616408441857	2823.2482988399775	2793.633312795666	2790.177077013693	2808.2386599847136	3100.6103645247927	2798.71991908638	2828.198490224076	2869.4214070223634	2837.653088848733	2791.237083049419	2829.309892279284	2843.7728112049576	2804.2241723062643	2792.399257614591	2802.7956274729827	2803.135375106708	2790.425491267019	2921.184485461862	3034.4778088877474	3017.324514407615	2775.544010111665
2864.5242353007134	2778.115784186296	2807.1139433129097	2783.0062118596284	2856.3174075023703	2858.437394282249	2780.2711009697296	2798.3639854192465	2806.902750741895	2822.635794596212	2793.072754164329	2790.177077013693	2808.2386599847136	3100.6103645247927	2798.71991908638	2828.198490224076	2869.4214070223634	2837.653088848733	2791.237083049419	2829.309892279284	2843.7728112049576	2804.2241723062643	2792.203767984187	2802.7956274729827	2800.141949716994	2790.3567357855104	2921.184485461862	3034.4778088877474	3017.324514407615	2775.544010111665
2864.5242353007134	2778.115784186296	2807.1139433129097	2783.0062118596284	2855.338231549951	2857.5034574830047	2780.2711009697296	2798.3639854192465	2806.902750741895	2822.635794596212	2793.072754164329	2788.6146322488657	2808.2386599847136	3085.8701498541886	2798.536569553897	2827.8054331550825	2869.4214070223634	2821.71805223546	2791.237083049419	2829.309892279284	2843.7728112049576	2804.2241723062643	2792.127923060744	2802.7956274729827	2799.797300409985	2790.3567357855104	2921.184485461862	3034.2192579298912	3017.324514407615	2775.1796592023775
2863.974876846044	2775.930806128488	2807.1139433129097	2783.0062118596284	2855.338231549951	2857.5034574830047	2776.8111143235715	2798.3639854192465	2806.902750741895	2822.5226466030394	2789.83499000582	2788.3293042879272	2808.2386599847136	3085.8701498541886	2798.536569553897	2827.8054331550825	2869.4214070223634	2819.0552009434236	2783.829107616943	2828.6795292698766	2843.7728112049576	2804.2241723062643	2789.699854788865	2802.7956274729827	2799.797300409985	2790.3567357855104	2921.184485461862	3024.8181276594387	3017.324514407615	2775.1796592023775
2863.028882969356	2775.930806128488	2807.1139433129097	2783.0062118596284	2848.015349007339	2846.8024165431857	2776.8111143235715	2798.3639854192465	2806.902750741895	2822.2420868367335	2789.83499000582	2788.2562737457597	2807.6114395156455	3076.181190621285	2798.536569553897	2820.9895966883655	2869.1017367489876	2818.1843770238142	2783.5009722039927	2828.5478023542287	2843.7728112049576	2804.2241723062643	2789.699854788865	2801.567873498634	2799.797300409985	2790.3567357855104	2921.184485461862	3024.118489825082	3017.324514407615	2775.1796592023775
2860.0129246217075	2773.542238231037	2802.0907120086695	2783.0062118596284	2848.015349007339	2846.8024165431857	2776.7142216419165	2798.3639854192465	2806.902750741895	2820.538341041948	2789.83499000582	2788.2562737457597	2807.6063698502203	3076.181190621285	2798.4446627071175	2820.894131191381	2869.1017367489876	2818.1843770238142	2783.5009722039927	2828.3388461077698	2842.4346712240704	2804.2241723062643	2789.699854788865	2801.567873498634	2799.797300409985	2784.6408676268593	2921.184485461862	3023.8042186636335	3013.9517382535146	2775.1796592023775
2858.8847380506177	2766.5197783416793	2801.5936808854285	2782.2296980192714	2848.015349007339	2845.5435788303084	2776.7142216419165	2798.3639854192465	2806.902750741895	2820.538341041948	2789.83499000582	2787.65586864019	2807.6063698502203	3076.181190621285	2798.4446627071175	2820.894131191381	2866.322196028247	2818.1843770238142	2783.5009722039927	2828.3388461077698	2842.4346712240704	2804.2241723062643	2789.699854788865	2801.567873498634	2799.797300409985	2784.6408676268593	2921.184485461862	3023.8042186636335	3013.9517382535146	2775.1796592023775
2858.8847380506177	2766.466245701294	2801.5936808854285	2776.4089844514674	2848.015349007339	2841.849629161285	2776.7142216419165	2786.560806556921	2806.902750741895	2820.538029447875	2789.83499000582	2787.65586864019	2805.9167091478657	3075.5341879470616	2798.4446627071175	2819.57625047261	2852.7684186243287	2818.1843770238142	2783.5009722039927	2828.2021979921647	2842.4346712240704	2799.127498986069	2789.699854788865	2801.567873498634	2798.04380441324	2784.6408676268593	2921.184485461862	3023.8042186636335	3007.9013179961407	2775.1796592023775
2858.8847380506177	2766.466245701294	2801.489527209408	2776.4089844514674	2848.015349007339	2841.404831876994	2776.7142216419165	2786.3465594631243	2806.902750741895	2820.538029447875	2789.83499000582	2786.033125609574	2805.9167091478657	3075.5341879470616	2798.4446627071175	2819.57625047261	2852.299680999863	2818.1843770238142	2783.5009722039927	2828.2021979921647	2839.8891481035007	2799.127498986069	2780.854303292394	2801.364638071697	2798.04380441324	2784.6408676268593	2921.184485461862	3023.8042186636335	3007.9013179961407	2775.1796592023775
2858.8847380506177	2766.466245701294	2801.489527209408	2776.4089844514674	2848.015349007339	2841.404831876994	2776.7142216419165	2786.3465594631243	2806.3855825263067	2820.538029447875	2789.83499000582	2784.818007988981	2805.9167091478657	3074.8395645089995	2798.2999604103434	2819.57625047261	2852.299680999863	2818.1843770238142	2783.5009722039927	2828.2021979921647	2839.2675736568754	2798.9322516389634	2780.854303292394	2800.7700751592733	2798.0204363700336	2784.6408676268593	2921.184485461862	3023.6809155977417	3007.9013179961407	2775.1796592023775
2858.068467891754	2765.7116348564373	2801.489527209408	2776.2353339478245	2848.015349007339	2840.3016480704277	2774.490027635385	2786.2191925155507	2806.3855825263067	2817.140656257167	2789.83499000582	2784.818007988981	2805.9167091478657	3043.5611335709345	2798.2999604103434	2819.57625047261	2852.299680999863	2818.1843770238142	2783.5009722039927	2828.2021979921647	2838.3590996147927	2798.5963884139437	2780.5160297709403	2800.7700751592733	2797.849202029827	2777.5463472829174	2921.184485461862	3023.3812580346544	2991.218396233028	2775.1796592023775
2851.8804689630983	2765.7116348564373	2800.0842953080096	2776.2353339478245	2838.256100031328	2840.3016480704277	2774.490027635385	2786.2191925155507	2806.3855825263067	2815.1902511286726	2789.83499000582	2784.6912640309893	2800.308681333422	3043.5611335709345	2795.183213016923	2819.57625047261	2852.0294072356264	2812.451337026293	2783.5009722039927	2822.5899985154306	2838.3590996147927	2798.5963884139437	2780.3795966103075	2800.549554625656	2797.758602364359	2777.3638417399357	2921.184485461862	3023.3812580346544	2991.218396233028	2774.620969655479
2842.756234646176	2765.6274877322294	2800.0842953080096	2776.2353339478245	2836.3678795103615	2839.7900738773783	2774.490027635385	2774.993449389679	2806.2716327030976	2815.1437841162738	2789.83499000582	2784.6912640309893	2799.8233477399012	3043.5611335709345	2795.1551173166754	2819.57625047261	2851.269426169458	2812.451337026293	2783.5009722039927	2821.6813003095012	2838.3590996147927	2798.5963884139437	2780.3795966103075	2800.056513976329	2787.1701781371444	2777.3638417399357	2919.703553507144	3023.3812580346544	2991.218396233028	2774.620969655479
2842.756234646176	2765.6274877322294	2800.0842953080096	2776.2353339478245	2836.3678795103615	2822.6404439409744	2774.490027635385	2774.993449389679	2806.0059735085597	2808.281373292602	2789.83499000582	2784.6912640309893	2799.8233477399012	3043.5611335709345	2795.1551173166754	2819.57625047261	2851.269426169458	2812.451337026293	2783.5009722039927	2821.6813003095012	2838.3590996147927	2798.2470302840575	2778.726439621549	2800.056513976329	2787.1701781371444	2777.3638417399357	2919.703553507144	3023.3812580346544	2991.218396233028	2774.570497431051
2842.756234646176	2765.6274877322294	2800.0842953080096	2776.2353339478245	2836.0748087633187	2822.6404439409744	2774.3504586132512	2774.7367939481232	2806.0059735085597	2808.281373292602	2789.531053041746	2784.6912640309893	2799.3146061587086	3043.38160549032	2794.881963995349	2819.57625047261	2851.269426169458	2812.451337026293	2783.5009722039927	2821.6813003095012	2836.8204234209607	2798.102729701284	2778.3392168198015	2800.056513976329	2785.0390065647157	2777.2317294923005	2919.703553507144	3023.3812580346544	2991.218396233028	2772.2057204840057
2842.6682305029576	2765.6274877322294	2798.952350333253	2776.0071464211283	2836.0748087633187	2822.6404439409744	2772.417903426611	2774.7367939481232	2805.5404925651023	2808.281373292602	2788.343555279249	2784.6912640309893	2799.3146061587086	3043.38160549032	2794.881963995349	2819.57625047261	2851.269426169458	2812.451337026293	2782.548924241436	2821.6813003095012	2829.457116659484	2797.751517197416	2778.3318801172627	2800.056513976329	2785.0390065647157	2777.2317294923005	2902.6012800126514	3023.3812580346544	2984.1738655567683	2772.2057204840057
2842.2626749265055	2765.6274877322294	2798.952350333253	2776.0071464211283	2827.386287866263	2821.8718964317277	2771.4195850253473	2774.7367939481232	2800.936677980752	2808.281373292602	2788.343555279249	2784.6912640309893	2799.3146061587086	3043.38160549032	2794.881963995349	2819.57625047261	2851.269426169458	2812.451337026293	2782.548924241436	2811.352724354347	2818.3154595377396	2797.751517197416	2778.3318801172627	2800.056513976329	2783.8310882252445	2776.3881055992324	2902.6012800126514	3022.4054050735754	2984.1738655567683	2772.2057204840057
2842.2626749265055	2765.6274877322294	2786.028645532367	2776.0071464211283	2827.386287866263	2819.9277749678336	2767.4665817955315	2774.7367939481232	2800.936677980752	2807.741530959187	2788.343555279249	2784.6912640309893	2799.3146061587086	3043.38160549032	2794.881963995349	2819.57625047261	2851.269426169458	2811.0870554309386	2782.548924241436	2811.217918803206	2818.3154595377396	2797.751517197416	2778.3318801172627	2800.056513976329	2775.5302809911486	2770.218039057225	2902.6012800126514	3013.9519917849952	2984.1738655567683	2772.072339450258
2842.2626749265055	2763.9925346165296	2786.028645532367	2776.0071464211283	2827.386287866263	2819.9277749678336	2767.4665817955315	2774.7367939481232	2800.936677980752	2802.1775282554017	2788.343555279249	2784.6912640309893	2799.3146061587086	3043.0749942387056	2791.8220605425377	2819.4198223671215	2851.269426169458	2811.0870554309386	2782.548924241436	2811.217918803206	2818.3154595377396	2797.751517197416	2778.3318801172627	2800.056513976329	2775.5302809911486	2770.218039057225	2902.6012800126514	3010.3878090447624	2967.034067027185	2772.072339450258
2835.340705029351	2763.6935986300923	2786.028645532367	2776.0071464211283	2827.386287866263	2817.6475474877493	2767.4665817955315	2774.7367939481232	2800.936677980752	2802.1775282554017	2788.343555279249	2784.6912640309893	2799.3146061587086	3043.0749942387056	2791.8220605425377	2819.4198223671215	2850.632164391849	2811.0870554309386	2782.548924241436	2811.217918803206	2818.3154595377396	2788.1826728773353	2776.029906977559	2799.345982719411	2773.1493433720952	2770.218039057225	2902.6012800126514	3000.3712195822736	2967.034067027185	2771.902857618172
2835.340705029351	2763.6935986300923	2786.028645532367	2775.237018772481	2827.386287866263	2817.6475474877493	2767.4665817955315	2774.7367939481232	2800.936677980752	2786.7000132466474	2788.343555279249	2784.6912640309893	2799.3146061587086	3042.0619496333547	2791.8220605425377	2819.4198223671215	2850.632164391849	2811.0870554309386	2780.94467048475	2811.217918803206	2817.6515952247323	2787.651328879901	2776.029906977559	2796.481491931554	2773.1493433720952	2770.218039057225	2902.6012800126514	3000.3712195822736	2967.034067027185	2771.524074044211
2835.340705029351	2763.6935986300923	2786.028645532367	2775.1362268763637	2827.386287866263	2817.6475474877493	2767.4665817955315	2774.7367939481232	2800.673037443104	2786.7000132466474	2788.343555279249	2784.6912640309893	2798.529098501338	3042.0619496333547	2791.5838997626843	2819.4198223671215	2850.632164391849	2811.0870554309386	2780.94467048475	2811.1728291291674	2816.8935163967153	2787.651328879901	2774.568770855609	2791.2184915920975	2773.1493433720952	2770.218039057225	2901.6829238216064	3000.3712195822736	2965.1284304794854	2766.0966981642146
2835.340705029351	2763.6935986300923	2784.596406173261	2772.8139475909547	2825.111465583143	2812.1166740161875	2767.4665817955315	2774.3925615230405	2800.673037443104	2786.7000132466474	2788.343555279249	2784.6912640309893	2795.335658602648	3042.0619496333547	2791.5838997626843	2819.4198223671215	2850.632164391849	2810.42943424396	2780.94467048475	2811.0828847386574	2816.8935163967153	2787.651328879901	2774.3609032928366	2791.2184915920975	2773.1493433720952	2768.9523654812456	2896.2667585163426	3000.3126933522085	2965.1284304794854	2766.0966981642146
2835.06601287214	2758.356541091295	2784.596406173261	2772.8139475909547	2825.111465583143	2810.3681944471296	2767.4665817955315	2774.3925615230405	2796.0790887363287	2786.7000132466474	2788.343555279249	2784.6912640309893	2794.92794798425	3042.0619496333547	2783.706495677875	2813.517576304206	2846.27933765184	2809.817604279801	2777.2473402494143	2807.4808495683687	2816.8935163967153	2787.651328879901	2774.2400776232766	2791.2184915920975	2773.1493433720952	2768.600989202848	2896.2667585163426	2979.319705562678	2965.1284304794854	2766.0966981642146
2835.06601287214	2758.356541091295	2784.596406173261	2772.8139475909547	2825.111465583143	2810.3681944471296	2767.4665817955315	2774.3925615230405	2795.8998558599756	2786.7000132466474	2787.499339265722	2784.6912640309893	2794.3535876075357	3038.367335933343	2783.4569185974615	2812.5634505736784	2846.27933765184	2809.6467674050177	2776.4898696003443	2807.4808495683687	2816.8935163967153	2787.651328879901	2774.2400776232766	2791.2184915920975	2773.1493433720952	2768.561855998804	2881.729073450033	2979.0379621381	2962.4755125140496	2765.8290588130326
2834.91484085109	2758.356541091295	2784.596406173261	2772.771955186573	2825.111465583143	2810.3681944471296	2762.0116147829935	2774.3925615230405	2795.6884141225214	2786.611633931744	2787.499339265722	2781.3150857604865	2792.912103592511	3038.367335933343	2783.4569185974615	2812.5634505736784	2845.87974715843	2809.6467674050177	2776.4776937910033	2807.4808495683687	2816.8935163967153	2787.651328879901	2774.2400776232766	2790.203603607094	2773.1493433720952	2768.561855998804	2881.729073450033	2979.0379621381	2962.4755125140496	2765.3493424029757
2834.91484085109	2757.9192126116995	2783.529927679627	2772.771955186573	2825.111465583143	2810.3681944471296	2762.0116147829935	2773.7042301030588	2791.5352989871685	2786.611633931744	2787.499339265722	2780.7160103462343	2792.912103592511	3037.403036207335	2783.4569185974615	2812.5213919165426	2845.87974715843	2809.6467674050177	2776.4776937910033	2801.4740567607178	2816.885086666086	2787.214812691807	2774.2400776232766	2790.203603607094	2773.1493433720952	2768.4749175264024	2881.729073450033	2979.0379621381	2958.467557706148	2765.1704944881303
2834.270644821114	2757.9192126116995	2783.529927679627	2772.771955186573	2824.47465395898	2810.3681944471296	2762.0116147829935	2773.7042301030588	2791.5352989871685	2786.517521195337	2787.499339265722	2780.7160103462343	2791.2913650037412	3037.321461106566	2782.104338336542	2812.5213919165426	2845.87974715843	2809.6467674050177	2776.150722467187	2801.4740567607178	2806.255362567823	2787.214812691807	2774.2400776232766	2790.203603607094	2765.279496302824	2768.4749175264024	2876.0028637876085	2977.910827417835	2958.467557706148	2765.1704944881303
2834.270644821114	2757.9192126116995	2783.529927679627	2772.771955186573	2821.4451489163885	2810.3681944471296	2762.0116147829935	2773.557465116336	2791.338052351156	2786.517521195337	2787.499339265722	2780.7160103462343	2790.405821396137	3037.321461106566	2782.104338336542	2812.5213919165426	2845.87974715843	2809.249424593683	2776.128959680712	2801.4740567607178	2806.255362567823	2787.214812691807	2774.1911177674124	2790.203603607094	2765.279496302824	2768.3065882954497	2875.432786225754	2961.3479059128003	2958.1418312956152	2765.1704944881303
2833.276726203854	2757.9192126116995	2783.529927679627	2772.771955186573	2821.4395076770747	2810.3681944471296	2762.0116147829935	2773.557465116336	2791.338052351156	2786.517521195337	2787.499339265722	2780.7160103462343	2790.405821396137	3037.321461106566	2782.104338336542	2812.5213919165426	2845.87974715843	2809.249424593683	2776.128959680712	2801.4740567607178	2799.815707304011	2786.990152178191	2773.9914033620626	2789.9753942261073	2765.279496302824	2768.3065882954497	2872.3124084876326	2961.3479059128003	2957.6774753522186	2765.1704944881303
2833.276726203854	2757.9192126116995	2783.1689176118734	2772.547773284125	2821.4395076770747	2810.3681944471296	2762.0116147829935	2773.557465116336	2791.1800686700135	2786.517521195337	2787.499339265722	2780.308243349862	2790.405821396137	3036.305506869909	2782.104338336542	2809.7934135731525	2845.87974715843	2809.249424593683	2776.128959680712	2801.4740567607178	2799.141859935476	2786.990152178191	2773.9914033620626	2787.1379907403266	2765.279496302824	2767.958899835787	2872.3124084876326	2961.3479059128003	2957.6774753522186	2765.1704944881303
2830.6722287780813	2757.9192126116995	2783.1689176118734	2767.7401835680434	2821.4395076770747	2810.3681944471296	2762.0116147829935	2773.557465116336	2791.1800686700135	2786.517521195337	2786.660579930893	2780.308243349862	2790.405821396137	3010.343963176638	2782.104338336542	2808.3220253819213	2845.87974715843	2808.032799827299	2776.128959680712	2800.427530240817	2799.134088909942	2786.990152178191	2773.9914033620626	2786.827193583024	2765.0927513147767	2767.958899835787	2872.3124084876326	2961.3479059128003	2957.6774753522186	2765.1704944881303
2830.6722287780813	2757.9192126116995	2783.1382905927594	2767.7401835680434	2821.4395076770747	2810.3681944471296	2762.0116147829935	2773.0378837994836	2791.1800686700135	2786.517521195337	2786.660579930893	2780.308243349862	2790.328956836807	3010.343963176638	2781.6388872869907	2808.3069893331262	2845.87974715843	2800.6656404379964	2776.035463221096	2800.412696588594	2799.134088909942	2786.990152178191	2773.9914033620626	2786.827193583024	2765.0927513147767	2767.958899835787	2872.205261645922	2950.218492786837	2957.6774753522186	2764.9715920251333
2830.6722287780813	2757.9192126116995	2777.0532723557208	2767.7401835680434	2821.4395076770747	2810.3681944471296	2762.0116147829935	2773.0378837994836	2790.8970282475634	2786.517521195337	2786.660579930893	2780.308243349862	2784.3486749947965	3010.171613744201	2781.6388872869907	2808.3069893331262	2845.87974715843	2800.6656404379964	2775.782231305352	2800.412696588594	2799.134088909942	2786.990152178191	2767.7283037688844	2786.827193583024	2762.289411512295	2767.958899835787	2872.205261645922	2944.774982256546	2957.6774753522186	2764.9715920251333
2830.1908138928843	2757.9192126116995	2777.0076293102875	2767.7401835680434	2820.892365186749	2810.3681944471296	2761.902714469162	2773.0378837994836	2790.8970282475634	2786.517521195337	2786.3757390043634	2779.0044462266264	2784.3486749947965	3010.171613744201	2781.6388872869907	2808.168632955838	2836.391581754598	2799.230135963608	2775.782231305352	2800.412696588594	2799.134088909942	2786.990152178191	2767.7283037688844	2786.827193583024	2762.289411512295	2767.7107190287848	2872.09191569619	2944.774982256546	2957.4467097017073	2764.9715920251333
2829.738445863154	2757.9192126116995	2777.0076293102875	2767.3971457177113	2820.892365186749	2810.2700777923005	2761.902714469162	2773.0378837994836	2790.8970282475634	2785.1644259886943	2786.3757390043634	2779.0044462266264	2784.3486749947965	3010.171613744201	2779.5144048713437	2804.259914126853	2835.866069682237	2799.230135963608	2775.5080481252207	2800.412696588594	2799.134088909942	2786.990152178191	2767.469144079603	2784.460223046831	2762.289411512295	2767.369900496957	2871.129700051247	2944.774982256546	2956.7681611224766	2764.9715920251333
2829.405513530816	2757.9192126116995	2769.2814919632838	2767.3971457177113	2818.3421123537046	2810.2504991454944	2761.902714469162	2770.15232342511	2790.8970282475634	2785.1644259886943	2786.3757390043634	2779.0044462266264	2784.254806155165	3006.5541701963316	2779.5144048713437	2804.259914126853	2835.866069682237	2798.86923338682	2773.3162138059506	2800.412696588594	2791.78205546578	2785.5823602154546	2765.1029131936657	2783.1966688708862	2762.289411512295	2764.639791360718	2860.953562959659	2944.774982256546	2956.1770236882026	2764.9009737397873
2829.405513530816	2757.9192126116995	2769.2814919632838	2767.3971457177113	2818.3421123537046	2810.2504991454944	2761.902714469162	2770.1353199734126	2790.8630932509295	2784.4883603940257	2785.7202140471954	2779.0044462266264	2784.254806155165	3000.100968460066	2779.5144048713437	2804.259914126853	2834.9005406140855	2798.86923338682	2773.3162138059506	2800.412696588594	2791.78205546578	2781.732910378867	2765.1029131936657	2783.1966688708862	2762.289411512295	2764.639791360718	2860.953562959659	2936.8526157387346	2955.384037743675	2764.9009737397873
2827.393462602046	2757.9192126116995	2768.0314878423183	2767.3971457177113	2817.340761801749	2810.2504991454944	2761.584383548996	2770.1353199734126	2781.8174636578706	2784.4883603940257	2785.7202140471954	2776.785374480119	2784.196985941614	3000.100968460066	2779.0161131045857	2804.259914126853	2831.5139994788533	2798.86923338682	2772.6780723013203	2800.412696588594	2789.3286760120955	2781.732910378867	2763.367553105534	2783.1966688708862	2762.289411512295	2764.639791360718	2860.953562959659	2936.7609057977184	2955.384037743675	2764.9009737397873
2826.758285030602	2757.9192126116995	2768.0314878423183	2767.3971457177113	2815.651669768905	2810.2504991454944	2761.584383548996	2770.1353199734126	2781.8174636578706	2784.4883603940257	2785.654397096052	2775.902944968196	2784.196985941614	2998.4632056328983	2776.973137657646	2804.077605050561	2831.5139994788533	2798.86923338682	2772.6780723013203	2798.4424542299216	2789.3286760120955	2781.2215293308595	2763.310650358609	2783.1966688708862	2762.289411512295	2756.1330324246896	2860.953562959659	2936.7609057977184	2955.2449133309583	2764.9009737397873
2826.758285030602	2757.9192126116995	2766.0137996020767	2767.3971457177113	2815.651669768905	2810.2504991454944	2760.4422960001243	2770.1353199734126	2781.8174636578706	2783.514046593198	2785.583218074837	2775.491135694085	2783.836288973712	2998.4632056328983	2776.973137657646	2804.077605050561	2831.5139994788533	2797.749177269271	2772.1241402438764	2798.4424542299216	2789.3286760120955	2781.2215293308595	2763.310650358609	2782.7460234290256	2762.289411512295	2749.776502963006	2860.953562959659	2935.060419985032	2955.2449133309583	2764.9009737397873
2826.758285030602	2757.666829094058	2766.0137996020767	2764.053143256844	2815.651669768905	2808.1579802408573	2760.4422960001243	2770.1353199734126	2776.7114089973657	2782.824016967442	2785.583218074837	2775.491135694085	2783.4024284899897	2998.4632056328983	2772.436639384031	2804.077605050561	2831.5139994788533	2797.749177269271	2766.2103504711886	2798.356818041907	2788.9467344565405	2781.2215293308595	2763.310650358609	2782.719816085088	2762.289411512295	2749.776502963006	2860.953562959659	2935.060419985032	2953.7990397005733	2764.9009737397873
2820.3554696611536	2757.666829094058	2765.5840722787802	2764.053143256844	2815.651669768905	2808.1579802408573	2760.4236039702323	2770.1353199734126	2776.7114089973657	2782.824016967442	2785.583218074837	2775.208264622713	2777.712700232763	2995.346157223077	2772.436639384031	2800.919906324343	2831.5139994788533	2797.749177269271	2765.939425202566	2798.077550218283	2788.5817352427457	2773.5030786815173	2762.8114416402072	2776.152287688616	2762.289411512295	2749.776502963006	2860.953562959659	2935.060419985032	2947.594967095351	2763.49626299147
2820.3554696611536	2749.8350345426734	2765.529015170763	2764.053143256844	2789.1098159597086	2808.1579802408573	2760.4236039702323	2769.777730804582	2776.7114089973657	2782.808124447778	2780.9881326455666	2775.208264622713	2777.712700232763	2995.346157223077	2772.436639384031	2797.5075598909166	2831.5139994788533	2797.269106917093	2765.939425202566	2798.077550218283	2788.5817352427457	2773.5030786815173	2762.6777660523544	2776.152287688616	2762.181944997478	2749.4830343199183	2860.953562959659	2933.919476709935	2947.594967095351	2763.49626299147
2820.3554696611536	2749.8350345426734	2765.529015170763	2764.053143256844	2789.1098159597086	2808.1579802408573	2760.4229140084285	2769.777730804582	2776.7114089973657	2782.808124447778	2780.9881326455666	2775.208264622713	2776.064598332658	2995.346157223077	2772.436639384031	2797.5075598909166	2829.1794540004894	2797.269106917093	2765.939425202566	2798.077550218283	2788.5817352427457	2773.5030786815173	2762.606065576352	2776.152287688616	2761.900875090388	2749.4830343199183	2860.953562959659	2933.919476709935	2947.594967095351	2763.49626299147
2820.3554696611536	2749.8350345426734	2765.529015170763	2764.053143256844	2789.1098159597086	2807.441220364732	2760.4229140084285	2769.777730804582	2776.7114089973657	2782.808124447778	2780.9881326455666	2775.208264622713	2776.064598332658	2995.346157223077	2766.5691124748055	2797.5075598909166	2829.005295374398	2797.269106917093	2761.7534715346087	2798.029693974187	2781.337187618161	2770.410238708242	2762.606065576352	2776.152287688616	2761.900875090388	2749.4830343199183	2860.953562959659	2933.919476709935	2947.594967095351	2763.49626299147
2819.6962680406814	2749.8350345426734	2765.529015170763	2763.831006438488	2788.3464624751664	2800.8005813107657	2760.4229140084285	2769.777730804582	2776.7114089973657	2782.808124447778	2780.9881326455666	2775.208264622713	2766.11756584331	2984.780247088091	2766.5691124748055	2797.5075598909166	2829.005295374398	2796.3819803003767	2761.7534715346087	2798.029693974187	2781.337187618161	2770.410238708242	2762.3164634774216	2775.8635789747045	2758.2004043786933	2749.4695257497615	2860.953562959659	2933.919476709935	2947.594967095351	2761.3534521648116
2816.7378228423922	2749.8350345426734	2765.529015170763	2763.831006438488	2788.3464624751664	2800.8005813107657	2760.4229140084285	2769.5604451853933	2776.7114089973657	2782.808124447778	2780.9881326455666	2774.805154466175	2766.11756584331	2984.780247088091	2766.5691124748055	2797.5075598909166	2829.005295374398	2795.9247920658217	2761.4118260447676	2798.029693974187	2781.337187618161	2770.298466591162	2762.3164634774216	2775.8635789747045	2758.2004043786933	2749.2374055606983	2860.953562959659	2932.128640091114	2947.594967095351	2761.3534521648116
2816.583253516048	2749.8350345426734	2765.529015170763	2763.831006438488	2788.3464624751664	2800.8005813107657	2760.4229140084285	2769.513671922166	2776.7114089973657	2782.808124447778	2780.9881326455666	2774.805154466175	2765.7072165332575	2984.780247088091	2766.5691124748055	2790.307867948434	2829.005295374398	2795.486409442651	2761.403539882149	2798.029693974187	2781.337187618161	2770.298466591162	2762.3164634774216	2775.8635789747045	2758.2004043786933	2749.171061734634	2857.0498153195554	2932.128640091114	2944.682998256982	2761.2238379809714
2816.583253516048	2749.8350345426734	2765.529015170763	2763.53307511876	2787.9833911101555	2800.8005813107657	2760.2831646133886	2769.513671922166	2776.7114089973657	2782.808124447778	2780.9881326455666	2774.805154466175	2765.7072165332575	2984.780247088091	2766.5691124748055	2785.291048928927	2829.005295374398	2795.486409442651	2761.255573368512	2798.029693974187	2781.337187618161	2767.6250942822403	2761.8852174658277	2775.8635789747045	2757.950093963598	2749.103373953405	2857.0498153195554	2932.128640091114	2944.682998256982	2755.9223729257683
2816.583253516048	2749.8350345426734	2765.4636059299723	2763.53307511876	2787.7188781594978	2792.8393244792082	2759.8842940186296	2769.513671922166	2776.7114089973657	2782.808124447778	2780.9881326455666	2774.805154466175	2765.4071684175146	2982.9733051892777	2766.16085803209	2785.184720849613	2829.005295374398	2795.335950590641	2761.255573368512	2798.029693974187	2781.337187618161	2767.6250942822403	2761.864172961454	2774.4298953910766	2757.950093963598	2749.103373953405	2857.0498153195554	2925.386344674784	2944.682998256982	2755.9223729257683
2816.583253516048	2749.7082226121197	2765.358057668688	2763.53307511876	2787.7188781594978	2792.8393244792082	2759.8842940186296	2769.420589801178	2776.7114089973657	2781.6765847061956	2780.9881326455666	2774.805154466175	2761.570858378573	2981.745861066749	2766.16085803209	2782.820912077056	2829.005295374398	2795.335950590641	2760.870749147675	2798.029693974187	2781.337187618161	2767.6250942822403	2761.864172961454	2774.4298953910766	2757.950093963598	2749.103373953405	2857.0498153195554	2925.386344674784	2944.682998256982	2755.9223729257683
2816.583253516048	2749.7082226121197	2765.358057668688	2763.53307511876	2787.7188781594978	2792.509491112094	2759.8842940186296	2769.420589801178	2776.542987351876	2781.6765847061956	2780.9881326455666	2771.0630801484813	2761.570858378573	2964.958891906911	2766.16085803209	2782.820912077056	2829.005295374398	2790.996154209927	2760.870749147675	2797.938680924924	2781.337187618161	2767.2279764232153	2759.190341584983	2770.7991099854326	2757.950093963598	2748.355923006605	2857.0498153195554	2922.5398543006077	2944.682998256982	2755.9223729257683
2816.583253516048	2749.7082226121197	2765.358057668688	2763.53307511876	2787.5207105805453	2792.059785977316	2759.8842940186296	2769.420589801178	2776.542987351876	2781.6765847061956	2780.9881326455666	2771.0630801484813	2761.1520322022234	2953.5266627769656	2766.16085803209	2782.820912077056	2829.005295374398	2790.996154209927	2760.870749147675	2796.5962230124487	2781.337187618161	2767.2279764232153	2759.1764218518942	2770.7991099854326	2757.7524692934126	2748.355923006605	2857.0498153195554	2922.5398543006077	2944.682998256982	2755.9223729257683
2814.96371988931	2749.7082226121197	2764.655495104374	2763.53307511876	2787.21937205288	2792.059785977316	2759.8842940186296	2769.420589801178	2775.711912586402	2776.279486647128	2777.2104962522412	2771.0630801484813	2760.8836447523654	2953.5266627769656	2766.16085803209	2782.5847777235685	2828.9209470790697	2790.6380607593323	2760.870749147675	2795.5214961806387	2781.337187618161	2767.0341436796293	2759.1764218518942	2770.7991099854326	2757.7524692934126	2748.355923006605	2857.0498153195554	2922.5398543006077	2944.4972033460263	2755.9223729257683
2814.96371988931	2749.596872672516	2764.655495104374	2763.53307511876	2787.21937205288	2783.1857632117817	2759.8842940186296	2769.1117418563344	2769.323328368361	2775.8561443919025	2777.2104962522412	2767.8966306231596	2759.6121559619405	2952.397674085065	2766.16085803209	2782.5847777235685	2828.0061534485617	2789.3676723361446	2760.870749147675	2795.5214961806387	2781.1430773984885	2767.0341436796293	2748.753565948287	2770.7991099854326	2757.4924056952977	2748.176348743329	2857.0498153195554	2922.5398543006077	2944.4972033460263	2755.9223729257683
2812.5982639273816	2749.42035265171	2764.655495104374	2763.345018565627	2787.21937205288	2783.1857632117817	2759.8842940186296	2769.1117418563344	2768.889013080498	2775.8520896460986	2777.2104962522412	2767.8966306231596	2759.6121559619405	2952.397674085065	2766.16085803209	2782.316086433445	2828.0061534485617	2789.3676723361446	2760.585278983155	2795.5214961806387	2780.9410109813102	2767.0341436796293	2748.747887241337	2770.7991099854326	2757.4789438082826	2748.176348743329	2857.0498153195554	2920.8413197449977	2929.251610122399	2755.9223729257683
2808.503687880257	2749.42035265171	2764.655495104374	2763.345018565627	2786.678353894574	2783.1735181522868	2750.540950753428	2769.1117418563344	2768.889013080498	2775.8520896460986	2777.2104962522412	2764.423495178897	2759.2763459758685	2952.397674085065	2759.6546143097316	2782.1325915911825	2818.3491898240704	2789.3676723361446	2760.585278983155	2795.5214961806387	2780.7524317537286	2767.0341436796293	2748.747887241337	2770.4631826460686	2757.4789438082826	2748.176348743329	2857.0498153195554	2920.8413197449977	2925.401733286997	2755.9223729257683
2808.503687880257	2749.42035265171	2764.655495104374	2762.7137939336762	2786.3751097745053	2782.6589883014494	2748.812252406427	2768.576632279836	2768.889013080498	2775.5085407121064	2777.2104962522412	2764.423495178897	2759.2763459758685	2945.6997353517013	2759.6546143097316	2782.1325915911825	2818.3491898240704	2785.0902905391795	2760.585278983155	2795.5214961806387	2780.7312158126683	2767.0341436796293	2748.747887241337	2770.2211927027984	2756.990663271143	2748.176348743329	2857.0498153195554	2918.7067424134075	2924.535559675124	2755.9223729257683
2799.6403306050024	2749.42035265171	2764.655495104374	2762.7137939336762	2786.3751097745053	2782.6589883014494	2748.509357921167	2763.523360538853	2768.889013080498	2772.0095658806194	2777.2104962522412	2764.37110018662	2759.2763459758685	2935.5564396010795	2759.6546143097316	2782.1325915911825	2818.3491898240704	2785.0902905391795	2760.585278983155	2795.485971737502	2780.7312158126683	2767.0341436796293	2748.747887241337	2764.1185943221044	2756.661433937152	2748.0549035590666	2857.0498153195554	2911.879955729132	2924.535559675124	2755.9223729257683
2797.414796661151	2749.42035265171	2764.655495104374	2761.4100479702106	2786.3751097745053	2782.6589883014494	2748.509357921167	2763.523360538853	2762.4985915297143	2772.0095658806194	2777.06078791579	2764.37110018662	2759.177008635433	2935.1010710356277	2759.6546143097316	2782.1325915911825	2818.3491898240704	2785.0902905391795	2760.585278983155	2784.084204584498	2780.7312158126683	2767.0341436796293	2748.747887241337	2756.293170321549	2756.661433937152	2747.9395586415644	2857.0498153195554	2911.879955729132	2918.260505424887	2755.9223729257683
2797.414796661151	2749.42035265171	2764.655495104374	2761.4100479702106	2786.175032081914	2782.6589883014494	2748.1563237048026	2763.523360538853	2762.4985915297143	2772.0095658806194	2777.06078791579	2764.3328434260875	2759.177008635433	2935.1010710356277	2759.6546143097316	2782.1325915911825	2817.697470957873	2782.879820279839	2760.585278983155	2783.8399505521056	2780.7312158126683	2767.0341436796293	2748.3014402883396	2756.293170321549	2756.661433937152	2747.9395586415644	2854.8782372044443	2911.879955729132	2918.260505424887	2755.9223729257683
2797.414796661151	2747.3144690843887	2756.379574114835	2760.9373253402496	2786.175032081914	2782.4687626019795	2748.1563237048026	2763.523360538853	2762.4131434538413	2772.0095658806194	2769.2828010989597	2764.3328434260875	2759.177008635433	2935.1010710356277	2759.6546143097316	2782.1325915911825	2817.697470957873	2782.879820279839	2760.585278983155	2783.4494064921096	2780.7312158126683	2761.6391687087503	2748.3014402883396	2756.293170321549	2756.661433937152	2747.9395586415644	2854.800872144235	2911.879955729132	2918.260505424887	2755.9223729257683
2797.414796661151	2747.3144690843887	2756.15661272926	2760.9373253402496	2783.5678526665306	2782.4687626019795	2748.1563237048026	2763.258036727547	2762.4131434538413	2772.0095658806194	2769.2828010989597	2764.3328434260875	2759.1306282683154	2935.1010710356277	2759.6546143097316	2782.1325915911825	2817.4506664077617	2778.6559498096126	2760.585278983155	2783.4494064921096	2780.7312158126683	2761.6082671449267	2746.6568957609275	2756.293170321549	2756.661433937152	2747.9395586415644	2854.800872144235	2911.879955729132	2918.260505424887	2755.9223729257683
2796.674006321331	2747.3144690843887	2756.15661272926	2760.9373253402496	2783.5678526665306	2782.4687626019795	2748.1563237048026	2763.258036727547	2762.4131434538413	2772.0095658806194	2769.2828010989597	2760.0651293890996	2759.1306282683154	2923.166407199227	2759.6546143097316	2782.1325915911825	2816.8701079889283	2778.6559498096126	2760.585278983155	2783.4494064921096	2780.7312158126683	2761.6082671449267	2746.6568957609275	2756.293170321549	2756.3480061283008	2745.813557614353	2853.9447135345767	2911.879955729132	2918.260505424887	2755.9223729257683
2796.674006321331	2747.3144690843887	2756.15661272926	2760.9373253402496	2781.546226039844	2782.4687626019795	2748.1563237048026	2757.476878524599	2762.4131434538413	2772.0095658806194	2769.2828010989597	2760.0651293890996	2759.1306282683154	2923.166407199227	2759.6546143097316	2782.1325915911825	2811.857215993853	2778.6559498096126	2758.2746181495477	2783.1460669306257	2780.7312158126683	2761.6082671449267	2746.6568957609275	2756.293170321549	2756.3480061283008	2745.813557614353	2853.9447135345767	2911.879955729132	2918.260505424887	2755.9223729257683
2796.3393148857804	2747.3144690843887	2755.7285364263694	2760.9373253402496	2781.546226039844	2782.4687626019795	2748.1563237048026	2757.4022697019145	2762.4131434538413	2772.0095658806194	2769.2828010989597	2758.4635009624394	2759.1306282683154	2923.166407199227	2759.6546143097316	2782.1325915911825	2811.857215993853	2778.430446021626	2757.4407485570623	2783.1460669306257	2780.6073144598636	2761.6082671449267	2746.6568957609275	2756.293170321549	2756.3480061283008	2745.813557614353	2853.9447135345767	2911.879955729132	2908.604855477994	2755.9223729257683
2796.3393148857804	2746.7297816297446	2755.7285364263694	2760.9373253402496	2781.2539216670048	2782.4687626019795	2748.1563237048026	2756.9944353416104	2762.4131434538413	2772.0095658806194	2769.2828010989597	2752.959856382947	2759.1306282683154	2922.9298405325044	2759.6546143097316	2781.4590635375334	2811.857215993853	2777.9456065298123	2757.333295612384	2783.1460669306257	2780.267833292661	2757.3448024061704	2746.6568957609275	2756.293170321549	2756.3480061283008	2745.813557614353	2853.9447135345767	2911.879955729132	2907.800009564917	2755.9223729257683
2791.5174455383863	2746.7297816297446	2755.7285364263694	2760.9373253402496	2781.2539216670048	2782.0335832458613	2748.1563237048026	2756.9944353416104	2762.4131434538413	2772.0095658806194	2767.2939975227823	2752.7060912014676	2759.1306282683154	2922.9298405325044	2755.18388602668	2781.4590635375334	2811.857215993853	2777.9456065298123	2757.333295612384	2773.03970758778	2780.267833292661	2757.3448024061704	2746.6568957609275	2756.293170321549	2756.3002910498217	2745.813557614353	2853.9447135345767	2911.879955729132	2907.800009564917	2752.4379078728934
2791.5174455383863	2746.7297816297446	2755.7285364263694	2760.9373253402496	2781.2539216670048	2782.0335832458613	2748.1563237048026	2750.4508439636256	2762.4131434538413	2772.0095658806194	2767.2939975227823	2752.7060912014676	2759.1306282683154	2922.9298405325044	2755.18388602668	2781.4590635375334	2811.857215993853	2777.9456065298123	2757.333295612384	2773.03970758778	2764.9308503657276	2757.0863192549195	2746.6568957609275	2756.293170321549	2756.3002910498217	2745.4239831937584	2853.9447135345767	2884.314323303038	2907.6225925188696	2752.4379078728934
2791.3906188286714	2746.5706357855706	2755.7285364263694	2760.9373253402496	2781.2539216670048	2782.0335832458613	2748.1563237048026	2750.374201257862	2762.4131434538413	2771.8637897607664	2767.2939975227823	2752.7060912014676	2759.1306282683154	2922.9298405325044	2754.320046431033	2781.4590635375334	2811.7576622285837	2774.088530183808	2757.333295612384	2773.03970758778	2764.9308503657276	2756.771219357885	2746.6568957609275	2756.293170321549	2756.3002910498217	2745.4239831937584	2853.6364204830115	2884.314323303038	2907.3537986128927	2752.4379078728934
2791.3906188286714	2746.3937690184725	2755.7285364263694	2760.688581174498	2781.2539216670048	2782.0335832458613	2747.962191245722	2750.3337113578586	2762.4131434538413	2771.8637897607664	2767.2939975227823	2752.7060912014676	2759.1306282683154	2922.733852171045	2754.320046431033	2773.2028724907054	2811.7576622285837	2773.6741922593155	2752.345982955978	2773.03970758778	2764.9308503657276	2756.771219357885	2746.6568957609275	2756.138248179861	2756.3002910498217	2744.902845793272	2853.6364204830115	2884.314323303038	2903.417829291251	2752.4379078728934
2791.3906188286714	2746.3937690184725	2755.2496709809543	2755.060118366019	2781.2539216670048	2777.665829635071	2746.4742337109155	2750.3337113578586	2762.4131434538413	2771.5858057991654	2767.2939975227823	2752.7060912014676	2759.1306282683154	2922.733852171045	2754.320046431033	2773.2028724907054	2806.645039517776	2773.4834674474946	2752.345982955978	2772.92911821529	2764.9308503657276	2756.771219357885	2746.5195762861895	2756.138248179861	2756.3002910498217	2744.867431199176	2848.396155304259	2884.314323303038	2901.6924882446788	2752.4379078728934
2791.3906188286714	2746.3937690184725	2755.2496709809543	2755.060118366019	2780.725637096913	2777.665829635071	2746.4742337109155	2750.3337113578586	2762.4131434538413	2771.5858057991654	2767.2939975227823	2752.7060912014676	2759.0276312788947	2922.733852171045	2754.320046431033	2772.98400215245	2806.645039517776	2773.4834674474946	2752.345982955978	2772.92911821529	2764.9308503657276	2756.771219357885	2746.298162418991	2756.138248179861	2756.2461192090136	2744.867431199176	2847.045274456886	2884.314323303038	2901.6924882446788	2752.4379078728934
2791.052780223728	2746.3417994327674	2753.708236652861	2755.060118366019	2780.725637096913	2777.665829635071	2746.4742337109155	2750.3337113578586	2762.4131434538413	2771.5858057991654	2766.9207526163796	2752.7060912014676	2757.1133504534955	2922.733852171045	2754.320046431033	2772.98400215245	2806.398937870539	2773.4834674474946	2752.2826456426696	2772.92911821529	2764.9308503657276	2756.4848626198427	2746.298162418991	2756.138248179861	2756.2461192090136	2744.867431199176	2847.045274456886	2884.314323303038	2901.6924882446788	2752.417556062893
2791.052780223728	2746.3417994327674	2753.708236652861	2754.1084990995337	2780.725637096913	2772.1527903480237	2746.4742337109155	2749.6705229843033	2762.266820449446	2768.36351162571	2764.9896190904096	2752.7060912014676	2756.9483966758603	2922.733852171045	2754.320046431033	2772.6685289514617	2806.398937870539	2773.2339786754997	2752.2826456426696	2772.92911821529	2764.9308503657276	2756.0451193306158	2746.298162418991	2756.138248179861	2749.191473751274	2744.7760224189824	2838.152602082787	2884.314323303038	2901.6924882446788	2752.417556062893
2790.802288174668	2746.3417994327674	2753.5074736732613	2754.0621724756475	2780.6746290387564	2772.1303737750513	2746.4742337109155	2749.6705229843033	2761.7982747369406	2767.090000885752	2764.9896190904096	2752.7060912014676	2756.9483966758603	2922.733852171045	2751.6813949605803	2772.6685289514617	2806.398937870539	2773.2339786754997	2752.1865977281977	2772.92911821529	2764.6247687439472	2755.8127052305726	2746.298162418991	2756.079707603794	2749.191473751274	2744.7760224189824	2838.152602082787	2873.674953208646	2901.187293610716	2751.0712590752514
2790.802288174668	2746.3417994327674	2753.5074736732613	2754.0621724756475	2780.6746290387564	2772.1303737750513	2746.4742337109155	2749.360770454837	2761.50676344215	2767.090000885752	2764.9896190904096	2752.7060912014676	2756.835082784278	2912.8020186470712	2751.484555126042	2772.081087071999	2806.075670449321	2773.2339786754997	2751.530775657543	2772.92911821529	2764.6247687439472	2755.8127052305726	2746.298162418991	2755.919839470445	2749.191473751274	2744.7760224189824	2838.152602082787	2873.674953208646	2901.187293610716	2749.8243505896758
2790.802288174668	2746.0424616798314	2753.5074736732613	2752.829330227067	2780.6746290387564	2771.433625557388	2746.2187743669297	2746.450434145105	2758.8095410081232	2767.090000885752	2764.9829220984684	2752.4597109078027	2756.835082784278	2912.8020186470712	2751.17306678876	2772.081087071999	2803.829158345514	2773.2339786754997	2751.530775657543	2768.8664348440566	2764.6247687439472	2755.1048524609187	2746.115339222873	2755.919839470445	2749.191473751274	2744.6803569453946	2838.152602082787	2873.674953208646	2901.187293610716	2749.1065125480386
2790.802288174668	2746.0424616798314	2753.486968076447	2752.829330227067	2780.6746290387564	2771.433625557388	2746.2187743669297	2746.450434145105	2758.8095410081232	2766.660818665595	2764.9829220984684	2752.4597109078027	2756.636927177718	2912.8020186470712	2751.17306678876	2772.081087071999	2803.829158345514	2773.2339786754997	2751.333716882417	2768.8531612197967	2764.6247687439472	2755.1048524609187	2746.115339222873	2755.6343746363914	2749.191473751274	2744.586587837005	2838.152602082787	2873.674953208646	2900.6838233868	2749.1065125480386
2790.624598908572	2746.0424616798314	2753.3828357161096	2752.789293573767	2780.6746290387564	2771.433625557388	2746.2187743669297	2746.450434145105	2758.8095410081232	2766.660818665595	2764.8364934887486	2751.9763574899425	2756.636927177718	2909.0325810071936	2751.0701699792517	2772.081087071999	2803.4761250030206	2773.2339786754997	2749.7320096569224	2767.3700560760044	2764.6247687439472	2755.1048524609187	2746.115339222873	2755.6343746363914	2749.191473751274	2744.586587837005	2838.152602082787	2873.674953208646	2900.6838233868	2749.1065125480386
2790.624598908572	2745.486822268307	2753.2976343156824	2752.775144023958	2780.6746290387564	2771.433625557388	2746.2187743669297	2746.450434145105	2758.8095410081232	2766.4254935141075	2764.8364934887486	2751.9763574899425	2756.636927177718	2909.0325810071936	2751.0701699792517	2772.081087071999	2803.064851521408	2769.800198517468	2749.7320096569224	2767.3700560760044	2764.6247687439472	2755.1048524609187	2744.9142565883144	2755.4308769878103	2749.191473751274	2744.586587837005	2837.758932244774	2873.674953208646	2900.6838233868	2749.1065125480386
2790.580716455349	2745.486822268307	2753.2976343156824	2752.775144023958	2780.372022365628	2771.433625557388	2746.2187743669297	2746.450434145105	2758.8095410081232	2766.3330962633277	2764.8364934887486	2751.9763574899425	2756.636927177718	2909.0325810071936	2751.0701699792517	2772.081087071999	2803.064851521408	2769.800198517468	2746.1306873713297	2767.3700560760044	2763.7058887831554	2755.1048524609187	2744.2843713755196	2755.4308769878103	2749.191473751274	2744.586587837005	2837.758932244774	2872.841256460085	2898.307050758921	2749.1065125480386
2788.12488886779	2745.367223496039	2753.2976343156824	2752.3364324935974	2780.372022365628	2771.433625557388	2746.2187743669297	2746.450434145105	2758.8095410081232	2766.3330962633277	2764.8364934887486	2751.7453610403095	2756.636927177718	2909.0172465371493	2751.0701699792517	2772.081087071999	2798.8134165450633	2769.679520865278	2746.1306873713297	2767.3700560760044	2763.7058887831554	2755.1048524609187	2744.2843713755196	2755.4308769878103	2749.191473751274	2744.586587837005	2837.758932244774	2872.841256460085	2894.6798651388185	2749.1065125480386
2788.12488886779	2745.367223496039	2753.226624617932	2752.3364324935974	2777.244495184095	2770.735328995539	2743.5944286538556	2746.450434145105	2758.793978535145	2766.3330962633277	2764.8364934887486	2751.7453610403095	2756.636927177718	2908.7252967381964	2749.2711504849467	2772.081087071999	2798.8134165450633	2769.679520865278	2746.1306873713297	2767.3700560760044	2763.3013288043844	2755.0428007137116	2743.3592704119383	2755.4308769878103	2749.191473751274	2744.4659599901574	2837.758932244774	2863.164563107516	2894.6798651388185	2749.1065125480386
2788.0000870759345	2745.367223496039	2753.1709701375366	2752.3364324935974	2777.244495184095	2770.735328995539	2743.5944286538556	2746.450434145105	2758.793978535145	2766.1554139460372	2764.8364934887486	2751.7453610403095	2756.636927177718	2908.7252967381964	2749.2711504849467	2772.081087071999	2798.8134165450633	2769.2833779123675	2746.1306873713297	2767.3700560760044	2763.20360217769	2755.002483342541	2743.3592704119383	2755.4308769878103	2746.8427773840226	2744.4659599901574	2837.758932244774	2863.164563107516	2893.3338458508547	2749.089483956976
2784.485469162924	2745.367223496039	2753.167666737288	2752.3364324935974	2768.6933972792135	2770.735328995539	2743.5944286538556	2746.450434145105	2758.4003958628577	2765.6784226579584	2764.8364934887486	2751.491293664595	2756.371128795013	2908.7252967381964	2749.2711504849467	2772.081087071999	2798.5605232505636	2769.2833779123675	2746.1306873713297	2767.3700560760044	2763.0937465377983	2754.6867229380873	2743.3542385735195	2755.4308769878103	2745.665448243353	2744.4459786726743	2837.758932244774	2863.164563107516	2892.1735317617104	2749.089483956976
2784.485469162924	2744.743762721923	2753.167666737288	2751.8473295913645	2766.041097017621	2770.735328995539	2743.5944286538556	2746.450434145105	2758.4003958628577	2765.6784226579584	2764.8364934887486	2750.289694056232	2756.371128795013	2908.484189846032	2749.2711504849467	2772.081087071999	2790.7616623320487	2769.2833779123675	2746.1306873713297	2767.3700560760044	2763.0937465377983	2754.6773720777146	2743.3542385735195	2755.4308769878103	2745.5298264334197	2744.4459786726743	2837.758932244774	2863.164563107516	2892.1735317617104	2749.026740014365
2774.202951572112	2744.743762721923	2753.167666737288	2750.9065809236245	2766.041097017621	2770.735328995539	2743.5944286538556	2746.450434145105	2758.4003958628577	2763.2616423540676	2764.7525217722114	2750.289694056232	2756.371128795013	2908.355997508032	2749.2711504849467	2772.081087071999	2786.548617299681	2760.4948987028315	2746.1306873713297	2762.6418490437372	2757.064479969609	2754.6773720777146	2743.3542385735195	2755.4308769878103	2745.5298264334197	2744.4459786726743	2837.758932244774	2862.6903297584963	2892.1735317617104	2749.026740014365
2773.9284647203876	2744.743762721923	2752.9853898088645	2749.170835230287	2766.041097017621	2770.735328995539	2743.5944286538556	2746.450434145105	2758.4003958628577	2763.2616423540676	2764.7525217722114	2750.289694056232	2756.3487677441162	2908.355997508032	2749.2711504849467	2772.081087071999	2784.6811492220572	2760.4405080805554	2745.9650942072526	2761.291030084619	2757.064479969609	2754.6773720777146	2743.3542385735195	2753.401184034967	2745.5298264334197	2744.4459786726743	2837.758932244774	2862.6903297584963	2891.61848792072	2748.587204457486
2773.9284647203876	2744.4491562236785	2752.9853898088645	2749.170835230287	2766.041097017621	2770.735328995539	2743.5944286538556	2746.1118328818065	2758.4003958628577	2761.410040859738	2764.7525217722114	2750.289694056232	2756.3487677441162	2907.565048885327	2749.102165796917	2771.549990647196	2784.6811492220572	2757.752280946536	2745.9650942072526	2761.291030084619	2756.6932849503096	2754.6773720777146	2743.3542385735195	2753.401184034967	2745.5298264334197	2744.4459786726743	2837.758932244774	2862.6903297584963	2876.5529522717525	2748.4774603483947
2773.7533131937953	2744.4491562236785	2752.827115816995	2749.170835230287	2766.041097017621	2770.6352811138604	2743.5944286538556	2746.1118328818065	2758.4003958628577	2761.410040859738	2760.0274981707225	2750.289694056232	2756.3487677441162	2907.565048885327	2748.914130606779	2771.549990647196	2784.6811492220572	2757.4732633929143	2745.9650942072526	2761.291030084619	2755.447195368039	2754.6773720777146	2743.2177659553013	2753.401184034967	2745.5298264334197	2743.641714488127	2837.758932244774	2861.6613063276777	2876.5529522717525	2748.4774603483947
2771.823478282934	2744.4491562236785	2752.781419516817	2748.6430339432327	2766.041097017621	2770.6352811138604	2743.5944286538556	2746.1118328818065	2757.266126911273	2761.410040859738	2755.251639130667	2750.2644276454093	2756.3487677441162	2907.565048885327	2748.914130606779	2767.2550222380783	2784.643333566306	2757.317848919459	2745.9650942072526	2761.291030084619	2755.447195368039	2750.9569554347045	2743.2177659553013	2753.3255500825153	2745.5298264334197	2743.641714488127	2837.153165137311	2861.6613063276777	2876.5529522717525	2748.4774603483947
2771.7160425692177	2743.859565689699	2752.781419516817	2748.6430339432327	2766.041097017621	2770.6352811138604	2743.5944286538556	2741.5762554783264	2757.266126911273	2761.410040859738	2755.251639130667	2749.995850794337	2756.13968704017	2907.565048885327	2748.7130635129897	2767.2550222380783	2784.643333566306	2757.317848919459	2745.9650942072526	2761.291030084619	2755.3328851260985	2750.9569554347045	2743.2177659553013	2750.687965703903	2745.5298264334197	2743.641714488127	2830.6137374050422	2855.4391382530694	2871.394508110525	2748.4774603483947
2771.7160425692177	2743.859565689699	2752.781419516817	2748.6430339432327	2766.041097017621	2770.6352811138604	2743.471787835952	2741.5208471810633	2757.266126911273	2761.237301917941	2755.251639130667	2749.902258693165	2756.0283443660287	2906.699001948332	2748.649242093478	2767.2550222380783	2784.643333566306	2757.317848919459	2745.9650942072526	2761.291030084619	2755.3328851260985	2750.9569554347045	2743.2177659553013	2750.687965703903	2745.4937475457814	2743.641714488127	2826.1710636102425	2855.4391382530694	2870.5973738054217	2748.4774603483947
2771.7160425692177	2743.859565689699	2752.387136958237	2748.554486753258	2766.001794859997	2770.6352811138604	2743.471787835952	2741.5208471810633	2757.266126911273	2761.237301917941	2755.251639130667	2749.902258693165	2756.0113240238325	2906.699001948332	2748.649242093478	2767.0164667967115	2784.643333566306	2757.317848919459	2745.9650942072526	2761.2431222069017	2755.3328851260985	2750.9569554347045	2743.2177659553013	2748.210665565931	2745.4937475457814	2743.448943970491	2818.3756701763305	2855.4391382530694	2864.0891119678677	2748.4774603483947
2767.2041233382474	2743.859565689699	2752.387136958237	2748.4904199141497	2757.2263790271854	2770.5943215577095	2743.471787835952	2741.5208471810633	2757.153467737015	2761.237301917941	2755.251639130667	2749.5651599061744	2756.0113240238325	2900.586699443508	2748.649242093478	2767.0164667967115	2784.349184121262	2757.317848919459	2745.9650942072526	2761.2431222069017	2755.3328851260985	2750.9569554347045	2743.055973293017	2747.907536947526	2744.383939417523	2743.448943970491	2818.3756701763305	2855.4391382530694	2864.0891119678677	2748.4774603483947
2767.2041233382474	2743.438155735164	2752.387136958237	2748.2235088826887	2757.2263790271854	2770.5943215577095	2743.471787835952	2741.5208471810633	2757.153467737015	2761.237301917941	2755.251639130667	2749.351146593184	2755.7012969689486	2900.586699443508	2746.0842158374735	2767.0164667967115	2784.349184121262	2756.6968918027233	2745.851016147519	2761.0980987339994	2755.274289491857	2750.9569554347045	2743.055973293017	2747.907536947526	2743.856578712487	2743.080284878932	2817.5417202255926	2855.4391382530694	2864.0891119678677	2748.066047927373
2765.2043019074936	2743.438155735164	2752.387136958237	2746.861903339893	2752.93570371931	2770.29304178356	2740.8237179880207	2741.2128087651454	2757.153467737015	2761.237301917941	2755.251639130667	2749.351146593184	2752.4178879882047	2897.323237057286	2746.0842158374735	2767.0164667967115	2783.3918448419117	2756.598765372798	2745.7081535155685	2761.0980987339994	2755.1388368277735	2748.2535433232592	2743.055973293017	2747.907536947526	2743.856578712487	2743.0097903032865	2816.612900300401	2853.9784792750565	2860.7744747796382	2748.066047927373
2765.2043019074936	2743.438155735164	2752.342903431991	2742.1546433025374	2752.93570371931	2770.29304178356	2740.8237179880207	2741.2128087651454	2756.023412253261	2761.237301917941	2755.251639130667	2749.351146593184	2750.943069227953	2897.323237057286	2745.651213853219	2767.0164667967115	2783.3918448419117	2754.4217480236225	2745.7081535155685	2761.0980987339994	2755.1388368277735	2748.2535433232592	2743.055973293017	2747.907536947526	2743.856578712487	2743.0097903032865	2816.612900300401	2852.0875575611512	2860.7744747796382	2744.193339100279
2765.2043019074936	2741.9314789863206	2749.571284443523	2742.1546433025374	2752.93570371931	2770.29304178356	2740.8237179880207	2741.2128087651454	2755.7954697566665	2761.237301917941	2755.251639130667	2749.351146593184	2750.943069227953	2874.2549546125997	2744.5729993214986	2767.0164667967115	2782.713132852323	2754.4217480236225	2745.7081535155685	2754.222348099316	2755.1388368277735	2748.0967580153674	2743.055973293017	2747.822474208109	2743.856578712487	2742.827336242536	2813.628450287533	2849.2479930723043	2860.7744747796382	2744.193339100279
2765.2043019074936	2741.9314789863206	2749.571284443523	2742.1546433025374	2752.808770076021	2764.8415271848125	2740.8237179880207	2741.2128087651454	2755.7954697566665	2761.237301917941	2755.251639130667	2749.351146593184	2750.943069227953	2873.737990269408	2744.5729993214986	2767.0164667967115	2782.713132852323	2754.4217480236225	2745.7081535155685	2754.222348099316	2754.7155305054694	2747.9594826253287	2742.8142175679964	2746.5998076165056	2743.822634043822	2742.827336242536	2813.4966569003573	2849.013848944162	2859.697382065761	2744.193339100279
2765.1909418361993	2741.9314789863206	2749.571284443523	2742.13342175736	2752.808770076021	2764.8415271848125	2740.8003235854285	2741.0197222048987	2754.81776804285	2760.880353574912	2754.5883836847224	2749.351146593184	2750.943069227953	2873.737990269408	2744.3481174008693	2767.0164667967115	2782.713132852323	2754.4217480236225	2745.7081535155685	2754.222348099316	2754.7155305054694	2747.0257164596433	2742.8142175679964	2746.0627310762097	2743.822634043822	2742.827336242536	2813.4966569003573	2849.013848944162	2841.4508235241633	2744.169098637732
2765.1909418361993	2741.9314789863206	2749.571284443523	2741.962487073897	2752.808770076021	2764.8415271848125	2740.73943989603	2740.9871815412594	2754.81776804285	2760.880353574912	2754.5883836847224	2749.351146593184	2750.861183558983	2873.5108554000344	2744.2752429858624	2767.0164667967115	2781.8715479103644	2754.4217480236225	2745.7081535155685	2754.222348099316	2754.7155305054694	2747.010557228834	2742.722237839876	2746.0627310762097	2743.822634043822	2742.827336242536	2813.1571255567105	2849.013848944162	2841.4508235241633	2744.169098637732
2765.1909418361993	2741.9314789863206	2749.4471860031986	2741.962487073897	2752.808770076021	2757.823043923515	2740.73943989603	2740.9871815412594	2752.135173870577	2760.880353574912	2754.5883836847224	2749.0899256186667	2747.4104436848584	2873.5108554000344	2744.2752429858624	2761.968750100964	2781.8715479103644	2754.323578257165	2745.7081535155685	2754.222348099316	2754.7155305054694	2746.874782797205	2742.722237839876	2746.0627310762097	2743.822634043822	2742.827336242536	2813.1571255567105	2849.013848944162	2840.687489633468	2744.169098637732
2765.1909418361993	2741.9314789863206	2749.4471860031986	2741.962487073897	2752.808770076021	2757.823043923515	2740.73943989603	2740.9871815412594	2751.870225034095	2755.557121015463	2754.5883836847224	2749.0899256186667	2747.4104436848584	2873.5108554000344	2744.2407148195193	2761.968750100964	2781.8715479103644	2754.323578257165	2745.7081535155685	2753.621811642986	2754.7155305054694	2746.874782797205	2742.4758750555357	2746.0627310762097	2743.822634043822	2742.7137287811365	2813.055880624419	2849.013848944162	2840.687489633468	2744.169098637732
2765.1909418361993	2741.9314789863206	2749.4471860031986	2741.962487073897	2752.808770076021	2757.823043923515	2740.73943989603	2740.9871815412594	2751.870225034095	2752.9797374118484	2754.5883836847224	2748.799916398354	2747.4104436848584	2873.5108554000344	2744.2407148195193	2761.968750100964	2781.301414303637	2754.323578257165	2745.7081535155685	2753.621811642986	2754.1976267793293	2746.874782797205	2742.456610130439	2746.0627310762097	2743.822634043822	2742.7137287811365	2811.0718452252454	2843.98585326604	2840.687489633468	2744.169098637732
2765.1909418361993	2740.831707257836	2749.4471860031986	2741.962487073897	2752.808770076021	2757.823043923515	2739.7492763390237	2740.9871815412594	2751.870225034095	2749.3916415594804	2754.5883836847224	2748.799916398354	2747.4104436848584	2873.5108554000344	2744.097676546337	2761.968750100964	2781.301414303637	2754.323578257165	2745.20689499601	2753.621811642986	2754.1976267793293	2746.874782797205	2742.456610130439	2746.0627310762097	2742.8899742178005	2740.4361656111046	2811.0718452252454	2843.98585326604	2840.6306833459485	2744.098867300042
2761.791902529617	2740.7642361327316	2749.4471860031986	2741.682441461988	2752.808770076021	2757.823043923515	2739.7492763390237	2740.9871815412594	2751.870225034095	2749.3916415594804	2754.5883836847224	2748.799916398354	2747.4104436848584	2873.5108554000344	2744.097676546337	2761.968750100964	2781.301414303637	2754.138065241845	2743.81943378643	2753.621811642986	2754.1976267793293	2746.874782797205	2742.456610130439	2745.998944335045	2742.871886034576	2740.4361656111046	2811.0718452252454	2843.346171560164	2840.6306833459485	2743.949513480129
2760.087970955075	2740.7642361327316	2749.4471860031986	2741.682441461988	2749.94502698757	2757.823043923515	2739.7492763390237	2740.8522849492697	2751.870225034095	2749.320854783549	2754.5883836847224	2748.799916398354	2746.8398475776626	2873.5108554000344	2744.097676546337	2761.9053567993974	2780.3010902238852	2754.138065241845	2743.81943378643	2753.621811642986	2754.1299645065287	2746.8089743574315	2738.334079769491	2740.3113601446826	2740.919473635502	2740.4361656111046	2810.9829000524546	2843.346171560164	2840.6306833459485	2743.949513480129
2759.8754441937526	2740.7642361327316	2749.4471860031986	2741.677084077073	2749.81191158048	2757.823043923515	2739.7492763390237	2740.7394178031886	2751.870225034095	2749.320854783549	2754.5883836847224	2748.799916398354	2746.8398475776626	2873.5108554000344	2744.023611791137	2761.702027084888	2780.3010902238852	2754.0662511374426	2743.81943378643	2753.6028800854447	2754.1299645065287	2746.710339035639	2738.334079769491	2740.287385097349	2740.919473635502	2740.4361656111046	2810.9829000524546	2842.706049549509	2840.6306833459485	2743.5283115838774
2759.8754441937526	2740.7642361327316	2749.4471860031986	2741.6546129355443	2749.81191158048	2757.823043923515	2739.7492763390237	2738.7127586336787	2751.870225034095	2749.1458892579903	2754.5086936173643	2747.5320238269383	2746.633851651377	2871.919336226927	2743.851145440466	2758.8189566258798	2780.3010902238852	2753.5520302228665	2743.7707196309884	2753.6028800854447	2754.1299645065287	2745.4516006910603	2738.334079769491	2739.833325245253	2740.7496415110822	2739.053492653692	2810.9829000524546	2842.706049549509	2840.208204630603	2743.498649459462
2759.8754441937526	2740.4196547672555	2749.4471860031986	2741.556207455969	2749.81191158048	2757.823043923515	2739.7492763390237	2738.7127586336787	2751.870225034095	2748.980846213454	2751.797040565088	2747.5320238269383	2746.29938970408	2871.688910139694	2743.8179863837354	2758.8189566258798	2780.3010902238852	2753.5520302228665	2743.7619980678173	2753.2494034493175	2752.7667547523142	2745.22487572026	2738.334079769491	2739.833325245253	2740.7496415110822	2739.053492653692	2810.9829000524546	2842.20381853418	2840.208204630603	2743.498649459462
2759.8754441937526	2740.2958766475454	2749.3299001519504	2741.556207455969	2747.4430409324877	2757.823043923515	2739.720160326818	2738.7127586336787	2751.870225034095	2748.8837522687504	2749.3508390639304	2747.5320238269383	2746.2451173229015	2869.975523387506	2743.8179863837354	2758.8189566258798	2780.3010902238852	2751.1897100079045	2743.7619980678173	2753.2494034493175	2752.4641780955008	2745.1869439993525	2738.2120022243307	2739.833325245253	2740.7496415110822	2739.053492653692	2810.552507925866	2839.539400725954	2840.208204630603	2741.254959713658
2759.8754441937526	2740.2958766475454	2748.951405131135	2741.556207455969	2747.4430409324877	2757.823043923515	2739.720160326818	2738.7127586336787	2751.870225034095	2748.8083994218246	2749.1931562422687	2747.5320238269383	2746.118238907431	2869.698335377728	2743.8179863837354	2758.7180926366896	2779.9229465290223	2747.744678532872	2743.6357583320364	2752.9068731044995	2752.4641780955008	2745.1869439993525	2738.152973930014	2739.833325245253	2740.677262680727	2739.053492653692	2810.552507925866	2830.2061217930245	2839.172869207906	2741.254959713658
2759.8754441937526	2739.611824400593	2748.6321184529215	2741.5305433888643	2747.2601535207673	2757.823043923515	2739.720160326818	2738.7127586336787	2751.870225034095	2748.8083994218246	2749.1931562422687	2747.5320238269383	2746.118238907431	2869.1677183334605	2743.8179863837354	2758.7180926366896	2769.7542059989455	2747.744678532872	2743.590372853333	2752.9068731044995	2752.4641780955008	2745.1424450054724	2738.152973930014	2739.833325245253	2739.468144585489	2738.8761990505536	2808.847362451976	2825.8421958767185	2839.172869207906	2741.254959713658
2759.8754441937526	2738.386269015768	2748.6321184529215	2741.4399374701297	2747.0342933613942	2757.823043923515	2739.720160326818	2738.590824173612	2751.870225034095	2748.8083994218246	2749.1928485692088	2747.2806612565582	2745.4552664891908	2869.1677183334605	2743.8179863837354	2758.7180926366896	2769.7542059989455	2747.744678532872	2743.281419714965	2752.9068731044995	2748.540438613432	2743.0099345351487	2738.152973930014	2739.833325245253	2739.468144585489	2738.8761990505536	2807.890841572604	2822.0772265857995	2839.0411581540566	2741.254959713658
2759.8754441937526	2738.386269015768	2748.55658099621	2741.4399374701297	2747.0342933613942	2757.744379212475	2739.720160326818	2738.590824173612	2751.870225034095	2748.8083994218246	2749.1928485692088	2739.628812059305	2745.4552664891908	2869.1677183334605	2742.056277933586	2758.1817492354103	2769.6161204038635	2747.744678532872	2743.281419714965	2750.825640452697	2748.540438613432	2743.0099345351487	2738.152973930014	2739.824250990257	2739.468144585489	2738.8761990505536	2806.786089739761	2820.503249677301	2825.9581218727726	2741.254959713658
2759.6178321249326	2738.297475662586	2747.8504380209315	2741.4399374701297	2746.6504096674944	2757.744379212475	2739.7123568886	2738.590824173612	2751.562713622901	2748.647182664379	2749.1928485692088	2739.628812059305	2745.312779848665	2869.1677183334605	2741.85320391494	2758.077156927497	2768.4349306779395	2747.744678532872	2741.5435751451882	2750.825640452697	2748.540438613432	2743.0054270914875	2737.876495208747	2739.824250990257	2739.305044001221	2738.8761990505536	2806.786089739761	2819.5891472571657	2825.9581218727726	2741.028080824283
2759.6178321249326	2738.1651451259586	2747.8504380209315	2741.4399374701297	2746.6504096674944	2756.661041673614	2736.0876234890984	2738.411677481949	2751.068273547347	2748.647182664379	2749.1928485692088	2739.628812059305	2745.312779848665	2869.1677183334605	2741.85320391494	2758.077156927497	2768.4349306779395	2747.3309388608827	2741.5060708386113	2750.825640452697	2748.540438613432	2743.0054270914875	2737.876495208747	2739.824250990257	2739.305044001221	2738.7226123812566	2806.786089739761	2819.5891472571657	2825.9581218727726	2741.028080824283
2759.230129650522	2738.152037213292	2747.792904631374	2741.4399374701297	2746.6504096674944	2756.661041673614	2736.0876234890984	2738.411677481949	2751.068273547347	2748.4703682654053	2749.1928485692088	2739.628812059305	2745.312779848665	2869.1677183334605	2741.85320391494	2757.7859286443318	2768.4349306779395	2747.1656972157284	2741.5060708386113	2750.825640452697	2748.540438613432	2742.9783883664227	2737.876495208747	2739.824250990257	2739.305044001221	2738.3969789722496	2806.786089739761	2819.5891472571657	2825.9581218727726	2741.028080824283
2755.8305384079777	2738.152037213292	2747.792904631374	2741.3243075688347	2746.6504096674944	2756.661041673614	2736.0876234890984	2738.411677481949	2750.909154384761	2748.4703682654053	2749.1928485692088	2739.6226232413205	2745.312779848665	2857.5297322953484	2741.85320391494	2757.7859286443318	2768.4349306779395	2747.154570353089	2741.5060708386113	2750.6133714459806	2748.540438613432	2742.9783883664227	2737.7398979006934	2739.824250990257	2739.305044001221	2736.410526821103	2806.786089739761	2819.5891472571657	2825.9581218727726	2741.028080824283
2755.8305384079777	2738.0511383086127	2745.835895875007	2741.3243075688347	2746.6504096674944	2756.322433911032	2736.0876234890984	2738.411677481949	2750.909154384761	2748.4703682654053	2749.1928485692088	2739.6226232413205	2742.705190346763	2857.0870473888644	2741.85320391494	2757.530259406109	2768.4349306779395	2747.154570353089	2741.4189811522033	2749.1062004757027	2748.0933770047145	2742.9783883664227	2737.7398979006934	2739.824250990257	2739.305044001221	2736.410526821103	2806.786089739761	2818.989604362171	2825.9581218727726	2741.028080824283
2755.8305384079777	2738.0511383086127	2745.835895875007	2741.3243075688347	2746.5167263402386	2756.322433911032	2736.0876234890984	2738.411677481949	2750.909154384761	2748.4703682654053	2747.767647757457	2739.6226232413205	2742.705190346763	2857.0870473888644	2741.85320391494	2754.306886688618	2768.4349306779395	2747.154570353089	2741.3947774797234	2748.3929817564485	2748.0933770047145	2742.9783883664227	2737.722198007261	2739.824250990257	2739.2690924002063	2736.410526821103	2806.786089739761	2818.013051909187	2825.9581218727726	2741.028080824283
2755.8305384079777	2738.0511383086127	2745.835895875007	2741.3243075688347	2746.4286743176235	2756.1752871939366	2736.0876234890984	2738.411677481949	2750.6037860952592	2746.719094889093	2747.767647757457	2739.6226232413205	2739.616975169214	2857.0870473888644	2741.85320391494	2754.272653689583	2768.287908013005	2747.154570353089	2741.3947774797234	2748.3929817564485	2748.0933770047145	2742.909540740672	2737.641881231293	2739.824250990257	2739.2690924002063	2736.410526821103	2806.0559093423826	2818.013051909187	2825.9581218727726	2741.028080824283
2755.8305384079777	2738.0511383086127	2745.835895875007	2741.3243075688347	2746.4286743176235	2756.1752871939366	2736.0876234890984	2738.411677481949	2750.13006582582	2746.6484796380655	2747.6553957688775	2738.7760729294314	2739.616975169214	2856.44483398924	2741.85320391494	2753.9893655362803	2768.201174707304	2747.154570353089	2741.3947774797234	2748.3929817564485	2748.034687962474	2742.909540740672	2736.4282190900603	2739.555685042607	2739.2690924002063	2736.410526821103	2805.8076711232156	2815.6932964492876	2825.9581218727726	2741.028080824283
2755.8305384079777	2738.0511383086127	2745.6747552420484	2741.3243075688347	2746.4286743176235	2756.1752871939366	2734.842851178435	2738.411677481949	2750.13006582582	2746.6484796380655	2747.544565134708	2738.7760729294314	2739.616975169214	2856.44483398924	2741.85320391494	2753.9893655362803	2768.0421139756563	2747.154570353089	2741.3947774797234	2748.3929817564485	2748.034687962474	2742.909540740672	2736.4282190900603	2739.5440945310643	2739.2690924002063	2736.3880644279147	2805.6959412037136	2815.6932964492876	2825.2450073200357	2741.028080824283
2755.8305384079777	2736.9092280164055	2745.2361321642493	2741.3243075688347	2746.4286743176235	2756.1752871939366	2734.842851178435	2738.411677481949	2750.13006582582	2746.6484796380655	2747.2273892814933	2738.7760729294314	2739.616975169214	2856.44483398924	2741.85320391494	2753.9893655362803	2768.0421139756563	2747.154570353089	2741.3947774797234	2748.3929817564485	2748.002777425435	2742.909540740672	2736.4282190900603	2739.5440945310643	2739.156338556002	2736.3880644279147	2805.6959412037136	2815.6932964492876	2825.2450073200357	2740.7578490786204
2755.8305384079777	2736.9092280164055	2745.2361321642493	2741.3243075688347	2746.3258234098203	2756.1752871939366	2734.842851178435	2738.213976351495	2749.61971830187	2746.6484796380655	2745.18612538176	2738.5897423497427	2739.59877754077	2856.44483398924	2741.85320391494	2753.7228919109293	2764.384706114066	2747.154570353089	2741.207434623466	2748.3711080703224	2748.002777425435	2742.909540740672	2731.3952391680655	2739.5440945310643	2739.156338556002	2736.3880644279147	2805.6959412037136	2815.6932964492876	2825.2450073200357	2740.7578490786204
2755.8305384079777	2736.7048521848146	2745.2361321642493	2741.13357958324	2746.3258234098203	2754.802091543313	2734.842851178435	2738.213976351495	2749.61971830187	2746.6484796380655	2745.18612538176	2738.4531676706656	2739.59877754077	2856.267229759616	2741.85320391494	2752.1170718849	2764.1237283646283	2747.1117382585408	2741.207434623466	2748.2683855334585	2748.002777425435	2742.820787546368	2731.3952391680655	2739.5440945310643	2739.156338556002	2736.3880644279147	2805.6959412037136	2815.426843519947	2825.2450073200357	2740.7578490786204
2755.8305384079777	2736.7048521848146	2745.1012492179952	2741.059253362435	2746.3258234098203	2754.802091543313	2734.842851178435	2738.213976351495	2749.61971830187	2746.6484796380655	2745.18612538176	2738.4128607864827	2739.5023649423124	2856.267229759616	2741.85320391494	2751.8535965025926	2758.5092907789553	2747.1117382585408	2741.207434623466	2748.2683855334585	2748.002777425435	2742.820787546368	2731.3952391680655	2739.04381061929	2738.9191809996987	2736.288330026231	2805.6959412037136	2811.5073186812697	2825.2450073200357	2740.7578490786204
2755.8305384079777	2736.7048521848146	2745.1012492179952	2741.0448276294337	2746.3258234098203	2754.802091543313	2734.842851178435	2738.213976351495	2748.1847560476544	2742.3134721538936	2745.18612538176	2738.4128607864827	2739.5023649423124	2856.267229759616	2741.712815134313	2751.8499155269046	2758.398429462123	2744.666317848653	2740.797594322814	2748.2683855334585	2748.002777425435	2742.820787546368	2731.3952391680655	2739.04381061929	2738.9191809996987	2736.288330026231	2805.6484140703396	2811.3206532687336	2825.2450073200357	2740.7578490786204
2753.916282922797	2736.7048521848146	2745.1012492179952	2740.991491288489	2746.3258234098203	2753.923843054069	2734.842851178435	2738.213976351495	2748.1847560476544	2742.1177718980653	2745.18612538176	2738.4128607864827	2739.325654267293	2856.267229759616	2740.127717881408	2751.8499155269046	2758.398429462123	2742.7203681225087	2740.568025957964	2748.2683855334585	2748.002777425435	2742.820787546368	2731.3952391680655	2739.04381061929	2738.9191809996987	2736.2354486750987	2803.1834651199656	2811.3206532687336	2825.006508484624	2740.7578490786204
