# Supplementary material for: An improved FOX optimization algorithm using adaptive exploration and exploitation for global optimization
Source: PLoS One. 2025 Sep 18;20(9):e0331965. doi: 10.1371/journal.pone.0331965 (PMC12445531; doi:10.1371/journal.pone.0331965)
Supplement: S2 File — This compressed file contains all the results of the conducted experiments. Each main directory within the archive includes three subdirectories: Analysis, best_fit, and convergence. The best_fit and convergence folders contain the raw experimental data obtained from 30 independent runs. The Analysis folder includes tables and figures derived from these raw results. These files can be used to reproduce and further analyze the results presented in the manuscript. (ZIP) [file pone.0331965.s002.zip › cec2017/convergence/NRO/C17F1.csv]

trial_1	trial_2	trial_3	trial_4	trial_5	trial_6	trial_7	trial_8	trial_9	trial_10	trial_11	trial_12	trial_13	trial_14	trial_15	trial_16	trial_17	trial_18	trial_19	trial_20	trial_21	trial_22	trial_23	trial_24	trial_25	trial_26	trial_27	trial_28	trial_29	trial_30
127636027608.33504	94894867205.14214	101874617810.96983	114106251484.02553	93382126552.78693	97750580717.31444	109227533854.56384	98775210560.38145	111285526490.27863	89768471240.36105	88754187660.45882	99513149802.34181	103829827633.6624	109483561709.99123	104318744217.71397	90691026566.74164	98613460795.65562	102814029529.88794	84343626554.43684	93675674825.65341	109843789627.55316	112035363878.6099	120139340221.8552	77118515686.6098	95383226385.01855	87354409231.06847	115808944803.54092	124863532821.32065	84659214252.95914	117549375375.64665
63881513689.674	94894867205.14214	96953880902.39035	114106251484.02553	91050393557.78944	90592302400.05785	85316971119.65105	98775210560.38145	91674789317.60692	72791368903.69572	88754187660.45882	99513149802.34181	92826533251.29945	109483561709.99123	78939248490.80807	68778206734.59166	82392036545.54655	81943395953.8343	64729897797.96698	82578658158.56285	101492105680.8479	104117353393.67897	87329373546.87032	74098225711.4665	93969922567.5333	60801643804.75571	81015592367.17197	101929164355.32175	64901911601.053085	93927166832.22542
63881513689.674	77993964518.15762	91843584958.85321	76867421099.61127	64167639215.00363	70230922218.39207	85316971119.65105	71968211186.39525	86984366408.51714	66982164740.74171	88754187660.45882	95251936898.35042	62084365818.65032	93663476322.78618	78939248490.80807	68778206734.59166	73474245137.91786	81943395953.8343	64729897797.96698	60828675928.56783	83426568694.49617	67880308928.4135	77858532946.63307	70406742905.89507	92779315291.72641	58276216759.941605	76561801902.85635	99413090554.3912	64901911601.053085	70606030603.11047
63772458392.96927	43514186738.69866	74330340120.94113	71826110240.20045	56198095573.2979	70230922218.39207	71285612296.2464	71968211186.39525	85318484508.35252	61962306235.68727	88754187660.45882	92924841854.05063	62084365818.65032	93663476322.78618	74840852990.45656	68778206734.59166	59174470189.168884	77656192481.13408	51001588414.96609	56413870429.85052	63298501133.78531	63114097190.35649	69876029460.86458	70406742905.89507	80125386680.17412	58276216759.941605	69938427752.83995	72379736701.14182	64901911601.053085	67011023828.25946
63683927810.2574	43514186738.69866	71656925942.24554	68385833707.82426	51682866864.44612	61356501595.52424	63431926661.01749	71968211186.39525	85181175821.6876	37678488930.75912	88015650539.89618	71937516609.07071	62084365818.65032	67715433877.72481	74840852990.45656	66624901276.437195	50235145962.2099	64615222986.49201	51001588414.96609	53196390286.21811	63298501133.78531	62638701656.806526	69876029460.86458	66726109556.51334	65228404408.787254	58276216759.941605	50227658760.82549	57834749345.76149	64901911601.053085	57665752135.573555
63339057297.34583	43514186738.69866	63053846017.67813	44136433290.8215	51682866864.44612	60479559013.3595	63431926661.01749	71968211186.39525	85181175821.6876	37678488930.75912	53487460610.11696	45718107678.82632	62084365818.65032	57464973723.23038	32571802560.640476	63145469604.55597	50235145962.2099	64615222986.49201	51001588414.96609	53196390286.21811	61264139131.13732	62638701656.806526	64906196069.64908	46639343694.490166	65228404408.787254	57868718549.79462	50041107727.14074	57834749345.76149	54120977448.05803	57665752135.573555
63339057297.34583	40530785248.269	63053846017.67813	37325367777.89333	50946109761.63928	58005879680.59025	63431926661.01749	71968211186.39525	71792371288.08345	28907954789.18189	53487460610.11696	34877352448.017334	62084365818.65032	55222137372.78254	32562013716.514736	63145469604.55597	35865276376.773964	64615222986.49201	51001588414.96609	49929534682.77533	60741458062.96808	62638701656.806526	55231844459.68819	46639343694.490166	41585030091.31644	57868718549.79462	50041107727.14074	54540727590.27262	45965028643.003494	37243964008.64105
63339057297.34583	40530785248.269	63053846017.67813	37325367777.89333	35517839174.382286	53922605189.31215	47337863976.09608	64074844638.59338	71792371288.08345	28907954789.18189	53487460610.11696	34877352448.017334	62084365818.65032	55222137372.78254	32562013716.514736	52851062395.70209	35865276376.773964	64615222986.49201	51001588414.96609	49929534682.77533	60741458062.96808	62638701656.806526	37378071063.3311	46639343694.490166	37335276751.54794	52933545112.49504	42072377125.8846	54540727590.27262	41689621139.6121	37243964008.64105
51005990851.41028	40530785248.269	49722529538.23492	34366207471.888374	35517839174.382286	53922605189.31215	47337863976.09608	62264722321.131004	71792371288.08345	28907954789.18189	47620603728.554955	28001290743.35658	58440710392.728325	55222137372.78254	32562013716.514736	52851062395.70209	35865276376.773964	64615222986.49201	42732057568.71712	42737029273.92129	44222674160.50402	52557311128.61145	37378071063.3311	46639343694.490166	30428917026.187748	52933545112.49504	34698881686.813515	48149256528.289215	41689621139.6121	32199619356.9251
39993696170.21149	28901003189.09554	40310615746.15576	34366207471.888374	35517839174.382286	53922605189.31215	44821788204.96056	62264722321.131004	54090854709.88511	28907954789.18189	47620603728.554955	28001290743.35658	50026952336.53095	55222137372.78254	29346842545.309093	46234108777.710556	31468238027.481297	64615222986.49201	42732057568.71712	42737029273.92129	44222674160.50402	45836841837.201	37378071063.3311	43109810700.863205	30428917026.187748	52525349878.42645	34698881686.813515	48149256528.289215	30806802090.427574	32199619356.9251
39993696170.21149	28901003189.09554	40310615746.15576	34366207471.888374	35517839174.382286	45776008973.32083	44821788204.96056	39983091853.9761	54090854709.88511	28907954789.18189	47620603728.554955	28001290743.35658	49279381270.65439	55222137372.78254	24180066255.996807	46234108777.710556	31468238027.481297	47945676544.67953	42732057568.71712	41172966133.78602	41273479242.81852	45836841837.201	37378071063.3311	42089468455.581894	30428917026.187748	49086476084.949646	32948073706.188583	44029288653.27171	28171415852.77642	32199619356.9251
37564547736.555504	28901003189.09554	40310615746.15576	34366207471.888374	35517839174.382286	44155893939.3877	42946784927.37059	39983091853.9761	54090854709.88511	28907954789.18189	38278052265.944214	28001290743.35658	32539264851.200424	55222137372.78254	23932015266.894096	46234108777.710556	31468238027.481297	42382979371.04706	42732057568.71712	39580938518.29547	41273479242.81852	43130123224.095505	37378071063.3311	36767572257.61036	24414555435.83135	36749312895.63986	32948073706.188583	40107986402.96263	28171415852.77642	32199619356.9251
37564547736.555504	28901003189.09554	40310615746.15576	34366207471.888374	35517839174.382286	34259620693.225758	41628518973.09299	39983091853.9761	51406049361.79005	26939700846.705215	38278052265.944214	28001290743.35658	30207262060.2782	32017226108.86335	23932015266.894096	46234108777.710556	31468238027.481297	42382979371.04706	41550492396.55411	35215414646.71808	41273479242.81852	43130123224.095505	37378071063.3311	36767572257.61036	24414555435.83135	31374460652.328426	32948073706.188583	40107986402.96263	28171415852.77642	32199619356.9251
37564547736.555504	28901003189.09554	34576384357.71995	34366207471.888374	35517839174.382286	30563270900.67408	41628518973.09299	39983091853.9761	40532187945.08043	26939700846.705215	38278052265.944214	28001290743.35658	30207262060.2782	32017226108.86335	23932015266.894096	33432572775.43593	25722702945.603893	42382979371.04706	41550492396.55411	35215414646.71808	41273479242.81852	43130123224.095505	37378071063.3311	36767572257.61036	24414555435.83135	31374460652.328426	25768879218.843784	38507700759.65145	28171415852.77642	30946898129.524563
37564547736.555504	28640775161.00865	34576384357.71995	29367948929.172447	33885552185.641323	30552152372.399704	41628518973.09299	39446784488.67294	30285504049.197987	26939700846.705215	34268497879.828022	28001290743.35658	30207262060.2782	32017226108.86335	23932015266.894096	33432572775.43593	25722702945.603893	42382979371.04706	40943759976.00149	35215414646.71808	41273479242.81852	43130123224.095505	37378071063.3311	36767572257.61036	24414555435.83135	28803264994.234303	17854026755.439415	38507700759.65145	28171415852.77642	24176677630.28729
37564547736.555504	28640775161.00865	34576384357.71995	29367948929.172447	33885552185.641323	27189969598.805637	41628518973.09299	39446784488.67294	30285504049.197987	26939700846.705215	30552835753.253345	22839166322.008842	30207262060.2782	28567630156.55803	23932015266.894096	33432572775.43593	25722702945.603893	42382979371.04706	40943759976.00149	35215414646.71808	39604284868.05815	43130123224.095505	37378071063.3311	36767572257.61036	24414555435.83135	28438770489.083313	17854026755.439415	36089829620.642006	28171415852.77642	24176677630.28729
36447126480.8391	20861035281.84281	27566457514.720192	29367948929.172447	33885552185.641323	27189969598.805637	35670775717.36744	39446784488.67294	30285504049.197987	26939700846.705215	26398456755.23002	22708271438.224033	30207262060.2782	28567630156.55803	23932015266.894096	33432572775.43593	25722702945.603893	42382979371.04706	40943759976.00149	35215414646.71808	39604284868.05815	41905483515.60813	26675180437.677124	36767572257.61036	21150010418.458157	28438770489.083313	17854026755.439415	36034554188.27523	27462998873.744713	23154001301.699524
36447126480.8391	20861035281.84281	27566457514.720192	29367948929.172447	29259925176.177906	27189969598.805637	29133893500.640865	34144148592.62787	26761960865.81807	25927318641.500725	26398456755.23002	22708271438.224033	29591770729.485233	28567630156.55803	23932015266.894096	28772606531.42506	25722702945.603893	42382979371.04706	40943759976.00149	34002845294.494144	37711783066.990585	41905483515.60813	25806367373.808002	36767572257.61036	21051676592.12015	25135402400.640526	17854026755.439415	36034554188.27523	27462998873.744713	18343848017.8668
36447126480.8391	20861035281.84281	27566457514.720192	29367948929.172447	28364142716.142815	27189969598.805637	29133893500.640865	34144148592.62787	26532862860.39089	24624037267.375866	26223443246.122814	22708271438.224033	29591770729.485233	28567630156.55803	22884607131.884655	21900584632.36531	25722702945.603893	39383313811.15393	40943759976.00149	34002845294.494144	37711783066.990585	41905483515.60813	25806367373.808002	35089469161.54382	21051676592.12015	25135402400.640526	17854026755.439415	36034554188.27523	27462998873.744713	18343848017.8668
24914707987.74391	20861035281.84281	27566457514.720192	29158330420.084785	28364142716.142815	27189969598.805637	29133893500.640865	34144148592.62787	24238369035.30816	23874447604.841335	22552369127.75545	22708271438.224033	28499356663.14157	28567630156.55803	22884607131.884655	21900584632.36531	25722702945.603893	35241570753.255875	39632108108.93335	34002845294.494144	37007612173.46472	41905483515.60813	25806367373.808002	34294925986.444717	16605558700.496939	21429941533.460384	17854026755.439415	27935742915.96436	27462998873.744713	18343848017.8668
24914707987.74391	20861035281.84281	27566457514.720192	29158330420.084785	27647515064.470142	27189969598.805637	29133893500.640865	34144148592.62787	24215317048.397495	18201570175.898243	22552369127.75545	22708271438.224033	28499356663.14157	28567630156.55803	22884607131.884655	21900584632.36531	25722702945.603893	26480902426.130634	32460585008.262486	31560522920.253593	33646832809.586044	34638693937.08552	25806367373.808002	28329155479.077168	16605558700.496939	21429941533.460384	11125695093.76123	27935742915.96436	23169608678.45015	18343848017.8668
24914707987.74391	20861035281.84281	27566457514.720192	29158330420.084785	26772585900.656223	25840899551.495148	25271808618.440044	25111986213.465977	24215317048.397495	17948470587.185093	22338994929.514668	22708271438.224033	28499356663.14157	28567630156.55803	22884607131.884655	20978078557.0225	25722702945.603893	26480902426.130634	28083955304.63791	31560522920.253593	30467849464.258263	30539196431.93258	23387249053.7872	28329155479.077168	14474506071.17047	21429941533.460384	11125695093.76123	27259340015.43935	23169608678.45015	18343848017.8668
24914707987.74391	20861035281.84281	27566457514.720192	29158330420.084785	25252313938.641224	24777307061.401203	24278553349.520813	20262193592.179806	24215317048.397495	13752554305.578821	22338994929.514668	20665185140.843254	28499356663.14157	26441511949.375153	16186905646.800047	20978078557.0225	20051577158.839817	26480902426.130634	23289123488.388065	31560522920.253593	30467849464.258263	30539196431.93258	23387249053.7872	28329155479.077168	14474506071.17047	20299399372.286705	11125695093.76123	27259340015.43935	23169608678.45015	18343848017.8668
24914707987.74391	20861035281.84281	27566457514.720192	26446331055.20218	25252313938.641224	19461438216.85055	24278553349.520813	20262193592.179806	24215317048.397495	13752554305.578821	20990515395.99437	20178530026.17748	28499356663.14157	26441511949.375153	16186905646.800047	20978078557.0225	20051577158.839817	26480902426.130634	23289123488.388065	30770015373.272232	21484111921.621586	30539196431.93258	14865661963.626678	17998244719.755733	14437672984.472248	20299399372.286705	10239756628.195805	27259340015.43935	22593345714.657124	18343848017.8668
23001035225.285175	20861035281.84281	24615343431.823524	24059527112.326283	24275784356.444347	19461438216.85055	18803037176.598244	20262193592.179806	24083148897.05633	13752554305.578821	20990515395.99437	20178530026.17748	24230751498.409065	26441511949.375153	16186905646.800047	20978078557.0225	20051577158.839817	23689934363.280952	23289123488.388065	30770015373.272232	19262334566.2972	30039748398.676746	14865661963.626678	16149841796.391047	14437672984.472248	20299399372.286705	10239756628.195805	26325210220.466667	22593345714.657124	17337997213.044395
22071862913.299355	16250503767.316273	23403362830.579906	24059527112.326283	24275784356.444347	19461438216.85055	18803037176.598244	20262193592.179806	21611574423.092266	13587554952.84012	18152252120.965977	20178530026.17748	24230751498.409065	26441511949.375153	13841663328.100174	20978078557.0225	20051577158.839817	23689934363.280952	23289123488.388065	21425264111.453014	19262334566.2972	24909874646.167805	14840327619.841898	14481069119.177593	11962827607.656925	20299399372.286705	10239756628.195805	26325210220.466667	22593345714.657124	17337997213.044395
22071862913.299355	16250503767.316273	23403362830.579906	24059527112.326283	23661569627.640358	19448940374.19331	18803037176.598244	20262193592.179806	19191879320.875763	13587554952.84012	18152252120.965977	19568484444.881447	24230751498.409065	22069479387.899895	13841663328.100174	20978078557.0225	19601090921.563904	23689934363.280952	21635674552.668053	21425264111.453014	18614598527.56486	24909874646.167805	14840327619.841898	14481069119.177593	11962827607.656925	18545611019.372402	10239756628.195805	22381427403.626003	19355681659.668476	17337997213.044395
22071862913.299355	16250503767.316273	23403362830.579906	23797900765.648033	23628080665.059044	19448940374.19331	18803037176.598244	18075857682.23428	16218671765.538713	13587554952.84012	16472346481.123184	13519119339.207592	24230751498.409065	22069479387.899895	13841663328.100174	16548756566.147427	19601090921.563904	23689934363.280952	21635674552.668053	21425264111.453014	18614598527.56486	23653280037.54515	14840327619.841898	14481069119.177593	11962827607.656925	18541293003.94486	10239756628.195805	21709597035.281975	19233176662.709377	16834109146.264858
21374871818.58297	16250503767.316273	23403362830.579906	20685076169.406685	14967828937.158314	13712820903.818453	18803037176.598244	18075857682.23428	14640203397.240883	13587554952.84012	15694096103.175293	13192155746.179096	22064837632.053524	17455959258.33139	13841663328.100174	16548756566.147427	19601090921.563904	23442032750.877625	21128717713.57095	21425264111.453014	18614598527.56486	18154720514.641113	14840327619.841898	14481069119.177593	11414662367.682997	18541293003.94486	10239756628.195805	21709597035.281975	19233176662.709377	16648081842.955427
21374871818.58297	16250503767.316273	21501977997.683426	20638139593.180946	14967828937.158314	13712820903.818453	16437794784.781979	17978135439.934845	14640203397.240883	13248432147.813076	12365873819.661001	13192155746.179096	18262780898.466522	17455959258.33139	13570114454.60121	15727648710.569715	18409381784.64033	23442032750.877625	20592325084.97641	21425264111.453014	18614598527.56486	18154720514.641113	14840327619.841898	14481069119.177593	11414662367.682997	18541293003.94486	9668908033.613928	21293652284.36595	18861996420.081043	16222458148.63883
21374871818.58297	16250503767.316273	21501977997.683426	20638139593.180946	14967828937.158314	13712820903.818453	14589673749.441162	17978135439.934845	14640203397.240883	13248432147.813076	11367272313.612928	13192155746.179096	18262780898.466522	17455959258.33139	13324912433.35787	15727648710.569715	18409381784.64033	23442032750.877625	20592325084.97641	20654082580.89632	18614598527.56486	18154720514.641113	14840327619.841898	14481069119.177593	9032765594.240906	18541293003.94486	9668908033.613928	21293652284.36595	18861996420.081043	16222458148.63883
16126418861.174425	16250503767.316273	21501977997.683426	20638139593.180946	14619287914.180746	13668998999.98649	14589673749.441162	17978135439.934845	14640203397.240883	13076419734.088787	11367272313.612928	13192155746.179096	18262780898.466522	17455959258.33139	13324912433.35787	11926931852.859802	18409381784.64033	21344007804.998405	20592325084.97641	20654082580.89632	11446819329.975231	18154720514.641113	14840327619.841898	14338479919.149246	9032765594.240906	18541293003.94486	9668908033.613928	21293652284.36595	17670958026.028946	14584108321.36361
14775650615.521896	16250503767.316273	21501977997.683426	20638139593.180946	13928934135.659256	13668998999.98649	14589673749.441162	16383130307.734123	14640203397.240883	13076419734.088787	10818055975.428476	13161865756.608866	18262780898.466522	15900108868.490093	13064273200.467043	11926931852.859802	18409381784.64033	20078224338.564156	18448417783.975204	20654082580.89632	10779406709.618458	18154720514.641113	14840327619.841898	14338479919.149246	9032765594.240906	18541293003.94486	9566734957.456219	20907151453.947517	17670958026.028946	14584108321.36361
14775650615.521896	16250503767.316273	14375634550.758274	20231149027.956844	11581421312.346094	13001048228.201603	14589673749.441162	16383130307.734123	14640203397.240883	10090968174.646357	10818055975.428476	12645547468.170755	18262780898.466522	15900108868.490093	13064273200.467043	11926931852.859802	16244843158.623295	18740571271.361767	18448417783.975204	15786961718.157003	10779406709.618458	18154720514.641113	14840327619.841898	14338479919.149246	9032765594.240906	15796151192.639332	9377096741.06269	17134524566.495667	17670958026.028946	14584108321.36361
14243445372.086445	12987583305.595264	14375634550.758274	19284461168.656498	11522152445.119518	13001048228.201603	14589673749.441162	16383130307.734123	14640203397.240883	9945008578.89474	10818055975.428476	12645547468.170755	18262780898.466522	15900108868.490093	13064273200.467043	11926931852.859802	16244843158.623295	18740571271.361767	12018134323.513033	15786961718.157003	10569574804.47806	17487606154.809963	14840327619.841898	13940496548.67722	9032765594.240906	15796151192.639332	9310546984.705816	17134524566.495667	17670958026.028946	14584108321.36361
14243445372.086445	12987583305.595264	14375634550.758274	19284461168.656498	11522152445.119518	13001048228.201603	14589673749.441162	16383130307.734123	12928812776.04821	9945008578.89474	10818055975.428476	12645547468.170755	16961586271.385231	15900108868.490093	13064273200.467043	11926931852.859802	16244843158.623295	18740571271.361767	11781421547.812893	15786961718.157003	10440020526.299274	17487606154.809963	13782584105.00363	13940496548.67722	9032765594.240906	14472348959.525753	9310546984.705816	12996339397.961184	17670958026.028946	14584108321.36361
14243445372.086445	12987583305.595264	12856178132.06572	19284461168.656498	11029749832.330402	12747665603.506035	13051090570.74563	16236061652.168623	12928812776.04821	9945008578.89474	10818055975.428476	12645547468.170755	12919824062.253693	15900108868.490093	10540366149.57411	11926931852.859802	15863687798.97679	18740571271.361767	11523547491.464521	13391844463.837545	9628743781.39569	17402995044.837566	13782584105.00363	10010614829.21261	9014928145.159935	13033196668.885208	9310546984.705816	12996339397.961184	15440391796.5103	14584108321.36361
14243445372.086445	12812343411.84791	12856178132.06572	14487387704.982214	8920558567.613314	12181489748.608418	12928514502.443474	16236061652.168623	12928812776.04821	9945008578.89474	10818055975.428476	12645547468.170755	12919824062.253693	15689929908.102865	10540366149.57411	11926931852.859802	15863687798.97679	18740571271.361767	11523547491.464521	9698523132.21972	9344807803.662268	17402995044.837566	11242971882.78989	10010614829.21261	8494426147.635051	13033196668.885208	8584144024.458221	12681443598.763056	14998323289.193686	13739352025.763994
14243445372.086445	9981426915.76665	11290936783.414972	14487387704.982214	7842549196.278503	12181489748.608418	12928514502.443474	16236061652.168623	12928812776.04821	9180953648.72789	10818055975.428476	12645547468.170755	11976461495.41631	15689929908.102865	10540366149.57411	11926931852.859802	13655932710.300684	18125604135.836918	11523547491.464521	9364128798.973505	9344807803.662268	16815149718.574675	10880595885.633924	10010614829.21261	8494426147.635051	13033196668.885208	8477629002.39791	12681443598.763056	14998323289.193686	12146275204.22916
14243445372.086445	9981426915.76665	11290936783.414972	14487387704.982214	7842549196.278503	12181489748.608418	12928514502.443474	16236061652.168623	12928812776.04821	9180953648.72789	10818055975.428476	12645547468.170755	11976461495.41631	15689929908.102865	8112733716.840645	11926931852.859802	13655932710.300684	17239499351.663383	11523547491.464521	8948386707.711424	8219536147.307919	16734047319.324085	10880595885.633924	10010614829.21261	8494426147.635051	13033196668.885208	8148087455.980316	11818272398.170359	14998323289.193686	12146275204.22916
14243445372.086445	9981426915.76665	11290936783.414972	13368144389.207075	7842549196.278503	11997471425.872494	12928514502.443474	16236061652.168623	12928812776.04821	8893707093.16012	10818055975.428476	12645547468.170755	11976461495.41631	15689929908.102865	8112733716.840645	11926931852.859802	13556067096.545511	16117802527.044254	11523547491.464521	8948386707.711424	8098676621.31256	11044092108.534864	10762065765.1752	10010614829.21261	8013197005.134415	9270961572.665558	8148087455.980316	11814485742.965845	14622581846.214699	12146275204.22916
14243445372.086445	9981426915.76665	10207925842.198793	13368144389.207075	7842549196.278503	11997471425.872494	12928514502.443474	15520031237.731342	12928812776.04821	8893707093.16012	10818055975.428476	12645547468.170755	11976461495.41631	14281580002.162264	8112733716.840645	11522516023.411266	12577946236.800453	16117802527.044254	11523547491.464521	8948386707.711424	8098676621.31256	11044092108.534864	10762065765.1752	10010614829.21261	8013197005.134415	9270961572.665558	7914075476.482449	11814485742.965845	11617519014.625057	12146275204.22916
12686327855.473827	9981426915.76665	10207925842.198793	13368144389.207075	7842549196.278503	11997471425.872494	12928514502.443474	15520031237.731342	12928812776.04821	8687053638.828491	10818055975.428476	12606250474.853102	11976461495.41631	12479775233.460327	8112733716.840645	10431607287.284853	12577946236.800453	16117802527.044254	11318813671.646902	8948386707.711424	8098676621.31256	10933685835.41677	10762065765.1752	10010614829.21261	7843943888.889965	8908163325.287142	6515611815.523347	7730099501.797767	11617519014.625057	8054638088.463853
11059811905.980257	9417213699.329365	10207925842.198793	12904977655.123642	7842549196.278503	11997471425.872494	12928514502.443474	15520031237.731342	12530509683.962374	8687053638.828491	10818055975.428476	12606250474.853102	11976461495.41631	12479775233.460327	7909377365.9519205	10431607287.284853	12577946236.800453	16117802527.044254	11318813671.646902	8948386707.711424	8098676621.31256	10586972188.989223	10762065765.1752	10010614829.21261	7843943888.889965	8908163325.287142	6151919214.483024	7730099501.797767	11017152432.903324	8054638088.463853
9098996528.770464	8789031229.01506	9711050024.776785	12904977655.123642	7633014925.45167	11997471425.872494	12928514502.443474	15520031237.731342	12530509683.962374	8415229302.432163	10818055975.428476	12606250474.853102	9262126705.09944	12028698546.337372	7152534015.001409	10431607287.284853	12577946236.800453	11279152467.203632	11318813671.646902	8682903881.410221	8098676621.31256	10586972188.989223	10762065765.1752	10010614829.21261	7843943888.889965	8908163325.287142	5994521230.052458	6952286604.708071	11017152432.903324	7835463678.986813
8877411315.36122	8423539792.512744	9711050024.776785	12904977655.123642	7633014925.45167	11997471425.872494	12928514502.443474	15520031237.731342	12304477520.674845	6977048087.389964	10767893375.54764	12606250474.853102	9262126705.09944	12028698546.337372	7151847669.22114	10267227888.601318	12577946236.800453	11189195829.246275	9640115064.840584	8682903881.410221	7706504499.352619	10586972188.989223	10586203208.79495	10010614829.21261	7843943888.889965	8908163325.287142	5994521230.052458	4725406381.700892	11017152432.903324	7835463678.986813
8877411315.36122	8033414178.796313	9711050024.776785	10194813574.767385	7633014925.45167	11962387315.743284	12852777245.818968	15172067808.845886	11062175335.351583	6977048087.389964	10719998415.536755	12606250474.853102	9262126705.09944	11707951037.716553	7151847669.22114	10267227888.601318	12577946236.800453	11189195829.246275	9640115064.840584	8682903881.410221	7706504499.352619	10586972188.989223	10521008055.21497	10010614829.21261	7843943888.889965	8908163325.287142	5994521230.052458	4725406381.700892	10398653797.813654	7693128205.507608
8877411315.36122	8033414178.796313	9711050024.776785	10194813574.767385	7633014925.45167	11806170585.871584	12567611138.243263	14970962563.418797	9291761196.564157	6977048087.389964	10719998415.536755	11509313739.181675	9254718057.566515	11707951037.716553	7151847669.22114	8497296765.351982	12577946236.800453	11189195829.246275	9640115064.840584	8682903881.410221	7706504499.352619	10586972188.989223	10521008055.21497	10010614829.21261	7843943888.889965	7462409943.26031	5910278572.888485	4725406381.700892	10398653797.813654	7693128205.507608
8877411315.36122	8033414178.796313	9650484212.591805	10194813574.767385	7633014925.45167	11806170585.871584	12567611138.243263	13092263423.290356	9291761196.564157	6977048087.389964	10719998415.536755	11509313739.181675	9254718057.566515	11707951037.716553	7053793521.561021	8085409460.933508	12577946236.800453	11189195829.246275	5411656270.07436	8682903881.410221	7706504499.352619	10586972188.989223	10521008055.21497	7626728218.708933	7081673398.429937	7462409943.26031	5910278572.888485	4725406381.700892	10398653797.813654	7693128205.507608
8877411315.36122	7726135015.161125	9408093956.669558	10194813574.767385	7633014925.45167	11806170585.871584	12567611138.243263	13092263423.290356	8845619222.259756	6977048087.389964	10719998415.536755	11509313739.181675	9254718057.566515	11707951037.716553	7053793521.561021	7823742124.00648	12453700266.790428	11189195829.246275	5411656270.07436	8682903881.410221	7706504499.352619	10586972188.989223	10305206036.993525	7625422188.834034	6754551763.302681	7462409943.26031	5910278572.888485	4725406381.700892	10253489076.738869	7693128205.507608
8765370431.769642	7726135015.161125	9408093956.669558	10194813574.767385	7633014925.45167	10575053264.140789	12567611138.243263	13092263423.290356	8845619222.259756	5754607509.771454	6787782645.522251	11509313739.181675	9254718057.566515	11468924741.488794	7053793521.561021	6044585963.499553	12453700266.790428	11189195829.246275	5411656270.07436	8682903881.410221	7706504499.352619	10586972188.989223	10305206036.993525	7625422188.834034	6754551763.302681	7462409943.26031	5627048771.775768	4725406381.700892	10253489076.738869	7693128205.507608
8765370431.769642	7726135015.161125	7848421045.290913	10194813574.767385	7633014925.45167	10575053264.140789	12567611138.243263	13092263423.290356	8845619222.259756	5754607509.771454	6787782645.522251	11509313739.181675	9254718057.566515	11281082224.024435	7053793521.561021	6044585963.499553	12453700266.790428	11189195829.246275	5411656270.07436	7787185160.074024	5256699185.614193	10216447910.223701	8352515107.695114	7625422188.834034	6754551763.302681	7462409943.26031	5627048771.775768	4725406381.700892	10253489076.738869	7693128205.507608
8592033924.920517	7726135015.161125	7848421045.290913	10194813574.767385	7183436854.924399	10575053264.140789	12430426192.371984	13092263423.290356	7690151232.774349	5754607509.771454	6622950078.507415	11057911674.150627	9254718057.566515	11134440954.682241	7053793521.561021	6044585963.499553	6379694242.585047	11189195829.246275	5411656270.07436	7787185160.074024	5184404622.488527	9150882044.460178	8352515107.695114	7625422188.834034	6754551763.302681	7462409943.26031	5602502879.387162	4472472862.191112	8724730790.628933	7545536169.898375
8592033924.920517	7726135015.161125	6424950858.526488	8759995025.598955	7183436854.924399	10575053264.140789	12430426192.371984	13092263423.290356	7410521509.455028	5754607509.771454	6578852115.767021	10766414461.486656	9254718057.566515	11134440954.682241	7053793521.561021	6044585963.499553	6370051372.21619	11189195829.246275	5409253116.068213	7787185160.074024	5184404622.488527	9112321017.145525	7529753843.551454	7625422188.834034	5392849313.722602	7462409943.26031	5452915326.47093	4472472862.191112	8512917609.307293	7253375141.589298
8592033924.920517	7726135015.161125	5934941016.848178	8759995025.598955	4181442703.1657157	10575053264.140789	12041612701.823856	10547034806.956947	7410521509.455028	5754607509.771454	6578852115.767021	10766414461.486656	9254718057.566515	10409005288.671673	7053793521.561021	6044585963.499553	6370051372.21619	11189195829.246275	5409253116.068213	7397857256.749403	5184404622.488527	9112321017.145525	6651106506.942868	7625422188.834034	5392849313.722602	7462409943.26031	5368050790.562945	4472472862.191112	8512917609.307293	6940426789.375862
8592033924.920517	7726135015.161125	5934941016.848178	8467686955.008614	4181442703.1657157	10575053264.140789	11918332826.740738	10547034806.956947	6383542897.038169	5302554979.81092	5351465584.208548	10173815646.576199	9254718057.566515	9455210269.509945	5900941697.239314	6044585963.499553	6370051372.21619	10885681893.031603	5409253116.068213	7397857256.749403	4729018479.882009	8496434096.733279	6651106506.942868	7625422188.834034	5392849313.722602	6786443370.231009	5368050790.562945	4472472862.191112	7435440941.031323	6770800589.212245
8444682758.755187	7726135015.161125	5795340501.133043	8467686955.008614	4181442703.1657157	10575053264.140789	11918332826.740738	10547034806.956947	6383542897.038169	5214788014.916462	5351465584.208548	8086081813.334362	9254718057.566515	9455210269.509945	5630010409.649046	6044585963.499553	6370051372.21619	10885681893.031603	5409253116.068213	7397857256.749403	4729018479.882009	8496434096.733279	6117606268.263515	6927655386.039374	4062412109.7097135	5709357346.790222	5324193829.097182	4472472862.191112	7435440941.031323	6274193178.4145975
8444682758.755187	7726135015.161125	5606224136.522823	6123282076.176677	4181442703.1657157	9870199460.259544	11895528151.275707	9904908752.018642	5708953217.368084	5128492498.058527	5351465584.208548	8086081813.334362	9254718057.566515	9110977396.01928	5630010409.649046	6044585963.499553	6370051372.21619	10723341083.226807	5409253116.068213	7165417348.271239	4638027459.847141	8030181125.78496	4259418387.0405593	6917820616.627407	4062412109.7097135	5709357346.790222	5324193829.097182	4472472862.191112	7435440941.031323	6274193178.4145975
8444682758.755187	7726135015.161125	5606224136.522823	6123282076.176677	4181442703.1657157	9870199460.259544	10773397132.715242	9904908752.018642	4164015039.748951	4892578226.152355	5351465584.208548	8086081813.334362	9197803844.40173	6431750644.9524555	5630010409.649046	6044585963.499553	6370051372.21619	8146276984.419635	4885095452.288061	7165417348.271239	4638027459.847141	8030181125.78496	4259418387.0405593	6838003443.044676	4062412109.7097135	5709357346.790222	4718336013.286499	4219889416.089235	7352767726.373015	6274193178.4145975
8444682758.755187	7726135015.161125	5606224136.522823	6123282076.176677	4181442703.1657157	9286945336.376247	10773397132.715242	6213727371.168372	4164015039.748951	4414103767.717229	5351465584.208548	8086081813.334362	6870308720.535241	6431750644.9524555	5630010409.649046	6044585963.499553	6370051372.21619	8146276984.419635	4852804898.304048	6140440377.519845	4638027459.847141	8003128580.673373	4259418387.0405593	6761532903.4095745	4062412109.7097135	5515080502.111484	4621341468.368182	4219889416.089235	7352767726.373015	6054402734.088262
8444682758.755187	7726135015.161125	5606224136.522823	6016965619.534796	4181442703.1657157	9286945336.376247	10116782923.73788	6213727371.168372	4164015039.748951	3260369020.938196	5351465584.208548	7700950295.122743	6766170021.130236	6431750644.9524555	5630010409.649046	6044585963.499553	6370051372.21619	7733338902.420146	4697233181.268277	5270084287.351735	4638027459.847141	8003128580.673373	4246574828.720099	6542219377.263419	4062412109.7097135	5515076814.138511	4559507439.807207	4219889416.089235	7352767726.373015	6054402734.088262
8444682758.755187	7487967377.972654	5606224136.522823	5958783692.651252	4181442703.1657157	9286945336.376247	6865938210.618805	6213727371.168372	4164015039.748951	3260369020.938196	5065865924.690713	7570196570.054435	6766170021.130236	5030299351.585512	4687216938.55322	5601488483.621716	6370051372.21619	4682797693.205302	4567033044.088816	5270084287.351735	4638027459.847141	7475478111.090923	2965749393.6127415	6220285188.27018	3985372621.413477	5515076814.138511	4225893318.501709	4219889416.089235	5908544254.927334	5768886338.141682
7760761652.105332	7255570531.158555	5606224136.522823	5664958577.774225	4181442703.1657157	9286945336.376247	5534828801.965344	6213727371.168372	4164015039.748951	3260369020.938196	5065865924.690713	7570196570.054435	6766170021.130236	5011931808.753271	4597311527.635437	5601488483.621716	6370051372.21619	4682797693.205302	4567033044.088816	5270084287.351735	3650454853.7896333	7475478111.090923	2965749393.6127415	5891358995.557149	3985372621.413477	5231158878.125101	4225893318.501709	4122603745.704386	5908544254.927334	5757305824.838824
7760761652.105332	4147414500.3307486	5606224136.522823	5664958577.774225	4018915859.1866307	8924769500.096354	5231276511.415387	6018947163.129782	4164015039.748951	3260369020.938196	5065865924.690713	7570196570.054435	6766170021.130236	5011931808.753271	4597311527.635437	5601488483.621716	6370051372.21619	4637267640.22925	4567033044.088816	5270084287.351735	3650454853.7896333	7034929765.584914	2965749393.6127415	5657009610.913793	3985372621.413477	4733548065.580069	4225893318.501709	4109300156.319964	5908544254.927334	5192972612.89624
6961553833.711234	4147414500.3307486	5606224136.522823	5664958577.774225	4018915859.1866307	8424818555.825983	5231276511.415387	5701697843.727405	4164015039.748951	3123621319.4919796	5065865924.690713	7423503070.45588	6766170021.130236	5011931808.753271	4597311527.635437	5601488483.621716	6268765407.197829	4637267640.22925	4548133938.751701	4480909434.864013	3650454853.7896333	7007817384.045915	2965749393.6127415	5655323864.452856	3985372621.413477	4733548065.580069	4225893318.501709	4035493533.6166735	5908544254.927334	5192972612.89624
6961553833.711234	4147414500.3307486	4541789394.848761	5144245305.690584	3781778995.399984	8424818555.825983	5231276511.415387	5315928353.001028	3417413857.0363913	2554553440.489482	5065865924.690713	7327918264.043134	6405033380.827808	4920413344.228242	4597311527.635437	4344518206.861118	5880300862.463485	4637267640.22925	4548133938.751701	4093825834.47815	3650454853.7896333	7007817384.045915	2965749393.6127415	5655323864.452856	3985372621.413477	4265916600.370251	3816852631.025866	4035493533.6166735	5892892680.098724	5024329822.555729
6946096272.306822	4147414500.3307486	4541789394.848761	4781715432.590592	3781778995.399984	8267066511.893121	5231276511.415387	5315928353.001028	3128097035.1347475	2415090543.7446637	5065865924.690713	7327918264.043134	5830570667.954433	4920413344.228242	4499955602.383085	4344518206.861118	5880300862.463485	4637267640.22925	4238471869.905197	4093825834.47815	3650454853.7896333	7007817384.045915	2965749393.6127415	5655323864.452856	3985372621.413477	4242477516.656076	3526815591.0374136	4035493533.6166735	5719721692.216949	5024329822.555729
6946096272.306822	3233362364.4108644	4541789394.848761	4781715432.590592	3781778995.399984	8267066511.893121	5011122282.442766	5221772736.602827	3128097035.1347475	2415090543.7446637	5065865924.690713	7086196046.065855	5830570667.954433	4821449681.285946	4491292580.995531	4344518206.861118	5880300862.463485	4517833731.101418	4238471869.905197	4093825834.47815	3650454853.7896333	7007817384.045915	2965749393.6127415	3676948438.1653533	3985372621.413477	3594066438.338624	3460833248.158662	4035493533.6166735	5719721692.216949	4529476774.122195
6946096272.306822	3233362364.4108644	4541789394.848761	4781715432.590592	3781778995.399984	8267066511.893121	5011122282.442766	5221772736.602827	3128097035.1347475	2415090543.7446637	4931654608.535898	5607597917.71989	5372005204.840776	4821449681.285946	3760788669.0827336	4344518206.861118	5880300862.463485	3746208423.516327	4238471869.905197	4093825834.47815	2748697133.1215906	6134473969.821555	2853822117.4673343	3676948438.1653533	3985372621.413477	3594066438.338624	3249010315.730536	4035493533.6166735	5719721692.216949	4529476774.122195
5996434188.677835	3233362364.4108644	4541789394.848761	4781715432.590592	3781778995.399984	8267066511.893121	5011122282.442766	5221772736.602827	3128097035.1347475	2415090543.7446637	4931654608.535898	5607597917.71989	5372005204.840776	4812181169.440053	3268997356.804428	3244462751.8756776	5374246395.273309	3746208423.516327	4238471869.905197	3492475437.1803885	2706366447.059719	6134473969.821555	2839180096.277497	3676948438.1653533	3985372621.413477	3594066438.338624	3249010315.730536	4035493533.6166735	5719721692.216949	4529476774.122195
5996434188.677835	3233362364.4108644	4541789394.848761	4781715432.590592	3684750676.3891625	6871902419.983028	5011122282.442766	5221772736.602827	3083640780.290192	2415090543.7446637	4931654608.535898	5607597917.71989	5372005204.840776	4812181169.440053	3268997356.804428	3244462751.8756776	5374246395.273309	3746208423.516327	4238471869.905197	3492475437.1803885	2706366447.059719	5049460861.838006	2807974870.2092686	3676948438.1653533	3780129862.239894	3591822823.0446863	3249010315.730536	4035493533.6166735	4714510620.318552	4254190546.8717737
5996434188.677835	3170561874.101298	4541789394.848761	4781715432.590592	3684750676.3891625	6727362965.983107	5011122282.442766	5221772736.602827	2970421366.0108624	2415090543.7446637	4931654608.535898	5607597917.71989	5372005204.840776	4791702497.306552	3268997356.804428	3244462751.8756776	5025163634.149114	3746208423.516327	4122192784.651737	3492475437.1803885	2706366447.059719	5049460861.838006	2807974870.2092686	3513757631.1180906	3780129862.239894	3465422482.12963	3249010315.730536	3799182360.3855686	4477247425.3165245	4254190546.8717737
5598814886.784628	3170561874.101298	3741166112.3565493	4778712319.229016	3684750676.3891625	6727362965.983107	5011122282.442766	5221772736.602827	2970421366.0108624	2415090543.7446637	4738718266.055095	5607597917.71989	5372005204.840776	4791702497.306552	3268997356.804428	3244462751.8756776	5025163634.149114	3746208423.516327	4122192784.651737	3492475437.1803885	2706366447.059719	5049460861.838006	2807974870.2092686	3513757631.1180906	3740207459.203362	3465422482.12963	3249010315.730536	3799182360.3855686	4477247425.3165245	4179434456.6318803
5598814886.784628	3092461291.5810366	3741166112.3565493	3680753333.6574574	3684750676.3891625	6503499620.634548	5011122282.442766	5221772736.602827	2854105177.1572657	2415090543.7446637	4206523335.790854	5607597917.71989	5372005204.840776	4791702497.306552	3268997356.804428	3244462751.8756776	5025163634.149114	3746208423.516327	4122192784.651737	3492475437.1803885	2706366447.059719	5049460861.838006	2740156876.3648167	3513757631.1180906	3740207459.203362	3358907860.391225	3249010315.730536	3799182360.3855686	4477247425.3165245	4179434456.6318803
5598814886.784628	3092461291.5810366	3741166112.3565493	3680753333.6574574	3684750676.3891625	6503499620.634548	5011122282.442766	5117148100.087919	2854105177.1572657	2415090543.7446637	3947640874.990945	5607597917.71989	5372005204.840776	4791702497.306552	2731749669.481385	3244462751.8756776	5006861400.826433	3746208423.516327	4122192784.651737	3485348597.376172	2706366447.059719	5049460861.838006	2740156876.3648167	3513757631.1180906	3740207459.203362	3284746292.098537	3249010315.730536	3799182360.3855686	4477247425.3165245	4132574762.4343443
5598814886.784628	3092461291.5810366	2888475748.1589336	3680753333.6574574	3684750676.3891625	6503499620.634548	5011122282.442766	5117148100.087919	2854105177.1572657	2415090543.7446637	3947640874.990945	5183819201.6158495	5372005204.840776	4791702497.306552	2731749669.481385	3244462751.8756776	5006861400.826433	3746208423.516327	4068710126.3795733	3485348597.376172	2706366447.059719	5049460861.838006	2727734963.5680637	3513757631.1180906	3471891954.6044927	3284746292.098537	3181610350.9341846	3413682866.0710664	3725488003.293949	3561133602.637162
5356672621.7725115	3092461291.5810366	2888475748.1589336	3680753333.6574574	3683935115.3387547	6204844218.494551	5011122282.442766	5117148100.087919	2854105177.1572657	2415090543.7446637	3947640874.990945	4526115642.524069	5372005204.840776	4649063885.329651	2731749669.481385	3244462751.8756776	4231007047.960722	3746208423.516327	4068710126.3795733	3485348597.376172	2315505312.212335	5049460861.838006	2727734963.5680637	3510681004.692398	3471891954.6044927	3089566780.569168	3181610350.9341846	3413682866.0710664	3725488003.293949	3561133602.637162
5356672621.7725115	3092461291.5810366	2888475748.1589336	3431505274.4777856	3683935115.3387547	6204844218.494551	4736298811.045653	4873938155.121365	2854105177.1572657	2415090543.7446637	3947640874.990945	4375554089.835433	5372005204.840776	4562869302.44228	2576621056.656084	3244462751.8756776	4231007047.960722	3428703116.904217	3067623095.890575	3485348597.376172	2315505312.212335	5049460861.838006	2727734963.5680637	3510681004.692398	3471891954.6044927	2960974506.507581	2784640772.369163	3413682866.0710664	3669124603.0361676	3561133602.637162
5356672621.7725115	3092461291.5810366	2888475748.1589336	3431505274.4777856	3683935115.3387547	6204844218.494551	4736298811.045653	4873938155.121365	2854105177.1572657	2363899752.696468	3947640874.990945	4306466767.418381	5372005204.840776	4562869302.44228	2576621056.656084	2994054794.4881463	4141247128.372158	3428703116.904217	3067623095.890575	3485348597.376172	2240758032.802964	4962775888.898407	2727734963.5680637	3510681004.692398	3446420417.794641	2960974506.507581	2672352841.6100497	3214997779.5658245	3669124603.0361676	3561133602.637162
5202555560.385708	3092461291.5810366	2888475748.1589336	2979384515.005567	3683935115.3387547	6204844218.494551	4736298811.045653	3732651497.420749	2854105177.1572657	2363899752.696468	3678613787.2304754	4306466767.418381	4633173712.947276	4562869302.44228	2576621056.656084	2994054794.4881463	4141247128.372158	3231878167.863645	3067623095.890575	3485348597.376172	2215656123.5118446	4962775888.898407	2727734963.5680637	2564297996.754332	3446420417.794641	2960974506.507581	2672352841.6100497	3214997779.5658245	3669124603.0361676	3561133602.637162
5202555560.385708	3092461291.5810366	2888475748.1589336	2979384515.005567	3683935115.3387547	5793184724.9312525	4617436820.71257	3732651497.420749	2854105177.1572657	2363899752.696468	3678613787.2304754	4306466767.418381	3399911293.124977	4523222799.301805	2576621056.656084	2994054794.4881463	4141247128.372158	2308549686.0480685	1973546239.2506912	3485348597.376172	2215656123.5118446	4962775888.898407	2722623532.8104706	2563199260.9171925	3446420417.794641	2960974506.507581	2666684678.0698586	3214997779.5658245	3451956571.8335996	3536787900.9644217
5202555560.385708	3092461291.5810366	2888475748.1589336	2979384515.005567	3653422357.2636523	5227448374.15899	2803925892.6844606	3732651497.420749	2854105177.1572657	2315084672.3635893	3337974047.5415273	4306466767.418381	3399911293.124977	4488396608.194188	2576621056.656084	2994054794.4881463	4141247128.372158	2308549686.0480685	1973546239.2506912	3082385123.491653	2215656123.5118446	4962775888.898407	2367064152.1737566	2563199260.9171925	3446420417.794641	2960974506.507581	2537803500.778498	3214997779.5658245	3437833196.8747463	3536787900.9644217
3848598905.9499464	3092461291.5810366	2888475748.1589336	2979384515.005567	3548421129.5022902	5227448374.15899	2803925892.6844606	3732651497.420749	2757145631.159152	2300762644.2767963	3337974047.5415273	4306466767.418381	3364952770.4341855	4488396608.194188	2367094785.6887965	2835183968.372732	3041110588.773516	2307136164.2717676	1973546239.2506912	3082385123.491653	2215656123.5118446	4962775888.898407	2367064152.1737566	2563199260.9171925	2560742644.8886833	2960974506.507581	2423321634.8235316	3214997779.5658245	3437833196.8747463	3398671723.340703
3848598905.9499464	3092461291.5810366	2283518585.053397	2834850710.5100627	3548421129.5022902	5125480958.9201	2803925892.6844606	3560637786.785683	2530880045.917726	2300762644.2767963	3182110570.687912	4306466767.418381	3288410033.194379	4431901009.151558	2317298923.741637	2441148661.685795	3041110588.773516	2307136164.2717676	1973546239.2506912	3023447388.142512	2215656123.5118446	4962775888.898407	2367064152.1737566	2504395423.3034554	2560742644.8886833	2960974506.507581	2378787087.9239087	3095158102.5712247	3437833196.8747463	3334698454.2572293
3848598905.9499464	2944402620.079594	2283518585.053397	2834850710.5100627	3548421129.5022902	5125480958.9201	2803925892.6844606	3523858296.865995	2530880045.917726	1976197546.5661707	2772892560.55015	4306466767.418381	3288410033.194379	4431901009.151558	2317298923.741637	2219702596.6273274	3041110588.773516	2307136164.2717676	1845368391.6957858	2946641525.3296475	2215656123.5118446	4962775888.898407	2224698079.425544	2504395423.3034554	2526301353.1456723	2960974506.507581	2168856962.9744215	3095158102.5712247	3437833196.8747463	3173143104.0804715
3735758581.0262246	2944402620.079594	2282825500.455843	2834850710.5100627	3548421129.5022902	5125480958.9201	2803925892.6844606	3523858296.865995	2530880045.917726	1895039746.5895493	2063359901.332465	4306466767.418381	3216423579.4542093	3236146197.676852	2317298923.741637	2219702596.6273274	3002130742.908008	2307136164.2717676	1845368391.6957858	2946641525.3296475	2215656123.5118446	4693424916.391212	2224698079.425544	2499232492.0225735	2526301353.1456723	2960974506.507581	2168856962.9744215	2416111789.576728	3288364830.0523067	3173143104.0804715
3735758581.0262246	2944402620.079594	2282825500.455843	2834850710.5100627	3548421129.5022902	4542321538.265997	2803925892.6844606	3523858296.865995	2521945473.086236	1895039746.5895493	1844836401.1325276	4306466767.418381	3136079929.3587966	3236146197.676852	2317298923.741637	2219702596.6273274	3002130742.908008	2307136164.2717676	1845368391.6957858	2946641525.3296475	2172638179.0745735	4693424916.391212	1882587236.2461214	2499232492.0225735	2097644154.1904716	2960974506.507581	2168856962.9744215	2416111789.576728	3155802392.6385	3173143104.0804715
3685860960.263532	2929443776.258132	2282825500.455843	2834850710.5100627	3548421129.5022902	4542321538.265997	2803925892.6844606	3523858296.865995	2521945473.086236	1224445702.0578995	1751775076.820134	4205934630.553535	2476582637.3819385	3175761960.375323	2317298923.741637	2107346442.383104	3002130742.908008	2307136164.2717676	1835951198.3028564	2946641525.3296475	2172638179.0745735	2874542480.3598137	1583350138.2058516	2499232492.0225735	2097644154.1904716	2889492051.118941	2116834148.9454434	2416111789.576728	3155802392.6385	3138723802.0695424
3685860960.263532	2599144748.6876006	2282825500.455843	2834850710.5100627	3515169325.883446	4485189069.841224	2803925892.6844606	3523858296.865995	2521945473.086236	1210191146.604818	1751775076.820134	4176249380.921205	2476582637.3819385	3175761960.375323	2316009686.92535	2107346442.383104	3002130742.908008	2307136164.2717676	1831927256.825028	2946641525.3296475	2172638179.0745735	2874542480.3598137	1564166191.4852974	2435673050.822991	2097644154.1904716	2871869987.0376196	2116834148.9454434	2416111789.576728	3155802392.6385	3138723802.0695424
3685860960.263532	2129180710.589331	2268700981.6919084	2834850710.5100627	3515169325.883446	4485189069.841224	2803925892.6844606	3523858296.865995	2521945473.086236	1210191146.604818	1751775076.820134	1947108296.4091647	2476582637.3819385	3175761960.375323	2316009686.92535	2107346442.383104	3002130742.908008	2307136164.2717676	1831927256.825028	2946641525.3296475	2172638179.0745735	2874542480.3598137	1564166191.4852974	2435673050.822991	2097644154.1904716	2196736744.833114	2116834148.9454434	2416111789.576728	2977600321.7152886	3138723802.0695424
3685860960.263532	2129180710.589331	2268700981.6919084	2834850710.5100627	2845497336.8780665	4437567522.804261	2803925892.6844606	2958215051.5218444	2521945473.086236	1209268680.3107345	1751775076.820134	1947108296.4091647	2476582637.3819385	2357756003.5390444	2316009686.92535	2107346442.383104	3002130742.908008	2307136164.2717676	1831927256.825028	2819286796.089293	1810434950.3444867	2638069665.7224874	1564166191.4852974	2435673050.822991	2097644154.1904716	2196736744.833114	2116834148.9454434	2416111789.576728	2977600321.7152886	3138723802.0695424
3447832200.296996	2129180710.589331	2268700981.6919084	2425092660.2212224	2845497336.8780665	4437567522.804261	2803925892.6844606	2958215051.5218444	2475773646.8058076	1185333535.994875	1710857796.3517942	1947108296.4091647	2476582637.3819385	2357756003.5390444	1881595135.5892217	2107346442.383104	3002130742.908008	2307136164.2717676	1831927256.825028	2819286796.089293	1810434950.3444867	2638069665.7224874	1564166191.4852974	2435673050.822991	2097644154.1904716	2196736744.833114	2116834148.9454434	2397425597.686448	2977600321.7152886	3138723802.0695424
3447832200.296996	2129180710.589331	2029008859.9859264	2425092660.2212224	2738859586.1199303	4437567522.804261	2728748617.95763	2958215051.5218444	2475773646.8058076	1185333535.994875	1710857796.3517942	1860016435.3492312	2461134751.2649345	2357756003.5390444	1658625694.074848	2072894037.7687404	3002130742.908008	2307136164.2717676	1831927256.825028	2791142961.2612906	1810434950.3444867	2638069665.7224874	1564166191.4852974	2352931482.6949086	2097644154.1904716	1927615645.844957	2116834148.9454434	2397425597.686448	2977600321.7152886	3138723802.0695424
3428054572.1222563	2129180710.589331	1996724342.5085897	2425092660.2212224	2738859586.1199303	4437567522.804261	2452265919.80591	2958215051.5218444	1922909057.5336852	1185333535.994875	1682003954.8408792	1860016435.3492312	2461134751.2649345	2078178256.594883	1651187447.3900142	1923840458.3181283	2621475694.7404118	2307136164.2717676	1743636093.1917174	2791142961.2612906	1810434950.3444867	2638069665.7224874	1564166191.4852974	2352931482.6949086	2097644154.1904716	1927615645.844957	2116834148.9454434	2397425597.686448	2977600321.7152886	3138723802.0695424
3399339088.081416	2129180710.589331	1996724342.5085897	2203611234.202889	2738859586.1199303	4437567522.804261	2363058246.426386	2922282902.6492276	1922909057.5336852	1185333535.994875	1682003954.8408792	1860016435.3492312	2461134751.2649345	2078178256.594883	1651187447.3900142	1923840458.3181283	2621475694.7404118	2084566299.8567123	1743636093.1917174	2791142961.2612906	1810434950.3444867	2638069665.7224874	1564166191.4852974	2337681801.0124917	2097644154.1904716	1887404302.1382778	2076042979.0802677	2397425597.686448	2977600321.7152886	3138723802.0695424
3367972111.667642	2129180710.589331	1996724342.5085897	2203611234.202889	2738859586.1199303	4437567522.804261	2363058246.426386	2922282902.6492276	1922909057.5336852	1185333535.994875	1622876790.7027438	1860016435.3492312	2437077687.2049313	2078178256.594883	1651187447.3900142	1923840458.3181283	2621475694.7404118	1916221568.043247	1743636093.1917174	2181419067.308937	1785370349.4216714	2638069665.7224874	1372294082.673738	2337681801.0124917	1436308378.2085216	1841148200.3956223	2076042979.0802677	2011143494.423987	2977600321.7152886	3018319666.6328535
3367972111.667642	2129180710.589331	1996724342.5085897	2203611234.202889	2554733429.674346	4352918201.91423	2363058246.426386	2922282902.6492276	1922909057.5336852	1185333535.994875	1480162252.0285556	1719086071.6052752	2437077687.2049313	1604546444.9022253	1651187447.3900142	1923840458.3181283	1978560199.733889	1916221568.043247	1057873007.369963	2181419067.308937	1785370349.4216714	2638069665.7224874	1362892174.926794	2337681801.0124917	1436308378.2085216	1841148200.3956223	2076042979.0802677	2011143494.423987	2977600321.7152886	3018319666.6328535
3367972111.667642	2045663363.0195508	1996724342.5085897	2203611234.202889	2554733429.674346	4352918201.91423	2058463497.9650855	2922282902.6492276	1922909057.5336852	1185333535.994875	1469446052.4685366	1719086071.6052752	2437077687.2049313	1604546444.9022253	1651187447.3900142	1923840458.3181283	1978560199.733889	1742592693.2113116	1057873007.369963	2101553084.8346286	1785370349.4216714	2638069665.7224874	1362892174.926794	2301020661.4746346	1436308378.2085216	1841148200.3956223	2076042979.0802677	1498533289.5703192	1863377834.6202502	2995886784.0697036
3367972111.667642	2040967111.0552025	1996724342.5085897	2203611234.202889	2554733429.674346	4352918201.91423	2058463497.9650855	2407467416.7122703	1922909057.5336852	1185333535.994875	1448675101.7936344	1719086071.6052752	2359376234.5330153	1513870792.3671858	1651187447.3900142	1923840458.3181283	1833967792.0584877	1742592693.2113116	1057873007.369963	1866392418.3581855	1785370349.4216714	2638069665.7224874	1301037945.0715895	2301020661.4746346	1436308378.2085216	1841148200.3956223	2076042979.0802677	1498533289.5703192	1819720837.8703537	2995886784.0697036
2965515900.5321064	2040967111.0552025	1966271873.6744912	2138216761.8825824	1786595395.593265	4352918201.91423	2058463497.9650855	2407467416.7122703	1922909057.5336852	1185333535.994875	1448675101.7936344	1678416818.8183763	2359376234.5330153	1513870792.3671858	1651187447.3900142	1923840458.3181283	1833967792.0584877	1677766791.1147535	1034978841.4051224	1780589890.3216977	1785370349.4216714	2638069665.7224874	1298520986.3764908	2301020661.4746346	1392854663.3371942	1841148200.3956223	1730079344.4235122	1498533289.5703192	1819720837.8703537	2667219041.2595353
2958018620.859269	2040967111.0552025	1966271873.6744912	2138216761.8825824	1786595395.593265	4067835367.987116	2058463497.9650855	2407467416.7122703	1922909057.5336852	1185333535.994875	1448675101.7936344	1678416818.8183763	2315714081.5724716	1513870792.3671858	1651187447.3900142	1923840458.3181283	1790280157.36226	1677766791.1147535	990924719.8794564	1780589890.3216977	1741601885.9833114	2638069665.7224874	1298520986.3764908	2301020661.4746346	1392854663.3371942	1841148200.3956223	1730079344.4235122	1498533289.5703192	1819720837.8703537	2632987757.6631465
2958018620.859269	1972042066.0591238	1637626009.3543336	2138216761.8825824	1786595395.593265	4030265503.263793	2058463497.9650855	2407467416.7122703	1922909057.5336852	1163585165.7277513	1448675101.7936344	1678416818.8183763	2315714081.5724716	1513870792.3671858	1651187447.3900142	1923840458.3181283	1790280157.36226	1677766791.1147535	990924719.8794564	1780589890.3216977	1741601885.9833114	2638069665.7224874	1259475226.2536705	2225004456.7792573	1392854663.3371942	1841148200.3956223	1712830380.1377063	1257805951.0257962	1799612736.0899177	2442883298.327903
2958018620.859269	1835615995.1824586	1637626009.3543336	2138216761.8825824	1177229200.4401894	4030265503.263793	1930026057.7909653	2407467416.7122703	1828710116.903036	1145573714.6071472	1448675101.7936344	1630662344.8805661	2315714081.5724716	1513870792.3671858	1651187447.3900142	1923840458.3181283	1790280157.36226	1677766791.1147535	990924719.8794564	1774504227.6115382	1641839925.1422956	2638069665.7224874	1259475226.2536705	2225004456.7792573	1392854663.3371942	1841148200.3956223	1479934140.556271	1257805951.0257962	1799612736.0899177	2414634872.50532
2958018620.859269	1835615995.1824586	1637626009.3543336	2138216761.8825824	1157944864.3229568	4030265503.263793	1930026057.7909653	2407467416.7122703	1734415040.8186462	1128300878.6425626	1448675101.7936344	1312231746.752875	2315714081.5724716	1507555477.8233042	1260477939.6033156	1923840458.3181283	1790280157.36226	1677766791.1147535	968269843.0873886	1642969971.6411664	1641839925.1422956	2151808044.6397114	1259475226.2536705	2225004456.7792573	1335429209.3107378	1841148200.3956223	1247005765.0152352	1206858162.8712752	1702361258.0805974	2226651576.5595517
2947127681.1484118	1835615995.1824586	1630760496.0992405	2105337335.0108414	1153697723.4924738	3552179113.33564	1930026057.7909653	2195207128.123603	1696422168.3852587	1128300878.6425626	1435737446.4337692	1312231746.752875	2315714081.5724716	1507555477.8233042	1260477939.6033156	1772991385.897482	1703378923.848954	1663367155.4803245	968269843.0873886	1642969971.6411664	1641839925.1422956	2113140991.3118186	1170886252.6028764	2129339170.562386	1226336010.1975155	1539362020.1174917	1247005765.0152352	1139720951.3432336	1702361258.0805974	2226651576.5595517
2947127681.1484118	1826460228.2386043	1630760496.0992405	2096291870.2857351	1153697723.4924738	3195775319.6663046	1930026057.7909653	2195207128.123603	1696422168.3852587	1128300878.6425626	1435737446.4337692	1312231746.752875	2315714081.5724716	1440527832.9103756	1232252205.5657606	1772991385.897482	1650900557.9336872	1663367155.4803245	968269843.0873886	1642969971.6411664	1641839925.1422956	2113140991.3118186	1170886252.6028764	2129339170.562386	1157378332.2031496	1515369953.071653	1247005765.0152352	1139720951.3432336	1702361258.0805974	2226651576.5595517
2473192937.403895	1826460228.2386043	1630760496.0992405	2096291870.2857351	1153697723.4924738	3194925012.4030027	1930026057.7909653	2195207128.123603	1496591441.3940377	1128300878.6425626	1365168710.3012493	1312231746.752875	2081779483.8238802	1440527832.9103756	1232252205.5657606	1772991385.897482	1650900557.9336872	1663367155.4803245	968269843.0873886	1635082368.195586	1565788956.6805098	2068706853.537585	1170886252.6028764	2018111054.405732	1157378332.2031496	1500802379.2764714	1247005765.0152352	1032402231.9485253	1702361258.0805974	2226651576.5595517
2473192937.403895	1826460228.2386043	1445524229.3102498	2096291870.2857351	1153697723.4924738	3189637025.53044	1930026057.7909653	2195207128.123603	1496591441.3940377	1128300878.6425626	1365168710.3012493	1312231746.752875	1752537628.708979	1440527832.9103756	1232252205.5657606	1755084140.232211	1273270441.3877997	1189372303.6375418	968269843.0873886	1625505038.5798864	1565788956.6805098	2068706853.537585	1170886252.6028764	1500929272.1887906	1157378332.2031496	1500802379.2764714	1211209066.826682	1032402231.9485253	1685376335.8318248	2226651576.5595517
2473192937.403895	1263758536.6379685	1304470717.785433	2014726328.197774	1140054095.545074	3046149920.562695	1930026057.7909653	2195207128.123603	1496591441.3940377	1098480531.7903893	1365168710.3012493	1312231746.752875	1384983693.585919	1440440665.3010988	1187432599.6375046	1755084140.232211	1273270441.3877997	1189372303.6375418	919326164.128203	1594891732.2593865	1375955642.4404624	2068706853.537585	1170886252.6028764	1500929272.1887906	1139239454.2267396	1500802379.2764714	943264967.111311	1032402231.9485253	1685376335.8318248	2226651576.5595517
2473192937.403895	1263758536.6379685	1304470717.785433	2014726328.197774	1140054095.545074	3046149920.562695	1930026057.7909653	2117926131.479352	1377189220.513938	1098480531.7903893	1365168710.3012493	1312231746.752875	1362918179.328004	1440440665.3010988	1187432599.6375046	1755084140.232211	1273270441.3877997	1189372303.6375418	919326164.128203	1532815492.6653707	1170343623.4486136	2068706853.537585	1170886252.6028764	1500929272.1887906	1130479682.0184271	1500802379.2764714	941706719.851456	1032402231.9485253	1685376335.8318248	1921985327.9506166
2473192937.403895	1263758536.6379685	1304470717.785433	2014726328.197774	1140054095.545074	2512778987.2870183	1930026057.7909653	2117926131.479352	1364723813.7741504	1098480531.7903893	1365168710.3012493	1273919527.167869	1362918179.328004	1205593997.8298397	1019270521.6256695	1701847895.9932683	1273270441.3877997	1189372303.6375418	919326164.128203	1532815492.6653707	910164938.6694218	1996913216.194923	1170886252.6028764	1402834633.2066422	1130479682.0184271	1483977447.0674205	939002109.5229108	1032402231.9485253	1647225462.8346748	1874580490.8300464
2473192937.403895	1263758536.6379685	1304470717.785433	2014726328.197774	1140054095.545074	2403346605.5969663	1930026057.7909653	2117926131.479352	1185996014.7268867	1069137126.9799329	1235575037.7049847	1129682457.5961692	1345700591.9020169	1181623380.3794866	961833548.3104038	1701847895.9932683	1273270441.3877997	1189372303.6375418	919326164.128203	1532815492.6653707	910164938.6694218	1996913216.194923	1115046997.9380274	1382525113.74613	1130479682.0184271	1483977447.0674205	939002109.5229108	796305290.4328166	1647225462.8346748	1874580490.8300464
2473192937.403895	1263758536.6379685	1268208851.659962	2014726328.197774	1140054095.545074	2403346605.5969663	1930026057.7909653	1374453197.0322976	1185996014.7268867	1032187457.213987	1235575037.7049847	1122990365.0299768	1303101280.4957802	1170769203.9347954	961833548.3104038	1413093746.684758	1273270441.3877997	1189372303.6375418	919326164.128203	1512922303.3270907	910164938.6694218	1795928541.664978	1115046997.9380274	996887988.7655263	1130479682.0184271	1483977447.0674205	939002109.5229108	796305290.4328166	1647225462.8346748	1819972828.5823307
2424584006.59202	1263758536.6379685	1268208851.659962	1995880728.4154353	938371106.9035312	2403346605.5969663	1773956740.828538	1374453197.0322976	1185996014.7268867	988790087.772831	1235575037.7049847	1067175859.6594474	1303101280.4957802	1170769203.9347954	961833548.3104038	1367497601.6658325	1273270441.3877997	1189372303.6375418	919326164.128203	1047957241.6221461	892509997.5085411	1795928541.664978	1115046997.9380274	996887988.7655263	1076398332.1974819	1394844290.9457161	939002109.5229108	796305290.4328166	1629431899.6961596	1819972828.5823307
2424584006.59202	1042686956.0953583	1268208851.659962	1995880728.4154353	938371106.9035312	2403346605.5969663	1773956740.828538	1374453197.0322976	1185996014.7268867	904437353.83003	1235575037.7049847	1067175859.6594474	1303101280.4957802	1170769203.9347954	961833548.3104038	1367497601.6658325	1257847032.0436056	1139396105.7737305	919326164.128203	1047957241.6221461	892509997.5085411	1795928541.664978	1115046997.9380274	996887988.7655263	1076398332.1974819	1394844290.9457161	939002109.5229108	796305290.4328166	1629431899.6961596	1626350702.3869588
2424584006.59202	773379300.5910317	1251040413.6391034	1982749258.4995787	938371106.9035312	2403346605.5969663	1750457952.2151504	1374453197.0322976	1185996014.7268867	904437353.83003	1235575037.7049847	1067175859.6594474	1295840224.9972646	1168822474.2206833	961833548.3104038	1367497601.6658325	1257847032.0436056	974753740.9695758	896900544.7728353	1047957241.6221461	892509997.5085411	1795928541.664978	901222175.2871426	996887988.7655263	1058585594.6925001	1394844290.9457161	904976725.642728	796305290.4328166	1629431899.6961596	1618922755.7732046
2116254387.131271	773379300.5910317	1251040413.6391034	1982749258.4995787	938371106.9035312	2393054654.587578	1750457952.2151504	1374453197.0322976	1185996014.7268867	904437353.83003	1235575037.7049847	1067175859.6594474	1295840224.9972646	1148125677.7928658	961833548.3104038	1357125965.7519522	1257847032.0436056	974753740.9695758	881977570.0801393	1047957241.6221461	892509997.5085411	1782978572.4489043	901222175.2871426	553895169.1658328	1058585594.6925001	1394844290.9457161	904976725.642728	796305290.4328166	1629431899.6961596	1618922755.7732046
2116254387.131271	773379300.5910317	1251040413.6391034	1977393036.4628825	938371106.9035312	2393054654.587578	1750457952.2151504	1374453197.0322976	1185996014.7268867	904437353.83003	1235575037.7049847	1067175859.6594474	1295840224.9972646	957098975.8016951	961833548.3104038	1357125965.7519522	1257847032.0436056	974753740.9695758	742632107.784254	1047957241.6221461	892509997.5085411	1782978572.4489043	901222175.2871426	553895169.1658328	1026215306.1708131	1387265085.4991574	870040447.3843186	796305290.4328166	1561754213.1778674	1618922755.7732046
2114131093.9067254	773379300.5910317	1251040413.6391034	1975809030.4407916	938371106.9035312	2393054654.587578	1750457952.2151504	1374453197.0322976	1141018300.4379077	832523027.735442	1235575037.7049847	1067175859.6594474	1295840224.9972646	957098975.8016951	939204984.4791654	1279016500.2503932	1257847032.0436056	974753740.9695758	742632107.784254	1047957241.6221461	892509997.5085411	1782978572.4489043	901222175.2871426	553895169.1658328	1026215306.1708131	1387265085.4991574	846464934.8224579	796305290.4328166	1458356691.3471134	1618922755.7732046
2114131093.9067254	773379300.5910317	1113542261.7453725	1975809030.4407916	903260313.8855283	2380764192.4166546	1750457952.2151504	1374453197.0322976	1141018300.4379077	832523027.735442	1213396963.968318	1067175859.6594474	1295840224.9972646	957098975.8016951	939204984.4791654	1279016500.2503932	1257847032.0436056	974753740.9695758	742632107.784254	1033742400.0324832	874669979.8682673	1782978572.4489043	901222175.2871426	553895169.1658328	1020064323.018097	1387265085.4991574	846464934.8224579	796305290.4328166	1323158420.3572347	1618922755.7732046
2114131093.9067254	742291739.2379699	1113542261.7453725	1557152946.4080772	903260313.8855283	2154937634.4535127	1750457952.2151504	1161373364.772922	1120491124.3297102	810966531.140301	1213396963.968318	1067175859.6594474	1295840224.9972646	957098975.8016951	939204984.4791654	995363969.71225	1222539159.2934277	974753740.9695758	718086361.155176	1033742400.0324832	874669979.8682673	1782978572.4489043	783375951.4761537	553895169.1658328	1020064323.018097	1387265085.4991574	827753399.7331684	796305290.4328166	1323158420.3572347	1618922755.7732046
2032999705.3448453	703400173.8811188	1113542261.7453725	1557152946.4080772	891416310.3352628	2154937634.4535127	1750457952.2151504	1161373364.772922	957558920.0737228	810966531.140301	1213396963.968318	1067175859.6594474	1294855956.5879061	957098975.8016951	854476386.4073685	995363969.71225	1189603411.6296191	974753740.9695758	718086361.155176	1033742400.0324832	865876888.5375568	1123554784.7392259	783375951.4761537	553895169.1658328	1020064323.018097	1387265085.4991574	827679122.1190778	733027117.2415798	1323158420.3572347	1618922755.7732046
2030709422.2615247	703400173.8811188	1113542261.7453725	1540646432.017605	891416310.3352628	2154937634.4535127	1750457952.2151504	1161373364.772922	877462611.8702507	788783617.8110222	1108936861.6821904	894106889.0462099	1014320491.8278491	500793798.3416174	854476386.4073685	995363969.71225	1189603411.6296191	974753740.9695758	718086361.155176	1033383024.9050636	865876888.5375568	1083475755.5249019	626527835.2638414	553895169.1658328	1020064323.018097	1387265085.4991574	827679122.1190778	606853906.906513	1323158420.3572347	1611873629.5316744
2024889757.7366421	685865806.6292818	1113542261.7453725	1403370027.4067216	891416310.3352628	2095468669.9817154	1750457952.2151504	1123539436.4866793	701327173.6332599	663140519.2928828	1108936861.6821904	864544692.5307165	1014320491.8278491	500793798.3416174	854476386.4073685	995363969.71225	1189603411.6296191	974753740.9695758	703677723.4904412	1033383024.9050636	862381748.9362131	1083475755.5249019	626527835.2638414	530628156.31222486	1020064323.018097	1387265085.4991574	827679122.1190778	606853906.906513	1301893600.9089336	1611873629.5316744
2024889757.7366421	684437236.9226512	1104119860.2027712	1346542107.2673562	891416310.3352628	2095468669.9817154	1750457952.2151504	1123539436.4866793	701327173.6332599	663140519.2928828	1108936861.6821904	864544692.5307165	1004717120.5821759	500793798.3416174	854476386.4073685	995363969.71225	1144132421.012994	958357347.4338409	703677723.4904412	1022449285.4261299	861800182.1124345	1005032403.7632841	626527835.2638414	530628156.31222486	1020064323.018097	1327323770.5274389	827679122.1190778	606853906.906513	1220303706.0921814	1415918344.0318298
1808749583.8974857	679480576.071316	1104119860.2027712	1346542107.2673562	881781929.0083106	2085151449.3902915	1449065200.6889694	1123539436.4866793	701327173.6332599	636373008.9442115	1108936861.6821904	864544692.5307165	1004717120.5821759	497581249.49763536	768241515.6373235	995363969.71225	1138537564.0144827	958357347.4338409	627860629.5751007	1011384036.4081049	861800182.1124345	1005032403.7632841	596433372.5233996	530628156.31222486	945186999.5184886	1327323770.5274389	827679122.1190778	606853906.906513	1220303706.0921814	1415918344.0318298
1808749583.8974857	674920620.0264953	1104119860.2027712	1334431848.712492	812460971.2605622	2085151449.3902915	1449065200.6889694	1092343744.871748	701327173.6332599	589247456.115683	810803527.4358547	864544692.5307165	1004717120.5821759	497581249.49763536	768241515.6373235	990524928.9101236	1138537564.0144827	958357347.4338409	600749964.6837753	1011384036.4081049	861800182.1124345	1005032403.7632841	596433372.5233996	530628156.31222486	923304391.3291209	1327323770.5274389	789850054.1729723	558150548.1139446	1220303706.0921814	1385976904.1574237
1779422277.2349803	674920620.0264953	1104119860.2027712	1334431848.712492	812460971.2605622	1948341332.608467	1443727366.5083292	1092343744.871748	701327173.6332599	589247456.115683	810803527.4358547	503167546.233521	1004717120.5821759	497581249.49763536	768241515.6373235	990524928.9101236	1009995861.3394465	958357347.4338409	600749964.6837753	1005407811.2363172	853734826.8296307	1005032403.7632841	596433372.5233996	506868529.9190608	745010969.0308256	979194704.2167937	789440513.9341481	558150548.1139446	1220303706.0921814	1385976904.1574237
1779422277.2349803	674920620.0264953	1104119860.2027712	1334431848.712492	812460971.2605622	1948341332.608467	1443727366.5083292	1092343744.871748	701327173.6332599	589247456.115683	757272750.5610696	502030369.12758726	857234817.421032	497581249.49763536	768241515.6373235	990524928.9101236	1009995861.3394465	958357347.4338409	600749964.6837753	1005407811.2363172	853734826.8296307	916445455.6858995	596433372.5233996	506868529.9190608	745010969.0308256	979194704.2167937	752992184.4634677	520172597.04441184	1220303706.0921814	1385976904.1574237
1779422277.2349803	674920620.0264953	1104119860.2027712	1334431848.712492	812460971.2605622	1948341332.608467	1443727366.5083292	1092343744.871748	673743415.9173962	581700642.3187982	755074503.5346028	502030369.12758726	857234817.421032	497581249.49763536	768241515.6373235	990524928.9101236	1009995861.3394465	958357347.4338409	600749964.6837753	668558842.0394294	853734826.8296307	784171138.8915716	596433372.5233996	506868529.9190608	745010969.0308256	979194704.2167937	750524305.3411918	504681283.2733807	1220303706.0921814	1385976904.1574237
1779422277.2349803	674920620.0264953	1104119860.2027712	1303487557.4631934	770666248.328237	1948341332.608467	1443727366.5083292	1092343744.871748	673743415.9173962	581700642.3187982	755074503.5346028	500567605.0571084	857234817.421032	497581249.49763536	676382719.3849407	990524928.9101236	826782423.870234	957500994.9511083	598456323.5141219	668558842.0394294	853734826.8296307	777236608.2113972	596433372.5233996	506868529.9190608	627943999.7779994	883715163.3676771	750524305.3411918	504681283.2733807	759636275.626822	905062788.8749075
1779422277.2349803	674920620.0264953	1098485670.540052	1303487557.4631934	770666248.328237	1673901723.5951295	1443727366.5083292	1092343744.871748	634322412.2638031	581700642.3187982	755074503.5346028	500567605.0571084	857234817.421032	497581249.49763536	676382719.3849407	990524928.9101236	826782423.870234	957500994.9511083	598456323.5141219	664617478.7412547	853734826.8296307	759864891.7807584	596433372.5233996	506868529.9190608	627943999.7779994	883715163.3676771	750524305.3411918	498531791.44816846	759636275.626822	870909431.3066839
1766179671.932471	674920620.0264953	666743495.3501219	1199110092.9228427	622767485.1833605	1667929962.454151	1443727366.5083292	1092343744.871748	621395802.5729678	581700642.3187982	690061889.0686125	494750722.00157714	841841817.0895683	497581249.49763536	573430421.1464282	990524928.9101236	826782423.870234	957500994.9511083	598456323.5141219	664617478.7412547	853734826.8296307	759864891.7807584	596433372.5233996	506868529.9190608	627943999.7779994	883715163.3676771	745382510.5971427	492455048.627896	759636275.626822	860033660.567778
1749390472.745107	654532032.9367123	666743495.3501219	1199110092.9228427	611032647.6042091	1666785495.9339297	1443727366.5083292	1053322977.2572464	621249010.5224687	581700642.3187982	690061889.0686125	494750722.00157714	841841817.0895683	497581249.49763536	573430421.1464282	990524928.9101236	815143024.0140558	672589011.0498327	598456323.5141219	664617478.7412547	853734826.8296307	759864891.7807584	596433372.5233996	506868529.9190608	627943999.7779994	774932251.0552207	745382510.5971427	492455048.627896	744832754.2726403	860033660.567778
1749390472.745107	654532032.9367123	666743495.3501219	1162058361.119131	611032647.6042091	1666785495.9339297	1443727366.5083292	821254575.8994126	621249010.5224687	574905662.7124459	586508266.7285894	485388694.5930159	814719819.9732699	485271691.3388813	557228742.1302572	990524928.9101236	815143024.0140558	672589011.0498327	598456323.5141219	664617478.7412547	836709280.6482093	759864891.7807584	596433372.5233996	506868529.9190608	627943999.7779994	774932251.0552207	745382510.5971427	492455048.627896	738948339.0728731	655417246.459752
1749084218.678105	541914073.5997742	623902771.232737	1162058361.119131	611032647.6042091	1666785495.9339297	1276840381.658034	811186180.5430374	614396705.3103052	574905662.7124459	586508266.7285894	485250576.22094196	814719819.9732699	485271691.3388813	557228742.1302572	968601573.2430995	815143024.0140558	672589011.0498327	598456323.5141219	621054752.7607555	836709280.6482093	759864891.7807584	596433372.5233996	366426850.8085953	530080877.3561937	772486876.6482723	745382510.5971427	492455048.627896	738948339.0728731	655417246.459752
1195853825.893451	513609962.1103989	623902771.232737	1162058361.119131	611032647.6042091	1600416626.5242784	1249052696.7068179	811186180.5430374	614396705.3103052	491074002.69067144	586508266.7285894	485250576.22094196	814719819.9732699	485271691.3388813	557228742.1302572	968601573.2430995	684975991.9193524	672589011.0498327	598456323.5141219	621054752.7607555	836709280.6482093	759864891.7807584	596433372.5233996	366426850.8085953	530080877.3561937	772486876.6482723	745382510.5971427	492455048.627896	738948339.0728731	655417246.459752
1195853825.893451	513609962.1103989	623902771.232737	1157142067.601191	611032647.6042091	1600416626.5242784	1249052696.7068179	780842510.4543661	614396705.3103052	491074002.69067144	433209341.6473748	485250576.22094196	814719819.9732699	470811214.57815367	557228742.1302572	968601573.2430995	684975991.9193524	662291610.9300871	598456323.5141219	621054752.7607555	836709280.6482093	759864891.7807584	596433372.5233996	366426850.8085953	530080877.3561937	772486876.6482723	745382510.5971427	492455048.627896	738948339.0728731	655417246.459752
1195853825.893451	481086003.98093617	623902771.232737	1157142067.601191	605882752.9356613	1600416626.5242784	1249052696.7068179	780842510.4543661	614396705.3103052	491074002.69067144	433209341.6473748	480657476.2889659	814719819.9732699	443676990.9296284	557228742.1302572	968601573.2430995	680590580.8812301	662291610.9300871	598456323.5141219	574537902.8977214	836709280.6482093	756953065.8511605	596433372.5233996	365889876.5006609	530080877.3561937	772486876.6482723	745382510.5971427	459174374.55688983	738948339.0728731	655417246.459752
1194996620.5896795	481086003.98093617	623902771.232737	1081321853.3161998	605882752.9356613	1546718784.033116	1249052696.7068179	780842510.4543661	614396705.3103052	491074002.69067144	433209341.6473748	480657476.2889659	814719819.9732699	443676990.9296284	557228742.1302572	968601573.2430995	660954388.6885583	662291610.9300871	577292266.6105158	574537902.8977214	836709280.6482093	756953065.8511605	526912211.813329	354701075.0761734	519820711.97139883	746926549.8869553	745382510.5971427	459174374.55688983	738948339.0728731	655417246.459752
1194996620.5896795	478670371.2549026	623902771.232737	1081321853.3161998	385288357.2463948	1076576861.1670136	1249052696.7068179	757614222.133565	597736670.7587682	456955464.3963166	433209341.6473748	475417982.55131215	598154960.3846321	443676990.9296284	557228742.1302572	471715861.17112166	660954388.6885583	662291610.9300871	577292266.6105158	574537902.8977214	836709280.6482093	751720948.6442176	523401840.1005511	354701075.0761734	519820711.97139883	737005175.0128345	501427254.1225359	459174374.55688983	738948339.0728731	648549849.3978499
1194996620.5896795	478670371.2549026	623902771.232737	1081321853.3161998	385288357.2463948	1076576861.1670136	1249052696.7068179	757614222.133565	507212760.0796223	456955464.3963166	425813788.83821034	475417982.55131215	598154960.3846321	443676990.9296284	395444452.5341391	471715861.17112166	660954388.6885583	662291610.9300871	524315731.71202755	457406616.9836502	729756087.9747349	751720948.6442176	523401840.1005511	354701075.0761734	492379274.16100454	619109407.2880505	501427254.1225359	459174374.55688983	738948339.0728731	636430948.9049273
1180796735.2043316	478670371.2549026	623902771.232737	1081321853.3161998	385288357.2463948	1076576861.1670136	1249052696.7068179	757614222.133565	485210518.367378	456955464.3963166	425813788.83821034	475417982.55131215	598154960.3846321	399596766.69777185	395444452.5341391	471715861.17112166	660954388.6885583	662291610.9300871	360550758.5794471	457406616.9836502	727415716.5575666	751720948.6442176	428768903.83323556	354701075.0761734	492379274.16100454	619109407.2880505	492761879.2467014	313074063.51071054	738948339.0728731	636430948.9049273
1180796735.2043316	478670371.2549026	606676359.2662276	1081321853.3161998	379007152.9233902	1076576861.1670136	1249052696.7068179	748703120.6840014	392422719.83078414	433471266.96374786	425813788.83821034	475417982.55131215	582181943.2703688	399596766.69777185	395444452.5341391	367477701.73546255	660954388.6885583	644493592.8408767	352397336.0264211	457406616.9836502	712443102.8982258	751720948.6442176	428768903.83323556	354701075.0761734	492379274.16100454	562859844.947434	492761879.2467014	313074063.51071054	738948339.0728731	636430948.9049273
1180796735.2043316	478670371.2549026	606676359.2662276	838222865.2363677	372758688.238165	1076576861.1670136	1124552198.6254382	748703120.6840014	392422719.83078414	331386237.71301085	418586377.4645879	475417982.55131215	582181943.2703688	399596766.69777185	395444452.5341391	367477701.73546255	643064336.1041312	644493592.8408767	352397336.0264211	366325733.60868984	712443102.8982258	741481380.5778911	428768903.83323556	354701075.0761734	477531301.2508603	562859844.947434	492761879.2467014	313074063.51071054	738948339.0728731	636430948.9049273
1180796735.2043316	449016499.24152595	562310602.8291923	838222865.2363677	372758688.238165	1076576861.1670136	1124552198.6254382	748703120.6840014	388395569.4661773	314442991.1227377	412611307.3980574	475417982.55131215	582181943.2703688	393989638.93609357	392385111.28689104	367477701.73546255	638767077.8033017	482959127.9019284	352397336.0264211	366325733.60868984	544576075.5022299	731868632.0220531	428768903.83323556	354701075.0761734	466850941.0183189	562859844.947434	492761879.2467014	313074063.51071054	737362476.4288787	636430948.9049273
1152285522.6348104	449016499.24152595	562310602.8291923	838222865.2363677	370379186.42984444	1076576861.1670136	1081982572.836905	748703120.6840014	388395569.4661773	314369881.42145336	412611307.3980574	475417982.55131215	582181943.2703688	393989638.93609357	389792118.05411536	367477701.73546255	638767077.8033017	480481693.5566602	352397336.0264211	365716439.5564933	544018475.4729178	731868632.0220531	428768903.83323556	354701075.0761734	466850941.0183189	553450684.9238702	483806409.9464154	313074063.51071054	729923633.2597468	612041709.84581
1152285522.6348104	370447453.8703174	562310602.8291923	838121624.5953704	370379186.42984444	1076576861.1670136	1081982572.836905	748703120.6840014	307788476.3101528	314369881.42145336	412611307.3980574	475417982.55131215	552788567.0211706	393989638.93609357	389792118.05411536	367477701.73546255	511347109.0302909	480481693.5566602	352397336.0264211	365716439.5564933	523962787.8935516	731868632.0220531	428768903.83323556	354701075.0761734	466560876.31015366	553450684.9238702	483806409.9464154	313074063.51071054	727643294.6519647	612041709.84581
1152285522.6348104	370447453.8703174	562310602.8291923	830169750.1824228	370379186.42984444	1076576861.1670136	1081982572.836905	748703120.6840014	307788476.3101528	280603944.9873374	412611307.3980574	475417982.55131215	549261287.2816348	393989638.93609357	384905215.94482577	367477701.73546255	511347109.0302909	480481693.5566602	277357743.58634704	365716439.5564933	521975757.1973375	691190825.8010302	428768903.83323556	354701075.0761734	466560876.31015366	553450684.9238702	483806409.9464154	244693763.85202628	727643294.6519647	418114414.2277796
991438153.2937323	361368760.03924054	551778633.4498756	830169750.1824228	301631315.575111	1038311063.4484167	925456412.3375106	739779881.2686199	208778647.13312146	280603944.9873374	300932672.3658941	474286422.14837575	549261287.2816348	393989638.93609357	384905215.94482577	366205020.5366665	511347109.0302909	480481693.5566602	277357743.58634704	365716439.5564933	521975757.1973375	691190825.8010302	423470344.4914607	354701075.0761734	466560876.31015366	553450684.9238702	483806409.9464154	244693763.85202628	724494680.8419268	418114414.2277796
977066675.3986754	361368760.03924054	551778633.4498756	830169750.1824228	294560260.74267286	1023323126.7237507	925456412.3375106	739779881.2686199	207125250.484156	274954431.7961785	300932672.3658941	474286422.14837575	483111481.6132817	393989638.93609357	384905215.94482577	366205020.5366665	511347109.0302909	480481693.5566602	277357743.58634704	359464802.2632943	503490224.3759109	691190825.8010302	423470344.4914607	354701075.0761734	466560876.31015366	553450684.9238702	462750620.9981002	235572784.55574468	541791200.7687881	418114414.2277796
977066675.3986754	361368760.03924054	551778633.4498756	830169750.1824228	291555562.32440144	1023323126.7237507	925456412.3375106	739779881.2686199	207125250.484156	194922309.56491658	295454570.05161905	474286422.14837575	483111481.6132817	393989638.93609357	384905215.94482577	366205020.5366665	502439659.46317655	480481693.5566602	277357743.58634704	359464802.2632943	503490224.3759109	691190825.8010302	357393918.0141907	354701075.0761734	466560876.31015366	553450684.9238702	458674407.5523366	235572784.55574468	541791200.7687881	416938242.5923977
974327990.3857374	361368760.03924054	539088238.8982912	620206781.3166052	291555562.32440144	1023323126.7237507	925456412.3375106	739779881.2686199	193312091.89671993	193943162.9884976	273677669.158799	474286422.14837575	478467715.238429	393403796.31183916	384905215.94482577	356114789.7907806	364725233.4974543	480481693.5566602	277357743.58634704	359464802.2632943	492613380.20807564	684247635.8605685	357393918.0141907	354701075.0761734	466560876.31015366	553450684.9238702	458674407.5523366	235572784.55574468	541791200.7687881	416938242.5923977
974327990.3857374	361368760.03924054	498059355.6575287	620206781.3166052	291555562.32440144	989006656.4916985	924756211.7725563	735314277.7076147	193312091.89671993	193943162.9884976	273677669.158799	425100914.5667475	478467715.238429	393403796.31183916	384905215.94482577	356114789.7907806	364725233.4974543	480481693.5566602	277357743.58634704	359464802.2632943	492613380.20807564	682217557.759043	357393918.0141907	353448264.0194368	461291110.89308375	553450684.9238702	430367816.99109864	235572784.55574468	541791200.7687881	416938242.5923977
974327990.3857374	361368760.03924054	498059355.6575287	608843206.2018083	291555562.32440144	989006656.4916985	896051681.6100756	693121216.2210542	193312091.89671993	192136166.14482167	264462579.0193276	425100914.5667475	478467715.238429	393403796.31183916	383129429.8639294	348141085.6008957	364725233.4974543	480481693.5566602	277357743.58634704	359464802.2632943	492613380.20807564	682217557.759043	351966151.07995695	353448264.0194368	461291110.89308375	553450684.9238702	384331004.48702216	231091348.28236452	541791200.7687881	416938242.5923977
974327990.3857374	361368760.03924054	494046099.503645	608843206.2018083	288524585.2115593	989006656.4916985	882181611.0899576	511891339.5487485	183485929.00116947	192136166.14482167	220349719.45437762	425100914.5667475	478467715.238429	393403796.31183916	383129429.8639294	348141085.6008957	360086695.831294	475089207.2556155	277357743.58634704	359464802.2632943	492613380.20807564	675394937.284828	337841290.0505611	353448264.0194368	461291110.89308375	553450684.9238702	384331004.48702216	231091348.28236452	530588715.1648165	304022033.9152093
961557263.1923636	315681810.8568817	494046099.503645	608843206.2018083	288524585.2115593	989006656.4916985	760106384.9562825	511891339.5487485	181421144.86809528	192136166.14482167	220349719.45437762	425100914.5667475	478467715.238429	393403796.31183916	383129429.8639294	335395090.88350374	360086695.831294	475089207.2556155	271861899.93956524	359464802.2632943	492613380.20807564	675394937.284828	274023800.72619534	353448264.0194368	453050741.5106153	553450684.9238702	331247797.54939485	231091348.28236452	530588715.1648165	304022033.9152093
961557263.1923636	315681810.8568817	494046099.503645	608843206.2018083	288524585.2115593	743249859.7266713	760106384.9562825	511891339.5487485	181421144.86809528	191720146.07724622	220349719.45437762	419340201.9514906	473962986.12238216	393403796.31183916	374407189.4051118	335395090.88350374	360086695.831294	475089207.2556155	271861899.93956524	359464802.2632943	492613380.20807564	675394937.284828	274023800.72619534	353448264.0194368	257984624.13474768	553450684.9238702	331247797.54939485	220611524.74158317	530588715.1648165	304022033.9152093
948433429.2498654	315681810.8568817	494046099.503645	608843206.2018083	276915345.9403566	743249859.7266713	760106384.9562825	511891339.5487485	181421144.86809528	191720146.07724622	214530649.01807153	419340201.9514906	467708055.22861004	393403796.31183916	374407189.4051118	335395090.88350374	333294937.61588377	475089207.2556155	271861899.93956524	359464802.2632943	492613380.20807564	675394937.284828	274023800.72619534	353448264.0194368	257984624.13474768	389155323.3841203	330226047.2164894	220611524.74158317	530588715.1648165	304022033.9152093
887749846.9249429	315681810.8568817	494046099.503645	608843206.2018083	276915345.9403566	743249859.7266713	760106384.9562825	511891339.5487485	181421144.86809528	191720146.07724622	214429499.64650387	419340201.9514906	462292170.0902417	384277421.4559976	374407189.4051118	335395090.88350374	259238458.80647185	475089207.2556155	271761138.1191087	359464802.2632943	453583149.8753527	675394937.284828	274023800.72619534	338389851.1282492	257984624.13474768	389155323.3841203	330226047.2164894	220611524.74158317	521131667.06035584	304022033.9152093
887749846.9249429	284298623.6347269	481056010.6455846	531167083.0515125	270954523.3579407	743249859.7266713	751602956.2004296	414409397.5591052	181421144.86809528	189289050.27409557	211380371.14016238	419340201.9514906	462292170.0902417	322217210.8077126	374407189.4051118	319869789.98713464	258844868.5208291	439842424.6490609	271761138.1191087	265197309.20542723	450831508.6258482	675394937.284828	274023800.72619534	337073878.9321192	257984624.13474768	374014610.8189028	324705767.00194496	220611524.74158317	521131667.06035584	304022033.9152093
887749846.9249429	284298623.6347269	481056010.6455846	531167083.0515125	267292136.72739604	743249859.7266713	751602956.2004296	414409397.5591052	181421144.86809528	187782989.68242154	211380371.14016238	419340201.9514906	458396326.877382	319232326.61821663	374407189.4051118	284946862.51710653	258796740.8694473	429837293.95568395	202858802.01152492	265197309.20542723	450831508.6258482	675394937.284828	274023800.72619534	324836924.7304314	257984624.13474768	374014610.8189028	315068704.7369578	211931460.3880026	521131667.06035584	304022033.9152093
878071087.8698984	284298623.6347269	415298234.1525811	529438383.73456305	262937236.79245776	577398688.74771	751602956.2004296	414409397.5591052	181421144.86809528	184898030.95262268	211380371.14016238	419340201.9514906	397222811.16771775	317526038.86289877	374407189.4051118	284946862.51710653	258796740.8694473	429837293.95568395	202858802.01152492	255835765.77919033	450831508.6258482	657898872.7979199	274023800.72619534	324836924.7304314	257984624.13474768	360914632.851949	307608071.50296944	210381087.42994836	521131667.06035584	304022033.9152093
871839352.2426966	284298623.6347269	415298234.1525811	459783259.1467088	257502817.13366756	577398688.74771	751602956.2004296	411986874.3392191	178379955.5671212	184898030.95262268	197248972.3753787	418450542.653985	280810553.23897606	311851329.43989027	374407189.4051118	284946862.51710653	258796740.8694473	429837293.95568395	202858802.01152492	255835765.77919033	450831508.6258482	657898872.7979199	253839620.06331536	324561621.7267776	147682643.15494576	332743882.8613626	307608071.50296944	210381087.42994836	517103698.95193124	304022033.9152093
871839352.2426966	284298623.6347269	413607699.0850291	459783259.1467088	257502817.13366756	507574526.9695274	751602956.2004296	397583660.03879094	178379955.5671212	184898030.95262268	193460195.80178875	418450542.653985	252739087.93889794	309913247.2629115	374407189.4051118	284946862.51710653	258796740.8694473	428959842.05727696	202858802.01152492	242902456.569295	450831508.6258482	657898872.7979199	253839620.06331536	201980040.7519833	147682643.15494576	332743882.8613626	307608071.50296944	210381087.42994836	496076323.2586136	255502223.84473968
691777589.8829682	284298623.6347269	413607699.0850291	459783259.1467088	219551442.63297957	502966245.56717074	751602956.2004296	397583660.03879094	178379955.5671212	184898030.95262268	193460195.80178875	395829432.515548	252739087.93889794	246775905.87893552	374407189.4051118	284946862.51710653	253281008.88555267	417202207.12822956	202858802.01152492	242902456.569295	443375755.70912945	657898872.7979199	246408482.94448614	201980040.7519833	106350239.58337715	318819740.878502	240470358.61620843	210381087.42994836	496076323.2586136	230329471.42852554
603548435.6772276	284298623.6347269	413607699.0850291	455184029.56939816	219551442.63297957	502966245.56717074	558201019.5386738	397583660.03879094	178379955.5671212	142927296.6102005	192902169.02478763	395829432.515548	247735877.18567783	246775905.87893552	374407189.4051118	284946862.51710653	253281008.88555267	371311790.8364939	202858802.01152492	242902456.569295	443375755.70912945	567626478.9564418	246408482.94448614	201980040.7519833	106350239.58337715	318819740.878502	240470358.61620843	210381087.42994836	496076323.2586136	136114284.4928324
603548435.6772276	284298623.6347269	404954557.8478667	455184029.56939816	219551442.63297957	502966245.56717074	555554868.5848503	397583660.03879094	178379955.5671212	142927296.6102005	192902169.02478763	395829432.515548	247735877.18567783	238777348.96255165	357669167.28394085	280249651.03580505	253281008.88555267	371311790.8364939	193875381.8381265	237091135.15479016	370086657.95302284	567626478.9564418	246408482.94448614	201980040.7519833	106350239.58337715	318819740.878502	240470358.61620843	210381087.42994836	495400880.16419595	136114284.4928324
603548435.6772276	284298623.6347269	404954557.8478667	455184029.56939816	219551442.63297957	502966245.56717074	553173317.4735351	397583660.03879094	178379955.5671212	140359045.53362927	192902169.02478763	306102537.79030687	244664196.61546725	238777348.96255165	317755073.78004915	280249651.03580505	253281008.88555267	371311790.8364939	193875381.8381265	237091135.15479016	322217570.4835666	556859684.7020123	241520402.22997797	201980040.7519833	106350239.58337715	318819740.878502	240470358.61620843	210381087.42994836	495400880.16419595	136114284.4928324
603548435.6772276	284298623.6347269	404954557.8478667	455184029.56939816	219551442.63297957	502966245.56717074	553173317.4735351	397583660.03879094	178379955.5671212	140359045.53362927	192902169.02478763	298260471.61754245	244047783.23633677	238777348.96255165	256178479.71391174	277652907.6825713	235196650.44315317	371311790.8364939	193875381.8381265	234197777.30643576	322217570.4835666	556859684.7020123	238233586.73874763	201980040.7519833	106350239.58337715	318819740.878502	240470358.61620843	210381087.42994836	495400880.16419595	136114284.4928324
554776045.8440025	284298623.6347269	350070006.7514555	454132388.5492049	219551442.63297957	502966245.56717074	553173317.4735351	381457602.9114186	178379955.5671212	140359045.53362927	192902169.02478763	297022902.49317676	244047783.23633677	238777348.96255165	256178479.71391174	277652907.6825713	235196650.44315317	371311790.8364939	190416752.29938045	234197777.30643576	246361839.41878572	498423567.0890363	238233586.73874763	201980040.7519833	106350239.58337715	318819740.878502	240470358.61620843	210352196.0940539	495400880.16419595	136114284.4928324
333695959.4579281	284298623.6347269	350070006.7514555	454132388.5492049	218612580.31872267	497326234.1175234	546879098.8396883	381457602.9114186	178379955.5671212	140359045.53362927	192902169.02478763	297022902.49317676	244047783.23633677	238777348.96255165	256178479.71391174	277652907.6825713	235196650.44315317	371311790.8364939	190416752.29938045	234197777.30643576	232355592.15951574	498423567.0890363	238233586.73874763	201980040.7519833	106350239.58337715	318819740.878502	240470358.61620843	199112249.14529675	401289620.581209	136114284.4928324
333695959.4579281	284298623.6347269	350070006.7514555	454132388.5492049	208354790.29224232	487975357.6425875	546879098.8396883	381457602.9114186	178379955.5671212	140359045.53362927	192902169.02478763	297022902.49317676	242837197.258027	238777348.96255165	256178479.71391174	277652907.6825713	235196650.44315317	354933232.0989756	190416752.29938045	228806480.37669623	227962163.79019725	498423567.0890363	238233586.73874763	195433087.82941064	106263117.5137684	318819740.878502	192329817.45681357	198109473.67602298	400943549.2558008	136114284.4928324
333695959.4579281	279403815.58785915	349740713.14937174	454132388.5492049	208354790.29224232	476218713.83408326	546879098.8396883	381457602.9114186	175410096.67525363	140359045.53362927	192902169.02478763	297022902.49317676	242357663.56702077	238483236.4545377	249477111.60137355	277652907.6825713	235196650.44315317	354933232.0989756	190416752.29938045	224626437.31416422	223133348.9363117	498423567.0890363	238233586.73874763	195433087.82941064	106263117.5137684	318819740.878502	192329817.45681357	198109473.67602298	400943549.2558008	131931995.58720498
333695959.4579281	242339746.14665586	349740713.14937174	454132388.5492049	208354790.29224232	451177550.5792311	546879098.8396883	381457602.9114186	175410096.67525363	140359045.53362927	192902169.02478763	293831071.4537774	242357663.56702077	238483236.4545377	248616735.83907402	277652907.6825713	235196650.44315317	353578498.03077674	190416752.29938045	224626437.31416422	195765955.05368376	498423567.0890363	236370777.0229966	195433087.82941064	106263117.5137684	318819740.878502	192254998.464041	140214846.8735815	400943549.2558008	130959128.42244641
333695959.4579281	242339746.14665586	349740713.14937174	454132388.5492049	200723583.42872834	442905753.4962056	546879098.8396883	377569669.5993487	175410096.67525363	140359045.53362927	192902169.02478763	293831071.4537774	242357663.56702077	198448573.6890423	247619312.48916462	277652907.6825713	235196650.44315317	353578498.03077674	190416752.29938045	224626437.31416422	195765955.05368376	498423567.0890363	158070009.69665277	195433087.82941064	106263117.5137684	302695175.96636	191610340.42030424	140214846.8735815	400943549.2558008	130959128.42244641
333695959.4579281	239696686.08571482	349740713.14937174	454132388.5492049	199496301.98557913	442905753.4962056	546879098.8396883	377569669.5993487	175410096.67525363	137905325.7387236	192902169.02478763	279758652.8501624	242357663.56702077	198448573.6890423	247619312.48916462	276899573.2473945	134503785.25442836	353578498.03077674	190416752.29938045	151649510.47300044	195765955.05368376	498423567.0890363	158070009.69665277	195433087.82941064	106263117.5137684	302695175.96636	151630622.94226962	135273934.94115624	327962576.5346613	130959128.42244641
333695959.4579281	239696686.08571482	347696015.85104	451880312.10888463	198165282.7152841	427876542.6626778	546879098.8396883	377569669.5993487	170415663.74187914	137347089.50267014	192902169.02478763	279758652.8501624	242357663.56702077	198448573.6890423	244524985.40398633	276899573.2473945	134503785.25442836	353578498.03077674	190416752.29938045	151649510.47300044	195765955.05368376	479712119.25081617	158070009.69665277	195433087.82941064	106263117.5137684	299757201.5348063	151630622.94226962	135273934.94115624	327962576.5346613	128938447.56882867
333695959.4579281	239696686.08571482	347696015.85104	439599215.7204942	198165282.7152841	427876542.6626778	546879098.8396883	370674597.6591972	170415663.74187914	137347089.50267014	192902169.02478763	279758652.8501624	242357663.56702077	193410667.0048011	241574598.3725532	262399693.1350869	120214885.08083004	353578498.03077674	190416752.29938045	151649510.47300044	195765955.05368376	479712119.25081617	158070009.69665277	195433087.82941064	105836582.38660336	299757201.5348063	148949918.64277676	135273934.94115624	322476366.8730675	128938447.56882867
329954881.8268093	237412592.03258622	347696015.85104	340628899.18714225	198165282.7152841	427876542.6626778	546879098.8396883	370674597.6591972	170415663.74187914	137347089.50267014	192902169.02478763	279758652.8501624	242357663.56702077	192994967.28064957	241574598.3725532	243988059.3667139	119238484.15116866	353578498.03077674	190416752.29938045	150210317.41647747	195765955.05368376	469945756.737315	158070009.69665277	195433087.82941064	105836582.38660336	299757201.5348063	148691363.25594565	134930485.68953165	322476366.8730675	125975170.12694015
329954881.8268093	235505416.69289157	344361827.51088405	340628899.18714225	198165282.7152841	423406190.0072008	546879098.8396883	370674597.6591972	160748179.88014022	137017628.61195213	192902169.02478763	269651522.2020118	242172949.49721316	192994967.28064957	241574598.3725532	242891837.65554404	119238484.15116866	353578498.03077674	190416752.29938045	150210317.41647747	194404674.5924875	469945756.737315	129929487.76415735	195433087.82941064	105241659.18775673	299757201.5348063	146548906.91727456	134930485.68953165	322476366.8730675	125975170.12694015
329954881.8268093	229061533.04058987	344361827.51088405	340628899.18714225	198165282.7152841	417507107.0275892	539450988.2240063	367937013.0411045	155813576.26453003	137017628.61195213	169894481.16595674	212599809.0454088	238405262.56827906	192994967.28064957	241574598.3725532	205232476.5014144	119238484.15116866	353578498.03077674	165124182.94723403	150210317.41647747	180773737.1387408	469945756.737315	129929487.76415735	190386893.08752316	104450559.91204676	296813652.106507	146548906.91727456	130703701.46920407	310136790.59077346	125975170.12694015
329954881.8268093	222949199.89223158	344361827.51088405	340628899.18714225	198165282.7152841	417507107.0275892	539450988.2240063	367937013.0411045	155813576.26453003	137017628.61195213	169894481.16595674	212599809.0454088	206168581.5537716	192994967.28064957	241574598.3725532	200518233.41447127	119238484.15116866	224003507.44418043	165124182.94723403	150210317.41647747	180773737.1387408	462023953.883713	74413532.75051358	190386893.08752316	104450559.91204676	287905811.29182184	146548906.91727456	128422709.5399309	310136790.59077346	122657103.8285668
329954881.8268093	213488205.80590552	344361827.51088405	337162789.76759976	196804431.14312574	414039508.59394336	484397869.9492098	300858119.97551906	137679749.25744358	137017628.61195213	162583752.49611923	212599809.0454088	157941898.60066625	192994967.28064957	234945956.37880683	200518233.41447127	119238484.15116866	221472845.382378	165124182.94723403	150210317.41647747	180773737.1387408	365240111.1407676	74413532.75051358	135190844.08957347	104450559.91204676	272937823.30826396	145080385.54929143	127961465.16389151	310136790.59077346	120547964.1348588
329954881.8268093	213488205.80590552	344361827.51088405	337162789.76759976	196804431.14312574	414039508.59394336	460323047.54155785	299100897.24321735	137679749.25744358	137017628.61195213	162583752.49611923	207162621.92114332	157941898.60066625	192994967.28064957	234945956.37880683	200518233.41447127	118607964.93042824	221472845.382378	165124182.94723403	150210317.41647747	180773737.1387408	365240111.1407676	74413532.75051358	135190844.08957347	104450559.91204676	272937823.30826396	145080385.54929143	127243127.23295245	310136790.59077346	120547964.1348588
327124113.4582029	109096699.95064986	344361827.51088405	337162789.76759976	196804431.14312574	414039508.59394336	460323047.54155785	299100897.24321735	135815544.02890354	137017628.61195213	162583752.49611923	185532069.5319202	157941898.60066625	191892035.4155463	234945956.37880683	200504972.83408153	118607964.93042824	220036222.82580382	165124182.94723403	148187479.16046962	175421951.94071418	309279736.0918302	74413532.75051358	135190844.08957347	95697306.24905653	272937823.30826396	144996001.91193664	126394752.75940602	310136790.59077346	120547964.1348588
327124113.4582029	109096699.95064986	344361827.51088405	332579762.1090933	196804431.14312574	404519341.2376698	460323047.54155785	299100897.24321735	133331286.0420235	134077403.2675685	162583752.49611923	185532069.5319202	157941898.60066625	191892035.4155463	159806532.39133972	200504972.83408153	118607964.93042824	220036222.82580382	165124182.94723403	146301518.7832842	175421951.94071418	306978434.5646351	73092517.20300615	135190844.08957347	93966177.71729684	272937823.30826396	141548976.32521987	125850843.53214698	310136790.59077346	120050443.88256727
293481009.85943353	109096699.95064986	344361827.51088405	330778451.2233365	196804431.14312574	404519341.2376698	460323047.54155785	299100897.24321735	133331286.0420235	134077403.2675685	162583752.49611923	185532069.5319202	157153448.99657398	191892035.4155463	159806532.39133972	200504972.83408153	114417221.3570469	220036222.82580382	163809100.8237222	146301518.7832842	175421951.94071418	306978434.5646351	72903072.2930867	134577305.39657348	93032253.4653286	271075292.48632693	139147785.61433217	101934701.77738091	310136790.59077346	120050443.88256727
293481009.85943353	109096699.95064986	344361827.51088405	330778451.2233365	107663246.95754376	363643829.778622	416473971.2227346	299100897.24321735	133331286.0420235	134077403.2675685	162583752.49611923	185532069.5319202	157153448.99657398	188937080.697183	159806532.39133972	200504972.83408153	112654149.18611577	220036222.82580382	163809100.8237222	146301518.7832842	175120893.4180952	306978434.5646351	70081536.6755549	134577305.39657348	93032253.4653286	271075292.48632693	139147785.61433217	101711940.53156285	310136790.59077346	120050443.88256727
293481009.85943353	109003862.0107753	327995392.65445304	330778451.2233365	107260019.94072327	363643829.778622	416473971.2227346	298868374.1070354	133331286.0420235	133975057.68522269	162583752.49611923	185532069.5319202	157153448.99657398	188937080.697183	159806532.39133972	200504972.83408153	112654149.18611577	220036222.82580382	163809100.8237222	146301518.7832842	150916946.061452	306978434.5646351	70081536.6755549	134577305.39657348	93032253.4653286	232740214.68507573	137843072.45867518	101711940.53156285	310136790.59077346	120050443.88256727
293481009.85943353	109003862.0107753	327995392.65445304	327847418.8465969	107260019.94072327	361558004.94313145	415749684.46624863	298137057.29415447	133331286.0420235	133975057.68522269	160155567.09111068	185532069.5319202	157153448.99657398	188937080.697183	155890418.85002127	200504972.83408153	112654149.18611577	220036222.82580382	163809100.8237222	146301518.7832842	150916946.061452	302738482.94409823	70081536.6755549	130660251.22882852	93032253.4653286	221251813.00202185	137843072.45867518	101137823.97262447	310136790.59077346	120050443.88256727
293481009.85943353	109003862.0107753	327995392.65445304	327847418.8465969	107260019.94072327	361558004.94313145	415749684.46624863	266155078.75956157	133331286.0420235	129936466.94276674	157552636.9477729	185532069.5319202	157153448.99657398	187895898.0980137	155890418.85002127	200504972.83408153	112654149.18611577	212835088.6024275	163809100.8237222	146301518.7832842	150916946.061452	302738482.94409823	70081536.6755549	130660251.22882852	93032253.4653286	183082858.02405795	135440790.27799606	101137823.97262447	310136790.59077346	120050443.88256727
274535920.6621027	106462753.5092059	327995392.65445304	327847418.8465969	103234004.4133518	361558004.94313145	415749684.46624863	264965306.30255175	133331286.0420235	129936466.94276674	157089710.68402585	185532069.5319202	157153448.99657398	187895898.0980137	155890418.85002127	199164390.604069	112654149.18611577	212112251.3368812	163809100.8237222	146301518.7832842	150916946.061452	269062652.13977206	70081536.6755549	130660251.22882852	93032253.4653286	183082858.02405795	135440790.27799606	101137823.97262447	310136790.59077346	120050443.88256727
274535920.6621027	106462753.5092059	280373059.6436931	326673093.8377682	103234004.4133518	361558004.94313145	415749684.46624863	264965306.30255175	107871993.98232906	129936466.94276674	157089710.68402585	185532069.5319202	153959126.41097972	187895898.0980137	155890418.85002127	199164390.604069	92824829.94396177	212112251.3368812	163809100.8237222	146301518.7832842	150916946.061452	269062652.13977206	70081536.6755549	124531678.594965	93032253.4653286	183082858.02405795	135440790.27799606	101137823.97262447	238009617.9875892	116192766.42055932
274535920.6621027	106462753.5092059	280373059.6436931	326673093.8377682	103234004.4133518	356149381.07099736	415749684.46624863	264965306.30255175	105342825.97565834	129936466.94276674	157089710.68402585	185532069.5319202	114390492.72244993	166472912.94649866	155890418.85002127	199164390.604069	92824829.94396177	212112251.3368812	161988549.20731345	146301518.7832842	150916946.061452	265431561.50475103	69151395.26927742	124531678.594965	93032253.4653286	183082858.02405795	135440790.27799606	101137823.97262447	238009617.9875892	116192766.42055932
274535920.6621027	106462753.5092059	280373059.6436931	323555240.6533039	103234004.4133518	356149381.07099736	415749684.46624863	264965306.30255175	102349234.90880792	129936466.94276674	157089710.68402585	185532069.5319202	114390492.72244993	166472912.94649866	155890418.85002127	199164390.604069	89913142.26515827	155728230.3777676	152953317.58528602	146301518.7832842	150771324.8392611	265431561.50475103	69151395.26927742	124531678.594965	93032253.4653286	179860317.32173318	135440790.27799606	101137823.97262447	238009617.9875892	116192766.42055932
274535920.6621027	106462753.5092059	280373059.6436931	320755662.9919165	103234004.4133518	354830295.1572722	415187330.97702384	264965306.30255175	101828390.45502847	90954411.09625614	157089710.68402585	185532069.5319202	114390492.72244993	165917689.43851286	155890418.85002127	199164390.604069	89913142.26515827	155728230.3777676	152872437.15831232	143661511.91746703	150771324.8392611	265431561.50475103	68532208.10291788	124531678.594965	93032253.4653286	179860317.32173318	135440790.27799606	101137823.97262447	238009617.9875892	116192766.42055932
272151582.5375589	106462753.5092059	266256657.5542231	320755662.9919165	103234004.4133518	354830295.1572722	408255708.07858586	264965306.30255175	101828390.45502847	90954411.09625614	157089710.68402585	109309571.2491873	114390492.72244993	165917689.43851286	142948484.9771315	167798955.85088837	89913142.26515827	155728230.3777676	152872437.15831232	80325402.04187644	144749061.02130854	265431561.50475103	68532208.10291788	124531678.594965	93032253.4653286	179860317.32173318	135440790.27799606	101137823.97262447	235431287.68463868	115804571.92908813
272151582.5375589	106462753.5092059	264910091.40690953	318465251.90720963	102298243.9855433	319967076.97794545	403964602.9486821	264965306.30255175	101828390.45502847	90845911.75478977	157089710.68402585	109309571.2491873	114055514.84454627	165917689.43851286	115562160.19385749	167798955.85088837	89913142.26515827	155728230.3777676	152872437.15831232	78289265.72142239	144749061.02130854	265431561.50475103	68532208.10291788	124531678.594965	93032253.4653286	179860317.32173318	135440790.27799606	101137823.97262447	235431287.68463868	115804571.92908813
272151582.5375589	106462753.5092059	264910091.40690953	313330762.30938715	102298243.9855433	319967076.97794545	403964602.9486821	264965306.30255175	101828390.45502847	90845911.75478977	157089710.68402585	109309571.2491873	114055514.84454627	165917689.43851286	115562160.19385749	167798955.85088837	89913142.26515827	155728230.3777676	152612215.66906342	78289265.72142239	144749061.02130854	265431561.50475103	68532208.10291788	124531678.594965	93032253.4653286	179860317.32173318	135440790.27799606	100007661.94668593	235431287.68463868	115804571.92908813
272151582.5375589	105643292.13831976	213742302.38028118	313330762.30938715	102298243.9855433	319967076.97794545	398533371.5877714	258892633.90029654	101828390.45502847	90845911.75478977	155168100.62673515	106962375.30131046	114055514.84454627	165917689.43851286	115562160.19385749	167798955.85088837	81502671.89588818	155728230.3777676	152612215.66906342	72921763.51967722	101655871.63633218	265431561.50475103	68264204.72035062	124376384.72917315	93032253.4653286	158848249.87523076	135440790.27799606	99865133.70693654	232834218.13368526	115804571.92908813
272151582.5375589	105643292.13831976	162409842.67560747	313330762.30938715	102298243.9855433	319967076.97794545	374290386.87194556	258892633.90029654	101828390.45502847	90845911.75478977	155168100.62673515	106962375.30131046	113767330.4577997	165917689.43851286	115562160.19385749	167798955.85088837	79149156.3546644	155728230.3777676	152612215.66906342	72921763.51967722	101655871.63633218	265431561.50475103	68264204.72035062	124376384.72917315	93032253.4653286	158848249.87523076	135440790.27799606	98745903.80909456	232834218.13368526	115804571.92908813
272151582.5375589	105643292.13831976	162198626.6538824	313330762.30938715	101331694.3246296	319967076.97794545	374290386.87194556	237586947.4868995	101828390.45502847	90845911.75478977	155168100.62673515	106962375.30131046	113767330.4577997	154493700.98907384	115562160.19385749	167321286.94807237	79149156.3546644	155728230.3777676	125154578.01435168	72921763.51967722	101655871.63633218	261238563.098391	68264204.72035062	124376384.72917315	79719874.26445644	158848249.87523076	135440790.27799606	98745903.80909456	232834218.13368526	115804571.92908813
218428418.90137598	105643292.13831976	162198626.6538824	292594024.3565045	101331694.3246296	319967076.97794545	346996830.86615866	237586947.4868995	101828390.45502847	90845911.75478977	155168100.62673515	105500245.28077395	113767330.4577997	154493700.98907384	115562160.19385749	167321286.94807237	73341278.81140544	155728230.3777676	111782355.50486459	72921763.51967722	100582729.14218853	261238563.098391	66763432.640223235	85426590.00684494	79719874.26445644	158848249.87523076	134918994.80670127	92831882.31538758	232834218.13368526	115804571.92908813
218428418.90137598	105643292.13831976	158340905.26763177	292123431.4969068	101331694.3246296	319967076.97794545	346996830.86615866	237586947.4868995	101828390.45502847	90845911.75478977	155168100.62673515	105500245.28077395	113767330.4577997	154195131.40998918	114797388.3819058	167321286.94807237	72655965.84373528	155728230.3777676	111782355.50486459	72921763.51967722	97682188.71144712	194278283.2874757	66763432.640223235	85426590.00684494	77837406.76140773	158848249.87523076	116144609.17165367	83097816.15814972	232834218.13368526	115804571.92908813
211375483.61241198	105615052.20983265	147975291.02992165	292123431.4969068	101331694.3246296	311743156.49719065	346996830.86615866	201693960.0119804	100824116.40099853	90845911.75478977	155168100.62673515	105500245.28077395	100547599.15474796	154195131.40998918	114797388.3819058	163398942.07578292	72655965.84373528	155728230.3777676	111782355.50486459	72921763.51967722	97682188.71144712	145112538.8812464	62908120.04107278	85426590.00684494	77837406.76140773	158848249.87523076	116144609.17165367	83097816.15814972	232834218.13368526	115804571.92908813
195210724.8142855	105615052.20983265	147975291.02992165	292123431.4969068	101331694.3246296	311743156.49719065	343185843.0706902	201693960.0119804	100649110.22748098	90845911.75478977	124829935.56196518	105500245.28077395	99884623.24699074	154195131.40998918	114797388.3819058	162819999.5386735	72655965.84373528	155728230.3777676	111782355.50486459	72921763.51967722	94327736.38977233	145112538.8812464	62908120.04107278	85426590.00684494	77837406.76140773	129195785.15238257	116144609.17165367	83097816.15814972	219837697.6376233	115804571.92908813
195210724.8142855	105615052.20983265	145820490.90338907	292123431.4969068	75277103.96575084	311743156.49719065	343185843.0706902	189455591.88815886	87413618.06628734	90845911.75478977	124829935.56196518	105500245.28077395	99884623.24699074	154195131.40998918	114797388.3819058	162819999.5386735	71417288.23160702	155728230.3777676	111782355.50486459	72921763.51967722	92586700.47457887	130320648.69566071	62908120.04107278	85426590.00684494	77837406.76140773	129195785.15238257	112758260.6168474	83097816.15814972	149856531.8993621	115804571.92908813
195210724.8142855	102912123.37279299	145150535.97627357	292123431.4969068	75277103.96575084	311743156.49719065	336206809.710084	189455591.88815886	87413618.06628734	90845911.75478977	123632971.457238	105500245.28077395	99884623.24699074	154195131.40998918	114797388.3819058	162819999.5386735	71417288.23160702	155728230.3777676	111782355.50486459	72921763.51967722	91120256.63872139	130320648.69566071	62908120.04107278	82346596.87399028	77837406.76140773	129195785.15238257	109854314.84302786	83097816.15814972	149856531.8993621	115804571.92908813
193658356.72143278	101472091.54492652	145150535.97627357	292123431.4969068	75277103.96575084	311743156.49719065	332502958.9704779	189455591.88815886	87413618.06628734	87911430.10139917	123632971.457238	105255970.60912757	71517724.86674665	149552996.1955733	114472099.89024122	161252972.54332906	66407708.59086325	155728230.3777676	111782355.50486459	71723137.99480191	91120256.63872139	118693994.65255779	62908120.04107278	82346596.87399028	77837406.76140773	129195785.15238257	109854314.84302786	83097816.15814972	148963136.45947927	115804571.92908813
193658356.72143278	92493328.06097424	144311182.825053	292123431.4969068	75277103.96575084	311743156.49719065	332502958.9704779	189455591.88815886	87413618.06628734	87911430.10139917	121423243.44046834	105255970.60912757	71517724.86674665	149552996.1955733	114472099.89024122	161252972.54332906	66407708.59086325	155728230.3777676	111782355.50486459	71723137.99480191	91120256.63872139	118693994.65255779	62908120.04107278	82346596.87399028	77837406.76140773	129195785.15238257	109744523.61563376	83097816.15814972	148963136.45947927	115804571.92908813
191171641.86811632	92088908.85052574	144311182.825053	285339589.68787354	75277103.96575084	311743156.49719065	322431303.70529854	189455591.88815886	87413618.06628734	87911430.10139917	121352695.46064332	105255970.60912757	68783272.99765104	144440523.66838172	112200808.61349112	160762584.6560242	66407708.59086325	155728230.3777676	86249532.33910772	71098136.04147674	89360324.40696119	100489769.93486996	62908120.04107278	82346596.87399028	77837406.76140773	129195785.15238257	109744523.61563376	83097816.15814972	148963136.45947927	115804571.92908813
191171641.86811632	91444258.3793843	140734261.35023835	285161041.0994891	75277103.96575084	311743156.49719065	321193244.0036257	189455591.88815886	84100112.40736437	87911430.10139917	121352695.46064332	104570195.03703989	68225958.24326584	144440523.66838172	112200808.61349112	157361272.51598865	66204393.57931292	155728230.3777676	86179885.77082066	71098136.04147674	89360324.40696119	100489769.93486996	62694194.21736401	82346596.87399028	77837406.76140773	129195785.15238257	109744523.61563376	83097816.15814972	148963136.45947927	115804571.92908813
191171641.86811632	88265788.27013688	140734261.35023835	279799113.88273054	75277103.96575084	311743156.49719065	321193244.0036257	187674729.93503165	84100112.40736437	87911430.10139917	121352695.46064332	104570195.03703989	68225958.24326584	137639836.95939007	108933563.80294465	157361272.51598865	66204393.57931292	155728230.3777676	86179885.77082066	71098136.04147674	89360324.40696119	100489769.93486996	62289940.3310725	82346596.87399028	77837406.76140773	128589579.6544071	109744523.61563376	83097816.15814972	147227204.3675233	114862571.48069018
191171641.86811632	88206076.35601136	139522659.47320348	202236097.64228767	68059858.00728697	311743156.49719065	318154482.97920996	187674729.93503165	84100112.40736437	87911430.10139917	121352695.46064332	104570195.03703989	64859445.62124328	109933897.20850629	108933563.80294465	157361272.51598865	59387734.10054299	155728230.3777676	64460495.02518982	69201895.83315998	89360324.40696119	100489769.93486996	62289940.3310725	82346596.87399028	77837406.76140773	128589579.6544071	109744523.61563376	83097816.15814972	147227204.3675233	111240379.55604143
191171641.86811632	88206076.35601136	139522659.47320348	202236097.64228767	68059858.00728697	311743156.49719065	318154482.97920996	187674729.93503165	84100112.40736437	87044913.9436379	121352695.46064332	83420342.61212398	64859445.62124328	109933897.20850629	108933563.80294465	157361272.51598865	59387734.10054299	155728230.3777676	64460495.02518982	69201895.83315998	80836034.66895427	100279515.56985411	49509755.87852913	81888945.69473803	77837406.76140773	91723163.9311073	109744523.61563376	83097816.15814972	147227204.3675233	111240379.55604143
127695215.88855909	88206076.35601136	139522659.47320348	202236097.64228767	68059858.00728697	198854192.01831016	318154482.97920996	187674729.93503165	84100112.40736437	87044913.9436379	121352695.46064332	79520188.36591461	64859445.62124328	98561824.35733809	108738903.91650303	153298689.58125138	59387734.10054299	147726543.77191392	64166780.165405534	56179714.86916983	80836034.66895427	76784247.35550162	48914067.005730405	81888945.69473803	77837406.76140773	91723163.9311073	109744523.61563376	69349615.75759049	147227204.3675233	110643280.29362439
127695215.88855909	88206076.35601136	139157499.22096404	200961930.0559892	68059858.00728697	185202926.88074577	318154482.97920996	182756943.57066613	83939413.09027798	85602103.11261474	112585692.68597458	79520188.36591461	62906185.51000844	98561824.35733809	106574343.61973885	153298689.58125138	58157968.4163915	147726543.77191392	64166780.165405534	56179714.86916983	80836034.66895427	76784247.35550162	48914067.005730405	81888945.69473803	77837406.76140773	91723163.9311073	109744523.61563376	69349615.75759049	147227204.3675233	110643280.29362439
127695215.88855909	88206076.35601136	139157499.22096404	200961930.0559892	68059858.00728697	185202926.88074577	318154482.97920996	180929623.61134052	83939413.09027798	85443049.34890062	112585692.68597458	79520188.36591461	62906185.51000844	98561824.35733809	89804195.95534454	153298689.58125138	58157968.4163915	147726543.77191392	62871520.03023997	56179714.86916983	80836034.66895427	75934248.70047909	48914067.005730405	81888945.69473803	77837406.76140773	91723163.9311073	109744523.61563376	45799773.49740828	147227204.3675233	110643280.29362439
126798781.77085471	88206076.35601136	139157499.22096404	200961930.0559892	68059858.00728697	183631604.10309148	312369825.534112	139477038.0570183	83097722.42595008	83863953.12926404	107514848.5226223	77107287.87124933	62213336.54009452	98561824.35733809	89804195.95534454	153298689.58125138	58157968.4163915	147726543.77191392	62871520.03023997	56179714.86916983	80836034.66895427	75767246.58807303	48914067.005730405	67213587.46935327	77837406.76140773	91723163.9311073	109744523.61563376	32690460.31119098	147227204.3675233	110643280.29362439
126798781.77085471	88206076.35601136	139157499.22096404	200961930.0559892	68059858.00728697	180790704.99617168	312369825.534112	139477038.0570183	79866056.52525613	72308253.38547207	107514848.5226223	77107287.87124933	62213336.54009452	98561824.35733809	89804195.95534454	103118352.65380825	50775566.740442485	147726543.77191392	62871520.03023997	56179714.86916983	80836034.66895427	75767246.58807303	48034545.60548262	67213587.46935327	77837406.76140773	91723163.9311073	109744523.61563376	32690460.31119098	147227204.3675233	110643280.29362439
126435419.0897782	75945443.53789525	138829143.97104207	200961930.0559892	68059858.00728697	180790704.99617168	312369825.534112	138596972.6304437	77955493.14712119	72308253.38547207	102248505.53551123	77107287.87124933	52307084.68097093	98561824.35733809	89804195.95534454	103118352.65380825	50775566.740442485	147726543.77191392	62365763.941427596	56179714.86916983	80836034.66895427	74255631.26987194	48034545.60548262	67213587.46935327	77837406.76140773	91723163.9311073	109744523.61563376	32690460.31119098	99798536.27911808	109590562.29755248
126435419.0897782	75945443.53789525	138829143.97104207	200961930.0559892	67636765.65904571	180790704.99617168	254842472.94484895	138596972.6304437	77955493.14712119	72308253.38547207	102248505.53551123	77107287.87124933	52307084.68097093	73211122.21452285	89804195.95534454	103118352.65380825	50775566.740442485	147726543.77191392	60645798.358041056	56179714.86916983	80836034.66895427	74255631.26987194	48034545.60548262	67213587.46935327	77837406.76140773	91723163.9311073	109744523.61563376	32690460.31119098	99623635.5197281	109561332.05714461
126435419.0897782	75945443.53789525	117876910.67511499	200961930.0559892	67636765.65904571	179872088.4643652	254842472.94484895	138120683.02918252	77955493.14712119	71608891.1116029	102248505.53551123	77107287.87124933	35259283.084557444	57799811.128316075	88719936.48280574	103118352.65380825	50775566.740442485	105678354.92679963	60645798.358041056	54486167.30950085	80836034.66895427	74255631.26987194	46764626.471453495	67213587.46935327	77837406.76140773	91723163.9311073	109744523.61563376	32690460.31119098	99071705.35872467	109561332.05714461
126435419.0897782	75945443.53789525	103096326.36783005	200961930.0559892	67636765.65904571	179872088.4643652	254842472.94484895	138120683.02918252	77955493.14712119	71608891.1116029	100839073.95673883	77107287.87124933	35259283.084557444	57799811.128316075	83062985.04853888	103118352.65380825	50772536.80393088	105678354.92679963	60645798.358041056	54486167.30950085	58628585.85360421	74255631.26987194	46300663.61378707	67002078.8933936	77837406.76140773	91723163.9311073	109500039.66705348	32690460.31119098	95141763.44843405	89154176.79591021
125977206.6327398	75945443.53789525	103096326.36783005	195626767.04002348	67636765.65904571	178018322.26484168	254842472.94484895	138120683.02918252	77955493.14712119	71608891.1116029	94575430.63029996	77107287.87124933	35259283.084557444	57345111.76168926	64582649.197903864	103118352.65380825	50772536.80393088	105678354.92679963	60645798.358041056	54486167.30950085	43281992.49311155	74255631.26987194	46300663.61378707	67002078.8933936	77422904.95287861	82185978.69640043	109500039.66705348	32690460.31119098	93910604.35540429	89078684.20962228
125977206.6327398	75945443.53789525	103096326.36783005	195626767.04002348	67636765.65904571	178018322.26484168	254842472.94484895	138120683.02918252	77955493.14712119	71608891.1116029	93680445.6459034	77107287.87124933	35259283.084557444	56731809.565244064	64582649.197903864	83458706.13522461	50252970.95040079	105678354.92679963	60645798.358041056	54486167.30950085	43281992.49311155	74255631.26987194	46300663.61378707	67002078.8933936	77422904.95287861	81791878.04001692	109500039.66705348	32690460.31119098	91492481.72959177	89078684.20962228
118615211.85289432	75945443.53789525	103096326.36783005	189708965.5038703	56118310.21646967	178018322.26484168	254842472.94484895	138120683.02918252	77955493.14712119	71608891.1116029	93680445.6459034	77107287.87124933	34800033.722007856	54859018.26055926	64421486.97160464	82285938.5313825	47159454.91287553	105678354.92679963	58747674.420587085	53194263.114001065	43281992.49311155	74255631.26987194	37079456.620635204	66003380.62667494	77422904.95287861	81791878.04001692	101793266.57115214	32690460.31119098	90606204.89794062	88752142.00763138
118615211.85289432	75670385.33538622	103096326.36783005	155521443.54267147	56118310.21646967	178018322.26484168	254842472.94484895	138120683.02918252	67228118.8245781	71608891.1116029	93680445.6459034	77107287.87124933	34800033.722007856	54859018.26055926	64129109.93865714	81951414.7660282	47159454.91287553	105678354.92679963	58747674.420587085	53194263.114001065	43281992.49311155	74255631.26987194	37079456.620635204	66003380.62667494	77422904.95287861	81791878.04001692	99229274.44054793	32316420.341526724	90606204.89794062	88752142.00763138
118615211.85289432	58679681.39041044	103096326.36783005	155521443.54267147	54605735.31138007	178018322.26484168	254553770.1814832	138120683.02918252	67228118.8245781	58939210.54046238	93680445.6459034	77107287.87124933	34410752.50354932	54859018.26055926	51360631.407113604	81951414.7660282	47159454.91287553	105678354.92679963	52906452.526533194	53194263.114001065	42087333.548752725	74255631.26987194	37079456.620635204	66003380.62667494	77422904.95287861	81791878.04001692	99229274.44054793	32316420.341526724	90606204.89794062	88752142.00763138
118615211.85289432	57783043.556872636	103096326.36783005	139827809.9420486	54605735.31138007	178018322.26484168	254553770.1814832	138120683.02918252	67228118.8245781	52223494.690961406	92430116.22855403	77107287.87124933	34410752.50354932	54859018.26055926	51360631.407113604	80331371.82041015	47159454.91287553	104833930.83276418	52906452.526533194	53194263.114001065	42087333.548752725	74037202.86608899	37079456.620635204	66003380.62667494	77422904.95287861	81791878.04001692	99179357.54698224	31747741.80889247	88086117.21907307	87494578.42631657
118615211.85289432	57182483.04602429	103096326.36783005	139827809.9420486	54605735.31138007	178018322.26484168	254553770.1814832	138120683.02918252	65910382.565008245	52223494.690961406	92430116.22855403	77107287.87124933	34410752.50354932	54859018.26055926	50733125.575958036	80331371.82041015	47159454.91287553	104833930.83276418	52906452.526533194	51499004.323383264	42087333.548752725	74037202.86608899	33708069.78994741	66003380.62667494	77422904.95287861	80452903.91591462	96271474.75688297	31747741.80889247	80241192.84770693	76558481.67653997
117585364.52057289	57182483.04602429	72363603.80159247	139583520.78492266	54605735.31138007	178018322.26484168	254553770.1814832	138120683.02918252	65011932.06908635	48044164.59694701	90397132.29211348	76442900.78559911	34410752.50354932	42941295.342711106	50733125.575958036	78823449.87086041	47159454.91287553	104833930.83276418	52906452.526533194	51499004.323383264	42087333.548752725	74037202.86608899	33708069.78994741	66003380.62667494	77422904.95287861	79022933.60472983	96271474.75688297	29511896.24831626	80241192.84770693	76558481.67653997
117339622.96071887	57182483.04602429	72363603.80159247	102617233.13113762	54605735.31138007	178018322.26484168	252290397.142482	114796647.38475819	65011932.06908635	47564993.463143505	90397132.29211348	75078893.62868753	33128347.236626364	42790871.81435365	50733125.575958036	78823449.87086041	47159454.91287553	104833930.83276418	52906452.526533194	51499004.323383264	41837291.465391256	74037202.86608899	33708069.78994741	66003380.62667494	77422904.95287861	79022933.60472983	95379309.82606897	26463738.473675538	79727010.2813293	76558481.67653997
93851510.01138309	55593506.034317724	72363603.80159247	101569769.02662574	54605735.31138007	178018322.26484168	252290397.142482	112005181.95939334	65011932.06908635	47564993.463143505	90397132.29211348	75078893.62868753	33128347.236626364	42790871.81435365	50733125.575958036	78823449.87086041	47159454.91287553	91211829.75676897	52906452.526533194	51499004.323383264	41837291.465391256	74005813.10504611	33143116.969645567	66003380.62667494	77422904.95287861	79022933.60472983	95379309.82606897	26463738.473675538	68279344.19502103	76558481.67653997
92781612.73877244	55593506.034317724	71960429.98689018	101569769.02662574	54605735.31138007	178018322.26484168	252290397.142482	112005181.95939334	65011932.06908635	38705815.75727214	69486152.116863	75078893.62868753	33128347.236626364	42790871.81435365	50733125.575958036	78823449.87086041	47159454.91287553	79609365.96663	52906452.526533194	51499004.323383264	41837291.465391256	74005813.10504611	33143116.969645567	66003380.62667494	77422904.95287861	78885554.82447253	95379309.82606897	26463738.473675538	67115933.9983472	76558481.67653997
91340044.30880424	54900792.23372443	71960429.98689018	101569769.02662574	53985022.57610757	178018322.26484168	252290397.142482	111092030.6898044	65011932.06908635	38705815.75727214	69486152.116863	73771431.22410657	33128347.236626364	42677437.84695509	50733125.575958036	77131587.00892407	47044991.21490607	79609365.96663	51768153.77637806	51499004.323383264	41837291.465391256	66004656.81286322	33143116.969645567	66003380.62667494	77422904.95287861	78885554.82447253	95379309.82606897	25346009.29896157	67115933.9983472	76558481.67653997
91340044.30880424	54900792.23372443	71960429.98689018	101569769.02662574	53985022.57610757	177344231.5453461	250721470.56516454	109951622.53348565	52227551.35716554	38705815.75727214	69486152.116863	73771431.22410657	32255440.64147994	37498524.51967447	50733125.575958036	77131587.00892407	47044991.21490607	79609365.96663	51768153.77637806	51054026.68214757	41137471.80755552	60476534.28582544	33143116.969645567	66003380.62667494	75564254.52510129	71904565.75635435	94039707.74802321	25113347.9711201	67115933.9983472	76558481.67653997
86714326.68627846	54900792.23372443	71960429.98689018	101569769.02662574	53985022.57610757	144934792.40934074	250721470.56516454	109951622.53348565	52227551.35716554	38705815.75727214	69486152.116863	73653814.29580194	32255440.64147994	37498524.51967447	50733125.575958036	76659435.86337374	47044991.21490607	79609365.96663	51768153.77637806	43087743.62655299	41137471.80755552	60476534.28582544	32471034.926381547	66003380.62667494	74089841.0628852	71904565.75635435	94039707.74802321	25113347.9711201	67115933.9983472	76558481.67653997
86714326.68627846	48761781.63889689	71960429.98689018	97608876.66131677	52909944.67453382	117387714.85637729	248547230.9651569	109951622.53348565	44843136.615687944	38705815.75727214	69486152.116863	73653814.29580194	32255440.64147994	37498524.51967447	50733125.575958036	76659435.86337374	47044991.21490607	79609365.96663	51128333.82006942	43087743.62655299	40376355.86668167	60476534.28582544	32471034.926381547	66003380.62667494	74036197.16213085	71904565.75635435	94039707.74802321	25113347.9711201	67115933.9983472	76558481.67653997
86714326.68627846	48761781.63889689	69035948.02753548	97608876.66131677	52909944.67453382	114777162.20913963	248547230.9651569	86942199.91327281	44843136.615687944	38705815.75727214	69486152.116863	72846331.03010459	28961723.070979103	37498524.51967447	50733125.575958036	76659435.86337374	47044991.21490607	79609365.96663	51128333.82006942	42532289.37327672	40376355.86668167	60476534.28582544	30922067.676000476	66003380.62667494	74036197.16213085	71904565.75635435	94039707.74802321	25113347.9711201	67115933.9983472	76558481.67653997
86714326.68627846	48761781.63889689	69035948.02753548	80862036.18316412	52909944.67453382	114777162.20913963	248547230.9651569	86086757.76040757	43562963.89460386	37338742.06103872	68387598.78672904	72846331.03010459	28528312.954453923	37455378.96988619	50733125.575958036	75535208.42882185	47044991.21490607	79609365.96663	51094082.77340415	42532289.37327672	40376355.86668167	60476534.28582544	30922067.676000476	66003380.62667494	74036197.16213085	71904565.75635435	93337763.80342293	25113347.9711201	67115933.9983472	76558481.67653997
86714326.68627846	48761781.63889689	69035948.02753548	80211965.23050372	32757817.045788955	114027170.77314591	248547230.9651569	86086757.76040757	43562963.89460386	37338742.06103872	68387598.78672904	72846331.03010459	28528312.954453923	37455378.96988619	50499894.9771145	74931349.75019477	47044991.21490607	79609365.96663	51082055.849962614	42532289.37327672	40259065.47603938	60476534.28582544	30922067.676000476	44355080.38683291	72826384.74413905	71904565.75635435	93337763.80342293	22746513.28569293	67115933.9983472	76558481.67653997
74777177.63144095	48761781.63889689	68272786.17649569	72555595.40389107	32551383.80434198	114027170.77314591	248547230.9651569	86086757.76040757	43562963.89460386	35794577.10274073	68387598.78672904	70393431.90455145	28528312.954453923	37455378.96988619	50499894.9771145	74931349.75019477	47044991.21490607	79609365.96663	51082055.849962614	42532289.37327672	40259065.47603938	60476534.28582544	27260860.723462783	44355080.38683291	72826384.74413905	71904565.75635435	93337763.80342293	22746513.28569293	66390834.920640945	76558481.67653997
74777177.63144095	29570781.03133422	68272786.17649569	72555595.40389107	31768952.6587421	114027170.77314591	180965939.35858643	84873670.33321369	43562963.89460386	30723459.38994098	68387598.78672904	65988420.04972589	28528312.954453923	37455378.96988619	50325320.665455036	74931349.75019477	47044991.21490607	79609365.96663	51082055.849962614	42532289.37327672	40259065.47603938	60476534.28582544	26830452.814939898	44355080.38683291	71689480.99753429	71904565.75635435	93337763.80342293	22746513.28569293	66390834.920640945	74232774.48143989
74584452.08238685	29570781.03133422	68272786.17649569	70233343.39734486	28512804.93287634	112536070.9962707	180965939.35858643	84873670.33321369	43562963.89460386	30433499.26272353	68387598.78672904	65916326.74741225	22897020.46855703	36576556.895590395	44572302.24224181	74931349.75019477	47044991.21490607	75369920.93845163	51082055.849962614	41777747.14874942	40259065.47603938	60476534.28582544	26830452.814939898	43355338.965172105	71689480.99753429	71904565.75635435	93337763.80342293	22746513.28569293	63991148.53337828	74232774.48143989
73322028.43629785	29570781.03133422	68272786.17649569	69282509.68939903	28512804.93287634	112536070.9962707	180965939.35858643	84873670.33321369	43562963.89460386	30433499.26272353	65889264.92481266	65376238.20998263	22897020.46855703	36576556.895590395	44572302.24224181	59003017.11681972	43160812.11400821	75369920.93845163	51082055.849962614	41777747.14874942	40033123.69166211	60476534.28582544	26406754.06285507	42828827.38381145	69670491.12844539	71904565.75635435	84828888.88179438	22238930.498182576	63991148.53337828	50820971.89472152
73322028.43629785	29570781.03133422	58750550.511741094	69282509.68939903	28512804.93287634	109746935.37979539	178014489.51824996	84873670.33321369	39085209.18157335	30433499.26272353	58205669.22169151	64613008.18929109	22272457.672754165	36576556.895590395	44314048.44056845	59003017.11681972	42276477.30026234	75369920.93845163	50153864.994321235	32598295.08299134	40033123.69166211	60476534.28582544	26406754.06285507	42828827.38381145	69670491.12844539	60670459.01889754	84828888.88179438	22238930.498182576	63991148.53337828	50820971.89472152
73322028.43629785	29570781.03133422	58750550.511741094	69282509.68939903	28512804.93287634	109746935.37979539	174722434.58201763	83618770.46933092	39085209.18157335	30433499.26272353	58205669.22169151	64482624.67390673	22272457.672754165	36576556.895590395	44314048.44056845	59003017.11681972	38697428.38664971	75369920.93845163	50153864.994321235	32541104.51431915	40033123.69166211	60476534.28582544	24772653.607364357	42657257.62555557	69670491.12844539	60670459.01889754	84828888.88179438	22238930.498182576	63991148.53337828	50820971.89472152
73322028.43629785	29570781.03133422	58750550.511741094	69282509.68939903	28512804.93287634	108665564.2303593	174722434.58201763	76289924.71862474	39085209.18157335	30185270.931541383	57758220.5379494	64482624.67390673	22272457.672754165	33858958.786712185	44314048.44056845	59003017.11681972	38697428.38664971	75369920.93845163	50153864.994321235	32541104.51431915	40033123.69166211	59686178.083268724	22557554.276886214	42657257.62555557	69670491.12844539	59356071.075192615	84828888.88179438	22238930.498182576	63991148.53337828	50820971.89472152
73322028.43629785	29334898.102380674	58750550.511741094	69094680.85628024	28512804.93287634	108665564.2303593	170674471.95053455	76289924.71862474	39085209.18157335	30185270.931541383	57758220.5379494	64482624.67390673	22272457.672754165	33442298.535159703	44314048.44056845	59003017.11681972	38697428.38664971	60923129.94491198	50153864.994321235	32541104.51431915	40033123.69166211	59686178.083268724	22557554.276886214	42657257.62555557	69670491.12844539	58961796.60476599	82627492.40106624	21882976.526455365	63991148.53337828	50820971.89472152
73322028.43629785	22586131.83824915	58750550.511741094	69094680.85628024	28512804.93287634	108665564.2303593	170674471.95053455	72835787.96212189	39085209.18157335	29076155.561596606	57758220.5379494	64399442.69563013	22272457.672754165	32879432.844164602	43768073.12417336	54076796.98353644	38697428.38664971	60923129.94491198	49486225.219153	32541104.51431915	39958947.6241189	59686178.083268724	22557554.276886214	42657257.62555557	67846248.82522197	58961796.60476599	82627492.40106624	21869657.085955985	63991148.53337828	49039393.423059486
73322028.43629785	22586131.83824915	58750550.511741094	69094680.85628024	28512804.93287634	108665564.2303593	159376287.3526434	72835787.96212189	37905679.66806712	28282321.76205277	57758220.5379494	64399442.69563013	22272457.672754165	32879432.844164602	43768073.12417336	54076796.98353644	36110391.62151036	60016656.545813195	49486225.219153	31700919.237469297	39958947.6241189	59686178.083268724	22557554.276886214	42657257.62555557	67846248.82522197	58387392.349311315	82627492.40106624	21789817.618542403	63991148.53337828	49039393.423059486
73322028.43629785	22586131.83824915	58750550.511741094	68507106.9717167	28512804.93287634	108665564.2303593	159376287.3526434	72835787.96212189	22672632.30908818	28089197.754923113	57758220.5379494	62137623.99214478	22272457.672754165	32879432.844164602	43675168.7998069	54076796.98353644	25466690.582427926	60016656.545813195	49486225.219153	31700919.237469297	39958947.6241189	59686178.083268724	22225091.6012555	42657257.62555557	67846248.82522197	58255728.17014792	82627492.40106624	21789817.618542403	63898735.35141625	48842512.3427242
73322028.43629785	22586131.83824915	58750550.511741094	67586850.1170476	28502031.052386533	108665564.2303593	155765095.83131063	71085976.49499913	22462412.72568685	28089197.754923113	57758220.5379494	57485250.72491061	22272457.672754165	32804884.853516042	43675168.7998069	54076796.98353644	25466690.582427926	60016656.545813195	49415768.11096498	31396114.10148459	39958947.6241189	59686178.083268724	22225091.6012555	42657257.62555557	51113928.515688404	53049067.7927276	59566252.56875791	21400870.13190465	63898735.35141625	47695986.23844893
72800259.66745858	22586131.83824915	58203573.01752373	67586850.1170476	28502031.052386533	107989474.42395669	155765095.83131063	70844696.78999402	22462412.72568685	28089197.754923113	56390049.80585558	42221298.16118932	22272457.672754165	32804884.853516042	43675168.7998069	54076796.98353644	25466690.582427926	60016656.545813195	49415768.11096498	31040369.450530842	39958947.6241189	59686178.083268724	21288797.211733732	42657257.62555557	51113928.515688404	53049067.7927276	59566252.56875791	21400870.13190465	45032082.87484107	47695986.23844893
59478114.00927813	22586131.83824915	58203573.01752373	67586850.1170476	28237556.50457251	107989474.42395669	155765095.83131063	69990766.20696692	22462412.72568685	28089197.754923113	56390049.80585558	42221298.16118932	22232122.740549937	32180216.1360607	43675168.7998069	54076796.98353644	25373261.20649669	60016656.545813195	48996463.57970498	29523772.363712855	39218914.00604211	59686178.083268724	21211091.837499216	42657257.62555557	50848283.324447386	53049067.7927276	59566252.56875791	20881729.297540206	45032082.87484107	47695986.23844893
59443350.32061898	22586131.83824915	58203573.01752373	63639529.896050476	28237556.50457251	107989474.42395669	154441416.37738368	69990766.20696692	22462412.72568685	21075549.997234687	56390049.80585558	41419210.34151499	22232122.740549937	32180216.1360607	43675168.7998069	54076796.98353644	25243725.132078666	60016656.545813195	48996463.57970498	28986089.575469766	39218914.00604211	59686178.083268724	20020343.207545657	42576339.73660668	50848283.324447386	53049067.7927276	59566252.56875791	20881729.297540206	45032082.87484107	34011492.91422348
59443350.32061898	22586131.83824915	54733317.48467537	63639529.896050476	28237556.50457251	107989474.42395669	154441416.37738368	69990766.20696692	22462412.72568685	21075549.997234687	49737592.25218278	39242587.89273383	22208435.274540834	32180216.1360607	43675168.7998069	54035236.73394836	25243725.132078666	60016656.545813195	48996463.57970498	28295012.88965333	39218914.00604211	59686178.083268724	19733152.580517698	42576339.73660668	48592329.756554596	53049067.7927276	59473114.59532646	20793940.17027411	44917602.950202525	34011492.91422348
59171137.04288327	22586131.83824915	54733317.48467537	63639529.896050476	27843479.074552123	107989474.42395669	153680955.57567242	69990766.20696692	22389313.87385568	21075549.997234687	49737592.25218278	39242587.89273383	22208435.274540834	32180216.1360607	43675168.7998069	54035236.73394836	25243725.132078666	60016656.545813195	48996463.57970498	25981511.673418425	39218914.00604211	59686178.083268724	19733152.580517698	42576339.73660668	48592329.756554596	53049067.7927276	58714542.909096636	20793940.17027411	44917602.950202525	34011492.91422348
59171137.04288327	22586131.83824915	53620249.47928964	63639529.896050476	22722125.07000303	107989474.42395669	153680955.57567242	69990766.20696692	22389313.87385568	21075549.997234687	49695799.69434943	36102649.25105313	22208435.274540834	32113562.40835384	43675168.7998069	54035236.73394836	25243725.132078666	60016656.545813195	48996463.57970498	25981511.673418425	39073676.336260885	59686178.083268724	14731798.56580531	42576339.73660668	48530599.04370724	53049067.7927276	58029656.477543704	20793940.17027411	44579608.06346526	34011492.91422348
59171137.04288327	22112993.227485713	53620249.47928964	63639529.896050476	22669749.88167723	78036897.5128846	153680955.57567242	69990766.20696692	22389313.87385568	21075549.997234687	49695799.69434943	36102649.25105313	22208435.274540834	32113562.40835384	36443777.128313884	54035236.73394836	25243725.132078666	60016656.545813195	43256024.375525825	25867947.238367032	39073676.336260885	59686178.083268724	14047580.465973511	42576339.73660668	48530599.04370724	53049067.7927276	57068747.27424392	19312442.884005617	44579608.06346526	34011492.91422348
59171137.04288327	22112993.227485713	53620249.47928964	63639529.896050476	22362130.378327545	77612191.9270014	153680955.57567242	69990766.20696692	22389313.87385568	20781421.59534585	49695799.69434943	28712875.54865464	22157301.88258144	32113562.40835384	36443777.128313884	54035236.73394836	25243725.132078666	60016656.545813195	43256024.375525825	25867947.238367032	39073676.336260885	59686178.083268724	14047580.465973511	42235602.68464037	48530599.04370724	49704999.434190445	57068747.27424392	19312442.884005617	44317419.654986784	28306531.31384917
58817642.9029111	22112993.227485713	53620249.47928964	63639529.896050476	22362130.378327545	77612191.9270014	153680955.57567242	69990766.20696692	22389313.87385568	20781421.59534585	49694340.59998594	28712875.54865464	22157301.88258144	32113562.40835384	36079022.052795164	54035236.73394836	25243725.132078666	59313586.657551415	43256024.375525825	25867947.238367032	39073676.336260885	59686178.083268724	14047580.465973511	42235602.68464037	48530599.04370724	46428082.90660894	56879015.29564842	18971982.031009592	43793564.210988574	28306531.31384917
58817642.9029111	22112993.227485713	53620249.47928964	56493458.68484571	22127540.307324167	77612191.9270014	153680955.57567242	69990766.20696692	22389313.87385568	20781421.59534585	45380505.22887536	28712875.54865464	20502114.4905296	32113562.40835384	36079022.052795164	54035236.73394836	25243725.132078666	59313586.657551415	43256024.375525825	25755651.915881734	39073676.336260885	59529313.284551755	13684601.026761461	41700308.81912841	48530599.04370724	46428082.90660894	52262688.84270638	18971982.031009592	43793564.210988574	28306531.31384917
58817642.9029111	22112993.227485713	42947528.53827942	56493458.68484571	22127540.307324167	77612191.9270014	153680955.57567242	69990766.20696692	22389313.87385568	20513267.025266174	45380505.22887536	28292290.300379414	20502114.4905296	32113562.40835384	36079022.052795164	54035236.73394836	25243725.132078666	59313586.657551415	42667507.42650351	25755651.915881734	39073676.336260885	59529313.284551755	13675045.487535749	40840239.90090128	47896267.22048121	46428082.90660894	52262688.84270638	18683296.81247363	43793564.210988574	28306531.31384917
58817642.9029111	22112993.227485713	42241262.98830059	56493458.68484571	21155585.08102486	77612191.9270014	153134993.8060948	69990766.20696692	22389313.87385568	20513267.025266174	44981573.30420147	28292290.300379414	17053487.566152718	32113562.40835384	36079022.052795164	54035236.73394836	25243725.132078666	54901073.860579796	42667507.42650351	25755651.915881734	39073676.336260885	56073201.82637512	13620343.515213232	40840239.90090128	47896267.22048121	46428082.90660894	52262688.84270638	18030594.993137844	43793564.210988574	28306531.31384917
58817642.9029111	21374321.441084765	42241262.98830059	56493458.68484571	20638545.5232271	77612191.9270014	153134993.8060948	69990766.20696692	22389313.87385568	20513267.025266174	44981573.30420147	28004541.653522253	16921073.69566745	32113562.40835384	36079022.052795164	53597924.23430773	25243725.132078666	54667089.15407692	22836100.668417625	25494956.92853478	39073676.336260885	55670890.440304466	13620343.515213232	40840239.90090128	47896267.22048121	46428082.90660894	52262688.84270638	18030594.993137844	43793564.210988574	27772199.190220308
57583715.10766509	21374321.441084765	31710500.39480258	56493458.68484571	20638545.5232271	77612191.9270014	153134993.8060948	69990766.20696692	22389313.87385568	20513267.025266174	44981573.30420147	28004541.653522253	16867089.757699415	32113562.40835384	36079022.052795164	53597924.23430773	24989275.504918743	54667089.15407692	22836100.668417625	25494956.92853478	39073676.336260885	55670890.440304466	13620343.515213232	25040104.216083262	47896267.22048121	46428082.90660894	52262688.84270638	14821558.04841416	43793564.210988574	20863752.2657357
57497619.32484282	21374321.441084765	31710500.39480258	56493458.68484571	20388854.200437114	74174214.14241487	153134993.8060948	69990766.20696692	22389313.87385568	20247723.098623965	44981573.30420147	28004541.653522253	16785399.929641373	32113562.40835384	35574752.98369998	53597924.23430773	18518521.545515787	54667089.15407692	22836100.668417625	23293002.37766012	39073676.336260885	47057790.84781591	13620343.515213232	25040104.216083262	47896267.22048121	45402455.136916995	35077260.57836997	14821558.04841416	43024470.26588209	20863752.2657357
39114020.569620766	21374321.441084765	31710500.39480258	56256253.26653036	19515834.22169792	74127282.03842874	153134993.8060948	69446259.43156144	22389313.87385568	19289465.20051757	44085450.339454785	27909567.001151893	16480055.025740987	32033040.494702987	35574752.98369998	53597924.23430773	18358773.325683586	54667089.15407692	22836100.668417625	23293002.37766012	37388142.77580047	47057790.84781591	13620343.515213232	25040104.216083262	47896267.22048121	45402455.136916995	35077260.57836997	14821558.04841416	43024470.26588209	20863752.2657357
39114020.569620766	21374321.441084765	31710500.39480258	56256253.26653036	19395663.468643866	74127282.03842874	153134993.8060948	69074427.18692505	19462101.551899366	19289465.20051757	44085450.339454785	27909567.001151893	16480055.025740987	32033040.494702987	35574752.98369998	53597924.23430773	18358773.325683586	54667089.15407692	22790485.73881533	23293002.37766012	33774094.062342085	47057790.84781591	13620343.515213232	25040104.216083262	47532943.26535537	45402455.136916995	35077260.57836997	14821558.04841416	43024470.26588209	20691924.314713646
39114020.569620766	21342754.44534569	31710500.39480258	56256253.26653036	19395663.468643866	74127282.03842874	142202374.82250664	69074427.18692505	19462101.551899366	19289465.20051757	44085450.339454785	27909567.001151893	14779910.140374377	32033040.494702987	35574752.98369998	53597924.23430773	18358773.325683586	54667089.15407692	22790485.73881533	23293002.37766012	33774094.062342085	42964807.908634774	13620343.515213232	25040104.216083262	47532943.26535537	45402455.136916995	35077260.57836997	14821558.04841416	41229057.94955194	20691924.314713646
39114020.569620766	21342754.44534569	31323363.18633497	56256253.26653036	13950497.149115473	68391226.14033484	117550556.8103869	69074427.18692505	19462101.551899366	19289465.20051757	43405087.91422009	27909567.001151893	14779910.140374377	31397908.350710828	35452172.06874087	53597924.23430773	18358773.325683586	54667089.15407692	22527640.03035189	23293002.37766012	33774094.062342085	42964807.908634774	13620343.515213232	25040104.216083262	47532943.26535537	45402455.136916995	34847701.59195627	14821558.04841416	40877170.93187237	20691924.314713646
39114020.569620766	21342754.44534569	31323363.18633497	56256253.26653036	13446419.440926366	68391226.14033484	117550556.8103869	69074427.18692505	19462101.551899366	19289465.20051757	43405087.91422009	27909567.001151893	11161063.593144396	24172408.58801303	35452172.06874087	53597924.23430773	18358773.325683586	54667089.15407692	22527640.03035189	23293002.37766012	33568554.68284942	42964807.908634774	13620343.515213232	24907714.464283794	47532943.26535537	45402455.136916995	34847701.59195627	14629503.984799888	40877170.93187237	20691924.314713646
39114020.569620766	21342754.44534569	31112326.1722364	56256253.26653036	13446419.440926366	68391226.14033484	117550556.8103869	62992019.08863626	19462101.551899366	19102237.87363538	43036075.20679566	27773028.042894	11125520.26668684	24172408.58801303	35452172.06874087	53597924.23430773	18358773.325683586	54667089.15407692	22286433.832299992	23012860.293855455	33443622.503829874	42964807.908634774	13620343.515213232	24907714.464283794	47532943.26535537	45402455.136916995	34847701.59195627	14622177.72121851	40877170.93187237	20691924.314713646
39114020.569620766	21342754.44534569	31112326.1722364	55446834.55130065	13446419.440926366	68391226.14033484	117550556.8103869	62992019.08863626	19462101.551899366	19102237.87363538	43036075.20679566	27773028.042894	11125520.26668684	24149323.92512856	35122604.27827817	31721757.6453352	18358773.325683586	54394805.95609364	22286433.832299992	23012860.293855455	33443622.503829874	42964807.908634774	13479733.01894276	24907714.464283794	47532943.26535537	45402455.136916995	34847701.59195627	14622177.72121851	40877170.93187237	20642743.103832822
39114020.569620766	21342754.44534569	31112326.1722364	49088876.73129494	13367280.59952346	68391226.14033484	117550556.8103869	62992019.08863626	19462101.551899366	19102237.87363538	43036075.20679566	27773028.042894	11125520.26668684	24149323.92512856	35054606.987119585	31721757.6453352	18052321.27643082	54394805.95609364	22286433.832299992	23012860.293855455	33443622.503829874	42964807.908634774	13479733.01894276	24756337.71253413	47532943.26535537	45402455.136916995	34830835.94715801	10108834.78139877	40353698.80332641	20642743.103832822
39114020.569620766	21342754.44534569	31112326.1722364	48304383.105959795	13367280.59952346	67288526.8594687	116471130.28699087	35609140.91913829	19462101.551899366	19102237.87363538	43036075.20679566	27773028.042894	11125520.26668684	24149323.92512856	35054606.987119585	31721757.6453352	18052321.27643082	53593131.13847089	22286433.832299992	23012860.293855455	33443622.503829874	42964807.908634774	13479733.01894276	24756337.71253413	47532943.26535537	34640070.64285148	34041938.852564745	10108834.78139877	40337869.940492	20642743.103832822
39114020.569620766	21195956.514644288	31112326.1722364	34156778.28590818	13367280.59952346	66169156.65787174	113980475.08061598	35600871.97691288	19301230.195846766	19102237.87363538	40784551.54345786	27773028.042894	11097263.360174324	18030374.656770177	35054606.987119585	31721757.6453352	18052321.27643082	53483350.866998084	22286433.832299992	22875517.68647034	31611102.849036515	42964807.908634774	13479733.01894276	24756337.71253413	47532943.26535537	25787827.68287133	34041938.852564745	10108834.78139877	40337869.940492	20642743.103832822
38756132.14580787	20717742.54345701	30842707.083450288	34156778.28590818	13288156.379882	66169156.65787174	113980475.08061598	32575924.514523875	19301230.195846766	18849125.39751994	34331829.69720554	20781920.25785805	11097263.360174324	18030374.656770177	35054606.987119585	31721757.6453352	18052321.27643082	53483350.866998084	22286433.832299992	22875517.68647034	27035349.91337084	42375719.5682946	13479733.01894276	24756337.71253413	44613226.488034755	25787827.68287133	33686814.89868863	10108834.78139877	40337869.940492	20374281.92287075
38393230.0702556	20717742.54345701	30501848.313749447	34156778.28590818	13288156.379882	66169156.65787174	113980475.08061598	32459493.155997053	19301230.195846766	18849125.39751994	34331829.69720554	20781920.25785805	11014600.86898261	18030374.656770177	35054606.987119585	25670713.286410127	18052321.27643082	53483350.866998084	22286433.832299992	22875517.68647034	27035349.91337084	42375719.5682946	13479733.01894276	19805944.392723147	44613226.488034755	25787827.68287133	33686814.89868863	10108834.78139877	40337869.940492	20374281.92287075
32373287.02060539	19382935.71914737	30501848.313749447	34156778.28590818	12630407.993747817	66169156.65787174	107292998.3726593	32459493.155997053	19301230.195846766	18678120.151124563	34331829.69720554	19325105.88315738	11014600.86898261	18030374.656770177	34561234.20332574	25670713.286410127	18052321.27643082	53483350.866998084	22275516.245875027	22875517.68647034	27035349.91337084	42375719.5682946	13479733.01894276	19805944.392723147	41776980.98924401	19821667.397607725	32354574.607183248	8382820.3544262145	40337869.940492	20374281.92287075
32373287.02060539	17174636.22670595	30500973.26055504	34121208.008708894	12593822.897328863	66169156.65787174	93492604.31487815	32147104.5808195	19301230.195846766	18678120.151124563	34331829.69720554	14502722.565849593	10785578.226253774	18030374.656770177	34561234.20332574	25491917.209482204	17791960.860007167	49535564.91112895	22275516.245875027	21876844.606004585	27035349.91337084	42099043.687233105	13479733.01894276	19805944.392723147	41776980.98924401	19821667.397607725	29691954.956322674	8382820.3544262145	40246234.88387371	20286406.486863554
32373287.02060539	17174636.22670595	25927520.846322976	34121208.008708894	12522895.497318763	47175495.398526765	93492604.31487815	32147104.5808195	19301230.195846766	18306520.368482564	33887720.358361095	14502722.565849593	10785578.226253774	18030374.656770177	34561234.20332574	25491917.209482204	17791960.860007167	49535564.91112895	22275516.245875027	13554213.924695143	27035349.91337084	42099043.687233105	13207879.99635399	19705845.869316444	41776980.98924401	16985847.928984087	25510973.803803552	8382820.3544262145	35017804.58122147	20286406.486863554
32373287.02060539	16882662.37196837	25741696.298380397	29773004.414371453	12522895.497318763	46931467.20762557	93492604.31487815	32147104.5808195	19301230.195846766	18221868.791387614	33887720.358361095	14153689.948866734	10785578.226253774	18030374.656770177	34561234.20332574	25491917.209482204	17791960.860007167	49317524.238831475	22275516.245875027	13248635.864687439	26847850.83587741	31618286.55699716	13207879.99635399	19705845.869316444	41776980.98924401	16985847.928984087	24938364.478919506	8382820.3544262145	35017804.58122147	20286406.486863554
32373287.02060539	16804845.192558907	25741696.298380397	29773004.414371453	12522895.497318763	39638539.6585379	93492604.31487815	32147104.5808195	19301230.195846766	18076437.21556393	33849287.62228737	14153689.948866734	10785578.226253774	18030374.656770177	34561234.20332574	25491917.209482204	17791960.860007167	49016836.44881607	22275516.245875027	13187111.36397042	24181048.843855586	31618286.55699716	13207879.99635399	19320247.162995026	33312187.452096425	16820099.609015394	24938364.478919506	8382820.3544262145	30514793.709334668	20282694.832001977
31097539.847728223	15537323.942128588	25741696.298380397	29580035.558915075	12522895.497318763	39638539.6585379	90721413.49186714	31442665.93389259	18894910.924780447	18076437.21556393	33849287.62228737	14153689.948866734	10735639.750826376	18030374.656770177	34561234.20332574	25491917.209482204	17791960.860007167	49016836.44881607	22275516.245875027	13140771.313323315	24181048.843855586	31618286.55699716	13207879.99635399	19320247.162995026	32745375.57070748	16710506.8255805	24471560.019986354	8382820.3544262145	30514793.709334668	20282694.832001977
31097539.847728223	15537323.942128588	25741696.298380397	29580035.558915075	12215456.681391187	38611655.111503676	85841249.97359668	31442665.93389259	18894910.924780447	18076437.21556393	32195300.040992435	14153689.948866734	10735639.750826376	18030374.656770177	34561234.20332574	25199688.64119787	17387485.787758987	49016836.44881607	22275516.245875027	13023516.763093483	21745523.97453934	31618286.55699716	13184560.917735534	19281063.420477103	32057598.044546846	16710506.8255805	24471560.019986354	8382820.3544262145	30514793.709334668	20282694.832001977
31097539.847728223	15383919.516064435	25741696.298380397	29454230.793234847	11857853.815560304	38170813.60680928	85841249.97359668	31442665.93389259	18894910.924780447	18047235.097150616	32195300.040992435	14153689.948866734	10321581.107639922	18030374.656770177	34561234.20332574	25199688.64119787	17387485.787758987	49016836.44881607	22275516.245875027	13023516.763093483	18440083.68937608	31618286.55699716	13184560.917735534	19281063.420477103	32057598.044546846	16710506.8255805	24471560.019986354	8382820.3544262145	30514793.709334668	20282694.832001977
31097539.847728223	15383919.516064435	25741696.298380397	29454230.793234847	11857853.815560304	37536668.45671031	85841249.97359668	31442665.93389259	18894910.924780447	18047235.097150616	32195300.040992435	14153689.948866734	10107204.758580701	18030374.656770177	34561234.20332574	25199688.64119787	17387485.787758987	49016836.44881607	22275516.245875027	13023516.763093483	18352563.618846957	31618286.55699716	13184560.917735534	19281063.420477103	32057598.044546846	16535370.604258358	23192000.574376304	8376426.624227224	30007614.442861035	20178526.41410512
31097539.847728223	15034201.683024084	25741696.298380397	29454230.793234847	7509018.585342839	37536668.45671031	85841249.97359668	31442665.93389259	18894910.924780447	18047235.097150616	32195300.040992435	13924390.81114368	10107204.758580701	17940821.61789689	34561234.20332574	25199688.64119787	17387485.787758987	48762331.273604535	22275516.245875027	13023516.763093483	18339552.59179473	31618286.55699716	13184560.917735534	19096409.719587896	32021239.767915346	16535370.604258358	23192000.574376304	7859145.20076146	30007614.442861035	19821644.975323025
31097539.847728223	15034201.683024084	25741696.298380397	29454230.793234847	7509018.585342839	37536668.45671031	85841249.97359668	31442665.93389259	18793127.505322594	18047235.097150616	32195300.040992435	13572143.580061032	10107204.758580701	14846886.862360572	34561234.20332574	25199688.64119787	17387485.787758987	48762331.273604535	22275516.245875027	13023516.763093483	18335312.997643255	31618286.55699716	13184560.917735534	18865755.642953314	31044372.14008691	16535370.604258358	23192000.574376304	7859145.20076146	30007614.442861035	19038234.219132524
31097539.847728223	15034201.683024084	25741696.298380397	29454230.793234847	7509018.585342839	37509516.87745932	85841249.97359668	31442665.93389259	18793127.505322594	18047235.097150616	32195300.040992435	13493271.563054865	10107204.758580701	14651341.28180837	29499555.880113505	25199688.64119787	17212466.874517523	48434823.72107024	22275516.245875027	13023516.763093483	18335312.997643255	31551259.74068804	13184560.917735534	18685272.086344086	31044372.14008691	16535370.604258358	23192000.574376304	7859145.20076146	30007614.442861035	19038234.219132524
31097539.847728223	15034201.683024084	25741696.298380397	29454230.793234847	7509018.585342839	34871037.36967467	85841249.97359668	31442665.93389259	18793127.505322594	18006136.764396787	31950638.222071856	13261045.617456356	10107204.758580701	14651341.28180837	29499555.880113505	25199688.64119787	17212466.874517523	48434823.72107024	22275516.245875027	11597662.2728851	18335312.997643255	31551259.74068804	13184560.917735534	18685272.086344086	31044372.14008691	16535370.604258358	23192000.574376304	7859145.20076146	24705529.577445235	19038234.219132524
30703065.81130729	15034201.683024084	25741696.298380397	26205645.974411294	7054165.078954913	30831065.246455327	84471922.06591761	31442665.93389259	18793127.505322594	18006136.764396787	31950638.222071856	10562366.98648862	10107204.758580701	14651341.28180837	29499555.880113505	25199688.64119787	17212466.874517523	44364624.222510695	22275516.245875027	11597662.2728851	18230294.107719384	31551259.74068804	13184560.917735534	18235368.489614893	30737530.38917653	16535370.604258358	23192000.574376304	7859145.20076146	24705529.577445235	19038234.219132524
30703065.81130729	14935517.823733939	25667110.744218078	26024687.237658937	6994650.871226619	30831065.246455327	84471922.06591761	30696244.321935978	18213631.785311036	18006136.764396787	31950638.222071856	10562366.98648862	10107204.758580701	14651341.28180837	29235331.711316302	25199688.64119787	17212466.874517523	44364624.222510695	21013988.87355395	11597662.2728851	18209508.27732737	31537382.257149264	13184560.917735534	18235368.489614893	19514771.652387522	12800183.684863448	23039150.684868775	7859145.20076146	24705529.577445235	19038234.219132524
30561144.509624895	14935517.823733939	25667110.744218078	26024687.237658937	6994650.871226619	30831065.246455327	84471922.06591761	24617095.812723227	14095037.651773239	18006136.764396787	31950638.222071856	10562366.98648862	10107204.758580701	13609405.745914496	28182639.917608753	25199688.64119787	17212466.874517523	44364624.222510695	21013988.87355395	11488677.58428216	18209508.27732737	31537382.257149264	13184560.917735534	18235368.489614893	19491216.92383257	12800183.684863448	22881802.316257887	7492057.361999313	24705529.577445235	19038234.219132524
30561144.509624895	14935517.823733939	25405485.844835654	26024687.237658937	6994650.871226619	30831065.246455327	84471922.06591761	24498391.011439875	14095037.651773239	17806113.57114471	31950638.222071856	10562366.98648862	10107204.758580701	13452362.322771192	28182639.917608753	25199688.64119787	17212466.874517523	44364624.222510695	21013988.87355395	11038819.312160756	18209508.27732737	24010398.401329786	13184560.917735534	18158846.334089868	19491216.92383257	12726936.900818922	22881802.316257887	7492057.361999313	24705529.577445235	19038234.219132524
30561144.509624895	14935517.823733939	24747844.668693792	26024687.237658937	6994650.871226619	30831065.246455327	84471922.06591761	24289629.59535852	13741135.229683025	17806113.57114471	31915540.726478226	10562366.98648862	10107204.758580701	13452362.322771192	27895390.581204217	25199688.64119787	17212466.874517523	44364624.222510695	21013988.87355395	11038819.312160756	18209508.27732737	24010398.401329786	13184560.917735534	18158846.334089868	19491216.92383257	12726936.900818922	22881802.316257887	7492057.361999313	23376722.113526467	18832512.574868355
30561144.509624895	14934665.028364945	24747844.668693792	26024687.237658937	5844592.943912778	30831065.246455327	84471922.06591761	24289629.59535852	13741135.229683025	17806113.57114471	31915540.726478226	10562366.98648862	8948395.582395324	13452362.322771192	27895390.581204217	25199688.64119787	17212466.874517523	44364624.222510695	19820134.637434065	9681599.354874365	18209508.27732737	24010398.401329786	13184560.917735534	18158846.334089868	19491216.92383257	12726936.900818922	22881802.316257887	7492057.361999313	23376722.113526467	18584235.224065866
30561144.509624895	14934665.028364945	24747844.668693792	26024687.237658937	5844592.943912778	30831065.246455327	84471922.06591761	22075769.65551035	13413084.94012977	17806113.57114471	31915540.726478226	10562366.98648862	8948395.582395324	13452362.322771192	27895390.581204217	25199688.64119787	17212466.874517523	44364624.222510695	19820134.637434065	9681599.354874365	18209508.27732737	24010398.401329786	13184560.917735534	17686575.73869235	18716320.886900578	12637558.255365366	22881802.316257887	7492057.361999313	23376722.113526467	18584235.224065866
30561144.509624895	14755718.082251105	24747844.668693792	26024687.237658937	5844592.943912778	30831065.246455327	84471922.06591761	22075769.65551035	13413084.94012977	17806113.57114471	31741636.626638375	10562366.98648862	8948395.582395324	13262051.36727213	27895390.581204217	25199688.64119787	14143779.184829604	44364624.222510695	16659998.327393245	9620188.191640459	18209508.27732737	24010398.401329786	13184560.917735534	17686575.73869235	18716320.886900578	11942900.20836032	22566360.153122116	6978642.616768732	22772183.202477876	18584235.224065866
30561144.509624895	14755718.082251105	24588580.146489523	26024687.237658937	5844592.943912778	30831065.246455327	72582463.26934129	22075769.65551035	13413084.94012977	16272598.335100776	21325028.917010628	10562366.98648862	8948395.582395324	13262051.36727213	27895390.581204217	22179983.199806858	14143779.184829604	40091783.288640454	16659998.327393245	9612466.979504898	18209508.27732737	24010398.401329786	12957534.538775675	17686575.73869235	18405880.80120708	11942900.20836032	22566360.153122116	6894821.56095758	22772183.202477876	18584235.224065866
28205877.30995014	14739041.492762495	24524334.779135913	26024687.237658937	5844592.943912778	30587422.576521274	72582463.26934129	22075769.65551035	13413084.94012977	16272598.335100776	21325028.917010628	10514894.59527644	8904241.769866297	12955457.118404774	27887124.918851938	22179983.199806858	14143779.184829604	39942608.49386558	16659998.327393245	9501050.25380304	18209508.27732737	24010398.401329786	12957534.538775675	14857201.431624241	18405880.80120708	11942900.20836032	22511731.819558863	6894821.56095758	22772183.202477876	18584235.224065866
28205877.30995014	9009863.214380268	24384241.755713914	26024687.237658937	5844592.943912778	30587422.576521274	72582463.26934129	22075769.65551035	13400095.010255331	16018575.639649892	16428145.369495478	10514894.59527644	8904241.769866297	12955457.118404774	27298379.023092274	22179983.199806858	14143779.184829604	39942608.49386558	16497462.91905263	9501050.25380304	18209508.27732737	21933388.62153403	12957534.538775675	12226576.616380563	18088762.62153689	11942900.20836032	18901649.502282057	6894821.56095758	22584600.525044743	18584235.224065866
28107988.662880816	9009863.214380268	21794997.92854174	26024687.237658937	5844592.943912778	29966138.276896793	72226521.32788396	22075769.65551035	13400095.010255331	15940803.846601052	16021928.843894431	10514894.59527644	8886936.54133155	9264869.44402421	27298379.023092274	22179983.199806858	14143779.184829604	39661655.89678534	16376002.444493236	9501050.25380304	18209508.27732737	21933388.62153403	12605326.562487984	11754120.162156919	17648732.88815544	11808465.406171327	16121329.102870803	6818870.664978996	22584600.525044743	17353183.795008726
28107988.662880816	9009863.214380268	21794997.92854174	26024687.237658937	5844592.943912778	29966138.276896793	72226521.32788396	22075769.65551035	13400095.010255331	14958200.0416636	16021928.843894431	10514894.59527644	7051172.52330469	9264869.44402421	27298379.023092274	22179983.199806858	14143779.184829604	39645257.00231846	16049102.08555208	9190975.249791147	18209508.27732737	21933388.62153403	12605326.562487984	11754120.162156919	17648732.88815544	11718700.328690337	16121329.102870803	6818870.664978996	22584600.525044743	17353183.795008726
28042801.24284378	9009863.214380268	21794997.92854174	25577564.32455541	5844592.943912778	29966138.276896793	72226521.32788396	19237577.4895745	12638699.646577748	14738924.902690558	16021928.843894431	10514894.59527644	7051172.52330469	9264869.44402421	27298379.023092274	22179983.199806858	14143779.184829604	39645257.00231846	16049102.08555208	9190975.249791147	18209508.27732737	21933388.62153403	8140837.898188813	11754120.162156919	17467874.45276721	11718700.328690337	16121329.102870803	6807498.989775864	22035172.797471706	17353183.795008726
28042801.24284378	9009863.214380268	21794997.92854174	25577564.32455541	5219575.429237129	29841030.297297664	72226521.32788396	19237577.4895745	12638699.646577748	14738924.902690558	13264566.66111661	10514894.59527644	7051172.52330469	9264869.44402421	27298379.023092274	22179983.199806858	14143779.184829604	39645257.00231846	16049102.08555208	9190975.249791147	18209508.27732737	21616303.417829927	8140837.898188813	11121824.165061815	16565500.855266001	11718700.328690337	16121329.102870803	6807498.989775864	18312962.861063626	17353183.795008726
27765499.253197428	8853871.381661426	21794997.92854174	25577564.32455541	5219575.429237129	29841030.297297664	71057010.93582375	13796171.37610864	12638699.646577748	14731102.791456815	13264566.66111661	10469175.873761296	5167567.930362051	9264869.44402421	27298379.023092274	21979301.786623657	14143779.184829604	39396176.84712329	15759537.896927968	9190975.249791147	18209508.27732737	21616303.417829927	8140837.898188813	11098439.277426744	16565500.855266001	11718700.328690337	16097016.560343197	6807498.989775864	15570777.834810136	17353183.795008726
27765499.253197428	8853871.381661426	21794997.92854174	25577564.32455541	5219575.429237129	29538388.134185858	71057010.93582375	13796171.37610864	12638699.646577748	14731102.791456815	13264566.66111661	10469175.873761296	5061056.082454368	7479482.9876777325	27298379.023092274	21979301.786623657	14143779.184829604	39396176.84712329	15667695.096216986	9190975.249791147	18127680.558976516	21616303.417829927	8140837.898188813	11098439.277426744	16565500.855266001	8692812.883575939	16097016.560343197	6807498.989775864	15570777.834810136	17353183.795008726
22809859.331824064	8755221.242229186	21794997.92854174	25226727.4790529	4957971.322778708	29314758.56636051	71057010.93582375	13725876.472937223	12476867.483680487	14731102.791456815	13264566.66111661	10219670.538574005	5061056.082454368	7479482.9876777325	27164289.056528572	21979301.786623657	12441581.097680686	39396176.84712329	15667695.096216986	9112041.405574402	14976459.98136261	21616303.417829927	8140837.898188813	10854910.36098553	16117906.358024742	8692812.883575939	16097016.560343197	6807498.989775864	15496981.542856216	17340900.825917337
20989464.205578867	8755221.242229186	21666324.892381303	25226727.4790529	4957971.322778708	29314758.56636051	70876052.09163697	12553140.458179565	12476867.483680487	14731102.791456815	13264566.66111661	10219670.538574005	5061056.082454368	7479482.9876777325	26807795.984644137	14797478.846206773	12441581.097680686	39388847.143861555	15667695.096216986	9112041.405574402	14976459.98136261	21616303.417829927	8140837.898188813	10854910.36098553	16117906.358024742	8692812.883575939	16097016.560343197	6807498.989775864	15496981.542856216	17340900.825917337
20989464.205578867	8755221.242229186	21666324.892381303	25226727.4790529	4938410.236550902	29246263.675991703	70876052.09163697	12553140.458179565	12476867.483680487	14731102.791456815	13097250.396114247	10219670.538574005	5061056.082454368	7391378.1076466385	22442835.875520106	14797478.846206773	12441581.097680686	39388847.143861555	15626525.735120518	9112041.405574402	14782770.80304212	15252722.714564057	7999265.867715533	10802006.023049314	16117906.358024742	8692812.883575939	16075607.096526224	6807498.989775864	15496981.542856216	16972724.0059807
20861517.952309687	8755221.242229186	21666324.892381303	25089333.948472016	4938410.236550902	29246263.675991703	61132878.69965047	12531059.945548244	12476867.483680487	14731102.791456815	13097250.396114247	10219670.538574005	5061056.082454368	7391378.1076466385	22442835.875520106	14729306.160448233	12397023.492012598	38620882.807802655	15626525.735120518	9112041.405574402	14782770.80304212	15252722.714564057	7999265.867715533	10802006.023049314	16117906.358024742	8692812.883575939	16075607.096526224	6807498.989775864	15496981.542856216	16972724.0059807
20858653.33444955	8755221.242229186	21106968.551383182	25089333.948472016	4938410.236550902	29246263.675991703	61132878.69965047	11869479.938575126	12476867.483680487	14721392.70986923	13097250.396114247	10219670.538574005	5060057.3627916975	7391378.1076466385	22442835.875520106	14729306.160448233	12397023.492012598	38620882.807802655	15539630.760762665	9024452.776366778	14782770.80304212	13090638.915599022	7999265.867715533	10802006.023049314	16117906.358024742	8692812.883575939	16075607.096526224	6587866.49495402	15429923.634338273	16972724.0059807
20858653.33444955	8755221.242229186	21106968.551383182	25000775.10243291	4938410.236550902	29246263.675991703	61132878.69965047	11869479.938575126	12476867.483680487	14608334.12952851	13097250.396114247	10219670.538574005	5060057.3627916975	7391378.1076466385	22341377.520287395	14729306.160448233	12234387.632271048	38620882.807802655	14726042.085285382	8879920.274905404	14782770.80304212	13090638.915599022	7999265.867715533	10802006.023049314	12926761.523728441	8692812.883575939	16075607.096526224	6587866.49495402	15429923.634338273	12709524.104656557
20750182.17272173	8401462.116726149	21106968.551383182	25000775.10243291	4938410.236550902	29246263.675991703	61132878.69965047	11869479.938575126	12476867.483680487	14608334.12952851	13097250.396114247	10141777.838841349	5060057.3627916975	7391378.1076466385	22341377.520287395	14729306.160448233	12234387.632271048	37506415.2848126	14726042.085285382	8879920.274905404	14782770.80304212	13090638.915599022	7999265.867715533	10802006.023049314	12926761.523728441	8255004.923833579	13841618.54979909	6587866.49495402	15429923.634338273	12680335.334834155
20750182.17272173	8401462.116726149	19465458.540660277	25000775.10243291	4938410.236550902	28730696.630684007	61132878.69965047	11869479.938575126	12476867.483680487	14467082.909019176	13097250.396114247	10141777.838841349	5060057.3627916975	7391378.1076466385	22341377.520287395	14729306.160448233	12234387.632271048	37506415.2848126	14574637.688386757	8879920.274905404	14782770.80304212	13090638.915599022	7999265.867715533	10802006.023049314	12926761.523728441	8255004.923833579	13841618.54979909	6018492.746683511	15429923.634338273	12680335.334834155
19891677.728198227	8401462.116726149	19465458.540660277	20054415.416943185	4086727.428897049	28556712.65561989	61132878.69965047	11693962.36956329	12425218.895030258	14298729.067073071	13097250.396114247	10141777.838841349	5060057.3627916975	7150794.439874758	22334698.63763038	14729306.160448233	12234387.632271048	37506415.2848126	14574637.688386757	8879920.274905404	14782770.80304212	13090638.915599022	7999265.867715533	10802006.023049314	12926761.523728441	8255004.923833579	13841618.54979909	6018492.746683511	15429923.634338273	12680335.334834155
19891677.728198227	8401462.116726149	19465458.540660277	19849265.736763373	4086727.428897049	28556712.65561989	61132878.69965047	10672059.311272083	12425218.895030258	13275658.117507175	13081075.014523214	10141777.838841349	5060057.3627916975	7150794.439874758	22203912.760960456	14605511.60026401	12234387.632271048	37506415.2848126	14574637.688386757	8879920.274905404	14782770.80304212	13090638.915599022	7999265.867715533	9644369.44889538	12926761.523728441	8255004.923833579	13187979.930685196	5100985.610437132	15429923.634338273	12569900.080791438
19891677.728198227	8401462.116726149	19465458.540660277	19849265.736763373	4062608.472244339	28556712.65561989	59034419.2441928	10310703.938931603	12425218.895030258	11373458.929594453	13081075.014523214	9637048.155621383	5048013.8269971255	7082708.726772927	20701495.048285153	14605511.60026401	12234387.632271048	37506415.2848126	14574637.688386757	6558740.675648703	14782770.80304212	13045076.1503627	7999265.867715533	9582904.812328616	10902259.570476333	8255004.923833579	13187979.930685196	5069682.845123992	14906970.235468114	12569900.080791438
19891677.728198227	8401462.116726149	19465458.540660277	19849265.736763373	4062608.472244339	28556712.65561989	59034419.2441928	10310703.938931603	12425218.895030258	11373458.929594453	12931131.482836178	6696812.487728072	4123578.650906279	7082708.726772927	20701495.048285153	14605511.60026401	11218935.01984237	37506415.2848126	12882477.41831853	6558740.675648703	14782770.80304212	13045076.1503627	7999265.867715533	9582904.812328616	10902259.570476333	8255004.923833579	13111472.915788079	4986966.967082906	14906970.235468114	12569900.080791438
19891677.728198227	8401462.116726149	19465458.540660277	19849265.736763373	3993653.0799402636	28556712.65561989	59034419.2441928	10310703.938931603	12425218.895030258	11373458.929594453	12854416.22971701	6696812.487728072	4078600.328117755	7082708.726772927	20701495.048285153	14359723.340241427	11083725.960801445	36037884.88201604	12882477.41831853	6558740.675648703	14782770.80304212	13045076.1503627	7999265.867715533	9485868.397153756	10902259.570476333	8255004.923833579	10059735.040571716	4986966.967082906	14906970.235468114	12500033.45816893
19891677.728198227	8339116.12395151	15524143.628693419	19832940.449769683	3993653.0799402636	23704373.2932043	59034419.2441928	10310703.938931603	12425218.895030258	11373458.929594453	12854416.22971701	6690766.529312618	4078600.328117755	7082708.726772927	20701495.048285153	14359723.340241427	11083725.960801445	36037884.88201604	12882477.41831853	6558740.675648703	14782770.80304212	13045076.1503627	7989474.880185737	9485868.397153756	10902259.570476333	8255004.923833579	10059735.040571716	4986966.967082906	14906970.235468114	12500033.45816893
17122893.054597765	8339116.12395151	15524143.628693419	19832940.449769683	3993653.0799402636	23704373.2932043	58655409.48259341	10310703.938931603	10642986.438150864	11373458.929594453	10991795.719238833	6690766.529312618	4078600.328117755	6803573.596359707	20701495.048285153	14309455.402332852	11083725.960801445	36037884.88201604	12854690.67974082	6558740.675648703	14782770.80304212	13045076.1503627	7986590.686151881	9485868.397153756	10902259.570476333	8043612.981853154	10055580.626103366	4986966.967082906	14906970.235468114	12500033.45816893
17122893.054597765	8339116.12395151	15365115.86496429	19832940.449769683	3993653.0799402636	23704373.2932043	58655409.48259341	10115704.189950058	10642986.438150864	10998633.135957344	10991795.719238833	5128833.264937915	4078600.328117755	6803573.596359707	20652326.32269012	14180799.942802526	9690571.273597887	36037884.88201604	12854690.67974082	6558740.675648703	14782770.80304212	13045076.1503627	7986590.686151881	9376217.518802734	10786060.035400346	8043612.981853154	9945047.286140157	4984527.013985267	14906970.235468114	12209841.3209804
17053195.947697494	8339116.12395151	15365115.86496429	19737470.560846582	3993653.0799402636	23640935.409950428	58030079.89973109	10115704.189950058	10642986.438150864	10998633.135957344	10991795.719238833	5128833.264937915	4078600.328117755	6803573.596359707	17477128.712542173	13766481.861657562	9664146.314164754	35880957.02175071	10430186.98992568	6558740.675648703	13891203.922128998	13045076.1503627	7171244.418625984	9376217.518802734	10786060.035400346	8043612.981853154	9945047.286140157	4984527.013985267	14906970.235468114	10815802.528631382
17053195.947697494	8339116.12395151	13031504.075599981	19737470.560846582	3993653.0799402636	23640935.409950428	58030079.89973109	10115704.189950058	10642986.438150864	10998633.135957344	10991795.719238833	5128833.264937915	4078600.328117755	5466169.427971484	17477128.712542173	13766481.861657562	9638764.761236422	35880957.02175071	10392823.851233657	6558740.675648703	13891203.922128998	12913789.35967264	7171244.418625984	9376217.518802734	10786060.035400346	8043612.981853154	9945047.286140157	4984527.013985267	14851874.578829255	10815802.528631382
17053195.947697494	8339116.12395151	13031504.075599981	19737470.560846582	3993653.0799402636	23640935.409950428	58030079.89973109	10115704.189950058	10403670.886780566	10998633.135957344	10991795.719238833	5128833.264937915	4078600.328117755	5466169.427971484	17477128.712542173	13766481.861657562	9480295.980342342	35880957.02175071	10329663.2448861	6558740.675648703	13891203.922128998	12764420.956919689	7146890.048756981	9284276.674851429	10726058.759268602	8043612.981853154	9945047.286140157	4984527.013985267	14851874.578829255	10815802.528631382
16857631.250872165	8339116.12395151	10613373.266811155	19444467.541487575	2553742.3470018576	23640935.409950428	57935117.13399302	10115704.189950058	10127133.384153506	10998633.135957344	10991795.719238833	5128833.264937915	2835906.052428985	5336004.3883028	17477128.712542173	13766481.861657562	9480295.980342342	33731310.32974409	10329663.2448861	6558740.675648703	13891203.922128998	7037190.998438874	7146890.048756981	7690798.835175952	9616336.610950315	8043612.981853154	9889753.086566724	4776088.372913765	13661325.69119034	10604374.342250902
16857631.250872165	8339116.12395151	10613373.266811155	19444467.541487575	2553742.3470018576	19326835.99414855	57935117.13399302	10115704.189950058	10127133.384153506	10521487.495624483	10792689.953440461	5128833.264937915	2835906.052428985	5289135.332071316	16714281.24426144	13730013.626766745	9480295.980342342	33731310.32974409	10310592.336762136	6558740.675648703	13891203.922128998	7037190.998438874	7120727.208081329	7690798.835175952	9584944.019997658	8043612.981853154	9889753.086566724	4776088.372913765	13661325.69119034	10604374.342250902
14978213.394779554	8274451.635785063	10613373.266811155	19444467.541487575	2518110.6744830892	19326835.99414855	57454447.074570805	10115704.189950058	9849358.787736718	10381403.46990493	10792689.953440461	5128833.264937915	2302752.178562482	5289135.332071316	16714281.24426144	13730013.626766745	9480295.980342342	30750201.89999046	10310592.336762136	6558740.675648703	13891203.922128998	7033922.019184106	7120727.208081329	7549352.044611237	9584944.019997658	8043612.981853154	9889753.086566724	4776088.372913765	13661325.69119034	10604374.342250902
14978213.394779554	8274451.635785063	10613373.266811155	18683929.574054416	2518110.6744830892	19326835.99414855	57454447.074570805	10024266.253094167	9792806.93364725	10381403.46990493	10792689.953440461	5128833.264937915	2302752.178562482	5289135.332071316	16714281.24426144	13730013.626766745	9180778.839846548	27756116.91826074	10310592.336762136	6558740.675648703	13831705.915096264	7033922.019184106	7120727.208081329	7488123.0242202915	9043078.084460039	8043612.981853154	9889753.086566724	4776088.372913765	13021194.344686659	10604374.342250902
14733217.934104575	8155743.137410258	10613373.266811155	16871108.852417614	2518110.6744830892	19326835.99414855	57454447.074570805	10024266.253094167	9608507.422255402	10381403.46990493	10792689.953440461	5128833.264937915	2298806.1865896685	5289135.332071316	16714281.24426144	13730013.626766745	9180778.839846548	27702944.13432027	10310592.336762136	6558740.675648703	13831705.915096264	7033922.019184106	7120727.208081329	7488123.0242202915	9043078.084460039	8043612.981853154	9889753.086566724	4776088.372913765	8956246.458007364	10497924.062188193
14405701.948451156	8155743.137410258	10605587.523995468	14772415.651824988	2500188.81444753	19320005.98967821	57454447.074570805	10024266.253094167	9608507.422255402	10306460.610056745	10792689.953440461	4465479.404379412	2298806.1865896685	4906028.894950568	16650362.547683474	13730013.626766745	9180778.839846548	27702944.13432027	10310592.336762136	6555796.762447603	13139495.637931187	6925981.127264694	7120727.208081329	7441159.62247414	9043078.084460039	7966045.21622317	9816686.050673345	4776088.372913765	8956246.458007364	10497924.062188193
14405701.948451156	8126159.085962677	10294912.65808347	14772415.651824988	2204605.043734848	19320005.98967821	57454447.074570805	10024266.253094167	9608507.422255402	10306460.610056745	10792689.953440461	4465479.404379412	2298806.1865896685	4906028.894950568	16650362.547683474	13686774.068272566	9180778.839846548	27702944.13432027	9492014.23559439	6555796.762447603	13139495.637931187	6925981.127264694	7082483.960243079	7441159.62247414	8150568.260838585	7966045.21622317	9778056.480734777	4776088.372913765	8699276.957052372	8842425.647435525
14405701.948451156	8126159.085962677	10294912.65808347	14772415.651824988	1954924.1071727907	19209220.193051763	57454447.074570805	10024266.253094167	9608507.422255402	10058520.715126412	10792689.953440461	4465479.404379412	2298806.1865896685	4906028.894950568	16392349.883682728	13323046.863852462	9133728.09004953	27702944.13432027	9413427.165289493	6555796.762447603	13139495.637931187	6925981.127264694	7082483.960243079	7441159.62247414	8002281.393419571	7933335.01116159	9310840.520745967	4686863.094703631	8699276.957052372	8842425.647435525
14405701.948451156	8116592.185087797	10294912.65808347	14286922.449094672	1954924.1071727907	19209220.193051763	56881583.39925394	10013585.901819514	9608507.422255402	10058520.715126412	10792689.953440461	4465479.404379412	2298806.1865896685	4906028.894950568	16392349.883682728	13323046.863852462	9133728.09004953	27702944.13432027	9376392.00952332	6555796.762447603	10039370.478903914	6801861.808116946	7082483.960243079	7441159.62247414	8002281.393419571	7675848.639218535	9310840.520745967	4686863.094703631	8699276.957052372	8826673.613215303
14340984.875726113	8065564.781226965	10294912.65808347	12979084.739926213	1954924.1071727907	19209220.193051763	56881583.39925394	10013585.901819514	9608507.422255402	10058520.715126412	10792689.953440461	4465479.404379412	2273655.1538095516	4906028.894950568	16392349.883682728	13323046.863852462	9133728.09004953	27702944.13432027	8266237.694807351	6555796.762447603	10039370.478903914	6801861.808116946	7029895.871570567	7441159.62247414	8002281.393419571	7675848.639218535	9302032.836923962	4667895.691510777	8699276.957052372	8826673.613215303
14340984.875726113	8065564.781226965	10294912.65808347	12947494.6149468	1870029.6975778756	19209220.193051763	56750043.345579825	10013585.901819514	9546512.853437616	9768338.247167956	10688470.622644994	4465479.404379412	2273655.1538095516	4906028.894950568	16392349.883682728	9190074.450405078	9133728.09004953	27702944.13432027	8266237.694807351	6555796.762447603	10039370.478903914	6363266.166617409	7029895.871570567	7441159.62247414	8002281.393419571	7675848.639218535	8960307.877727177	4661512.57986834	8699276.957052372	8826673.613215303
14340984.875726113	8065564.781226965	10294912.65808347	12944364.521768883	1870029.6975778756	16569860.002956843	55887888.03006275	8771837.598847318	9546512.853437616	9768338.247167956	10688470.622644994	4465479.404379412	2273655.1538095516	4883174.163812726	16392349.883682728	9172742.485442152	9133728.09004953	27702944.13432027	8266237.694807351	6506653.926098766	10039370.478903914	6363266.166617409	7029895.871570567	7392693.001435798	7289422.0043661855	6735577.58653886	8960307.877727177	3203646.324808858	8699276.957052372	8826673.613215303
14340984.875726113	8065564.781226965	10294912.65808347	12944364.521768883	1870029.6975778756	16569860.002956843	53271255.11718605	8771837.598847318	9546512.853437616	9768338.247167956	10679867.325422421	4429615.9494042955	2261827.4404993267	4883174.163812726	16392349.883682728	9172742.485442152	8683910.772703126	27420291.460651275	8266237.694807351	6506653.926098766	10039370.478903914	6325676.728085053	7029895.871570567	7392693.001435798	7289422.0043661855	6735577.58653886	7375857.92600938	3165101.871877637	8699276.957052372	8401800.43190893
14340984.875726113	8065564.781226965	10294912.65808347	12944364.521768883	1841707.568500197	16569860.002956843	47426633.60505368	8707036.040764915	9272718.998101685	9768338.247167956	9689754.99517897	4429615.9494042955	2261827.4404993267	4715342.841307456	15463964.844239105	9092362.055019263	8683910.772703126	27420291.460651275	6184011.340190283	6424849.978591342	9154317.419724453	5819105.188269029	6965709.030782165	5276309.373808178	7289422.0043661855	6735577.58653886	7354452.416646256	3165101.871877637	8699276.957052372	8401800.43190893
14340984.875726113	8065564.781226965	10294912.65808347	12602604.290252198	1841707.568500197	16569860.002956843	47426633.60505368	8707036.040764915	9272718.998101685	9768338.247167956	9561824.973198917	4429615.9494042955	2237593.550019028	4715342.841307456	14569633.278297836	9092362.055019263	8456377.555230562	27420291.460651275	6116780.112352051	5391266.468593774	9154317.419724453	5819105.188269029	6965709.030782165	5276309.373808178	7289422.0043661855	6619293.338383262	7354452.416646256	3165101.871877637	8682168.675995052	8401800.43190893
14340984.875726113	5983730.229921546	10294912.65808347	12602604.290252198	1841707.568500197	16518634.34052142	47426633.60505368	8707036.040764915	9272718.998101685	9768338.247167956	9561824.973198917	4403008.382104514	2237593.550019028	4715342.841307456	14569633.278297836	9092362.055019263	8456377.555230562	27420291.460651275	6116780.112352051	5391266.468593774	9154317.419724453	5819105.188269029	6965709.030782165	5276309.373808178	7289422.0043661855	6619293.338383262	7086806.555748804	3165101.871877637	8562024.706209943	8401800.43190893
14340984.875726113	5983730.229921546	10294912.65808347	12602604.290252198	1841707.568500197	16478206.869149162	44198541.886671975	8707036.040764915	9250488.981279971	9696646.02746725	7241423.609050007	4403008.382104514	2224333.379707375	4715342.841307456	14322614.873231819	9092362.055019263	6957632.044696269	27402727.19557618	6003943.515739271	5331541.166415731	9154317.419724453	5819105.188269029	6965709.030782165	5276309.373808178	7289422.0043661855	5462430.975116115	7086806.555748804	3165101.871877637	8530327.989229878	8401800.43190893
14181540.28203349	5983730.229921546	10016306.556795802	12602604.290252198	1841707.568500197	15453713.80265682	44198541.886671975	8707036.040764915	7991957.556895835	9696646.02746725	7241423.609050007	4403008.382104514	2224333.379707375	4715342.841307456	14176631.505302057	9092362.055019263	6957632.044696269	27178369.745428707	6003943.515739271	5331541.166415731	9154317.419724453	5775696.849676887	6965709.030782165	5276309.373808178	7289422.0043661855	5462430.975116115	7084337.0753455805	3165101.871877637	8530327.989229878	8229857.59519733
14123864.301290452	5983730.229921546	7394042.530660521	12431762.4668792	1387077.6997125812	15453713.80265682	44198541.886671975	8603287.98811535	7991957.556895835	9696646.02746725	7241423.609050007	4403008.382104514	2224333.379707375	4666454.427225211	13147701.844726834	9092362.055019263	6957632.044696269	27178369.745428707	5208992.0949609885	5331541.166415731	8618347.80838703	5713219.596805421	6899275.810476682	5197332.255328008	7289422.0043661855	5462430.975116115	7084337.0753455805	3132094.000789986	8530327.989229878	8090710.9746265495
13727100.24401111	5983730.229921546	7394042.530660521	12417005.147795362	1372805.6603268425	15453713.80265682	44198541.886671975	8603287.98811535	7991957.556895835	9696646.02746725	7241423.609050007	4403008.382104514	2189159.160046526	4567327.094378946	13147701.844726834	9092362.055019263	6957632.044696269	27178369.745428707	5208992.0949609885	5331541.166415731	8618347.80838703	5713219.596805421	6854857.3201962	5083101.65040416	7289422.0043661855	5462430.975116115	6115224.76188366	3132094.000789986	8530327.989229878	8090710.9746265495
13727100.24401111	5983730.229921546	7285315.242942803	12417005.147795362	1372805.6603268425	15446191.40656708	44198541.886671975	8603287.98811535	7991957.556895835	9696646.02746725	7241423.609050007	4403008.382104514	2189159.160046526	4567327.094378946	13147701.844726834	9074382.556937812	6957632.044696269	27178369.745428707	4746142.098023157	5331541.166415731	8511536.882075625	5713219.596805421	6695195.5762382625	5010374.478811643	7289422.0043661855	5462430.975116115	6115224.76188366	3132094.000789986	8530327.989229878	8090710.9746265495
13727100.24401111	5983730.229921546	7285315.242942803	12220967.454368327	1372805.6603268425	15446191.40656708	44198541.886671975	8594110.141748322	7991957.556895835	9631798.625163492	7241423.609050007	4403008.382104514	2189159.160046526	4567327.094378946	11596777.365135629	9074382.556937812	6957632.044696269	27178369.745428707	4746142.098023157	5331541.166415731	8511536.882075625	5687849.852181153	6695195.5762382625	5010374.478811643	6751446.769930148	5462430.975116115	6115224.76188366	3132094.000789986	8530327.989229878	8090710.9746265495
13441729.601554358	5825538.994485122	7285315.242942803	10519741.15715309	1372805.6603268425	15446191.40656708	44198541.886671975	8594110.141748322	7975541.286760239	9631798.625163492	7201251.515859063	4044678.130923911	2189159.160046526	4567327.094378946	11596777.365135629	9074382.556937812	6957632.044696269	27019825.22255072	4711553.743807095	5331541.166415731	8339140.870800949	5687849.852181153	6695195.5762382625	5010374.478811643	6751446.769930148	5237532.047624045	6115224.76188366	3087595.882327064	8530327.989229878	8090710.9746265495
13441729.601554358	5799903.045560261	7260269.288314984	10391231.757391218	1354619.2791673809	15446191.40656708	43848050.33003801	8495377.78264301	7975541.286760239	9631798.625163492	7201251.515859063	4044678.130923911	2189159.160046526	4492880.984740339	11594593.12535091	9074382.556937812	6957632.044696269	27019825.22255072	4711553.743807095	5331541.166415731	8339140.870800949	5670578.997114903	6552673.863036813	5010374.478811643	6205545.009984596	5237532.047624045	6051319.164331055	3042802.7046600245	8530327.989229878	8071443.850223162
13441729.601554358	5794761.511998014	7260269.288314984	10391231.757391218	1354619.2791673809	15096230.937438332	43848050.33003801	5729117.924967388	7975541.286760239	9631798.625163492	7165848.187567715	4044678.130923911	2189159.160046526	4401508.661436313	11594593.12535091	8008595.925081951	6534494.759362725	26927507.91976172	4696862.436849165	5331541.166415731	8301909.849830081	5014489.480373455	6552673.863036813	5010374.478811643	6205545.009984596	5237532.047624045	5488690.636202726	3042802.7046600245	8530327.989229878	8071443.850223162
13441729.601554358	5794761.511998014	6408970.661337777	8876953.292685919	1354619.2791673809	15096230.937438332	39812742.97130981	5729117.924967388	5990550.294450952	9022583.145958476	7165848.187567715	4044678.130923911	1703376.3598202672	4401508.661436313	11594593.12535091	8008595.925081951	6483649.684092487	22420593.877252758	4696862.436849165	5331541.166415731	7338409.278857488	4963532.25142469	4715008.851494362	5010374.478811643	6205545.009984596	5237532.047624045	5441058.323888958	3042802.7046600245	8044205.415506259	8041467.410978005
13405819.506251864	5794761.511998014	6408970.661337777	8876953.292685919	1354619.2791673809	14942870.516839106	39812742.97130981	5729117.924967388	5990550.294450952	9022583.145958476	7165848.187567715	4044678.130923911	1703376.3598202672	4393423.756573638	11594593.12535091	8008595.925081951	6483649.684092487	22019115.38139162	4696862.436849165	5331541.166415731	7338409.278857488	4963532.25142469	4715008.851494362	5010374.478811643	6205545.009984596	5237532.047624045	5441058.323888958	3042802.7046600245	8044205.415506259	7972532.521703391
13405819.506251864	5794761.511998014	6408970.661337777	8876953.292685919	1354619.2791673809	13323125.41970359	39812742.97130981	5729117.924967388	5958357.330132259	9022583.145958476	7106285.635558971	4044678.130923911	1703376.3598202672	4393423.756573638	11594593.12535091	7948940.3142829705	6483649.684092487	20912313.268002346	4587335.96407003	5232201.579664785	7338409.278857488	4963532.25142469	4715008.851494362	5010374.478811643	6205545.009984596	5237532.047624045	5426417.239197123	3042802.7046600245	8044205.415506259	7972532.521703391
13405819.506251864	5794761.511998014	6408970.661337777	8876953.292685919	1354619.2791673809	13244077.405112779	39124222.14365969	5729117.924967388	5958357.330132259	9022583.145958476	7106285.635558971	4044678.130923911	1703376.3598202672	4393423.756573638	11594593.12535091	7822529.144686559	6483649.684092487	16933935.13131343	4587335.96407003	5141281.645608643	7299473.928913052	4963532.25142469	4713105.217811774	5010374.478811643	6132894.854912776	5099787.916202316	5421318.9843446715	3030604.301116474	8044205.415506259	7972532.521703391
12098945.989264177	5794761.511998014	5682109.202189278	8876953.292685919	1354619.2791673809	13143575.68088455	39124222.14365969	5729117.924967388	5958357.330132259	9022583.145958476	7057041.418087405	4044678.130923911	1703376.3598202672	4393423.756573638	11594593.12535091	7822529.144686559	6105631.312599973	16933935.13131343	4587335.96407003	5141281.645608643	7270555.329231983	4918389.58229818	4062617.9841924026	5010374.478811643	6132894.854912776	5023584.298236645	5388994.790747023	3030604.301116474	8044205.415506259	7972532.521703391
11428176.602352202	5794761.511998014	5682109.202189278	8876953.292685919	1331370.2892729626	13143575.68088455	39124222.14365969	5729117.924967388	5958357.330132259	9022583.145958476	7057041.418087405	4044678.130923911	1703376.3598202672	4381596.553550892	11594593.12535091	7822529.144686559	6084081.025212343	16933935.13131343	4587335.96407003	5069614.6208424	7270555.329231983	4880011.426995632	4062617.9841924026	5010374.478811643	6132894.854912776	5023584.298236645	5388994.790747023	3030604.301116474	8044205.415506259	7856397.129914089
11428176.602352202	5794761.511998014	5682109.202189278	8876953.292685919	1331370.2892729626	13143575.68088455	39124222.14365969	5729117.924967388	5958357.330132259	8992102.003173009	7057041.418087405	4044678.130923911	1703376.3598202672	4381596.553550892	11594593.12535091	7822529.144686559	6084081.025212343	16933935.13131343	4587335.96407003	5023447.086921904	4481084.464319427	4880011.426995632	4062617.9841924026	4914760.623474012	6100266.910028489	4753629.712747018	5388994.790747023	3030604.301116474	8044205.415506259	7856397.129914089
11331021.692461584	5794761.511998014	5665357.393867631	8876953.292685919	1316992.5166961357	13143575.68088455	39124222.14365969	5729117.924967388	5940676.203674567	8919514.88773277	7057041.418087405	4029862.8205430587	1694357.2497351258	4379977.523236107	11594593.12535091	7822529.144686559	6084081.025212343	16884290.947893515	4480408.1056938255	4996070.648914508	4481084.464319427	4850292.433763001	4062617.9841924026	4914760.623474012	6100266.910028489	4753629.712747018	5276839.836056324	3023903.155292137	8044205.415506259	7763554.4123711735
10506509.685214864	5794761.511998014	5665357.393867631	8876953.292685919	1316992.5166961357	13143575.68088455	29437803.430280138	5718843.922768628	5940676.203674567	8859413.62722712	7057041.418087405	4029862.8205430587	1694357.2497351258	4379977.523236107	11594593.12535091	7822529.144686559	6084081.025212343	14964201.373098448	4480408.1056938255	4844473.387819705	4481084.464319427	4818130.253593119	3610678.1635503247	4914760.623474012	6100266.910028489	4719615.7878637565	5276839.836056324	3023903.155292137	8044205.415506259	7763554.4123711735
10506509.685214864	5794761.511998014	4674402.327219283	8876953.292685919	1316992.5166961357	13143575.68088455	29437803.430280138	3955065.834948031	5940676.203674567	7887585.239000964	7057041.418087405	4029862.8205430587	1694357.2497351258	4358711.818308516	11594593.12535091	6529790.03396027	6084081.025212343	14964201.373098448	3966872.2612073673	4062131.656451011	4481084.464319427	4818130.253593119	3610678.1635503247	4914760.623474012	6100266.910028489	3629222.285235953	5276839.836056324	3023903.155292137	8044205.415506259	7763554.4123711735
10506509.685214864	5774339.78007285	4674402.327219283	6651539.774918959	1316992.5166961357	13143575.68088455	29437803.430280138	3955065.834948031	5940676.203674567	7374283.7074769065	7057041.418087405	3785079.7253896706	1694357.2497351258	4358711.818308516	11594593.12535091	6516488.095408036	6084081.025212343	14964201.373098448	3936693.266274622	4062131.656451011	4481084.464319427	4818130.253593119	3610678.1635503247	4914760.623474012	6100266.910028489	3629222.285235953	5276839.836056324	3023903.155292137	8044205.415506259	7198402.878513152
10506509.685214864	5774339.78007285	4674402.327219283	6651539.774918959	1315767.0340076801	13143575.68088455	29225377.152395453	3934547.796573035	5940676.203674567	6743732.0957630025	7057041.418087405	3661794.379096076	1694357.2497351258	4358711.818308516	10134083.7935276	6516488.095408036	5924372.386863051	14964201.373098448	3890103.590668563	4062131.656451011	4481084.464319427	4818130.253593119	3610678.1635503247	4871611.107301079	6067246.894507172	3629222.285235953	5276839.836056324	2715972.095039602	8044205.415506259	5556650.10111319
10473809.241485396	4988972.21712747	4674402.327219283	6651539.774918959	1315767.0340076801	13143575.68088455	29225377.152395453	3934547.796573035	5940676.203674567	6674872.043927495	6982961.243858717	3661794.379096076	1694357.2497351258	4358711.818308516	9854371.48366802	6371535.928120884	5861914.308039841	14964201.373098448	3831521.62560975	4062131.656451011	4481084.464319427	4818130.253593119	3610678.1635503247	4871611.107301079	6067246.894507172	3457454.2823030376	5276839.836056324	2682236.2452737484	8044205.415506259	3322571.1520358683
10473809.241485396	4988972.21712747	4674402.327219283	6651539.774918959	1315767.0340076801	13143575.68088455	26260428.86333131	3934547.796573035	5940676.203674567	6674872.043927495	6534361.3409277685	3619981.4752556207	1688433.9045430727	4328661.645490638	9805710.191966137	6237439.279366048	5861914.308039841	14964201.373098448	3831521.62560975	4029842.0425677015	4466087.305354921	4818130.253593119	3610678.1635503247	4871611.107301079	5884744.5789962765	3457454.2823030376	5276839.836056324	2682236.2452737484	8044205.415506259	3322571.1520358683
10429371.216582578	4988972.21712747	4659933.100858574	6651539.774918959	1282939.0304554603	13143575.68088455	26260428.86333131	3934547.796573035	5940676.203674567	6674872.043927495	6534361.3409277685	3619981.4752556207	1658964.1047377985	4328661.645490638	9805710.191966137	6236618.077404091	5861914.308039841	14964201.373098448	3831521.62560975	4029842.0425677015	4466087.305354921	4818130.253593119	3610678.1635503247	4871611.107301079	5884744.5789962765	3457454.2823030376	5235975.614234008	2682236.2452737484	6804559.94621523	3322571.1520358683
10429371.216582578	4988972.21712747	4659933.100858574	6651539.774918959	1282939.0304554603	13143575.68088455	26260428.86333131	3906387.733631296	5940676.203674567	5325042.532580332	6245630.3327064	2577302.5324113765	1650513.9898986316	4299935.217164025	9805710.191966137	6196967.469724081	5753801.063050825	14964201.373098448	3831521.62560975	4029842.0425677015	4466087.305354921	4800847.410622079	3610678.1635503247	4871611.107301079	5884744.5789962765	3457454.2823030376	5235975.614234008	2636681.7360715396	6789594.566845269	3322571.1520358683
10429371.216582578	4988972.21712747	4659933.100858574	6638026.550321791	1282939.0304554603	8136843.460724728	26260428.86333131	3906387.733631296	5893647.338383669	5325042.532580332	6245630.3327064	2577302.5324113765	1650513.9898986316	4267598.858467646	9805710.191966137	6196967.469724081	5150994.962135427	14210979.237354469	3831521.62560975	4029842.0425677015	3400763.1578423074	4738947.435547971	3213446.664870537	4871611.107301079	5782815.662385296	3457454.2823030376	5235975.614234008	2636681.7360715396	6385762.406752718	3322571.1520358683
8978381.93240239	4971931.740083185	4652017.017861104	6638026.550321791	1271228.0201492964	8136843.460724728	26260428.86333131	3906387.733631296	5893647.338383669	5304596.128616973	5756504.199178974	2577302.5324113765	1650513.9898986316	4267598.858467646	9805710.191966137	6182921.303044548	5150994.962135427	14210979.237354469	3831521.62560975	4029842.0425677015	3400763.1578423074	4738947.435547971	3213446.664870537	4871611.107301079	5782815.662385296	3457454.2823030376	5181630.586545145	2636681.7360715396	6385762.406752718	3288682.6408667397
8932352.184203638	4945045.397658459	4648039.762382961	6577097.042216477	1262854.3160800089	8102729.057600187	26260428.86333131	3895855.8589965925	5893647.338383669	5304596.128616973	5756504.199178974	2571794.606991068	1636282.1844014672	4267598.858467646	9805710.191966137	6182921.303044548	5055369.87008489	14210979.237354469	3831521.62560975	4029842.0425677015	3400763.1578423074	4694232.868248166	3182770.669053368	4871611.107301079	5747557.39577885	3457454.2823030376	5181630.586545145	2636681.7360715396	6385762.406752718	3260657.7061096253
8932352.184203638	4943967.469857551	4648039.762382961	6428637.885310974	1262854.3160800089	8050032.558900563	24122522.31777002	3895855.8589965925	5893647.338383669	5304596.128616973	5756504.199178974	2571794.606991068	1636282.1844014672	4267598.858467646	9805710.191966137	4278720.129880792	5055369.87008489	14210979.237354469	3831521.62560975	4029842.0425677015	3400763.1578423074	4694232.868248166	3160897.8522645594	4864087.364454805	5747557.39577885	3457454.2823030376	5181630.586545145	2636681.7360715396	6385762.406752718	3260657.7061096253
8932352.184203638	3501821.930546681	4574076.86796119	6428637.885310974	1242043.8224309443	8050032.558900563	24122522.31777002	3895855.8589965925	4578906.168847803	5177382.431843078	5756504.199178974	2571794.606991068	1631783.692211103	4167809.613275523	9805710.191966137	4278720.129880792	5055369.87008489	14210979.237354469	3831521.62560975	4029842.0425677015	3400763.1578423074	4694232.868248166	3160897.8522645594	4205767.70587589	5747557.39577885	3457454.2823030376	3943421.962589617	2605253.595246353	6377022.8739485135	3260657.7061096253
8932352.184203638	3501821.930546681	4574076.86796119	6421758.334927677	1242043.8224309443	7775324.269213253	24122522.31777002	3895855.8589965925	4578906.168847803	5177382.431843078	5756504.199178974	2571794.606991068	1212944.6998199846	2845225.813028105	9634096.185596405	4278720.129880792	5055369.87008489	9303189.5864711	3831521.62560975	4029842.0425677015	3400763.1578423074	4694232.868248166	3160897.8522645594	4187620.119720174	5747557.39577885	3457454.2823030376	3295573.495850349	2605253.595246353	6377022.8739485135	3198508.274396267
8889754.817142326	3501821.930546681	4574076.86796119	6421758.334927677	1242043.8224309443	7775324.269213253	24122522.31777002	3895855.8589965925	4578906.168847803	5097529.556686982	5756504.199178974	2571794.606991068	1212944.6998199846	2845225.813028105	9634096.185596405	4195351.011115826	5055369.87008489	9303189.5864711	3727571.6078146226	4029842.0425677015	3400763.1578423074	4694232.868248166	3131604.2950779563	4138180.098460413	5705504.6277262075	3457454.2823030376	3259786.8399087666	2605253.595246353	6377022.8739485135	3198508.274396267
8889754.817142326	3501821.930546681	4574076.86796119	6421758.334927677	1242043.8224309443	7729107.63249542	20040106.20441704	3890225.7767448667	4578906.168847803	5097529.556686982	5742298.18098544	2571794.606991068	1207905.0814411887	2845225.813028105	9634096.185596405	4195351.011115826	5055369.87008489	9303189.5864711	3720693.3519483586	3997425.124812428	3394306.35690941	4694232.868248166	3131604.2950779563	4138180.098460413	5705504.6277262075	3457454.2823030376	3230773.2878923994	2605253.595246353	6377022.8739485135	3198508.274396267
5744326.674595515	3501821.930546681	4560077.425649925	6421758.334927677	1242043.8224309443	7327525.867373465	20040106.20441704	3890225.7767448667	4578906.168847803	5097529.556686982	5742298.18098544	2158126.9061502647	1207905.0814411887	2798152.4169177054	9634096.185596405	4195351.011115826	3699208.1269377884	9303189.5864711	3665830.104224787	3997425.124812428	3394306.35690941	3379527.338958665	3089297.0787865585	4108446.290198823	5705504.6277262075	3456716.7860454754	3230773.2878923994	2013870.9567124748	6377022.8739485135	3198508.274396267
5744326.674595515	3501821.930546681	4560077.425649925	6421758.334927677	1242043.8224309443	7327525.867373465	20040106.20441704	3890225.7767448667	4578906.168847803	5097529.556686982	5742298.18098544	2144637.565250912	1207905.0814411887	2798152.4169177054	9634096.185596405	4195351.011115826	3696492.5802072985	9139305.33786481	3656285.2216371126	3965512.737998121	3394306.35690941	3379527.338958665	3089297.0787865585	4108446.290198823	5705504.6277262075	3456716.7860454754	3230773.2878923994	2013870.9567124748	6377022.8739485135	3121832.5995996976
5744326.674595515	3501821.930546681	4560077.425649925	6421758.334927677	1242043.8224309443	7327525.867373465	20040106.20441704	3890225.7767448667	4578906.168847803	5097529.556686982	5742298.18098544	2144637.565250912	1207905.0814411887	2798152.4169177054	9634096.185596405	4138023.980068559	3678301.3963937066	9020370.957279919	3656285.2216371126	3885671.2267503156	3205547.471071517	3324995.1611386524	3089297.0787865585	4083511.700567028	5705504.6277262075	3428747.87305173	3230773.2878923994	1596482.036280309	6283219.773275457	3121832.5995996976
5744326.674595515	3501821.930546681	4560077.425649925	6273583.640192405	1242043.8224309443	7227435.491696328	17250157.329338074	3875253.2415973376	4454357.206451204	5073827.822252572	5657061.691296068	2144637.565250912	1207905.0814411887	2748172.657183821	9634096.185596405	4138023.980068559	3678301.3963937066	9020370.957279919	3645679.5448073805	3757087.858687978	3205547.471071517	3324995.1611386524	3089297.0787865585	4083511.700567028	5273771.392146328	3428518.024850402	3230773.2878923994	1596482.036280309	5881207.445237555	3121832.5995996976
5744326.674595515	3490769.782308268	4559798.379638406	6273583.640192405	1242043.8224309443	7227435.491696328	17250157.329338074	3875253.2415973376	4450765.562612599	5073827.822252572	5657061.691296068	2144637.565250912	1207905.0814411887	2748172.657183821	9634096.185596405	4138023.980068559	3678301.3963937066	8944132.826818356	3645679.5448073805	3757087.858687978	3205547.471071517	3298840.3456435734	3089297.0787865585	4083511.700567028	4840681.570240764	3428518.024850402	3209719.518478249	1596482.036280309	5871388.402300345	3112654.1813149285
5744326.674595515	3462806.208914746	4559798.379638406	6273583.640192405	1242043.8224309443	7227435.491696328	17250157.329338074	3875253.2415973376	4450765.562612599	5073827.822252572	5657061.691296068	2144637.565250912	1207905.0814411887	2739254.624781547	9634096.185596405	4138023.980068559	3678301.3963937066	8585195.876187736	3645679.5448073805	3757087.858687978	3168341.2676842706	3164619.585835803	3075486.381255492	4083511.700567028	4813344.850443167	3428518.024850402	3209719.518478249	1575133.6428133918	5822456.698726846	3045264.774524517
5744326.674595515	3435140.9190223045	4559798.379638406	6273583.640192405	1240498.3635287716	7227435.491696328	16985398.512036152	2900317.4701287826	4450765.562612599	5073827.822252572	5657061.691296068	2144637.565250912	1207905.0814411887	2613894.6416304093	9634096.185596405	4138023.980068559	3678301.3963937066	8585195.876187736	3645679.5448073805	3757087.858687978	3137199.570161736	3164619.585835803	3075486.381255492	4083511.700567028	4813344.850443167	3428518.024850402	2905123.416310228	1558346.271998958	5822456.698726846	2991750.9209913285
5736990.521821471	3409003.450085261	4559798.379638406	6273583.640192405	1240498.3635287716	7227435.491696328	16985398.512036152	2900317.4701287826	4450765.562612599	5073827.822252572	5541740.132537271	2072285.6717089224	1207905.0814411887	2613894.6416304093	9634096.185596405	4138023.980068559	3678301.3963937066	7980300.601855565	3619733.8184628687	3749166.5383024863	3103883.5415593814	3164619.585835803	3065871.3879594323	4065807.8191604153	4813344.850443167	3428518.024850402	2486328.01693199	1558346.271998958	5822456.698726846	2991750.9209913285
5718060.076991697	3409003.450085261	4518458.569222255	6218282.691583827	1240498.3635287716	7227435.491696328	16985398.512036152	2900317.4701287826	4380300.4058614895	3438604.957226229	5541740.132537271	2072285.6717089224	1207905.0814411887	2608326.894488053	9634096.185596405	2802051.2531370507	3678301.3963937066	7980300.601855565	3619733.8184628687	3685829.0340803945	3103883.5415593814	3164619.585835803	3065871.3879594323	4065807.8191604153	4813344.850443167	3428518.024850402	2486328.01693199	1558346.271998958	5822456.698726846	2991750.9209913285
5718060.076991697	3409003.450085261	4518458.569222255	6191143.618828669	1166233.0315427906	7227435.491696328	16902556.71094034	2767912.8772400795	4380300.4058614895	3438604.957226229	5541740.132537271	2068404.0747278882	1207905.0814411887	2608326.894488053	9609653.617077326	2802051.2531370507	3678301.3963937066	7980300.601855565	3467813.9262463087	3664497.3201365736	3103883.5415593814	3164619.585835803	3065871.3879594323	3527582.321472645	4787476.339566097	3428518.024850402	2486328.01693199	1558346.271998958	5822456.698726846	2991750.9209913285
5210578.156234425	3215716.8606963926	4518458.569222255	6159357.450063892	1166233.0315427906	7227435.491696328	16902556.71094034	2767912.8772400795	4380300.4058614895	3430318.093209109	5541740.132537271	2041517.752280965	1207905.0814411887	2608326.894488053	9609653.617077326	2802051.2531370507	3661190.601510701	7980300.601855565	3069517.297924498	3664497.3201365736	3103883.5415593814	3062066.8803266375	3065871.3879594323	3527582.321472645	4787476.339566097	3428518.024850402	2486328.01693199	1533040.0801450852	5785692.93168156	2989514.0689223465
5210578.156234425	3215716.8606963926	4518458.569222255	6159357.450063892	1161216.4475055097	7227435.491696328	16902556.71094034	2763790.5443090117	4333239.69630923	3430318.093209109	5306150.186261311	2041517.752280965	1207905.0814411887	2608326.894488053	9609653.617077326	2802051.2531370507	3661190.601510701	7980300.601855565	3069517.297924498	3664497.3201365736	3103883.5415593814	3041894.863717093	3065871.3879594323	3491765.9800466625	4787476.339566097	3071506.3961735605	2486328.01693199	1533040.0801450852	5782357.8218976585	2989514.0689223465
5210578.156234425	3215716.8606963926	4518458.569222255	4883867.005143407	902878.1135428516	7148105.011939023	16902556.71094034	2763790.5443090117	4286773.4797917195	3430318.093209109	5306150.186261311	2018659.6450356715	1199319.2402256522	2608326.894488053	8346454.503253301	2802051.2531370507	3661190.601510701	7980300.601855565	3068249.0688449508	3655817.5325636077	3066915.8332561622	2968977.674107886	3065871.3879594323	3491765.9800466625	4787476.339566097	3054482.84928986	2463308.617584129	1533040.0801450852	5782357.8218976585	2989514.0689223465
5210578.156234425	3215716.8606963926	3745501.1025973056	4883867.005143407	902878.1135428516	7148105.011939023	16902556.71094034	2763790.5443090117	4252993.937621759	3428230.7214652137	5183925.34047979	2018659.6450356715	1199319.2402256522	2608326.894488053	8346454.503253301	2802051.2531370507	3644121.961949182	7845273.487777206	3068249.0688449508	3612616.5122580924	3049707.2568883374	2968977.674107886	3065871.3879594323	3491765.9800466625	4787476.339566097	3054482.84928986	2317175.6956721307	1533040.0801450852	5772431.434647754	2989514.0689223465
5190613.497790687	3215716.8606963926	3729127.1201791856	4883867.005143407	902878.1135428516	7043305.408324398	16902556.71094034	2763790.5443090117	4252993.937621759	3428230.7214652137	5183925.34047979	2015045.1410183408	1199319.2402256522	2608326.894488053	8346454.503253301	2771920.9864700893	3644121.961949182	7766112.670575636	3068249.0688449508	3612616.5122580924	3006383.612760329	2968977.674107886	3065871.3879594323	3491765.9800466625	4787476.339566097	2976616.6863611266	2317175.6956721307	1212646.1942170998	5772431.434647754	2984757.2390183583
5190613.497790687	3215716.8606963926	3591233.8729100428	4883867.005143407	902878.1135428516	5788001.911013384	16902556.71094034	2763790.5443090117	4164743.480641375	3428230.7214652137	5183925.34047979	2012038.7191069354	1199319.2402256522	2608326.894488053	8339890.447307306	2771920.9864700893	3644121.961949182	7766112.670575636	3068249.0688449508	3612616.5122580924	3006383.612760329	2968977.674107886	3023115.320373182	3491765.9800466625	4787476.339566097	2969376.0617642403	2317175.6956721307	1212646.1942170998	5772431.434647754	2984757.2390183583
5190613.497790687	3215716.8606963926	3591233.8729100428	4883867.005143407	902878.1135428516	5788001.911013384	16902556.71094034	2763790.5443090117	4131637.8951794067	3428230.7214652137	5183925.34047979	1974025.4281710782	1199319.2402256522	2608326.894488053	8339890.447307306	2771920.9864700893	3644121.961949182	7713698.123590471	2222995.3538479223	3612616.5122580924	3006383.612760329	2968977.674107886	2988526.803667394	3491765.9800466625	4787476.339566097	2969376.0617642403	2317175.6956721307	1212646.1942170998	5772320.667021319	2984757.2390183583
5190613.497790687	2096161.6912781459	3591233.8729100428	4883867.005143407	902878.1135428516	5788001.911013384	16902556.71094034	2763790.5443090117	4131637.8951794067	3428230.7214652137	3623348.707511968	1974025.4281710782	1199319.2402256522	2608326.894488053	8339890.447307306	2771920.9864700893	3626022.241401528	7713698.123590471	2222995.3538479223	3612616.5122580924	2988842.2426113836	2968977.674107886	2988526.803667394	3485482.167363362	4787476.339566097	2962284.718159782	2317175.6956721307	1212646.1942170998	4214966.353999576	2281085.158104441
5190613.497790687	2096161.6912781459	3403564.9895501714	4883867.005143407	902878.1135428516	5788001.911013384	16902556.71094034	2763790.5443090117	4088715.6941748396	3397833.409554881	3623348.707511968	1974025.4281710782	1199319.2402256522	2608326.894488053	8339890.447307306	2770255.8344300743	3561882.963756712	7713698.123590471	2222995.3538479223	3602969.561787066	2988842.2426113836	2966188.727369041	2988526.803667394	3485482.167363362	3768360.756263113	2962284.718159782	2317175.6956721307	1206079.226944332	4044627.3192508803	2281085.158104441
4470435.161613729	2096161.6912781459	3369725.093913568	3850108.789751575	902878.1135428516	5788001.911013384	16902556.71094034	2763790.5443090117	3721912.345003446	3397833.409554881	3623348.707511968	1919795.5813722955	1199319.2402256522	2608326.894488053	8339890.447307306	2770255.8344300743	3561882.963756712	7713698.123590471	2205037.661575917	3507412.1910111625	2810970.545643154	2966188.727369041	2988526.803667394	3485482.167363362	3768360.756263113	2962284.718159782	2317175.6956721307	1206079.226944332	4044627.3192508803	2281085.158104441
4470435.161613729	2096161.6912781459	3369725.093913568	3850108.789751575	902878.1135428516	5788001.911013384	16902556.71094034	2748122.9812872116	2349218.042754243	3397833.409554881	3623348.707511968	1605903.2623389082	1199319.2402256522	2608326.894488053	8339890.447307306	2770255.8344300743	3400641.851272749	7713698.123590471	2205037.661575917	3507412.1910111625	2788027.7191326045	2301443.3703366877	2988526.803667394	3485482.167363362	3768360.756263113	2181052.023794688	2317175.6956721307	1206079.226944332	4044627.3192508803	2281085.158104441
4450913.274220097	2096161.6912781459	3369725.093913568	3850108.789751575	902878.1135428516	5788001.911013384	16461144.782364957	2728508.7576892884	2349218.042754243	3397833.409554881	3623348.707511968	1586996.4507077357	1199319.2402256522	2356269.1922471025	8339890.447307306	2770255.8344300743	3400641.851272749	7713698.123590471	2205037.661575917	3497488.9393018303	2781215.3018771727	2284385.493646196	2236013.7816357207	3485482.167363362	3768360.756263113	2181052.023794688	1505331.271985533	1206079.226944332	4044627.3192508803	2272478.48363367
4450913.274220097	2072399.2312691284	3369725.093913568	3098331.7975990996	902878.1135428516	5671171.84659724	15446210.282971645	2728508.7576892884	2349218.042754243	3397833.409554881	3595768.5793977063	1559894.5309325033	1199319.2402256522	2356269.1922471025	8339890.447307306	2770255.8344300743	3338639.2225360414	7713698.123590471	2205037.661575917	3497488.9393018303	2781215.3018771727	2284385.493646196	2190485.2498728065	3100129.002688205	3307920.143077487	2181052.023794688	1504840.004359294	1206079.226944332	4044627.3192508803	2272478.48363367
4450913.274220097	2072399.2312691284	3369725.093913568	3085571.574890746	902878.1135428516	5671171.84659724	15446210.282971645	2728508.7576892884	2349218.042754243	3397833.409554881	3595768.5793977063	1559894.5309325033	1199319.2402256522	2356269.1922471025	8339890.447307306	2770255.8344300743	3337191.6118382667	7713698.123590471	2205037.661575917	3497488.9393018303	2581955.5790881515	2284385.493646196	2179137.2251915587	3048976.8273387407	3307920.143077487	2181052.023794688	1504840.004359294	1206079.226944332	4044627.3192508803	2272478.48363367
4438417.965157064	2060060.1388024108	3369725.093913568	3085571.574890746	898381.2743631658	5671171.84659724	15446210.282971645	2728508.7576892884	2349218.042754243	3149406.8683786155	3595768.5793977063	1541235.774778142	1191959.7026948277	2356269.1922471025	8339890.447307306	2770255.8344300743	3337191.6118382667	7679573.4841351565	2205037.661575917	3497488.9393018303	2581955.5790881515	2278049.2325484096	2179137.2251915587	3048976.8273387407	3307920.143077487	2181052.023794688	1504840.004359294	1100239.0985015607	4044627.3192508803	2272478.48363367
4438417.965157064	2060060.1388024108	3369725.093913568	3085571.574890746	875654.1155625697	5671171.84659724	15446210.282971645	2721108.972690285	2349218.042754243	3102853.8044930315	3575803.632501104	1541235.774778142	796195.1309666395	2257817.0325635546	8331726.534157828	2770255.8344300743	3337191.6118382667	7627079.18268648	2200144.8344941195	3497488.9393018303	2581955.5790881515	2278049.2325484096	2179137.2251915587	3006109.5848349184	3307920.143077487	2181052.023794688	1504840.004359294	1100239.0985015607	4044627.3192508803	2272478.48363367
4438417.965157064	2060060.1388024108	3369725.093913568	3085571.574890746	874719.3454702086	5671171.84659724	15446210.282971645	2710914.6240829984	2349218.042754243	2688672.368963404	3575803.632501104	1533800.8423479367	796195.1309666395	2245085.634432856	8331726.534157828	2770255.8344300743	3318768.5854277234	7618981.82416232	2200144.8344941195	3447722.3823953345	2364866.0350659327	2170833.464070694	2179137.2251915587	3006109.5848349184	3272661.5887298095	2179265.1005964526	1504840.004359294	1100239.0985015607	4044627.3192508803	2272478.48363367
4386032.975498859	2060060.1388024108	3369725.093913568	2976746.901319017	874719.3454702086	5671171.84659724	15446210.282971645	2710914.6240829984	2349218.042754243	2688672.368963404	3296736.015196582	1533800.8423479367	796195.1309666395	2213283.2857022504	8331726.534157828	2759739.130200924	3318768.5854277234	7618981.82416232	2200144.8344941195	3447722.3823953345	2364866.0350659327	2170833.464070694	2179137.2251915587	3006109.5848349184	3269892.956652899	2179265.1005964526	1504840.004359294	1100239.0985015607	4021283.4282966573	2272478.48363367
4371982.809981442	2060060.1388024108	3369725.093913568	2970350.104132385	874719.3454702086	5671171.84659724	15446210.282971645	2710914.6240829984	2349218.042754243	2673642.081917351	3296736.015196582	1533800.8423479367	796195.1309666395	2021347.3194093278	8331726.534157828	2759739.130200924	3318768.5854277234	7594005.576578709	2200144.8344941195	3447722.3823953345	2364866.0350659327	2170833.464070694	2005852.2182969782	2761120.243990348	3269892.956652899	2179265.1005964526	1504840.004359294	1100239.0985015607	4021283.4282966573	2272478.48363367
4371982.809981442	2060060.1388024108	3369725.093913568	2968080.1801441316	874719.3454702086	4141554.491472999	15446210.282971645	2710914.6240829984	2339610.711148235	2673642.081917351	3296539.69410465	1392217.665764716	791190.6932543543	2021347.3194093278	8331726.534157828	2759739.130200924	3318768.5854277234	7594005.576578709	2200144.8344941195	3447722.3823953345	2364866.0350659327	2170833.464070694	2005852.2182969782	2733761.8623698275	3160030.932037949	2179265.1005964526	1491425.1862870832	1100239.0985015607	3989564.159203998	2272478.48363367
4371982.809981442	2060060.1388024108	3369725.093913568	2935911.9450103436	874719.3454702086	4108968.323905146	15446210.282971645	2710914.6240829984	2339610.711148235	2673642.081917351	3003557.654920535	1392217.665764716	791190.6932543543	2021347.3194093278	6719233.751822533	2759739.130200924	3318768.5854277234	7594005.576578709	2200144.8344941195	3447722.3823953345	2364866.0350659327	2170833.464070694	2005852.2182969782	2733761.8623698275	3160030.932037949	2177575.581001079	1476997.5548379736	1100239.0985015607	3989564.159203998	2272478.48363367
4371982.809981442	2055325.2046152004	2896660.420217352	2917795.4672001298	874719.3454702086	4085158.753725524	15446210.282971645	2662114.270364372	2339610.711148235	2090284.6382402035	3003557.654920535	1392217.665764716	791008.6089714159	2021347.3194093278	6663010.927375365	2759739.130200924	2431595.560789797	7594005.576578709	2200144.8344941195	3447722.3823953345	2364866.0350659327	2170833.464070694	1989989.605421768	2733761.8623698275	3160030.932037949	1839442.5691836309	1476997.5548379736	1100239.0985015607	3989564.159203998	2272478.48363367
4350299.946534056	2055325.2046152004	2864348.7661992246	2917795.4672001298	874719.3454702086	4085158.753725524	15446210.282971645	2662114.270364372	2339610.711148235	2090284.6382402035	3003557.654920535	1389413.5936589998	724155.9277739031	2003126.4362933796	6663010.927375365	2759739.130200924	2431595.560789797	7594005.576578709	2200144.8344941195	3447722.3823953345	2364866.0350659327	2170833.464070694	1982057.60742575	2720247.993730088	3160030.932037949	1471879.1066098667	1464521.7097085419	1100239.0985015607	3989564.159203998	1868252.7355436645
4350299.946534056	2055325.2046152004	2864348.7661992246	2373719.2794119497	874719.3454702086	4083776.804576172	15446210.282971645	2662114.270364372	2314018.8437727056	1969349.3245243204	3003557.654920535	1389413.5936589998	724155.9277739031	2003126.4362933796	6663010.927375365	2759739.130200924	2431595.560789797	7470481.071214647	2200144.8344941195	3416129.7299041464	2364866.0350659327	1752843.4768304117	1982057.60742575	2720247.993730088	3160030.932037949	1471879.1066098667	1449680.705533612	1100239.0985015607	3989564.159203998	1745445.7199419495
4350299.946534056	2055325.2046152004	2845617.948750057	2371649.7752370685	874719.3454702086	4083776.804576172	15446210.282971645	2662114.270364372	2314018.8437727056	1969349.3245243204	2391535.8435831973	1389413.5936589998	723341.5794830828	2003126.4362933796	6663010.927375365	2759739.130200924	2431595.560789797	7451115.844797033	2200144.8344941195	3416129.7299041464	2347800.035253698	1752843.4768304117	1925799.3428428979	2720247.993730088	3160030.932037949	1471879.1066098667	1449680.705533612	1100239.0985015607	3925628.472420745	1477943.2349056588
4350299.946534056	2018411.771524489	2631620.2052896596	2371649.7752370685	874719.3454702086	4083776.804576172	15446210.282971645	2604686.361830775	2283988.397142565	1813048.3352080577	2391535.8435831973	1389413.5936589998	723341.5794830828	1924679.2300829652	6613637.635363758	2759739.130200924	2431595.560789797	7451115.844797033	2200144.8344941195	3416129.7299041464	2347800.035253698	1752843.4768304117	1916521.6709512821	2720247.993730088	3160030.932037949	1471879.1066098667	1417036.4605023288	1095683.99840692	3925628.472420745	1472705.3247158718
4350299.946534056	2018411.771524489	2631620.2052896596	1708124.1139909558	874719.3454702086	4083776.804576172	15446210.282971645	2029840.9961921263	2283988.397142565	1813048.3352080577	2391535.8435831973	1389413.5936589998	562548.7324040246	1910141.0675672663	6613637.635363758	2759739.130200924	2396281.294270561	7451115.844797033	2149743.1440583006	3416129.7299041464	2347622.6031145463	1691322.5608359848	1916521.6709512821	2355799.4949387847	3160030.932037949	1468650.4599636293	1417036.4605023288	1095683.99840692	3925628.472420745	1472705.3247158718
4350299.946534056	2018411.771524489	2631620.2052896596	1702624.4824713713	874719.3454702086	4083776.804576172	15284296.965163002	2029840.9961921263	2283988.397142565	1813048.3352080577	2391535.8435831973	1389413.5936589998	560651.5841301316	1902813.5356887162	6613637.635363758	2759739.130200924	2389475.235529306	7451115.844797033	2149743.1440583006	3396577.2247181167	2335102.6419778448	1691322.5608359848	1910187.594061442	2296694.113679633	2806053.3228894756	1468650.4599636293	1417036.4605023288	1095683.99840692	3925628.472420745	1472705.3247158718
4350299.946534056	2018411.771524489	2631620.2052896596	1702624.4824713713	874719.3454702086	3758209.825504122	15284296.965163002	2029840.9961921263	2262652.4758019084	1813048.3352080577	2391535.8435831973	1389413.5936589998	560651.5841301316	1881883.4305101756	5601939.741239528	2630203.9425365343	2383269.6405092156	7391964.715251487	2149743.1440583006	3343169.747608503	2335102.6419778448	1690228.4957951421	1893889.347690463	2296694.113679633	2109906.348325179	1447384.0060873283	1417036.4605023288	1088797.596925566	3925628.472420745	1472705.3247158718
4350299.946534056	2018411.771524489	2631620.2052896596	1702624.4824713713	870370.2529818243	2981464.3568629096	12252896.135487031	2029840.9961921263	2262652.4758019084	1813048.3352080577	2391535.8435831973	1389413.5936589998	560651.5841301316	1881883.4305101756	5601939.741239528	2630203.9425365343	2383269.6405092156	7391964.715251487	2149743.1440583006	3274303.963977633	2335102.6419778448	1690228.4957951421	1893889.347690463	2296694.113679633	2109554.242174342	1447384.0060873283	1417036.4605023288	1088797.596925566	3925628.472420745	1472705.3247158718
3403240.2337256875	2006944.2194216524	2631620.2052896596	1702624.4824713713	870370.2529818243	2981464.3568629096	12252896.135487031	2029840.9961921263	2262652.4758019084	1797872.6415882378	2391535.8435831973	1345249.8248907204	560651.5841301316	1881883.4305101756	5601939.741239528	2600239.3827354847	2383269.6405092156	7391964.715251487	2149743.1440583006	3274303.963977633	2335102.6419778448	1690228.4957951421	1893889.347690463	2296694.113679633	2109554.242174342	1447384.0060873283	1417036.4605023288	1088797.596925566	3925628.472420745	1472705.3247158718
3403240.2337256875	2006944.2194216524	2631620.2052896596	1702624.4824713713	804416.3494951722	2981464.3568629096	12252896.135487031	2007617.0539647113	2262652.4758019084	1797872.6415882378	2391535.8435831973	1345249.8248907204	560651.5841301316	1881883.4305101756	5601939.741239528	2600239.3827354847	2383269.6405092156	7391964.715251487	2149743.1440583006	3235840.140327153	2327916.502256027	1690228.4957951421	1893889.347690463	2296694.113679633	2109554.242174342	1447384.0060873283	1410618.8233106218	1061904.2819369405	3925628.472420745	1472705.3247158718
3341251.6951424964	2006944.2194216524	2631620.2052896596	1702624.4824713713	502741.9327660652	2973254.1607176424	12103756.147148853	2007617.0539647113	2262652.4758019084	1797872.6415882378	2391535.8435831973	907816.6996914502	560196.2227616912	1881883.4305101756	5601939.741239528	2600239.3827354847	2383269.6405092156	7385015.083138566	2004499.0705160548	3201063.19595595	2327916.502256027	1690228.4957951421	1893889.347690463	2296694.113679633	2109554.242174342	1447384.0060873283	1410618.8233106218	1061904.2819369405	3925628.472420745	1472705.3247158718
3341251.6951424964	2006944.2194216524	2631620.2052896596	1702624.4824713713	502741.9327660652	2973254.1607176424	12103756.147148853	2007617.0539647113	2262652.4758019084	1795888.847845361	2377646.22676742	907816.6996914502	560196.2227616912	1881883.4305101756	5537664.3137259325	2596342.150634327	2383269.6405092156	7385015.083138566	1994677.5502741334	3201063.19595595	2153617.5466235164	1675014.9528123005	1893889.347690463	2296694.113679633	2109554.242174342	1447384.0060873283	1410618.8233106218	1061904.2819369405	3925628.472420745	1472705.3247158718
3341251.6951424964	2006944.2194216524	2228290.28199838	1702624.4824713713	502741.9327660652	2973254.1607176424	12103756.147148853	2007617.0539647113	2262652.4758019084	1792895.048782456	2377646.22676742	907816.6996914502	560196.2227616912	1562008.3343071234	5537664.3137259325	2596342.150634327	2377312.378213206	7385015.083138566	1723344.16679941	3201063.19595595	2153617.5466235164	1671757.8778936567	1893889.347690463	2296694.113679633	2109554.242174342	1447384.0060873283	1164778.941887287	1058089.8916165847	3925628.472420745	1472705.3247158718
3341251.6951424964	1997501.732105661	2228290.28199838	1702624.4824713713	502741.9327660652	2973254.1607176424	12103756.147148853	2000402.1000648013	2255152.760256405	1792895.048782456	2376799.1803193814	907816.6996914502	560196.2227616912	1387853.1000342923	5523112.096533836	2596342.150634327	2377312.378213206	7339234.256387823	1655103.8607960355	3190444.1824642112	2153617.5466235164	1631117.859971478	1893889.347690463	2296694.113679633	2109554.242174342	1418691.0585329703	1164778.941887287	1054444.430156938	3888845.2530776067	1472705.3247158718
3234586.774187686	1997501.732105661	2228290.28199838	1701033.8357076372	502741.9327660652	2973254.1607176424	12083484.372772478	2000402.1000648013	2255152.760256405	1792895.048782456	2122216.894756991	907816.6996914502	560196.2227616912	1387853.1000342923	5523112.096533836	2560804.8753034095	2377312.378213206	7339234.256387823	1655103.8607960355	3190444.1824642112	2153617.5466235164	1405657.5634168417	1893889.347690463	2296694.113679633	2109554.242174342	1146651.1341617333	1164778.941887287	1030229.4617655859	3851038.663710979	1472705.3247158718
3234586.774187686	1997501.732105661	2228290.28199838	1701033.8357076372	502741.9327660652	2973254.1607176424	12083484.372772478	2000402.1000648013	2104307.37682514	1790225.0979452783	2122216.894756991	907816.6996914502	560196.2227616912	1387853.1000342923	5523112.096533836	2084621.577787212	2377312.378213206	7017661.464112794	1655103.8607960355	3190444.1824642112	2149386.5301949545	1405657.5634168417	1885441.2183115839	2296694.113679633	2108824.191166616	1146651.1341617333	1164778.941887287	1030229.4617655859	3851038.663710979	1472705.3247158718
3234586.774187686	1997501.732105661	2228290.28199838	1701033.8357076372	502741.9327660652	2973254.1607176424	12032647.447694985	2000402.1000648013	2104307.37682514	1774041.8237463322	2122216.894756991	907816.6996914502	560196.2227616912	1387853.1000342923	5523112.096533836	1934672.167389686	2137066.1053604605	7017661.464112794	1648747.8085984685	2871196.8985495213	2149386.5301949545	1405657.5634168417	1885441.2183115839	1903321.2123018194	2108824.191166616	1146651.1341617333	1164778.941887287	1030229.4617655859	3851038.663710979	1472705.3247158718
3234586.774187686	1997501.732105661	2191957.0496194013	1701033.8357076372	502741.9327660652	2973254.1607176424	12032647.447694985	2000402.1000648013	2104307.37682514	1769044.8026086106	2122216.894756991	907816.6996914502	560196.2227616912	1378289.6329375012	4657865.887546087	1933625.2090299495	2127907.069717293	7017661.464112794	1630369.4818244502	2841973.0610468886	2149386.5301949545	1405657.5634168417	1885441.2183115839	1903321.2123018194	2108824.191166616	1146651.1341617333	1133702.1598751019	1030229.4617655859	3851038.663710979	1449615.3970481947
3234586.774187686	1997501.732105661	2172872.9976467732	1701033.8357076372	502741.9327660652	2939615.4820054504	5664266.363202484	2000402.1000648013	2104307.37682514	1769044.8026086106	2122216.894756991	907816.6996914502	559334.5709511045	1378289.6329375012	4657865.887546087	1933625.2090299495	2127907.069717293	7017661.464112794	1630311.5130569707	2841973.0610468886	2145264.940219633	1400190.1737321776	1885441.2183115839	1903321.2123018194	2108824.191166616	1146651.1341617333	1133702.1598751019	1030229.4617655859	3851038.663710979	1449615.3970481947
3234586.774187686	1997501.732105661	2118492.6305462588	1687723.2957167379	502551.0671846318	2926759.0398997506	5664266.363202484	2000402.1000648013	2077084.5032369841	1769044.8026086106	2122216.894756991	907816.6996914502	559334.5709511045	1378289.6329375012	4657865.887546087	1933625.2090299495	2127907.069717293	7017661.464112794	1630311.5130569707	2816679.5991328587	2137381.8573614177	1400190.1737321776	1879239.8809148325	1769664.985667463	2104701.114411541	1146651.1341617333	1115235.1393679685	1025729.3832165191	3851038.663710979	1449615.3970481947
3219793.517506189	1997501.732105661	2118492.6305462588	1536170.5061407837	502551.0671846318	2926759.0398997506	5664266.363202484	2000402.1000648013	2077084.5032369841	1769044.8026086106	2118071.854520133	907816.6996914502	555457.015585307	1320452.134369356	4295757.662403472	1933625.2090299495	2127907.069717293	7017661.464112794	1630311.5130569707	2816679.5991328587	2137381.8573614177	1400190.1737321776	1879239.8809148325	1761671.151430437	2099911.6747704726	1146651.1341617333	1115235.1393679685	1025584.9388298722	3851038.663710979	1449615.3970481947
3185545.2725948994	1997501.732105661	1964544.6144304364	1536170.5061407837	501539.3629065349	2926759.0398997506	5534126.235605057	1889137.8482449001	2077084.5032369841	1769044.8026086106	2096779.6732314676	907816.6996914502	555457.015585307	1306246.5146729746	4258405.710050298	1933625.2090299495	2119231.4891222003	7017661.464112794	1587787.2496684438	2516532.8838859284	2135786.456536536	1400190.1737321776	1879239.8809148325	1761671.151430437	2099911.6747704726	1146651.1341617333	1115235.1393679685	1025584.9388298722	3851038.663710979	1449615.3970481947
2100113.8026297414	1997501.732105661	1964544.6144304364	1536170.5061407837	469950.37184461544	2926759.0398997506	5534126.235605057	1889137.8482449001	2071665.9642469308	1769044.8026086106	2096779.6732314676	907816.6996914502	555457.015585307	1305940.4993756893	4258405.710050298	1663644.5531509765	2111209.276304143	7017661.464112794	1587787.2496684438	2516532.8838859284	2135786.456536536	1400190.1737321776	1851817.0420418263	1761671.151430437	2099911.6747704726	1146651.1341617333	1115235.1393679685	1025584.9388298722	3851038.663710979	1449615.3970481947
2100113.8026297414	1997501.732105661	1964544.6144304364	1536170.5061407837	469950.37184461544	2926759.0398997506	5518428.008373749	1889137.8482449001	2071665.9642469308	1730902.696604362	2096779.6732314676	907816.6996914502	555457.015585307	1298883.3490308714	4258405.710050298	1663644.5531509765	2101739.4144335627	7017661.464112794	1587006.419283887	2516532.8838859284	2135786.456536536	1400190.1737321776	1851817.0420418263	1761671.151430437	2097949.9813182605	1146651.1341617333	1115235.1393679685	1025584.9388298722	3835324.8359804684	1449615.3970481947
2100113.8026297414	1989102.163057184	1959283.2833271371	1536170.5061407837	469950.37184461544	2923182.463971033	5518428.008373749	1889137.8482449001	2071665.9642469308	1730902.696604362	2096779.6732314676	895362.3249050386	555457.015585307	1135897.1422104298	4258405.710050298	1663644.5531509765	2101739.4144335627	7017661.464112794	1587006.419283887	2515814.8811219903	2135786.456536536	1400190.1737321776	1851817.0420418263	1761671.151430437	2097949.9813182605	1143225.3267803644	1115235.1393679685	1004466.0781016669	3525476.736353175	1449615.3970481947
2100113.8026297414	1989102.163057184	1890499.1465641104	1536170.5061407837	469950.37184461544	2919658.5918721925	5518428.008373749	1889137.8482449001	2071665.9642469308	1730902.696604362	1689231.3646370214	883904.4545268372	555457.015585307	1127564.751047178	4258405.710050298	1663644.5531509765	2101739.4144335627	7017661.464112794	1587006.419283887	2515814.8811219903	2135786.456536536	1400190.1737321776	1851817.0420418263	1761671.151430437	2097949.9813182605	1143225.3267803644	1115235.1393679685	893788.901098854	3525476.736353175	1341986.9142520872
2100113.8026297414	1727302.16117889	1890354.9497613246	1533504.0805160864	469465.0535524633	2911820.891418964	5518428.008373749	1889137.8482449001	2071665.9642469308	1730902.696604362	1689231.3646370214	883904.4545268372	555457.015585307	1122935.8601394258	4258405.710050298	1546018.1141400912	2101739.4144335627	7017661.464112794	1587006.419283887	2515814.8811219903	2135786.456536536	1400190.1737321776	1851817.0420418263	1761671.151430437	2023862.256362094	1143225.3267803644	1091920.1084831937	893788.901098854	3525476.736353175	1341986.9142520872
2100113.8026297414	1727302.16117889	1883221.5152452793	1525034.701766181	469465.0535524633	2911820.891418964	5518428.008373749	1889137.8482449001	2071665.9642469308	1730902.696604362	1689231.3646370214	883904.4545268372	555457.015585307	1122935.8601394258	4258405.710050298	1459616.044992772	2101739.4144335627	7017661.464112794	1587006.419283887	2499480.659705581	2111874.3551924736	1400190.1737321776	1851817.0420418263	1761671.151430437	2015177.432319504	1137088.174319537	1091920.1084831937	893788.901098854	3525476.736353175	1341986.9142520872
2100113.8026297414	1727302.16117889	1876814.0161996686	1525034.701766181	469465.0535524633	2911820.891418964	5488280.3737670025	1889137.8482449001	2044820.8947264394	1730902.696604362	1417484.1821365592	883904.4545268372	550651.2878624396	1117586.0488669018	4258405.710050298	1459616.044992772	2101739.4144335627	7017661.464112794	1587006.419283887	2499480.659705581	1442449.9368628757	1400190.1737321776	1368235.471165176	1761671.151430437	2015177.432319504	1137088.174319537	1091920.1084831937	893788.901098854	3439558.307443071	1341986.9142520872
2100113.8026297414	1727302.16117889	1876814.0161996686	1525034.701766181	469465.0535524633	2911820.891418964	5488280.3737670025	1323445.2441792893	2044820.8947264394	1730902.696604362	1417484.1821365592	883904.4545268372	550651.2878624396	1117586.0488669018	4188383.317409964	1459616.044992772	2101739.4144335627	7017661.464112794	1587006.419283887	2499480.659705581	1442449.9368628757	1400190.1737321776	1368235.471165176	1609134.0532772716	2015177.432319504	1137088.174319537	965092.7580624056	889840.4111463957	3439558.307443071	1341986.9142520872
2100113.8026297414	1727302.16117889	1551352.8601430764	1430710.7071253904	469465.0535524633	2911820.891418964	5488280.3737670025	1323445.2441792893	2044820.8947264394	1730902.696604362	1417484.1821365592	883245.5036528856	550651.2878624396	1117586.0488669018	4188383.317409964	1459616.044992772	1878926.4453457983	7017661.464112794	1587006.419283887	2499480.659705581	1397146.7623117864	1375126.2700376236	1368235.471165176	1579080.2523789871	1959853.7260964238	1137088.174319537	965092.7580624056	889840.4111463957	3439558.307443071	1341986.9142520872
2092260.6262517332	1727302.16117889	1494534.8527815735	1423009.6684530387	469465.0535524633	2911820.891418964	5488280.3737670025	1323445.2441792893	2041665.8649108352	1730902.696604362	1412752.1341150664	883245.5036528856	550651.2878624396	1117586.0488669018	4131665.9823857495	1459616.044992772	1652459.9092527651	7017661.464112794	1329906.2717703024	2237855.3254818204	1397146.7623117864	1358223.9161355363	1368235.471165176	1579080.2523789871	1959853.7260964238	1137088.174319537	965092.7580624056	883329.1509114302	3425240.6030871873	1341986.9142520872
2092260.6262517332	1524578.3982921436	1483316.7713101488	1423009.6684530387	467194.9319620158	2911820.891418964	5013737.601576889	1323445.2441792893	2041665.8649108352	1730902.696604362	1261947.5427310974	883245.5036528856	514949.55528643524	1114712.8040301905	4131665.9823857495	1455434.8161245813	1647448.682359401	6589929.48660376	1329906.2717703024	2074176.806782515	1387249.4820402884	1358223.9161355363	1368235.471165176	1579080.2523789871	1953687.2284551626	1119021.6208689292	965092.7580624056	883329.1509114302	3425240.6030871873	1341986.9142520872
1926060.5659755743	1524578.3982921436	1453057.52867621	1397718.1629318336	432307.52840404696	2901520.001912283	5013737.601576889	1298862.926541184	2041665.8649108352	1429520.1249996824	1261947.5427310974	883245.5036528856	514949.55528643524	1105950.1491913737	4131665.9823857495	1455434.8161245813	1647448.682359401	6589929.48660376	1329906.2717703024	2074176.806782515	1387249.4820402884	1358223.9161355363	1362991.019476858	1534977.310637664	1953687.2284551626	1119021.6208689292	965092.7580624056	883329.1509114302	3425240.6030871873	1341986.9142520872
1926060.5659755743	1509205.1651115827	1453057.52867621	1397718.1629318336	432307.52840404696	2475868.915379283	5013737.601576889	1240252.515444585	2004596.093016519	1429520.1249996824	1261947.5427310974	883245.5036528856	514949.55528643524	1105950.1491913737	4131665.9823857495	1455434.8161245813	1640283.7621267177	6567821.824959298	1329906.2717703024	2074176.806782515	1387249.4820402884	1358223.9161355363	1355576.3341413697	1429271.5494545551	1953687.2284551626	1119021.6208689292	965092.7580624056	883329.1509114302	3425240.6030871873	1333035.8899917942
1906992.3703172936	1509205.1651115827	1453057.52867621	1386096.7484187074	429300.2989351711	2475868.915379283	5013737.601576889	1200104.7037179412	2004596.093016519	1429520.1249996824	1261947.5427310974	767573.5804436533	493573.8303814964	1094665.8667816962	4131665.9823857495	1455434.8161245813	1640283.7621267177	6567821.824959298	1304794.600765795	2074176.806782515	1383875.1302193217	1351104.6277283647	1355576.3341413697	1429271.5494545551	1953687.2284551626	1119021.6208689292	965092.7580624056	882019.8294936932	2116644.4614026356	1333035.8899917942
1700601.1269635684	1509205.1651115827	1453057.52867621	1386096.7484187074	427588.8296326433	2475868.915379283	5013737.601576889	1199827.8081381705	2004596.093016519	1384316.8647079116	1261947.5427310974	767573.5804436533	493573.8303814964	977870.686007655	3861644.4407196934	1455434.8161245813	1613629.8576542335	6567821.824959298	1304794.600765795	2074176.806782515	1367939.4304664957	1346947.8121268083	1354840.3842464134	1422868.8317409283	1913155.9319254407	1107354.6296962858	965092.7580624056	882019.8294936932	2116644.4614026356	1333035.8899917942
1700601.1269635684	1509205.1651115827	1453057.52867621	1386096.7484187074	425084.37176222727	2475868.915379283	5013737.601576889	1196659.6988338742	2004596.093016519	1384316.8647079116	1261947.5427310974	767573.5804436533	412353.3206233802	800729.0523317333	3861644.4407196934	1455434.8161245813	1348654.7351235223	6567821.824959298	1289174.7334463515	2070596.8212534871	1046135.4182906623	1346947.8121268083	1354840.3842464134	1392109.7064995966	1908489.9416095428	1107354.6296962858	965092.7580624056	878565.191435354	2116644.4614026356	1323993.2692969567
1700601.1269635684	1509205.1651115827	1453057.52867621	1386096.7484187074	425084.37176222727	2475868.915379283	4878845.040080249	1196659.6988338742	2004596.093016519	1378138.3925919614	1261947.5427310974	767573.5804436533	412353.3206233802	800729.0523317333	3861644.4407196934	1455434.8161245813	1153210.9821354263	6567821.824959298	1128369.663951386	1214327.037774375	1046135.4182906623	1332300.1359644318	1354840.3842464134	1392109.7064995966	1529656.1635687696	1107354.6296962858	965092.7580624056	878565.191435354	2116644.4614026356	1323993.2692969567
1700601.1269635684	1509205.1651115827	1453057.52867621	1369304.3951708511	329351.9031159421	2473342.19384689	4878845.040080249	1196659.6988338742	2004596.093016519	1378138.3925919614	1261947.5427310974	767573.5804436533	412353.3206233802	800729.0523317333	3276459.1735557276	1455434.8161245813	1153210.9821354263	6567821.824959298	1126177.9215939457	1214327.037774375	753353.8518936386	1309393.3233011065	1336192.274132165	1392109.7064995966	1529656.1635687696	1107354.6296962858	959490.0293283788	878565.191435354	2116644.4614026356	1323993.2692969567
1700601.1269635684	1500250.3826505716	1453057.52867621	1369304.3951708511	329351.9031159421	2447047.761403442	4878845.040080249	1196659.6988338742	2004596.093016519	1378138.3925919614	1261947.5427310974	767573.5804436533	298602.5362623814	792530.1671615167	3258989.370030962	1455434.8161245813	1153210.9821354263	6567821.824959298	1126177.9215939457	1214327.037774375	753353.8518936386	1307778.7764034315	1233840.7656748653	1392109.7064995966	1529656.1635687696	1107354.6296962858	959490.0293283788	878565.191435354	2116644.4614026356	1323993.2692969567
1692381.351426624	1500250.3826505716	1446607.917520736	1359811.026422176	329351.9031159421	2426806.635519481	4846827.154185951	1195388.8261034528	2004596.093016519	1360184.0895312387	1261947.5427310974	767573.5804436533	298602.5362623814	792530.1671615167	3258989.370030962	1379097.1513596005	1153210.9821354263	6536514.428847536	1126177.9215939457	1208578.0163494768	753353.8518936386	1307778.7764034315	1215022.2847358275	1392109.7064995966	1529656.1635687696	1107354.6296962858	959490.0293283788	873936.1368061614	1822212.188044576	1323993.2692969567
1692381.351426624	1500250.3826505716	1442439.8666097254	1359811.026422176	281878.740100536	2394762.5517391125	4846827.154185951	1195388.8261034528	2004596.093016519	1360184.0895312387	1261947.5427310974	760855.9892386157	248678.01079253515	788854.1044817268	3256003.136219817	1379097.1513596005	1153210.9821354263	6536514.428847536	1126177.9215939457	1208578.0163494768	753353.8518936386	1307778.7764034315	1215022.2847358275	1371959.607249587	1529656.1635687696	1107354.6296962858	959490.0293283788	873936.1368061614	1816100.721396932	1312089.0994814716
1692381.351426624	1482330.6027960852	1442439.8666097254	1359811.026422176	280497.9051907904	2394762.5517391125	4846827.154185951	1195388.8261034528	2004596.093016519	1360184.0895312387	1261947.5427310974	533672.0303084314	248678.01079253515	788854.1044817268	3256003.136219817	1363905.5591848851	1153210.9821354263	6536514.428847536	1126177.9215939457	1208578.0163494768	753353.8518936386	1303326.9611805656	1215022.2847358275	1371959.607249587	1529656.1635687696	1107354.6296962858	884143.6141542654	863581.0478888482	1816100.721396932	1312089.0994814716
1692381.351426624	1482330.6027960852	1442439.8666097254	1359811.026422176	280497.9051907904	2393441.802878625	4795267.492352081	1195388.8261034528	2004596.093016519	1360184.0895312387	1261947.5427310974	403989.7170246851	248678.01079253515	788854.1044817268	3256003.136219817	1363905.5591848851	1153210.9821354263	6536514.428847536	1126177.9215939457	1208578.0163494768	753353.8518936386	1095848.0912542143	1215022.2847358275	1371959.607249587	1529656.1635687696	956372.9534050036	884143.6141542654	863581.0478888482	1816100.721396932	1312089.0994814716
1692381.351426624	1482330.6027960852	1436851.029330628	1359811.026422176	276696.3800310901	2393441.802878625	4795267.492352081	1195388.8261034528	2004596.093016519	1360184.0895312387	1261947.5427310974	403989.7170246851	247034.63908115285	780131.2194951602	3256003.136219817	1363905.5591848851	1153210.9821354263	4381792.821825368	1126177.9215939457	1181442.6071091078	753353.8518936386	1095848.0912542143	1215022.2847358275	1371959.607249587	1529656.1635687696	956372.9534050036	884143.6141542654	863581.0478888482	1816100.721396932	1312089.0994814716
1692381.351426624	1482330.6027960852	1436851.029330628	1359811.026422176	276696.3800310901	2366657.239567398	4784313.195040012	1195388.8261034528	2004596.093016519	1360184.0895312387	1261947.5427310974	403989.7170246851	242329.96280812612	778400.1694170488	3256003.136219817	1363905.5591848851	1114141.1145296989	4381792.821825368	1126177.9215939457	1181442.6071091078	753353.8518936386	1095848.0912542143	1215022.2847358275	978064.9751686981	1529656.1635687696	956372.9534050036	884143.6141542654	859778.6613793833	1816100.721396932	1312089.0994814716
1692381.351426624	1482330.6027960852	1404984.1063508322	1359811.026422176	276696.3800310901	2366657.239567398	4784313.195040012	1195388.8261034528	2004596.093016519	1360184.0895312387	1261947.5427310974	403989.7170246851	238239.5631261811	778400.1694170488	3256003.136219817	1363905.5591848851	1114141.1145296989	4381792.821825368	1126177.9215939457	1181442.6071091078	753353.8518936386	1095848.0912542143	1215022.2847358275	978064.9751686981	1529656.1635687696	956372.9534050036	884143.6141542654	859778.6613793833	1816100.721396932	1312089.0994814716
1692381.351426624	1482330.6027960852	1404561.7221025974	1359811.026422176	272096.76696301776	2210634.2057668176	4784313.195040012	1195388.8261034528	2004596.093016519	1360184.0895312387	1261947.5427310974	403989.7170246851	235987.47218703316	760141.9261323833	3191512.4254279113	1351303.69991519	1114141.1145296989	4381792.821825368	1126177.9215939457	1181442.6071091078	753353.8518936386	1095848.0912542143	1215022.2847358275	978064.9751686981	1529656.1635687696	942299.7265755688	884143.6141542654	859778.6613793833	1816100.721396932	1312089.0994814716
1692381.351426624	1482330.6027960852	1404561.7221025974	1352259.6713228615	272096.76696301776	2210634.2057668176	4784313.195040012	1195388.8261034528	2004596.093016519	1360184.0895312387	1261947.5427310974	403989.7170246851	235987.47218703316	760141.9261323833	3191512.4254279113	1351303.69991519	969552.69650615	4381792.821825368	1126177.9215939457	1181442.6071091078	651941.0471267697	1095848.0912542143	1215022.2847358275	978064.9751686981	1529656.1635687696	942299.7265755688	726404.0574438743	859778.6613793833	1816100.721396932	1312089.0994814716
1692236.441404627	1482330.6027960852	1404561.7221025974	1352259.6713228615	267391.76285766443	2210634.2057668176	4784313.195040012	1195388.8261034528	2004596.093016519	1360184.0895312387	1261947.5427310974	403989.7170246851	235987.47218703316	760141.9261323833	2685236.7888138597	1351303.69991519	969552.69650615	4381792.821825368	1126177.9215939457	1181442.6071091078	585610.661902224	911136.8229667451	1141811.4016388839	972953.312773518	1529656.1635687696	904992.4437555084	708900.9047522454	859778.6613793833	1816100.721396932	1312089.0994814716
1692236.441404627	1482330.6027960852	1404561.7221025974	1352259.6713228615	267391.76285766443	2026258.5994381723	4784313.195040012	1137311.9777309506	2004596.093016519	1360184.0895312387	1261947.5427310974	403989.7170246851	235987.47218703316	754267.0193284522	2685236.7888138597	1351303.69991519	969552.69650615	4381792.821825368	668098.4709521096	1181442.6071091078	585610.661902224	901699.5810268704	1141811.4016388839	684784.9525049808	1529656.1635687696	904992.4437555084	683490.1384279853	859778.6613793833	1810214.0265998044	1312089.0994814716
1691948.687800199	1482330.6027960852	1402399.8014823897	1346604.4779844533	264251.6021760468	2026258.5994381723	4784313.195040012	1046551.0330696219	2004596.093016519	1360184.0895312387	1261947.5427310974	403989.7170246851	228914.67055837187	754267.0193284522	2685236.7888138597	1175652.030850261	969552.69650615	4381792.821825368	668098.4709521096	1181442.6071091078	577583.2842170405	901699.5810268704	1141811.4016388839	684784.9525049808	1529656.1635687696	904992.4437555084	683490.1384279853	859778.6613793833	1810214.0265998044	1312089.0994814716
1691948.687800199	1482330.6027960852	1402399.8014823897	1346604.4779844533	264251.6021760468	2026258.5994381723	4784313.195040012	970099.8072719461	2004596.093016519	1221392.2835080859	1258087.8727999625	403989.7170246851	228914.67055837187	754267.0193284522	2685236.7888138597	1175652.030850261	969552.69650615	4381792.821825368	653974.7711013855	1181442.6071091078	577583.2842170405	895726.681380794	1141811.4016388839	684784.9525049808	1529656.1635687696	904992.4437555084	683490.1384279853	858622.7885379342	1780552.2131613637	1299180.7443329352
1685032.5927520867	1482330.6027960852	1402399.8014823897	1346604.4779844533	264251.6021760468	2026258.5994381723	4784313.195040012	620870.4912996888	2004596.093016519	1221392.2835080859	1256724.5440135715	397601.617524893	228914.67055837187	754267.0193284522	2685236.7888138597	1175652.030850261	955937.0961624715	4381792.821825368	632445.9287110962	1181442.6071091078	577583.2842170405	895726.681380794	1141811.4016388839	684784.9525049808	1529656.1635687696	837040.3422108738	681728.4481673569	858622.7885379342	1780552.2131613637	1299180.7443329352
1685032.5927520867	1459073.923454016	1402399.8014823897	1346604.4779844533	264251.6021760468	1875531.0935350803	4784313.195040012	620870.4912996888	2004596.093016519	1221392.2835080859	1229559.7220644287	397601.617524893	228847.0257859845	754267.0193284522	2676586.3342463416	1175652.030850261	955937.0961624715	4381792.821825368	632445.9287110962	1181442.6071091078	575392.7548547589	786034.6152511047	1141811.4016388839	680815.9941004162	1529656.1635687696	837040.3422108738	678981.3898935906	858622.7885379342	1780552.2131613637	1299180.7443329352
1685032.5927520867	1172070.4128603183	1402399.8014823897	1346604.4779844533	264251.6021760468	1875531.0935350803	4744198.422311074	620870.4912996888	2004596.093016519	1221392.2835080859	1217126.4981030363	397601.617524893	228847.0257859845	748790.5660421081	2676586.3342463416	1175652.030850261	955937.0961624715	4381792.821825368	627083.8815332096	1119163.983596227	575392.7548547589	786034.6152511047	1094996.114135444	680815.9941004162	1529656.1635687696	837040.3422108738	678981.3898935906	858622.7885379342	1780552.2131613637	1299180.7443329352
1677782.4242415703	1172070.4128603183	1399178.911771051	1346604.4779844533	199820.5113620586	1875531.0935350803	4744198.422311074	620870.4912996888	2004596.093016519	1208815.4009999714	1217126.4981030363	393303.483512126	228847.0257859845	748790.5660421081	2664910.7078364957	1175652.030850261	955937.0961624715	4381792.821825368	627083.8815332096	1108473.487642546	575392.7548547589	786034.6152511047	1094996.114135444	680815.9941004162	1529656.1635687696	837040.3422108738	673408.6910360472	858622.7885379342	1758197.3393850331	1290708.436402944
1677782.4242415703	1172070.4128603183	1399178.911771051	1342775.1113994454	199820.5113620586	1874358.7790079787	4744198.422311074	620870.4912996888	2004596.093016519	1199879.193225369	1217126.4981030363	393303.483512126	228847.0257859845	748790.5660421081	2664910.7078364957	1175652.030850261	955937.0961624715	4292808.192582787	627083.8815332096	1108473.487642546	575392.7548547589	786034.6152511047	1094996.114135444	680815.9941004162	1529656.1635687696	837040.3422108738	673408.6910360472	639568.7236557591	1758197.3393850331	1290708.436402944
1677782.4242415703	1172070.4128603183	1399178.911771051	1342775.1113994454	199461.37181609272	1601858.5661560562	4707781.100261427	620870.4912996888	2004596.093016519	1199879.193225369	1217126.4981030363	393303.483512126	228847.0257859845	748790.5660421081	2664910.7078364957	1175652.030850261	955937.0961624715	4253749.013653139	627083.8815332096	881511.769839982	575392.7548547589	786034.6152511047	1094996.114135444	680815.9941004162	1527015.9485572383	837040.3422108738	651964.2054420597	639568.7236557591	1758197.3393850331	1274647.1153369164
1677782.4242415703	1172070.4128603183	1399178.911771051	1342775.1113994454	199461.37181609272	1601858.5661560562	4707781.100261427	620870.4912996888	2004596.093016519	1199879.193225369	1098869.7961885924	393303.483512126	228847.0257859845	748790.5660421081	2664910.7078364957	1175652.030850261	955937.0961624715	4253749.013653139	626664.9334004363	879288.4805176266	575392.7548547589	785574.0108275536	1094996.114135444	680815.9941004162	1527015.9485572383	837040.3422108738	623691.3205313502	616505.3952167562	1652916.2640999914	1274647.1153369164
1647885.0116834478	1172070.4128603183	1399178.911771051	1330304.9354450894	199461.37181609272	1601858.5661560562	4680251.393976124	620870.4912996888	2004596.093016519	1199879.193225369	1098869.7961885924	393303.483512126	228847.0257859845	748675.4489330397	2664910.7078364957	1175652.030850261	955937.0961624715	4228752.428826406	626664.9334004363	879288.4805176266	575392.7548547589	771961.7561887015	1089362.937039074	680815.9941004162	1527015.9485572383	837040.3422108738	488444.085478701	616505.3952167562	1652916.2640999914	1274647.1153369164
1647885.0116834478	1140946.819150401	1151687.4076008375	1330304.9354450894	199461.37181609272	1590153.087454464	4680251.393976124	620870.4912996888	2004596.093016519	1199879.193225369	1098869.7961885924	393303.483512126	198835.4290412552	748675.4489330397	2664910.7078364957	1175652.030850261	955937.0961624715	4228752.428826406	626664.9334004363	874658.3618861635	575392.7548547589	771961.7561887015	1089362.937039074	680815.9941004162	1510507.196473977	829377.5034621108	488444.085478701	616505.3952167562	1652916.2640999914	1274647.1153369164
1647885.0116834478	1140946.819150401	1151687.4076008375	1330304.9354450894	199461.37181609272	1590153.087454464	4680251.393976124	606855.9070945879	2004596.093016519	1199879.193225369	1098869.7961885924	393303.483512126	198835.4290412552	738087.286839501	2664910.7078364957	1175652.030850261	946695.0276257532	4228752.428826406	626664.9334004363	874658.3618861635	575392.7548547589	645943.5011418116	1089362.937039074	680815.9941004162	1510507.196473977	829377.5034621108	488444.085478701	616505.3952167562	1651397.1350718897	1274647.1153369164
1647885.0116834478	1140946.819150401	1151687.4076008375	1330304.9354450894	199461.37181609272	1571606.9628598245	4680251.393976124	580501.6827460596	1996692.8984032022	1199761.2652060562	1098869.7961885924	389248.8409750759	187800.75314353834	738087.286839501	2664910.7078364957	1175652.030850261	946695.0276257532	4228752.428826406	625375.6950288163	874658.3618861635	575392.7548547589	645943.5011418116	1089362.937039074	680815.9941004162	1510507.196473977	829377.5034621108	488444.085478701	580967.2072515258	1651397.1350718897	1274647.1153369164
1647885.0116834478	1140260.8831024722	1151687.4076008375	1330304.9354450894	199461.37181609272	1565799.4837348524	4667896.846084886	580501.6827460596	1996692.8984032022	1186670.7702904858	1098869.7961885924	344115.73352464003	187800.75314353834	738087.286839501	2664910.7078364957	1175652.030850261	946695.0276257532	4228752.428826406	625375.6950288163	874658.3618861635	575392.7548547589	645943.5011418116	1089362.937039074	680815.9941004162	1495727.0623075557	829377.5034621108	484449.24035671924	580967.2072515258	1527505.1531178828	1274647.1153369164
1647885.0116834478	1140260.8831024722	1151687.4076008375	1330304.9354450894	199461.37181609272	1452956.7954527338	4579024.850793909	578281.8050944174	1996692.8984032022	1186670.7702904858	1098869.7961885924	344115.73352464003	187800.75314353834	738087.286839501	2664910.7078364957	1173433.5072316916	932672.8275720559	4228752.428826406	625375.6950288163	773023.5332644684	575392.7548547589	645943.5011418116	1089362.937039074	680815.9941004162	1493822.6073326156	829377.5034621108	477093.5431073914	580967.2072515258	1527505.1531178828	1260262.425159758
1647885.0116834478	1140260.8831024722	1151687.4076008375	1330304.9354450894	199461.37181609272	1451080.5022577047	4579024.850793909	578281.8050944174	1996692.8984032022	1186670.7702904858	1098869.7961885924	344115.73352464003	187800.75314353834	737903.0425149761	2664910.7078364957	1173433.5072316916	932672.8275720559	4228752.428826406	617481.0049437117	773023.5332644684	575392.7548547589	645943.5011418116	1086941.3303521257	680815.9941004162	1493822.6073326156	829377.5034621108	477093.5431073914	580967.2072515258	1527505.1531178828	1260262.425159758
1642708.5573331353	1124507.3692904995	1151687.4076008375	1330304.9354450894	197874.110581009	1451080.5022577047	4579024.850793909	578281.8050944174	1958413.0455529604	1186670.7702904858	1025619.0464047748	343168.9179524697	187800.75314353834	737903.0425149761	2664910.7078364957	1173433.5072316916	932672.8275720559	4228752.428826406	612973.2913614755	773023.5332644684	575392.7548547589	645943.5011418116	1004796.3633323475	680815.9941004162	1493822.6073326156	822519.4848959392	477093.5431073914	573040.9995632871	1527505.1531178828	1260262.425159758
1642708.5573331353	1116680.1171494343	1139980.3972239806	1330304.9354450894	197874.110581009	1451080.5022577047	4579024.850793909	578281.8050944174	1881534.7257687063	1186670.7702904858	1008551.9628171617	343168.9179524697	186924.8700598513	732013.1468522248	2664910.7078364957	1030710.5633658739	932672.8275720559	4228752.428826406	611553.4275990576	762489.8667785265	575343.4733173292	645943.5011418116	997960.7068956645	680815.9941004162	1493822.6073326156	822519.4848959392	477093.5431073914	573040.9995632871	1527505.1531178828	1260262.425159758
1633094.8074918315	1116680.1171494343	1139980.3972239806	1330304.9354450894	197874.110581009	1172679.4803920635	4579024.850793909	578281.8050944174	1881534.7257687063	1182472.9867974452	1008551.9628171617	343168.9179524697	186924.8700598513	732013.1468522248	2664910.7078364957	1030710.5633658739	929586.8804678144	4228752.428826406	610731.9125434676	762489.8667785265	575343.4733173292	645943.5011418116	997960.7068956645	677770.472216063	1493822.6073326156	811827.8933791644	477093.5431073914	573040.9995632871	1527505.1531178828	1260262.425159758
1632792.2420571854	1116680.1171494343	1139980.3972239806	1320259.2667062755	197874.110581009	1172679.4803920635	4579024.850793909	578281.8050944174	1863233.525669079	1178116.352631027	996463.9769720655	341456.5576224985	186784.9932479688	732013.1468522248	2664910.7078364957	1030710.5633658739	921489.9612064734	4228752.428826406	610731.9125434676	762489.8667785265	568112.1312807954	644731.8075096346	978753.4058064666	654536.631060965	1493822.6073326156	811827.8933791644	477093.5431073914	565595.401100222	1527505.1531178828	1260262.425159758
1632792.2420571854	1116680.1171494343	1139980.3972239806	1148038.2254619023	197874.110581009	1172679.4803920635	4532751.080768092	578281.8050944174	1855384.2493980422	1177878.5640028797	996463.9769720655	341456.5576224985	183172.44193883502	732013.1468522248	2664910.7078364957	1030710.5633658739	791319.7000108515	4228752.428826406	607241.1859359507	762489.8667785265	568112.1312807954	644731.8075096346	978281.9965283853	640035.8370583256	1493822.6073326156	811790.1880401057	472243.98483431723	565595.401100222	1524409.5851152455	1260262.425159758
1632792.2420571854	1116680.1171494343	1139980.3972239806	1148038.2254619023	197874.110581009	1172679.4803920635	4532751.080768092	578281.8050944174	1855384.2493980422	1177878.5640028797	996463.9769720655	341456.5576224985	182321.45156445747	732013.1468522248	2664910.7078364957	918262.8986508581	791319.7000108515	3689061.42644343	607241.1859359507	762489.8667785265	537312.5542132002	644731.8075096346	978281.9965283853	634719.7273004492	1493822.6073326156	811790.1880401057	470011.66311534075	565595.401100222	1524409.5851152455	1260262.425159758
1632792.2420571854	1116680.1171494343	1139980.3972239806	1148038.2254619023	197750.50347457884	1172679.4803920635	4532751.080768092	491130.75888974074	1855384.2493980422	1173614.8222853416	996463.9769720655	341456.5576224985	165525.75215924	732013.1468522248	2664910.7078364957	918262.8986508581	772022.1637545602	3689061.42644343	607241.1859359507	762489.8667785265	537312.5542132002	644731.8075096346	978281.9965283853	634719.7273004492	1493822.6073326156	811790.1880401057	470011.66311534075	565595.401100222	1524409.5851152455	1260262.425159758
1632792.2420571854	1116680.1171494343	1139980.3972239806	1139399.5476031979	197750.50347457884	1172679.4803920635	4532751.080768092	491130.75888974074	1855384.2493980422	1163088.2160824118	996463.9769720655	341456.5576224985	165525.75215924	732013.1468522248	2664910.7078364957	918262.8986508581	772022.1637545602	3689061.42644343	607241.1859359507	729022.1624681298	537312.5542132002	644731.8075096346	978281.9965283853	634719.7273004492	1493822.6073326156	811790.1880401057	470011.66311534075	565595.401100222	1524409.5851152455	1260262.425159758
1515556.85635823	1116680.1171494343	1139980.3972239806	1139075.8936993596	195720.35694537964	1172679.4803920635	4532751.080768092	491130.75888974074	1828931.4366516338	1163088.2160824118	996463.9769720655	341456.5576224985	165525.75215924	460343.4995700204	2664910.7078364957	773068.458119933	772022.1637545602	3608825.164400748	607241.1859359507	729022.1624681298	537312.5542132002	644731.8075096346	978281.9965283853	634719.7273004492	1493822.6073326156	811790.1880401057	470011.66311534075	565595.401100222	1524409.5851152455	1255477.0581220763
1515556.85635823	1116680.1171494343	1047567.5686907112	1139075.8936993596	195720.35694537964	1172679.4803920635	4532751.080768092	490436.88295231794	1229143.3780404292	1163058.8129706287	819308.7164433765	341456.5576224985	165525.75215924	456089.61489801155	2664910.7078364957	773068.458119933	772022.1637545602	3608825.164400748	607241.1859359507	729022.1624681298	537312.5542132002	644731.8075096346	978281.9965283853	634719.7273004492	1485319.009483681	811790.1880401057	469463.76397933904	565595.401100222	1524409.5851152455	1255477.0581220763
1515556.85635823	1116680.1171494343	1044248.2910713645	1139075.8936993596	125342.42567293509	1165639.3278521567	4532751.080768092	490436.88295231794	1225610.686233524	1163058.8129706287	819308.7164433765	341456.5576224985	150131.9598674816	444941.10419244925	2664910.7078364957	762781.9320204814	772022.1637545602	3608825.164400748	607241.1859359507	729022.1624681298	537312.5542132002	644731.8075096346	969590.033994454	626423.5777144707	1485319.009483681	811790.1880401057	469463.76397933904	565595.401100222	1524409.5851152455	1255477.0581220763
1515556.85635823	1116680.1171494343	1044248.2910713645	830546.3584904469	124986.45732529965	1154748.368607083	4492504.8346261615	490436.88295231794	1225610.686233524	1163058.8129706287	819308.7164433765	341456.5576224985	150131.9598674816	444547.4090650063	2664910.7078364957	761250.2075864922	772022.1637545602	3608825.164400748	607241.1859359507	729022.1624681298	537312.5542132002	640059.1770369699	966648.6081860587	626423.5777144707	1226163.7550180743	811790.1880401057	443429.6830325025	564795.5894918811	1524409.5851152455	1245227.114446609
1515556.85635823	1116680.1171494343	913571.1795173595	825300.4777760152	124986.45732529965	1154748.368607083	4432436.809550683	490436.88295231794	1002855.4378240027	1082968.1020916738	819308.7164433765	341456.5576224985	150131.9598674816	444547.4090650063	2664910.7078364957	761250.2075864922	772022.1637545602	3566646.15639917	607241.1859359507	729022.1624681298	531216.6932155368	640059.1770369699	966648.6081860587	621316.9364723847	1221914.1291634291	811790.1880401057	443429.6830325025	564795.5894918811	1524409.5851152455	796190.9816176067
1515288.7554020935	1059261.9970260435	913571.1795173595	825300.4777760152	124272.17272668875	1154748.368607083	4432436.809550683	490436.88295231794	1002855.4378240027	1009631.8470666335	819308.7164433765	341456.5576224985	150131.9598674816	443653.04128274566	2664910.7078364957	757447.7787233255	770803.6795511907	3566646.15639917	607241.1859359507	729022.1624681298	529281.0645408218	631196.3807347452	910713.0469081884	621316.9364723847	1221914.1291634291	811275.3216936301	443429.6830325025	564795.5894918811	1504620.573595658	794765.8122576575
1515288.7554020935	1059261.9970260435	913571.1795173595	825300.4777760152	124272.17272668875	1147643.0235222925	4432436.809550683	489381.7834511433	1002855.4378240027	781415.212084751	812229.4845512897	341456.5576224985	150131.9598674816	439339.27000505116	2664910.7078364957	754462.1623963453	728640.9682044343	3566646.15639917	492858.45912977593	729022.1624681298	529281.0645408218	631196.3807347452	910713.0469081884	621316.9364723847	1221914.1291634291	811275.3216936301	440454.2015028343	560596.5889894372	1493988.3557015955	784300.9729179275
1515288.7554020935	1059261.9970260435	909024.0972907539	825300.4777760152	123258.43304506023	1147643.0235222925	4432436.809550683	489312.5636667878	853869.0969669739	781415.212084751	812229.4845512897	341456.5576224985	150131.9598674816	431152.95405414765	2313377.5736516863	675926.885121855	728640.9682044343	3566646.15639917	492858.45912977593	725753.4413315477	529281.0645408218	631196.3807347452	910713.0469081884	621316.9364723847	1221914.1291634291	811275.3216936301	365282.5454836739	560596.5889894372	1493988.3557015955	784300.9729179275
1515288.7554020935	946382.6391442253	909024.0972907539	821686.5802313687	123258.43304506023	1147643.0235222925	4432436.809550683	489312.5636667878	851750.0782229719	781415.212084751	812229.4845512897	341456.5576224985	150131.9598674816	431152.95405414765	2313377.5736516863	675926.885121855	728640.9682044343	3444474.4851257154	492858.45912977593	725753.4413315477	529281.0645408218	629444.2739248148	910713.0469081884	621316.9364723847	1221914.1291634291	811275.3216936301	357479.1088480373	553208.4883182584	1486744.0983552886	784300.9729179275
1515288.7554020935	946382.6391442253	903865.8871702726	821686.5802313687	123258.43304506023	1147643.0235222925	4418732.589067909	489312.5636667878	851750.0782229719	781225.5149840212	812229.4845512897	340534.59014171344	149977.5178558574	431152.95405414765	2313377.5736516863	675926.885121855	728640.9682044343	3444474.4851257154	308738.6973903501	719983.4793015814	529281.0645408218	629444.2739248148	910350.346510998	621316.9364723847	1205640.3764680056	811275.3216936301	357479.1088480373	548525.9957519467	1486744.0983552886	781988.008860829
1483272.7496917082	921593.4715173686	903865.8871702726	821686.5802313687	123258.43304506023	1147643.0235222925	4418732.589067909	485786.95777885016	851750.0782229719	781225.5149840212	812229.4845512897	340534.59014171344	149977.5178558574	431152.95405414765	2293039.675256367	675926.885121855	728640.9682044343	3059228.214054693	308738.6973903501	719983.4793015814	528911.9420028169	629444.2739248148	908077.6542184574	621316.9364723847	1205640.3764680056	802662.7263817923	350378.5846189639	548525.9957519467	1486744.0983552886	780259.497400174
1483272.7496917082	921593.4715173686	903865.8871702726	781387.5307511371	123258.43304506023	1147643.0235222925	4387469.914123298	485786.95777885016	851750.0782229719	781225.5149840212	812229.4845512897	337639.0891527827	149977.5178558574	431152.95405414765	2293039.675256367	675926.885121855	725106.4868454714	2816970.02609618	308738.6973903501	719983.4793015814	528911.9420028169	627098.4066034409	908077.6542184574	621316.9364723847	1205640.3764680056	802662.7263817923	350378.5846189639	548525.9957519467	1486744.0983552886	780259.497400174
