# Supplementary material for: An improved FOX optimization algorithm using adaptive exploration and exploitation for global optimization
Source: PLoS One. 2025 Sep 18;20(9):e0331965. doi: 10.1371/journal.pone.0331965 (PMC12445531; doi:10.1371/journal.pone.0331965)
Supplement: S2 File — This compressed file contains all the results of the conducted experiments. Each main directory within the archive includes three subdirectories: Analysis, best_fit, and convergence. The best_fit and convergence folders contain the raw experimental data obtained from 30 independent runs. The Analysis folder includes tables and figures derived from these raw results. These files can be used to reproduce and further analyze the results presented in the manuscript. (ZIP) [file pone.0331965.s002.zip › cec2017/convergence/NRO/C17F23.csv]

trial_1	trial_2	trial_3	trial_4	trial_5	trial_6	trial_7	trial_8	trial_9	trial_10	trial_11	trial_12	trial_13	trial_14	trial_15	trial_16	trial_17	trial_18	trial_19	trial_20	trial_21	trial_22	trial_23	trial_24	trial_25	trial_26	trial_27	trial_28	trial_29	trial_30
51200.71944934458	63142.23032731778	65677.10744502966	57522.334580173745	62857.112121013975	51467.58944603857	54072.580416936864	61116.451022019086	55266.94708324062	62461.70826992575	53390.44459927673	35481.500719675976	45173.953169571316	65777.12700448332	43895.160176638	49255.843675807606	68666.4457525947	65591.03868795416	58605.200089982456	47260.73275644806	65641.61815785032	56545.4454418903	61388.18328844305	51933.10122229939	39638.15965674175	54695.49527165358	57499.95828363688	51650.574436913485	55984.34314140417	64365.356527154465
44316.16457771241	56905.04449586321	52982.58835501263	49607.859839289726	40741.312570494716	41491.80848241098	43342.76892713527	50885.1486786467	53409.28687992845	54953.6393362945	40447.44510791392	35481.500719675976	36494.85866133172	58798.84876812963	43895.160176638	37126.33354389079	50518.34825789644	53950.45218664063	56969.31115141401	47236.61759373668	62991.47868813835	56545.4454418903	46478.123605872825	43621.57211639891	39638.15965674175	54695.49527165358	53701.0077139793	37812.20954408215	47614.45133291947	49913.45458219051
38537.133649726165	56457.41270425514	52982.58835501263	39089.58821964316	40741.312570494716	41491.80848241098	36939.67909711333	48270.39256596551	44914.41690482407	47204.53517987359	37388.74067014352	35481.500719675976	35613.51190225841	51823.750762401425	40624.57276036966	34649.71424503713	48311.54613780407	42034.173094871185	40524.020913411005	47236.61759373668	58570.51670702356	48952.20187344059	32329.4097767576	43621.57211639891	39638.15965674175	54695.49527165358	46890.689694005545	36061.8997776889	40867.29783870494	49913.45458219051
37015.63113583782	42532.73403363579	50706.65215420731	36828.133763714155	35110.00091848879	31105.672947957064	36939.67909711333	41806.60156471706	43440.15998603558	37368.873121790646	33712.61151665382	35481.500719675976	35530.89357617392	30577.128399861987	40624.57276036966	34649.71424503713	48311.54613780407	41104.10230613614	40524.020913411005	46751.047572990465	47924.413647831716	46534.59031451651	32329.4097767576	39995.69637574064	39638.15965674175	47338.79273444537	46362.8996833692	33409.83289551556	40867.29783870494	47565.1251209577
37015.63113583782	38437.417576408225	50706.65215420731	29897.423567063946	35110.00091848879	31105.672947957064	36939.67909711333	33174.39473172678	36645.95272088872	37335.47625986323	33712.61151665382	35481.500719675976	33086.496937729215	26015.476418138183	32159.743212549678	33751.11788504179	46098.854847042036	41104.10230613614	40524.020913411005	45609.704875532676	37356.149465362374	45709.50926871022	32329.4097767576	32105.733369789563	37660.04917870478	37656.09647647402	44790.60970882344	31166.759123915137	37504.15221893463	36925.164632279324
35973.31585070568	36897.98517897674	38934.26176693151	27918.27703950515	35110.00091848879	31105.672947957064	36939.67909711333	33174.39473172678	32263.1223038945	37335.47625986323	29526.186734454164	35481.500719675976	30435.792895058294	26015.476418138183	32159.743212549678	33751.11788504179	40562.70180049279	27312.28725455065	33606.429772801566	40378.44998706247	37356.149465362374	32428.238754252783	30150.677409664153	30483.27127364409	37660.04917870478	36530.783333577616	40315.93652155066	31166.759123915137	34963.147094377426	36925.164632279324
35973.31585070568	30514.252604619116	28508.321734685545	27918.27703950515	33937.26653243554	31105.672947957064	36939.67909711333	33174.39473172678	32263.1223038945	33909.00455168744	29526.186734454164	35481.500719675976	30435.792895058294	26015.476418138183	32159.743212549678	33353.04507156201	40562.70180049279	27312.28725455065	33606.429772801566	40378.44998706247	37356.149465362374	32428.238754252783	26684.135261662752	30246.83870324848	30787.73770324122	36530.783333577616	36187.98632396498	27427.92455435447	34963.147094377426	36925.164632279324
34200.1228517547	28327.00577923619	25609.986675445543	27918.27703950515	33937.26653243554	28420.916952954365	32036.230574492372	30463.349978045284	26802.05387962363	30612.577728402895	25244.92272652607	35481.500719675976	26839.625971722577	26015.476418138183	32159.743212549678	33353.04507156201	38435.828826990466	27312.28725455065	29975.83503236791	32228.379076825764	34514.13051273316	32428.238754252783	26684.135261662752	29381.43265995763	28959.47558357156	34988.09068789471	32126.02994324961	22560.81441667585	22933.85122900057	29283.015800112535
30493.141456991274	28327.00577923619	25289.887198460994	24331.2292424827	33937.26653243554	28420.916952954365	32036.230574492372	28346.59386952648	26802.05387962363	30612.577728402895	22677.396690388327	31318.444504850802	26839.625971722577	26015.476418138183	32159.743212549678	31300.55359733571	36795.83107835698	27312.28725455065	27861.92534455436	21343.458014362768	34514.13051273316	32428.238754252783	26684.135261662752	28406.99495400214	28959.47558357156	32963.97346195698	32126.02994324961	22560.81441667585	22933.85122900057	29283.015800112535
30493.141456991274	28327.00577923619	25289.887198460994	24331.2292424827	33937.26653243554	28420.916952954365	27739.64097671886	28346.59386952648	26802.05387962363	24664.332121341922	22677.396690388327	25301.37971634603	26839.625971722577	26015.476418138183	32159.743212549678	31300.55359733571	34346.84845055354	27312.28725455065	27750.746513123144	21343.458014362768	28715.190870598453	32114.45358312737	25249.77208342438	28406.99495400214	28959.47558357156	26713.33692179287	32126.02994324961	22560.81441667585	22933.85122900057	29283.015800112535
30493.141456991274	28327.00577923619	25289.887198460994	24331.2292424827	29658.63257633609	28420.916952954365	27739.64097671886	28346.59386952648	26802.05387962363	24664.332121341922	22677.396690388327	20837.744634707822	26839.625971722577	26015.476418138183	32159.743212549678	28681.815543106106	34346.84845055354	27312.28725455065	27478.94551647822	20173.149470105967	26253.997519322944	20663.073043206332	24808.50478040499	24166.674525378905	28959.47558357156	26713.33692179287	25427.201152693495	16372.200002305588	22933.85122900057	29283.015800112535
28179.137745798205	28327.00577923619	24968.79725823925	24331.2292424827	23123.09977544292	26244.764280569863	27739.64097671886	23264.529310618018	18973.09154385629	24664.332121341922	22677.396690388327	20837.744634707822	23999.84414026607	25358.765945277522	25799.15722186129	26420.57878307502	28886.96737835741	24646.306711800604	27478.94551647822	20173.149470105967	26253.997519322944	20663.073043206332	24808.50478040499	24166.674525378905	28959.47558357156	26713.33692179287	21851.865079193652	16372.200002305588	17517.629813950673	29283.015800112535
28179.137745798205	28327.00577923619	24968.79725823925	24331.2292424827	23123.09977544292	23780.434385483364	25426.60332657758	23264.529310618018	18973.09154385629	24664.332121341922	21832.88680094476	20837.744634707822	23999.84414026607	24989.77681341297	25799.15722186129	26420.57878307502	28886.96737835741	17214.878224010354	27220.92426650348	20173.149470105967	26253.997519322944	20663.073043206332	24147.362330198775	24088.404468511613	28113.007923817175	26713.33692179287	21851.865079193652	16372.200002305588	17410.151192351477	28844.97381390434
28179.137745798205	28327.00577923619	24968.79725823925	24331.2292424827	23123.09977544292	23780.434385483364	25426.60332657758	23264.529310618018	18973.09154385629	24664.332121341922	21832.88680094476	20837.744634707822	20749.18503765776	24989.77681341297	25799.15722186129	26420.57878307502	26755.990122368505	17214.878224010354	26755.618471329533	20173.149470105967	26253.997519322944	18090.601461368446	24147.362330198775	22749.062051284716	28113.007923817175	26713.33692179287	21851.865079193652	15912.671103613993	17278.44251079374	26928.460464301173
26027.538615733883	28327.00577923619	24504.06434919206	24331.2292424827	21669.534665133127	22628.526874484607	22883.469923916728	19962.744397617567	18973.09154385629	24664.332121341922	21832.88680094476	20837.744634707822	20749.18503765776	24989.77681341297	21278.622901953542	26420.57878307502	25553.329682412354	17214.878224010354	26755.618471329533	20173.149470105967	26253.997519322944	18090.601461368446	24147.362330198775	22749.062051284716	28113.007923817175	22381.637139817773	21851.865079193652	15912.671103613993	16941.948393749582	26890.890567024293
18821.41351637766	19892.52673134688	24504.06434919206	22612.103200945134	21669.534665133127	22628.526874484607	22883.469923916728	19962.744397617567	18973.09154385629	24554.984861480963	20276.356853822297	20837.744634707822	20749.18503765776	24989.77681341297	21093.47471906512	26420.57878307502	25385.865846643486	17214.878224010354	26755.618471329533	20173.149470105967	25641.60012369135	18090.601461368446	22978.5688611649	17044.25861989432	28113.007923817175	22381.637139817773	21581.663924385844	15912.671103613993	16941.948393749582	25127.251299992837
18821.41351637766	19892.52673134688	24504.06434919206	22502.316630966347	21669.534665133127	22628.526874484607	22606.83428773097	19962.744397617567	18973.09154385629	23835.845287436834	19679.28890346007	20837.744634707822	20749.18503765776	24168.50585872606	21093.47471906512	24246.659361381466	21653.249804504496	17214.878224010354	17893.78259323173	19420.692858590188	24383.66780105945	18090.601461368446	22978.5688611649	15164.745480816944	28113.007923817175	20358.478944118277	21490.297717168218	15912.671103613993	16941.948393749582	25127.251299992837
18821.41351637766	19892.52673134688	21934.380181772798	22478.95668013044	21669.534665133127	22628.526874484607	22606.83428773097	17935.330164046612	18035.076915099533	23835.845287436834	19679.28890346007	20595.80574170289	20749.18503765776	20893.46111253156	20370.38402802123	24246.659361381466	21653.249804504496	16905.492479286368	17052.01872028438	18090.295330308058	24383.66780105945	18090.601461368446	22978.5688611649	15164.745480816944	28113.007923817175	20358.478944118277	21490.297717168218	15912.671103613993	16844.571544880087	25127.251299992837
18821.41351637766	19892.52673134688	21558.985546500713	19368.38786639698	21669.534665133127	21366.70176320578	18690.48380767792	17935.330164046612	18035.076915099533	23835.845287436834	19679.28890346007	20475.21587589788	20749.18503765776	20893.46111253156	20370.38402802123	24246.659361381466	21653.249804504496	16905.492479286368	17052.01872028438	15993.01924922854	22738.254173985202	18090.601461368446	21604.034704801572	15164.745480816944	28113.007923817175	20358.478944118277	18121.719362523687	15912.671103613993	16844.571544880087	23856.565963666573
17783.383305625808	19892.52673134688	20309.95014394886	19368.38786639698	21669.534665133127	20055.898562683673	15866.589668811477	16719.69747542774	17945.847969979848	21336.46515739845	18813.10090137936	20475.21587589788	20749.18503765776	20893.46111253156	20298.34583580075	24246.659361381466	21653.249804504496	16905.492479286368	17052.01872028438	14323.103799417166	21094.2074544339	18090.601461368446	21604.034704801572	15164.745480816944	28113.007923817175	19563.63945477427	18121.719362523687	15912.671103613993	16844.571544880087	23856.565963666573
17783.383305625808	19892.52673134688	20309.95014394886	19368.38786639698	21669.534665133127	18233.078990684804	15866.589668811477	16178.52478107895	17945.847969979848	21336.46515739845	18813.10090137936	18599.115647308703	20749.18503765776	18116.495167836787	18874.19663500481	18699.08513358395	16836.687372862787	15863.250733775447	16891.90103742593	14323.103799417166	21094.2074544339	18090.601461368446	20438.81885197321	15164.745480816944	28095.83319903438	17004.969402797324	18121.719362523687	15912.671103613993	14849.865014039751	22738.3763716722
17232.752980450234	19892.52673134688	20267.30985205653	19368.38786639698	21669.534665133127	16999.441797074614	15173.259967966684	15556.488856471358	17945.847969979848	21336.46515739845	17968.741834397093	18599.115647308703	20119.16838660971	18116.495167836787	18340.701309363052	18699.08513358395	16836.687372862787	13548.587255198889	16891.90103742593	14323.103799417166	21094.2074544339	18090.601461368446	20438.81885197321	15164.745480816944	28095.83319903438	16574.163041789594	17798.773800376744	15912.671103613993	14849.865014039751	22738.3763716722
17232.752980450234	17973.02672167147	19762.843357349546	18477.31598738692	18069.908717391067	16450.600533621946	15173.259967966684	15556.488856471358	17945.847969979848	21336.46515739845	15941.811341415874	18273.373150591375	17202.424927274653	18116.495167836787	18269.7058882023	18136.176625398854	16836.687372862787	13548.587255198889	16891.90103742593	14323.103799417166	21094.2074544339	18090.601461368446	20438.81885197321	14803.006682648924	24864.18516227953	16574.163041789594	17798.773800376744	15912.671103613993	14849.865014039751	22738.3763716722
17171.046579377136	17973.02672167147	19762.843357349546	18477.31598738692	17956.845667746747	16450.600533621946	15173.259967966684	15076.092644731676	16351.191354835088	21292.783047656758	15623.929701948206	18208.84243500275	17155.983910227536	17007.84547003381	18269.7058882023	18136.176625398854	16836.687372862787	13548.587255198889	16891.90103742593	14323.103799417166	20356.64506999076	17940.949225775526	20438.81885197321	14803.006682648924	24864.18516227953	16574.163041789594	17598.800734347904	15912.671103613993	14849.865014039751	20296.13261200287
16407.79217444812	17973.02672167147	19709.651792292072	16633.56073296916	17890.37446223566	16450.600533621946	15173.259967966684	15076.092644731676	15905.541151419853	21087.390461565585	15623.929701948206	18208.84243500275	17155.983910227536	14346.176966573155	18121.219783106004	16164.264274730222	16836.687372862787	13548.587255198889	16891.90103742593	14323.103799417166	18003.257576755248	17940.949225775526	20438.81885197321	13046.784614394619	22803.69982266174	16574.163041789594	17598.800734347904	15661.773229278853	14849.865014039751	19857.343040186373
16320.044417492292	17973.02672167147	19523.667332335008	16633.56073296916	17890.37446223566	16450.600533621946	15173.259967966684	15076.092644731676	15905.541151419853	19418.919813841065	15623.929701948206	18208.84243500275	15401.304531712112	14346.176966573155	16842.524797020396	15011.489271213442	16447.225866255416	12991.588395651474	16891.90103742593	14323.103799417166	18003.257576755248	16563.464772036587	20438.81885197321	13046.784614394619	20539.831071675075	15886.596261441624	17598.800734347904	13103.99935370217	14849.865014039751	19857.343040186373
16320.044417492292	17973.02672167147	19523.667332335008	16633.56073296916	17890.37446223566	16450.600533621946	15173.259967966684	15076.092644731676	15905.541151419853	18950.025373728087	15623.929701948206	18208.84243500275	15401.304531712112	14346.176966573155	15459.544022368307	14985.86474492653	16447.225866255416	12991.588395651474	16706.64138916666	13992.647841369406	17573.440566453624	16563.464772036587	17101.54779577186	13046.784614394619	20194.802633731982	13702.709151465648	17598.800734347904	13103.99935370217	13694.999088411138	18556.5188814121
16104.300560877055	17634.69753894554	19523.667332335008	16576.014158991886	17402.041480560707	15356.122452427015	15173.259967966684	15076.092644731676	15905.541151419853	18950.025373728087	15623.929701948206	17425.256968261143	15021.057649472701	14346.176966573155	15459.544022368307	14826.320253656619	16447.225866255416	12991.588395651474	15699.170582355586	13992.647841369406	17573.440566453624	16324.32585468111	15758.963345416878	12783.599857336383	20194.802633731982	13702.709151465648	17119.184811386538	13103.99935370217	13694.999088411138	18556.5188814121
16028.360509401138	17634.69753894554	16692.397280995203	16576.014158991886	17262.537809216265	12848.197013734822	14690.503631382802	15076.092644731676	15905.541151419853	18950.025373728087	15623.929701948206	17303.831616442898	15021.057649472701	13736.430872874073	15459.544022368307	14826.320253656619	15231.071992141313	12785.48894400197	14382.794451187483	13992.647841369406	16970.020349331666	16324.32585468111	15758.963345416878	12233.694812127103	19029.697823822524	13702.709151465648	17073.301468102563	12927.01643466748	12863.900050190205	18556.5188814121
12163.177199418777	17634.69753894554	16692.397280995203	13610.332911805623	17262.537809216265	12169.420188382677	14690.503631382802	11611.653731063203	12595.282651110543	18802.765296088866	15346.09813355635	17106.094654746536	14887.903474720628	13736.430872874073	14501.05448492931	14540.962924797741	15218.141810199835	12785.48894400197	13692.816667813127	13992.647841369406	16970.020349331666	16324.32585468111	15758.963345416878	12233.694812127103	18771.234369847392	13374.05629622492	17073.301468102563	12927.01643466748	12863.900050190205	17745.811196945848
12163.177199418777	17634.69753894554	16666.36162948235	13293.069157566426	17262.537809216265	11656.04872277233	14690.503631382802	11611.653731063203	12595.282651110543	18802.765296088866	15346.09813355635	16936.009364200545	13427.241701112742	12872.376685522446	14501.05448492931	14540.962924797741	15218.141810199835	12785.48894400197	13367.037588581667	13546.497785057561	16807.61032930047	16324.32585468111	12331.37348552332	12233.694812127103	18771.234369847392	13374.05629622492	16547.893377595192	12927.01643466748	11987.989165191813	17745.811196945848
11816.071769401991	17619.539602499368	16258.004837799477	13190.501189023418	15110.370604631717	10688.625910600269	14690.503631382802	11611.653731063203	11866.673554232288	15468.731153321043	14824.830864227508	15782.909409723045	13172.363732722642	12517.97925477575	14501.05448492931	14540.962924797741	15218.141810199835	12785.48894400197	13367.037588581667	13196.03582767251	16807.61032930047	16324.32585468111	12331.37348552332	12233.694812127103	15303.03164478712	13374.05629622492	16547.893377595192	12927.01643466748	11987.989165191813	17745.811196945848
11816.071769401991	17619.539602499368	15259.405215734567	13190.501189023418	15110.370604631717	10688.625910600269	14690.503631382802	11611.653731063203	11444.369022092147	15468.731153321043	13757.326582670212	15782.909409723045	11773.434256264549	12517.97925477575	14501.05448492931	14540.962924797741	15218.141810199835	12785.48894400197	13367.037588581667	13196.03582767251	16807.61032930047	16324.32585468111	12331.37348552332	12233.694812127103	15303.03164478712	13374.05629622492	16547.893377595192	12911.611689065872	11987.989165191813	17051.355931406542
11816.071769401991	16465.99115986344	15259.405215734567	13190.501189023418	15110.370604631717	10688.625910600269	14690.503631382802	11611.653731063203	11444.369022092147	15468.731153321043	13757.326582670212	15689.403755021798	10743.824645700302	12517.97925477575	14059.681950264814	14540.962924797741	15218.141810199835	12785.48894400197	13367.037588581667	13196.03582767251	14582.866695155693	16316.800341685606	12331.37348552332	12233.694812127103	15303.03164478712	13374.05629622492	14317.783113502153	11332.103489749483	11782.527340255301	17051.355931406542
11816.071769401991	16465.99115986344	14520.704565660555	12320.052056593755	15110.370604631717	10688.625910600269	14690.503631382802	11611.653731063203	11261.011841114478	15468.731153321043	13757.326582670212	12740.207043978231	10743.824645700302	12517.97925477575	13943.163000686387	14540.962924797741	15218.141810199835	12785.48894400197	13037.580054474456	13196.03582767251	14582.866695155693	12791.67049913895	12331.37348552332	12233.694812127103	15303.03164478712	12485.232975653445	14317.783113502153	11332.103489749483	11735.832264001003	16747.30326818319
11816.071769401991	16465.99115986344	14520.704565660555	12320.052056593755	15110.370604631717	10688.625910600269	14690.503631382802	11611.653731063203	11261.011841114478	15429.89333133638	13757.326582670212	12740.207043978231	10743.824645700302	12517.97925477575	13943.163000686387	14540.962924797741	14529.824689751316	12360.241253654835	13008.258128104795	13196.03582767251	14582.866695155693	12453.841417967868	9962.653497750176	11873.208930662608	15303.03164478712	12355.553086092646	14317.783113502153	11332.103489749483	10873.352208911223	15931.757433733927
11816.071769401991	16465.99115986344	14520.704565660555	10281.368702603591	15110.370604631717	10688.625910600269	14373.013358017522	11611.653731063203	11212.048858687553	15429.89333133638	12753.969815801547	12675.218021199118	10743.824645700302	12517.97925477575	13943.163000686387	14540.962924797741	13758.47772463605	12360.241253654835	13008.258128104795	12670.740895727735	14080.86986616208	12453.841417967868	9962.653497750176	11873.208930662608	15303.03164478712	12333.73819553789	14317.783113502153	11332.103489749483	10657.775234642837	15931.757433733927
11816.071769401991	16465.99115986344	14520.704565660555	10281.368702603591	13051.914939612056	10214.316471340233	14373.013358017522	11611.653731063203	11212.048858687553	14747.603484080824	12753.969815801547	12268.89328113755	10743.824645700302	12461.85518117176	13943.163000686387	12966.303744034558	13431.199672252074	12135.338302776754	13008.258128104795	11691.152161738148	14080.86986616208	12453.841417967868	9962.653497750176	11479.140097329739	15303.03164478712	12333.73819553789	14151.27272532369	11091.030620155245	10657.775234642837	15931.757433733927
11816.071769401991	16465.99115986344	14414.85185481313	10257.887684447109	13051.914939612056	10214.316471340233	14373.013358017522	11611.653731063203	10970.685872108063	12414.638779679715	12691.001925302562	12268.843319916225	10743.824645700302	12449.622881042984	13857.404145172015	12872.471308631559	13337.049323453508	11996.284779354504	13008.258128104795	11691.152161738148	11288.85152737121	12344.99609546707	9962.653497750176	11465.6181809183	14208.03479412349	12333.73819553789	14122.921175471321	11091.030620155245	10657.775234642837	14062.416942723103
11524.99638999315	16465.99115986344	14414.85185481313	10257.887684447109	13051.914939612056	9624.935114223035	14373.013358017522	11611.653731063203	10970.685872108063	12414.638779679715	11213.32489885125	12268.843319916225	10743.824645700302	12449.622881042984	13857.404145172015	12872.471308631559	13337.049323453508	11957.521690175867	12310.27031052196	11285.102284530383	11288.85152737121	12344.99609546707	9962.653497750176	11196.724548413018	14208.03479412349	11670.618294336298	13752.456712493187	11091.030620155245	10657.775234642837	14062.416942723103
10437.990328799533	16465.99115986344	13620.386274145996	10257.887684447109	12686.310232522492	9624.935114223035	14317.475698803411	11611.653731063203	10667.117888557923	12414.638779679715	11213.32489885125	12268.843319916225	10711.258498325655	12449.622881042984	13857.404145172015	12872.471308631559	13326.36895551569	11722.96854758851	12310.27031052196	11283.736330641146	11288.85152737121	12123.289689878757	9962.653497750176	11196.724548413018	14208.03479412349	11438.21561936378	13413.772861190371	11091.030620155245	10191.53610545074	14062.416942723103
10437.990328799533	16465.99115986344	13620.386274145996	10257.887684447109	12686.310232522492	9624.935114223035	11636.172370185388	11611.653731063203	10667.117888557923	12414.638779679715	11213.32489885125	11538.604451179785	10318.641812447686	11488.60887380747	13857.404145172015	12750.569615547844	13063.995484941492	9965.80845287731	12240.80478365383	11283.736330641146	11288.85152737121	11686.634005694048	9917.748359108627	11196.724548413018	14208.03479412349	11438.21561936378	13413.772861190371	11091.030620155245	10191.53610545074	10616.915380602199
10437.990328799533	16465.99115986344	13620.386274145996	10257.887684447109	12686.310232522492	9624.935114223035	11587.348310546688	11559.367942000976	10382.95134279042	12414.638779679715	11213.32489885125	11538.604451179785	10318.641812447686	11488.60887380747	13857.404145172015	12750.569615547844	12748.582196037578	9965.80845287731	12071.30597982021	11283.736330641146	11288.85152737121	11686.634005694048	9917.748359108627	11196.724548413018	14208.03479412349	11438.21561936378	13413.772861190371	10478.917587019165	9739.666586035844	10529.146861399688
10437.990328799533	15534.452214098652	12364.000002790455	10257.887684447109	12584.779849250386	9624.935114223035	11587.348310546688	11402.075300655479	10382.95134279042	12414.638779679715	11213.32489885125	11538.604451179785	10318.641812447686	11344.047332862374	13857.404145172015	12450.969990296326	12666.254183798757	9965.80845287731	12071.30597982021	11110.329788086203	11288.85152737121	11459.664338528775	9917.748359108627	11196.724548413018	12972.606455580613	11395.937337387059	12823.239447894324	10478.917587019165	9739.666586035844	10529.146861399688
10434.858433511237	13717.080591568345	11900.68063407477	10257.887684447109	12584.779849250386	9624.935114223035	11587.348310546688	11402.075300655479	10382.95134279042	12414.638779679715	11213.32489885125	11092.677953230592	10318.641812447686	11344.047332862374	13857.404145172015	12256.748175494256	12624.541635038668	9777.601106147387	12071.30597982021	11110.329788086203	11288.85152737121	11459.664338528775	9917.748359108627	10898.791610638398	12972.606455580613	11347.560503115763	12306.250664804435	10478.917587019165	9381.010032887221	10529.146861399688
10434.858433511237	13717.080591568345	11900.68063407477	9088.850693507016	12544.215815037309	9624.935114223035	11587.348310546688	11381.251654184178	10197.076394649332	12414.638779679715	11135.59484881764	11092.677953230592	8873.363357242477	11344.047332862374	13857.404145172015	12256.748175494256	11663.22069600005	9777.601106147387	12071.30597982021	11110.329788086203	11141.67475148194	11459.664338528775	9660.520872332465	10898.791610638398	12972.606455580613	9948.83436100055	12306.250664804435	10193.928463662582	9381.010032887221	10370.15840380389
10434.858433511237	12315.563790944743	11646.305761875854	9088.850693507016	12544.215815037309	9576.89954455896	11587.348310546688	11381.251654184178	10008.864023390557	10861.08542270673	11135.59484881764	11092.677953230592	8851.331966322743	11167.671816953743	13857.404145172015	11160.784486903554	11663.22069600005	9736.004693413455	11686.999269621	11110.329788086203	11141.67475148194	11363.438706113857	9549.052489814288	10898.791610638398	12972.606455580613	9948.83436100055	12306.250664804435	10193.928463662582	9381.010032887221	9824.880956855628
10376.65390814975	11776.265837170855	11133.840644829057	9088.850693507016	12544.215815037309	9576.89954455896	10201.509897741576	11381.251654184178	10008.864023390557	9519.391834079277	11135.59484881764	10508.85477507533	8692.068609961698	11167.671816953743	13381.609125239705	10981.146448643445	11663.22069600005	9736.004693413455	11080.23109044597	10098.003296067043	10776.156300603792	11363.438706113857	9549.052489814288	10886.584703788825	12972.606455580613	9948.83436100055	12306.250664804435	9368.409830680184	8748.230869667987	9807.413903314966
10376.65390814975	11400.789805579718	11133.840644829057	9066.62556170973	12533.325018361853	9576.89954455896	10201.509897741576	10347.199086028966	9922.523004141454	9519.391834079277	10650.435651466842	10508.85477507533	8692.068609961698	11167.671816953743	13381.609125239705	10981.146448643445	11663.22069600005	9722.647336503513	11019.835187042416	10098.003296067043	10776.156300603792	11024.376299566344	9549.052489814288	10386.010482857962	12972.606455580613	9924.66911312898	12222.51364985844	8133.899901418003	8569.135281448776	9807.413903314966
10376.65390814975	11400.789805579718	11133.840644829057	9066.62556170973	12533.325018361853	9294.44225081888	9924.6883937354	9200.126717339492	9922.523004141454	9519.391834079277	10588.832636995316	10430.040480539315	8692.068609961698	11167.671816953743	13381.609125239705	10702.191586130048	11612.913599207222	9722.647336503513	11000.436698984046	10098.003296067043	10249.474750007957	9541.195293878194	9344.965212304116	10386.010482857962	11647.905928197637	9924.66911312898	12222.51364985844	8133.899901418003	8569.135281448776	9807.413903314966
10342.234449720865	11018.37777942486	11133.840644829057	8717.50384113915	12533.325018361853	9294.44225081888	9924.6883937354	9082.308056190686	9922.523004141454	9519.391834079277	10588.832636995316	10430.040480539315	8692.068609961698	11167.671816953743	13381.609125239705	10702.191586130048	11612.913599207222	9687.98482536125	10808.02631689254	9995.806050864678	10249.474750007957	9541.195293878194	9260.001661064212	8703.239507194403	10133.434766218976	9870.77962110898	11794.434676129884	8133.899901418003	8569.135281448776	9807.413903314966
10342.234449720865	11018.37777942486	11133.840644829057	7488.914018715262	12478.085342574504	9294.44225081888	9924.6883937354	9082.308056190686	9922.523004141454	9360.119350329413	9217.767723146007	10430.040480539315	8692.068609961698	10689.442804856037	13381.609125239705	10702.191586130048	10486.941815552265	9687.98482536125	10808.02631689254	9995.806050864678	10249.474750007957	9541.195293878194	9260.001661064212	8703.239507194403	10133.434766218976	9870.77962110898	11047.439007598137	8133.899901418003	8569.135281448776	9807.413903314966
10342.234449720865	11018.37777942486	11133.840644829057	7414.398748654426	12204.565002803665	9263.661378906603	9924.6883937354	9082.308056190686	9891.758292102277	9168.458350956718	9205.26569272557	10430.040480539315	8692.068609961698	10077.702583432008	13381.609125239705	10362.823678161973	10486.941815552265	9687.98482536125	10740.57398548549	9290.203396644716	10249.474750007957	9541.195293878194	9260.001661064212	8703.239507194403	10133.434766218976	9870.77962110898	11047.439007598137	8133.899901418003	8569.135281448776	9807.413903314966
10342.234449720865	11018.37777942486	11087.760752168233	7275.459470026192	12204.565002803665	9263.661378906603	9924.6883937354	8770.506272452862	9891.758292102277	9156.97681652183	7822.451100311486	10430.040480539315	8692.068609961698	10077.702583432008	13381.609125239705	10362.823678161973	10486.941815552265	9687.98482536125	10676.082994684326	9290.203396644716	10188.757490544253	9541.195293878194	9260.001661064212	8454.053873401623	9854.41985251939	9870.77962110898	11047.439007598137	8133.899901418003	8528.82074909854	9807.413903314966
10338.634293754534	11018.37777942486	11087.760752168233	7275.459470026192	11130.713653191033	9263.661378906603	9924.6883937354	8750.045492243811	9891.758292102277	9156.97681652183	7822.451100311486	10430.040480539315	8692.068609961698	10077.702583432008	13381.609125239705	10300.084263617282	10486.941815552265	9687.98482536125	10590.126423834012	9290.203396644716	9999.470449068463	9541.195293878194	8699.356394297367	8454.053873401623	9854.41985251939	9836.215745216548	10962.623574668662	8087.446052514337	8528.82074909854	9807.413903314966
10338.634293754534	11018.37777942486	9839.870767294331	7218.430550155979	11130.713653191033	9263.661378906603	9542.440269737795	8750.045492243811	9837.654529865653	9144.936952367045	7822.451100311486	10430.040480539315	8469.740238920504	10049.617966481233	13381.609125239705	10097.95516170558	10410.366543110715	9047.620657672636	10590.126423834012	9290.203396644716	9911.083387578525	9338.581005474542	8699.356394297367	8454.053873401623	9842.496709571096	9836.215745216548	10962.623574668662	8087.446052514337	8528.82074909854	9807.413903314966
10338.634293754534	11018.37777942486	9748.365946062539	7218.430550155979	11130.713653191033	8955.23393151627	9542.440269737795	8455.951515019904	9837.654529865653	8992.93360505273	7822.451100311486	10430.040480539315	8469.740238920504	9566.406950507	13381.609125239705	10097.95516170558	10410.366543110715	8946.598777271363	10590.126423834012	9290.203396644716	9911.083387578525	9222.914962458326	8699.356394297367	8454.053873401623	9812.486791090012	9836.215745216548	10962.623574668662	8087.446052514337	8528.82074909854	9807.413903314966
10212.255514560202	10965.976269297893	9748.365946062539	7218.430550155979	10906.23243977298	8745.332447850258	9469.635314814666	8455.951515019904	9837.654529865653	8992.93360505273	7822.451100311486	9810.071234057763	8469.740238920504	9566.406950507	13381.609125239705	10097.95516170558	10246.082367630703	8716.385627612686	10590.126423834012	9290.203396644716	9877.556058625663	9040.815082271609	8671.396465429794	8342.746963963536	9812.486791090012	9714.49244170006	10962.623574668662	8075.627664212655	8528.82074909854	9807.413903314966
10212.255514560202	10499.389094727401	9748.365946062539	7123.004314173815	10906.23243977298	8229.589880844747	9469.635314814666	8423.0490853296	9837.654529865653	8992.93360505273	7822.451100311486	9810.071234057763	8469.740238920504	9566.406950507	12034.082437661558	9686.43913630522	10246.082367630703	8716.385627612686	9330.674650032173	9196.630045994292	9769.525310676221	9040.815082271609	8671.396465429794	8342.746963963536	9812.486791090012	9714.49244170006	10936.951165821587	8075.627664212655	8169.78464953368	9807.413903314966
10212.255514560202	10499.389094727401	9748.365946062539	7123.004314173815	10724.808982463013	7711.104647563631	9469.635314814666	8423.0490853296	9837.654529865653	8992.93360505273	7775.932140270772	9810.071234057763	8321.730775420418	9420.689627742842	12034.082437661558	9686.43913630522	10246.082367630703	8144.494723589293	9330.674650032173	9196.630045994292	9769.525310676221	9040.815082271609	8620.308374962406	8342.746963963536	9771.887211108216	9634.36609620604	10936.951165821587	7913.230636216407	8169.78464953368	9728.289909666684
10206.025927778579	10485.61987958137	9617.866504463105	7123.004314173815	10499.282521197316	7711.104647563631	9469.635314814666	8368.812328181028	9837.654529865653	8992.93360505273	7761.553212460242	9810.071234057763	8321.730775420418	9420.689627742842	12034.082437661558	9686.43913630522	10164.113581846323	8144.494723589293	9330.674650032173	9196.630045994292	9769.525310676221	9040.815082271609	8620.308374962406	8316.316169889247	9771.887211108216	9605.702395818456	10936.951165821587	7354.704090619591	8169.78464953368	9728.289909666684
10206.025927778579	10485.61987958137	9617.866504463105	7123.004314173815	10499.282521197316	7447.436489596266	9469.635314814666	8368.812328181028	9258.922434202505	8946.666572855343	7761.553212460242	9810.071234057763	8321.730775420418	9420.689627742842	11877.447651973811	9535.923745852479	10164.113581846323	8144.494723589293	9330.674650032173	9196.410188396923	9656.35204587593	9040.815082271609	8620.308374962406	8316.316169889247	9724.186826148736	9605.702395818456	10531.08860521911	7354.704090619591	8169.78464953368	9728.289909666684
9949.775906116472	10485.61987958137	9617.866504463105	7123.004314173815	10499.282521197316	7447.436489596266	9469.635314814666	7724.809164946359	9258.922434202505	8946.666572855343	7744.611321874821	9810.071234057763	8321.730775420418	9420.689627742842	11877.447651973811	9040.837613982774	10141.582966361168	8144.494723589293	9330.674650032173	9196.410188396923	9656.35204587593	9040.815082271609	8620.308374962406	8316.316169889247	9724.186826148736	9565.95995769759	10531.08860521911	7354.704090619591	8169.78464953368	9728.289909666684
9949.775906116472	10485.61987958137	9617.866504463105	7123.004314173815	10499.282521197316	7326.925835665251	9469.635314814666	7724.809164946359	9112.386692656843	8946.666572855343	7722.881648529454	9036.278690733227	8321.730775420418	9420.689627742842	10694.013708049346	8547.59226472983	9491.54772145519	8144.494723589293	8676.0827294761	9120.253756894828	9656.35204587593	9040.815082271609	8433.765954048562	8316.316169889247	9119.964919851023	9449.308640081545	10531.08860521911	7354.704090619591	8049.1242617066155	9728.289909666684
9949.775906116472	10414.910003987941	9617.866504463105	6753.357024566234	9124.284640671634	7151.988880448559	9469.635314814666	7724.809164946359	8724.127315053265	8946.666572855343	7722.881648529454	9036.278690733227	8306.291713465645	9361.115146903288	10694.013708049346	8547.59226472983	9491.54772145519	8042.83394361374	8676.0827294761	9120.253756894828	9656.35204587593	8978.211145411038	8433.765954048562	8316.316169889247	9119.964919851023	9449.308640081545	10531.08860521911	7103.866596578135	8002.337305430884	9728.289909666684
9949.775906116472	10360.32554895616	9617.866504463105	6395.86729109856	9124.284640671634	7149.015011429753	9447.99634660409	7724.809164946359	8724.127315053265	8946.666572855343	7722.881648529454	8925.813488312368	8105.507422246087	9338.75155310348	10694.013708049346	8483.941124179255	9491.54772145519	8042.83394361374	8676.0827294761	9115.373233131746	9656.35204587593	8978.211145411038	8433.765954048562	8316.316169889247	9119.964919851023	8903.49397659495	10339.201043802255	6957.884933127269	8002.337305430884	9728.289909666684
9499.759261979532	10360.32554895616	9617.866504463105	6395.86729109856	9043.565314619482	7149.015011429753	9447.99634660409	7724.809164946359	8724.127315053265	7177.239493098748	7722.881648529454	8925.813488312368	7983.786372873525	8890.910189922903	10685.549887000796	8483.941124179255	9491.54772145519	8042.83394361374	8676.0827294761	8272.661605274687	9656.35204587593	8978.211145411038	8433.765954048562	8133.963869749728	8680.742416487908	8903.49397659495	10339.201043802255	6957.884933127269	8002.337305430884	9299.814782128899
9499.759261979532	10360.32554895616	9617.866504463105	6395.86729109856	8780.4919505642	7149.015011429753	9447.99634660409	7724.809164946359	8718.226991630354	7177.239493098748	7722.881648529454	8925.813488312368	7983.786372873525	8624.447394203598	10498.259273306505	8483.941124179255	9491.54772145519	8042.83394361374	8629.817693477096	8272.661605274687	9656.35204587593	8978.211145411038	8433.765954048562	8133.963869749728	8680.742416487908	8836.08991500012	10339.201043802255	6957.884933127269	7793.62815712057	9299.814782128899
9395.379218691396	10360.32554895616	9617.866504463105	6395.86729109856	8725.50306896319	7149.015011429753	8902.695796492968	7627.701570240077	8346.16803383944	7177.239493098748	7722.881648529454	8667.370397343071	7909.352496841304	8624.447394203598	10498.259273306505	8393.08031556393	9491.54772145519	7483.433887599777	8629.817693477096	8272.661605274687	9100.250860522658	8978.211145411038	8433.765954048562	8133.963869749728	8669.321207334226	8678.115430033227	10339.201043802255	6957.884933127269	7793.62815712057	9020.95923230834
9262.557324766018	10138.222173919052	9617.866504463105	6395.86729109856	7960.825079121898	7149.015011429753	8902.695796492968	7513.803510143228	8315.07199331022	7177.239493098748	7685.853678664767	8667.370397343071	7909.352496841304	8503.388589752518	10340.797084905858	8393.08031556393	9491.54772145519	7483.433887599777	7740.7547214914875	8272.661605274687	9100.250860522658	8971.220806746584	8433.765954048562	8133.963869749728	8669.321207334226	8645.879610088134	10339.201043802255	6947.041804616214	7793.62815712057	9020.95923230834
9262.557324766018	10138.222173919052	9156.77620575901	6275.588035622524	7960.825079121898	7002.04684718332	8902.695796492968	7513.803510143228	8315.07199331022	7177.239493098748	7685.853678664767	8667.370397343071	7874.809703939094	8503.388589752518	9259.65368789268	8348.091528645586	9491.54772145519	7378.496637057622	7740.7547214914875	8272.661605274687	8830.604430779746	8971.220806746584	8433.765954048562	8133.963869749728	8669.321207334226	8645.879610088134	9294.00017065744	6947.041804616214	7793.62815712057	9020.95923230834
8987.98845942041	10138.222173919052	9047.341273563183	6247.301050562806	7933.135155890415	7002.04684718332	7508.609670706689	7477.89714956279	8315.07199331022	7177.239493098748	7027.779883891855	8667.370397343071	7874.809703939094	8503.388589752518	9259.65368789268	8348.091528645586	9491.54772145519	7209.384054608105	7740.7547214914875	8255.031012588326	8609.778620673824	8971.220806746584	8433.765954048562	8057.685195950544	8669.321207334226	8645.879610088134	9294.00017065744	6947.041804616214	7604.507452434647	9020.95923230834
8982.031267114957	10138.222173919052	8708.50525096765	6247.301050562806	7857.203587747738	7002.04684718332	7508.609670706689	7477.89714956279	8159.026080089505	7146.520748486501	7027.779883891855	8667.370397343071	7874.809703939094	7532.8437450117735	9259.65368789268	8260.008773107396	7886.02810623212	7209.384054608105	7661.17039890369	8255.031012588326	8463.072928254593	8971.220806746584	8433.765954048562	8057.685195950544	8669.321207334226	8645.879610088134	8983.15722188367	6947.041804616214	7604.507452434647	8009.137929146509
8982.031267114957	9533.813686641191	8516.976009519401	6247.301050562806	7857.203587747738	6943.730075810942	7423.295411439529	7477.89714956279	7174.687766054984	7146.520748486501	7027.779883891855	8667.370397343071	7874.809703939094	7476.177300444921	9259.65368789268	8085.0106182223935	7886.02810623212	7187.268754407385	7352.945914984592	8186.51107095353	7840.090084033026	8971.220806746584	8285.13164423701	7994.862452123407	8669.321207334226	8109.270879619242	8771.123917065117	6913.753551479285	7581.35197242186	8009.137929146509
7651.856301236476	9495.226762759266	8516.976009519401	6247.301050562806	7857.203587747738	6943.730075810942	7423.295411439529	7477.89714956279	7174.687766054984	7125.709913244355	7027.779883891855	8667.370397343071	7874.809703939094	7476.177300444921	9259.65368789268	8085.0106182223935	7886.02810623212	7185.10039744896	7352.945914984592	8186.51107095353	7840.090084033026	8971.220806746584	8285.13164423701	7888.601187282683	8669.321207334226	8109.270879619242	8771.123917065117	6913.753551479285	7581.35197242186	7989.140138082306
7651.856301236476	9495.226762759266	6526.059925527365	6247.301050562806	7857.203587747738	6720.971019619915	7423.295411439529	7477.89714956279	7174.687766054984	7125.709913244355	7027.779883891855	8558.896072441014	7874.809703939094	7476.177300444921	9259.65368789268	8085.0106182223935	7886.02810623212	7185.10039744896	7243.799566238629	8186.51107095353	7840.090084033026	8971.220806746584	8135.577175246397	7471.670370646504	8421.89673251029	8109.270879619242	8416.439325243518	6913.753551479285	7581.35197242186	7989.140138082306
7641.00568931874	9419.429259439912	6294.94408747648	6247.301050562806	7857.203587747738	6720.971019619915	7423.295411439529	7477.89714956279	7174.687766054984	7125.709913244355	7027.779883891855	8558.896072441014	7874.809703939094	7476.177300444921	9259.65368789268	8085.0106182223935	7886.02810623212	7135.7887358913795	7224.440687347643	8186.51107095353	7840.090084033026	8769.054169437568	8071.792914446772	7180.648878291933	8421.89673251029	8109.270879619242	8416.155429738177	6913.753551479285	7536.53606295418	7841.7804167495
7641.00568931874	9419.429259439912	6294.94408747648	6247.301050562806	7857.203587747738	6575.11737818536	7423.295411439529	7477.89714956279	7174.687766054984	7125.709913244355	6907.263497047555	8558.896072441014	7874.809703939094	7448.097428882929	9259.65368789268	8085.0106182223935	7841.410293366094	6692.543398697964	7205.225161856394	8186.51107095353	7799.044905794595	8769.054169437568	8071.792914446772	7180.648878291933	8399.682640525716	8109.270879619242	8409.875226864253	6913.753551479285	7536.53606295418	7841.7804167495
7641.00568931874	8316.73011793651	6294.272462709233	6247.301050562806	7827.601599806601	6575.11737818536	7423.295411439529	6591.504277745069	7064.004756581929	7113.357460966842	6907.263497047555	8496.975381370794	7874.809703939094	7448.097428882929	9259.65368789268	7986.018715027561	7760.069010061919	6662.598864747968	7205.09743658457	8186.51107095353	7799.044905794595	8707.53462319075	8071.792914446772	7180.648878291933	8347.88881305885	8109.270879619242	8409.875226864253	6780.456612633506	7507.0161996507795	7841.7804167495
7629.885269843519	8093.4711962165875	6294.272462709233	6247.301050562806	7750.53852832964	6575.11737818536	7423.295411439529	6591.504277745069	7064.004756581929	7113.357460966842	6907.263497047555	8460.506245354762	7874.809703939094	7408.715928283293	9259.65368789268	7986.018715027561	7760.069010061919	6662.598864747968	7205.09743658457	8039.986123817267	7799.044905794595	8707.53462319075	8071.792914446772	7149.480012722232	8347.88881305885	8109.270879619242	8409.875226864253	6746.405947700382	7507.0161996507795	7841.7804167495
7439.621160079635	8093.4711962165875	6294.272462709233	6247.301050562806	7750.53852832964	6575.11737818536	7423.295411439529	6499.541571741864	7064.004756581929	6907.720518191088	6907.263497047555	8460.506245354762	7874.809703939094	7349.231133168965	9259.65368789268	7986.018715027561	7760.069010061919	6466.280080123437	7098.119592128066	8039.986123817267	7799.044905794595	8700.630124926072	8071.792914446772	7149.480012722232	8347.88881305885	8109.270879619242	8409.875226864253	6746.405947700382	7476.086796751265	7784.970395401078
7439.621160079635	8093.4711962165875	6294.272462709233	6247.301050562806	7745.677644041384	6575.11737818536	7340.779827029151	6499.541571741864	7064.004756581929	6823.632279495426	6804.086418556333	8441.285587363298	7874.809703939094	7349.231133168965	9259.65368789268	7986.018715027561	7760.069010061919	6466.280080123437	7098.119592128066	8001.6275112103685	7799.044905794595	7650.346676031391	8071.792914446772	7149.480012722232	8343.42703054727	8078.9411502159255	8409.875226864253	6680.160774780704	7452.24983333993	7784.970395401078
7417.987854041046	7958.534173056519	6236.488498225877	6247.301050562806	7520.932176004253	6575.11737818536	7340.779827029151	6486.44407078063	7064.004756581929	6820.547936813562	6804.086418556333	8441.285587363298	7874.809703939094	7349.231133168965	9259.65368789268	7986.018715027561	7760.069010061919	6466.280080123437	7098.119592128066	8001.6275112103685	7799.044905794595	7401.739645421855	8057.04920390604	7137.009410105679	8343.42703054727	8078.9411502159255	7553.674654018382	6680.160774780704	7450.995039354633	7784.970395401078
7138.996467850636	7958.534173056519	6236.488498225877	6247.301050562806	7520.932176004253	6575.11737818536	7340.779827029151	6479.332716477662	6816.387031801446	6579.835338349614	6802.852538067751	8441.285587363298	7215.311296992333	7319.335624027171	9259.65368789268	7986.018715027561	7391.140082842721	6281.058347422866	7098.119592128066	7985.206921343138	7799.044905794595	7401.739645421855	8057.04920390604	7062.355561374595	8343.42703054727	8078.9411502159255	7553.674654018382	6187.553329659899	7450.995039354633	7784.970395401078
7134.381227324658	7958.534173056519	6236.488498225877	6247.301050562806	7520.932176004253	6560.578191436028	7340.779827029151	6479.332716477662	6816.387031801446	6579.835338349614	6802.852538067751	8441.285587363298	6521.412725330178	7284.805735040227	9114.240451913542	7986.018715027561	7338.359173746179	6281.058347422866	7098.119592128066	7861.57951153744	7799.044905794595	7336.144376746074	8040.630364751698	7062.355561374595	8105.8667218888795	7893.897650694634	7553.674654018382	6171.876748165855	7184.6702536633	7417.868508143848
7134.381227324658	7958.534173056519	6236.488498225877	6233.904060421749	7520.932176004253	6380.677822632408	7340.779827029151	6399.221219422651	6816.387031801446	6579.835338349614	6802.852538067751	8441.285587363298	6470.959884676616	7227.72040594903	9114.240451913542	7581.407582838852	7338.359173746179	6278.748082238435	7098.119592128066	7801.763954480563	7758.35320382681	7336.144376746074	7084.944533868397	6956.226500719237	8100.243460950526	7510.183336469893	7333.392734209172	6171.876748165855	7137.786427196251	7417.868508143848
7134.381227324658	7958.534173056519	6132.55100597718	6233.904060421749	7520.932176004253	6380.677822632408	7320.414465214137	6399.221219422651	6816.387031801446	6579.835338349614	6802.852538067751	8441.285587363298	6170.216772999829	7227.72040594903	9114.240451913542	7522.683210350965	7338.359173746179	6278.748082238435	7098.119592128066	7801.763954480563	7758.35320382681	7336.144376746074	7084.944533868397	6956.226500719237	8100.243460950526	7510.183336469893	7303.1432290173025	6171.876748165855	7114.582519503118	7334.6670486783305
7134.381227324658	7958.534173056519	6132.55100597718	6233.904060421749	7520.932176004253	6380.677822632408	7148.019329400586	6399.221219422651	6816.387031801446	6579.835338349614	6742.730873454875	8441.285587363298	6170.216772999829	7227.72040594903	9114.240451913542	7522.683210350965	7338.359173746179	6278.748082238435	7098.119592128066	7801.763954480563	7316.672967004989	7336.144376746074	7020.153456079711	6723.1939101460885	8100.243460950526	7510.183336469893	6936.579497702115	6171.876748165855	7107.546063896124	7334.6670486783305
7134.381227324658	7958.534173056519	6132.55100597718	6233.904060421749	7520.932176004253	6380.677822632408	7148.019329400586	6399.221219422651	6816.387031801446	6579.835338349614	6742.730873454875	8441.285587363298	6170.216772999829	7158.024462474621	9114.240451913542	7522.683210350965	7338.359173746179	6278.748082238435	7098.119592128066	7801.763954480563	7061.40507078165	7336.144376746074	7020.153456079711	6701.55951018847	8081.874436135699	7510.183336469893	6936.579497702115	6171.876748165855	6964.89186201232	7334.6670486783305
7134.381227324658	7567.2252127298825	6132.55100597718	6233.904060421749	7520.932176004253	6380.677822632408	7136.610923538091	6173.775260513377	6816.387031801446	6579.835338349614	6742.730873454875	8441.285587363298	6170.216772999829	7158.024462474621	9114.240451913542	7522.683210350965	7338.359173746179	6232.519666510037	7098.119592128066	7723.650462442516	7061.40507078165	7336.144376746074	6972.179379639965	6701.55951018847	8019.701442154803	7493.658280775757	6936.579497702115	6094.272658185221	6911.6907861558875	7334.6670486783305
7106.627389102093	7248.917602244951	6132.55100597718	6233.904060421749	7520.932176004253	6132.086575296715	7136.610923538091	6168.72313967523	6816.387031801446	6579.835338349614	6742.730873454875	8441.285587363298	6170.216772999829	7158.024462474621	9114.240451913542	7502.952656390353	7338.359173746179	6232.519666510037	7098.119592128066	7723.650462442516	7061.40507078165	7336.144376746074	6972.179379639965	6701.55951018847	7939.868413248846	7459.551218281099	6936.579497702115	6055.912008586779	6911.6907861558875	7334.6670486783305
7077.579792429103	7248.917602244951	6132.55100597718	5946.490989605634	7520.932176004253	6125.605143441251	7136.610923538091	6168.72313967523	6816.387031801446	6579.835338349614	6727.401382181326	8441.285587363298	6170.216772999829	7158.024462474621	8991.607289558347	7502.952656390353	7338.359173746179	6232.519666510037	6456.969742373407	7427.545615726947	7061.40507078165	7336.144376746074	6972.179379639965	6701.55951018847	7902.402215795676	7459.551218281099	6936.579497702115	6055.912008586779	6911.6907861558875	7116.326689836113
7077.579792429103	7107.8120071016165	5882.898396244424	5946.490989605634	7439.342559093644	6125.605143441251	7136.610923538091	6168.72313967523	6816.387031801446	6579.835338349614	6727.401382181326	7867.192463291116	6086.750826179776	7005.268436908198	8991.607289558347	7502.952656390353	7221.729800906646	6207.6390717402755	6456.969742373407	7427.545615726947	6978.427694552333	7336.144376746074	6972.179379639965	6701.55951018847	7839.60093977453	7459.551218281099	6936.579497702115	5607.797579914851	6876.90096816713	7116.326689836113
7077.579792429103	7107.8120071016165	5882.898396244424	5946.490989605634	7338.000375184324	6125.605143441251	7136.610923538091	6168.72313967523	6750.25568850431	6190.370151469873	6727.401382181326	7867.192463291116	6043.585627217497	7005.268436908198	8991.607289558347	7425.516047944489	7221.729800906646	6207.6390717402755	6456.969742373407	7155.357042238621	6941.768771411321	7336.144376746074	6972.179379639965	6701.55951018847	7839.60093977453	7459.551218281099	6936.579497702115	5601.138352927976	6876.90096816713	7113.577928794453
7077.579792429103	7073.575070610258	5882.898396244424	5946.490989605634	7016.826592614622	6125.605143441251	7136.610923538091	6155.637071535837	6578.421887183681	5921.326039215561	6727.401382181326	7867.192463291116	6043.585627217497	7005.268436908198	8991.607289558347	7407.128007181584	7221.729800906646	6207.6390717402755	6456.969742373407	7155.357042238621	6941.768771411321	7336.144376746074	6646.633757769833	6701.55951018847	7839.60093977453	7459.551218281099	6895.7097570075985	5601.138352927976	6876.90096816713	7113.577928794453
6973.1980245275145	7045.1094106270475	5882.898396244424	5946.490989605634	7016.826592614622	6125.605143441251	7136.610923538091	6075.904150348248	6571.723029443237	5921.326039215561	6143.1775301823345	7867.192463291116	6043.585627217497	7005.268436908198	8991.607289558347	7407.128007181584	7138.741220789237	6207.6390717402755	6456.969742373407	7155.357042238621	6934.137234580075	7336.144376746074	6024.17781827412	6701.55951018847	7839.60093977453	6829.9008808975905	6895.7097570075985	5557.876979716688	6390.41365917252	7113.577928794453
6973.1980245275145	7045.1094106270475	5882.898396244424	5946.490989605634	6722.346009849666	5730.850035355627	7004.266368474649	6068.160757915755	6495.08977169851	5921.326039215561	6143.1775301823345	7867.192463291116	6008.681839158766	6700.602455857865	8726.243833777742	6533.117276885341	7138.741220789237	6207.6390717402755	6440.113625940589	7101.250726965016	6870.611547791975	6894.4862647962755	6024.17781827412	6701.55951018847	7839.60093977453	6829.9008808975905	6895.7097570075985	5557.876979716688	6390.41365917252	7113.577928794453
6973.1980245275145	7045.1094106270475	5882.898396244424	5946.490989605634	6722.346009849666	5730.285127100944	7004.266368474649	6068.160757915755	6489.411267017239	5862.05462077692	6139.562485540805	7867.192463291116	6008.681839158766	6700.602455857865	8726.243833777742	6233.8940137693935	7138.741220789237	6207.6390717402755	6440.113625940589	7101.250726965016	6805.579119232972	6894.4862647962755	6024.17781827412	6701.55951018847	7839.60093977453	6829.9008808975905	6842.971002431596	5554.98953359913	6390.41365917252	7113.577928794453
6973.1980245275145	7045.1094106270475	5882.898396244424	5863.104462998208	6722.346009849666	5730.285127100944	6272.743602822189	6068.160757915755	6489.411267017239	5862.05462077692	6071.746457150695	7828.831066930926	5889.232320003487	6212.7202913246165	8059.510812797623	6233.8940137693935	7138.741220789237	6143.694695611732	6440.113625940589	7101.250726965016	6779.0247068541485	6894.4862647962755	6024.17781827412	6461.972927651368	7839.60093977453	6829.9008808975905	6842.971002431596	5554.98953359913	6390.41365917252	7113.577928794453
6750.06193086789	6966.3797924701	5882.898396244424	5863.104462998208	6722.346009849666	5730.285127100944	6272.743602822189	6068.160757915755	6362.9585208394965	5466.237704037379	6071.746457150695	7828.831066930926	5889.232320003487	6212.7202913246165	8059.510812797623	6233.8940137693935	7138.741220789237	6143.694695611732	6440.113625940589	6558.968464463468	6748.646430131337	6894.4862647962755	6000.886790812185	6461.972927651368	7839.60093977453	6824.142123983306	6842.971002431596	5554.98953359913	6077.353822903664	7113.577928794453
6750.06193086789	6965.829656040537	5882.898396244424	5863.104462998208	6649.836972483893	5718.834715168249	6272.743602822189	6024.98162668363	6362.9585208394965	5466.237704037379	6071.746457150695	7510.4617319373965	5889.232320003487	6205.76016978627	8059.510812797623	6212.535090384754	7138.741220789237	6143.694695611732	6440.113625940589	6487.913903977984	6748.646430131337	6893.422318046559	6000.886790812185	6461.972927651368	7839.60093977453	6787.483644668972	6784.123167607793	5497.429769013952	6077.353822903664	7113.577928794453
6750.06193086789	6919.497096337962	5882.898396244424	5863.104462998208	6649.836972483893	5718.834715168249	6272.743602822189	6001.710812866282	6362.9585208394965	5426.356518885956	5848.970400589804	7510.4617319373965	5889.232320003487	6205.76016978627	8059.510812797623	6212.535090384754	7029.025878110755	6143.694695611732	6424.7466122643245	6180.059041921651	6711.138181853822	6893.422318046559	6000.886790812185	6461.972927651368	7787.501556660549	6787.483644668972	6784.123167607793	5497.429769013952	6077.353822903664	7113.577928794453
6750.06193086789	6908.541959870345	5882.898396244424	5805.87422167644	6649.836972483893	5718.834715168249	6272.743602822189	6001.710812866282	6362.9585208394965	5224.884621775864	5848.970400589804	7510.4617319373965	5875.448388171809	6205.76016978627	8059.510812797623	6212.535090384754	6938.332388417869	6124.286707021836	6424.7466122643245	6180.059041921651	6711.138181853822	6893.422318046559	6000.886790812185	6257.342391425525	7164.145672207655	6752.115441708039	6744.787554118187	5491.331731448542	6051.604396358575	7113.577928794453
6750.06193086789	6841.348303489991	5826.020381896041	5805.87422167644	6649.836972483893	5702.654131301757	6215.528076156414	5946.756901684123	6362.9585208394965	5224.884621775864	5835.549371196596	7510.4617319373965	5875.448388171809	6147.344258826453	8059.510812797623	6175.494856582647	6938.332388417869	5333.682066832434	6424.7466122643245	6180.059041921651	6711.138181853822	6893.422318046559	6000.886790812185	6257.342391425525	7164.145672207655	6739.48116608768	6744.787554118187	5491.331731448542	5835.248265000782	7113.577928794453
6424.442531085686	6806.5641247647345	5826.020381896041	5805.87422167644	6649.836972483893	5702.654131301757	6067.147914631409	5113.264079209192	6362.9585208394965	5224.884621775864	5835.549371196596	7510.4617319373965	5875.448388171809	6110.8836892783365	8059.510812797623	6164.683570177573	6923.764577629934	5333.682066832434	6189.948021258602	6180.059041921651	6711.138181853822	6893.422318046559	6000.886790812185	6235.599420696482	7117.594479075564	6360.253332163171	6744.787554118187	5272.488782586932	5835.248265000782	7113.577928794453
6424.442531085686	6806.5641247647345	5774.459188350727	5805.87422167644	6649.836972483893	5632.067210109645	5964.966826590138	5113.264079209192	6297.038621599823	5224.884621775864	5835.549371196596	7510.4617319373965	5875.448388171809	6106.765738088762	7788.75716219099	6164.683570177573	6905.82808704561	5333.682066832434	6168.024703114612	6180.059041921651	6711.138181853822	6893.422318046559	5998.911057027917	6104.8508344848615	6839.00206809461	6340.479778616844	6580.592319911219	5229.268160651391	5830.366556165113	6906.627293700096
6424.442531085686	6806.5641247647345	5774.459188350727	5805.87422167644	6578.77686243469	5632.067210109645	5964.966826590138	5099.483124338827	6297.038621599823	5224.884621775864	5835.549371196596	7405.931239856036	5875.448388171809	6106.765738088762	7788.116269674859	6159.383678784659	6905.82808704561	5333.682066832434	6168.024703114612	6180.059041921651	6711.138181853822	6885.236174893129	5998.911057027917	6104.8508344848615	6818.221959477315	6340.479778616844	6580.592319911219	5229.268160651391	5830.366556165113	6853.38515873382
6311.7517053710935	6533.950950258215	5752.895419431323	5805.87422167644	6290.650175076198	5632.067210109645	5964.966826590138	5090.844604885974	6297.038621599823	5224.884621775864	5606.115659568512	7288.529864805941	5865.698659589798	6106.765738088762	7788.116269674859	6159.383678784659	6905.82808704561	5333.682066832434	6168.024703114612	6180.059041921651	6711.138181853822	6885.236174893129	5986.926735201012	6017.26401954979	6818.221959477315	6340.479778616844	6432.60826319525	5229.268160651391	5830.366556165113	6780.5653528990415
6311.7517053710935	6533.950950258215	5737.866233941806	5804.868241424615	6290.650175076198	5632.067210109645	5806.087325161546	5090.844604885974	6056.807971405688	5224.884621775864	5606.115659568512	7288.529864805941	5496.21738751836	5907.5869935786895	7788.116269674859	5944.237323276748	6905.82808704561	5333.682066832434	6168.024703114612	6171.527711233231	6711.138181853822	6885.236174893129	5986.926735201012	5939.018409213075	6818.221959477315	6340.479778616844	6191.567224239681	5229.268160651391	5830.366556165113	6744.1843031472235
6309.811037929209	6508.1962406815765	5737.866233941806	5804.868241424615	6290.650175076198	5632.067210109645	5738.039339490122	5020.0724470724945	6056.807971405688	5224.884621775864	5606.115659568512	7288.529864805941	5496.21738751836	5787.979855443242	7788.116269674859	5836.00328217546	6905.82808704561	5333.682066832434	5671.669854160042	6171.527711233231	6711.138181853822	6885.236174893129	5986.926735201012	5939.018409213075	6818.221959477315	6340.479778616844	6191.567224239681	5229.268160651391	5830.366556165113	6744.1843031472235
6270.778380117154	6497.153127290062	5737.866233941806	5804.868241424615	6290.650175076198	5508.6688610341525	5738.039339490122	5020.0724470724945	6056.807971405688	5192.453247306255	5606.115659568512	7288.529864805941	5496.21738751836	5787.979855443242	7715.50695319417	5601.2286869298405	6446.603909133289	5333.682066832434	5671.669854160042	6171.527711233231	6711.138181853822	6817.226603260749	5986.926735201012	5909.073928898393	6818.221959477315	6340.479778616844	6191.567224239681	5227.528032853381	5830.366556165113	6744.1843031472235
6270.778380117154	6497.153127290062	5733.62571354569	5602.709931938758	5860.523010521414	5508.6688610341525	5737.46660897714	5020.0724470724945	5513.973904488184	5192.453247306255	5606.115659568512	7288.529864805941	5496.21738751836	5787.979855443242	7715.50695319417	5601.2286869298405	6446.603909133289	5276.730977477679	5671.669854160042	6171.527711233231	6693.976805616543	6805.090307575427	5441.751728975321	5896.949140856619	6818.221959477315	5755.941497094151	6061.294073432863	5227.528032853381	5830.366556165113	6507.0941361467885
6270.778380117154	6497.153127290062	5698.832146884334	5602.709931938758	5860.523010521414	5478.740981388022	5737.46660897714	5020.0724470724945	5513.973904488184	5192.453247306255	5484.502474752484	7288.529864805941	5486.836083918775	5787.979855443242	6788.014869427998	5534.160695230322	6418.56135067706	5276.730977477679	5671.669854160042	5822.82644871708	6693.976805616543	6805.090307575427	5441.751728975321	5896.949140856619	6252.167195470554	5755.941497094151	6061.294073432863	5196.88392323329	5815.4423496493355	6507.0941361467885
6270.778380117154	6429.2676226621115	5646.964513129214	5602.709931938758	5860.523010521414	5154.138519691877	5737.46660897714	5019.775299908604	5513.973904488184	5171.08084420416	5484.502474752484	7288.529864805941	5486.836083918775	5366.375804460341	6788.014869427998	5506.664718705415	6418.56135067706	5276.730977477679	5671.669854160042	5758.59760665809	6399.265070620372	6805.090307575427	5441.751728975321	5896.949140856619	6252.167195470554	5755.941497094151	6061.294073432863	5196.88392323329	5815.4423496493355	6507.0941361467885
6270.778380117154	6429.2676226621115	5636.4192526729275	5602.709931938758	5860.523010521414	5154.138519691877	5737.46660897714	5019.775299908604	5513.973904488184	5171.08084420416	5484.502474752484	7288.529864805941	5486.836083918775	5366.375804460341	6788.014869427998	5506.664718705415	6418.56135067706	5276.730977477679	5671.669854160042	5758.59760665809	6399.265070620372	6805.090307575427	5441.751728975321	5896.949140856619	6252.167195470554	5755.941497094151	5941.9436773158595	5196.88392323329	5808.356171653784	6474.175121989833
6270.778380117154	6429.2676226621115	5620.655167160954	5602.709931938758	5860.523010521414	5154.138519691877	5737.46660897714	4962.657193392178	5513.973904488184	5060.021351578594	5484.502474752484	7288.529864805941	5486.836083918775	5366.375804460341	6753.961295526097	5500.84070012819	5847.510642022378	5276.730977477679	5671.669854160042	5565.203426194936	6399.265070620372	6805.090307575427	5426.420556914585	5896.949140856619	6252.167195470554	5584.5468662371	5941.9436773158595	5196.88392323329	5774.351201611774	6470.667059709594
6270.778380117154	6179.99852807579	5615.024901834653	5602.709931938758	5666.70116048566	5154.138519691877	5737.46660897714	4940.39640621544	5513.973904488184	5031.917227978824	5484.502474752484	7034.036387526216	5486.836083918775	5366.375804460341	6753.961295526097	5500.84070012819	5637.11181656349	5276.730977477679	5671.669854160042	5564.3829438592675	6399.265070620372	6805.090307575427	5426.420556914585	5631.643462979888	6252.167195470554	5584.5468662371	5930.126718313179	5196.88392323329	5754.258698795662	6470.667059709594
6270.778380117154	6179.99852807579	5491.087667168351	5602.709931938758	5666.70116048566	5154.138519691877	5686.263312227555	4940.39640621544	5405.742297412808	5031.917227978824	5484.502474752484	6988.288920783017	5485.631746754537	5366.375804460341	6753.961295526097	5439.585345172405	5637.11181656349	5276.730977477679	5671.669854160042	5564.3829438592675	6020.523029974245	6805.090307575427	5426.420556914585	5450.591583788808	6252.167195470554	5530.3623390551875	5930.126718313179	5196.88392323329	5754.258698795662	6470.667059709594
6250.741095668067	6179.99852807579	5491.087667168351	5602.709931938758	5666.70116048566	5154.138519691877	5686.263312227555	4864.199706183401	5405.742297412808	5022.68919993203	5484.502474752484	6988.288920783017	5445.797717715181	5366.375804460341	6645.833771667171	5439.585345172405	5637.11181656349	5276.730977477679	5656.44093795894	5564.3829438592675	6020.523029974245	6759.5586846237475	5415.281798018484	5403.343373443346	6252.167195470554	5530.3623390551875	5883.8743596774575	5196.88392323329	5754.258698795662	6466.544372395352
6139.262713365535	6179.99852807579	5435.947204644564	5602.709931938758	5666.70116048566	5154.138519691877	5609.201312059136	4864.199706183401	5405.742297412808	5022.68919993203	5392.414450243205	6988.288920783017	5445.797717715181	5366.375804460341	6645.833771667171	5438.101442282246	5618.789577524152	5276.730977477679	5656.44093795894	5564.3829438592675	6020.523029974245	6759.5586846237475	5415.281798018484	5403.343373443346	6252.167195470554	5452.698268815062	5735.823865630646	5196.88392323329	5754.258698795662	6466.544372395352
6139.262713365535	6179.99852807579	5423.819700454345	5200.078026639098	5666.70116048566	5154.138519691877	5609.201312059136	4862.97030938872	5395.589881903554	5010.942454423686	5392.414450243205	6988.288920783017	5445.797717715181	5366.375804460341	6645.833771667171	5438.101442282246	5566.724708436668	5276.730977477679	5656.44093795894	5303.995197537784	6020.523029974245	6751.356655635979	5389.668082784161	5400.047223496558	6252.167195470554	5452.410273928051	5735.823865630646	5196.88392323329	5490.585928049693	6466.544372395352
6106.172161337257	5760.042018592908	5423.819700454345	5200.078026639098	5666.70116048566	5123.32638887406	5609.201312059136	4862.97030938872	5395.589881903554	5010.942454423686	5392.414450243205	6988.288920783017	5415.041990911104	5366.375804460341	6645.833771667171	5438.101442282246	5566.724708436668	5276.730977477679	5656.44093795894	5303.995197537784	5990.536761189109	6728.027064736987	5389.668082784161	5395.5299198098	6252.167195470554	5452.410273928051	5735.823865630646	5196.88392323329	5490.585928049693	6430.2793954441995
6106.172161337257	5760.042018592908	5369.557394968933	5200.078026639098	5666.70116048566	5097.485177347413	5594.508832195223	4830.5788657265275	5387.770132039388	4963.501927062959	5382.309662171938	6988.288920783017	5415.041990911104	5366.375804460341	6643.364172291437	5420.803641951328	5566.724708436668	5276.730977477679	5525.761617402675	5303.995197537784	5990.536761189109	6728.027064736987	5389.668082784161	5264.011363125641	6252.167195470554	5452.410273928051	5735.823865630646	5196.88392323329	5490.585928049693	6410.0788700890225
5954.74987671481	5678.747454519875	5369.557394968933	5123.53050663184	5666.70116048566	5097.485177347413	5594.508832195223	4830.5788657265275	5387.770132039388	4963.501927062959	5307.974127518839	6928.612510506455	5415.041990911104	5363.759110191507	6643.364172291437	5415.793682764396	5351.412039082548	5276.730977477679	5152.637542578695	5300.7876947423165	5965.218715503408	6673.359895914117	5382.27509746216	5264.011363125641	6243.7367822847955	5452.410273928051	5619.492466240501	5196.88392323329	5384.056929608083	5909.156071905982
5938.8015513182345	5607.641862074266	5331.626283983895	5073.180715306793	5501.5857971681335	5097.485177347413	5594.508832195223	4830.5788657265275	5387.770132039388	4963.501927062959	5161.331812363274	6909.972628992104	5415.041990911104	5363.692760739714	6595.519642258178	5404.539576774681	5307.1335043395375	5276.730977477679	5152.637542578695	5300.7876947423165	5785.787902785367	6547.754188393839	5246.29410459718	5264.011363125641	6235.640214536176	5452.410273928051	5610.820635446715	5196.88392323329	5254.800911914064	5909.156071905982
5938.8015513182345	5607.641862074266	5331.626283983895	4984.230003321818	5408.652037445099	4915.387361247821	5594.508832195223	4830.5788657265275	5335.418806787581	4963.501927062959	5161.331812363274	6795.187819692116	5415.041990911104	5363.692760739714	6489.628077289071	5309.731943590893	4944.050570814669	5276.730977477679	5145.796546025809	5286.3637763995175	5785.787902785367	6507.575457170354	5228.114313332138	5264.011363125641	6235.640214536176	5452.410273928051	5545.106419159962	5190.928161280478	5254.800911914064	5909.156071905982
5907.1014103149555	5607.641862074266	5299.841315567437	4984.230003321818	5408.652037445099	4915.387361247821	5407.376073222096	4830.5788657265275	5109.314583187744	4963.501927062959	5156.394806052749	6443.850939606281	5343.657885361519	5363.692760739714	6444.431460201864	5032.677253034601	4657.891769770536	5178.650459120159	5145.796546025809	5285.734963631179	5657.0584180630385	6507.575457170354	5208.403531108638	5264.011363125641	6235.640214536176	5452.410273928051	5545.106419159962	5190.928161280478	5200.061619531782	5909.156071905982
5879.977104865312	5578.790402022637	5276.931042855511	4872.882372953096	5408.652037445099	4915.387361247821	5407.376073222096	4810.138945355619	5109.314583187744	4942.758060568989	5156.394806052749	6376.674146853782	5343.657885361519	5361.290142784761	6429.160135423784	5032.677253034601	4639.342053377736	5178.650459120159	5145.796546025809	5285.734963631179	5657.0584180630385	6245.6908004244415	5208.403531108638	5264.011363125641	6235.640214536176	5447.33413867116	5545.106419159962	5166.411890587326	5200.061619531782	5796.932932321943
5879.977104865312	5578.790402022637	5276.931042855511	4872.882372953096	5356.765501880889	4915.387361247821	5393.52805456734	4639.547961845483	5109.314583187744	4877.997367698716	5113.502363874642	6120.573044182251	5343.657885361519	5341.955636628273	6429.160135423784	4975.482454217508	4615.975510489847	5145.631701049208	5145.796546025809	5283.105090153464	5235.325732369726	6197.011134960506	5208.403531108638	5239.714423346344	6235.640214536176	5417.107780542865	5545.106419159962	5139.4831443088115	5195.294060568589	5796.932932321943
5865.050226175226	5578.790402022637	5276.931042855511	4763.944320084112	5356.765501880889	4915.387361247821	5393.52805456734	4639.547961845483	5109.314583187744	4876.724040664094	5113.502363874642	6120.573044182251	5343.657885361519	5341.955636628273	6429.160135423784	4975.482454217508	4607.629741461313	5083.752746057087	5142.815609751777	5283.105090153464	5235.325732369726	6197.011134960506	5188.426445398565	5238.892202829955	5629.938403867207	5417.107780542865	5545.106419159962	5134.6310212253375	5195.294060568589	5796.932932321943
5791.060001893051	5578.790402022637	5276.931042855511	4763.944320084112	5345.300538582473	4882.800263725438	5393.52805456734	4548.481772232074	5109.314583187744	4876.724040664094	4848.774082458896	6120.573044182251	5339.296290481883	5322.514596634752	6423.932804903668	4975.482454217508	4607.629741461313	5083.752746057087	5142.815609751777	5283.105090153464	5235.325732369726	6197.011134960506	5188.426445398565	5238.892202829955	5629.938403867207	5417.107780542865	5545.106419159962	5134.6310212253375	5195.294060568589	5796.932932321943
5791.060001893051	5577.248559347495	5276.931042855511	4763.944320084112	5345.300538582473	4882.800263725438	5062.902283396063	4548.481772232074	5109.314583187744	4876.724040664094	4848.774082458896	6120.573044182251	5339.296290481883	5322.514596634752	6423.932804903668	4975.482454217508	4607.629741461313	4771.180760339346	5142.815609751777	5283.105090153464	5222.214753399098	6197.011134960506	5188.426445398565	5228.845577340055	5629.938403867207	5417.107780542865	5545.106419159962	5064.833259620055	5131.937978086875	5796.932932321943
5289.857094762807	5577.248559347495	5274.359987118077	4761.761934039815	5345.300538582473	4835.213931732459	5062.902283396063	4548.481772232074	5109.261369109847	4876.724040664094	4819.92549052604	6120.573044182251	5316.52115935037	5322.514596634752	6390.739879593887	4975.482454217508	4600.643171360843	4763.916607496796	5142.815609751777	5255.028506429444	5201.719772167358	6197.011134960506	5188.426445398565	5228.845577340055	5629.938403867207	5361.824401734128	5545.106419159962	5058.685305138565	5131.937978086875	5786.85930825891
4823.785423970284	5577.248559347495	5245.78024496526	4714.557797950765	5345.300538582473	4824.894892140806	5062.902283396063	4548.481772232074	5109.261369109847	4876.724040664094	4534.089485456658	6120.573044182251	5316.52115935037	5109.068110231792	6324.709854615553	4975.482454217508	4600.643171360843	4547.299612654106	5142.815609751777	5255.028506429444	5201.719772167358	6139.648671944438	5188.426445398565	5228.845577340055	5621.465869510868	5361.824401734128	5545.106419159962	5058.685305138565	5131.937978086875	5786.85930825891
4823.785423970284	5457.076402416855	5231.93661884599	4714.557797950765	5345.300538582473	4824.894892140806	5062.902283396063	4548.481772232074	5109.261369109847	4876.724040664094	4534.089485456658	6120.573044182251	5316.52115935037	5109.068110231792	6163.356919803448	4975.482454217508	4568.527460629581	4547.299612654106	5142.815609751777	5255.028506429444	5201.719772167358	6139.648671944438	5175.204290682077	5228.845577340055	5621.465869510868	5361.824401734128	5418.813998608182	5055.564266485573	5131.937978086875	5786.85930825891
4823.785423970284	5434.142998003415	5231.93661884599	4714.557797950765	5310.845126906612	4824.894892140806	5062.902283396063	4548.481772232074	5109.261369109847	4752.344724964087	4534.089485456658	6120.573044182251	5265.304222718474	5109.068110231792	6144.1006111525	4975.482454217508	4568.527460629581	4547.299612654106	5142.815609751777	5255.028506429444	5178.904102627281	6139.648671944438	5175.204290682077	5222.349673297473	5612.657395559105	5361.824401734128	5375.207142779605	5055.564266485573	4811.178268835663	5592.050837512952
4823.785423970284	5432.836674346019	5191.143643392745	4714.557797950765	5310.845126906612	4814.928009157702	5062.902283396063	4548.481772232074	5109.261369109847	4752.344724964087	4534.089485456658	6120.573044182251	5265.304222718474	4872.783980803664	6144.1006111525	4939.484924676701	4568.527460629581	4547.299612654106	5142.815609751777	5223.81438998294	5178.032334474858	6139.648671944438	5175.204290682077	5147.183017737278	5612.657395559105	5361.824401734128	5214.182682212916	5055.564266485573	4811.178268835663	5563.103013460355
4823.785423970284	5432.836674346019	5191.143643392745	4692.52338002151	5310.845126906612	4619.120151603283	5062.902283396063	4480.766532091422	5109.261369109847	4752.344724964087	4534.089485456658	6120.573044182251	5262.233732040433	4872.783980803664	6094.925416299991	4939.484924676701	4516.020590444266	4547.299612654106	5123.434851313141	5223.81438998294	5178.032334474858	6139.648671944438	5175.204290682077	5130.951784614277	5612.657395559105	5361.824401734128	5214.182682212916	4655.692712898204	4811.178268835663	5538.1079124974585
4688.202614734206	5432.836674346019	5191.143643392745	4692.52338002151	5310.845126906612	4619.120151603283	5062.902283396063	4480.766532091422	5070.532649618201	4567.052523673511	4534.089485456658	6073.0067639735535	5256.734400170262	4872.783980803664	6094.925416299991	4939.484924676701	4505.469413954859	4547.299612654106	5123.434851313141	5171.876794847939	5178.032334474858	5801.467649078404	5168.258370647387	5109.618169391841	5578.461555774818	5349.197584213374	5214.182682212916	4655.692712898204	4797.551670228237	5538.1079124974585
4660.780019288877	5432.836674346019	5191.143643392745	4692.52338002151	5310.845126906612	4440.4970404505175	5062.902283396063	4480.766532091422	4725.056814408075	4567.052523673511	4534.089485456658	6073.0067639735535	5256.734400170262	4836.504785844753	6094.925416299991	4939.484924676701	4505.469413954859	4547.299612654106	5123.434851313141	5130.295334971883	5163.818255256569	5488.766554382941	5143.39330439154	5109.618169391841	5578.461555774818	5349.197584213374	5214.182682212916	4579.423840116548	4797.551670228237	5520.093761475081
4660.780019288877	5432.836674346019	5191.143643392745	4692.52338002151	5310.845126906612	4440.4970404505175	4725.342760125893	4241.70278187424	4725.056814408075	4337.42078088308	4534.089485456658	6000.984222313675	4924.560279907055	4810.783985226364	6094.777944763178	4939.484924676701	4505.469413954859	4345.9861411848215	5123.434851313141	5022.158573251967	5163.818255256569	5488.766554382941	5115.281063467083	5062.110999972712	5578.461555774818	5349.197584213374	5161.8940247435075	4574.304711920602	4797.551670228237	5520.093761475081
4660.780019288877	5432.836674346019	5191.143643392745	4692.52338002151	5148.637349996046	4440.4970404505175	4725.342760125893	4241.70278187424	4725.056814408075	4337.42078088308	4534.089485456658	6000.984222313675	4924.560279907055	4810.161093599698	6071.4780525242595	4880.695899733784	4505.469413954859	4345.9861411848215	5089.004994234989	4615.061793083696	4981.854618313069	5488.766554382941	5115.281063467083	5026.956152028123	5578.461555774818	5349.197584213374	5161.8940247435075	4574.304711920602	4797.551670228237	5520.093761475081
4660.780019288877	5424.804928014453	4809.914453297603	4692.52338002151	5071.644696083689	4440.4970404505175	4725.342760125893	4238.155393601293	4722.748785781838	4337.42078088308	4504.730152642196	5538.196658232625	4924.560279907055	4733.728467418481	6071.4780525242595	4880.695899733784	4505.469413954859	4345.9861411848215	4799.957283630603	4615.061793083696	4978.352864764196	5488.766554382941	5115.281063467083	5026.956152028123	5578.461555774818	5190.371095476397	5142.830065341756	4574.304711920602	4797.551670228237	5520.093761475081
4606.245080780542	5424.804928014453	4801.00389596998	4692.52338002151	5071.644696083689	4440.4970404505175	4725.342760125893	4238.155393601293	4722.748785781838	4314.927601204429	4504.730152642196	5538.196658232625	4781.991026682141	4733.728467418481	6071.4780525242595	4851.877030505839	4505.469413954859	4342.8087152780045	4799.957283630603	4297.566569720181	4978.352864764196	5488.766554382941	4880.562702525993	4964.396420969077	5578.461555774818	4873.033027182723	5136.071190579736	4574.304711920602	4797.551670228237	5520.093761475081
4606.245080780542	5424.804928014453	4801.00389596998	4692.52338002151	4962.284072492575	4368.257413796195	4725.342760125893	4230.555406336477	4722.748785781838	4311.114647433552	4489.78527312434	5538.196658232625	4781.991026682141	4733.728467418481	6056.840489901593	4851.877030505839	4505.469413954859	4342.8087152780045	4799.957283630603	4297.566569720181	4978.352864764196	5488.766554382941	4880.562702525993	4964.396420969077	5578.461555774818	4873.033027182723	4951.977280624307	4469.745744757731	4757.108614704261	5520.093761475081
4606.245080780542	5424.804928014453	4757.996774763765	4687.691140192948	4962.284072492575	4368.257413796195	4725.342760125893	4230.555406336477	4722.748785781838	4311.114647433552	4489.78527312434	5538.196658232625	4781.991026682141	4732.682496281654	6048.8565750100515	4851.877030505839	4495.775838222869	4340.282602757057	4799.957283630603	4297.566569720181	4726.409376561731	5488.766554382941	4856.027780718618	4597.099813566247	5578.461555774818	4772.993283897666	4951.977280624307	4469.745744757731	4389.693721730782	5481.753357840129
4606.245080780542	5339.183124669869	4749.436169119977	4687.691140192948	4962.284072492575	4368.257413796195	4725.342760125893	4210.223081971597	4722.748785781838	4311.114647433552	4130.088324611877	5496.578200871092	4781.991026682141	4732.682496281654	6039.753138395026	4851.877030505839	4495.775838222869	4340.282602757057	4799.957283630603	4296.1208663123725	4692.492781458523	5439.813191700574	4835.120346393613	4352.37391995848	5578.461555774818	4735.513922709681	4927.307286649686	4444.605940390521	4389.693721730782	5481.753357840129
4606.245080780542	5308.498507272253	4749.436169119977	4687.691140192948	4962.284072492575	4368.257413796195	4725.342760125893	4210.223081971597	4722.748785781838	4311.114647433552	4130.088324611877	5478.289378168252	4624.3494175156	4732.682496281654	6039.753138395026	4851.877030505839	4495.775838222869	4165.352533180256	4669.379970429026	4296.1208663123725	4692.492781458523	5439.813191700574	4723.920201056229	4352.37391995848	5578.461555774818	4735.513922709681	4926.62624641744	4231.114492430546	4389.693721730782	5455.752990581203
4606.245080780542	5195.72055223063	4749.436169119977	4687.691140192948	4855.896123504128	4368.257413796195	4721.767189185229	4210.223081971597	4722.748785781838	4281.782645382969	4130.088324611877	5474.498653894734	4624.3494175156	4732.682496281654	6039.753138395026	4769.582937645042	4398.31788834211	4165.352533180256	4668.300768562579	4272.89037146101	4692.492781458523	5413.845557277915	4723.920201056229	4352.37391995848	5578.461555774818	4735.513922709681	4869.158252274057	4144.720145543948	4364.285598902243	5441.889567337119
4606.245080780542	5195.72055223063	4667.3412238976925	4687.691140192948	4855.896123504128	4368.257413796195	4721.767189185229	4210.223081971597	4606.121465763852	4258.301935580762	4130.088324611877	5474.498653894734	4624.3494175156	4680.80326360437	6039.753138395026	4769.582937645042	4398.31788834211	4165.352533180256	4668.300768562579	4230.997908338183	4665.274149074377	5203.0611283012495	4723.676630434324	4352.37391995848	5578.461555774818	4735.513922709681	4829.035960812091	4144.720145543948	4361.4146167740455	5421.1418031290195
4606.245080780542	5083.902493931406	4667.3412238976925	4687.691140192948	4855.896123504128	4368.257413796195	4634.699791904277	4210.223081971597	4606.121465763852	4256.693132460187	4130.088324611877	5474.498653894734	4624.3494175156	4680.80326360437	5799.087762539624	4769.582937645042	4398.31788834211	4165.352533180256	4518.865117835159	4230.997908338183	4665.274149074377	5181.699507935182	4723.676630434324	4352.37391995848	5578.461555774818	4714.616371982951	4829.035960812091	4132.267614551352	4361.4146167740455	4889.974210396218
4584.799925478435	5083.902493931406	4667.3412238976925	4687.691140192948	4855.896123504128	4364.877061843363	4634.699791904277	4183.012702887829	4606.121465763852	4256.693132460187	4127.096992218403	5474.498653894734	4624.3494175156	4680.80326360437	5799.087762539624	4769.582937645042	4365.5958520831555	4165.352533180256	4518.865117835159	4230.997908338183	4665.274149074377	5179.8800870918785	4723.676630434324	4352.37391995848	5578.461555774818	4461.265001966503	4829.035960812091	4132.267614551352	4361.4146167740455	4889.8407450860905
4577.136912156335	5083.902493931406	4653.708438484597	4687.691140192948	4653.570370345176	4320.132226470166	4634.699791904277	4183.012702887829	4606.121465763852	4256.693132460187	4127.096992218403	5468.080093974642	4624.3494175156	4680.80326360437	5789.064669738218	4769.582937645042	4365.5958520831555	4125.533874597329	4503.6645227709105	4230.997908338183	4665.274149074377	5179.8800870918785	4669.401491303544	4352.37391995848	5578.461555774818	4451.550659682238	4808.9601601108325	4132.267614551352	4361.4146167740455	4889.8407450860905
4577.136912156335	5032.03015455268	4653.708438484597	4687.691140192948	4653.570370345176	4277.92126530794	4634.699791904277	4183.012702887829	4588.1321363479055	4253.82011933867	4127.096992218403	5206.835867046567	4624.3494175156	4538.874353995994	5789.064669738218	4769.582937645042	4365.5958520831555	4125.533874597329	4503.6645227709105	4230.997908338183	4665.274149074377	5179.8800870918785	4669.401491303544	4352.37391995848	5578.461555774818	4451.550659682238	4808.9601601108325	4132.267614551352	4361.4146167740455	4889.8407450860905
4554.288096419568	5032.03015455268	4653.708438484597	4528.179532931551	4653.570370345176	4277.92126530794	4591.961229261224	4183.012702887829	4588.1321363479055	4253.82011933867	4127.096992218403	5206.835867046567	4622.965429246216	4538.874353995994	5789.064669738218	4769.582937645042	4365.5958520831555	4125.533874597329	4503.6645227709105	4230.997908338183	4649.540310238344	5179.8800870918785	4669.401491303544	4352.37391995848	5578.461555774818	4451.550659682238	4808.9601601108325	4132.267614551352	4361.4146167740455	4889.8407450860905
4519.077399284372	5032.03015455268	4653.708438484597	4410.591715703684	4631.803766726302	4277.92126530794	4347.370348916662	4183.012702887829	4570.116191808031	4222.2527253953485	4127.096992218403	4947.111656299926	4622.965429246216	4538.874353995994	5789.064669738218	4766.8980847120565	4365.5958520831555	4117.761064143518	4485.286235461812	4230.997908338183	4649.540310238344	5179.8800870918785	4669.401491303544	4352.37391995848	5578.461555774818	4416.040370992315	4732.822212111661	4132.267614551352	4361.4146167740455	4729.503837733899
4519.077399284372	5032.03015455268	4647.211645059444	4410.591715703684	4630.498255560525	4262.2107836203095	4318.795948537843	3839.24437434238	4568.850070368824	4137.548632905573	4063.9417874306987	4947.111656299926	4622.965429246216	4538.874353995994	5789.064669738218	4766.8980847120565	4036.9123750498275	4117.761064143518	4485.286235461812	4230.997908338183	4648.803076210355	4908.338048903027	4669.401491303544	4352.37391995848	5578.461555774818	4416.040370992315	4732.822212111661	4128.227390279637	4353.409781169628	4644.805819023752
4519.077399284372	5032.03015455268	4647.211645059444	4183.78114402468	4622.494778810735	4247.31942063192	4318.795948537843	3839.24437434238	4487.417649380853	4137.548632905573	4033.3847916164004	4947.111656299926	4622.965429246216	4483.973717122197	5789.064669738218	4766.8980847120565	4036.9123750498275	4117.761064143518	4485.039238727766	4222.309226680203	4510.123728297529	4908.338048903027	4669.401491303544	4352.37391995848	5349.538483421721	4416.040370992315	4730.479011240991	4128.227390279637	4340.06822178389	4644.805819023752
4519.077399284372	5032.03015455268	4647.211645059444	4183.78114402468	4622.494778810735	4219.776251047672	4310.727239996827	3839.24437434238	4356.843544943226	4128.7214379597535	4033.3847916164004	4944.949280754394	4622.965429246216	4483.973717122197	5789.064669738218	4625.821002797636	4031.0299023256266	4117.761064143518	4485.039238727766	4144.249259144944	4508.696379797929	4908.338048903027	4669.401491303544	4190.776636340319	5349.538483421721	4416.040370992315	4481.473907248055	4128.227390279637	4298.972838217329	4627.5685399865215
4444.105676999328	5032.03015455268	4540.2922961182685	4183.78114402468	4622.494778810735	4214.4080871413125	4310.727239996827	3839.24437434238	4356.843544943226	4128.7214379597535	4021.035454519595	4944.949280754394	4622.965429246216	4409.828460624584	5542.377235204083	4206.980449924276	4031.0299023256266	4117.761064143518	4485.039238727766	4144.249259144944	4508.696379797929	4908.338048903027	4669.401491303544	4190.776636340319	5349.538483421721	4416.040370992315	4481.473907248055	3875.5567724134435	4298.972838217329	4627.5685399865215
4444.105676999328	5025.259282104253	4377.383563987838	4183.78114402468	4622.494778810735	4172.3084901608145	4310.727239996827	3839.24437434238	4356.843544943226	4046.9282076999134	3991.321931227692	4944.949280754394	4622.965429246216	4409.828460624584	5542.377235204083	4202.173480067573	3955.7161841122497	4078.4923197059943	4426.181132095297	4144.249259144944	4508.696379797929	4908.338048903027	4665.875040414088	4190.776636340319	5349.538483421721	4416.040370992315	4480.828750602796	3869.65972394723	4298.972838217329	4627.5685399865215
4444.105676999328	5025.259282104253	4377.383563987838	4183.78114402468	4461.708567403592	4172.3084901608145	4310.727239996827	3839.24437434238	4356.843544943226	4036.7059957596675	3981.850242911038	4929.480989673522	4474.993030397751	4409.828460624584	5249.345036634048	4202.173480067573	3955.7161841122497	4071.237986002437	4426.181132095297	4144.249259144944	4482.485416279171	4902.02366483934	4650.758127819776	4152.170508089246	5349.538483421721	4416.040370992315	4480.828750602796	3869.65972394723	4296.3998618149	4526.620173858249
4444.105676999328	4531.772727910757	4377.383563987838	4183.78114402468	4461.708567403592	4172.3084901608145	4310.727239996827	3767.2563240464315	4356.843544943226	4036.7059957596675	3981.850242911038	4929.480989673522	4474.993030397751	4106.877662704035	5237.18613454766	4197.781692756362	3955.7161841122497	4054.348096937914	4426.181132095297	4144.249259144944	4482.485416279171	4669.8833652715	4650.758127819776	4137.677095597352	5323.75730840307	4416.040370992315	4480.828750602796	3869.65972394723	4296.3998618149	4526.620173858249
4444.105676999328	4531.772727910757	4377.383563987838	4168.045598573413	4461.708567403592	3928.938008402563	4310.727239996827	3762.7355855979795	4356.843544943226	4036.7059957596675	3981.850242911038	4929.480989673522	4474.993030397751	4106.877662704035	5237.18613454766	4197.781692756362	3955.7161841122497	4054.348096937914	4255.032387892326	4144.249259144944	4479.034030894994	4478.179180620331	4650.758127819776	4080.6527266348385	5323.75730840307	4415.227745961443	4361.816959839658	3869.65972394723	4296.3998618149	4526.620173858249
4444.105676999328	4531.772727910757	4302.212978013225	4168.045598573413	4461.708567403592	3928.938008402563	4215.342909782151	3753.540532698511	4356.843544943226	4036.7059957596675	3920.010182395567	4748.47569434133	4442.89265606365	4106.877662704035	5235.9349181263915	4197.781692756362	3955.7161841122497	4054.2786447298795	4237.67059825609	4084.2366628560208	4428.648810213297	4478.179180620331	4650.758127819776	4073.401508832677	5118.602409824608	4405.505087754704	4361.816959839658	3858.1812902237734	4296.3998618149	4526.620173858249
4444.105676999328	4396.191395369775	4302.212978013225	4168.045598573413	4363.201063666464	3916.8179568934183	4215.342909782151	3750.898738210267	4356.843544943226	4036.7059957596675	3920.010182395567	4748.47569434133	4442.89265606365	4105.277065554181	4932.728291631556	4197.781692756362	3955.7161841122497	4054.2786447298795	4232.8996196437965	4084.2366628560208	4298.312021321448	4478.179180620331	4650.758127819776	4069.815617664657	5118.602409824608	4234.766912573281	4361.816959839658	3858.1812902237734	4296.3998618149	4526.620173858249
4437.3770080442155	4357.976556341336	4288.330388678097	4168.045598573413	4064.1905990531523	3910.4117634091435	4215.342909782151	3750.898738210267	4356.843544943226	3952.8057711417932	3896.4846774842053	4748.47569434133	4442.89265606365	4085.8128926985805	4932.728291631556	4186.559393455964	3868.674994044779	4054.2786447298795	4221.421465067156	4084.2366628560208	4298.312021321448	4478.179180620331	4650.758127819776	4069.815617664657	5118.602409824608	4234.766912573281	4342.572621860168	3838.404204180265	4247.885773612625	4526.620173858249
4437.3770080442155	4357.976556341336	4281.487061057871	4168.045598573413	4064.1905990531523	3902.91774590353	4197.978801939158	3736.9066350803882	4356.843544943226	3952.8057711417932	3738.6431398814584	4748.47569434133	4442.89265606365	4085.8128926985805	4932.728291631556	4186.559393455964	3866.76555646868	4037.2815889201574	4221.421465067156	4084.2366628560208	4297.920395748294	4478.179180620331	4574.886965570771	4069.815617664657	5118.602409824608	4234.766912573281	4342.572621860168	3838.404204180265	4247.885773612625	4526.620173858249
4341.755727880416	4357.976556341336	4272.275970594682	4168.045598573413	4064.1905990531523	3902.91774590353	4197.978801939158	3736.9066350803882	4341.714547330724	3952.8057711417932	3738.6431398814584	4697.551529982662	4442.89265606365	4085.8128926985805	4932.728291631556	4186.559393455964	3866.76555646868	4037.2815889201574	4221.421465067156	4084.2366628560208	4229.465250263618	4478.179180620331	4569.678129650206	4069.815617664657	5086.663273509688	4234.766912573281	4342.135773394478	3838.404204180265	4170.686082148258	4458.032142741185
4305.080815420177	4357.976556341336	4272.275970594682	4167.746160870341	4064.1905990531523	3902.91774590353	4197.978801939158	3709.3893166427174	4341.714547330724	3952.8057711417932	3731.263581123245	4689.348073112016	4442.89265606365	4085.8128926985805	4932.728291631556	4072.220134569839	3866.76555646868	4037.2815889201574	4125.675436591891	4079.7145870158747	4229.465250263618	4478.179180620331	4569.678129650206	3947.3705289731006	5086.663273509688	4158.683000114805	4342.135773394478	3705.2741479766287	4170.686082148258	4454.06700205706
4305.080815420177	4357.976556341336	4272.275970594682	4167.746160870341	4064.1905990531523	3902.91774590353	4197.978801939158	3709.3893166427174	4341.714547330724	3952.8057711417932	3724.4495330397986	4689.348073112016	4442.89265606365	4085.8128926985805	4932.728291631556	4072.220134569839	3866.3675970146332	3961.8927694540716	4125.675436591891	4038.2904183849023	4229.465250263618	4478.179180620331	4495.385955751368	3942.038938870507	4768.996838579806	4158.683000114805	4288.615821965993	3705.2741479766287	4170.686082148258	4439.086353079954
4305.080815420177	4357.159735703484	4102.019849619213	4157.24493084236	4064.1905990531523	3901.0630289591345	4197.978801939158	3709.3893166427174	4237.200642244276	3952.8057711417932	3724.4495330397986	4597.876161981056	4442.89265606365	4085.8128926985805	4920.449548474642	4072.220134569839	3866.3675970146332	3902.256904593746	4125.675436591891	4038.2904183849023	4202.93636471345	4478.179180620331	4489.925401778285	3942.038938870507	4734.84492614689	4158.683000114805	4288.615821965993	3705.2741479766287	4157.618165888216	4439.086353079954
4305.080815420177	4357.159735703484	3998.237352382238	4157.24493084236	4064.1905990531523	3901.0630289591345	4071.4803409938972	3689.375540083437	4230.594485781234	3952.8057711417932	3723.521223246581	4587.417836794153	4442.89265606365	4085.8128926985805	4920.449548474642	4072.220134569839	3751.9764457264073	3902.256904593746	4125.675436591891	4038.2904183849023	4202.93636471345	4478.179180620331	4443.986484600444	3939.6078722478014	4734.84492614689	4158.683000114805	4285.360441506022	3594.5772214073622	3904.6540338615314	4420.0576720416375
4303.471780819748	4357.159735703484	3998.237352382238	4157.24493084236	4064.1905990531523	3901.0630289591345	4071.4803409938972	3689.375540083437	4230.594485781234	3952.8057711417932	3723.521223246581	4587.417836794153	4442.89265606365	3933.6890646893735	4920.449548474642	4068.150456478056	3751.9764457264073	3795.3708268170785	4125.675436591891	4038.2904183849023	4202.93636471345	4478.179180620331	4443.986484600444	3939.6078722478014	4734.84492614689	4158.683000114805	4079.2286504531203	3594.5772214073622	3902.7646530350576	4420.0576720416375
4116.612119057874	4349.9229797920025	3994.7142903416952	4115.303917062358	4064.1905990531523	3901.0630289591345	4055.470512381559	3689.375540083437	4230.594485781234	3952.8057711417932	3723.521223246581	4587.417836794153	4442.89265606365	3933.6890646893735	4920.449548474642	4068.150456478056	3751.9764457264073	3795.3708268170785	4125.675436591891	4038.2904183849023	4202.93636471345	4478.179180620331	4149.4704169862325	3939.6078722478014	4734.84492614689	4158.683000114805	4077.200014880884	3594.5772214073622	3902.7646530350576	4420.0576720416375
4116.612119057874	4344.994719573773	3994.7142903416952	4115.303917062358	3938.1315169284753	3899.653400687903	4049.3302217438286	3689.375540083437	4229.789075266049	3952.8057711417932	3723.521223246581	4587.417836794153	4438.616191704483	3933.6890646893735	4920.449548474642	4068.150456478056	3751.9764457264073	3795.3708268170785	4125.675436591891	3898.9758740189636	4202.93636471345	4478.179180620331	4149.4704169862325	3939.6078722478014	4734.84492614689	4020.5625745796056	4077.200014880884	3594.5772214073622	3902.7646530350576	4420.0576720416375
4055.6305827519245	4344.994719573773	3994.7142903416952	4099.719314750705	3938.1315169284753	3899.653400687903	3977.3604584622954	3653.6794891983286	4229.789075266049	3952.8057711417932	3723.521223246581	4561.341575942623	4438.616191704483	3933.6890646893735	4920.449548474642	4068.150456478056	3751.9764457264073	3795.3708268170785	4125.675436591891	3898.9758740189636	4202.93636471345	4425.245986647852	4129.431187762049	3939.6078722478014	4734.84492614689	4011.7334960071203	4077.200014880884	3594.5772214073622	3902.7646530350576	4418.612196571672
3927.9253335860094	4344.659495159211	3994.7142903416952	4093.861134365776	3922.066719290466	3899.653400687903	3977.3604584622954	3653.6794891983286	4043.062402025984	3952.8057711417932	3723.521223246581	4561.341575942623	4405.699729974374	3826.2566729301375	4920.449548474642	4068.150456478056	3730.1196837218745	3793.026605968379	4125.675436591891	3851.5582321411025	4202.93636471345	4425.245986647852	4119.167812382264	3939.6078722478014	4730.932643649154	4011.7334960071203	4077.200014880884	3594.5772214073622	3902.7646530350576	4418.612196571672
3913.3156955379636	4344.659495159211	3994.7142903416952	4093.861134365776	3921.5477143454937	3876.375298320162	3967.3116805388427	3494.5895545199915	4030.127908987455	3735.470047967545	3718.7694364736217	4561.341575942623	4405.699729974374	3817.8013117657656	4920.449548474642	4068.150456478056	3730.1196837218745	3793.026605968379	4120.7944403715155	3851.5582321411025	4196.231783586569	4425.245986647852	4117.465054248198	3906.6471284794425	4730.932643649154	4011.7334960071203	3958.318694167874	3586.2468918040404	3894.863755953159	4415.625621667339
3907.0926053559524	4339.621463331322	3983.3989929761187	4074.975059557668	3917.837535075901	3876.375298320162	3967.3116805388427	3494.5895545199915	4030.127908987455	3735.470047967545	3718.7694364736217	4558.007007120179	4405.699729974374	3814.6540384533796	4920.449548474642	4068.150456478056	3724.772447776092	3793.026605968379	4106.193434721257	3851.5582321411025	4196.231783586569	4425.245986647852	4117.465054248198	3906.6471284794425	4720.10140445931	4011.7334960071203	3958.318694167874	3586.2468918040404	3802.2561309448456	4415.625621667339
3906.2270178713666	4277.067058191562	3969.9955802849017	4074.4520978447563	3917.837535075901	3639.7943792231663	3965.224068959593	3391.7445998756775	4030.127908987455	3735.470047967545	3653.248287392778	4558.007007120179	4331.925748032394	3811.7565540647174	4920.449548474642	4061.1168613760383	3724.772447776092	3793.026605968379	4103.9882934707375	3851.5582321411025	4196.231783586569	4425.245986647852	4117.465054248198	3906.6471284794425	4436.148422126722	3932.5977514680753	3940.508961759295	3586.2468918040404	3802.2561309448456	4382.900134148347
3889.4853852631895	4254.208707789593	3949.2597505344356	4013.125546331429	3917.837535075901	3637.8223259618853	3965.224068959593	3391.7445998756775	4030.127908987455	3735.470047967545	3653.2390952276855	4558.007007120179	4331.925748032394	3811.7565540647174	4920.449548474642	4061.1168613760383	3663.0680053084798	3793.026605968379	4098.319637076582	3851.5582321411025	4193.327882112034	4377.387624889919	4078.67224521264	3906.6471284794425	4436.148422126722	3852.896953748681	3940.508961759295	3586.2468918040404	3802.2561309448456	4382.900134148347
3889.4853852631895	4254.208707789593	3937.3312880831536	4013.125546331429	3917.837535075901	3637.8223259618853	3965.224068959593	3391.7445998756775	4030.127908987455	3735.470047967545	3652.1276084042015	4558.007007120179	4029.881855782218	3750.25641193373	4920.449548474642	4057.101199030343	3603.7723900867177	3782.722116519487	4098.319637076582	3758.5095873410564	4193.327882112034	4377.387624889919	4072.631900606235	3844.24486057836	4436.148422126722	3673.6458832104795	3938.1853425389563	3578.5167915218626	3802.2561309448456	4130.757164334415
3879.7827704986585	4238.143337537145	3937.3312880831536	4013.125546331429	3917.837535075901	3637.8223259618853	3942.3083718628504	3345.1553474113616	4030.127908987455	3660.542162842644	3646.62850860257	4558.007007120179	4024.3145352345177	3750.25641193373	4920.449548474642	4057.101199030343	3603.7723900867177	3780.547119442793	4098.319637076582	3758.5095873410564	4193.327882112034	4377.387624889919	4051.6065958012814	3842.034331571363	4436.148422126722	3673.6458832104795	3938.1853425389563	3578.5167915218626	3792.8105794629187	4130.757164334415
3879.7827704986585	4238.143337537145	3936.308728719585	4013.125546331429	3913.7124027917635	3637.8223259618853	3942.3083718628504	3345.1553474113616	3933.2363878752876	3660.542162842644	3646.62850860257	4558.007007120179	4024.3145352345177	3734.4676145236804	4884.795695521495	4057.101199030343	3603.7723900867177	3780.547119442793	4079.9889101177914	3615.399162830423	4193.327882112034	4372.603730287972	4051.6065958012814	3842.034331571363	4423.992648310841	3656.9449998382725	3895.8242730345987	3578.5167915218626	3792.8105794629187	4130.757164334415
3879.7827704986585	4238.143337537145	3918.850518902572	3997.94012296489	3911.7009283414645	3637.8223259618853	3942.3083718628504	3345.1553474113616	3933.2363878752876	3660.542162842644	3646.62850860257	4469.33021547329	4024.3145352345177	3734.4676145236804	4817.190813323209	3921.3980727001226	3603.7723900867177	3780.547119442793	4004.174282417257	3615.399162830423	4193.327882112034	4372.603730287972	4023.4920651635684	3842.034331571363	4423.992648310841	3656.9449998382725	3895.8242730345987	3578.5167915218626	3792.8105794629187	4130.757164334415
3827.9000959082805	4233.965000567278	3918.850518902572	3997.94012296489	3869.035745583268	3637.8223259618853	3942.3083718628504	3345.1553474113616	3845.576720085737	3660.542162842644	3634.0859531772435	4469.33021547329	4024.3145352345177	3734.4676145236804	4817.190813323209	3921.3980727001226	3603.7723900867177	3692.993123300531	4004.174282417257	3615.399162830423	4185.713767562316	4324.276703582338	4023.4920651635684	3842.034331571363	4423.992648310841	3656.9449998382725	3895.198595293208	3566.056249956813	3792.8105794629187	4130.757164334415
3827.9000959082805	4197.734227145096	3918.850518902572	3799.0820282955187	3869.035745583268	3637.8223259618853	3942.3083718628504	3345.1553474113616	3845.576720085737	3660.542162842644	3634.0859531772435	4469.33021547329	4024.3145352345177	3734.4676145236804	4740.956941217353	3892.9248635233917	3603.7723900867177	3692.993123300531	4000.8641824806527	3615.399162830423	4185.713767562316	4322.668685635557	3911.4354200844186	3842.034331571363	4423.992648310841	3656.9449998382725	3863.4398289573382	3566.056249956813	3779.892659457435	4130.757164334415
3813.875203989153	4197.734227145096	3906.2953707307206	3773.1133664831177	3869.035745583268	3637.8223259618853	3756.245582320039	3344.530487639358	3843.253447605315	3660.542162842644	3634.0859531772435	4469.33021547329	4017.780192723465	3734.4676145236804	4740.956941217353	3892.9248635233917	3603.7723900867177	3692.993123300531	4000.8641824806527	3615.399162830423	4185.713767562316	4322.668685635557	3911.4354200844186	3842.034331571363	4423.992648310841	3656.9449998382725	3863.4398289573382	3566.056249956813	3779.892659457435	4130.757164334415
3813.875203989153	4197.734227145096	3762.077353708469	3773.1133664831177	3869.035745583268	3637.8223259618853	3756.245582320039	3342.968758402494	3838.396929454226	3660.542162842644	3615.2728799471624	4456.970800429575	3823.2875941562725	3734.4676145236804	4740.956941217353	3892.9248635233917	3602.6595304073753	3691.0642719741145	4000.8641824806527	3615.399162830423	4185.713767562316	4281.563795466178	3740.369126871932	3734.281098390669	4422.271221049119	3656.9449998382725	3863.4398289573382	3561.455809408102	3779.892659457435	4129.309009074881
3813.875203989153	4197.734227145096	3762.077353708469	3773.1133664831177	3869.035745583268	3637.8223259618853	3756.245582320039	3342.968758402494	3838.396929454226	3660.542162842644	3615.2728799471624	4456.970800429575	3823.2875941562725	3734.4676145236804	4736.339712588666	3892.9248635233917	3602.6595304073753	3645.1710361408705	4000.8641824806527	3615.399162830423	4175.2137834246705	4281.563795466178	3740.369126871932	3704.874845086694	4422.271221049119	3651.3426660551095	3860.3464070254604	3561.455809408102	3779.892659457435	4129.309009074881
3803.5708999181525	4197.734227145096	3744.390956053536	3773.1133664831177	3869.035745583268	3571.3749463707236	3756.245582320039	3342.968758402494	3838.396929454226	3660.542162842644	3615.2728799471624	4456.970800429575	3823.2875941562725	3734.4676145236804	4735.41489597486	3892.9248635233917	3451.009937228108	3645.1710361408705	4000.1139799422717	3615.399162830423	4175.2137834246705	4048.1774613080784	3679.1098362371677	3692.4173349767384	4422.271221049119	3651.3426660551095	3857.121283012456	3561.455809408102	3779.892659457435	4127.021213494645
3776.9723606877014	4179.011132934855	3744.390956053536	3773.1133664831177	3869.035745583268	3571.3749463707236	3756.245582320039	3342.968758402494	3829.974266991845	3659.276705888833	3470.7180312971236	4339.356652590137	3823.2875941562725	3734.4676145236804	4723.310033250113	3892.9248635233917	3451.009937228108	3643.252112164723	4000.1139799422717	3615.399162830423	4075.4546448273945	4048.1774613080784	3679.1098362371677	3687.7752678077795	4367.4592822242685	3609.5320022506075	3857.121283012456	3538.280579807948	3779.892659457435	4119.289301501891
3710.8085179165655	4179.011132934855	3744.390956053536	3773.1133664831177	3855.5718401036825	3451.3900672499217	3756.245582320039	3267.271673770471	3629.83800993355	3625.450871047774	3470.7180312971236	4302.287374465655	3823.2875941562725	3734.4676145236804	4723.310033250113	3707.5978171652973	3451.009937228108	3639.5577586799955	3967.670339836138	3601.732195132008	4075.4546448273945	4048.1774613080784	3679.1098362371677	3687.7752678077795	4367.4592822242685	3609.5320022506075	3857.121283012456	3366.7445590407697	3395.589760026035	4119.289301501891
3710.8085179165655	4179.011132934855	3744.390956053536	3773.1133664831177	3855.5718401036825	3451.3900672499217	3756.245582320039	3167.5656709707914	3629.83800993355	3625.450871047774	3470.7180312971236	4302.287374465655	3763.5433237000134	3734.4676145236804	4537.797257329905	3707.5978171652973	3451.009937228108	3639.5577586799955	3967.670339836138	3601.732195132008	4075.4546448273945	4048.1774613080784	3676.620545233085	3646.08975221511	4367.4592822242685	3609.5320022506075	3857.121283012456	3357.927320110285	3395.589760026035	4104.100428036831
3710.8085179165655	4179.011132934855	3744.390956053536	3773.1133664831177	3853.418577743695	3451.3900672499217	3756.245582320039	3167.5656709707914	3628.960967109623	3618.4132899652823	3470.7180312971236	4302.287374465655	3763.5433237000134	3725.0045645305145	4537.797257329905	3707.5978171652973	3451.009937228108	3639.5577586799955	3967.670339836138	3601.732195132008	4075.4546448273945	4048.1774613080784	3676.620545233085	3646.08975221511	4367.4592822242685	3609.5320022506075	3857.121283012456	3357.927320110285	3395.589760026035	4104.100428036831
3710.8085179165655	4179.011132934855	3735.800935134953	3773.1133664831177	3796.801939536054	3451.3900672499217	3756.245582320039	3167.5656709707914	3628.960967109623	3618.4132899652823	3470.7180312971236	4281.859683976458	3727.312390664524	3725.0045645305145	4537.797257329905	3707.5978171652973	3451.009937228108	3629.883146392014	3847.500426055172	3601.732195132008	4065.1448224211517	4038.771063480538	3666.193246231552	3521.769825555117	4363.111055700458	3585.915945430236	3857.121283012456	3350.159284880716	3395.589760026035	4104.100428036831
3690.5727338826755	4179.011132934855	3735.800935134953	3730.705583531271	3796.801939536054	3444.8153560834107	3756.245582320039	3165.8202289065484	3625.707983758605	3612.0802193893696	3470.7180312971236	4173.374346524995	3727.312390664524	3718.747981758814	4537.797257329905	3703.465593664836	3451.009937228108	3629.883146392014	3847.500426055172	3601.732195132008	4057.8215850019205	4038.771063480538	3666.193246231552	3521.769825555117	4363.111055700458	3442.933049267665	3677.1091284337303	3328.4412672610583	3395.589760026035	4096.3231038128015
3690.5727338826755	4020.6572257752605	3731.537901299961	3730.705583531271	3793.115047782864	3440.28815268179	3756.245582320039	3143.670457621655	3625.707983758605	3612.0802193893696	3470.7180312971236	4173.374346524995	3727.312390664524	3600.240710065663	4432.833543417065	3703.465593664836	3451.009937228108	3626.593398676544	3847.500426055172	3599.3482299971793	4057.8215850019205	4038.771063480538	3659.792252501711	3521.769825555117	4363.111055700458	3434.0006738666784	3677.1091284337303	3328.4412672610583	3383.0290991070215	4096.3231038128015
3690.5727338826755	4020.6572257752605	3716.545719308742	3730.705583531271	3724.402751542325	3417.8663075234417	3756.245582320039	3143.670457621655	3616.8017191185254	3612.0802193893696	3470.7180312971236	4173.374346524995	3727.312390664524	3600.240710065663	4432.833543417065	3703.465593664836	3451.009937228108	3624.200576019547	3847.500426055172	3590.455785867126	4057.8215850019205	4038.771063480538	3659.792252501711	3521.769825555117	4363.111055700458	3434.0006738666784	3676.1290784235734	3322.402149494363	3383.0290991070215	4096.3231038128015
3577.9293316045796	4020.6572257752605	3716.545719308742	3721.22492685428	3676.0734236971866	3417.8663075234417	3756.245582320039	3143.670457621655	3616.8017191185254	3612.0802193893696	3466.2438047969918	4173.374346524995	3727.312390664524	3600.240710065663	4432.833543417065	3699.2638267512725	3451.009937228108	3590.5185516761003	3769.0747952340917	3590.455785867126	3952.283303370731	4029.18596348903	3659.792252501711	3521.769825555117	4363.111055700458	3431.717411361549	3656.5805018124834	3315.837614625486	3381.6370495696306	4079.681943777639
3577.9293316045796	4020.6572257752605	3716.545719308742	3721.22492685428	3619.131997321414	3417.8663075234417	3481.583069982664	3137.3462293587995	3616.8017191185254	3591.0661239705655	3464.6057281040066	4119.659580741916	3727.312390664524	3600.240710065663	4432.833543417065	3689.14529790479	3451.009937228108	3571.648180039836	3769.0747952340917	3590.455785867126	3952.283303370731	3951.132851592305	3659.792252501711	3521.769825555117	4363.111055700458	3431.717411361549	3655.516160130272	3313.2198150685917	3369.427910597805	4066.778857271479
3577.455014440083	4020.6572257752605	3716.545719308742	3721.22492685428	3566.5247815751563	3393.512525551149	3481.583069982664	3130.4142338356396	3616.8017191185254	3591.0661239705655	3461.5827466394585	4119.659580741916	3727.312390664524	3600.240710065663	4432.833543417065	3688.4341679616914	3429.1864704138816	3571.648180039836	3769.0747952340917	3588.3182967296925	3921.7937237093797	3951.132851592305	3659.792252501711	3513.5501336733323	4363.111055700458	3431.717411361549	3655.516160130272	3305.6859320895087	3301.5724958874234	4011.409685074792
3577.455014440083	4020.6572257752605	3716.545719308742	3659.334821094485	3566.5247815751563	3393.512525551149	3474.9300455083844	3125.1875947079957	3616.8017191185254	3591.0661239705655	3293.27204151239	3800.344306121704	3640.398197347391	3566.2307531534498	4100.394821202487	3688.4341679616914	3429.1864704138816	3394.2781713869745	3769.0747952340917	3587.2138476834316	3799.1115530755105	3921.2779103442585	3633.5283476971613	3500.7190998283886	4355.779347179154	3342.1038235357387	3655.516160130272	3305.6859320895087	3292.7240296340597	3838.638605306
3576.963225466907	4020.6572257752605	3716.545719308742	3610.2711364027145	3559.383131612796	3386.811112165281	3474.9300455083844	3125.1875947079957	3616.8017191185254	3591.009857943128	3293.27204151239	3800.344306121704	3592.1320443221275	3566.2307531534498	4100.394821202487	3688.4341679616914	3429.1864704138816	3394.2781713869745	3769.0747952340917	3587.2138476834316	3799.1115530755105	3921.2779103442585	3633.5283476971613	3500.7190998283886	4345.864355593869	3328.6123041784294	3655.516160130272	3287.6979927220063	3285.805914323603	3767.2317606307897
3576.963225466907	4020.6572257752605	3698.160038970754	3610.2711364027145	3559.383131612796	3386.811112165281	3474.9300455083844	2997.2413396720644	3609.9070686933565	3591.009857943128	3293.27204151239	3759.832970039725	3585.1502633868504	3566.2307531534498	4100.394821202487	3672.756979211248	3429.1864704138816	3393.92154957011	3769.0747952340917	3587.2138476834316	3795.204948400704	3921.2779103442585	3370.173981609882	3500.7190998283886	4167.189373778693	3328.6123041784294	3655.516160130272	3287.6979927220063	3285.805914323603	3767.2317606307897
3576.963225466907	4020.6572257752605	3698.160038970754	3610.2711364027145	3552.905920300977	3386.811112165281	3474.9300455083844	2997.2413396720644	3609.9070686933565	3378.972242600634	3293.0214247485064	3724.82560485052	3585.1502633868504	3482.0530689719712	4100.394821202487	3672.756979211248	3238.799374024378	3393.92154957011	3759.6179319419743	3587.2138476834316	3784.873182286555	3921.2779103442585	3370.173981609882	3500.7190998283886	4147.532731561063	3328.6123041784294	3655.516160130272	3286.1635386996195	3285.805914323603	3684.9472464904097
3572.64239627255	4020.6572257752605	3663.578175748009	3610.2711364027145	3331.114620541566	3386.811112165281	3470.4590824193374	2997.2413396720644	3607.684587240121	3378.972242600634	3293.0214247485064	3724.82560485052	3585.1502633868504	3482.0530689719712	4091.059820863681	3666.70141015753	3238.799374024378	3393.92154957011	3759.6179319419743	3587.0353703469145	3784.873182286555	3921.2779103442585	3370.173981609882	3500.7190998283886	4145.362989252691	3328.6123041784294	3617.129031428726	3286.1635386996195	3285.805914323603	3684.9472464904097
3425.75890162408	4014.7797728193223	3663.578175748009	3605.286516628108	3331.114620541566	3376.082689564994	3462.6337772274996	2997.2413396720644	3604.175259367319	3378.972242600634	3267.5231959354633	3719.659744635049	3585.1502633868504	3480.1508630605404	4060.1604860714892	3629.0242568499393	3234.7883133808036	3393.92154957011	3754.5515250576027	3580.211484513783	3784.873182286555	3921.2779103442585	3370.173981609882	3500.562494990958	3907.616911715616	3328.6123041784294	3597.867246285311	3285.781475719564	3285.805914323603	3684.9472464904097
3425.75890162408	4014.7797728193223	3445.377343474818	3455.662616683396	3331.114620541566	3376.082689564994	3462.6337772274996	2997.2413396720644	3588.538088681764	3378.972242600634	3177.2552805523806	3719.659744635049	3585.1502633868504	3436.7659539989445	4060.1604860714892	3629.0242568499393	3234.7883133808036	3393.92154957011	3754.5515250576027	3564.4834502084414	3783.6674289038665	3637.357390392953	3370.173981609882	3500.562494990958	3907.616911715616	3328.6123041784294	3597.867246285311	3285.781475719564	3285.805914323603	3642.597211895058
3417.368122141801	3977.8549497832555	3445.377343474818	3432.371957422284	3331.114620541566	3376.082689564994	3462.6337772274996	2997.2413396720644	3588.538088681764	3378.972242600634	3177.2552805523806	3719.659744635049	3585.1502633868504	3421.150815430075	4060.1604860714892	3629.0242568499393	3206.9229731190053	3393.92154957011	3754.5515250576027	3557.4221405058584	3783.6674289038665	3637.357390392953	3370.173981609882	3495.8526355789995	3907.616911715616	3324.1071241971995	3597.867246285311	3283.0629388286497	3285.805914323603	3630.5315808016267
3417.368122141801	3977.8549497832555	3445.377343474818	3428.929834412031	3331.114620541566	3376.082689564994	3462.1887760818563	2997.2413396720644	3588.538088681764	3374.2074327219534	3177.2552805523806	3719.659744635049	3585.1502633868504	3317.5423839686036	4060.1604860714892	3629.0242568499393	3206.9229731190053	3390.7014109273077	3754.5515250576027	3557.4221405058584	3783.6674289038665	3637.357390392953	3370.173981609882	3495.8526355789995	3901.8958634055184	3324.1071241971995	3597.867246285311	3283.0629388286497	3285.805914323603	3577.687769327698
3398.3364805547935	3977.8549497832555	3430.287405535453	3428.929834412031	3327.751459597971	3376.082689564994	3461.4613967240566	2997.2413396720644	3586.236713036983	3374.2074327219534	3177.2552805523806	3711.8425985271665	3585.1502633868504	3317.5423839686036	4060.1604860714892	3629.0242568499393	3206.9229731190053	3390.7014109273077	3754.5515250576027	3557.4221405058584	3783.6674289038665	3637.357390392953	3363.0197869909052	3495.8526355789995	3901.8958634055184	3324.1071241971995	3586.687750563714	3283.0629388286497	3278.5076251101746	3577.687769327698
3261.320273795335	3977.8549497832555	3367.1615251479425	3425.375297734549	3327.751459597971	3376.082689564994	3459.2462154499826	2997.2413396720644	3586.236713036983	3374.2074327219534	3177.2552805523806	3711.8425985271665	3585.1502633868504	3316.221077163869	4060.1604860714892	3629.0242568499393	3206.9229731190053	3390.7014109273077	3527.4748005101696	3503.9351746409275	3783.6674289038665	3625.481789559906	3363.0197869909052	3495.8526355789995	3812.087706648468	3282.386814136339	3586.687750563714	3283.0629388286497	3278.5076251101746	3577.687769327698
3255.9824616024753	3925.965292361086	3367.1615251479425	3425.375297734549	3327.751459597971	3376.082689564994	3459.2462154499826	2997.2413396720644	3586.236713036983	3374.2074327219534	3175.3235317298318	3405.8727573070028	3585.1502633868504	3316.221077163869	4060.1604860714892	3629.0242568499393	3203.932359486317	3382.6292972162046	3527.4748005101696	3423.563369288223	3776.6439211904117	3625.481789559906	3350.9236424322157	3495.8526355789995	3812.087706648468	3282.386814136339	3586.687750563714	3283.0629388286497	3270.5342942587795	3577.687769327698
3255.9824616024753	3924.7172474362496	3367.1615251479425	3425.375297734549	3324.9114861761363	3188.6810878058764	3459.2462154499826	2922.537218806627	3586.236713036983	3374.2074327219534	3175.3235317298318	3405.8727573070028	3585.1502633868504	3316.221077163869	3889.0108326429126	3624.666030923612	3203.932359486317	3382.6292972162046	3527.4748005101696	3420.098493172176	3776.6439211904117	3625.481789559906	3350.9236424322157	3421.8851163913596	3812.087706648468	3239.4067649626254	3586.687750563714	3253.910381859431	3270.5342942587795	3577.687769327698
3255.9824616024753	3924.7172474362496	3367.1615251479425	3425.375297734549	3324.9114861761363	3188.6810878058764	3453.712795758717	2922.537218806627	3538.205135157109	3374.2074327219534	3175.3235317298318	3405.8727573070028	3574.5343495920265	3316.221077163869	3889.0108326429126	3606.667175028418	3203.932359486317	3382.6292972162046	3527.4748005101696	3332.954941626759	3776.6439211904117	3625.481789559906	3337.5179190668086	3410.2421377595124	3812.087706648468	3239.4067649626254	3567.8936756411795	3236.750372153567	3270.5342942587795	3577.687769327698
3255.9824616024753	3823.6895632760393	3367.1615251479425	3423.1208244523914	3324.9114861761363	3188.6810878058764	3453.712795758717	2922.537218806627	3538.205135157109	3374.2074327219534	3175.3235317298318	3380.198403554932	3574.5343495920265	3316.221077163869	3889.0108326429126	3606.667175028418	3203.932359486317	3257.0618128867413	3527.4748005101696	3332.954941626759	3776.6439211904117	3625.481789559906	3337.5179190668086	3410.2421377595124	3812.087706648468	3239.4067649626254	3461.4699118753133	3236.750372153567	3199.225604861016	3501.445873434346
3255.9824616024753	3823.6895632760393	3367.1615251479425	3423.1208244523914	3291.730023431436	3188.6810878058764	3453.712795758717	2922.537218806627	3538.205135157109	3374.2074327219534	3172.1087367546065	3333.113395925473	3571.113327226805	3316.221077163869	3787.468146311937	3606.667175028418	3203.932359486317	3196.2047294635795	3527.4748005101696	3232.4766898346043	3776.6439211904117	3625.481789559906	3337.5179190668086	3410.2421377595124	3812.087706648468	3239.4067649626254	3461.4699118753133	3012.223632083125	3199.225604861016	3496.109017426783
3255.9824616024753	3626.8907354672224	3367.1615251479425	3423.1208244523914	3291.730023431436	3188.6810878058764	3453.712795758717	2922.537218806627	3538.205135157109	3374.2074327219534	3166.257772028443	3333.113395925473	3570.6824132990646	3316.221077163869	3787.468146311937	3488.04463257512	3202.106032334058	3141.659618461169	3515.9398544180976	3232.4766898346043	3763.083897074055	3625.481789559906	3337.5179190668086	3410.2421377595124	3802.820847998496	3239.4067649626254	3461.4699118753133	3012.223632083125	3199.225604861016	3441.7316439704164
3151.388087583669	3623.895843548262	3367.1615251479425	3405.8895503364383	3291.730023431436	3188.6810878058764	3453.712795758717	2921.405756993827	3538.205135157109	3374.2074327219534	3166.257772028443	3333.113395925473	3570.6824132990646	3311.9173634235103	3787.468146311937	3488.04463257512	3202.106032334058	3141.659618461169	3515.9398544180976	3232.4766898346043	3761.4968246767758	3549.0519748516654	3337.5179190668086	3410.2421377595124	3802.820847998496	3239.4067649626254	3461.4699118753133	3012.223632083125	3199.225604861016	3441.7316439704164
3151.388087583669	3623.895843548262	3367.1615251479425	3405.8895503364383	3291.730023431436	3185.7931286231887	3453.712795758717	2921.405756993827	3538.205135157109	3370.8930253652043	3166.257772028443	3333.113395925473	3570.6824132990646	3311.9173634235103	3766.0956003216425	3485.0206789929894	3202.106032334058	3141.659618461169	3515.9398544180976	3232.4766898346043	3761.4968246767758	3549.0519748516654	3273.3469149353696	3410.0680873137126	3802.820847998496	3239.4067649626254	3461.4699118753133	3008.9713135376855	3190.8785323759744	3441.7316439704164
3151.388087583669	3622.3099533547775	3367.1615251479425	3405.8895503364383	3291.730023431436	3185.7931286231887	3453.712795758717	2894.5002757083707	3533.3677593799484	3367.9314121120474	3166.1812130132694	3333.113395925473	3561.2353970231925	3274.3997234972803	3754.4952248478658	3474.7836800107434	3142.851150149854	3141.659618461169	3483.6607253055186	3221.105914917776	3644.018577382688	3549.0519748516654	3265.7669985692764	3395.427476678197	3801.141656011475	3239.4067649626254	3461.4699118753133	3008.9713135376855	3190.8785323759744	3441.7316439704164
3151.388087583669	3496.0226677513324	3367.1615251479425	3405.8895503364383	3291.730023431436	3180.9973196910514	3453.712795758717	2893.941610152373	3533.3677593799484	3367.9314121120474	3166.1812130132694	3333.113395925473	3471.3077909243384	3271.9582493333573	3752.4637925391567	3474.7836800107434	3142.851150149854	3137.5747009850334	3482.704940501755	3221.105914917776	3644.018577382688	3324.5665732777247	3265.7669985692764	3386.1593158728	3801.141656011475	3226.421516087205	3461.4699118753133	3008.9713135376855	3190.8785323759744	3441.7316439704164
3151.388087583669	3496.0226677513324	3367.1615251479425	3380.842516144523	3291.730023431436	3139.724822843288	3393.928394024858	2893.941610152373	3532.4418151329137	3367.9314121120474	3166.1812130132694	3333.113395925473	3471.3077909243384	3184.2976731121908	3752.4637925391567	3452.2755542786026	3125.7545222742697	3137.5747009850334	3482.704940501755	3221.105914917776	3641.1245476092527	3324.5665732777247	3265.7669985692764	3386.1593158728	3705.8399277267713	3221.362942364404	3405.8672217718668	3008.9713135376855	3190.8785323759744	3434.5693794317567
3150.7151412771295	3496.0226677513324	3365.3417637213306	3368.0427038382823	3284.651528439551	3107.431846235318	3393.928394024858	2893.941610152373	3530.169280266813	3251.567097970712	3165.004125999898	3326.906952336548	3471.3077909243384	3184.2976731121908	3752.4637925391567	3362.369387213903	3125.7545222742697	3062.7066250056387	3482.704940501755	3153.4304500370245	3640.9063797018885	3324.5665732777247	3265.7669985692764	3371.0467018509626	3609.6458552789672	3211.7050242807504	3405.8672217718668	3008.9713135376855	3183.3921827366776	3356.956392302183
3050.888887089246	3496.0226677513324	3365.3417637213306	3368.0427038382823	3284.651528439551	3101.893031346408	3392.4751668074196	2891.4153132862393	3530.169280266813	3251.567097970712	3165.004125999898	3326.906952336548	3471.3077909243384	3101.209610217249	3737.4465240635263	3293.754530489207	3117.0082860634593	3062.7066250056387	3454.3220633978826	3153.307625386863	3501.290288531628	3324.5665732777247	3236.671049068868	3371.0467018509626	3609.6458552789672	3165.3163018421496	3386.798584537599	3008.9713135376855	3183.3921827366776	3356.956392302183
3044.1679353056124	3496.0226677513324	3365.3417637213306	3368.0427038382823	3254.662511643949	3101.893031346408	3303.717930919466	2891.4153132862393	3520.266087165086	3251.567097970712	3165.004125999898	3326.559377079841	3471.3077909243384	3101.209610217249	3714.596408164909	3287.553561509546	3117.0082860634593	3062.178801317744	3454.3220633978826	3146.2546140980953	3462.835799549338	3324.5665732777247	3158.441141942616	3371.0467018509626	3609.6458552789672	3019.143658421198	3386.798584537599	3008.856683207411	3183.3921827366776	3356.956392302183
3044.1679353056124	3496.0226677513324	3364.877584512038	3368.0427038382823	3254.662511643949	3101.893031346408	3303.717930919466	2891.4153132862393	3520.266087165086	3251.567097970712	3165.004125999898	3326.559377079841	3471.3077909243384	3090.3778171470203	3695.911829705765	3287.553561509546	3117.0082860634593	3062.178801317744	3454.3220633978826	3146.2546140980953	3460.978858710808	3324.5665732777247	3158.441141942616	3371.0467018509626	3609.6458552789672	3016.7179274973955	3386.798584537599	3006.0399073786075	3183.3921827366776	3341.9167241625696
2971.777907469764	3491.584926369235	3364.877584512038	3368.0427038382823	3254.662511643949	3101.893031346408	3303.717930919466	2891.4153132862393	3353.420844500797	3251.567097970712	3165.004125999898	3283.2461014757773	3471.3077909243384	3079.7011503723766	3695.911829705765	3287.553561509546	3117.0082860634593	3062.178801317744	3454.3220633978826	3146.2546140980953	3460.978858710808	3324.5665732777247	3148.8332022951154	3371.0467018509626	3590.5886159882784	3016.7179274973955	3307.7955936718013	3006.0399073786075	3178.587401787555	3333.7517849297665
2971.777907469764	3490.3101577307443	3364.877584512038	3368.0427038382823	3231.898705864426	3101.893031346408	3303.717930919466	2891.4153132862393	3353.420844500797	3251.567097970712	3165.004125999898	3283.2461014757773	3469.9433539672	3079.253794254955	3695.911829705765	3221.4715945888747	3117.0082860634593	3054.346477347924	3454.3220633978826	3146.2546140980953	3459.0496902822497	3324.5665732777247	3042.6807638593327	3371.0467018509626	3590.5886159882784	3016.7179274973955	3288.3324631131945	3005.652454530834	3164.757963741242	3269.596428258685
2971.777907469764	3490.3101577307443	3364.877584512038	3361.9616594503796	3231.898705864426	3101.893031346408	3303.717930919466	2851.0896987588367	3353.420844500797	3251.567097970712	3165.004125999898	3283.2461014757773	3469.9433539672	3079.253794254955	3695.911829705765	3217.884484518318	3113.8942248594717	3054.346477347924	3444.6352974106494	3140.551367573039	3458.8768575471113	3324.5665732777247	3042.6807638593327	3340.103408057058	3590.5886159882784	3016.7179274973955	3283.560434424555	3005.652454530834	3164.757963741242	3222.249458562309
2965.449948647646	3487.0435544272686	3363.842776058461	3361.9616594503796	3231.898705864426	3101.893031346408	3303.717930919466	2851.0896987588367	3353.420844500797	3251.567097970712	3165.004125999898	3283.2461014757773	3469.9433539672	3079.253794254955	3695.911829705765	3217.884484518318	3113.8942248594717	3054.346477347924	3444.6352974106494	3140.551367573039	3458.8768575471113	3319.2146336485876	3037.6380073625196	3340.103408057058	3590.5886159882784	3015.88830548628	3283.560434424555	3005.652454530834	3158.998729665196	3178.4289835517434
2965.449948647646	3487.0435544272686	3361.641467494529	3276.3385907536463	3231.898705864426	3050.199757731807	3286.3029227798493	2851.0896987588367	3353.420844500797	3248.0556392924645	3165.004125999898	3283.2461014757773	3388.259708411049	3079.253794254955	3695.911829705765	3217.884484518318	3113.8942248594717	3054.346477347924	3430.485205927207	3140.551367573039	3458.8768575471113	3319.2146336485876	3037.6380073625196	3340.103408057058	3590.5886159882784	3015.88830548628	3208.8459622249215	3005.4545545551086	3158.998729665196	3178.4289835517434
2965.449948647646	3486.1897396773934	3359.065271165777	3160.334187512436	3231.898705864426	3050.199757731807	3283.1763610004846	2851.0896987588367	3340.526696540751	3240.111763168993	3161.950265618435	3283.2461014757773	3344.9698430730477	3079.253794254955	3695.911829705765	3214.6567628475277	3113.8942248594717	3054.346477347924	3314.275813487794	3140.551367573039	3458.8768575471113	3319.2146336485876	3037.6380073625196	3340.103408057058	3590.5886159882784	3015.88830548628	3207.940996396388	3005.4545545551086	3158.7966863053066	3174.528469008189
2961.714548407722	3486.1897396773934	3358.2411197945785	3160.334187512436	3154.2284149597463	3045.7226522744254	3282.253147934517	2851.0896987588367	3340.526696540751	3208.1537720366964	3161.950265618435	3281.8816012012735	3344.9698430730477	3079.253794254955	3695.911829705765	3192.597518495769	3111.809807696478	3049.491803907126	3314.275813487794	3140.3910421269384	3456.5902741694586	3286.604494808264	3037.6380073625196	3340.103408057058	3586.523788292222	3015.88830548628	3207.940996396388	3005.4545545551086	3158.7966863053066	3174.528469008189
2959.7156247549874	3486.1897396773934	3358.2411197945785	3160.334187512436	3153.2712311597966	3045.7226522744254	3278.1148197732127	2851.0896987588367	3340.526696540751	3208.1537720366964	3161.950265618435	3281.8816012012735	3344.9698430730477	3079.253794254955	3695.911829705765	3187.27258414761	3105.161793424274	3047.4565278282253	3314.275813487794	3140.3910421269384	3456.5902741694586	3286.604494808264	3037.6380073625196	3340.103408057058	3586.523788292222	3015.88830548628	3207.940996396388	3005.4545545551086	3145.1798758519008	3174.528469008189
2959.7156247549874	3369.8701050474947	3358.0413476068347	3160.334187512436	3153.2712311597966	3035.392038570007	3278.1148197732127	2851.0896987588367	3340.526696540751	3205.964934086551	3161.950265618435	3281.8816012012735	3332.6050155294406	3079.253794254955	3695.911829705765	3187.27258414761	3103.9800011368857	3047.4565278282253	3314.275813487794	3140.3910421269384	3370.525527637019	3276.9163704772136	3030.693369829238	3204.8030153276227	3586.523788292222	3009.2153614611625	3207.940996396388	3005.1966378719158	3145.1798758519008	3174.528469008189
2959.7156247549874	3369.8701050474947	3358.0413476068347	3160.334187512436	3148.1516852342183	3035.392038570007	3262.6407780101235	2851.0896987588367	3340.156579247021	3204.645048012774	3104.0843390694104	3277.067098877048	3332.6050155294406	3079.253794254955	3695.911829705765	3187.27258414761	3103.9800011368857	3047.4565278282253	3314.275813487794	3140.3910421269384	3365.3832990989486	3274.48665775388	3030.693369829238	3204.069668930379	3586.523788292222	3009.2153614611625	3205.448912336087	3005.1966378719158	3145.1798758519008	3110.872546066497
2959.7156247549874	3366.1598704691614	3358.0413476068347	3160.334187512436	3140.6611440498223	3035.392038570007	3262.6407780101235	2849.7669103020144	3340.156579247021	3204.645048012774	3100.922652051362	3277.067098877048	3329.7446172658465	3079.253794254955	3695.911829705765	3187.27258414761	3101.0855202270295	3047.4565278282253	3313.2148771508055	3135.527754067557	3365.3832990989486	3274.48665775388	3030.693369829238	3204.069668930379	3579.444986876977	3009.2153614611625	3205.448912336087	3005.1966378719158	3143.051216457681	3110.872546066497
2959.7156247549874	3366.1598704691614	3354.131912918643	3135.95263476814	3140.6611440498223	3035.392038570007	3255.882374049241	2849.7669103020144	3340.156579247021	3202.048758095312	3077.6351988482775	3273.849262890387	3329.7446172658465	2976.3424948895145	3560.1699094183323	3187.27258414761	3101.0855202270295	3044.074815964216	3313.2148771508055	3135.527754067557	3365.3832990989486	3271.9605708833883	3030.693369829238	3204.069668930379	3579.444986876977	3009.2153614611625	3205.448912336087	3004.3067156301554	3143.051216457681	3110.872546066497
2959.7156247549874	3366.1598704691614	3354.131912918643	3133.102550158808	3140.6611440498223	3035.1193084736315	3255.882374049241	2849.7669103020144	3340.156579247021	3153.668517774218	3048.097948242257	3262.186331089799	3324.6477440140593	2976.3424948895145	3488.240135811566	3179.7525852566077	3045.028863197867	3044.074815964216	3313.2148771508055	3118.523146615911	3365.3832990989486	3271.9605708833883	3030.693369829238	3202.906582252408	3579.444986876977	3000.843877392859	3205.448912336087	2997.975286660311	3143.051216457681	3110.872546066497
2958.618016401457	3366.1598704691614	3347.3312722521387	3133.102550158808	3140.6611440498223	3035.0315506433535	3255.882374049241	2829.455997451639	3326.0054669951414	3153.668517774218	3037.740112579454	3260.482137496018	3324.6477440140593	2974.852314232908	3488.240135811566	3152.279243826144	3043.9513056702485	3044.074815964216	3311.8640372236173	3118.523146615911	3348.26285377333	3271.9605708833883	3030.693369829238	3202.906582252408	3544.986496182916	3000.843877392859	3205.448912336087	2996.9614861425553	3143.051216457681	3109.601175619875
2946.5078963446053	3320.5939274379275	3347.3312722521387	3132.174807111554	3140.0471038278997	3033.068649337155	3255.882374049241	2829.455997451639	3326.0054669951414	3153.668517774218	2970.6529584669443	3260.482137496018	3323.710106193117	2974.852314232908	3488.240135811566	3152.279243826144	3020.38020120738	3039.4172634244132	3270.5110404168067	3118.523146615911	3348.26285377333	3256.569360531683	3030.693369829238	3202.906582252408	3426.9921977261747	2998.3422025778846	3205.448912336087	2996.9614861425553	3108.2664412493823	3109.601175619875
2946.5078963446053	3309.3277013491725	3289.643674844246	3129.800249953413	3140.0471038278997	3031.781451687626	3255.882374049241	2829.455997451639	3325.1949614164305	3150.9900815574492	2970.6529584669443	3243.3381882574204	3323.710106193117	2974.852314232908	3379.2366048226395	3144.5911293943955	3020.38020120738	3039.4172634244132	3270.5110404168067	3118.523146615911	3348.26285377333	3256.569360531683	3030.693369829238	3202.906582252408	3426.9921977261747	2998.3422025778846	3180.0960728020937	2996.9614861425553	3108.2664412493823	3109.601175619875
2946.5078963446053	3309.3277013491725	3289.643674844246	3129.800249953413	3140.0471038278997	3031.781451687626	3255.882374049241	2829.455997451639	3284.4322456004265	3150.9900815574492	2970.6529584669443	3241.5524195049857	3315.6049680464434	2974.852314232908	3379.2366048226395	3144.5911293943955	3019.1351158589646	3035.58662954568	3269.2921293851937	3112.5402916746843	3342.5036927548276	3223.5144582266507	3030.693369829238	3200.7798451580857	3426.9921977261747	2998.3422025778846	3180.0960728020937	2970.973610502453	3108.2664412493823	3109.601175619875
2882.530327129235	3309.3277013491725	3210.881321973548	3129.800249953413	3124.5876611025037	3028.7349715102864	3255.882374049241	2829.455997451639	3164.534708169355	3149.789034242227	2928.4151967766825	3209.6237573390545	3315.6049680464434	2974.852314232908	3377.501594482402	3144.5911293943955	3019.1351158589646	2991.800625388978	3261.6960658816106	3112.5402916746843	3334.39939499842	3223.5144582266507	3030.693369829238	3200.7798451580857	3426.9921977261747	2998.3422025778846	3145.4131192531604	2970.973610502453	3108.2664412493823	3109.601175619875
2882.530327129235	3309.3277013491725	3210.881321973548	3123.14426516401	3124.126913004481	3022.30222357049	3254.6544367182405	2829.455997451639	3164.534708169355	3141.644691474041	2928.4151967766825	3207.609729814205	3315.6049680464434	2972.396268798017	3377.501594482402	3142.5518153141484	3019.1351158589646	2991.800625388978	3261.6960658816106	3045.4292706011456	3330.4918107208264	3223.5144582266507	3030.693369829238	3200.7798451580857	3418.4207771795263	2991.634312671897	3145.4131192531604	2923.7155788434675	3107.0884097408457	3109.601175619875
2882.530327129235	3286.9874834986604	3184.4854539696807	3047.8284502026895	3124.126913004481	3022.30222357049	3254.6544367182405	2829.455997451639	3164.534708169355	3141.644691474041	2928.4151967766825	3207.609729814205	3315.6049680464434	2972.396268798017	3377.501594482402	3083.5500854868556	3019.1351158589646	2991.0260050853276	3261.6960658816106	3045.4292706011456	3167.9284945691174	3223.5144582266507	3024.9529004700175	3200.7798451580857	3418.4207771795263	2991.634312671897	3145.4131192531604	2922.1776970429632	3107.0884097408457	3106.938119643669
2877.819099556422	3283.4068371640633	3184.4854539696807	2989.1671750067503	3117.9220056895447	2982.8065597617524	3254.6544367182405	2829.455997451639	3135.7390506399265	3141.644691474041	2928.4151967766825	3207.609729814205	3315.6049680464434	2972.396268798017	3377.501594482402	3083.5500854868556	3019.1351158589646	2991.0260050853276	3261.6960658816106	3008.4713106227964	3167.9284945691174	3223.5144582266507	3024.9529004700175	3128.8671207234756	3418.4207771795263	2991.634312671897	3143.4531258969605	2922.1776970429632	3107.0884097408457	3106.938119643669
2877.819099556422	3283.4068371640633	3184.4854539696807	2989.1671750067503	3072.80324625525	2980.9064723197744	3254.6544367182405	2829.455997451639	3135.7390506399265	3127.4599242965396	2928.4151967766825	3207.609729814205	3315.6049680464434	2972.396268798017	3377.501594482402	3083.5500854868556	3019.1351158589646	2985.7941373671174	3261.6960658816106	2944.459388343269	3164.118904847346	3223.5144582266507	3024.9529004700175	3128.8671207234756	3406.900636134496	2987.8539795457173	3102.671421601798	2922.1776970429632	3107.0884097408457	3106.938119643669
2877.819099556422	3283.4068371640633	3184.4854539696807	2989.1671750067503	3072.80324625525	2980.9064723197744	3253.266599064749	2829.455997451639	3135.7390506399265	3127.4599242965396	2925.75420290048	3207.4045028395167	3315.0005225563564	2925.817923080543	3377.501594482402	3083.5500854868556	3019.1351158589646	2985.7941373671174	3260.843045251527	2944.459388343269	3162.9500598706068	3222.8737041346553	3024.9529004700175	3051.3315525433663	3406.900636134496	2987.8539795457173	3102.671421601798	2922.1776970429632	3107.0884097408457	3104.807699944263
2877.819099556422	3283.4068371640633	3184.2634537245503	2983.573327508939	3070.9472755793795	2980.9064723197744	3225.7367752873433	2829.455997451639	3116.024674905789	3127.4599242965396	2925.75420290048	3207.4045028395167	3312.701872050966	2925.817923080543	3377.501594482402	3074.852882039565	2961.136698877812	2985.7941373671174	3260.843045251527	2944.459388343269	3162.9500598706068	3222.8737041346553	3024.9529004700175	3051.3315525433663	3406.900636134496	2975.9768989606737	3054.9859845945402	2922.1776970429632	3107.0884097408457	3104.807699944263
2877.819099556422	3280.1868045257925	3184.2634537245503	2983.573327508939	3070.9472755793795	2974.6993868441814	3220.2587286609364	2829.412993769307	3111.449191782219	3127.4599242965396	2924.4332263928277	3207.4045028395167	3301.7372049995342	2925.817923080543	3377.501594482402	3074.852882039565	2954.5591359868176	2985.036902211605	3111.3013808886553	2944.459388343269	3162.0779912732414	3219.0578204743947	3010.977868260763	3051.3315525433663	3404.506143870718	2975.3476601221655	3054.9859845945402	2922.1776970429632	3107.0884097408457	3104.807699944263
2877.819099556422	3280.1868045257925	3184.2634537245503	2983.573327508939	3070.9472755793795	2973.9341194099106	3193.4693802027004	2829.412993769307	3111.449191782219	3121.081824398422	2917.3767176998676	3207.4045028395167	3301.7372049995342	2925.817923080543	3376.314422750542	3069.045176402417	2954.5591359868176	2983.3333943095517	3111.3013808886553	2942.8772179480893	3162.0779912732414	3217.241923527768	2963.749024087214	3051.3315525433663	3401.558215784083	2972.3332750082454	3054.9859845945402	2921.447020957483	3101.370206817588	3104.807699944263
2877.819099556422	3280.1868045257925	3184.2634537245503	2983.573327508939	3070.9472755793795	2973.9341194099106	3193.4693802027004	2797.8337939516127	3111.449191782219	3121.081824398422	2900.224725739637	3207.3841322996714	3301.7372049995342	2920.0202297386677	3363.8402646671625	3069.045176402417	2954.0767351916884	2983.3333943095517	3110.6236564368946	2942.8772179480893	3162.0779912732414	3217.241923527768	2963.749024087214	3043.3155228772366	3401.558215784083	2969.35689306921	3053.566006765842	2921.447020957483	3101.370206817588	3086.4320052095563
2877.819099556422	3280.1868045257925	3184.2634537245503	2983.573327508939	3070.9472755793795	2973.9341194099106	3193.4693802027004	2796.432733188953	3111.449191782219	3121.081824398422	2900.224725739637	3207.3841322996714	3301.7372049995342	2918.7244930751835	3363.8402646671625	3053.709300905416	2954.0767351916884	2949.8672858007476	3110.6236564368946	2942.8772179480893	3161.2913453616584	3217.241923527768	2963.749024087214	3043.3155228772366	3398.0548056574144	2969.35689306921	3052.7622597293284	2921.447020957483	2989.869774565785	3086.4320052095563
2877.819099556422	3280.1868045257925	3179.3987226025065	2979.6742618862772	3070.9472755793795	2973.9341194099106	3193.4693802027004	2796.432733188953	3111.449191782219	3121.081824398422	2900.224725739637	3207.3841322996714	3301.2592049082846	2918.7244930751835	3363.8402646671625	3052.906863579049	2947.507333893525	2949.105570907336	3110.6236564368946	2942.8772179480893	3158.4718021254266	3217.241923527768	2942.886083056427	3042.9991581695062	3398.0548056574144	2969.35689306921	3052.7622597293284	2921.447020957483	2984.9191692495006	3086.4320052095563
2877.819099556422	3280.1868045257925	3179.3987226025065	2971.4963196940475	2982.821212134618	2973.1373116659233	3193.4693802027004	2796.432733188953	3111.449191782219	3100.9481146489284	2900.224725739637	3104.209159546181	3301.2592049082846	2918.7244930751835	3361.1200444791903	3051.1680376947315	2947.507333893525	2949.105570907336	3108.919554237854	2917.403422871769	3158.4718021254266	3217.241923527768	2942.886083056427	3042.9991581695062	3392.0296877834453	2969.35689306921	3052.7622597293284	2921.447020957483	2984.9191692495006	3037.0254426927895
2877.819099556422	3280.1868045257925	3179.3987226025065	2971.4963196940475	2982.3925828248884	2973.1373116659233	3137.5594841886345	2796.432733188953	3108.4005134897407	3099.314201427088	2900.224725739637	3104.209159546181	3301.2592049082846	2918.7244930751835	3358.1958203510676	3051.1680376947315	2947.507333893525	2948.5959544918423	3108.919554237854	2917.403422871769	3158.4718021254266	3200.5330722086105	2942.886083056427	3042.9991581695062	3392.0296877834453	2842.4365218913454	3051.803178191249	2921.447020957483	2984.9191692495006	3037.0254426927895
2877.819099556422	3280.1868045257925	3121.1890653770147	2932.489481576491	2982.3925828248884	2973.1373116659233	3137.5594841886345	2796.432733188953	3107.0944038167077	3099.314201427088	2899.443804603994	3104.209159546181	3251.4633068878456	2918.2046292143687	3309.116392515788	3048.342660720911	2937.24251594103	2948.5959544918423	3108.919554237854	2917.403422871769	3158.4718021254266	3200.5330722086105	2942.886083056427	3042.9991581695062	3392.0296877834453	2830.6645395221212	3051.803178191249	2920.4701081074854	2984.9191692495006	3037.0254426927895
2877.819099556422	3280.1868045257925	3093.230373420817	2889.8784624785103	2978.153181132094	2973.1373116659233	3137.5594841886345	2796.432733188953	3107.0944038167077	3099.314201427088	2899.443804603994	3104.209159546181	3251.4633068878456	2918.2046292143687	3309.116392515788	3047.358403952381	2936.6093723525637	2933.668434723613	3108.919554237854	2917.403422871769	3158.4718021254266	3200.5330722086105	2942.886083056427	3041.578653761412	3392.0296877834453	2814.6543562845945	3051.803178191249	2905.133153687815	2984.9191692495006	3037.0254426927895
2870.8122539277592	3280.1868045257925	3093.230373420817	2888.955105460921	2978.153181132094	2973.1373116659233	3137.5594841886345	2796.432733188953	3054.7732839440687	3085.11920008899	2899.443804603994	3104.209159546181	3251.4633068878456	2918.2046292143687	3309.116392515788	3044.053768305376	2929.469775630152	2931.998098111101	3035.025350777531	2893.8553352887493	3158.4718021254266	3136.4970597339297	2942.886083056427	3041.578653761412	3392.0296877834453	2812.4448636452794	3051.803178191249	2903.7481975127944	2984.9191692495006	3037.0254426927895
2870.8122539277592	3280.1868045257925	3092.0322351589434	2888.955105460921	2968.205068844233	2969.254374135914	3137.5594841886345	2789.4936846867754	3051.5468718757634	3084.3007591924998	2874.6782636769644	3104.209159546181	3247.8483483534856	2916.966359403105	3306.476556807792	3012.6440613927643	2929.469775630152	2917.783193074227	2985.1163042831276	2893.8553352887493	3158.4718021254266	3097.2518279169803	2942.886083056427	3007.719289682826	3392.0296877834453	2812.4448636452794	3051.803178191249	2903.1779396858533	2984.9191692495006	3037.0254426927895
2870.4166302931835	3222.7207800783617	3092.0322351589434	2888.955105460921	2966.2112532952356	2921.628663601406	3137.5594841886345	2789.4936846867754	3051.5468718757634	3084.3007591924998	2873.6173274998255	3054.4975995044974	3247.8483483534856	2916.966359403105	3267.480961385596	3004.763990569348	2926.633976106056	2917.783193074227	2985.1163042831276	2881.8137607863496	3158.4718021254266	3053.2259174826754	2942.528762408167	3007.719289682826	3392.0296877834453	2812.4448636452794	3051.803178191249	2903.1779396858533	2984.9191692495006	2999.3130876316673
2870.4166302931835	3173.2408256246677	3092.0322351589434	2888.955105460921	2966.2112532952356	2921.628663601406	3137.5594841886345	2788.229880215935	3051.5468718757634	3084.3007591924998	2873.6173274998255	3054.4975995044974	3247.8483483534856	2916.966359403105	3263.913291149478	3004.763990569348	2922.0349779507574	2917.783193074227	2984.8507224051446	2881.8137607863496	3132.6524936788246	3049.4975242133205	2942.528762408167	3000.7221830539042	3391.259057241983	2809.454517039091	3043.8159979781103	2903.1779396858533	2984.9191692495006	2999.3130876316673
2870.4166302931835	3173.2408256246677	3070.1118044850828	2888.955105460921	2966.2112532952356	2915.2894376455265	3137.5594841886345	2788.097939332091	3049.6855834912703	3084.3007591924998	2873.6173274998255	3054.3102560071425	3247.8483483534856	2916.966359403105	3261.606420622821	2920.0385015721704	2922.0349779507574	2917.783193074227	2981.808159490521	2881.8137607863496	3131.660511695768	3049.4975242133205	2940.9074381095015	2999.328085082532	3384.5374602564493	2809.454517039091	3038.9735393989886	2903.1779396858533	2984.9191692495006	2999.3130876316673
2870.4166302931835	3173.2408256246677	3070.0982004141597	2874.72377315442	2966.2112532952356	2915.2894376455265	3097.928576496716	2788.097939332091	3049.6855834912703	3053.7436571953335	2873.6173274998255	3054.3102560071425	3247.8483483534856	2916.966359403105	3261.606420622821	2907.5413650259316	2922.0349779507574	2917.783193074227	2981.808159490521	2878.9893024477396	3131.660511695768	3049.4975242133205	2938.2536603298627	2997.906880894637	3384.5374602564493	2809.454517039091	3034.4711929130954	2903.1779396858533	2984.6206207237947	2999.3130876316673
2866.665976092947	3172.5603891308742	3070.0982004141597	2874.72377315442	2965.9242947466796	2915.2894376455265	3097.928576496716	2741.6421862745815	3049.6855834912703	3020.8049313836827	2873.6173274998255	3054.3102560071425	3166.6276078745454	2911.1836793450966	3177.6226866253846	2907.5413650259316	2922.0349779507574	2917.783193074227	2981.808159490521	2874.8694124854983	3031.6095143020225	3049.4975242133205	2938.2536603298627	2997.906880894637	3384.5374602564493	2809.454517039091	3034.4711929130954	2827.4157411896927	2984.6206207237947	2999.3130876316673
2866.665976092947	3172.5603891308742	3069.723340340126	2874.72377315442	2964.4080939860064	2913.8347456209963	3097.4356825557634	2741.6421862745815	3047.4942743311335	3020.8049313836827	2873.6173274998255	3015.052377383912	3166.6276078745454	2911.1836793450966	3177.6226866253846	2907.5413650259316	2860.617339510082	2917.783193074227	2981.808159490521	2874.8694124854983	3029.983282383391	3049.4975242133205	2938.2536603298627	2997.3777662784905	3384.5374602564493	2809.454517039091	3034.4711929130954	2826.30972145774	2949.299414149847	2999.3130876316673
2866.665976092947	3172.5603891308742	3069.723340340126	2874.72377315442	2931.11069031613	2913.8347456209963	3060.551337392501	2741.6421862745815	3047.4942743311335	3020.8049313836827	2873.6173274998255	2985.117332115835	3166.6276078745454	2911.1836793450966	3177.6226866253846	2907.5413650259316	2860.617339510082	2917.783193074227	2981.808159490521	2871.798066085228	3029.983282383391	3049.4975242133205	2938.2536603298627	2997.3777662784905	3373.2381918412557	2809.454517039091	3034.4711929130954	2826.30972145774	2948.4032674147234	2999.3130876316673
2826.398798760144	3172.5603891308742	3069.723340340126	2874.72377315442	2931.11069031613	2913.8347456209963	3060.551337392501	2741.6421862745815	3047.4942743311335	3018.4738269954605	2873.6173274998255	2985.117332115835	3166.6276078745454	2911.1836793450966	3177.6226866253846	2907.5413650259316	2860.2848238828583	2915.0665771386093	2959.580870645576	2869.165036588637	3029.983282383391	3049.4975242133205	2938.2536603298627	2997.3777662784905	3373.2381918412557	2809.454517039091	3031.8296307856817	2826.30972145774	2947.6215927047538	2990.3440025369628
2826.398798760144	3142.18362429732	3069.723340340126	2874.72377315442	2931.11069031613	2913.8347456209963	3060.551337392501	2741.6421862745815	3047.4942743311335	2958.6828829240694	2865.5005924172674	2985.117332115835	3165.7443538868665	2911.1836793450966	3175.19724444544	2832.6911309757465	2824.8513774057787	2912.494583565317	2959.580870645576	2830.5744798934084	3029.983282383391	3049.4975242133205	2938.2536603298627	2997.3777662784905	3333.181321483924	2809.454517039091	3031.8296307856817	2826.30972145774	2947.6215927047538	2990.3440025369628
2822.0583798106254	3142.18362429732	3069.723340340126	2874.72377315442	2931.11069031613	2910.2720608269246	3021.2892017383483	2741.6421862745815	3047.4942743311335	2958.6828829240694	2865.5005924172674	2985.117332115835	3165.7443538868665	2911.1836793450966	3126.665447927514	2832.6911309757465	2822.495038844145	2912.494583565317	2958.4507823160375	2830.5744798934084	3002.7759648444403	3049.4975242133205	2933.027789061917	2981.8869780870345	3323.7783651348686	2809.454517039091	2991.940198000929	2825.3079428309557	2947.6215927047538	2990.3440025369628
2819.5039490512727	3142.18362429732	3063.848086104547	2874.72377315442	2930.8804076430083	2910.2720608269246	3021.2892017383483	2725.936830734723	3045.750243241247	2958.6828829240694	2861.794043099471	2985.117332115835	3160.599489561048	2911.1836793450966	3123.9222896106653	2832.3913517422775	2822.495038844145	2912.494583565317	2954.827315380985	2830.5744798934084	3002.7759648444403	3049.4975242133205	2933.027789061917	2980.2421135184472	3323.7783651348686	2755.398165307422	2991.940198000929	2825.3079428309557	2944.9916060128444	2990.3440025369628
2819.5039490512727	3142.18362429732	3062.2200434728456	2874.72377315442	2845.966040910879	2910.2720608269246	3021.2892017383483	2725.1564368373643	3045.750243241247	2956.975930833758	2861.794043099471	2909.115411631412	3160.599489561048	2911.1836793450966	3123.9222896106653	2832.3913517422775	2822.2995950501345	2912.494583565317	2954.827315380985	2830.5744798934084	3002.7759648444403	3049.4975242133205	2933.027789061917	2951.2991422329014	3323.7783651348686	2755.398165307422	2978.425810495917	2825.2609675918943	2944.9916060128444	2990.3440025369628
2819.5039490512727	3142.18362429732	3062.2200434728456	2874.72377315442	2845.966040910879	2910.2720608269246	3021.2892017383483	2721.9644101831836	3044.329119128767	2950.4708908959524	2860.345137267438	2909.115411631412	3156.4115618295887	2911.1836793450966	3098.6477513837053	2832.3913517422775	2819.3366332811556	2912.494583565317	2954.827315380985	2830.5744798934084	3002.7759648444403	3049.4975242133205	2928.009847142829	2951.2991422329014	3222.14006730678	2752.003191502705	2977.2498081595418	2825.2609675918943	2944.9916060128444	2886.4507091972573
2819.5039490512727	3140.952350457492	3062.2200434728456	2874.279954478868	2845.966040910879	2908.649166634824	3019.802585067496	2721.9644101831836	3036.3222197245896	2950.4708908959524	2852.898358675653	2909.115411631412	3156.4115618295887	2911.1836793450966	3098.6477513837053	2832.3913517422775	2819.3366332811556	2912.494583565317	2954.827315380985	2830.5744798934084	3002.3954203435255	3048.547610176096	2928.009847142829	2947.4857528662083	3222.14006730678	2749.6350810648532	2977.2498081595418	2825.2609675918943	2944.2502088757506	2883.0191679825334
2806.3462957530887	3138.112012812477	3062.2200434728456	2874.279954478868	2845.966040910879	2908.649166634824	3019.488001350037	2721.9644101831836	3036.3222197245896	2950.4708908959524	2852.898358675653	2909.115411631412	3103.3065760553172	2911.1836793450966	3098.6477513837053	2832.3913517422775	2819.3366332811556	2912.494583565317	2954.4977868804517	2780.8373180038698	3002.3954203435255	3048.547610176096	2928.009847142829	2947.4857528662083	3222.14006730678	2749.6350810648532	2977.2498081595418	2825.2609675918943	2944.2502088757506	2883.0191679825334
2806.3462957530887	3138.112012812477	3006.9167559720313	2874.279954478868	2845.966040910879	2908.649166634824	3019.488001350037	2721.9644101831836	3036.3222197245896	2948.815653430386	2852.898358675653	2909.115411631412	3101.565808509684	2911.1836793450966	3098.6477513837053	2832.3913517422775	2814.431931470107	2912.494583565317	2948.1335177185942	2780.8373180038698	3001.3313188580146	3048.547610176096	2928.009847142829	2947.2450445403947	3214.9408696125106	2749.6350810648532	2977.2498081595418	2825.2609675918943	2944.2502088757506	2883.0191679825334
2806.3462957530887	3138.112012812477	3004.889805145377	2874.279954478868	2845.605197465626	2905.2284637380026	3019.488001350037	2721.9644101831836	3036.3222197245896	2948.815653430386	2852.898358675653	2909.115411631412	3022.4072535280375	2865.1744464081894	3097.8916550390804	2829.949668935856	2814.431931470107	2912.494583565317	2948.1335177185942	2780.8373180038698	3001.3313188580146	3048.547610176096	2923.6079313395294	2947.2450445403947	3214.456431982835	2749.6350810648532	2896.5552899871236	2825.2609675918943	2944.2502088757506	2883.0191679825334
2806.3462957530887	3138.112012812477	3004.889805145377	2873.0400840850452	2845.605197465626	2905.2284637380026	3019.488001350037	2704.9014506222343	2986.976119664117	2948.815653430386	2852.898358675653	2905.9084507575462	3022.4072535280375	2865.055725619821	3097.8916550390804	2824.8292782118124	2807.638396707376	2912.494583565317	2948.1335177185942	2780.8373180038698	3001.3313188580146	3048.547610176096	2918.35231435595	2947.2323479167344	3214.456431982835	2735.111008552281	2896.5552899871236	2825.2609675918943	2942.0626209034426	2883.0191679825334
2806.3462957530887	3136.2239392321185	3004.889805145377	2871.454447626939	2845.605197465626	2903.577928835658	3019.488001350037	2704.9014506222343	2985.9615577985733	2948.815653430386	2850.816069669687	2905.9084507575462	3022.4072535280375	2850.0140944675877	3097.8916550390804	2824.8292782118124	2807.638396707376	2880.3726180407953	2947.613006316158	2780.8373180038698	3001.3313188580146	3000.014269805927	2918.35231435595	2943.8894876158665	3214.456431982835	2735.0915020886823	2895.4172000695057	2825.2609675918943	2916.749945654152	2883.0191679825334
2803.8529142071525	3136.2239392321185	3004.8267599782184	2870.95653853975	2845.605197465626	2903.577928835658	2941.1059558846637	2704.9014506222343	2985.9615577985733	2801.9781985445534	2850.816069669687	2905.9084507575462	3017.1553909383583	2850.0140944675877	3097.4916156597637	2824.7390964437286	2803.5133859588245	2880.3726180407953	2947.613006316158	2773.1327202874363	3001.3313188580146	3000.014269805927	2918.35231435595	2943.8894876158665	3207.510740685435	2735.0915020886823	2895.4172000695057	2817.5982792618247	2913.60258284781	2878.4249958912783
2788.518364783061	3120.9687977629033	3004.8267599782184	2850.1653965445103	2845.605197465626	2903.577928835658	2890.479306200363	2704.9014506222343	2965.2476940649526	2801.9781985445534	2847.72341703992	2905.9084507575462	3017.1553909383583	2850.0140944675877	3097.4916156597637	2822.4603643679384	2795.418356512385	2880.3726180407953	2947.613006316158	2773.1327202874363	3001.3313188580146	3000.014269805927	2899.0128490036013	2943.8894876158665	3207.0938060144663	2733.493066566864	2895.4172000695057	2817.5982792618247	2913.60258284781	2878.4249958912783
2771.192855151695	3120.9687977629033	3002.6693626142232	2850.1653965445103	2845.605197465626	2903.577928835658	2889.4553994809735	2704.435814181385	2965.2476940649526	2801.9781985445534	2847.72341703992	2902.60455991065	3017.0963631503755	2849.7861031334724	3097.4916156597637	2822.4603643679384	2794.230452691688	2874.6633307392326	2947.613006316158	2773.1327202874363	2977.7204325829066	3000.014269805927	2892.56485319632	2943.8894876158665	3207.0938060144663	2733.493066566864	2895.4172000695057	2817.036175284936	2913.60258284781	2878.4249958912783
2771.192855151695	3120.9687977629033	2955.5505857530034	2807.24212912678	2845.605197465626	2903.577928835658	2866.7260514972804	2704.435814181385	2965.2476940649526	2801.9781985445534	2846.2549952022237	2902.524618461669	3013.6691697691176	2849.7861031334724	3094.0322870352716	2817.444196655523	2786.3525969977754	2873.3792573221067	2900.448232081729	2773.1327202874363	2976.56292379272	2999.135460857763	2892.5610518130356	2943.8894876158665	3207.0938060144663	2733.493066566864	2895.242965365489	2812.86883201639	2912.785653315829	2878.4249958912783
2771.192855151695	3120.9687977629033	2955.5505857530034	2804.819225587392	2811.0680171991985	2903.577928835658	2847.062887917513	2704.435814181385	2965.2476940649526	2801.9781985445534	2846.2549952022237	2902.524618461669	3013.6691697691176	2849.3200752234325	3094.0322870352716	2817.444196655523	2786.3525969977754	2873.3792573221067	2900.448232081729	2773.1327202874363	2976.0375503855594	2992.5617044656	2892.5610518130356	2943.8894876158665	3207.0938060144663	2733.078882142468	2895.242965365489	2812.86883201639	2912.785653315829	2878.4249958912783
2766.7869985159577	3120.9687977629033	2925.588440036965	2804.819225587392	2811.0680171991985	2903.577928835658	2847.062887917513	2704.435814181385	2962.1997422326453	2801.9781985445534	2846.2549952022237	2901.9947373700934	3011.582993532086	2829.3519332363103	3094.0322870352716	2814.918182322539	2779.4966034641516	2873.3792573221067	2900.448232081729	2773.1327202874363	2976.0375503855594	2992.5617044656	2892.5610518130356	2943.8894876158665	3207.0938060144663	2733.078882142468	2895.242965365489	2807.0994781491877	2912.592295978235	2878.4249958912783
2766.7869985159577	3120.9687977629033	2925.588440036965	2804.819225587392	2809.342954333449	2879.9568306779884	2847.062887917513	2703.8832556712255	2962.1997422326453	2801.9781985445534	2846.2549952022237	2900.8448433283565	2961.827952158771	2829.3519332363103	3094.0322870352716	2790.681603779168	2754.1025298090067	2873.3792573221067	2900.448232081729	2773.1327202874363	2976.0375503855594	2992.5617044656	2892.5610518130356	2915.7178022882326	3207.0938060144663	2733.078882142468	2895.242965365489	2807.0994781491877	2911.20362100005	2878.4249958912783
2766.7869985159577	3120.1775489937554	2925.588440036965	2802.7818822289787	2809.342954333449	2879.9568306779884	2847.062887917513	2703.8832556712255	2918.195971470702	2801.9781985445534	2831.7364164903447	2897.425545377071	2961.827952158771	2829.3519332363103	3094.0322870352716	2790.681603779168	2754.1025298090067	2873.3792573221067	2900.448232081729	2772.5816152196394	2859.848080675916	2957.0352137557006	2891.9955098987084	2915.7178022882326	3204.7877570907317	2733.078882142468	2854.5901511806137	2791.813231641045	2911.20362100005	2841.1782448948575
2766.4138524226214	3120.1775489937554	2908.742396500305	2802.7818822289787	2802.653185124266	2878.906971989918	2847.062887917513	2703.8072530617774	2918.195971470702	2801.9781985445534	2831.7364164903447	2897.425545377071	2961.827952158771	2829.3519332363103	3094.0322870352716	2765.4292977285904	2754.1025298090067	2873.3792573221067	2899.0123736017604	2766.4856527019297	2855.0482988251138	2957.0352137557006	2891.704330697083	2915.7178022882326	3072.646878639396	2733.078882142468	2854.5901511806137	2789.9630927161375	2910.2502026567154	2831.3772679947365
2765.605633646993	3114.37117391963	2908.742396500305	2802.7818822289787	2781.154210962926	2828.4507272561714	2847.062887917513	2670.9478174770206	2918.195971470702	2801.9781985445534	2831.7364164903447	2844.6026135009206	2847.0757940778617	2829.3519332363103	3089.2376456040543	2765.4292977285904	2748.352351966493	2873.3792573221067	2853.116995041466	2766.4856527019297	2855.0482988251138	2957.0352137557006	2891.704330697083	2915.7178022882326	3070.7099097402024	2733.078882142468	2854.5901511806137	2788.722436352178	2910.2502026567154	2831.3772679947365
2765.3298060360935	3114.37117391963	2908.1847160816696	2781.025614628984	2781.154210962926	2828.4507272561714	2846.3157395059598	2670.9478174770206	2887.583128903834	2801.97081629658	2831.7364164903447	2844.6026135009206	2847.0757940778617	2829.3519332363103	3075.367505411537	2765.4292977285904	2748.352351966493	2873.3792573221067	2853.116995041466	2756.9291135964186	2853.591540723324	2955.5438073953255	2891.704330697083	2913.5355670406752	3070.7099097402024	2733.078882142468	2842.857364222007	2788.722436352178	2910.2502026567154	2831.3772679947365
2752.3310042522508	3114.37117391963	2908.1847160816696	2781.025614628984	2781.154210962926	2828.4507272561714	2846.3157395059598	2668.8176478245705	2887.583128903834	2801.97081629658	2829.382817083184	2844.6026135009206	2847.0715735917884	2829.3519332363103	3026.7948985975736	2765.4292977285904	2739.5458259032907	2873.3792573221067	2853.116995041466	2756.9291135964186	2853.591540723324	2955.5438073953255	2818.789152089488	2882.7727293986436	3069.913563266551	2733.078882142468	2842.750385008405	2788.722436352178	2910.2502026567154	2831.3772679947365
2726.092785388206	3114.37117391963	2908.1847160816696	2781.025614628984	2781.154210962926	2828.4507272561714	2846.3157395059598	2668.8176478245705	2887.583128903834	2801.97081629658	2807.7269996232085	2844.6026135009206	2847.0715735917884	2811.462725315471	3026.7948985975736	2765.4292977285904	2738.950124946114	2870.1911595202437	2853.116995041466	2756.911897987418	2852.8992494111126	2955.5438073953255	2818.789152089488	2882.7727293986436	3069.913563266551	2733.078882142468	2842.750385008405	2756.7347952129876	2909.101766133598	2831.3772679947365
2726.092785388206	3114.37117391963	2908.1847160816696	2777.737705859138	2780.7425627754105	2828.4507272561714	2846.3157395059598	2668.8176478245705	2887.583128903834	2799.8953687378253	2807.7269996232085	2844.470793769471	2847.0397887944696	2808.91265119688	3026.7948985975736	2765.4292977285904	2738.950124946114	2870.1911595202437	2853.116995041466	2756.911897987418	2812.313181555323	2910.1523579604104	2818.789152089488	2882.7727293986436	3069.913563266551	2733.078882142468	2842.750385008405	2756.7347952129876	2909.101766133598	2831.3772679947365
2726.092785388206	3114.37117391963	2880.3211290004483	2777.111583798766	2780.7425627754105	2828.4507272561714	2765.9028131917503	2668.8176478245705	2887.583128903834	2799.8953687378253	2779.1167458292603	2844.470793769471	2847.0397887944696	2805.4826805645007	3026.7948985975736	2765.4292977285904	2738.950124946114	2870.1911595202437	2851.1659910610633	2756.911897987418	2812.313181555323	2910.1523579604104	2818.22257878318	2880.8762181353854	3069.913563266551	2733.078882142468	2841.387823563446	2756.7347952129876	2908.667920173639	2831.3772679947365
2724.2395740762126	3099.442214220128	2880.3211290004483	2777.111583798766	2780.271295267957	2812.981027311018	2765.9028131917503	2668.3585260629297	2887.583128903834	2799.218620556674	2779.1167458292603	2844.470793769471	2847.0397887944696	2805.4826805645007	3025.8147528663326	2765.4292977285904	2721.0295241891354	2870.1911595202437	2851.1659910610633	2756.5491274070864	2812.313181555323	2907.980796551295	2818.22257878318	2880.8762181353854	3067.937217562995	2733.078882142468	2841.387823563446	2753.180510289799	2842.072018692159	2820.7076163684897
2724.2395740762126	3092.9502673842585	2880.14543881112	2777.111583798766	2780.271295267957	2769.5636601086053	2765.9028131917503	2667.7589638500826	2887.583128903834	2799.218620556674	2777.854628124321	2844.470793769471	2837.500925369118	2805.4826805645007	3025.8147528663326	2765.4292977285904	2719.4155789045158	2868.1915050275397	2851.1659910610633	2756.5491274070864	2812.313181555323	2907.980796551295	2818.22257878318	2880.8762181353854	3067.937217562995	2733.078882142468	2839.748797189524	2744.461360185768	2842.072018692159	2820.6275556871783
2724.2395740762126	3092.9502673842585	2877.6253542104414	2774.500613443831	2779.8774208091395	2769.5636601086053	2765.9028131917503	2667.7589638500826	2887.35113590766	2796.571739089327	2777.854628124321	2844.470793769471	2837.500925369118	2805.4826805645007	3025.8147528663326	2765.4292977285904	2719.4155789045158	2868.1915050275397	2851.1659910610633	2756.5491274070864	2812.313181555323	2885.789140324943	2818.22257878318	2880.8762181353854	3067.937217562995	2731.2057787300455	2839.748797189524	2744.461360185768	2815.1227609549205	2819.7213782211034
2724.2395740762126	3083.9784406210497	2875.4206061124623	2774.500613443831	2779.8774208091395	2763.9611101410496	2765.9028131917503	2662.8204868833755	2870.212803667541	2795.375743280846	2777.854628124321	2844.470793769471	2837.500925369118	2803.394598709818	3025.8147528663326	2764.9042103476013	2716.136906420073	2868.1915050275397	2845.8400979072157	2756.5491274070864	2812.313181555323	2885.789140324943	2818.22257878318	2879.5821061829192	3067.937217562995	2728.29111792321	2839.748797189524	2743.3744506876474	2814.998266916282	2819.331417278917
2724.2395740762126	3083.9784406210497	2875.0756367768768	2767.0984530209394	2768.4460045035657	2760.9935445577585	2765.9028131917503	2662.8204868833755	2870.212803667541	2795.375743280846	2762.714006469305	2844.470793769471	2837.500925369118	2803.394598709818	3023.128798532705	2764.9042103476013	2716.136906420073	2868.1915050275397	2845.8400979072157	2754.8890727813537	2809.7295379458806	2885.789140324943	2817.118509560747	2858.440928798511	3067.937217562995	2728.29111792321	2837.8537796891387	2742.831118659667	2814.998266916282	2819.331417278917
2724.2395740762126	3083.9784406210497	2875.0756367768768	2767.0984530209394	2768.4460045035657	2744.9347007697406	2765.9028131917503	2662.8204868833755	2837.3206614851947	2795.375743280846	2762.714006469305	2842.9215619398447	2831.4640548949014	2802.692017147433	2963.8547391349707	2764.9042103476013	2714.997298007832	2868.1915050275397	2845.8400979072157	2753.4911683407695	2809.7295379458806	2862.1366549785234	2782.5393474666043	2858.440928798511	3067.937217562995	2728.29111792321	2837.8537796891387	2742.831118659667	2814.659228710268	2819.331417278917
2724.2395740762126	3030.08158201374	2820.3362175433194	2763.0150644720084	2762.650994002078	2744.9347007697406	2765.9028131917503	2662.8204868833755	2837.3206614851947	2793.38100675164	2762.714006469305	2841.5388948989767	2831.4640548949014	2802.692017147433	2953.537855769613	2764.9042103476013	2714.997298007832	2868.1915050275397	2845.8400979072157	2753.4911683407695	2791.020166262393	2829.7034201672345	2782.5393474666043	2858.440928798511	3067.937217562995	2728.29111792321	2837.8537796891387	2716.980750283054	2814.659228710268	2761.6586873183805
2724.2395740762126	3030.08158201374	2820.3362175433194	2763.0150644720084	2762.650994002078	2730.454257006567	2765.9028131917503	2662.8204868833755	2798.7482790881645	2793.38100675164	2762.714006469305	2836.7908684167483	2831.4640548949014	2790.536931840677	2915.5192948054564	2764.9042103476013	2714.997298007832	2868.1915050275397	2838.9553803523295	2753.4911683407695	2791.020166262393	2781.7787371063096	2782.5393474666043	2858.440928798511	3067.937217562995	2726.3333895668484	2837.8537796891387	2716.980750283054	2814.0863911002107	2761.4971008909633
2724.2395740762126	3027.841427922991	2820.3362175433194	2763.0150644720084	2762.650994002078	2730.454257006567	2765.9028131917503	2662.5915728936225	2798.7482790881645	2793.38100675164	2762.714006469305	2836.7908684167483	2831.4640548949014	2790.536931840677	2915.5192948054564	2763.4336095981726	2714.997298007832	2865.3557720549297	2838.9553803523295	2751.495284132101	2790.112188354126	2781.7787371063096	2780.960692190337	2858.440928798511	3051.227203031621	2726.3333895668484	2837.8537796891387	2716.980750283054	2814.0863911002107	2761.4971008909633
2724.2395740762126	3027.841427922991	2820.3362175433194	2761.848377215586	2762.650994002078	2730.454257006567	2765.458066341436	2662.5915728936225	2797.441596403629	2793.38100675164	2753.6478999603373	2836.7908684167483	2831.4640548949014	2790.536931840677	2915.5192948054564	2763.4336095981726	2714.997298007832	2865.3557720549297	2838.9553803523295	2731.8871270572345	2787.998644113528	2781.7787371063096	2704.8279285556646	2858.440928798511	3051.227203031621	2721.1560545659413	2837.8537796891387	2716.980750283054	2811.012463343255	2761.4971008909633
2724.2395740762126	3014.9435296019838	2817.317610272518	2742.682657225545	2762.650994002078	2730.454257006567	2765.458066341436	2662.5915728936225	2786.533884236108	2793.38100675164	2753.6478999603373	2821.6888375396406	2817.874487558274	2790.536931840677	2910.518293654716	2763.4336095981726	2712.634152277042	2865.3557720549297	2837.9188454211717	2731.576864710952	2787.682857626589	2781.7787371063096	2704.8279285556646	2858.440928798511	3020.021335533076	2721.1560545659413	2837.8537796891387	2716.980750283054	2811.012463343255	2761.4971008909633
2724.2395740762126	3010.315603925274	2817.140461623335	2742.682657225545	2755.9306285879256	2730.454257006567	2765.458066341436	2662.5915728936225	2786.3128087821333	2793.38100675164	2752.626828665014	2821.6888375396406	2816.9873516803746	2737.5854906952304	2910.518293654716	2763.4336095981726	2712.634152277042	2865.3557720549297	2824.643552798327	2705.76470676799	2787.682857626589	2781.7787371063096	2697.7526848354573	2856.977075808455	3020.021335533076	2721.1560545659413	2836.184934508063	2716.980750283054	2811.012463343255	2761.250099713585
2724.2395740762126	3007.590268513829	2817.140461623335	2742.682657225545	2755.9306285879256	2730.454257006567	2765.458066341436	2653.203440636761	2784.7321916774576	2793.188278686341	2752.626828665014	2800.2191966454384	2816.9873516803746	2737.5854906952304	2910.518293654716	2763.4336095981726	2712.634152277042	2865.3557720549297	2824.643552798327	2705.76470676799	2787.682857626589	2781.7787371063096	2697.7526848354573	2856.977075808455	3007.210472333407	2720.8112232666144	2834.28671683911	2716.980750283054	2811.012463343255	2761.250099713585
2724.2395740762126	3007.590268513829	2815.358256689711	2742.248296012275	2736.0178032516365	2730.454257006567	2765.458066341436	2653.203440636761	2783.6654202483833	2755.0309753692372	2750.5655525869383	2800.2191966454384	2816.9873516803746	2737.5854906952304	2910.518293654716	2762.3458358684584	2712.6085175978324	2865.3557720549297	2767.4362594045006	2705.76470676799	2787.682857626589	2781.7787371063096	2697.7526848354573	2830.0311911595027	3007.210472333407	2720.8112232666144	2832.4336494899944	2716.980750283054	2811.012463343255	2761.250099713585
2723.800244594102	3007.590268513829	2813.6726744184375	2742.248296012275	2723.8337547365654	2730.454257006567	2764.2278314885725	2653.203440636761	2783.0785999578666	2737.3528868977273	2750.5539235389497	2800.2191966454384	2816.9873516803746	2737.5854906952304	2910.518293654716	2762.3458358684584	2712.6085175978324	2846.7194071630815	2766.3983598159653	2705.76470676799	2787.682857626589	2778.6958430525856	2697.7526848354573	2830.0311911595027	3005.070690042709	2720.8112232666144	2821.295615067917	2709.407980694755	2811.012463343255	2761.250099713585
2723.800244594102	2992.7479929715682	2813.6726744184375	2742.248296012275	2723.5148743794225	2730.454257006567	2763.9374808485954	2653.0420159380064	2783.0785999578666	2737.3528868977273	2742.742791633713	2796.2854615087267	2781.9620448841983	2737.5854906952304	2910.518293654716	2762.3458358684584	2684.4957345546777	2841.3129025482526	2766.3983598159653	2705.76470676799	2786.3017349956845	2778.6958430525856	2696.0139711591014	2828.497620604222	3005.070690042709	2720.8112232666144	2755.4509262203596	2709.256354708976	2811.012463343255	2761.250099713585
2723.800244594102	2992.7479929715682	2813.6726744184375	2740.985339546043	2723.5148743794225	2730.454257006567	2763.9374808485954	2630.2090473944627	2783.0785999578666	2733.5337490991906	2742.742791633713	2796.2854615087267	2781.9620448841983	2704.7248788737957	2910.518293654716	2762.3458358684584	2684.4957345546777	2840.753398308514	2766.3983598159653	2705.76470676799	2786.3017349956845	2778.6958430525856	2696.0139711591014	2828.497620604222	3005.070690042709	2720.774308692028	2755.4509262203596	2709.256354708976	2811.012463343255	2761.250099713585
2723.800244594102	2992.7479929715682	2812.829262109735	2739.6724261928025	2723.5148743794225	2730.454257006567	2763.9374808485954	2630.2090473944627	2779.894805283661	2733.5337490991906	2740.367709800581	2796.2854615087267	2781.9620448841983	2703.873950549277	2872.3231850180982	2762.325476870155	2684.460298192662	2840.753398308514	2766.3983598159653	2704.655101360615	2786.3017349956845	2778.6958430525856	2696.0139711591014	2828.497620604222	3004.7461315017645	2720.774308692028	2755.4509262203596	2709.256354708976	2811.012463343255	2761.250099713585
2723.800244594102	2992.7479929715682	2812.829262109735	2735.802444368543	2723.5148743794225	2730.2931263266673	2763.9374808485954	2630.2090473944627	2779.894805283661	2733.5337490991906	2740.367709800581	2796.2854615087267	2781.9620448841983	2703.873950549277	2872.3231850180982	2762.325476870155	2681.094162854161	2812.4887526092193	2766.3983598159653	2702.0920586821476	2786.3017349956845	2778.6958430525856	2696.0139711591014	2828.497620604222	3004.7461315017645	2720.774308692028	2755.4509262203596	2709.256354708976	2809.940133198139	2761.250099713585
2723.800244594102	2989.5231446445678	2812.829262109735	2735.802444368543	2723.5148743794225	2730.2931263266673	2748.171323265501	2629.7490222350048	2778.087177475909	2733.5337490991906	2740.367709800581	2796.2854615087267	2781.9620448841983	2702.766674750388	2871.4797626681802	2761.55225720007	2672.9693047187234	2812.4887526092193	2766.3120444004553	2702.0920586821476	2786.3017349956845	2778.6841471519742	2696.0139711591014	2828.497620604222	3004.7461315017645	2720.610248579921	2755.4509262203596	2709.256354708976	2809.940133198139	2760.2270480612415
2723.800244594102	2989.5231446445678	2811.471585252698	2733.822755153612	2719.3074597023865	2730.2931263266673	2738.818889445767	2629.7490222350048	2778.087177475909	2733.5337490991906	2740.367709800581	2794.092319683075	2781.9620448841983	2702.766674750388	2871.4797626681802	2761.55225720007	2672.9693047187234	2812.4887526092193	2766.3120444004553	2700.6781981461204	2786.3017349956845	2778.6841471519742	2696.0139711591014	2828.497620604222	3003.2037562760815	2720.610248579921	2755.4509262203596	2709.256354708976	2809.940133198139	2760.2270480612415
2723.800244594102	2987.694421502679	2810.2238876840283	2733.822755153612	2713.1173250217576	2730.2931263266673	2738.818889445767	2629.7490222350048	2778.087177475909	2733.5337490991906	2740.367709800581	2780.7309105663976	2780.038647505783	2701.514621397109	2871.4797626681802	2755.9352794717684	2672.9693047187234	2812.4887526092193	2766.3120444004553	2700.6781981461204	2769.8925983346494	2778.6841471519742	2696.0139711591014	2827.962093441971	3003.2037562760815	2719.534407914507	2755.4509262203596	2701.6674069879027	2809.940133198139	2760.2270480612415
2723.616905534997	2980.344245157594	2810.2238876840283	2728.248352133906	2713.1173250217576	2728.667085954312	2738.1883296541446	2629.7490222350048	2774.4830628098316	2733.5337490991906	2735.192161851205	2780.7309105663976	2779.323205188685	2701.514621397109	2871.4797626681802	2755.7267071976676	2649.6554659108497	2804.87645844801	2766.3120444004553	2700.6781981461204	2769.8925983346494	2778.6841471519742	2696.0139711591014	2827.962093441971	2966.0458039297464	2719.534407914507	2755.4509262203596	2665.8302781905204	2809.940133198139	2760.2270480612415
2723.616905534997	2980.259515507906	2781.846645047542	2728.248352133906	2713.1173250217576	2728.667085954312	2735.9609378857417	2629.064134903684	2757.402798887995	2727.1646504140954	2733.7707127825197	2765.547739009405	2779.323205188685	2701.514621397109	2852.075460795799	2755.7267071976676	2649.6554659108497	2773.8260997654697	2766.3120444004553	2699.9222231620124	2769.8925983346494	2778.6841471519742	2696.0139711591014	2794.8366976737493	2919.161343915363	2719.534407914507	2755.4509262203596	2665.8302781905204	2809.940133198139	2756.8860626174182
2711.879722499196	2978.6968489554947	2781.846645047542	2727.363684668072	2712.4757064730366	2701.400120366821	2734.6014368523797	2620.490015015933	2757.402798887995	2727.1646504140954	2724.9417797117753	2765.547739009405	2777.961190509935	2701.245285485842	2852.075460795799	2744.956464624762	2649.4130444176462	2773.8260997654697	2763.547285310929	2699.9222231620124	2769.8925983346494	2778.6841471519742	2696.0139711591014	2779.0653766813825	2916.9016408112257	2719.534407914507	2755.4509262203596	2637.514778707793	2809.940133198139	2755.963521906388
2711.879722499196	2976.9786598846904	2781.846645047542	2727.363684668072	2712.4757064730366	2699.112856624514	2734.6014368523797	2619.7632675843097	2757.402798887995	2727.1646504140954	2678.220166266389	2765.547739009405	2777.961190509935	2701.245285485842	2852.075460795799	2744.956464624762	2649.4130444176462	2773.8260997654697	2763.547285310929	2699.9222231620124	2769.8925983346494	2777.610218672945	2696.0139711591014	2765.0965338607734	2916.9016408112257	2719.534407914507	2755.4509262203596	2636.4016450740837	2809.8435120754443	2755.963521906388
2711.879722499196	2976.9786598846904	2781.846645047542	2712.9751778859263	2712.3263755124053	2698.524118649397	2733.991292144743	2619.7632675843097	2756.9229422346407	2718.2693950857174	2678.220166266389	2764.603123620206	2775.8235005667575	2701.245285485842	2794.8739129036667	2735.532349432974	2649.4130444176462	2773.8260997654697	2763.547285310929	2698.193921196549	2769.8925983346494	2777.610218672945	2696.0139711591014	2765.0965338607734	2916.9016408112257	2719.534407914507	2755.4509262203596	2636.4016450740837	2807.9696419454444	2755.963521906388
2698.998649563731	2969.758436324794	2743.052264778351	2712.9751778859263	2664.1609716279986	2698.524118649397	2733.991292144743	2619.7632675843097	2755.7543684123384	2717.400862168307	2678.220166266389	2751.4131250311034	2775.8235005667575	2701.245285485842	2766.9280583260224	2735.532349432974	2618.3510422007475	2773.8260997654697	2763.547285310929	2698.193921196549	2769.8925983346494	2777.610218672945	2696.0139711591014	2765.0965338607734	2916.9016408112257	2719.534407914507	2755.4509262203596	2636.4016450740837	2807.9696419454444	2755.963521906388
2685.9409624074115	2969.758436324794	2740.7589684082413	2712.9751778859263	2663.100269282755	2698.524118649397	2731.5992443829573	2619.1417451325815	2755.7543684123384	2717.400862168307	2678.220166266389	2751.4131250311034	2775.8235005667575	2701.245285485842	2765.029361862269	2735.532349432974	2618.3510422007475	2773.8260997654697	2763.547285310929	2698.193921196549	2769.2380180499226	2777.610218672945	2696.0139711591014	2765.0965338607734	2915.9577950197613	2710.2492337311683	2755.4509262203596	2636.4016450740837	2735.683750753546	2755.498971971056
2685.5136458595107	2969.758436324794	2740.7589684082413	2712.9751778859263	2662.7683142259957	2698.524118649397	2731.5992443829573	2619.1417451325815	2755.7543684123384	2717.400862168307	2678.220166266389	2751.3448611898784	2775.8235005667575	2701.245285485842	2765.029361862269	2735.532349432974	2618.3510422007475	2758.227990853202	2763.2231140019635	2681.7455897164796	2768.9551884337607	2739.8122783920467	2695.746235421179	2765.0965338607734	2915.9577950197613	2709.5690959366075	2755.4509262203596	2636.4016450740837	2735.6675661384147	2732.580692942753
2685.5136458595107	2969.758436324794	2725.5437175764177	2712.9751778859263	2662.7683142259957	2698.399548643614	2719.895555996888	2619.1417451325815	2751.39002675263	2717.400862168307	2677.6298347555344	2751.3448611898784	2765.1912935490213	2701.245285485842	2764.1523488411767	2735.532349432974	2618.3510422007475	2736.7654212705675	2763.2231140019635	2681.7455897164796	2767.609134369833	2739.8122783920467	2695.746235421179	2765.0965338607734	2915.9577950197613	2708.920370646521	2755.4509262203596	2636.4016450740837	2735.6675661384147	2732.580692942753
2685.5136458595107	2969.758436324794	2725.5437175764177	2712.9751778859263	2662.7683142259957	2698.399548643614	2686.211194948664	2611.414403547901	2751.39002675263	2717.400862168307	2669.2724161898796	2751.3448611898784	2745.164188552986	2701.245285485842	2763.76865561444	2735.532349432974	2616.221756547338	2736.7654212705675	2763.2231140019635	2681.6149007284293	2767.0546586535397	2738.0888763371295	2695.746235421179	2765.0965338607734	2915.9577950197613	2649.9090311320856	2755.4509262203596	2636.4016450740837	2735.6675661384147	2732.580692942753
2685.5136458595107	2886.034247109118	2725.5437175764177	2712.9751778859263	2662.522269701916	2698.399548643614	2686.211194948664	2611.414403547901	2751.39002675263	2717.400862168307	2668.9808141518047	2751.3448611898784	2745.164188552986	2700.9303168221527	2763.3393360524237	2735.532349432974	2616.221756547338	2736.7654212705675	2758.546142408451	2681.6149007284293	2767.0546586535397	2738.0888763371295	2695.541147264975	2762.5453940003977	2891.06951764467	2649.585812868535	2755.4509262203596	2636.248322671229	2735.6675661384147	2732.580692942753
2685.5136458595107	2886.034247109118	2725.5437175764177	2709.11335633804	2661.095411892541	2698.399548643614	2686.2015009095485	2611.414403547901	2751.39002675263	2716.9044888034973	2668.9808141518047	2727.799510525502	2745.164188552986	2700.4003409562774	2763.3393360524237	2735.532349432974	2615.843766968532	2736.7654212705675	2758.0884056902564	2681.6149007284293	2766.6227849275556	2738.0888763371295	2695.541147264975	2703.802884448409	2891.06951764467	2635.180487249561	2755.4509262203596	2636.1917960951996	2735.6675661384147	2732.580692942753
2685.5136458595107	2882.706571236764	2712.080649675354	2706.5801398160756	2661.095411892541	2698.399548643614	2686.2015009095485	2611.341923431961	2751.39002675263	2715.9019621419793	2664.8458995638566	2727.799510525502	2745.164188552986	2700.4003409562774	2763.3393360524237	2720.0465805718923	2615.843766968532	2734.988556925925	2758.0884056902564	2681.6149007284293	2723.5906269925463	2738.0888763371295	2695.541147264975	2703.802884448409	2891.0678897804682	2635.180487249561	2755.4509262203596	2636.1917960951996	2735.6675661384147	2731.3291051670512
2684.9548156751052	2882.706571236764	2712.080649675354	2706.5801398160756	2661.095411892541	2698.399548643614	2684.4849937267672	2611.341923431961	2751.39002675263	2715.9019621419793	2664.5595901390457	2727.799510525502	2745.164188552986	2696.118053667695	2763.150638828113	2720.0465805718923	2615.843766968532	2731.3612080347543	2758.0884056902564	2681.6149007284293	2722.7907412176933	2738.0888763371295	2695.541147264975	2703.802884448409	2891.0678897804682	2635.180487249561	2755.4509262203596	2634.8937640874747	2735.6675661384147	2731.3291051670512
2684.9548156751052	2882.706571236764	2712.080649675354	2703.8680527486476	2661.095411892541	2698.399548643614	2683.8833262247194	2597.397461000992	2750.9835629543627	2715.9019621419793	2664.5595901390457	2727.799510525502	2745.164188552986	2696.118053667695	2763.150638828113	2720.0465805718923	2615.843766968532	2731.3612080347543	2758.0884056902564	2668.7033203218107	2722.0235644809504	2735.33664445258	2695.541147264975	2703.802884448409	2891.0678897804682	2635.180487249561	2755.4509262203596	2634.8937640874747	2735.6675661384147	2700.1215352743484
2671.668949121492	2882.706571236764	2712.080649675354	2674.076730490261	2661.095411892541	2670.3586557142744	2682.9511123620487	2597.207287035348	2750.202730862994	2714.526000298346	2663.718108274773	2727.799510525502	2745.164188552986	2668.973554341961	2763.150638828113	2708.3700331572813	2615.843766968532	2731.3612080347543	2756.702804733775	2668.7033203218107	2722.0235644809504	2735.33664445258	2695.541147264975	2703.0695855989056	2891.0678897804682	2635.180487249561	2755.4509262203596	2634.8937640874747	2735.322703015563	2695.7315018594327
2671.668949121492	2862.061969129527	2712.080649675354	2674.076730490261	2661.095411892541	2670.3586557142744	2682.9511123620487	2596.970697117941	2749.9271360323937	2709.396440589488	2663.2549258634926	2727.799510525502	2745.164188552986	2668.973554341961	2762.786317915109	2693.8904128531394	2615.843766968532	2731.3612080347543	2756.702804733775	2650.7987562752405	2706.5536899845465	2735.33664445258	2695.541147264975	2703.0695855989056	2891.0678897804682	2635.180487249561	2755.4509262203596	2634.274664744476	2735.322703015563	2695.7315018594327
2671.668949121492	2862.061969129527	2712.080649675354	2674.076730490261	2660.953317292025	2666.615999883003	2682.9511123620487	2595.715731188726	2749.9271360323937	2690.0186258058866	2663.2549258634926	2727.799510525502	2730.888013359179	2668.973554341961	2762.786317915109	2666.7794200409076	2615.843766968532	2728.997591153423	2756.702804733775	2645.6700891082323	2706.5536899845465	2735.33664445258	2688.888651025857	2702.5746064711193	2891.0678897804682	2635.180487249561	2755.4509262203596	2634.274664744476	2735.322703015563	2695.7315018594327
2670.955093264267	2862.061969129527	2710.5835389231106	2674.076730490261	2649.137728669424	2666.615999883003	2682.7161042108733	2595.715731188726	2739.2121241209143	2690.0186258058866	2663.2549258634926	2727.799510525502	2730.888013359179	2668.973554341961	2761.0732161324777	2666.7794200409076	2600.3030266825376	2728.997591153423	2756.702804733775	2645.6700891082323	2679.5317404042157	2735.33664445258	2670.5130591295997	2702.5746064711193	2891.0678897804682	2635.180487249561	2755.4509262203596	2633.471596473837	2735.322703015563	2694.587362646
2670.955093264267	2862.061969129527	2710.5835389231106	2670.5273735958267	2649.137728669424	2666.615999883003	2682.7161042108733	2591.316459449293	2739.2121241209143	2690.0186258058866	2662.4219429799778	2727.799510525502	2729.3410693608694	2668.973554341961	2759.6133020506863	2666.7794200409076	2600.3030266825376	2728.997591153423	2706.8308090736205	2645.6700891082323	2679.5317404042157	2735.006635201594	2670.5130591295997	2702.453417065663	2862.1582697633075	2635.0211553211498	2745.575352809963	2633.1471256111163	2735.2793529730006	2694.587362646
2656.558945074458	2862.061969129527	2708.6952800464123	2670.5273735958267	2649.137728669424	2666.615999883003	2682.7161042108733	2591.316459449293	2738.8420827202244	2689.1380361825677	2662.4219429799778	2727.179165271523	2729.3410693608694	2668.973554341961	2756.5088502124854	2666.365358584678	2599.3979427307568	2727.26154102505	2706.8308090736205	2644.6056940862736	2678.943941131463	2734.184987895042	2670.5130591295997	2702.453417065663	2862.1582697633075	2634.916480280109	2738.169514291665	2633.1471256111163	2735.2793529730006	2685.534811218403
2656.558945074458	2862.061969129527	2707.8024602164064	2664.3833463760184	2649.137728669424	2666.615999883003	2682.7161042108733	2591.198066170771	2738.8420827202244	2687.098825648194	2662.4219429799778	2727.179165271523	2729.3410693608694	2668.973554341961	2756.5088502124854	2665.9669730651167	2599.3979427307568	2693.184246694825	2706.8308090736205	2644.2551912683375	2678.943941131463	2731.9378220816907	2670.5130591295997	2702.453417065663	2862.1582697633075	2634.916480280109	2738.124004805145	2633.1471256111163	2735.2793529730006	2685.534811218403
2655.290530802791	2861.42025106313	2707.8024602164064	2664.3833463760184	2649.137728669424	2663.636030806115	2670.5120812599803	2580.92745269802	2674.709688538549	2686.5660852366814	2662.4219429799778	2679.5015708572337	2729.3410693608694	2665.343743515781	2734.1121871865453	2665.9669730651167	2599.3979427307568	2693.184246694825	2706.8308090736205	2644.2551912683375	2678.943941131463	2731.9378220816907	2670.5130591295997	2677.984376296039	2858.7380831345135	2634.916480280109	2710.5749765668997	2633.1471256111163	2735.2793529730006	2684.666996823132
2655.290530802791	2861.42025106313	2707.242486586547	2664.3833463760184	2649.137728669424	2663.636030806115	2631.438764969005	2580.92745269802	2674.709688538549	2657.126829111798	2662.4219429799778	2679.5015708572337	2729.3410693608694	2648.4810166318757	2734.1121871865453	2665.9669730651167	2599.3979427307568	2692.5729565175443	2706.181625002796	2643.922153884763	2662.725792542092	2725.4698261222347	2670.5130591295997	2676.6544228762077	2858.7380831345135	2634.916480280109	2709.8123559786723	2632.176950439276	2735.2793529730006	2684.666996823132
2655.290530802791	2861.42025106313	2707.242486586547	2650.9866584859105	2649.137728669424	2663.636030806115	2631.438764969005	2580.92745269802	2674.1028090607338	2657.126829111798	2662.4219429799778	2679.5015708572337	2706.263989656706	2648.4810166318757	2734.1121871865453	2665.9669730651167	2599.3979427307568	2692.5729565175443	2705.7290817017933	2643.170675308466	2662.725792542092	2725.4698261222347	2670.5130591295997	2676.427755724982	2858.0410991026756	2634.916480280109	2702.9961464083335	2627.3180819092677	2732.370484920804	2683.8873261138583
2655.290530802791	2852.0442271116935	2707.242486586547	2649.5834725649574	2649.137728669424	2663.636030806115	2631.438764969005	2580.92745269802	2674.1028090607338	2656.962521770796	2662.1198715865535	2679.5015708572337	2704.5778567126436	2644.9967678726557	2721.783961174635	2665.7893139335897	2596.0814739201915	2692.5729565175443	2705.7290817017933	2643.170675308466	2662.6143868408976	2725.4698261222347	2669.1440534047456	2676.427755724982	2858.0410991026756	2632.6458687030486	2702.9961464083335	2627.3180819092677	2732.370484920804	2683.8873261138583
2655.290530802791	2827.0925380111103	2705.5866179151417	2643.1490417741497	2635.227039067331	2663.636030806115	2631.438764969005	2580.92745269802	2674.1028090607338	2656.962521770796	2658.0864780075467	2679.5015708572337	2704.5778567126436	2644.9967678726557	2721.783961174635	2665.7170871021754	2596.0814739201915	2669.0139114708695	2705.7290817017933	2643.170675308466	2661.510681992578	2725.4698261222347	2669.1440534047456	2675.4642504168573	2858.0410991026756	2632.5415321065	2702.9961464083335	2626.667167857674	2731.2564182141864	2683.8873261138583
2653.3103421349842	2827.0925380111103	2705.5866179151417	2643.1490417741497	2635.227039067331	2663.1785781572735	2631.438764969005	2580.92745269802	2674.1028090607338	2656.484244930581	2656.6954185950653	2679.2744901311826	2701.8301983337547	2644.3938174612153	2721.6125983192956	2665.7170871021754	2595.851738704082	2669.0139114708695	2705.7290817017933	2634.3927645359254	2661.510681992578	2708.4709704096485	2668.255631052833	2675.4642504168573	2857.4763349199443	2632.5415321065	2702.9961464083335	2626.667167857674	2731.2564182141864	2675.784727643564
2653.3103421349842	2827.0925380111103	2666.4189884346974	2643.1490417741497	2635.227039067331	2663.1785781572735	2631.438764969005	2580.875202095164	2673.5748047728703	2656.484244930581	2656.3782512655557	2678.7201879509876	2701.8301983337547	2643.2185684678016	2721.6125983192956	2665.7170871021754	2595.851738704082	2667.9844105719294	2705.7290817017933	2634.3927645359254	2661.510681992578	2708.4709704096485	2668.255631052833	2675.4642504168573	2857.4763349199443	2632.5415321065	2677.7150170578248	2613.408491450321	2731.2564182141864	2675.784727643564
2653.3103421349842	2819.4451680968286	2666.4189884346974	2640.8624651779846	2635.227039067331	2662.9690441858756	2631.438764969005	2580.875202095164	2672.6591955754097	2656.484244930581	2656.3782512655557	2677.8947463591303	2699.746810583652	2643.2185684678016	2721.6125983192956	2665.7170871021754	2594.4543009206477	2667.9844105719294	2705.7290817017933	2626.777315184618	2661.031564185946	2707.91051149744	2668.255631052833	2675.4642504168573	2857.4763349199443	2632.5415321065	2677.7150170578248	2613.408491450321	2731.2564182141864	2675.784727643564
2653.3103421349842	2819.4451680968286	2666.4189884346974	2640.8624651779846	2635.227039067331	2662.9690441858756	2631.438764969005	2580.875202095164	2672.6591955754097	2656.484244930581	2656.3782512655557	2677.8947463591303	2699.746810583652	2643.2185684678016	2721.6125983192956	2664.584740976523	2594.4543009206477	2667.9844105719294	2705.719524468902	2626.777315184618	2661.031564185946	2707.91051149744	2667.9168674959747	2675.4642504168573	2839.5768017273717	2632.5415321065	2677.7150170578248	2613.3337007845776	2729.979897336043	2675.784727643564
2653.3103421349842	2819.4451680968286	2666.4189884346974	2640.8624651779846	2635.227039067331	2662.9690441858756	2631.438764969005	2580.875202095164	2672.6591955754097	2656.272332415714	2656.3782512655557	2666.495743979506	2697.3140977058238	2643.2185684678016	2721.6125983192956	2634.9726834399553	2594.2258007372525	2667.9844105719294	2703.0338282095913	2626.777315184618	2659.9918744752877	2707.91051149744	2667.5552650395	2675.4642504168573	2839.5768017273717	2632.5415321065	2677.7150170578248	2602.0542190772208	2707.924861632277	2675.784727643564
2653.3103421349842	2816.4449764028286	2666.4189884346974	2640.8624651779846	2635.227039067331	2662.9690441858756	2631.438764969005	2580.3831119055367	2672.6591955754097	2656.272332415714	2628.1004690933114	2666.495743979506	2697.3140977058238	2643.2185684678016	2721.6125983192956	2634.9726834399553	2593.769533667962	2667.9844105719294	2703.0338282095913	2626.725761376943	2659.9918744752877	2706.372418926391	2666.6546711872074	2675.4642504168573	2839.218479560602	2632.5415321065	2677.7150170578248	2601.941692260878	2695.6685474629467	2675.784727643564
2653.3103421349842	2816.4449764028286	2655.8738993029924	2614.3485680925437	2635.227039067331	2662.9690441858756	2631.0921002862337	2580.3831119055367	2672.6591955754097	2656.272332415714	2628.1004690933114	2666.495743979506	2697.3140977058238	2643.2185684678016	2721.6125983192956	2634.9726834399553	2593.769533667962	2667.9844105719294	2703.0338282095913	2625.8681756317487	2659.9918744752877	2706.372418926391	2659.3760723020087	2671.840260717276	2839.218479560602	2632.5415321065	2677.7150170578248	2601.7419432322363	2693.449309558231	2675.784727643564
2653.3103421349842	2814.021944359232	2655.8738993029924	2614.3485680925437	2635.227039067331	2661.5222166166495	2631.0921002862337	2580.3831119055367	2668.5009033644997	2635.6848943175214	2627.51383004095	2666.495743979506	2697.3140977058238	2643.2185684678016	2720.9326551518593	2634.9726834399553	2593.415156807226	2663.7491596138725	2703.0338282095913	2625.8681756317487	2658.676497780299	2706.372418926391	2659.3760723020087	2671.840260717276	2838.351706872557	2632.5415321065	2677.326807613046	2601.4693937179	2693.1161470807137	2675.784727643564
2649.7533203160046	2814.021944359232	2655.8738993029924	2614.3485680925437	2635.227039067331	2661.5222166166495	2630.7634349218742	2573.5910136368834	2668.5009033644997	2635.6848943175214	2627.51383004095	2664.9379803298784	2697.3140977058238	2642.6203705579096	2720.9326551518593	2634.9726834399553	2593.415156807226	2662.203298167192	2703.0338282095913	2625.8681756317487	2658.676497780299	2706.028327121432	2659.3760723020087	2671.840260717276	2800.6094882363923	2632.5415321065	2677.326807613046	2601.4693937179	2693.1161470807137	2675.784727643564
2649.7533203160046	2814.021944359232	2655.6298721374487	2614.3485680925437	2634.785426282991	2661.5222166166495	2630.7634349218742	2573.5910136368834	2668.5009033644997	2635.6848943175214	2627.51383004095	2664.9379803298784	2665.631010579215	2642.6203705579096	2720.9326551518593	2634.9726834399553	2579.653737813173	2647.7059661930157	2703.0338282095913	2625.8681756317487	2658.676497780299	2706.028327121432	2659.3760723020087	2671.840260717276	2800.6094882363923	2632.170570169838	2677.1075245205834	2601.4693937179	2693.1161470807137	2675.784727643564
2649.7533203160046	2812.413731347461	2655.6298721374487	2613.9311424052207	2634.0084605411685	2661.5222166166495	2627.608968951661	2571.360399389103	2645.660129097656	2635.6848943175214	2627.51383004095	2664.9379803298784	2665.631010579215	2642.6203705579096	2716.7645283285487	2634.9726834399553	2579.3715466665153	2646.580638396837	2702.2623210658576	2625.8681756317487	2658.676497780299	2706.028327121432	2653.6002577257927	2671.840260717276	2799.5450534473975	2632.170570169838	2677.1075245205834	2601.4693937179	2693.1161470807137	2675.784727643564
2649.7533203160046	2812.413731347461	2655.277785138555	2613.9311424052207	2634.0084605411685	2661.5222166166495	2627.356689614175	2571.0490300292117	2645.1187825909665	2635.6848943175214	2626.9006194735134	2664.488895168854	2665.631010579215	2641.7350675872704	2716.7645283285487	2634.5910533427996	2579.0289518530035	2646.580638396837	2702.2623210658576	2618.879876032798	2658.3464866310783	2706.028327121432	2651.6296620714056	2671.5287455146154	2799.5450534473975	2632.170570169838	2677.1075245205834	2601.4693937179	2693.1161470807137	2675.784727643564
2649.7533203160046	2811.274568762787	2655.277785138555	2613.9311424052207	2630.3087555077223	2661.0197700428507	2627.356689614175	2571.029779977952	2645.1187825909665	2635.6848943175214	2626.9006194735134	2664.08668834691	2665.631010579215	2634.8295324056216	2716.1830315418597	2634.5910533427996	2579.0289518530035	2645.8539448657675	2701.8289343475026	2617.7521419904347	2658.3464866310783	2706.028327121432	2651.6296620714056	2670.9108846163895	2798.181199183286	2632.170570169838	2677.1075245205834	2601.4693937179	2693.1161470807137	2664.3838673239015
2637.5033007348648	2811.274568762787	2655.2279258158187	2613.786773663594	2630.3087555077223	2661.0197700428507	2627.356689614175	2571.029779977952	2645.1187825909665	2635.6848943175214	2626.629402406721	2664.08668834691	2665.631010579215	2634.8295324056216	2715.591180435253	2634.5910533427996	2578.683582193937	2645.8539448657675	2701.131123667807	2617.7521419904347	2658.3464866310783	2706.028327121432	2651.6296620714056	2668.902252685342	2792.613500030712	2632.170570169838	2666.2468921384616	2601.4693937179	2692.43058382926	2664.3838673239015
2637.3792153998943	2806.2462869638584	2655.2279258158187	2613.786773663594	2630.3087555077223	2660.2887674875738	2627.356689614175	2571.029779977952	2645.1187825909665	2627.6876477450473	2626.629402406721	2664.08668834691	2665.631010579215	2634.1083308722696	2715.591180435253	2622.5343589739323	2578.683582193937	2645.8539448657675	2701.131123667807	2617.7521419904347	2624.683717862647	2706.028327121432	2651.224402580099	2668.902252685342	2792.613500030712	2632.170570169838	2666.2468921384616	2601.4693937179	2692.43058382926	2651.1601986285204
2629.42040305821	2806.2462869638584	2654.22998429583	2611.7996793006387	2630.3087555077223	2657.7707027390234	2627.356689614175	2571.029779977952	2645.1187825909665	2627.616588558155	2626.452171211731	2663.322787222897	2665.631010579215	2634.1083308722696	2715.591180435253	2622.5343589739323	2578.683582193937	2645.8539448657675	2689.758214934818	2617.7521419904347	2624.683717862647	2706.028327121432	2650.7012036946385	2665.624681430673	2790.7869233697593	2632.170570169838	2666.2468921384616	2592.4251823907584	2691.21775141857	2651.1601986285204
2624.3040124129034	2806.2462869638584	2654.22998429583	2611.7996793006387	2630.017883236963	2657.7707027390234	2627.191962856311	2571.029779977952	2642.070069285303	2626.8547671148067	2605.5759037411085	2662.5770068283437	2665.631010579215	2634.1083308722696	2715.312567818488	2597.8894656846205	2578.683582193937	2643.921859487207	2689.758214934818	2608.373341043226	2606.3844916339362	2706.028327121432	2650.7012036946385	2665.624681430673	2790.7869233697593	2631.0309273115136	2666.2468921384616	2592.4251823907584	2691.21775141857	2650.989007967046
2624.1221776406474	2806.2462869638584	2654.22998429583	2611.7996793006387	2630.017883236963	2657.6854720196507	2627.191962856311	2571.029779977952	2641.9010590718563	2626.8547671148067	2605.5759037411085	2661.6310240268	2665.133730904805	2633.6603984741528	2715.312567818488	2597.8894656846205	2573.511786768081	2643.921859487207	2675.8989390913216	2608.373341043226	2606.3844916339362	2701.795488822771	2650.7012036946385	2645.3068113270547	2785.4049962024255	2631.0309273115136	2666.2468921384616	2592.4251823907584	2690.8890446572027	2650.989007967046
2620.8839107490735	2787.449682386412	2654.22998429583	2611.7996793006387	2623.9492330335606	2657.6854720196507	2627.0336793646943	2570.4624997420196	2641.9010590718563	2626.8547671148067	2605.5759037411085	2661.6310240268	2665.133730904805	2633.6603984741528	2715.312567818488	2597.8894656846205	2573.511786768081	2642.706210618773	2657.8891624127486	2608.373341043226	2606.3844916339362	2701.795488822771	2650.7012036946385	2645.3068113270547	2767.8471074443632	2631.0309273115136	2665.071058470068	2587.8097171155828	2690.3325174285437	2650.989007967046
2620.8839107490735	2783.42130335347	2654.22998429583	2611.7996793006387	2618.5353917881757	2657.6854720196507	2627.0336793646943	2570.4624997420196	2641.9010590718563	2626.8547671148067	2605.5759037411085	2661.6310240268	2665.133730904805	2628.6485707021857	2715.1803412181953	2597.5027571657615	2573.511786768081	2620.7889134118504	2657.8891624127486	2608.373341043226	2605.6370264746342	2701.795488822771	2649.4596780723505	2644.601301720105	2767.210034748381	2631.0309273115136	2665.071058470068	2587.547526466989	2690.3325174285437	2650.989007967046
2620.8839107490735	2770.75373990268	2648.026702002515	2611.7996793006387	2618.5353917881757	2633.5108785814186	2627.0336793646943	2570.4624997420196	2641.9010590718563	2626.8547671148067	2604.837892829346	2661.6310240268	2649.034125187618	2607.350841827151	2715.1803412181953	2597.5027571657615	2573.2248188107833	2619.6438742568707	2657.8891624127486	2606.6813475955705	2605.6370264746342	2701.795488822771	2649.4596780723505	2644.601301720105	2767.210034748381	2615.6495712754513	2657.451346000897	2587.547526466989	2690.3325174285437	2650.989007967046
2620.8839107490735	2770.75373990268	2648.026702002515	2611.7996793006387	2618.5353917881757	2633.5108785814186	2627.0336793646943	2566.237554697899	2641.9010590718563	2626.8547671148067	2604.837892829346	2661.6310240268	2649.034125187618	2606.7203462608004	2715.1803412181953	2597.5027571657615	2573.2248188107833	2619.6438742568707	2654.612019022218	2606.456875183328	2604.141824059122	2695.0293046221386	2625.8563014703177	2644.027274538594	2767.210034748381	2615.6495712754513	2657.451346000897	2587.547526466989	2690.3325174285437	2650.989007967046
2616.6486282116543	2770.75373990268	2648.026702002515	2611.7996793006387	2618.5353917881757	2633.5108785814186	2627.0336793646943	2566.237554697899	2641.9010590718563	2626.8547671148067	2604.837892829346	2661.6310240268	2641.2178801762248	2606.2743036557677	2715.1803412181953	2597.5027571657615	2573.0166050916628	2618.3253051183565	2654.4461212528126	2606.456875183328	2604.141824059122	2695.0293046221386	2625.8563014703177	2644.027274538594	2767.210034748381	2614.9797859070754	2656.577062650939	2587.547526466989	2689.62897345561	2650.560676500422
2616.251122062144	2770.75373990268	2647.86906745609	2611.7996793006387	2617.373434789751	2633.5108785814186	2627.0336793646943	2566.237554697899	2641.7632995965355	2626.8547671148067	2604.837892829346	2661.6310240268	2641.2178801762248	2606.2743036557677	2715.1803412181953	2597.5027571657615	2573.0166050916628	2617.001575042965	2654.4461212528126	2601.2713770250434	2604.141824059122	2689.797150907021	2625.8563014703177	2643.7553814699363	2767.210034748381	2614.9797859070754	2650.4779096404786	2587.547526466989	2688.728348348352	2648.3804405300857
2616.251122062144	2770.75373990268	2647.86906745609	2611.7996793006387	2616.171901762747	2633.5108785814186	2626.9264933502595	2561.530865603623	2641.7632995965355	2626.167963041021	2604.837892829346	2661.1609988882806	2641.2178801762248	2606.2743036557677	2715.1803412181953	2597.5027571657615	2572.6995105848805	2617.001575042965	2650.521350323042	2601.2713770250434	2604.082233213574	2689.797150907021	2625.5065421957	2643.7553814699363	2767.210034748381	2614.9797859070754	2631.8815298085983	2587.547526466989	2688.3604178421874	2647.1219101258175
2616.251122062144	2770.75373990268	2647.86906745609	2609.4333361578033	2615.54935651124	2633.5108785814186	2626.9264933502595	2561.530865603623	2641.7632995965355	2626.024320789882	2603.8586306827306	2661.1609988882806	2641.2178801762248	2606.2743036557677	2715.1803412181953	2597.5027571657615	2572.561146817374	2617.001575042965	2649.0105596396234	2601.2713770250434	2603.7395847706066	2689.797150907021	2625.3586453299445	2643.7553814699363	2765.0802919372386	2614.9797859070754	2631.8815298085983	2584.962545503911	2688.0276483498074	2641.7695964245177
2616.251122062144	2770.75373990268	2647.86906745609	2609.4333361578033	2615.54935651124	2632.3173072349377	2626.9264933502595	2561.3186831839566	2619.4805773041376	2626.024320789882	2603.8586306827306	2661.1609988882806	2640.8935444290205	2606.2743036557677	2700.4744521852285	2597.110452953787	2571.634162185328	2616.6475275664466	2649.0105596396234	2601.2713770250434	2603.7395847706066	2689.797150907021	2625.3586453299445	2643.7553814699363	2765.0802919372386	2614.9797859070754	2631.8815298085983	2584.962545503911	2688.0276483498074	2641.7695964245177
2615.9884216715996	2770.75373990268	2647.86906745609	2609.4333361578033	2615.54935651124	2632.3173072349377	2626.9264933502595	2561.147764110332	2619.4805773041376	2623.6778673770505	2603.8586306827306	2661.1609988882806	2640.8935444290205	2605.982412965392	2699.474831607747	2597.110452953787	2571.634162185328	2616.6475275664466	2649.0105596396234	2601.2713770250434	2603.7395847706066	2688.402982680758	2625.3586453299445	2643.7553814699363	2765.0802919372386	2614.9797859070754	2631.8671098055092	2584.962545503911	2688.0276483498074	2641.7695964245177
2615.9884216715996	2756.9318634358447	2647.86906745609	2603.4402946663135	2615.54935651124	2632.3173072349377	2625.9500538278126	2561.119091799155	2619.4805773041376	2623.6778673770505	2603.2793763116156	2661.1609988882806	2640.820646441271	2605.982412965392	2699.474831607747	2597.110452953787	2571.111141959682	2616.6475275664466	2649.0105596396234	2600.6866822345823	2603.4907464396765	2688.402982680758	2625.0788698136753	2643.7553814699363	2765.0802919372386	2614.9797859070754	2631.6889009706574	2584.962545503911	2688.0276483498074	2641.7695964245177
2615.9884216715996	2722.7963682223694	2647.86906745609	2603.4402946663135	2594.0391729439966	2632.0477431296367	2625.9500538278126	2561.119091799155	2598.486282750477	2623.6778673770505	2603.2456752268645	2661.1609988882806	2640.820646441271	2605.982412965392	2699.474831607747	2597.110452953787	2571.111141959682	2616.6475275664466	2649.0105596396234	2600.6866822345823	2603.4907464396765	2688.402982680758	2616.334265330037	2643.7553814699363	2765.0802919372386	2601.8575918889096	2631.6889009706574	2584.1653109532717	2667.65117850063	2641.7695964245177
2606.1100133330065	2710.1908798476748	2646.079777098887	2603.4402946663135	2594.0391729439966	2632.0477431296367	2625.345450599487	2561.119091799155	2598.486282750477	2617.0161835449853	2600.6995569974456	2661.1609988882806	2625.6798101323056	2605.982412965392	2698.562044900932	2597.110452953787	2570.810614555063	2616.6475275664466	2629.6836610038563	2600.503531817453	2603.4907464396765	2688.402982680758	2611.3662815800612	2643.7553814699363	2764.322388518646	2601.3859607425793	2631.6889009706574	2584.1653109532717	2667.65117850063	2641.7695964245177
2606.1100133330065	2710.1908798476748	2634.5680925519205	2602.845363271261	2591.519689121782	2632.034815831583	2625.015068508571	2561.119091799155	2598.486282750477	2617.0161835449853	2600.6995569974456	2661.1609988882806	2625.6798101323056	2605.8153194637234	2695.375478039425	2596.640183648723	2570.810614555063	2616.6475275664466	2629.6836610038563	2600.503531817453	2603.4907464396765	2666.5482097992362	2611.3662815800612	2643.7553814699363	2763.604798052206	2601.3859607425793	2620.7505141083943	2584.1653109532717	2667.1407585129264	2626.9842731129834
2605.8973907381087	2710.1908798476748	2634.5680925519205	2602.845363271261	2591.0516914234568	2632.034815831583	2615.2685699300514	2561.119091799155	2598.486282750477	2617.0161835449853	2600.6995569974456	2661.1609988882806	2596.121809054827	2605.8153194637234	2695.375478039425	2596.640183648723	2570.810614555063	2616.6475275664466	2629.6836610038563	2599.2414243866747	2603.4907464396765	2665.9451462782504	2611.3662815800612	2643.7553814699363	2763.604798052206	2601.3859607425793	2619.413096986269	2576.5246251148624	2667.1407585129264	2626.219264823867
2590.5369834505686	2710.1908798476748	2634.5680925519205	2602.845363271261	2591.0516914234568	2632.034815831583	2615.2685699300514	2560.6336170635764	2598.486282750477	2617.0161835449853	2600.6995569974456	2652.691223965127	2596.121809054827	2605.8153194637234	2694.7801905871333	2596.4911967361577	2570.6721476465386	2616.6475275664466	2629.6836610038563	2599.2414243866747	2603.4907464396765	2665.401698689447	2611.3662815800612	2643.7553814699363	2763.604798052206	2601.3859607425793	2619.413096986269	2576.5246251148624	2667.1407585129264	2626.219264823867
2590.1391493137576	2710.1908798476748	2634.5680925519205	2602.845363271261	2591.0516914234568	2618.4122873635843	2613.2652270793483	2560.4196338275856	2598.486282750477	2615.99567314294	2600.6995569974456	2652.691223965127	2596.121809054827	2605.8153194637234	2694.7801905871333	2596.4911967361577	2570.512301002501	2603.4499966764793	2629.6836610038563	2599.2414243866747	2597.5066166344923	2663.2161297216885	2610.416326056851	2643.7553814699363	2763.604798052206	2601.3859607425793	2619.413096986269	2576.5246251148624	2667.1407585129264	2626.219264823867
2590.1391493137576	2710.1908798476748	2632.655734621015	2602.845363271261	2591.0516914234568	2617.834542945803	2613.2652270793483	2560.4196338275856	2598.486282750477	2615.6189135471627	2600.6995569974456	2652.691223965127	2595.6619900231453	2605.8153194637234	2694.7144296171764	2596.4911967361577	2570.512301002501	2599.2094320666115	2629.6836610038563	2598.321455739282	2597.5066166344923	2662.3066849082493	2610.416326056851	2642.9358880982927	2763.604798052206	2588.4926729563367	2619.3713756427983	2576.5246251148624	2667.1407585129264	2626.219264823867
2590.1391493137576	2710.1908798476748	2632.655734621015	2597.7038331628373	2591.0516914234568	2617.834542945803	2613.2652270793483	2560.219420574824	2598.486282750477	2614.6096943656444	2600.6995569974456	2651.4150169335735	2595.4256475559514	2599.5135050230674	2694.7144296171764	2596.4828529867796	2570.512301002501	2599.2094320666115	2629.6836610038563	2598.321455739282	2597.5066166344923	2662.2280762785635	2599.982179885065	2642.9358880982927	2749.436100172897	2588.4926729563367	2619.1435940350766	2576.5246251148624	2666.324572573194	2593.034249976632
2589.9602395479446	2708.7297082222035	2632.655734621015	2597.7038331628373	2591.0516914234568	2617.834542945803	2613.2652270793483	2560.1521937760244	2598.486282750477	2614.5938072554522	2600.6995569974456	2650.2881978046903	2595.4256475559514	2599.189488360458	2678.057628406197	2586.7298710019736	2570.512301002501	2599.2094320666115	2629.6836610038563	2598.321455739282	2597.5066166344923	2662.2280762785635	2599.982179885065	2642.9358880982927	2738.8182803945624	2588.4926729563367	2619.1435940350766	2576.5072238948896	2658.6478183016065	2593.034249976632
2589.9602395479446	2708.7297082222035	2631.630227134597	2597.7038331628373	2591.0516914234568	2602.4696751201873	2613.0719333768584	2560.1521937760244	2598.486282750477	2614.4768952848626	2600.6995569974456	2650.2881978046903	2595.4256475559514	2598.789529040677	2675.132902641879	2586.515540087225	2569.9119670999494	2591.800983690735	2629.6836610038563	2598.321455739282	2597.5066166344923	2659.199097990123	2599.982179885065	2642.9358880982927	2738.8182803945624	2584.3834278103614	2619.1435940350766	2576.5072238948896	2658.6478183016065	2593.034249976632
2587.2254777449807	2708.637751236744	2631.4787355833028	2597.7038331628373	2591.0516914234568	2602.4696751201873	2610.612093027431	2560.1521937760244	2598.486282750477	2613.7768432870644	2600.433482547356	2650.2881978046903	2594.68333235856	2598.2638766388077	2675.132902641879	2586.515540087225	2569.6144581021335	2591.800983690735	2629.6836610038563	2598.321455739282	2597.5066166344923	2659.199097990123	2595.75003237261	2641.8623789654075	2738.8182803945624	2584.3834278103614	2618.2860432565963	2576.5072238948896	2658.6478183016065	2593.034249976632
2586.221102618761	2708.38732252833	2631.4787355833028	2597.104178055514	2591.0516914234568	2602.4696751201873	2610.612093027431	2560.1521937760244	2598.486282750477	2613.7768432870644	2591.536500811527	2628.863285377491	2594.68333235856	2598.2638766388077	2675.132902641879	2586.515540087225	2567.891868188543	2591.800983690735	2629.6836610038563	2588.0806767476834	2597.5066166344923	2659.199097990123	2595.75003237261	2641.8623789654075	2738.8182803945624	2584.3834278103614	2618.2860432565963	2576.428635298981	2658.4150618969134	2593.034249976632
2586.221102618761	2707.8397938725016	2631.4787355833028	2597.104178055514	2591.0516914234568	2597.428158999849	2610.612093027431	2560.1521937760244	2598.486282750477	2609.9687336636102	2591.464612942296	2628.863285377491	2594.68333235856	2598.2638766388077	2675.132902641879	2586.515540087225	2567.891868188543	2591.800983690735	2629.6836610038563	2588.0806767476834	2597.5066166344923	2658.9829849571156	2595.7028375097607	2641.8623789654075	2738.8182803945624	2581.3964880054095	2618.039030980159	2576.428635298981	2658.4150618969134	2593.034249976632
2586.221102618761	2684.8886015396306	2631.4787355833028	2597.104178055514	2591.045522187596	2594.115436002336	2610.612093027431	2560.1371712293926	2598.0106292396363	2609.9687336636102	2591.464612942296	2628.543583880504	2594.68333235856	2598.2638766388077	2675.132902641879	2586.515540087225	2567.891868188543	2591.800983690735	2629.6836610038563	2588.0806767476834	2595.7815259765507	2658.9829849571156	2595.4301432392526	2620.4424269923597	2738.8182803945624	2581.3964880054095	2618.039030980159	2576.428635298981	2658.4150618969134	2593.034249976632
2586.221102618761	2684.547265488017	2614.389602702824	2596.928364455014	2591.045522187596	2594.115436002336	2595.4907001143	2553.499845965037	2598.0106292396363	2609.7210453395055	2591.23814604438	2620.183061592777	2588.67159882883	2598.2638766388077	2674.0718142100072	2586.4161032015804	2567.2200469135855	2591.800983690735	2629.6836610038563	2583.7843767464637	2595.7815259765507	2636.1571154720855	2595.4301432392526	2619.942877219297	2738.8182803945624	2581.3964880054095	2618.039030980159	2576.428635298981	2658.4150618969134	2593.034249976632
2575.3146201879294	2684.547265488017	2614.389602702824	2596.800213840447	2591.045522187596	2593.6324470192103	2595.406474061714	2553.499845965037	2598.0106292396363	2609.7210453395055	2591.23814604438	2620.183061592777	2588.67159882883	2598.2638766388077	2642.5792251275116	2585.8156945156393	2567.2200469135855	2591.800983690735	2628.7529031045633	2583.7843767464637	2595.7815259765507	2633.5193739632036	2595.4301432392526	2618.961843099647	2735.4638767617935	2581.3964880054095	2609.408716800334	2576.428635298981	2658.2080854761434	2593.034249976632
2575.3146201879294	2684.547265488017	2614.389602702824	2596.800213840447	2591.028931274843	2593.6324470192103	2595.406474061714	2553.499845965037	2598.0106292396363	2609.7210453395055	2591.160225207162	2616.494824620751	2588.67159882883	2597.750633498143	2642.5792251275116	2585.8156945156393	2567.2200469135855	2591.800983690735	2628.7529031045633	2583.7843767464637	2595.7815259765507	2625.955375777938	2595.4301432392526	2618.961843099647	2735.4638767617935	2581.3964880054095	2609.408716800334	2576.151652950764	2653.9883231975437	2593.034249976632
2575.3146201879294	2666.8374067436557	2614.389602702824	2587.4533411617517	2591.028931274843	2593.6324470192103	2595.406474061714	2551.562428197391	2597.734533761766	2609.7210453395055	2591.160225207162	2615.7841063977753	2588.67159882883	2596.8672862453072	2641.9953985476577	2585.8156945156393	2567.2200469135855	2591.800983690735	2628.7529031045633	2566.412951314353	2595.7815259765507	2620.292930381428	2590.517675097	2618.961843099647	2735.4638767617935	2581.3964880054095	2609.1300774590736	2575.9535485346582	2648.2346114584543	2593.034249976632
2575.3146201879294	2666.8374067436557	2614.07523059108	2587.4533411617517	2579.994608691335	2593.6324470192103	2595.406474061714	2551.562428197391	2597.734533761766	2609.7210453395055	2591.1143490176455	2615.7841063977753	2588.6062260926856	2596.8672862453072	2641.9953985476577	2585.8156945156393	2567.212349446623	2591.800983690735	2628.7529031045633	2566.412951314353	2595.7815259765507	2619.673570473514	2590.517675097	2598.3154752369974	2735.4638767617935	2581.3964880054095	2609.1300774590736	2575.9535485346582	2647.2805883995015	2593.034249976632
2575.3146201879294	2666.7900256692087	2610.2902784430858	2587.1966656246536	2579.994608691335	2589.7183174435686	2594.9991411955016	2551.562428197391	2597.6570034313036	2609.7210453395055	2591.1143490176455	2615.7841063977753	2588.6062260926856	2596.8672862453072	2641.9953985476577	2577.7854178542725	2566.549451275875	2591.800983690735	2628.71289397929	2566.412951314353	2595.5791677601674	2619.673570473514	2590.517675097	2597.913140114013	2735.4638767617935	2581.3964880054095	2609.1300774590736	2575.524426754856	2646.817899403043	2593.034249976632
2575.3146201879294	2666.7900256692087	2610.2902784430858	2587.014831229497	2579.994608691335	2589.6210578235073	2594.7475481124757	2551.5529408845377	2597.6570034313036	2609.7210453395055	2591.1143490176455	2615.7841063977753	2588.6062260926856	2596.8672862453072	2641.9953985476577	2577.7854178542725	2566.549451275875	2591.800983690735	2628.71289397929	2565.9615323868006	2595.5791677601674	2619.5226596144466	2589.9118524117507	2597.913140114013	2735.4638767617935	2581.3964880054095	2608.6382187343806	2575.524426754856	2646.817899403043	2593.034249976632
2575.3146201879294	2666.7900256692087	2610.2902784430858	2577.4065134968077	2579.9376052085217	2589.6210578235073	2594.7475481124757	2551.5529408845377	2597.6570034313036	2609.7210453395055	2591.1143490176455	2615.7841063977753	2587.5956931933188	2596.236951537428	2627.303878263718	2577.7854178542725	2566.549451275875	2591.800983690735	2628.71289397929	2565.9615323868006	2595.5791677601674	2619.4319188142854	2589.9118524117507	2597.913140114013	2734.850698770126	2581.3964880054095	2608.6382187343806	2560.1844631417985	2627.723976500335	2592.0241330737626
2575.3146201879294	2655.3243219171623	2610.2902784430858	2577.4065134968077	2576.8415149950883	2589.6210578235073	2594.7475481124757	2551.5529408845377	2597.6570034313036	2609.7210453395055	2591.1143490176455	2615.518657588695	2587.5956931933188	2596.236951537428	2627.303878263718	2577.7342741208845	2560.068119581682	2582.0676105445173	2624.899934886802	2565.9615323868006	2595.5791677601674	2616.580012643227	2589.9118524117507	2597.913140114013	2734.850698770126	2581.086401407239	2608.6382187343806	2560.1844631417985	2627.723976500335	2592.0241330737626
2575.3146201879294	2655.3243219171623	2610.2902784430858	2577.4065134968077	2576.8415149950883	2589.506707531474	2594.7475481124757	2550.8280158310818	2596.446096323624	2604.051754142679	2591.1143490176455	2615.227906967912	2587.5956931933188	2596.236951537428	2627.303878263718	2577.7342741208845	2560.030642831015	2581.623424912338	2624.899934886802	2565.9615323868006	2594.695432226715	2616.580012643227	2589.9118524117507	2597.913140114013	2734.850698770126	2581.086401407239	2608.6382187343806	2560.101598031217	2627.723976500335	2592.0241330737626
2575.3146201879294	2655.3243219171623	2606.2579638863117	2577.4065134968077	2576.8415149950883	2589.506707531474	2593.490260585432	2550.8280158310818	2596.446096323624	2583.1787366266944	2591.1126127321722	2603.6822041220544	2580.4932798502987	2596.236951537428	2627.303878263718	2564.976660306327	2558.4231679384848	2581.605208118978	2613.3509725971894	2564.787566221987	2585.4746160880386	2613.1123408975245	2589.8334204894995	2597.913140114013	2734.850698770126	2580.482664376523	2608.1661385606103	2559.2564116275767	2627.723976500335	2592.0241330737626
2575.3146201879294	2653.383951709508	2606.2579638863117	2577.4065134968077	2576.8415149950883	2589.506707531474	2580.0481786547175	2550.7181504784144	2596.446096323624	2582.7718919729805	2591.1126127321722	2603.6822041220544	2580.4932798502987	2594.977972866021	2625.4159823842315	2559.4047085644806	2558.4231679384848	2581.605208118978	2613.3509725971894	2564.787566221987	2585.4746160880386	2613.1123408975245	2589.8334204894995	2597.893689168865	2734.850698770126	2572.3349060687397	2590.8389397421956	2559.2564116275767	2627.723976500335	2592.0241330737626
2575.3146201879294	2653.042455244493	2603.938258611807	2577.4065134968077	2567.033820411298	2589.506707531474	2576.758818440505	2550.7181504784144	2596.2643151644206	2582.3931019211527	2577.3912361458733	2603.6822041220544	2580.4932798502987	2594.977972866021	2620.755664690946	2559.4047085644806	2558.037206205135	2581.605208118978	2610.1224401113573	2564.787566221987	2585.4746160880386	2613.1123408975245	2589.8334204894995	2597.355541187098	2734.850698770126	2572.3349060687397	2590.8389397421956	2558.864682795208	2627.723976500335	2592.0241330737626
2575.119642082946	2653.042455244493	2582.8676034956075	2577.025375197082	2567.033820411298	2589.506707531474	2576.758818440505	2550.115471995923	2596.2643151644206	2579.0969562941727	2574.1935683342604	2597.284194374285	2580.4932798502987	2594.4665167351445	2620.755664690946	2559.4047085644806	2558.037206205135	2581.605208118978	2605.3315567557424	2564.787566221987	2585.4746160880386	2613.02727269421	2589.8334204894995	2597.1984133665387	2734.850698770126	2572.3349060687397	2590.8389397421956	2558.864682795208	2627.723976500335	2592.0241330737626
2574.9575715712645	2653.042455244493	2582.8094436512106	2574.915491938734	2567.033820411298	2589.506707531474	2576.758818440505	2549.9492932824346	2596.2643151644206	2579.0969562941727	2574.1935683342604	2597.284194374285	2576.5919396187264	2592.5349456160384	2620.755664690946	2559.4047085644806	2557.7210548887047	2581.605208118978	2605.3315567557424	2564.787566221987	2585.4746160880386	2613.02727269421	2589.8334204894995	2597.1984133665387	2721.7724079466916	2572.2871207392354	2589.7935844514977	2558.7804735422724	2625.304607421474	2591.3212216929987
2573.426942680394	2653.042455244493	2582.292869978708	2574.915491938734	2567.0019038555365	2589.506707531474	2576.758818440505	2549.9492932824346	2596.2643151644206	2579.0969562941727	2572.2577476229253	2597.284194374285	2573.544747766088	2592.5349456160384	2620.755664690946	2559.4047085644806	2557.7210548887047	2580.619955503047	2605.3315567557424	2559.9782820965524	2579.3633068469962	2613.0255727994286	2589.723328048588	2591.837508014492	2717.4112873805843	2572.2871207392354	2589.7935844514977	2558.7804735422724	2625.304607421474	2591.3212216929987
2572.9049108260983	2652.629916567405	2582.292869978708	2574.2656988327108	2567.0019038555365	2589.506707531474	2576.758818440505	2549.9463250390563	2596.2643151644206	2578.011183838267	2572.027077592583	2597.284194374285	2572.870628787074	2592.5349456160384	2620.755664690946	2559.4047085644806	2557.7210548887047	2578.467696828447	2597.263752494034	2559.2714325844863	2579.3633068469962	2613.0255727994286	2589.723328048588	2586.152880823313	2717.4112873805843	2572.231825589993	2589.7935844514977	2558.7804735422724	2625.245033058887	2591.3212216929987
2572.9049108260983	2651.5486752845045	2582.292869978708	2574.2656988327108	2567.0019038555365	2589.506707531474	2576.758818440505	2549.9463250390563	2595.2880325565725	2577.7137197184206	2571.9801536246277	2591.2924525372327	2572.870628787074	2592.5349456160384	2620.755664690946	2559.4047085644806	2557.7210548887047	2578.467696828447	2597.263752494034	2559.2714325844863	2579.3633068469962	2613.0255727994286	2588.411272280813	2586.152880823313	2717.4112873805843	2572.0675795359666	2589.7935844514977	2550.924002909737	2624.816306783642	2590.699467352737
2572.738026550678	2651.5486752845045	2582.292869978708	2574.2656988327108	2567.0019038555365	2589.4925031802777	2576.758818440505	2549.9463250390563	2595.2880325565725	2577.7137197184206	2571.9801536246277	2591.049065067152	2572.870628787074	2592.5349456160384	2619.9506680324002	2559.4047085644806	2557.7210548887047	2578.467696828447	2597.263752494034	2559.2714325844863	2579.3633068469962	2613.0255727994286	2588.411272280813	2586.152880823313	2707.9430769054516	2571.8488233946964	2589.7935844514977	2549.9202558744505	2624.816306783642	2590.265207077966
2572.738026550678	2651.5013024343207	2582.292869978708	2574.2656988327108	2567.0019038555365	2589.4925031802777	2576.758818440505	2549.9463250390563	2594.97801825773	2577.6772033408706	2571.9801536246277	2591.049065067152	2572.870628787074	2592.0599307521748	2617.5696441558507	2559.4047085644806	2557.7210548887047	2578.0883157497647	2597.263752494034	2559.2714325844863	2579.3633068469962	2613.0255727994286	2588.411272280813	2586.152880823313	2707.9430769054516	2571.8488233946964	2589.7935844514977	2549.9202558744505	2624.816306783642	2590.265207077966
2569.4876360049625	2646.8226397476483	2582.292869978708	2574.2656988327108	2567.0019038555365	2589.4925031802777	2576.144432188955	2549.9463250390563	2594.97801825773	2575.046006484673	2571.9801536246277	2589.1837301082023	2572.402272579991	2591.3909460548784	2617.5696441558507	2559.1191473744343	2557.69953336313	2578.0883157497647	2597.263752494034	2559.2714325844863	2579.1076007659954	2603.0557337561017	2588.411272280813	2586.152880823313	2707.9430769054516	2571.8488233946964	2589.7935844514977	2549.9202558744505	2624.629263616617	2583.754337190205
2564.862124795016	2645.209605345159	2582.292869978708	2574.009068887949	2566.580492941302	2589.4925031802777	2576.144432188955	2549.9463250390563	2594.97801825773	2575.046006484673	2571.7672340830036	2589.1837301082023	2572.402272579991	2591.2940529500183	2617.5696441558507	2558.702621055789	2557.69953336313	2578.0883157497647	2597.244868388456	2559.2714325844863	2579.1076007659954	2603.0557337561017	2588.356804231034	2586.152880823313	2707.9430769054516	2571.7425953930597	2589.7935844514977	2549.9202558744505	2622.495476198933	2583.5807976083697
2564.4813481940646	2645.209605345159	2582.292869978708	2574.009068887949	2566.580492941302	2589.4925031802777	2576.144432188955	2549.9463250390563	2585.772279909038	2574.772995054768	2571.7672340830036	2589.1837301082023	2572.402272579991	2567.484208252634	2617.5696441558507	2558.702621055789	2557.024912857403	2578.0883157497647	2597.244868388456	2559.2714325844863	2575.1222669408494	2603.0557337561017	2588.356804231034	2586.152880823313	2707.9430769054516	2571.7425953930597	2589.47894524564	2549.629991850268	2611.163903517486	2583.322807070339
2564.4813481940646	2625.551697687924	2582.292869978708	2573.743864739454	2565.604570301609	2589.4925031802777	2576.1094909430894	2549.9463250390563	2582.2088772335205	2574.772995054768	2571.6624834522668	2589.1837301082023	2572.402272579991	2567.484208252634	2617.5696441558507	2558.42707615011	2556.7346484493833	2577.7988436360183	2596.9419751792084	2559.2714325844863	2575.1222669408494	2602.5809104608634	2588.0571932188413	2585.3294143334865	2707.9430769054516	2571.7425953930597	2589.410919206639	2549.629991850268	2610.986551508269	2583.322807070339
2564.4813481940646	2625.551697687924	2582.292869978708	2573.743864739454	2565.604570301609	2588.6299882463527	2576.1094909430894	2549.9463250390563	2581.6872319134154	2574.6796520541684	2571.6624834522668	2589.1837301082023	2572.402272579991	2567.484208252634	2617.484732582707	2558.42707615011	2547.5868093312797	2571.3598004332625	2596.9419751792084	2559.2714325844863	2575.1222669408494	2602.5809104608634	2588.0571932188413	2585.022881865236	2691.447767839289	2571.4230839501874	2588.92009465981	2549.629991850268	2607.2166416627015	2583.309771802401
2564.4813481940646	2625.551697687924	2582.292869978708	2573.743864739454	2565.604570301609	2587.3443800425916	2575.894928139143	2549.6113051608572	2581.596747253659	2574.2357820431575	2570.7639537665145	2589.1837301082023	2572.402272579991	2567.484208252634	2617.484732582707	2558.42707615011	2547.5868093312797	2571.3598004332625	2596.9419751792084	2559.2714325844863	2575.1222669408494	2602.5809104608634	2588.0571932188413	2585.022881865236	2691.447767839289	2571.4230839501874	2588.827825055114	2549.629991850268	2607.2166416627015	2583.309771802401
2564.4813481940646	2625.551697687924	2582.2448006139425	2573.743864739454	2565.604570301609	2587.3443800425916	2572.225755318693	2549.6113051608572	2581.596747253659	2574.2357820431575	2570.7639537665145	2589.1837301082023	2572.402272579991	2567.484208252634	2617.484732582707	2558.42707615011	2547.5868093312797	2571.32531589813	2596.9198341274723	2559.2714325844863	2575.1222669408494	2602.5809104608634	2588.0571932188413	2585.022881865236	2680.492543123761	2571.4230839501874	2588.827825055114	2549.629991850268	2607.2166416627015	2583.309771802401
2564.4813481940646	2625.551697687924	2582.2448006139425	2573.743864739454	2565.604570301609	2587.3443800425916	2572.225755318693	2549.1240026910746	2581.596747253659	2574.2357820431575	2570.6208048305143	2589.1837301082023	2572.402272579991	2564.3390582007755	2616.355828743082	2558.3517583057114	2547.5868093312797	2566.0027220348543	2596.4917654950823	2556.2153443890143	2575.1222669408494	2602.5809104608634	2588.0571932188413	2585.022881865236	2680.492543123761	2571.4230839501874	2588.827825055114	2549.6243308308185	2606.8794030949202	2583.309771802401
2564.331665653754	2625.459208467692	2578.712396909951	2573.743864739454	2563.797420947225	2586.993157785628	2570.6951078682505	2549.1240026910746	2581.596747253659	2573.5661901179683	2570.6208048305143	2589.1837301082023	2572.402272579991	2564.3108586114486	2616.355828743082	2558.3517583057114	2547.2791613167465	2566.0027220348543	2596.4917654950823	2555.7205769851957	2574.963921730381	2602.5809104608634	2588.0571932188413	2585.022881865236	2680.492543123761	2563.6901287928995	2588.827825055114	2549.6243308308185	2604.5799203850056	2583.309771802401
2564.331665653754	2625.3834785221698	2578.712396909951	2573.743864739454	2563.797420947225	2586.993157785628	2563.2218256941183	2549.1240026910746	2581.596747253659	2573.2819678067303	2570.6208048305143	2589.1837301082023	2572.402272579991	2564.3108586114486	2616.110638491231	2558.3517583057114	2547.2052886648034	2562.7172131689895	2596.417603736601	2555.7205769851957	2550.780883631544	2602.5809104608634	2588.0571932188413	2585.022881865236	2680.1475920813496	2563.6901287928995	2588.827825055114	2549.6200389286723	2604.342784750855	2583.309771802401
2564.331665653754	2625.3834785221698	2578.1438305424426	2573.743864739454	2563.797420947225	2586.993157785628	2563.2218256941183	2548.8671838027512	2581.596747253659	2573.2022442080315	2570.6208048305143	2589.1837301082023	2572.402272579991	2564.3108586114486	2616.110638491231	2557.3714731096784	2546.371154915755	2562.7172131689895	2596.417603736601	2555.7205769851957	2550.780883631544	2602.5809104608634	2582.583977288248	2585.022881865236	2679.2224377545713	2563.6901287928995	2588.827825055114	2549.526247200075	2604.1327443315868	2583.309771802401
2560.241522198907	2625.3125988455517	2576.650655419343	2573.743864739454	2560.691881976844	2586.993157785628	2562.496020944958	2548.8671838027512	2572.6330504599673	2572.8633437589506	2569.983517316171	2588.273994962731	2572.402272579991	2562.4347724139952	2616.110638491231	2557.3714731096784	2546.371154915755	2562.7172131689895	2596.417603736601	2555.7205769851957	2550.780883631544	2595.8459235495675	2582.583977288248	2585.022881865236	2679.2224377545713	2563.6901287928995	2588.827825055114	2549.526247200075	2604.1327443315868	2574.5642634018145
2560.241522198907	2621.680318574604	2567.2283464177317	2573.5166500549135	2560.4408917794344	2586.993157785628	2562.496020944958	2548.685864420343	2572.6330504599673	2569.979930904079	2569.913206789909	2587.7193204290825	2572.0629082229416	2562.4347724139952	2615.7266781986996	2557.3714731096784	2546.371154915755	2560.140027324402	2596.417603736601	2555.7117621486946	2550.780883631544	2595.8459235495675	2572.9405141617026	2584.6667147908765	2672.7527499646376	2559.8867698903196	2588.827825055114	2545.7166668363825	2603.844101792834	2574.5480433241432
2554.518798347336	2618.712391153544	2567.2283464177317	2564.9408200229095	2559.932256421819	2586.993157785628	2562.496020944958	2548.5507351678593	2572.6330504599673	2569.979930904079	2569.913206789909	2587.070933171229	2572.0629082229416	2562.4347724139952	2615.7266781986996	2557.1467691203334	2546.371154915755	2560.088120930991	2596.417603736601	2548.6048146209487	2550.780883631544	2595.8459235495675	2572.287601949199	2576.7057417143383	2672.7527499646376	2559.8867698903196	2588.827825055114	2545.1795896734475	2603.844101792834	2574.4936994914024
2554.518798347336	2618.712391153544	2564.3827669315906	2564.6050076378506	2559.0526159297165	2586.993157785628	2557.182556852252	2542.7747347781706	2572.6330504599673	2569.979930904079	2569.913206789909	2587.070933171229	2572.0629082229416	2562.4347724139952	2614.606323589117	2557.1467691203334	2546.371154915755	2560.088120930991	2596.0155140174293	2548.4638157857053	2550.780883631544	2590.9166295775685	2565.705026705104	2576.7057417143383	2672.6801491818396	2559.8867698903196	2588.827825055114	2545.1795896734475	2600.767193912192	2574.4936994914024
2554.518798347336	2618.712391153544	2564.3827669315906	2564.6050076378506	2559.0526159297165	2581.607408691785	2556.7105559570678	2542.7747347781706	2572.6330504599673	2565.9887147800864	2569.852236730057	2586.2092703712133	2572.0629082229416	2557.386114886973	2613.898154008719	2557.075969954945	2546.283319297238	2559.689990313909	2596.0155140174293	2548.4638157857053	2550.780883631544	2590.9166295775685	2565.705026705104	2574.7150066901836	2670.8886658896636	2559.8867698903196	2575.918196662048	2545.104595316679	2597.2685288633356	2574.4936994914024
2554.518798347336	2618.712391153544	2564.3827669315906	2564.6050076378506	2559.0526159297165	2581.607408691785	2555.9202286122854	2542.7747347781706	2572.6330504599673	2565.9887147800864	2569.852236730057	2582.352851835812	2572.0629082229416	2557.386114886973	2611.2876028171886	2554.896216965628	2546.283319297238	2559.689990313909	2596.0155140174293	2548.2963640338794	2550.4204322625915	2585.897649203673	2565.682443821249	2574.7150066901836	2670.8886658896636	2558.186577710882	2575.6873032832245	2545.104595316679	2597.2685288633356	2574.3545697148616
2554.518798347336	2618.712391153544	2564.3827669315906	2564.6050076378506	2559.0526159297165	2578.126958282177	2555.9202286122854	2538.542961379436	2572.2274109454665	2565.7159157120673	2569.852236730057	2577.4587361248014	2572.0629082229416	2557.386114886973	2611.2876028171886	2554.1039681536295	2546.283319297238	2559.2525666633383	2596.0155140174293	2548.2866334206783	2550.4204322625915	2585.897649203673	2565.682443821249	2574.4207792997904	2665.3982020214416	2558.186577710882	2575.6873032832245	2545.104595316679	2597.2685288633356	2574.3545697148616
2554.445266926346	2618.712391153544	2564.3827669315906	2564.395559258756	2558.9591374179963	2578.126958282177	2555.9202286122854	2538.5184627909357	2572.179467765155	2565.7159157120673	2569.852236730057	2577.4587361248014	2571.584404042602	2557.386114886973	2611.2876028171886	2552.0717657960636	2546.2375690648178	2559.1936424964215	2595.96097923216	2545.1914982255944	2550.4204322625915	2585.897649203673	2565.5494387986337	2574.4207792997904	2665.3982020214416	2558.186577710882	2575.6873032832245	2541.9333683830037	2597.2685288633356	2574.3545697148616
2554.445266926346	2618.712391153544	2564.1720706799256	2564.395559258756	2558.9591374179963	2578.126958282177	2555.9202286122854	2538.5184627909357	2572.179467765155	2565.6606224018324	2569.852236730057	2577.4587361248014	2571.584404042602	2555.3286759376547	2611.2876028171886	2552.046475730712	2546.2375690648178	2556.9554508493175	2589.6747643512026	2545.1914982255944	2550.4204322625915	2585.897649203673	2565.5494387986337	2574.4207792997904	2665.3982020214416	2558.186577710882	2575.6873032832245	2541.9333683830037	2597.2685288633356	2574.3545697148616
2554.445266926346	2618.712391153544	2564.1720706799256	2564.395559258756	2554.234388764216	2571.6293562160813	2555.7519489865117	2537.6554917897956	2572.179467765155	2565.6606224018324	2560.295536072904	2577.4587361248014	2571.584404042602	2555.3286759376547	2610.7756119518544	2547.008468198661	2546.2058238452355	2556.9554508493175	2589.453382793032	2545.1914982255944	2550.4204322625915	2585.897649203673	2565.5494387986337	2574.02446186023	2665.3982020214416	2558.0224386137997	2575.6873032832245	2541.9333683830037	2597.2685288633356	2574.3545697148616
2554.147603660764	2618.5404580760546	2564.1720706799256	2564.395559258756	2554.234388764216	2571.6293562160813	2555.7519489865117	2537.5440501595494	2572.179467765155	2565.4382146450166	2560.295536072904	2573.8504591341616	2571.584404042602	2555.3286759376547	2610.7756119518544	2546.922879070115	2546.1694133503374	2556.9554508493175	2589.453382793032	2545.1914982255944	2550.4204322625915	2580.3791497868547	2565.5068814206543	2574.02446186023	2665.3982020214416	2558.0224386137997	2575.6873032832245	2541.9333683830037	2597.2685288633356	2571.126349190147
2554.147603660764	2618.5404580760546	2564.1720706799256	2564.0481004646417	2554.0763298613037	2571.45484201191	2555.7519489865117	2537.38058654636	2572.179467765155	2565.198927736039	2560.295536072904	2573.8504591341616	2571.584404042602	2555.3286759376547	2610.7756119518544	2546.922879070115	2546.0017206170696	2556.7927112220323	2589.453382793032	2545.0678218879775	2550.4204322625915	2580.3791497868547	2565.5068814206543	2574.02446186023	2664.2757724842554	2558.0224386137997	2575.6873032832245	2541.836140600114	2597.2685288633356	2571.126349190147
2554.147603660764	2618.5404580760546	2563.944604492539	2563.627016281968	2554.0763298613037	2559.9431487366164	2555.7519489865117	2537.38058654636	2572.179467765155	2565.198927736039	2560.295536072904	2573.775251727584	2571.4287487600695	2555.3286759376547	2610.7756119518544	2546.922879070115	2546.0017206170696	2556.7927112220323	2589.453382793032	2545.0678218879775	2550.420013279138	2580.3791497868547	2565.418309219518	2574.02446186023	2664.2757724842554	2557.923137409155	2575.6178933298493	2541.836140600114	2597.245775877732	2562.7811625173363
2554.147603660764	2618.5404580760546	2563.944604492539	2563.627016281968	2553.6977971801343	2559.9431487366164	2553.786417414808	2537.38058654636	2572.179467765155	2565.198927736039	2560.295536072904	2573.775251727584	2571.4287487600695	2555.3286759376547	2610.5890569941616	2546.0236183480074	2545.9784540982373	2556.7927112220323	2584.179584769795	2544.8829321200847	2550.420013279138	2580.3791497868547	2565.418309219518	2574.02446186023	2664.2757724842554	2557.923137409155	2575.6178933298493	2541.795854899647	2596.633895835379	2562.7811625173363
2554.147603660764	2604.441844433815	2563.944604492539	2562.242363123188	2553.63463984756	2559.9431487366164	2553.786417414808	2537.38058654636	2572.179467765155	2565.198927736039	2558.328925714772	2573.775251727584	2571.4287487600695	2555.3286759376547	2610.5890569941616	2546.0236183480074	2545.9784540982373	2556.7927112220323	2583.943603371308	2544.8438868230987	2547.257715082738	2580.3791497868547	2565.365861282135	2574.02446186023	2664.2757724842554	2557.63803886112	2575.6178933298493	2541.219713180532	2596.633895835379	2562.732762172524
2554.147603660764	2604.441844433815	2563.944604492539	2562.242363123188	2553.4801042745894	2559.9431487366164	2553.786417414808	2537.38058654636	2572.179467765155	2565.198927736039	2558.202592980948	2573.4525869227755	2571.4287487600695	2555.3286759376547	2610.5890569941616	2546.0236183480074	2545.723777916426	2556.7927112220323	2583.943603371308	2542.175217325891	2547.257715082738	2579.1171006504364	2554.4220376891503	2573.803825974515	2647.865067888619	2557.63803886112	2575.6178933298493	2541.219713180532	2590.476290727961	2562.732762172524
2554.147603660764	2604.441844433815	2563.944604492539	2562.175136164846	2542.3720772860192	2559.9431487366164	2553.786417414808	2537.38058654636	2572.179467765155	2565.198927736039	2558.202592980948	2573.4525869227755	2571.208231904011	2555.3286759376547	2609.8502770647424	2545.988233450531	2545.7003726965004	2553.4233490371244	2583.943603371308	2542.175217325891	2547.257715082738	2572.60464603554	2554.4220376891503	2573.578782271725	2647.865067888619	2557.63803886112	2575.6178933298493	2541.1272840852657	2590.476290727961	2562.732762172524
2553.8738623986555	2604.441844433815	2563.944604492539	2562.175136164846	2541.956938803013	2559.8089557928884	2553.7247487639024	2537.38058654636	2572.1457125928746	2565.198927736039	2554.4551548148042	2573.3425564093427	2571.208231904011	2555.0555840404004	2609.8502770647424	2545.988233450531	2545.7003726965004	2552.9759424461463	2583.943603371308	2542.175217325891	2547.257715082738	2572.60464603554	2554.4220376891503	2573.578782271725	2647.865067888619	2557.63803886112	2571.3624658244435	2541.1272840852657	2589.21902432036	2562.5351473891005
2553.5309996795063	2603.912384401514	2563.787083298433	2562.175136164846	2541.956938803013	2559.8089557928884	2553.7247487639024	2537.38058654636	2572.1457125928746	2565.198927736039	2554.4551548148042	2573.3425564093427	2571.208231904011	2553.3199147236637	2607.9684255443403	2545.988233450531	2540.387591788451	2552.9759424461463	2583.943603371308	2542.175217325891	2547.257715082738	2572.60464603554	2554.4220376891503	2573.578782271725	2647.865067888619	2557.2937622236304	2571.3624658244435	2541.019545113473	2589.125549740671	2562.5351473891005
2553.5309996795063	2603.912384401514	2563.787083298433	2562.048923975564	2541.956938803013	2559.8089557928884	2551.2172452662107	2537.38058654636	2572.1457125928746	2561.2246853862753	2554.4551548148042	2573.3425564093427	2552.2456691751618	2553.3199147236637	2592.2148221368916	2545.903005003188	2540.037038656271	2552.9759424461463	2581.813058187071	2542.175217325891	2545.337686566014	2566.3978049773996	2554.4220376891503	2573.578782271725	2647.865067888619	2557.2937622236304	2571.3624658244435	2541.019545113473	2589.125549740671	2562.5351473891005
2553.5309996795063	2601.70879597596	2563.787083298433	2554.7275363135077	2541.956938803013	2559.8089557928884	2551.2172452662107	2537.38058654636	2572.1457125928746	2561.2246853862753	2552.333116322913	2573.3425564093427	2552.2456691751618	2552.8262028214504	2592.2148221368916	2545.903005003188	2540.037038656271	2551.852606934391	2581.813058187071	2542.175217325891	2545.337686566014	2566.3978049773996	2554.4220376891503	2573.578782271725	2647.865067888619	2556.650699260569	2571.309097524187	2541.019545113473	2581.4201048436857	2562.5351473891005
2553.5309996795063	2601.70879597596	2563.787083298433	2554.7275363135077	2541.8096724526895	2559.8089557928884	2551.2172452662107	2537.38058654636	2572.1457125928746	2561.2246853862753	2552.333116322913	2573.3425564093427	2552.0591757759425	2552.450503907046	2592.2148221368916	2545.903005003188	2540.037038656271	2551.788239154854	2581.813058187071	2542.175217325891	2545.337686566014	2566.3978049773996	2554.4220376891503	2573.4043976954563	2647.865067888619	2556.5335563089125	2571.309097524187	2541.019545113473	2581.4201048436857	2562.5351473891005
2553.1579783415045	2601.70879597596	2563.787083298433	2554.6286614750843	2541.8096724526895	2559.8089557928884	2551.2172452662107	2537.38058654636	2571.186503607528	2560.814029844246	2552.333116322913	2573.3425564093427	2552.0386942203504	2552.450503907046	2592.2148221368916	2544.068620269691	2536.4934102605475	2551.3584319348092	2581.019029310532	2542.175217325891	2544.564807008485	2566.3978049773996	2554.4220376891503	2571.3124250995925	2647.865067888619	2550.9213278265042	2571.309097524187	2541.019545113473	2581.009872355146	2562.5351473891005
2553.1579783415045	2601.392933548096	2563.787083298433	2553.8836025998344	2541.8096724526895	2557.82838650815	2551.2172452662107	2537.38058654636	2571.186503607528	2560.814029844246	2552.333116322913	2573.3425564093427	2552.0386942203504	2552.250092606328	2592.2148221368916	2543.974086680621	2536.4127520583297	2551.3584319348092	2581.019029310532	2542.119532659519	2542.709188082215	2566.3978049773996	2554.4220376891503	2570.810797450557	2647.748627530228	2550.9213278265042	2571.309097524187	2539.879318900275	2581.009872355146	2562.5351473891005
2553.100416646696	2586.811714583623	2563.787083298433	2553.8836025998344	2539.190299399313	2557.82838650815	2551.2172452662107	2533.2933508531046	2571.186503607528	2560.814029844246	2551.9761958572917	2573.3425564093427	2548.1380585397096	2552.2277923811316	2592.2148221368916	2543.974086680621	2536.4127520583297	2551.3584319348092	2581.019029310532	2542.119532659519	2542.709188082215	2562.730757313427	2554.4220376891503	2570.684552705823	2647.748627530228	2550.9213278265042	2571.309097524187	2538.24632320804	2578.8605004990604	2561.124944317208
2552.4162315362987	2584.930183409564	2563.787083298433	2553.642329651682	2539.190299399313	2557.82838650815	2551.2172452662107	2533.2933508531046	2571.186503607528	2560.814029844246	2550.9468005345507	2573.3425564093427	2548.1380585397096	2552.2277923811316	2592.2148221368916	2543.974086680621	2536.4127520583297	2551.3584319348092	2581.019029310532	2542.119532659519	2542.709188082215	2562.730757313427	2554.4220376891503	2570.684552705823	2647.1548432757295	2550.9213278265042	2570.73711141468	2538.24632320804	2578.8605004990604	2548.9892609655158
2552.4162315362987	2584.3191269019194	2563.323331417942	2553.568100372904	2539.190299399313	2557.82838650815	2551.2172452662107	2533.2933508531046	2554.4731241578866	2555.339335786596	2550.9468005345507	2573.3425564093427	2542.847904181315	2552.2277923811316	2592.2148221368916	2543.974086680621	2530.575275301219	2550.0435871553514	2577.766550476487	2542.119532659519	2542.709188082215	2562.032887740175	2554.4220376891503	2570.684552705823	2647.1548432757295	2550.8383857497556	2570.73711141468	2538.2394906290733	2578.8605004990604	2548.9892609655158
2552.4162315362987	2584.3191269019194	2563.323331417942	2553.567518766553	2539.190299399313	2557.82838650815	2551.2172452662107	2533.2933508531046	2549.6284667335	2555.339335786596	2550.9468005345507	2573.2378452247603	2542.847904181315	2552.115521179006	2592.2148221368916	2543.974086680621	2530.3646338642607	2550.0435871553514	2577.766550476487	2542.119532659519	2542.709188082215	2557.776617343684	2554.4220376891503	2570.684552705823	2646.350440324356	2550.8383857497556	2559.302890252463	2538.2394906290733	2578.8605004990604	2548.9892609655158
2552.4162315362987	2584.3191269019194	2563.323331417942	2553.567518766553	2539.190299399313	2557.754967250339	2551.2172452662107	2533.2933508531046	2549.6284667335	2555.339335786596	2550.803064133091	2572.718634781094	2542.847904181315	2552.115521179006	2591.9518714518067	2543.974086680621	2530.3646338642607	2550.0435871553514	2577.766550476487	2542.119532659519	2542.6333474105827	2557.406584838066	2554.4220376891503	2570.684552705823	2646.350440324356	2542.6735888205017	2556.865968625766	2538.2394906290733	2568.9859413652007	2548.9892609655158
2552.4105329390572	2584.3191269019194	2563.323331417942	2553.567518766553	2539.190299399313	2557.754967250339	2551.2172452662107	2533.133233337553	2549.6284667335	2553.631774857187	2548.770108501454	2571.1577246101433	2542.847904181315	2552.115521179006	2591.6964558648365	2543.569006721378	2530.3646338642607	2550.0435871553514	2577.6450890315755	2541.9257262155975	2542.6333474105827	2557.406584838066	2552.8884422591973	2570.684552705823	2645.7795523548475	2542.6709020402172	2556.865968625766	2538.2394906290733	2568.9859413652007	2548.9892609655158
2552.4105329390572	2583.8740847978074	2563.207672988892	2553.567518766553	2539.190299399313	2557.509693995958	2551.2172452662107	2533.133233337553	2549.6284667335	2553.631774857187	2544.6525514712284	2571.1577246101433	2542.847904181315	2542.9883706413225	2591.6964558648365	2543.569006721378	2530.3646338642607	2550.0435871553514	2577.6450890315755	2541.662711331117	2540.8182730941994	2556.915874872994	2552.8884422591973	2570.684552705823	2645.7795523548475	2542.6709020402172	2556.865968625766	2538.2394906290733	2568.9859413652007	2548.9892609655158
2552.4105329390572	2583.8740847978074	2563.207672988892	2553.3231240927	2538.9659163075635	2557.509693995958	2551.190440513457	2533.133233337553	2549.6284667335	2553.631774857187	2544.6525514712284	2571.1577246101433	2542.847904181315	2542.9883706413225	2591.6964558648365	2543.5328899830074	2530.3646338642607	2549.851700194561	2577.6450890315755	2541.662711331117	2540.8182730941994	2556.6608681284474	2552.6448816894736	2570.684552705823	2645.6968441822237	2542.6709020402172	2556.865968625766	2537.5339959726284	2568.9859413652007	2548.9892609655158
2552.4105329390572	2583.8740847978074	2563.207672988892	2553.3231240927	2538.857429807153	2557.509693995958	2551.190440513457	2533.133233337553	2549.6284667335	2553.561051449124	2544.447525454569	2571.1577246101433	2542.847904181315	2542.9883706413225	2591.6964558648365	2543.5328899830074	2530.236821606569	2549.3249472972584	2570.4366022863524	2541.662711331117	2540.8182730941994	2556.6215195664427	2552.6448816894736	2570.684552705823	2644.912979185294	2542.6709020402172	2556.865968625766	2537.5339959726284	2568.9859413652007	2548.9811056552435
2552.34064532759	2583.8740847978074	2563.0912807329287	2553.3231240927	2538.857429807153	2557.509693995958	2551.190440513457	2533.133233337553	2549.6284667335	2553.561051449124	2544.447525454569	2571.0576045037756	2542.847904181315	2542.9883706413225	2586.5666070168086	2543.5328899830074	2530.236821606569	2546.577123949081	2570.3103767087755	2541.579537247369	2540.8182730941994	2556.6215195664427	2549.515654778872	2570.684552705823	2644.912979185294	2542.4909449141614	2556.865968625766	2535.4108024297757	2568.9859413652007	2548.9811056552435
2552.34064532759	2583.8740847978074	2563.0912807329287	2553.3231240927	2538.857429807153	2557.4704603482955	2551.190440513457	2533.133233337553	2549.6284667335	2553.406759453473	2544.447525454569	2570.8088589886306	2542.7647932183745	2542.8860996845588	2586.5666070168086	2543.5328899830074	2528.9374897335074	2546.428161095228	2570.3103767087755	2541.579537247369	2540.8182730941994	2556.6215195664427	2549.515654778872	2570.684552705823	2633.0651107857107	2542.4909449141614	2556.865968625766	2535.4108024297757	2568.9859413652007	2548.886522072036
2552.34064532759	2583.8740847978074	2563.0912807329287	2553.095824406684	2538.857429807153	2557.4704603482955	2551.190440513457	2531.3249175475307	2549.6284667335	2553.406759453473	2544.447525454569	2570.618352294383	2542.7647932183745	2542.8860996845588	2586.5666070168086	2543.5328899830074	2528.9374897335074	2546.1603826187197	2570.3103767087755	2541.579537247369	2540.8182730941994	2549.6956240127683	2549.3267378652745	2568.0715358354946	2632.809734360874	2542.4909449141614	2556.865968625766	2535.4108024297757	2568.942259636271	2548.886522072036
2552.0588136236315	2583.6796299184116	2563.0912807329287	2553.095824406684	2538.857429807153	2557.1749103211428	2551.163871062539	2531.3249175475307	2549.5339911482647	2553.406759453473	2544.447525454569	2570.618352294383	2542.5340070811358	2542.688276465023	2586.5666070168086	2543.5328899830074	2528.9374897335074	2546.1603826187197	2570.3103767087755	2537.7011334435606	2540.8182730941994	2549.6956240127683	2549.123865323709	2568.0715358354946	2632.809734360874	2542.4909449141614	2556.865968625766	2535.4108024297757	2568.942259636271	2548.709857708174
2552.0588136236315	2583.6796299184116	2559.29430958301	2551.1052651831164	2538.857429807153	2557.1749103211428	2549.680961394162	2531.3249175475307	2549.5339911482647	2553.406759453473	2544.447525454569	2570.618352294383	2542.5340070811358	2542.688276465023	2582.7586517084164	2543.5328899830074	2528.9374897335074	2546.1603826187197	2570.3103767087755	2537.6188378847037	2540.8182730941994	2549.6956240127683	2549.123865323709	2568.0715358354946	2632.809734360874	2542.2079617668314	2556.865968625766	2535.4108024297757	2568.9126458432665	2548.709857708174
2552.0588136236315	2583.6796299184116	2558.0324662739663	2551.1052651831164	2538.823599021928	2550.979859797432	2549.680961394162	2531.3249175475307	2549.5339911482647	2553.406759453473	2544.447525454569	2570.618352294383	2542.5340070811358	2542.688276465023	2582.7586517084164	2543.474154371516	2528.9374897335074	2545.0895641107927	2570.3103767087755	2537.0558834508106	2540.8182730941994	2549.6956240127683	2547.765903204018	2565.624543588898	2632.809734360874	2542.2079617668314	2556.865968625766	2535.2966720652303	2568.9126458432665	2547.856590445694
2551.277116318116	2583.3782782609997	2552.236984432385	2551.1052651831164	2538.823599021928	2550.979859797432	2549.1638624198818	2531.3249175475307	2549.5339911482647	2553.406759453473	2544.447525454569	2570.618352294383	2538.6343977041606	2542.688276465023	2566.280266869552	2543.474154371516	2528.9374897335074	2545.0895641107927	2570.3103767087755	2537.0558834508106	2540.75774209412	2549.6956240127683	2539.6199071019987	2564.267971623403	2632.616895191424	2542.2079617668314	2556.865968625766	2535.2966720652303	2568.9126458432665	2547.856590445694
2549.019029079428	2583.3782782609997	2552.236984432385	2551.1052651831164	2538.823599021928	2550.6750047725086	2549.1638624198818	2531.3249175475307	2549.5339911482647	2553.406759453473	2544.1277923407847	2562.481856966077	2538.6343977041606	2542.6032013345266	2566.1308685428767	2543.474154371516	2528.9374897335074	2540.80590043976	2565.252660707324	2537.0558834508106	2540.6074452644575	2549.3807707348224	2539.6199071019987	2563.785662010522	2632.616895191424	2542.2061688022045	2556.865968625766	2535.2966720652303	2568.8994052193834	2547.543504432657
2549.019029079428	2574.525283324564	2551.9518345467313	2543.6949409813383	2538.8166245372972	2549.452418099764	2549.1638624198818	2531.3249175475307	2549.0714494784265	2553.406759453473	2543.8345472526025	2562.481856966077	2538.6343977041606	2542.5473015028438	2566.1308685428767	2543.474154371516	2528.7646527641336	2540.7993297070198	2564.7097690133755	2537.0558834508106	2540.6074452644575	2549.3807707348224	2539.6199071019987	2563.785662010522	2630.51659039124	2538.3563650889464	2551.0767237383516	2535.2966720652303	2568.8994052193834	2547.543504432657
2548.9059735024252	2574.525283324564	2551.8572803413067	2543.538333415938	2538.8166245372972	2549.2625676666607	2549.1638624198818	2531.2233412048167	2549.0714494784265	2553.4006182844564	2543.8345472526025	2562.481856966077	2538.6343977041606	2542.5473015028438	2566.1308685428767	2542.8162850719377	2528.7646527641336	2540.7993297070198	2564.7097690133755	2536.9074800980106	2540.6074452644575	2549.25059717815	2539.6199071019987	2563.785662010522	2630.51659039124	2538.080067409196	2550.22281704404	2535.2966720652303	2568.8994052193834	2547.543504432657
2547.6962174584824	2574.352936087368	2551.8572803413067	2543.5227023282314	2538.7753783535127	2549.2625676666607	2549.1638624198818	2531.2233412048167	2548.8876525453225	2549.664303139634	2542.6371412839812	2562.364486300085	2538.6343977041606	2542.5473015028438	2566.1308685428767	2542.264536151219	2528.729108265736	2540.7993297070198	2564.5428901631353	2536.8917101946945	2540.6074452644575	2549.25059717815	2539.6199071019987	2563.785662010522	2630.51659039124	2538.080067409196	2550.22281704404	2535.2966720652303	2568.8994052193834	2547.359541974065
2547.314781148972	2574.352936087368	2551.8572803413067	2543.5227023282314	2538.7753783535127	2549.2625676666607	2534.0535337783253	2530.5846017258973	2548.8876525453225	2548.8894901504077	2542.6191076067344	2560.0445772759394	2538.3744871419703	2542.2270125416553	2565.6615514444147	2541.949689982415	2528.6992463592364	2540.7993297070198	2564.5428901631353	2536.8917101946945	2540.6074452644575	2549.25059717815	2539.6199071019987	2562.0653432136096	2630.51659039124	2538.080067409196	2550.22281704404	2535.203082833517	2568.8994052193834	2544.2167756345843
2547.314781148972	2574.352936087368	2551.8572803413067	2543.5227023282314	2538.1210973778743	2548.9936937683224	2534.0535337783253	2530.5846017258973	2543.3263093749115	2548.8894901504077	2542.6191076067344	2551.5368631215338	2538.3744871419703	2539.568605356898	2565.6615514444147	2541.949689982415	2528.6992463592364	2540.7993297070198	2556.4667822218535	2536.8917101946945	2538.0500053608716	2549.25059717815	2539.435325476734	2557.8317609560445	2630.51659039124	2537.8171418404054	2550.22281704404	2535.203082833517	2568.8994052193834	2544.2167756345843
2545.0553943831947	2574.352936087368	2551.7611281122586	2543.3863494121874	2538.050216055368	2547.5518144477614	2534.0535337783253	2527.491657130883	2543.3263093749115	2548.531485623512	2541.466649921768	2551.5368631215338	2538.3744871419703	2539.568605356898	2565.541995804684	2541.949689982415	2528.392072251774	2540.7993297070198	2556.4667822218535	2536.649435786608	2538.0500053608716	2545.178671829214	2539.435325476734	2557.8317609560445	2630.3448558002497	2537.7711685245995	2550.22281704404	2535.171260555639	2568.8569047208084	2544.2167756345843
2545.0553943831947	2574.352936087368	2551.7611281122586	2543.3863494121874	2538.050216055368	2543.43660298067	2533.903168828861	2527.491657130883	2543.3263093749115	2548.531485623512	2541.466649921768	2551.3165471806005	2538.3744871419703	2539.568605356898	2565.4539573634383	2539.9462259011793	2528.392072251774	2540.7993297070198	2556.4667822218535	2536.628537986575	2537.9599655335373	2544.9246142739767	2539.435325476734	2556.48845485776	2630.3448558002497	2537.3351723591622	2550.22281704404	2531.742006536465	2564.151384213702	2543.976023055501
2545.0496187410035	2574.352936087368	2551.6948197109095	2541.459533131255	2533.211631361888	2537.1174248867233	2533.903168828861	2527.491657130883	2541.8109017093043	2548.531485623512	2541.466649921768	2551.3165471806005	2538.2021551810117	2539.568605356898	2565.4539573634383	2539.9462259011793	2527.768172006624	2540.7993297070198	2556.4667822218535	2536.4292219805566	2537.6363115875897	2543.9390511829442	2539.435325476734	2556.086741314195	2618.641528250643	2537.3351723591622	2550.22281704404	2531.742006536465	2564.151384213702	2543.976023055501
2545.0496187410035	2574.1968637394843	2550.4705459875163	2541.459533131255	2532.8523196680594	2537.108187752011	2533.750464273879	2527.491657130883	2541.8109017093043	2547.8509148154103	2541.466649921768	2551.3165471806005	2537.7333879987655	2539.568605356898	2565.4539573634383	2539.9462259011793	2527.768172006624	2540.770780127363	2556.1306048802526	2536.4292219805566	2537.6363115875897	2543.9390511829442	2539.435325476734	2556.086741314195	2618.641528250643	2537.1983226729208	2550.1959940291895	2531.742006536465	2564.151384213702	2543.8908002133794
2544.989374275647	2574.1393886384926	2550.4549231818764	2540.962748221475	2532.8523196680594	2537.108187752011	2533.356133053803	2527.491657130883	2541.8109017093043	2547.8509148154103	2541.466649921768	2551.3165471806005	2537.7333879987655	2539.568605356898	2565.4539573634383	2539.865147315426	2527.742590824064	2540.770780127363	2555.90762647767	2536.4146033253696	2537.6363115875897	2543.803508096466	2539.435325476734	2556.086741314195	2618.641528250643	2537.1983226729208	2550.1959940291895	2531.1405593020654	2564.151384213702	2539.461012903164
2544.6076499859914	2574.0980696509396	2550.4549231818764	2540.962748221475	2532.8523196680594	2537.108187752011	2533.257718097353	2527.407492770064	2541.8109017093043	2547.8509148154103	2541.3919774116202	2551.2665384068914	2537.7333879987655	2539.3454762594715	2565.4539573634383	2539.865147315426	2527.714654090488	2540.770780127363	2555.509646421891	2536.4146033253696	2537.088860265665	2543.750684989842	2539.435325476734	2553.7970372313375	2618.641528250643	2537.1983226729208	2550.1589445980685	2531.1405593020654	2564.151384213702	2539.461012903164
2544.0699815429907	2574.0980696509396	2550.4549231818764	2540.962748221475	2532.8523196680594	2537.108187752011	2533.257718097353	2527.407492770064	2541.791055887989	2547.8509148154103	2541.3919774116202	2551.2665384068914	2537.7333879987655	2539.3454762594715	2565.4539573634383	2539.865147315426	2527.714654090488	2540.6908215832154	2555.509646421891	2536.4146033253696	2537.088860265665	2543.750684989842	2539.108901484155	2547.1765264031246	2618.641528250643	2537.1983226729208	2550.1589445980685	2531.1405593020654	2561.012192792384	2539.098255048317
2544.0699815429907	2574.0980696509396	2550.1232894247105	2540.962748221475	2532.8523196680594	2537.026844901195	2532.9456595753927	2527.3489482275486	2541.711849518836	2547.722205166913	2541.3919774116202	2551.2665384068914	2537.7333879987655	2539.3454762594715	2565.4539573634383	2539.75171579398	2527.4952540889	2539.465265269592	2555.509646421891	2536.354019401477	2537.088860265665	2543.750684989842	2538.9709242693716	2547.060923890318	2618.641528250643	2537.1983226729208	2550.0927407357535	2531.1405593020654	2561.012192792384	2539.098255048317
2544.0699815429907	2573.5073616995205	2550.1232894247105	2540.962748221475	2532.8523196680594	2537.026844901195	2532.8661724495405	2526.4466058203097	2541.711849518836	2547.722205166913	2541.3919774116202	2551.2665384068914	2534.0963428023338	2539.3454762594715	2565.4039698757406	2535.9087913683884	2527.4952540889	2539.364900341706	2544.475744751052	2536.354019401477	2537.088860265665	2543.750684989842	2538.9709242693716	2547.060923890318	2618.641528250643	2537.036600573498	2550.0927407357535	2530.969635324853	2560.9964899170677	2539.098255048317
2542.624289630486	2573.437315772224	2545.612114268454	2539.3552921714363	2532.736711873609	2536.8457700233143	2532.8661724495405	2526.3579679584323	2541.711849518836	2547.6294922018196	2541.3919774116202	2551.2665384068914	2534.0963428023338	2539.3200607663152	2565.4039698757406	2535.9087913683884	2523.0326417389188	2539.3036108249285	2544.475744751052	2536.354019401477	2537.088860265665	2542.0916476302455	2538.9709242693716	2547.060923890318	2602.821303621556	2537.036600573498	2550.0927407357535	2528.690812952681	2560.9964899170677	2538.984421534474
2542.624289630486	2573.437315772224	2545.612114268454	2539.187917580953	2532.408275889264	2536.8457700233143	2532.8661724495405	2526.3579679584323	2541.711849518836	2546.298000712929	2541.3736286133453	2550.959262229683	2534.087809029067	2538.7863594855817	2565.4039698757406	2535.9087913683884	2523.0326417389188	2539.2192283148565	2544.475744751052	2536.354019401477	2536.8899892523373	2542.0916476302455	2538.9709242693716	2547.060923890318	2602.821303621556	2537.036600573498	2550.0927407357535	2528.690812952681	2560.9964899170677	2538.984421534474
2542.6226732455507	2573.437315772224	2545.612114268454	2539.187917580953	2532.408275889264	2532.893741526207	2532.8661724495405	2525.7256017499	2541.711849518836	2546.298000712929	2541.276313154609	2550.8719627259725	2533.992043923668	2534.7055547192326	2565.4039698757406	2535.9087913683884	2523.0326417389188	2534.8262689471467	2536.7706044128654	2536.354019401477	2536.8899892523373	2542.0916476302455	2538.9709242693716	2547.060923890318	2602.821303621556	2537.036600573498	2550.0927407357535	2528.690812952681	2560.7772833629474	2538.950465290816
2542.6226732455507	2571.9754505201463	2545.612114268454	2539.046660009943	2532.408275889264	2532.7808793868376	2532.8661724495405	2525.7256017499	2541.711849518836	2546.0642110560407	2541.165667704406	2550.7810571247323	2533.8105091585194	2534.546974272604	2561.4517352554967	2535.9087913683884	2523.0326417389188	2534.8262689471467	2536.7706044128654	2536.2984640436503	2536.8899892523373	2542.0916476302455	2538.9709242693716	2539.526315757114	2602.8108372179386	2537.036600573498	2550.0927407357535	2528.68626036677	2560.7772833629474	2538.950465290816
2539.544317908891	2571.9754505201463	2545.612114268454	2539.046660009943	2532.3583843979977	2532.7808793868376	2532.8661724495405	2525.7256017499	2541.711849518836	2546.0642110560407	2541.078213694432	2548.6718011595817	2533.8105091585194	2534.546974272604	2561.4517352554967	2535.9087913683884	2523.0326417389188	2534.8262689471467	2536.7706044128654	2536.2265605306507	2536.8899892523373	2542.0873272766994	2538.9709242693716	2539.497512962886	2602.8108372179386	2537.036600573498	2548.6833279129555	2528.68626036677	2560.7772833629474	2538.950465290816
2539.544317908891	2571.9754505201463	2545.612114268454	2539.046660009943	2532.3583843979977	2532.7808793868376	2532.8661724495405	2525.7256017499	2541.711849518836	2546.0642110560407	2541.078213694432	2545.8773118609715	2533.4922921149737	2534.422354701458	2561.274469469816	2535.9087913683884	2523.0326417389188	2534.66771987524	2536.7706044128654	2534.16329945284	2536.8899892523373	2541.2435805437826	2538.9292235270163	2539.497512962886	2602.8108372179386	2537.036600573498	2548.6833279129555	2528.68626036677	2556.646678749539	2538.950465290816
2539.544317908891	2571.9545134697314	2545.612114268454	2539.046660009943	2532.3583843979977	2532.6432523101244	2532.8661724495405	2525.5630306785697	2541.711849518836	2546.0642110560407	2541.078213694432	2545.8773118609715	2533.4922921149737	2534.357684657515	2560.9329152269543	2535.845147376139	2523.0326417389188	2534.66771987524	2536.7701208795347	2534.16329945284	2536.8899892523373	2540.652396341571	2538.9292235270163	2539.497512962886	2595.9717035529457	2537.036600573498	2548.6833279129555	2528.68626036677	2556.646678749539	2538.950465290816
2539.544317908891	2571.9545134697314	2545.5956580354027	2538.9744436550022	2532.3583843979977	2532.6432523101244	2532.249649407612	2524.326176688428	2537.1462167457557	2545.8996292781885	2540.957885037513	2545.8279465124933	2533.4922921149737	2534.3497566489523	2559.9648781489814	2535.845147376139	2523.0326417389188	2534.66771987524	2536.7701208795347	2534.16329945284	2536.8899892523373	2540.508934293797	2535.2178855656884	2539.497512962886	2595.9717035529457	2536.9392184158937	2548.6833279129555	2528.68626036677	2556.646678749539	2538.912927826691
2539.544317908891	2571.9545134697314	2545.5956580354027	2538.9744436550022	2529.6738959738113	2532.6432523101244	2532.1702999199347	2524.0019553416655	2537.1462167457557	2543.1581321426274	2540.929263448367	2545.8279465124933	2533.4922921149737	2534.3497566489523	2559.8577506016927	2535.845147376139	2523.0326417389188	2531.2064394931995	2536.7701208795347	2534.150761285379	2536.704781902737	2540.508934293797	2535.2178855656884	2539.40560304311	2595.9717035529457	2536.9392184158937	2548.452615320299	2528.68626036677	2556.646678749539	2538.912927826691
2539.544317908891	2570.1585788636235	2545.5956580354027	2538.9744436550022	2529.596501971647	2532.521129796964	2532.1702999199347	2524.0019553416655	2537.1462167457557	2539.371134807679	2540.8685961778206	2545.8279465124933	2533.4922921149737	2534.3497566489523	2559.736453477941	2535.8000020707314	2522.9465358001294	2530.664865606625	2536.67787202586	2534.1018712319424	2536.4365428644087	2540.508934293797	2535.208929896134	2539.143461192364	2595.9717035529457	2536.9392184158937	2548.3177093956665	2528.68626036677	2556.646678749539	2538.912927826691
2539.544317908891	2568.2460969706244	2541.186005991723	2538.9744436550022	2529.596501971647	2532.521129796964	2532.1702999199347	2523.983477401874	2537.1462167457557	2538.913950760656	2539.396485745281	2545.8279465124933	2533.469170566563	2534.3497566489523	2559.736453477941	2534.091792986562	2522.9465358001294	2530.664865606625	2536.532343418661	2530.1424971732395	2532.964588911864	2540.495844297686	2535.208929896134	2539.0967420662764	2595.9717035529457	2536.8063620886064	2548.3177093956665	2528.68626036677	2556.646678749539	2538.8235750981426
2539.544317908891	2568.2460969706244	2541.0614672823854	2538.750787057787	2529.596501971647	2532.521129796964	2524.7403222559756	2523.9502111006022	2537.1462167457557	2538.913950760656	2535.968132019144	2545.8279465124933	2533.469170566563	2534.3497566489523	2559.736453477941	2534.091792986562	2522.9465358001294	2530.6113256779417	2536.4166737151813	2530.0219611603543	2532.964588911864	2540.495844297686	2534.5963319103057	2538.8689169425925	2595.629637483665	2536.8063620886064	2548.3177093956665	2525.804223318425	2556.646678749539	2534.506572106133
2539.544317908891	2568.0210893032104	2541.0614672823854	2535.3107667250656	2529.596501971647	2532.4712148909775	2524.7403222559756	2523.9502111006022	2537.006510007784	2538.889395049272	2535.968132019144	2545.8279465124933	2533.469170566563	2534.3497566489523	2556.799682164915	2534.091792986562	2522.9465358001294	2530.6113256779417	2536.4166737151813	2530.0219611603543	2532.964588911864	2535.8612744261113	2534.5963319103057	2535.8386386947873	2595.422139119827	2536.5285277769713	2548.032191624034	2525.7641689151396	2556.646678749539	2534.506572106133
2539.544317908891	2568.0210893032104	2541.04739796844	2533.621499688292	2529.596501971647	2532.4712148909775	2524.7403222559756	2523.9081262051964	2537.006510007784	2538.8144860885313	2534.0694492229713	2545.8279465124933	2533.469170566563	2534.3497566489523	2556.6740733565143	2534.091792986562	2522.9465358001294	2530.6113256779417	2536.3202744898495	2530.0219611603543	2532.9265414983183	2535.6774480631325	2533.812718410347	2535.8386386947873	2595.422139119827	2536.5285277769713	2548.032191624034	2525.7110713687653	2555.5299532022686	2532.0003382137097
2533.606085694934	2568.0210893032104	2540.651545663061	2533.4581134683413	2529.596501971647	2532.4712148909775	2524.7403222559756	2523.9081262051964	2537.006510007784	2538.8144860885313	2534.030740155625	2545.8279465124933	2533.469170566563	2534.3497566489523	2556.6740733565143	2534.091792986562	2522.9465358001294	2530.6078436106845	2536.3202744898495	2528.70218271281	2532.9265414983183	2535.6774480631325	2533.812718410347	2535.8386386947873	2595.422139119827	2536.5285277769713	2548.032191624034	2525.5737276866967	2555.432670694347	2531.7795526466152
2533.606085694934	2567.797033765269	2540.651545663061	2532.93723587837	2529.596501971647	2532.4712148909775	2524.7403222559756	2523.7320966406896	2536.905683007432	2538.8144860885313	2533.965977867655	2544.76598897268	2533.469170566563	2534.2598925922234	2556.5934546303133	2534.091792986562	2522.910918954765	2530.474444923721	2536.1957157060892	2528.70218271281	2532.7202751443106	2535.6774480631325	2533.812718410347	2535.8386386947873	2586.9203700787507	2536.5285277769713	2547.463940863755	2525.5737276866967	2555.432670694347	2531.7795526466152
2533.5392374019857	2567.225991811567	2540.651545663061	2532.93723587837	2529.596501971647	2532.4712148909775	2524.7403222559756	2522.73413990006	2536.905683007432	2538.660033637772	2533.965977867655	2544.76598897268	2533.469170566563	2534.2598925922234	2556.5934546303133	2534.030659759196	2522.910918954765	2530.474444923721	2536.1877734595787	2528.70218271281	2532.7202751443106	2535.6774480631325	2533.812718410347	2535.8386386947873	2586.8490532196074	2536.5285277769713	2547.463940863755	2525.5737276866967	2555.094509203211	2531.7768285494194
2533.5392374019857	2567.225991811567	2540.651545663061	2532.93723587837	2529.596501971647	2532.4193591583594	2524.7403222559756	2522.6963028969476	2536.905683007432	2538.660033637772	2533.965977867655	2544.745399255294	2533.3805642846132	2534.2598925922234	2556.5934546303133	2525.9948884577107	2522.910918954765	2529.5969991610896	2536.1877734595787	2528.70218271281	2532.7202751443106	2535.6774480631325	2533.812718410347	2535.8386386947873	2575.5947477221875	2536.5133948555012	2547.463940863755	2525.537941526568	2548.793449682439	2531.485484223742
2532.9352425600173	2567.225991811567	2539.4180671348413	2532.93723587837	2529.394509069105	2532.341985414281	2524.7403222559756	2522.6963028969476	2536.7618283734596	2538.660033637772	2533.74187237703	2544.745399255294	2533.1393738316106	2534.2598925922234	2556.589077640678	2525.9948884577107	2522.844777718205	2529.5969991610896	2536.074163574196	2528.6908867644574	2532.7202751443106	2531.4542599087836	2533.812718410347	2535.7254340810077	2575.5947477221875	2536.0804509696886	2547.463940863755	2525.537941526568	2548.793449682439	2531.485484223742
2532.9352425600173	2565.8590660049017	2539.3355513440147	2532.804658472781	2529.2782028270967	2532.341985414281	2524.7398340431027	2522.6963028969476	2536.7618283734596	2538.660033637772	2533.74187237703	2544.6131524356288	2533.1393738316106	2534.2598925922234	2556.589077640678	2525.9948884577107	2522.844777718205	2529.5969991610896	2535.9631601354063	2528.6908867644574	2532.7202751443106	2531.4542599087836	2533.793683648386	2535.7254340810077	2575.5947477221875	2535.795070370849	2547.463940863755	2525.537941526568	2548.793449682439	2531.485484223742
2532.805076480386	2565.582222642659	2539.3355513440147	2532.804658472781	2529.2782028270967	2532.2798191589673	2524.655729613338	2522.6963028969476	2536.7618283734596	2538.660033637772	2533.74187237703	2544.6131524356288	2533.013788997855	2534.156033249271	2551.5244990846204	2525.9948884577107	2522.844777718205	2529.5969991610896	2535.867831151394	2528.6442113677917	2532.7202751443106	2531.3777959059453	2533.793683648386	2535.7254340810077	2575.5947477221875	2535.795070370849	2547.463940863755	2525.537941526568	2548.793449682439	2531.411881644958
2532.805076480386	2565.582222642659	2537.2160990744865	2530.045812863698	2529.2782028270967	2532.2798191589673	2524.655729613338	2522.6963028969476	2536.7618283734596	2538.660033637772	2533.0810229696085	2544.6131524356288	2533.013788997855	2534.0648853957255	2551.5244990846204	2525.9948884577107	2522.844777718205	2529.5969991610896	2535.867831151394	2528.6442113677917	2532.7202751443106	2531.3777959059453	2533.7653501348595	2535.7227810383715	2575.5947477221875	2535.795070370849	2547.463940863755	2525.537941526568	2548.793449682439	2531.411881644958
2532.805076480386	2565.582222642659	2537.2160990744865	2530.045812863698	2529.1422064531175	2532.2798191589673	2524.655729613338	2522.6963028969476	2536.7618283734596	2536.1701599250327	2533.0810229696085	2544.0062563361685	2532.801738212153	2534.0648853957255	2551.129053723366	2525.9948884577107	2522.844777718205	2529.5969991610896	2535.5374572811747	2528.6442113677917	2532.7202751443106	2531.3777959059453	2533.7653501348595	2535.7227810383715	2575.5468013911045	2535.795070370849	2547.463940863755	2525.5338114443457	2548.793449682439	2529.760354868114
2532.805076480386	2565.582222642659	2537.212812415504	2530.045812863698	2529.1422064531175	2532.2798191589673	2524.655729613338	2522.635693054338	2536.678027462119	2536.1701599250327	2533.0810229696085	2543.857256968908	2532.801738212153	2534.0648853957255	2550.9943750034836	2525.9948884577107	2522.8263305380356	2529.5028328609387	2535.5374572811747	2528.6442113677917	2532.030822554272	2531.3777959059453	2533.7653501348595	2535.7227810383715	2575.5468013911045	2535.795070370849	2547.3752140053084	2525.5338114443457	2548.793449682439	2529.760354868114
