# Supplementary material for: An improved FOX optimization algorithm using adaptive exploration and exploitation for global optimization
Source: PLoS One. 2025 Sep 18;20(9):e0331965. doi: 10.1371/journal.pone.0331965 (PMC12445531; doi:10.1371/journal.pone.0331965)
Supplement: S2 File — This compressed file contains all the results of the conducted experiments. Each main directory within the archive includes three subdirectories: Analysis, best_fit, and convergence. The best_fit and convergence folders contain the raw experimental data obtained from 30 independent runs. The Analysis folder includes tables and figures derived from these raw results. These files can be used to reproduce and further analyze the results presented in the manuscript. (ZIP) [file pone.0331965.s002.zip › cec2017/convergence/NRO/C17F22.csv]

trial_1	trial_2	trial_3	trial_4	trial_5	trial_6	trial_7	trial_8	trial_9	trial_10	trial_11	trial_12	trial_13	trial_14	trial_15	trial_16	trial_17	trial_18	trial_19	trial_20	trial_21	trial_22	trial_23	trial_24	trial_25	trial_26	trial_27	trial_28	trial_29	trial_30
71525.30962326638	82826.27118804689	105413.2998489731	104621.23930283968	103991.78144389032	79972.90447586308	80360.06340823771	90819.27904934391	116707.84844608877	115552.70719867572	78597.09895874343	88365.20781911135	96918.96018634157	97606.25387738377	108049.83474740584	106782.48173605786	123412.59714867898	99294.9161812286	83718.27922016123	94582.79107446599	76861.15862049644	101106.48976148425	114201.82147004311	78968.52970215057	100553.39357382589	114175.75631588133	95693.51467581099	86284.85488163533	97656.85087860595	86656.04603480472
56106.582735775795	82826.27118804689	98691.84006314931	94909.91040387905	80812.40039614057	77457.25742703737	80360.06340823771	85578.31841061599	87816.3796567332	95201.45966797526	78597.09895874343	88365.20781911135	89740.04626386974	96214.53533551098	77546.07462153626	74413.93274298446	97700.39700519847	77977.82540853144	83414.16008840493	89708.73942636503	76267.70226728333	91343.35356171754	92997.48714415851	78968.52970215057	82077.43620912846	98383.71651838243	71476.82811872938	81214.94037668867	76869.83398499488	70015.93856516771
56106.582735775795	79946.11384500508	77797.74968459288	62218.861098345966	80812.40039614057	77457.25742703737	68848.11919807932	85578.31841061599	69222.07077895822	89939.29208321236	78597.09895874343	88365.20781911135	73074.17838433669	71824.57448306622	73486.75414674448	74413.93274298446	95078.26669248438	67923.05225847104	77605.74407784185	72960.12838952155	76267.70226728333	76100.87512897853	92997.48714415851	71673.96539761612	82077.43620912846	71777.30595543166	67795.67450841556	77610.46313812958	74164.31496880643	70015.93856516771
56106.582735775795	79946.11384500508	75053.59205818835	56934.77694147846	58626.84751131093	71341.34685559923	68848.11919807932	66127.06434304794	69222.07077895822	73996.98179954964	73869.31925343664	75653.31119863676	72450.65927367998	71824.57448306622	68981.84333477315	63143.32739338625	62546.79852754534	55243.34669280112	77478.56975105296	72960.12838952155	73904.82362968175	68875.02684550153	71783.43599074091	71673.96539761612	76896.68569779918	68826.91881676999	67795.67450841556	70268.11947666871	66474.60905830194	69284.7580738397
53151.87589273836	67930.38634356932	65044.05437579771	56934.77694147846	58546.29568699394	67460.29627882631	61529.21837777065	66127.06434304794	68970.63805949426	73996.98179954964	73836.43521011276	55408.63009406172	67048.13558990553	71824.57448306622	61038.3218734185	58686.067384347414	62546.79852754534	55243.34669280112	74751.11764459866	63617.99267031302	73904.82362968175	60723.10300370945	71783.43599074091	58342.36518676224	44877.61071302912	59817.29165451255	67795.67450841556	66811.43189792593	50061.250716172566	67691.67192994241
49187.912146422466	67930.38634356932	65044.05437579771	52089.5354017451	58271.28512091802	66951.72678881098	61084.84973926072	41619.81965849713	64920.78431570686	66673.14959193527	73836.43521011276	53398.61964877593	64618.59208327959	61141.31516494021	61038.3218734185	55391.76683352812	62546.79852754534	55243.34669280112	74751.11764459866	63617.99267031302	60674.2099194155	55432.85791088013	57004.01856482651	53580.73075024935	44877.61071302912	59817.29165451255	42290.14699623371	61617.77434893144	37891.598288168796	61780.915360163286
49187.912146422466	67930.38634356932	65044.05437579771	47938.32409874681	58271.28512091802	60101.75320592168	61084.84973926072	41619.81965849713	63844.14144081333	57840.61696359175	61147.45113100799	40647.4087287637	55057.167787164246	61141.31516494021	61038.3218734185	52823.47977702668	61730.431351996325	55243.34669280112	66582.51353168947	57301.09645405361	54842.31127092071	52145.27876800294	57004.01856482651	47243.14463327776	44527.532304187385	59817.29165451255	42290.14699623371	61617.77434893144	37891.598288168796	61780.915360163286
47659.52404736226	64155.49732387572	61068.47956877902	47938.32409874681	58271.28512091802	60101.75320592168	61084.84973926072	41619.81965849713	63844.14144081333	51695.45244703326	61147.45113100799	40647.4087287637	55057.167787164246	59776.92483022486	61038.3218734185	52823.47977702668	61730.431351996325	53335.00576240006	60752.05415160711	57301.09645405361	49183.673306234545	52145.27876800294	57004.01856482651	41196.66647099303	44527.532304187385	59785.801112599685	42290.14699623371	54762.13799896155	37891.598288168796	61488.09203990389
47226.15456478473	54926.83152245121	60231.42008760174	47938.32409874681	52229.51532494675	47833.37673156107	58172.052201137136	41619.81965849713	63844.14144081333	51695.45244703326	61147.45113100799	38929.79589875617	53375.03098112086	49069.7359699102	56946.792864045165	46305.87623180815	56195.49977203183	43843.86159243292	57840.4245049824	53786.68244844903	44893.293560493665	45361.827963187185	57004.01856482651	41196.66647099303	44527.532304187385	59429.994278878316	42290.14699623371	44339.225078645584	37891.598288168796	61488.09203990389
47226.15456478473	54926.83152245121	60231.42008760174	47627.19121131381	52229.51532494675	41157.78104556819	48248.151762859634	41619.81965849713	55580.19636417716	51695.45244703326	58112.055253634346	38729.00987079579	49341.59758058053	49069.7359699102	56946.792864045165	46305.87623180815	54979.8046456115	43049.278608614084	57147.95388043964	53774.73161894573	43418.6021002884	41791.70029545578	57004.01856482651	37463.580574152686	44527.532304187385	59429.994278878316	40903.595451209345	43977.071423191665	37340.82748130437	57765.67141429512
47226.15456478473	54926.83152245121	53561.43149324194	46472.91109391106	50342.513436126945	41157.78104556819	48248.151762859634	41619.81965849713	55580.19636417716	49333.38124030609	46821.51813547172	38729.00987079579	49341.59758058053	49069.7359699102	53297.082796870265	44236.75446360052	54979.8046456115	43049.278608614084	56398.8687374188	53774.73161894573	41130.1875391606	41791.70029545578	56514.48245934529	37463.580574152686	44527.532304187385	53674.07122206152	40903.595451209345	43977.071423191665	33592.05216374169	50500.10958205428
47226.15456478473	54926.83152245121	50835.01933591433	44431.50769794877	50342.513436126945	41157.78104556819	48178.28166866715	41619.81965849713	55580.19636417716	43318.01337079545	34489.907177146015	34598.91072130854	49341.59758058053	49069.7359699102	53297.082796870265	44236.75446360052	54979.8046456115	43049.278608614084	54463.64068651438	53339.67320139418	31721.786549217413	41224.46006198601	56514.48245934529	37463.580574152686	44527.532304187385	51249.04526991369	38711.6328216531	43977.071423191665	33592.05216374169	50500.10958205428
44945.08937705664	54926.83152245121	48893.19407184549	43799.24988673252	39582.18831468852	41157.78104556819	48178.28166866715	41619.81965849713	53051.82852318696	43318.01337079545	34489.907177146015	34598.91072130854	46563.46530747011	49069.7359699102	53297.082796870265	44217.045652001005	54979.8046456115	43049.278608614084	52403.29786041438	53339.67320139418	31721.786549217413	41224.46006198601	56514.48245934529	37463.580574152686	44527.532304187385	51249.04526991369	38711.6328216531	43977.071423191665	33592.05216374169	41077.746347441134
39994.52204116448	54926.83152245121	43753.54065588547	43799.24988673252	39582.18831468852	41157.78104556819	48178.28166866715	41619.81965849713	53051.82852318696	43318.01337079545	34489.907177146015	34598.91072130854	44617.47445418021	42262.66285329504	53297.082796870265	44217.045652001005	54979.8046456115	43049.278608614084	41704.912731450226	41690.14067358962	31721.786549217413	41224.46006198601	56514.48245934529	37463.580574152686	44527.532304187385	51249.04526991369	38711.6328216531	43977.071423191665	33592.05216374169	41077.746347441134
31298.716238508998	54116.300589739265	40460.152288354344	43799.24988673252	34579.98179124977	37214.95872205353	43455.003479284074	36716.04830282067	52911.28316981501	43318.01337079545	34489.907177146015	34598.91072130854	36657.20703446786	41875.04851758746	44546.11216978937	31601.089351620456	54164.21241447406	43049.278608614084	41704.912731450226	41690.14067358962	31721.786549217413	40825.80923439295	56514.48245934529	37463.580574152686	44527.532304187385	40629.75170108389	38711.6328216531	42067.35059867825	33592.05216374169	41077.746347441134
31298.716238508998	54116.300589739265	40460.152288354344	42816.15519730431	34579.98179124977	36868.72855565307	43455.003479284074	36716.04830282067	44129.069403448164	43318.01337079545	34489.907177146015	34598.91072130854	36657.20703446786	41875.04851758746	41331.98821494284	31601.089351620456	52908.289850216126	43049.278608614084	39074.960925763036	41690.14067358962	31721.786549217413	40825.80923439295	56514.48245934529	37463.580574152686	42848.90488239778	40629.75170108389	38560.077777783736	41835.33622274654	33592.05216374169	36474.42019022012
26784.36906100453	49243.51317674817	34998.01939812807	42816.15519730431	34579.98179124977	36868.72855565307	43011.38186603449	36716.04830282067	44129.069403448164	43318.01337079545	34489.907177146015	34598.91072130854	31108.15929434595	41875.04851758746	41331.98821494284	28715.761160880895	46836.80661688092	43049.278608614084	38389.421710247945	41690.14067358962	31721.786549217413	40825.80923439295	47957.61214390358	37463.580574152686	42848.90488239778	40629.75170108389	33449.5842079596	41835.33622274654	33592.05216374169	36474.42019022012
26784.36906100453	43054.86258156879	32805.44332177991	42816.15519730431	34579.98179124977	30595.18814503543	43011.38186603449	35219.91148828384	44129.069403448164	32032.14651208185	34489.907177146015	34598.91072130854	31108.15929434595	41875.04851758746	41331.98821494284	28304.85151466538	46836.80661688092	43049.278608614084	34997.86840337699	39906.52726250938	31721.786549217413	30161.21998077465	47957.61214390358	37463.580574152686	42848.90488239778	40629.75170108389	33449.5842079596	40340.895324142715	33592.05216374169	36474.42019022012
26437.635445715485	43054.86258156879	31624.368233059882	42816.15519730431	29481.831333184586	30595.18814503543	43011.38186603449	35219.91148828384	44129.069403448164	32032.14651208185	34489.907177146015	34598.91072130854	31108.15929434595	41875.04851758746	41331.98821494284	28304.85151466538	42258.210451138824	43049.278608614084	34997.86840337699	39906.52726250938	31721.786549217413	30161.21998077465	47957.61214390358	37463.580574152686	41799.00936219819	37237.058347185775	32985.0938811979	40070.20842187691	33063.00326156435	34079.43291704357
26199.817906964407	43054.86258156879	31624.368233059882	38379.622963873255	29481.831333184586	30595.18814503543	43011.38186603449	32816.85539276713	31837.110667972553	32032.14651208185	34489.907177146015	32584.92859106732	31108.15929434595	41875.04851758746	41331.98821494284	24729.92162338951	39033.59788462238	37861.14095395383	34997.86840337699	39906.52726250938	31721.786549217413	29407.68669314052	47957.61214390358	37463.580574152686	41799.00936219819	37237.058347185775	32985.0938811979	26850.149266892033	33063.00326156435	34079.43291704357
26199.817906964407	43054.86258156879	31624.368233059882	37750.67577652329	29481.831333184586	30595.18814503543	43011.38186603449	32816.85539276713	29870.009900577275	32032.14651208185	34489.907177146015	30955.787507966405	31108.15929434595	41875.04851758746	40796.02191772059	24729.92162338951	39033.59788462238	37001.07014239176	34997.86840337699	39906.52726250938	31721.786549217413	29407.68669314052	38761.84436326192	37463.580574152686	41799.00936219819	37237.058347185775	32985.0938811979	26850.149266892033	33063.00326156435	34079.43291704357
23955.481012405577	43054.86258156879	31624.368233059882	37750.67577652329	29481.831333184586	27805.22421250153	33813.05615460122	32816.85539276713	29870.009900577275	29428.92933019534	34489.907177146015	30955.787507966405	31108.15929434595	36169.78854860923	40796.02191772059	24729.92162338951	39033.59788462238	33699.32798540722	34997.86840337699	39906.52726250938	31493.232031094274	28267.00437740287	38761.84436326192	37463.580574152686	38410.5019427216	37237.058347185775	31615.75100606646	26850.149266892033	33063.00326156435	34079.43291704357
23607.532703084882	42023.71720627653	31624.368233059882	37750.67577652329	29287.53393037799	27805.22421250153	31176.60670767513	30153.521286795098	25968.424239243177	29428.92933019534	34489.907177146015	29042.13679201304	28908.538210567465	36169.78854860923	38517.72906259236	24729.92162338951	39033.59788462238	28449.373152175922	34997.86840337699	39906.52726250938	30047.9970026537	28267.00437740287	37723.64644546928	36792.6602509828	38410.5019427216	37237.058347185775	31615.75100606646	26850.149266892033	33063.00326156435	34079.43291704357
23607.532703084882	40013.46125959503	30876.195048760877	33652.15165046661	28261.625343745716	27805.22421250153	31023.672227185772	30153.521286795098	25955.767853087305	29428.92933019534	32941.07345517592	27208.081132675125	28908.538210567465	33336.335980120384	38517.72906259236	24729.92162338951	39033.59788462238	28449.373152175922	34997.86840337699	39906.52726250938	30047.9970026537	28267.00437740287	36753.71081628808	36115.98180330003	38410.5019427216	37237.058347185775	31615.75100606646	26850.149266892033	29945.63404667178	34079.43291704357
23248.55861705552	40013.46125959503	27388.0152793281	33652.15165046661	28261.625343745716	27711.10956292141	28500.291399432906	30075.337323116175	25435.653743920095	29428.92933019534	32941.07345517592	25154.932562418435	27726.980824905135	32016.62246668876	34336.1023079868	24729.92162338951	39033.59788462238	27991.317216930343	34810.51684927827	39906.52726250938	30047.9970026537	28247.059220518073	36753.71081628808	36115.98180330003	38410.5019427216	37237.058347185775	31212.077749880977	26203.243064756807	29945.63404667178	33986.84360336863
22838.41550854013	40013.46125959503	27388.0152793281	33652.15165046661	28261.625343745716	27711.10956292141	28500.291399432906	29904.943734948072	24596.676482144965	29428.92933019534	32941.07345517592	25154.932562418435	27726.980824905135	32016.62246668876	34336.1023079868	24729.92162338951	38363.37368479701	27991.317216930343	34810.51684927827	39768.557689226574	30047.9970026537	26402.066790937766	36753.71081628808	28717.157222704456	36505.6802898321	31807.434106359047	30858.90211048952	26203.243064756807	29945.63404667178	33986.84360336863
22583.33952739559	40013.46125959503	27388.0152793281	33550.56813280042	28261.625343745716	27711.10956292141	28500.291399432906	29904.943734948072	24548.239982323354	27819.455984269156	32941.07345517592	25154.932562418435	27726.980824905135	28069.073308799463	32710.70804673061	24729.92162338951	38363.37368479701	24743.709354864997	31936.359642300293	37731.883680597806	30047.9970026537	25453.138618163757	36753.71081628808	28437.45284344629	33763.42231884145	31807.434106359047	30858.90211048952	26203.243064756807	29945.63404667178	32702.146051055886
22530.804003257443	40013.46125959503	27388.0152793281	33550.56813280042	28261.625343745716	27025.486762750257	28500.291399432906	29904.943734948072	24548.239982323354	27819.455984269156	31664.809985815238	24678.297244409034	26523.70085420411	28069.073308799463	32710.70804673061	24729.92162338951	36616.022088657264	24743.709354864997	31936.359642300293	36216.108311709766	25753.85550101983	25453.138618163757	36753.71081628808	28437.45284344629	31409.83670378912	31807.434106359047	29796.139366664953	26203.243064756807	29945.63404667178	32702.146051055886
22014.812990782713	40013.46125959503	25202.887188312492	33550.56813280042	28261.625343745716	27025.486762750257	27631.103948165142	29904.943734948072	24314.43614745709	27819.455984269156	31664.809985815238	24678.297244409034	26523.70085420411	28069.073308799463	32710.70804673061	24729.92162338951	36616.022088657264	24743.709354864997	31936.359642300293	36216.108311709766	25753.85550101983	25453.138618163757	36753.71081628808	27789.33805254114	30737.893751378295	30130.16368565937	28121.918593788676	26203.243064756807	29819.445350335165	32702.146051055886
21106.961468996105	40013.46125959503	25202.887188312492	30720.240101706702	28261.625343745716	27025.486762750257	27631.103948165142	28907.747505978867	24314.43614745709	27819.455984269156	31664.809985815238	24678.297244409034	26523.70085420411	28069.073308799463	32710.70804673061	20597.950719684253	36616.022088657264	24743.709354864997	31936.359642300293	36216.108311709766	23945.485045078127	25453.138618163757	36753.71081628808	25580.457879639933	30737.893751378295	30130.16368565937	28121.918593788676	26203.243064756807	29819.445350335165	29830.185942997174
21106.961468996105	40013.46125959503	25202.887188312492	30720.240101706702	28261.625343745716	27025.486762750257	27631.103948165142	28907.747505978867	24314.43614745709	27819.455984269156	31664.809985815238	24678.297244409034	26523.70085420411	28069.073308799463	32710.70804673061	19788.557099188005	31617.59590256845	24743.709354864997	31936.359642300293	32948.14890632382	23945.485045078127	25453.138618163757	36753.71081628808	25580.457879639933	30737.893751378295	30130.16368565937	28121.918593788676	26203.243064756807	28562.57955378488	29830.185942997174
21106.961468996105	40013.46125959503	25202.887188312492	28680.9779755142	28261.625343745716	25824.144665192773	27631.103948165142	28441.295399732462	23144.778655134793	27819.455984269156	31664.809985815238	24678.297244409034	26523.70085420411	28069.073308799463	31765.504905347498	19788.557099188005	31617.59590256845	24743.709354864997	26418.491061101162	29459.634326429976	23042.098663422646	25453.138618163757	36551.074445965656	23373.688575004453	30038.71080175374	29523.049189428995	26651.429507845805	26203.243064756807	28562.57955378488	29830.185942997174
20565.723966907473	34900.66036252193	25202.887188312492	28680.9779755142	27370.687020828867	25824.144665192773	27631.103948165142	28441.295399732462	23144.778655134793	27523.521117338652	31664.809985815238	24678.297244409034	25470.193096275576	28069.073308799463	31765.504905347498	19788.557099188005	29654.16538945616	24743.709354864997	26418.491061101162	29459.634326429976	23042.098663422646	23764.608544706472	33661.79972852553	23373.688575004453	30038.71080175374	29523.049189428995	26651.429507845805	26203.243064756807	28396.13708108323	27076.478254355716
20565.723966907473	33410.24306850288	25202.887188312492	28680.9779755142	27370.687020828867	25824.144665192773	27631.103948165142	28441.295399732462	23144.778655134793	27523.521117338652	31664.809985815238	24678.297244409034	24909.297660392185	28069.073308799463	31765.504905347498	19788.557099188005	28658.17275782296	24743.709354864997	25175.423036566182	29459.634326429976	23042.098663422646	23764.608544706472	33661.79972852553	23306.364775956623	30038.71080175374	26484.76635413965	26651.429507845805	26203.243064756807	26971.112483898145	27076.478254355716
19910.595504668792	33410.24306850288	21896.4379018247	28672.892048886013	27370.687020828867	25824.144665192773	27235.94410876596	28314.68861299087	23144.778655134793	27429.580037738026	31664.809985815238	23946.09634848703	24909.297660392185	27850.172513665697	31037.254881221234	19788.557099188005	28658.17275782296	24319.98776835233	23936.917417015087	29459.634326429976	23042.098663422646	20163.891933995186	33661.79972852553	23306.364775956623	30038.71080175374	26484.76635413965	26561.193416150778	26203.243064756807	26971.112483898145	27076.478254355716
19910.595504668792	26747.34295841358	21896.4379018247	28672.892048886013	27370.687020828867	24734.128485643163	27235.94410876596	28314.68861299087	23144.778655134793	25541.78177696516	19831.374116687257	23060.204725858308	24909.297660392185	27850.172513665697	31037.254881221234	19788.557099188005	28658.17275782296	24319.98776835233	23936.917417015087	25483.92248635662	23009.89120360289	20163.891933995186	33661.79972852553	19324.562704291347	30038.71080175374	26484.76635413965	24561.320096778996	25162.769245712243	25342.32600231002	27076.478254355716
17930.88029278438	26747.34295841358	21896.4379018247	28672.892048886013	27370.687020828867	24734.128485643163	27235.94410876596	28314.68861299087	23144.778655134793	25541.78177696516	19424.66289407528	21258.779396509846	24909.297660392185	27850.172513665697	30821.191192022932	19788.557099188005	28658.17275782296	24319.98776835233	23936.917417015087	25483.92248635662	22784.407939112596	20163.891933995186	33501.08553946325	19324.562704291347	30038.71080175374	26484.76635413965	24380.126615002762	24518.646454768335	25342.32600231002	26284.761134106513
17478.85247022762	26747.34295841358	21896.4379018247	27880.48450643431	27257.426173169428	24734.128485643163	26837.008492498513	27784.573233311086	22678.66345837931	25541.78177696516	19424.66289407528	20932.807089357175	24909.297660392185	27850.172513665697	30821.191192022932	19591.57927456391	28658.17275782296	24319.98776835233	23936.917417015087	25483.92248635662	22549.152467794807	19318.243226663686	33501.08553946325	17928.736465757633	24491.183855166266	26484.76635413965	17933.335883972126	23142.2427859322	25342.32600231002	26284.761134106513
17478.85247022762	26747.34295841358	21271.837298126873	27880.48450643431	27086.107520480236	22767.390818067477	26837.008492498513	27122.88455418891	22678.66345837931	25541.78177696516	19424.66289407528	20294.942996838396	24909.297660392185	27850.172513665697	30821.191192022932	19591.57927456391	28658.17275782296	24319.98776835233	22487.82112242289	25483.92248635662	22549.152467794807	19318.243226663686	33501.08553946325	17928.736465757633	24491.183855166266	26484.76635413965	17933.335883972126	23142.2427859322	25342.32600231002	26284.761134106513
17478.85247022762	26747.34295841358	20119.347082474822	27880.48450643431	27086.107520480236	22767.390818067477	26837.008492498513	24411.35456942431	21670.309174436377	25541.78177696516	19424.66289407528	20294.942996838396	24909.297660392185	27850.172513665697	30821.191192022932	19591.57927456391	28658.17275782296	24319.98776835233	22267.79701904756	25273.47103041614	22404.16205270476	19318.243226663686	31964.98014898169	17232.448064224507	24491.183855166266	26484.76635413965	17933.335883972126	23093.20447070553	24424.826956935944	26284.761134106513
17478.85247022762	26210.026966701593	20119.347082474822	27880.48450643431	27086.107520480236	22767.390818067477	26837.008492498513	24411.35456942431	21670.309174436377	25541.78177696516	19424.66289407528	20294.942996838396	24909.297660392185	27850.172513665697	29535.294481706685	19591.57927456391	28658.17275782296	22242.502788747766	22267.79701904756	25273.47103041614	22404.16205270476	18767.555547775366	30664.55714772971	17232.448064224507	19656.671056390718	26484.76635413965	16179.996409558269	21757.33209589021	23294.254090207	25724.902700307994
17478.85247022762	25245.45979798433	20119.347082474822	27242.931489291674	26772.685194791728	22767.390818067477	26837.008492498513	24411.35456942431	21670.309174436377	25541.78177696516	18764.735147378517	20066.801069430654	24909.297660392185	27850.172513665697	29535.294481706685	19591.57927456391	28658.17275782296	22242.502788747766	21291.449185867426	25273.47103041614	22316.118099050425	18657.601883963933	29744.92444350307	17232.448064224507	19656.671056390718	26484.76635413965	16179.996409558269	20936.697545003546	23197.272230412458	25724.902700307994
16952.323625317826	24866.671344652088	20119.347082474822	27242.931489291674	26208.888702300483	22158.546623064016	26837.008492498513	24411.35456942431	21670.309174436377	19416.46093643002	18764.735147378517	20066.801069430654	24909.297660392185	27440.212653373037	29535.294481706685	19591.57927456391	27856.240330064407	22242.502788747766	20801.26678012491	25067.95709377494	20750.017431091142	18616.558060360607	26442.206461633647	17232.448064224507	19656.671056390718	23960.54541975251	15732.911417339885	20936.697545003546	23197.272230412458	25327.762941173336
16952.323625317826	21351.67819243371	20119.347082474822	27242.931489291674	25591.170777048173	22158.546623064016	26731.770088885492	24411.35456942431	21670.309174436377	18541.353170466267	18764.735147378517	20066.801069430654	21677.604741876585	27440.212653373037	29327.138320751877	19591.57927456391	27722.21292114267	21313.06634165511	20801.26678012491	25067.95709377494	20527.03213012547	18098.059405591535	26442.206461633647	17052.060608369517	19656.671056390718	23478.426230085348	15732.911417339885	20936.697545003546	20377.4039315987	25327.762941173336
16952.323625317826	21313.41046218435	20119.347082474822	27242.931489291674	24187.368911930695	22158.546623064016	26444.62436360131	24411.35456942431	21256.498286929676	18541.353170466267	18764.735147378517	19800.78592969838	21677.604741876585	26388.22991939635	27095.886163160463	15540.318036071432	26342.84452225916	21313.06634165511	20801.26678012491	23961.5741472184	20527.03213012547	17734.549867124304	26442.206461633647	17052.060608369517	19656.671056390718	23478.426230085348	15595.652097330129	20630.726025632288	20377.4039315987	25327.762941173336
16952.323625317826	21097.276107245772	20119.347082474822	27242.931489291674	23505.821730309723	21964.348040228095	26400.965261494126	23434.53456541522	21256.498286929676	18322.488751369307	18764.735147378517	19800.78592969838	21677.604741876585	26050.209274480676	27095.886163160463	15540.318036071432	24934.160983082216	21313.06634165511	20448.629899663832	23961.5741472184	20527.03213012547	17734.549867124304	26442.206461633647	15734.740930149033	19656.671056390718	23478.426230085348	15595.652097330129	20630.726025632288	20377.4039315987	25327.762941173336
16952.323625317826	21066.79098508068	20119.347082474822	27242.931489291674	23505.821730309723	21964.348040228095	25969.894082192648	22301.58664193116	20784.762870588467	17542.06417311916	18764.735147378517	19800.78592969838	21677.604741876585	26050.209274480676	27095.886163160463	14912.401552485888	24934.160983082216	19146.77262055678	15530.125590646152	23961.5741472184	19794.442946461953	17563.121918828598	26442.206461633647	15665.618432336283	19595.66327552626	21896.433539402067	15595.652097330129	19134.78190245582	20377.4039315987	25217.629560179437
16952.323625317826	21066.79098508068	18554.028543775123	27242.931489291674	21509.267685411476	21964.348040228095	25339.681074465476	22301.58664193116	20092.003281008685	17542.06417311916	18764.735147378517	19800.78592969838	21677.604741876585	26050.209274480676	26222.701312431294	14859.258417225981	22010.570390663193	19146.77262055678	14664.706338274853	23961.5741472184	19794.442946461953	17563.121918828598	26442.206461633647	15665.618432336283	19595.66327552626	21896.433539402067	15595.652097330129	19134.78190245582	20377.4039315987	23347.358450710613
16952.323625317826	21066.79098508068	17987.81978469417	27242.931489291674	21509.267685411476	21964.348040228095	25339.681074465476	22301.58664193116	20092.003281008685	17305.610915201047	18764.735147378517	19416.593257296085	21677.604741876585	25292.347984755637	26222.701312431294	14859.258417225981	20448.126578619696	19146.77262055678	14664.706338274853	22932.958447826048	19794.442946461953	17563.121918828598	26442.206461633647	15665.618432336283	18291.790469198473	21896.433539402067	15595.652097330129	19134.78190245582	20377.4039315987	23252.35357003466
16952.323625317826	19840.85891958939	17987.81978469417	27242.931489291674	21509.267685411476	19248.02333709233	25339.681074465476	22301.58664193116	20092.003281008685	17305.610915201047	16812.365091433225	19416.593257296085	21113.796023259412	24609.53883768148	26222.701312431294	14196.862543189705	20448.126578619696	19146.77262055678	14664.706338274853	21618.93372994785	16279.538267707332	17563.121918828598	26442.206461633647	15665.618432336283	18291.790469198473	21047.232105032268	15542.193876869587	19134.78190245582	20093.15022805632	22680.826817169444
16871.62904412072	19840.85891958939	17987.81978469417	27242.931489291674	21085.30499913039	19248.02333709233	25339.681074465476	22301.58664193116	19894.246521182136	17305.610915201047	16812.365091433225	19139.31701125302	21078.068225848372	24609.53883768148	26222.701312431294	14196.862543189705	20448.126578619696	18389.337576171238	14664.706338274853	21618.93372994785	15920.549659233253	17563.121918828598	26442.206461633647	15665.618432336283	18291.790469198473	20845.293315081148	15221.42470958846	19134.78190245582	20093.15022805632	22242.381667100355
16655.06255810916	19840.85891958939	17987.81978469417	27242.931489291674	21085.30499913039	18084.34753419146	25339.681074465476	22301.58664193116	19894.246521182136	17298.279969439867	16575.798675437305	19139.31701125302	21078.068225848372	24609.53883768148	26222.701312431294	14196.862543189705	20448.126578619696	18389.337576171238	14664.706338274853	21618.93372994785	15920.549659233253	16759.55463995495	26442.206461633647	15665.618432336283	18291.790469198473	20826.794700734197	15221.42470958846	19134.78190245582	17087.82931138399	20266.08659420919
16655.06255810916	19840.85891958939	17828.906153758984	27242.931489291674	21085.30499913039	18084.34753419146	25339.681074465476	22042.957879984097	19678.892759960967	17298.279969439867	16575.798675437305	19139.31701125302	21034.955922413676	24609.53883768148	26222.701312431294	13804.264538609277	18738.11167351416	18389.337576171238	14664.706338274853	21577.937375926773	15920.549659233253	16759.55463995495	23888.286314500652	15665.618432336283	18291.790469198473	20797.0249928505	13786.609297933122	19134.78190245582	17087.82931138399	20266.08659420919
15145.617320591607	19840.85891958939	17820.16217133516	26144.80337580035	18066.030907202046	18084.34753419146	25277.11269370367	22042.957879984097	17767.920316351414	17042.797384894915	16575.798675437305	16221.441591849692	21034.955922413676	24609.53883768148	26222.701312431294	13804.264538609277	18738.11167351416	17066.976016607456	12621.82244277856	21577.937375926773	15693.638278107195	16759.55463995495	22107.982333145843	15665.618432336283	17807.323062379044	20797.0249928505	13786.609297933122	19134.78190245582	15270.643083573132	20266.08659420919
15145.617320591607	19840.85891958939	17820.16217133516	24533.55565835468	18066.030907202046	18084.34753419146	25277.11269370367	22042.957879984097	17547.655545895854	17042.797384894915	16575.798675437305	16221.441591849692	21034.955922413676	24609.53883768148	26222.701312431294	13497.063503314903	18738.11167351416	16953.695519656132	12621.82244277856	21295.367937479972	15693.638278107195	16654.118752487484	22107.982333145843	15665.618432336283	17807.323062379044	20797.0249928505	13786.609297933122	18069.55503542546	15270.643083573132	17761.21269665472
14290.44768983877	19213.625951577167	17812.803338881276	21855.334203971735	18066.030907202046	18084.34753419146	25277.11269370367	22042.957879984097	17408.0477753675	17042.797384894915	16575.798675437305	16221.441591849692	21034.955922413676	24609.53883768148	26222.701312431294	13497.063503314903	18738.11167351416	16953.695519656132	12621.82244277856	21295.367937479972	15693.638278107195	14278.557772128284	21020.298636648826	15665.618432336283	17791.631442462683	20797.0249928505	13786.609297933122	17392.30935263486	15270.643083573132	17761.21269665472
14290.44768983877	19213.625951577167	17812.803338881276	21855.334203971735	18066.030907202046	18084.34753419146	25138.45201194334	21040.95549229629	17408.0477753675	17042.797384894915	16575.798675437305	16168.141141807693	21034.955922413676	24447.35403152266	26029.955741037633	13497.063503314903	18738.11167351416	16190.785644876665	12621.82244277856	20999.88560460955	15693.638278107195	14278.557772128284	21020.298636648826	15433.295393075161	17791.631442462683	20797.0249928505	13786.609297933122	17392.30935263486	14666.284377314038	17761.21269665472
14290.44768983877	18474.61342603386	17812.803338881276	21855.334203971735	17199.749534605136	17993.168261575207	25057.985764681896	20913.19468811473	17408.0477753675	17042.797384894915	16575.798675437305	16168.141141807693	21034.955922413676	24447.35403152266	23154.753144774262	11278.74590210169	18657.2246817018	16190.785644876665	12621.82244277856	20257.620864876008	15693.638278107195	14278.557772128284	21020.298636648826	15433.295393075161	17791.631442462683	20663.34393836828	13753.714467429545	17392.30935263486	14666.284377314038	17761.21269665472
13706.057937939187	18474.61342603386	17430.332906177275	21759.664628875984	17199.749534605136	17993.168261575207	25057.985764681896	20913.19468811473	17408.0477753675	17042.797384894915	16324.876171711116	15936.62046670364	21034.955922413676	24447.35403152266	23154.753144774262	11278.74590210169	18516.57454252493	16190.785644876665	12621.82244277856	20257.620864876008	15549.582505548691	14277.367194197017	21020.298636648826	15433.295393075161	17791.631442462683	19037.530201550977	13753.714467429545	17392.30935263486	14666.284377314038	16251.038963221506
13701.722454609273	18474.61342603386	17417.588740934574	21759.664628875984	17199.749534605136	17993.168261575207	24636.880370000403	20913.19468811473	17408.0477753675	17042.797384894915	16324.876171711116	15936.62046670364	21034.955922413676	24447.35403152266	22717.024719895635	11278.74590210169	18516.57454252493	16190.785644876665	12621.82244277856	20257.620864876008	15344.707089788863	14277.367194197017	20982.917123305077	15433.295393075161	17432.62274796996	16573.682333494195	13753.714467429545	17392.30935263486	14512.613257495319	16251.038963221506
13701.722454609273	18474.61342603386	17417.588740934574	21204.99688201953	16611.744843917433	17993.168261575207	24636.880370000403	20913.19468811473	17408.0477753675	17042.797384894915	16324.876171711116	15936.62046670364	19930.527809552488	23010.15763772631	22717.024719895635	11278.74590210169	18516.57454252493	15984.333479412426	12621.82244277856	20257.620864876008	15344.707089788863	14277.367194197017	19835.90543895386	15433.295393075161	17432.62274796996	16573.682333494195	13753.714467429545	17392.30935263486	14486.517559755948	16251.038963221506
13268.628864923534	16644.525928337927	17417.588740934574	21204.99688201953	16611.744843917433	17575.835630987767	23294.250809919497	20405.289764894096	17408.0477753675	15654.004453990747	15291.953153527433	15936.62046670364	19339.24952170753	23010.15763772631	21741.106182493862	11278.74590210169	18516.57454252493	15984.333479412426	12621.82244277856	20257.620864876008	14800.516151038924	14277.367194197017	19835.90543895386	15433.295393075161	16993.883528868704	16573.682333494195	13678.476832503628	16725.923240973978	14355.961949963694	16251.038963221506
13268.628864923534	16275.037295892584	17417.588740934574	20900.25827234956	16448.783920075155	16767.942011832427	19654.696505484237	19744.33780075106	17408.0477753675	15654.004453990747	14163.440991392956	15432.272800032008	19339.24952170753	23010.15763772631	20814.188166193966	11278.74590210169	18240.324303100355	15829.855014941844	12621.82244277856	20257.620864876008	14800.516151038924	14277.367194197017	19835.90543895386	15433.295393075161	16993.883528868704	16573.682333494195	13678.476832503628	16725.923240973978	14355.961949963694	16251.038963221506
12189.631481017948	16136.132394235843	17417.588740934574	20335.16951522417	16448.783920075155	16767.942011832427	17798.30891043666	19671.30783114768	17408.0477753675	15654.004453990747	14163.440991392956	15432.272800032008	17868.726469603054	23010.15763772631	20814.188166193966	11278.74590210169	18240.324303100355	15829.855014941844	12492.978011221247	20257.620864876008	14345.45479674528	14219.532879801924	19835.90543895386	15433.295393075161	16993.883528868704	16573.682333494195	13678.476832503628	16725.923240973978	14355.961949963694	16251.038963221506
12189.631481017948	16095.016922402787	17417.588740934574	20335.16951522417	16448.783920075155	16767.942011832427	17798.30891043666	19048.27950896908	17408.0477753675	15654.004453990747	14163.440991392956	15390.268875890397	17785.184091539024	17417.89534997184	20814.188166193966	10963.085502219454	18230.37520033312	15667.222712986679	12492.978011221247	17743.331982113687	14174.769195497618	14219.532879801924	19559.16706468338	14555.966578218766	16453.008314457	16573.682333494195	13525.086789085444	16406.633612606696	14317.60322863236	16251.038963221506
12189.631481017948	16095.016922402787	17417.588740934574	20335.16951522417	16448.783920075155	16767.942011832427	17208.88792605819	18747.812582565923	17408.0477753675	14869.846627518455	14136.969934755398	15390.268875890397	17785.184091539024	17377.35595612544	20814.188166193966	10963.085502219454	17897.78653326446	15502.796805790545	11626.020679428098	17743.331982113687	14174.769195497618	13831.800881738667	19559.16706468338	14555.966578218766	16447.980201959857	16573.682333494195	13525.086789085444	15302.898501518375	14317.60322863236	16251.038963221506
12189.631481017948	16095.016922402787	17257.81694442501	20335.16951522417	16448.783920075155	16767.942011832427	17208.88792605819	18747.812582565923	17153.810042472403	14869.846627518455	14136.969934755398	15390.268875890397	16787.068337285997	17377.35595612544	19120.205011657	10148.780765540485	17897.78653326446	15502.796805790545	11417.688675518119	17743.331982113687	14174.769195497618	13801.4611794336	19559.16706468338	14555.966578218766	16328.5394551363	16573.682333494195	13412.97529256086	15302.898501518375	14317.60322863236	16251.038963221506
12189.631481017948	15931.265134861307	16150.228154753568	20335.16951522417	16448.783920075155	16767.942011832427	17208.88792605819	18747.812582565923	17153.810042472403	14869.846627518455	13827.568526096009	15390.268875890397	16739.353345343232	17377.35595612544	19120.205011657	10148.780765540485	17897.78653326446	15502.796805790545	11369.863444109513	17743.331982113687	13098.58136761661	13801.4611794336	17801.060365909136	14523.006459037259	15418.812732734643	16573.682333494195	13412.97529256086	14630.792214716112	14317.60322863236	16152.881038797253
12189.631481017948	15931.265134861307	16006.809354405857	20335.16951522417	15763.473068342975	16767.942011832427	17208.88792605819	18747.812582565923	17153.810042472403	14869.846627518455	13827.568526096009	15390.268875890397	16739.353345343232	17377.35595612544	16402.271108449477	10148.780765540485	17726.615981895928	15502.796805790545	11309.202734808061	17743.331982113687	12966.68246479953	13801.4611794336	17801.060365909136	12530.458726386554	15418.812732734643	16573.682333494195	13412.97529256086	13946.908426328864	14317.60322863236	16152.881038797253
12189.631481017948	15931.265134861307	16006.809354405857	20150.744794472965	15763.473068342975	16767.942011832427	17208.88792605819	18747.812582565923	17153.810042472403	14818.371577367194	13827.568526096009	15390.268875890397	16739.353345343232	17377.35595612544	16402.271108449477	10148.780765540485	15206.905958014575	15502.796805790545	11309.202734808061	17473.22357783898	11408.120810438264	13801.4611794336	17801.060365909136	12530.458726386554	15395.772319616683	16566.292514038018	13412.97529256086	13946.908426328864	14317.60322863236	16152.881038797253
11198.232933125844	15931.265134861307	14536.153215725237	20150.744794472965	15763.473068342975	16767.942011832427	17208.88792605819	18747.812582565923	17153.810042472403	14211.981363513307	13587.990860653372	15390.268875890397	16739.353345343232	17377.35595612544	16402.271108449477	10148.780765540485	15206.905958014575	15502.796805790545	11309.202734808061	17473.22357783898	11408.120810438264	13801.4611794336	17801.060365909136	12530.458726386554	15395.772319616683	16368.865195717497	13207.914248926523	13903.228336363361	14317.60322863236	12956.09127895256
11077.619010929247	15931.265134861307	14536.153215725237	20150.744794472965	15763.473068342975	16283.830785477654	17208.88792605819	18700.284592505934	17153.810042472403	14211.981363513307	13587.990860653372	15366.925531327171	16739.353345343232	17236.0081108021	16402.271108449477	10148.780765540485	15206.905958014575	13322.12262224761	11121.499053117723	16535.371697000053	11257.904824204303	13801.4611794336	11645.318823236043	12530.458726386554	15395.772319616683	15633.055338126222	12785.906731816223	13074.071832877364	14204.744377219286	12956.09127895256
11077.619010929247	15931.265134861307	14348.615699687596	18168.834713515454	15763.473068342975	16283.830785477654	17208.88792605819	18700.284592505934	17153.810042472403	14211.981363513307	13587.990860653372	14011.110147743455	16739.353345343232	17236.0081108021	16402.271108449477	10148.780765540485	15206.905958014575	13322.12262224761	11121.499053117723	16535.371697000053	11257.904824204303	13801.4611794336	11645.318823236043	12530.458726386554	15395.772319616683	15633.055338126222	12785.906731816223	13074.071832877364	13879.943286547792	12956.09127895256
10993.674261961212	15931.265134861307	14348.615699687596	18168.834713515454	15763.473068342975	16283.830785477654	17208.88792605819	18700.284592505934	17153.810042472403	14211.981363513307	13587.990860653372	14011.110147743455	16739.353345343232	17236.0081108021	16402.271108449477	10148.780765540485	15206.905958014575	13322.12262224761	10404.101670074046	16535.27942843639	10975.540850763233	13801.4611794336	11645.318823236043	12224.430258670622	15395.772319616683	15573.891189722728	12785.906731816223	13074.071832877364	13879.943286547792	12956.09127895256
10762.727049359622	15607.858550727824	14348.615699687596	18000.138352493064	15763.473068342975	16283.830785477654	17208.88792605819	18700.284592505934	17153.810042472403	13969.149770894433	13587.990860653372	13970.418352606166	16739.353345343232	17236.0081108021	16402.271108449477	10148.780765540485	15206.905958014575	13322.12262224761	10404.101670074046	16535.27942843639	10975.540850763233	13792.21093262589	11645.318823236043	12177.784998554582	15395.772319616683	15457.860077513713	12785.906731816223	13045.343735459126	13879.943286547792	12956.09127895256
10762.727049359622	15536.035752012433	14281.157875231766	18000.138352493064	14414.73784465079	16283.830785477654	17208.88792605819	18700.284592505934	16230.77631448713	13969.149770894433	13587.990860653372	13970.418352606166	16739.353345343232	17236.0081108021	16402.271108449477	9970.483116554296	15206.905958014575	13322.12262224761	10267.920963316541	16535.27942843639	10975.540850763233	13792.21093262589	11645.318823236043	12177.784998554582	15257.805319905	15386.020274373634	12785.906731816223	13045.343735459126	12131.46434298679	12956.09127895256
10762.727049359622	15273.930791205035	13836.064164435229	17292.498338517464	14414.73784465079	16283.830785477654	17129.97767934587	18700.284592505934	15988.889547971849	13969.149770894433	13587.990860653372	13970.418352606166	16739.353345343232	16502.256700477967	16402.271108449477	9970.483116554296	14989.112975286022	13322.12262224761	10267.920963316541	16402.465005471855	10975.540850763233	13792.21093262589	11645.318823236043	12177.784998554582	15234.42825908205	14838.39703135321	12785.906731816223	13045.343735459126	12131.46434298679	12956.09127895256
10762.727049359622	14677.995578872511	13836.064164435229	17292.498338517464	14389.23694872013	16283.830785477654	17009.647538962607	18700.284592505934	15988.889547971849	13969.149770894433	13587.990860653372	13874.97849274484	16373.66925232396	16502.256700477967	16402.271108449477	9970.483116554296	14989.112975286022	13322.12262224761	10267.920963316541	16320.847233464954	10975.540850763233	13494.33345957492	11645.318823236043	12137.787819699457	15234.42825908205	14216.702728929324	12785.906731816223	13045.343735459126	12131.46434298679	12894.754857223676
10762.727049359622	14677.995578872511	13167.95987064445	16348.66391118494	14357.665534385114	16283.830785477654	17009.647538962607	17402.272458287924	15988.889547971849	13969.149770894433	13587.990860653372	13662.770652602989	16373.66925232396	16414.851099795957	15576.14615630292	9860.375440731856	14989.112975286022	12962.579839511302	10026.956283088028	16320.847233464954	10920.881275261256	11907.232849299136	11645.318823236043	11195.64574614465	14839.55816744201	14216.702728929324	12785.906731816223	13045.343735459126	12076.765428245857	12894.754857223676
10762.727049359622	14677.995578872511	13167.95987064445	16348.66391118494	14357.665534385114	16283.830785477654	16945.63671817399	17402.272458287924	14595.661912772968	13969.149770894433	13587.990860653372	13662.770652602989	16373.66925232396	16414.851099795957	15576.14615630292	9860.375440731856	14989.112975286022	12962.579839511302	10026.956283088028	16235.301260618331	10920.881275261256	11907.232849299136	11645.318823236043	10437.484744931791	14839.55816744201	14216.702728929324	12785.906731816223	13045.343735459126	11470.6539904243	12894.754857223676
10276.797370677385	14677.995578872511	13167.95987064445	16348.66391118494	14357.665534385114	14933.821494351963	16945.63671817399	17402.272458287924	14595.661912772968	13773.167533333148	13587.990860653372	13207.692724388033	16373.66925232396	16120.28911802938	15576.14615630292	9860.375440731856	14962.009043354423	12755.730610844646	10020.612514950793	15569.843651526726	10896.232025882944	11817.12983339877	11073.88031039066	10437.484744931791	13722.660441478141	14216.702728929324	12543.520358684485	13045.343735459126	11419.538328469103	12894.754857223676
9722.31637797425	14677.995578872511	13037.440174054704	16348.66391118494	14357.665534385114	14838.450975091571	16945.63671817399	17402.272458287924	14454.996112849249	13773.167533333148	13587.990860653372	13207.692724388033	16373.66925232396	16120.28911802938	15576.14615630292	9860.375440731856	14739.589673350467	12755.730610844646	9978.692321468438	15569.843651526726	10850.727678349953	11817.12983339877	11073.88031039066	10437.484744931791	13722.660441478141	14216.702728929324	12216.465808826159	13045.343735459126	11364.773690439659	11452.288260149513
9722.31637797425	14659.7189103114	13037.440174054704	14474.519324881723	11908.829109430326	14838.450975091571	15896.453727789374	17402.272458287924	14382.425877995795	13121.739025050749	13587.990860653372	13207.692724388033	16373.66925232396	15685.874321226718	15569.555192956952	9860.375440731856	14469.53693885541	12755.730610844646	9978.692321468438	15569.843651526726	10850.727678349953	11817.12983339877	11073.88031039066	10437.484744931791	13722.660441478141	13809.090534353647	12216.465808826159	13045.343735459126	11364.773690439659	11452.288260149513
9687.578997716257	14659.7189103114	13037.440174054704	14474.519324881723	11908.829109430326	14625.857265664157	15896.453727789374	16966.180059524624	13055.43060903021	13084.058988422405	13587.990860653372	13207.692724388033	16373.66925232396	15685.874321226718	15569.555192956952	9860.375440731856	14391.126581281169	12755.730610844646	9978.692321468438	15569.843651526726	10446.788016624225	11807.492214139456	9664.018683929378	10278.490397856185	13722.660441478141	13809.090534353647	12216.465808826159	12919.685743209855	11328.980068124947	11034.651062116422
9578.826625195434	14659.7189103114	13037.440174054704	14474.519324881723	11556.23732412105	14583.84438369193	15896.453727789374	16966.180059524624	13055.43060903021	13084.058988422405	13587.990860653372	13207.692724388033	14552.025496139337	15360.537539848174	15569.555192956952	9815.230462261185	14391.126581281169	12755.730610844646	9893.072738226016	13805.123557184594	10446.788016624225	11807.492214139456	9664.018683929378	10278.490397856185	12070.385387203918	13809.090534353647	12216.465808826159	12919.685743209855	11328.980068124947	11034.651062116422
8986.705987840036	14659.7189103114	12417.300056232452	14266.40567040141	11556.23732412105	14561.679762951013	15896.453727789374	16966.180059524624	13055.43060903021	13084.058988422405	13587.990860653372	13145.18883310875	14552.025496139337	14654.431169325433	15307.14734409932	9815.230462261185	14114.435418290177	12755.730610844646	9819.609021225526	13573.185559129128	10446.788016624225	11807.492214139456	9664.018683929378	10067.34686933754	12070.385387203918	13161.85267483398	12216.465808826159	12713.014317852772	11099.486792209273	11034.651062116422
8986.705987840036	14659.7189103114	12417.300056232452	14266.40567040141	11556.23732412105	14561.679762951013	15827.555156744573	16966.180059524624	13055.43060903021	13084.058988422405	13329.376662993389	12960.63543994768	14552.025496139337	14654.431169325433	15307.14734409932	9815.230462261185	12765.617277302495	12755.730610844646	9819.609021225526	13573.185559129128	10446.788016624225	11807.492214139456	8320.116814092604	9928.733470655894	12069.575583055836	13100.070781319502	12113.954503029767	12710.635041514914	9583.680517653243	11034.651062116422
8986.705987840036	14549.751151806144	12357.543259019187	14124.801673426357	11556.23732412105	14561.679762951013	15667.053460356356	16905.60933784835	13018.527911661378	13084.058988422405	13016.167344631462	12733.35982234659	14552.025496139337	14654.431169325433	15307.14734409932	9812.481155099631	12765.617277302495	12544.806275918752	9819.609021225526	13573.185559129128	10446.788016624225	11730.495071620675	8320.116814092604	9864.718071149191	12069.575583055836	13100.070781319502	12113.954503029767	12710.635041514914	9457.965187861602	11034.651062116422
8609.803788393627	14149.619959189007	12357.543259019187	14124.801673426357	11556.23732412105	14561.679762951013	15667.053460356356	16905.60933784835	13018.527911661378	13084.058988422405	13016.167344631462	12733.35982234659	14552.025496139337	14654.431169325433	15307.14734409932	9812.024570799527	12407.945095793491	12544.806275918752	9819.609021225526	13573.185559129128	10446.788016624225	11730.495071620675	8320.116814092604	9864.718071149191	12069.575583055836	12552.841442207675	12113.954503029767	11883.786496148541	9457.965187861602	11034.651062116422
8609.803788393627	14149.619959189007	12357.543259019187	14124.801673426357	11556.23732412105	13064.25644797339	15667.053460356356	16905.60933784835	12914.270655552387	13084.058988422405	13004.116228687471	12733.35982234659	14278.908482191062	14654.431169325433	14162.6310340372	9812.024570799527	12407.945095793491	12544.806275918752	9670.31901855575	13572.181505398445	10446.788016624225	11730.495071620675	8320.116814092604	9864.718071149191	12069.575583055836	12552.841442207675	12113.954503029767	11883.786496148541	9457.965187861602	11034.651062116422
8609.803788393627	14149.619959189007	12357.543259019187	13863.4721718633	11556.23732412105	13064.25644797339	15667.053460356356	16905.60933784835	12686.230667017917	13084.058988422405	13004.116228687471	12340.108043012731	14278.908482191062	14654.431169325433	13806.464886354555	9812.024570799527	12407.945095793491	12471.730675069102	9670.31901855575	13572.181505398445	10446.788016624225	11730.495071620675	8320.116814092604	9793.867539339273	12069.575583055836	12552.841442207675	11077.409471443236	11883.786496148541	9457.965187861602	10828.70032190976
8568.065866736888	14149.619959189007	12126.80765911708	13863.4721718633	11556.23732412105	13064.25644797339	15667.053460356356	16905.60933784835	12686.230667017917	13084.058988422405	12821.531040375881	12340.108043012731	14278.908482191062	14654.431169325433	13806.464886354555	9812.024570799527	12407.945095793491	12471.730675069102	9670.31901855575	13453.296097014583	10446.788016624225	11730.495071620675	8320.116814092604	9793.867539339273	12069.575583055836	12531.491363263889	11077.409471443236	11883.786496148541	8736.335799942788	10828.70032190976
8403.98815065661	13393.317330903099	11958.915401885235	13863.4721718633	10535.72397618835	13064.25644797339	15667.053460356356	16257.800690960008	12686.230667017917	12954.982990556233	12821.531040375881	12340.108043012731	14260.980393466945	14654.431169325433	13806.464886354555	9812.024570799527	12407.945095793491	12471.730675069102	9670.31901855575	13453.296097014583	10446.788016624225	11730.495071620675	8320.116814092604	9793.867539339273	12069.575583055836	12531.491363263889	11019.842976899172	11883.786496148541	8736.335799942788	10828.70032190976
8403.98815065661	13393.317330903099	11958.915401885235	13740.530957017929	10535.72397618835	13043.669020737483	15667.053460356356	16257.800690960008	12686.230667017917	12954.982990556233	10202.009307992852	11640.432509232402	14260.980393466945	14654.431169325433	13806.464886354555	9812.024570799527	12407.945095793491	12471.730675069102	9670.31901855575	13453.296097014583	10446.788016624225	11730.495071620675	8320.116814092604	9785.749711162915	12069.575583055836	12531.491363263889	11019.842976899172	10372.019141985842	8736.335799942788	10828.70032190976
8403.98815065661	13393.317330903099	11958.915401885235	13740.530957017929	10535.72397618835	13043.669020737483	15667.053460356356	15521.375443048953	12686.230667017917	12833.051461812764	10202.009307992852	11640.432509232402	14260.980393466945	14598.148151182508	13806.464886354555	9812.024570799527	12339.681787818863	12398.669710041382	9420.711420184267	13453.296097014583	10246.44251888779	11723.310169469622	8320.116814092604	9785.749711162915	12069.575583055836	12531.491363263889	10761.247145415266	10372.019141985842	8736.335799942788	10828.70032190976
8298.973833845077	13393.317330903099	11823.341742977307	13740.530957017929	10410.807968404722	13043.669020737483	15667.053460356356	15521.375443048953	12225.85179554675	12833.051461812764	9267.247906745728	10807.384706003304	14260.980393466945	14598.148151182508	13806.464886354555	9812.024570799527	11362.216211777972	12398.669710041382	9420.711420184267	13453.296097014583	10246.44251888779	11723.310169469622	8320.116814092604	9785.749711162915	12069.575583055836	12282.278658840902	10761.247145415266	10372.019141985842	8736.335799942788	10828.70032190976
8298.973833845077	13257.432958272566	11794.43610658286	13740.530957017929	10157.722983363205	13043.669020737483	15649.493980186862	15521.375443048953	12141.62237649855	11574.289298883557	7209.65861344156	10807.384706003304	14260.980393466945	14598.148151182508	13729.37232369628	9777.094959316926	11297.782857685026	12398.669710041382	9053.500379115118	13453.296097014583	10246.44251888779	11723.310169469622	8320.116814092604	9058.128299080092	10647.575903522078	12282.278658840902	10761.247145415266	10372.019141985842	8634.769729954634	10828.70032190976
8298.973833845077	13203.41573576373	11794.43610658286	13740.530957017929	9739.159016184683	12939.633402897989	14981.13518651595	15521.375443048953	11904.800265791586	11574.289298883557	7099.064804247647	10807.384706003304	13406.833544960706	14598.148151182508	13729.37232369628	9777.094959316926	10811.84034550037	12398.669710041382	9053.500379115118	13453.296097014583	10246.370465210644	11723.310169469622	8320.116814092604	9058.128299080092	10596.854095156395	12180.518060090959	10761.247145415266	10372.019141985842	8634.769729954634	10828.70032190976
8298.973833845077	13203.41573576373	11737.054414651375	13740.530957017929	9739.159016184683	12939.633402897989	14981.13518651595	15284.393331132283	11904.800265791586	11574.289298883557	7099.064804247647	10807.384706003304	13406.833544960706	14348.247348971421	13729.37232369628	9558.984710302386	10811.84034550037	11316.728728803075	9053.500379115118	13361.064448363148	10246.370465210644	11723.310169469622	8320.116814092604	9058.128299080092	10596.854095156395	12180.518060090959	10761.247145415266	10268.855654183048	8570.617773123382	10828.70032190976
8298.973833845077	13203.41573576373	11737.054414651375	13740.530957017929	9739.159016184683	10160.960406591435	14981.13518651595	15284.393331132283	11904.800265791586	11574.289298883557	7099.064804247647	10428.345168664851	13406.833544960706	14348.247348971421	13729.37232369628	9558.984710302386	10811.84034550037	11316.728728803075	9053.500379115118	13361.064448363148	10043.285984798464	11723.310169469622	8128.807428544074	9058.128299080092	10416.699744847834	12180.518060090959	10536.275044823686	10268.855654183048	8570.617773123382	10713.634850300641
8298.973833845077	13203.41573576373	11737.054414651375	13740.530957017929	9739.159016184683	10160.960406591435	14331.569763875455	15284.393331132283	11904.800265791586	11574.289298883557	7099.064804247647	10428.345168664851	13218.14976437018	14348.247348971421	13729.37232369628	8042.867902150168	10811.84034550037	11316.728728803075	9053.500379115118	13292.701157894482	10043.285984798464	11723.310169469622	8128.807428544074	9058.128299080092	10179.767445069894	11688.63494261071	10536.275044823686	9519.876663102816	8570.617773123382	10713.634850300641
8298.973833845077	13203.41573576373	11737.054414651375	13740.530957017929	9739.159016184683	10082.883912985162	14239.297612694512	13968.632579957191	11738.116214806098	11574.289298883557	7099.064804247647	10188.035850370074	13218.14976437018	14348.247348971421	13729.37232369628	7963.883074293679	10811.84034550037	11311.036563977386	8948.894513205923	13292.701157894482	9567.05030347304	11649.702846872393	8128.807428544074	9058.128299080092	8953.089427826813	11688.63494261071	10536.275044823686	9519.876663102816	8570.617773123382	10713.634850300641
8298.973833845077	13203.41573576373	11737.054414651375	13740.530957017929	9739.159016184683	10082.883912985162	14239.297612694512	13968.632579957191	11738.116214806098	11574.289298883557	7099.064804247647	10082.911833754013	13218.14976437018	14348.247348971421	13469.897385658045	7963.883074293679	10811.84034550037	11230.522709021663	8948.894513205923	13143.567324755197	9567.05030347304	11264.69373956249	7907.205309608535	9058.128299080092	8953.089427826813	11595.22423759659	10536.275044823686	9519.876663102816	8570.617773123382	10713.634850300641
8272.77496648598	13203.41573576373	11247.415136256392	13740.530957017929	9739.159016184683	10082.883912985162	13683.345082361497	13968.632579957191	11630.167509576224	11574.289298883557	7099.064804247647	10082.911833754013	13218.14976437018	13479.064338249078	13469.897385658045	7941.384539090938	10553.042921466516	11230.522709021663	8948.894513205923	13143.567324755197	9501.343336724609	11264.69373956249	7803.7831877477265	9030.915694305728	8953.089427826813	11595.22423759659	10536.275044823686	9317.606498665747	8570.617773123382	9705.59907801789
8272.77496648598	12503.733578810143	11160.899711662178	13740.530957017929	9739.159016184683	10082.883912985162	13683.345082361497	13867.302928930394	10404.934471700719	11574.289298883557	7099.064804247647	10082.911833754013	13218.14976437018	13479.064338249078	13469.897385658045	7663.777839519974	9658.481843935506	11230.522709021663	8948.894513205923	11899.025766580755	9501.343336724609	11198.151713404006	7803.7831877477265	9030.915694305728	8953.089427826813	11595.22423759659	10536.275044823686	9260.71444204139	8570.617773123382	9705.59907801789
8272.77496648598	12503.733578810143	11160.899711662178	13740.530957017929	9739.159016184683	10082.883912985162	13506.20043578015	13867.302928930394	10404.934471700719	11574.289298883557	6741.9257554563	8035.3896100061565	13218.14976437018	13302.964977401174	13469.897385658045	7456.725104273637	9658.481843935506	11230.522709021663	8693.798528356041	11899.025766580755	9128.578510757532	10524.735274911298	7803.7831877477265	9028.773347362245	8930.962895166042	11595.22423759659	10480.874705945098	9260.71444204139	8442.337390174467	9705.59907801789
8028.80125418817	11782.9193601452	10597.99604691798	13740.530957017929	9739.159016184683	10082.883912985162	13506.20043578015	13867.302928930394	9670.69154152618	11357.35046389797	6741.9257554563	8035.3896100061565	11887.367887831411	13302.964977401174	13469.897385658045	6828.190392151468	9658.481843935506	11112.258278556694	8693.798528356041	11899.025766580755	9128.578510757532	9960.9499009848	7662.256172826789	9028.773347362245	8907.09601996317	11595.22423759659	10480.874705945098	9192.215434097916	8442.337390174467	9705.59907801789
8028.80125418817	11782.9193601452	10283.581496959949	13624.96385703899	9163.020379174375	10082.883912985162	13506.20043578015	13867.302928930394	9540.018221466818	11357.35046389797	6741.9257554563	8035.3896100061565	11887.367887831411	13141.726934404554	13469.897385658045	6828.190392151468	9571.808009512293	11112.258278556694	8693.798528356041	11899.025766580755	9128.578510757532	9960.9499009848	7662.256172826789	9028.773347362245	8907.09601996317	11437.181977997012	10480.874705945098	9192.215434097916	8179.149455118087	9705.59907801789
8028.80125418817	11782.9193601452	10283.581496959949	13624.96385703899	9163.020379174375	10082.883912985162	13506.20043578015	13867.302928930394	9540.018221466818	11357.35046389797	6741.9257554563	7978.528967795096	11887.367887831411	13089.588316455303	13469.897385658045	6828.190392151468	9571.808009512293	11073.426440750956	8551.260928242169	11899.025766580755	9128.578510757532	9960.9499009848	7518.983754505354	9028.773347362245	8907.09601996317	11437.181977997012	10480.874705945098	9099.558937789192	7913.158597614246	9705.59907801789
8028.80125418817	11782.9193601452	10283.581496959949	13624.96385703899	8660.775799786205	9321.747877433685	13506.20043578015	13867.302928930394	9540.018221466818	11357.35046389797	6678.021158537848	7975.444497779899	11758.493616616131	13089.588316455303	13469.897385658045	6797.228317127183	9550.091504475986	11073.426440750956	8098.54496630524	11899.025766580755	9128.35096576118	9960.9499009848	7518.983754505354	8954.569924674677	8907.09601996317	11358.1954649789	10072.58512760058	9071.2452704633	7913.158597614246	9705.59907801789
8028.80125418817	11782.9193601452	10283.581496959949	13083.625049541495	8613.405807786692	9321.747877433685	13506.20043578015	13474.26127641875	9540.018221466818	11357.35046389797	6678.021158537848	7838.16707240945	11758.493616616131	13089.588316455303	13469.897385658045	6797.228317127183	9550.091504475986	11073.426440750956	8098.54496630524	11708.234711700463	9018.342477152124	9960.9499009848	7518.983754505354	8954.569924674677	8907.09601996317	11358.1954649789	10072.58512760058	9071.223928448548	7913.158597614246	9705.59907801789
8028.80125418817	11782.9193601452	10283.581496959949	13083.625049541495	8526.625433895239	9321.747877433685	13150.325102522776	13474.26127641875	9536.11852906636	11044.529680100128	6667.299576543314	7838.16707240945	11758.493616616131	12941.573675367064	13469.897385658045	6797.228317127183	9550.091504475986	11073.426440750956	8098.54496630524	11708.234711700463	8978.192490335305	9960.9499009848	7518.983754505354	8954.569924674677	8907.09601996317	10411.329163664077	10072.58512760058	9071.223928448548	7913.158597614246	9705.59907801789
8028.80125418817	11782.9193601452	10283.581496959949	13083.625049541495	8526.625433895239	9321.747877433685	12853.754962317056	12728.734426267216	9536.11852906636	10884.471102404099	6667.299576543314	7838.16707240945	11519.591190869103	12941.573675367064	13469.897385658045	6728.026764038893	9550.091504475986	11073.426440750956	8077.9407482444285	11708.234711700463	8978.192490335305	9929.119143468619	7243.699245010184	8930.928843900878	8903.984453622048	10411.329163664077	10072.58512760058	9071.223928448548	7913.158597614246	9705.59907801789
8028.80125418817	11780.699790215172	10283.581496959949	13083.625049541495	8526.625433895239	9321.747877433685	12853.754962317056	12728.734426267216	9536.11852906636	10303.112684879768	6275.829010647184	7838.16707240945	11519.591190869103	12941.573675367064	13469.897385658045	6718.559479176629	9550.091504475986	10954.977822998186	6873.071474810864	11668.753096410173	8321.646099672995	9929.119143468619	7243.699245010184	8930.928843900878	8903.984453622048	10411.329163664077	9966.641030639408	9071.223928448548	7913.158597614246	9705.59907801789
8028.80125418817	11617.422150857437	10283.581496959949	13083.625049541495	8526.625433895239	9321.747877433685	12440.109824739286	12728.734426267216	9536.11852906636	10162.9773902373	6275.829010647184	7838.16707240945	11519.591190869103	12941.573675367064	13469.897385658045	6718.559479176629	9550.091504475986	10632.519005318603	6865.004090609165	11668.753096410173	8321.646099672995	9929.119143468619	6428.41332381802	8525.281972933659	8903.984453622048	10411.329163664077	9966.641030639408	8494.231080456037	7913.158597614246	9705.59907801789
8028.80125418817	11617.422150857437	10198.766224929073	13083.625049541495	8526.625433895239	9321.747877433685	12440.109824739286	10842.660670273515	9536.11852906636	10162.9773902373	6275.829010647184	7838.16707240945	11519.591190869103	12885.778087429795	13469.897385658045	6718.559479176629	9550.091504475986	10632.519005318603	6827.670823277767	11668.753096410173	8293.535822450653	9929.119143468619	6428.41332381802	8149.158045712485	8903.984453622048	9616.740250692003	9859.37120479923	8271.72039323991	7913.158597614246	9524.788462614995
8028.80125418817	11063.714115821029	10198.766224929073	13083.625049541495	8526.625433895239	9193.925970619175	12440.109824739286	10835.922623778302	9536.11852906636	10162.9773902373	6216.394625720604	7838.16707240945	11519.591190869103	12828.320633568139	12962.547621351427	6718.559479176629	9525.619731398037	10588.136928782773	6776.17884743215	11668.753096410173	8293.535822450653	9878.85147420011	6428.41332381802	7315.52848839588	8903.984453622048	9616.740250692003	9859.37120479923	8271.72039323991	7836.252642213623	9524.788462614995
7227.8549973460695	11063.714115821029	10198.766224929073	12886.28302967305	8269.816987743437	9087.0774198437	10534.970172467925	10835.922623778302	9536.11852906636	10107.689419456543	6216.394625720604	7838.16707240945	11519.591190869103	12828.320633568139	12962.547621351427	6685.258202922677	9525.619731398037	10588.136928782773	6770.209784657482	10470.941656159555	8293.535822450653	9859.315767611577	6428.41332381802	7250.456701714934	8546.843563428003	9616.740250692003	9859.37120479923	8271.72039323991	7836.252642213623	9524.788462614995
7222.323822038547	11063.714115821029	9237.629971278926	12886.28302967305	8212.452747140496	9006.58385436744	10260.421576487974	10835.922623778302	9536.11852906636	10107.689419456543	5982.464249461188	7838.16707240945	11519.591190869103	12828.320633568139	12216.18406392052	6571.765665376582	9525.619731398037	10588.136928782773	6770.209784657482	10470.941656159555	8293.535822450653	9859.315767611577	6428.41332381802	7235.611997758198	8546.843563428003	9616.740250692003	9802.094262406514	8271.72039323991	7458.953005857664	9524.788462614995
7222.323822038547	10948.964800986761	9237.629971278926	12025.27479482972	8212.452747140496	9006.58385436744	9246.828439467212	10760.47768656083	9536.11852906636	10107.689419456543	5982.464249461188	7616.65337796181	11519.591190869103	12828.320633568139	12216.18406392052	6571.765665376582	8764.770659484682	10588.136928782773	6741.316185905406	10366.138683419456	8293.535822450653	9779.433026108236	6428.41332381802	7235.611997758198	8071.785964917787	9616.740250692003	9182.330560604603	8271.72039323991	7458.953005857664	9524.788462614995
7222.272395649457	10948.964800986761	9237.629971278926	12025.27479482972	8212.452747140496	8690.240114825967	9201.016401938254	10737.602147806441	9522.342912469045	10107.689419456543	5982.464249461188	7576.573184585732	11519.591190869103	12828.320633568139	12216.18406392052	6571.765665376582	8764.656648720913	10588.136928782773	6737.098177178368	10366.138683419456	8293.535822450653	9222.370540840064	6330.870949161612	7235.611997758198	8007.365312273934	9616.740250692003	8517.547434305961	8271.72039323991	7292.3569992253215	9524.788462614995
7189.457307713431	10948.964800986761	8977.581567772304	9279.56529834505	8212.452747140496	8690.240114825967	9201.016401938254	10737.602147806441	9457.186043445421	10107.689419456543	5982.464249461188	7576.573184585732	11519.591190869103	12646.918187377058	12216.18406392052	6524.130723858299	8666.420582274299	10588.136928782773	6737.098177178368	10366.138683419456	8159.337022670311	9078.20497086081	6330.870949161612	7235.611997758198	8007.365312273934	9616.740250692003	8506.962794660767	8271.72039323991	7292.3569992253215	9524.788462614995
6815.75817435968	10948.964800986761	8977.581567772304	9279.56529834505	8212.452747140496	8690.240114825967	9201.016401938254	10737.602147806441	9429.096513526329	10107.689419456543	5982.464249461188	7576.573184585732	11519.591190869103	12646.918187377058	12216.18406392052	6524.130723858299	8666.420582274299	10588.136928782773	6737.098177178368	10366.138683419456	8159.337022670311	9078.20497086081	6330.870949161612	7235.611997758198	7947.297860604102	9569.455197505547	8506.962794660767	7987.52599946768	7292.3569992253215	9524.788462614995
6815.75817435968	10167.029561970523	8935.802174278979	8741.766040651804	8195.335132692619	8690.240114825967	9201.016401938254	10737.602147806441	8788.548273294895	10099.235603287565	5968.931861222027	6552.959295831714	11519.591190869103	12646.918187377058	12216.18406392052	6524.130723858299	8666.420582274299	10588.136928782773	6627.822148666937	10366.138683419456	8159.337022670311	8600.673860928746	6330.870949161612	7235.611997758198	7947.297860604102	9512.866697255822	8496.976527090705	7987.52599946768	7292.3569992253215	9524.788462614995
6792.986843478237	10167.029561970523	8935.802174278979	8741.766040651804	8195.335132692619	8690.240114825967	9201.016401938254	10737.602147806441	8788.548273294895	10095.771615815524	5688.601822406177	6552.959295831714	11519.591190869103	12646.918187377058	12216.18406392052	6244.486027304142	8666.420582274299	10588.136928782773	6627.822148666937	10366.138683419456	8159.337022670311	8600.673860928746	6330.870949161612	6930.75818691292	7947.297860604102	9512.866697255822	8439.348928275736	7629.012121874725	7292.3569992253215	9429.57680007213
6744.846164556873	10159.08648602613	8935.802174278979	8741.766040651804	8133.517657088783	8690.240114825967	9201.016401938254	10737.602147806441	8627.223861707971	10095.771615815524	5641.134114937418	6552.959295831714	11519.591190869103	11455.027736064543	12216.18406392052	6244.486027304142	8666.420582274299	10128.84630659322	6627.822148666937	10366.138683419456	7475.1033718289755	8600.673860928746	6320.560495475844	6930.75818691292	7947.297860604102	9010.01293743964	8438.136387143233	7576.493018490026	6960.206530782156	9200.574348649267
6307.976404051867	10159.08648602613	8935.802174278979	7840.492429284346	8133.517657088783	8690.240114825967	9201.016401938254	10737.602147806441	8113.716539150822	9893.478728226582	5641.134114937418	6483.221613680721	11519.591190869103	11455.027736064543	12216.18406392052	6244.486027304142	8552.607645944225	10128.84630659322	6627.822148666937	10366.138683419456	7475.1033718289755	8032.990072641724	6247.512697976117	6930.75818691292	7904.295681882495	9010.01293743964	8207.273236203404	7576.493018490026	6176.721671192574	9200.574348649267
6307.064413762753	10099.74107036841	8935.802174278979	7840.492429284346	7991.362360650037	8690.240114825967	9201.016401938254	10737.602147806441	8113.716539150822	9763.581248770162	5641.134114937418	6206.0878228393585	11519.591190869103	10381.933105148473	11504.43831002761	6244.486027304142	7973.730580739555	10128.84630659322	6627.822148666937	10366.138683419456	7475.1033718289755	7931.622527588681	6038.111001672398	6930.75818691292	7904.295681882495	8835.433140157533	8207.273236203404	7576.493018490026	5936.843252199	9200.574348649267
6307.064413762753	10099.74107036841	8935.802174278979	7840.492429284346	7991.362360650037	8690.240114825967	9201.016401938254	10737.602147806441	8113.716539150822	9748.98240988894	5641.134114937418	6164.248155436226	11410.636319154186	10186.585795242801	10909.130014540764	6244.486027304142	7973.730580739555	10128.84630659322	6627.822148666937	10224.109172167238	7475.1033718289755	7931.622527588681	6031.019936250132	6930.75818691292	7904.295681882495	8691.815119735396	8181.075085195831	7576.493018490026	5936.843252199	9185.337462586409
6307.064413762753	10053.85065357562	8935.802174278979	7840.492429284346	7991.362360650037	8690.240114825967	9201.016401938254	10737.602147806441	8113.716539150822	9748.98240988894	5491.055021541695	6164.248155436226	11410.636319154186	10180.235814912157	10909.130014540764	6244.486027304142	7960.4040529229305	9674.546916125571	6627.822148666937	10224.109172167238	7475.1033718289755	7931.622527588681	6031.019936250132	6930.75818691292	7896.162258906695	8660.923831419026	8181.075085195831	7576.493018490026	5936.843252199	9185.337462586409
6280.568633021638	10026.492336178715	8666.483019413525	7840.492429284346	7991.362360650037	8690.240114825967	9201.016401938254	10737.602147806441	8113.716539150822	9748.98240988894	5491.055021541695	5814.684987424458	11410.636319154186	10134.265748927957	10909.130014540764	5882.570631223478	7960.4040529229305	9666.899755773622	6610.048404058204	10224.109172167238	7475.1033718289755	7931.622527588681	5972.85976598956	6925.7288312512455	7880.92382906325	8660.923831419026	8181.075085195831	7576.493018490026	5936.843252199	9185.337462586409
6280.568633021638	9555.207648479734	8597.201207467548	7840.492429284346	7991.362360650037	8690.240114825967	9081.981924023064	10605.109135309183	8113.716539150822	9653.07947432595	5491.055021541695	5697.869459987076	11410.636319154186	10134.265748927957	10909.130014540764	5829.497177279298	7960.4040529229305	9666.899755773622	6610.048404058204	10224.109172167238	7397.775513039661	7861.784377170448	5972.85976598956	6925.7288312512455	7685.381335554915	8660.923831419026	8181.075085195831	7576.493018490026	5936.843252199	9168.279569175858
6280.568633021638	9555.207648479734	8597.201207467548	6877.015204806699	7991.362360650037	8690.240114825967	8462.534715101876	10525.504600809592	8113.716539150822	9632.21785229767	5491.055021541695	5632.13392938584	11410.636319154186	10134.265748927957	10909.130014540764	5829.497177279298	7960.4040529229305	9236.454089297655	6499.210357683613	10152.056080773946	7397.775513039661	7796.226903673194	5972.85976598956	6912.8451616876355	7612.55857854159	8424.546246385667	8181.075085195831	7576.493018490026	5936.843252199	9168.279569175858
6280.568633021638	9555.207648479734	8532.695780268456	6877.015204806699	7991.362360650037	8518.594636134727	8462.534715101876	10525.504600809592	8100.519541609774	9595.294763604594	5491.055021541695	5451.792908274119	11410.636319154186	10134.265748927957	10909.130014540764	5829.497177279298	7960.4040529229305	9236.454089297655	6499.210357683613	10135.683139828476	7304.575536259848	7796.226903673194	5972.85976598956	6669.095229244228	7556.414774380223	8424.546246385667	8181.075085195831	7576.493018490026	5868.633710256303	8979.736504396205
6280.568633021638	9555.207648479734	8532.695780268456	6419.448742100915	7955.829872284011	8518.594636134727	8345.31926963112	10525.504600809592	8100.519541609774	9595.294763604594	5491.055021541695	5451.792908274119	11410.636319154186	10128.272070549787	10909.130014540764	5770.733528285713	7960.4040529229305	9236.454089297655	6496.545352210279	10135.683139828476	7304.575536259848	7796.226903673194	5972.85976598956	6669.095229244228	7556.414774380223	8398.028429714259	8181.075085195831	7571.039322954011	5868.633710256303	8979.736504396205
6236.884978757965	9348.495744735807	8532.695780268456	6372.5582276538	7166.805494788383	8502.97254086081	7896.923421496202	10457.61202062274	7666.77666817302	9507.162772098909	5358.291782147126	5451.792908274119	11410.636319154186	10020.95088762071	10909.130014540764	5757.961090012817	7535.778808915682	9236.454089297655	6496.545352210279	10135.683139828476	7304.575536259848	7660.854599770652	5972.85976598956	6549.83455699327	7556.414774380223	8398.028429714259	8181.075085195831	7571.039322954011	5868.633710256303	8979.736504396205
6224.749218699582	9348.495744735807	8532.695780268456	6372.5582276538	7166.805494788383	8502.97254086081	7896.923421496202	10457.61202062274	7664.8841764406	9237.680690835845	5358.291782147126	5451.792908274119	11410.636319154186	10020.95088762071	10909.130014540764	5757.961090012817	7507.861123873203	9236.454089297655	6496.545352210279	10135.683139828476	7304.575536259848	7660.854599770652	5972.85976598956	6517.765887752245	7556.414774380223	8398.028429714259	8181.075085195831	7571.039322954011	5858.640615819456	8942.689970621952
6224.749218699582	9348.495744735807	8532.695780268456	6372.5582276538	6863.052597636117	8502.97254086081	7896.923421496202	7476.828358993072	7664.8841764406	9237.680690835845	5350.613083444121	5451.792908274119	11410.636319154186	10020.95088762071	10844.30311738854	5744.171098729856	7507.861123873203	9236.454089297655	6457.315277886172	10050.541160155826	7304.575536259848	7610.7908501525735	5972.85976598956	6511.6999853699235	7185.354441028934	8398.028429714259	8181.075085195831	7571.039322954011	5858.640615819456	8891.782210513928
6026.454167827738	9289.705072866644	8213.356918440179	6372.5582276538	6863.052597636117	8502.97254086081	7896.923421496202	7476.828358993072	7664.8841764406	9181.254547109205	5350.613083444121	5451.792908274119	11410.636319154186	10020.95088762071	10844.30311738854	5744.171098729856	7507.861123873203	9236.454089297655	6397.92899634218	10050.541160155826	7275.75224314468	7610.7908501525735	5972.85976598956	6232.442730785131	6657.425505949973	8398.028429714259	8181.075085195831	7463.636951689468	5813.672251622813	8891.782210513928
6016.597280720924	9289.705072866644	8213.356918440179	6372.5582276538	6826.938472429277	8502.97254086081	7896.923421496202	7476.828358993072	7517.535276348489	9181.254547109205	5350.613083444121	5263.783537704976	11410.636319154186	10020.95088762071	10844.30311738854	5718.496479980965	7507.861123873203	9222.341226281096	6397.92899634218	10050.541160155826	7275.75224314468	7525.56214040846	5972.85976598956	6232.442730785131	6657.425505949973	8398.028429714259	8013.549596400577	7463.636951689468	5797.56787804548	8887.162577689194
6016.597280720924	9289.705072866644	8094.1539514010765	6182.198497602858	6801.448173845008	8502.97254086081	7896.923421496202	7476.828358993072	7517.535276348489	9181.254547109205	5350.613083444121	5263.783537704976	11410.636319154186	10020.95088762071	10844.30311738854	5714.532522722184	7507.861123873203	9222.341226281096	6397.92899634218	9972.042047911142	7236.148386697072	7525.56214040846	5972.85976598956	6232.442730785131	6657.425505949973	8174.234821720306	8013.549596400577	7462.425341095247	5754.0905794661485	8887.162577689194
5838.328347356031	9289.705072866644	8094.1539514010765	6182.198497602858	6801.448173845008	7593.820221245822	7896.923421496202	7476.828358993072	7517.535276348489	9181.254547109205	5072.260498137937	5263.783537704976	10802.28513387286	10020.95088762071	10440.66485006509	5714.532522722184	7507.861123873203	9202.977269551837	6382.81846116692	9966.513792317426	7236.148386697072	7449.435732076495	5972.85976598956	6232.442730785131	6657.425505949973	8174.234821720306	8013.549596400577	7462.425341095247	5710.204371018965	8887.162577689194
5838.328347356031	9008.704739626428	8094.1539514010765	6182.198497602858	6801.448173845008	7580.552466209104	7818.30839596326	7476.828358993072	7517.535276348489	9181.254547109205	5072.260498137937	5263.783537704976	10802.28513387286	10020.95088762071	10440.66485006509	5459.549630089901	7507.861123873203	8875.417327650623	6040.4599883799965	9966.513792317426	7226.627316026818	7449.435732076495	5972.85976598956	6048.176751473529	6643.5655098315765	8174.234821720306	8013.549596400577	7445.401433798159	5710.204371018965	8651.42623501279
5838.328347356031	9008.704739626428	8094.1539514010765	6182.198497602858	6762.607535479665	7580.552466209104	7818.30839596326	7476.828358993072	7517.535276348489	7399.857474516759	5072.260498137937	5263.783537704976	10802.28513387286	10020.95088762071	10440.66485006509	5459.549630089901	7507.861123873203	8875.417327650623	5898.772818340549	9389.769912312264	7165.472861687943	7449.435732076495	5972.85976598956	6048.176751473529	6596.859400389991	8174.234821720306	8013.549596400577	7445.401433798159	5710.204371018965	8651.42623501279
5838.328347356031	9008.704739626428	8028.358598105468	6182.198497602858	6762.607535479665	7580.552466209104	7818.30839596326	7209.847606752955	7517.535276348489	7040.065309061594	5072.260498137937	5263.783537704976	10802.28513387286	9991.060132302935	10440.66485006509	5459.549630089901	7055.899687006316	8875.417327650623	5898.772818340549	9389.769912312264	6954.110380956967	7439.288917973431	5972.85976598956	6008.225956447435	6596.859400389991	8022.643633078718	8003.057685908214	7445.401433798159	5387.901887178289	8475.296298076084
5764.536988238638	9008.704739626428	8028.358598105468	6182.198497602858	6762.607535479665	7580.552466209104	7818.30839596326	7209.847606752955	7517.535276348489	7040.065309061594	5072.260498137937	5212.113340116006	10802.28513387286	9991.060132302935	10440.66485006509	5459.549630089901	7052.2126067084955	8850.179646194716	5898.772818340549	9321.48171696084	6954.110380956967	7439.288917973431	5798.515934180807	6008.225956447435	6402.768806019757	8015.924151056166	7840.676454696744	7445.401433798159	5387.901887178289	8475.296298076084
5746.304228495297	8826.965854371378	8028.358598105468	6182.198497602858	6762.607535479665	7580.552466209104	7818.30839596326	6957.660612455845	7517.535276348489	7040.065309061594	5021.6868966944385	5212.113340116006	10802.28513387286	9961.928612564541	10440.66485006509	5459.549630089901	7052.2126067084955	8832.675990994807	5898.772818340549	9321.48171696084	6626.394012842721	6929.473782892297	5798.515934180807	6008.225956447435	6402.768806019757	8015.924151056166	7730.996134340575	7407.518217493166	5387.901887178289	8475.296298076084
5746.304228495297	8826.965854371378	7941.405976262785	6182.198497602858	6762.607535479665	6683.626837799723	7804.017817530521	6932.865013494202	7517.535276348489	7040.065309061594	5021.6868966944385	4869.289333934228	9981.492686713576	9961.928612564541	10440.66485006509	5459.549630089901	6413.750042565862	8772.82884191379	5885.924708484288	9321.48171696084	6527.364360886449	6929.473782892297	5798.515934180807	5977.11301123966	6402.768806019757	8015.924151056166	7730.996134340575	7278.08657180392	5387.901887178289	8475.296298076084
5746.304228495297	8826.965854371378	7939.865989552125	6182.198497602858	6734.994036395448	6683.626837799723	7804.017817530521	6932.865013494202	7517.535276348489	7040.065309061594	5021.6868966944385	4805.372419893683	9981.492686713576	9961.928612564541	10440.66485006509	5459.549630089901	6397.706572495513	8589.106488416212	5885.924708484288	9321.48171696084	6294.6494193774015	6929.473782892297	5650.5928070812115	5977.11301123966	6402.768806019757	7942.9519490049815	7706.667807585399	7278.08657180392	5362.912731285326	8475.296298076084
5664.969687681207	8826.965854371378	7848.800297381577	6182.198497602858	6734.994036395448	6683.626837799723	7804.017817530521	6932.865013494202	7078.004372426861	6820.827912850963	5000.606259619064	4805.372419893683	9981.492686713576	9759.528706859463	10440.66485006509	5459.549630089901	6397.706572495513	8589.106488416212	5885.924708484288	9321.48171696084	6294.6494193774015	6812.959527996067	5584.841989111216	5977.11301123966	6402.768806019757	7942.9519490049815	7706.667807585399	7278.08657180392	5361.394094702136	8475.296298076084
5651.242878127612	8826.965854371378	7848.800297381577	6147.435185604214	6734.994036395448	6683.626837799723	7804.017817530521	6932.865013494202	7078.004372426861	6820.827912850963	5000.606259619064	4805.372419893683	8734.15693121091	9759.528706859463	10440.66485006509	5459.549630089901	6397.706572495513	8589.106488416212	5885.924708484288	9321.48171696084	6294.6494193774015	6653.622509471231	5570.111838671197	5977.11301123966	6402.768806019757	7942.9519490049815	7525.8845630431815	7278.08657180392	5193.749084007843	8328.25967210382
5520.277355615122	8826.965854371378	7842.746490638971	6147.435185604214	6728.438995443678	6662.588479104169	7804.017817530521	6932.865013494202	7078.004372426861	6820.827912850963	4212.017451882157	4805.372419893683	8649.027348046027	9728.3269488071	10371.391787411034	5459.549630089901	6397.706572495513	7993.680533174235	5843.428263039145	9321.48171696084	6294.6494193774015	6534.447622246792	5570.111838671197	5977.11301123966	6402.768806019757	7910.670169159768	7455.54911646372	7278.08657180392	5189.987289891164	8079.215696965805
5520.277355615122	8767.58304880348	7842.746490638971	6147.435185604214	6707.851635277053	6662.588479104169	7804.017817530521	6932.865013494202	7078.004372426861	6769.606497450435	4212.017451882157	4713.304253726887	8649.027348046027	9728.3269488071	10226.590379966601	5425.4995101153745	6397.706572495513	7943.938518665193	5843.428263039145	9321.48171696084	6203.396614771053	6534.447622246792	5570.111838671197	5881.765380383307	6386.815039296861	7859.493690452506	7455.54911646372	7077.44659041146	5189.987289891164	8079.215696965805
5186.243510749233	8767.58304880348	7087.308486728575	6147.435185604214	6589.506160868673	6662.588479104169	7287.645764508584	6932.865013494202	7078.004372426861	6756.73982868933	4212.017451882157	4675.938393235319	8649.027348046027	9728.3269488071	10226.590379966601	5425.4995101153745	6397.706572495513	7943.938518665193	5843.428263039145	9321.48171696084	6196.489523164277	6524.264305739776	5570.111838671197	5881.765380383307	6134.049114187821	7765.691087338497	7455.54911646372	7077.44659041146	5189.987289891164	7295.794587487292
5186.243510749233	8767.58304880348	7087.308486728575	6147.435185604214	6589.506160868673	6662.588479104169	7287.645764508584	6932.865013494202	7067.385292806412	6756.73982868933	4212.017451882157	4675.938393235319	8649.027348046027	9715.444540856282	10226.590379966601	5425.4995101153745	6397.706572495513	7943.938518665193	5843.428263039145	9321.48171696084	6196.489523164277	6524.264305739776	5570.111838671197	5873.3223945048285	6131.280964642701	7765.691087338497	7455.056308597762	7077.44659041146	5181.283403070737	6814.106298336627
5186.243510749233	8761.973620634573	7042.949912298387	6077.048659779909	6565.37322438108	6662.588479104169	7267.600185894275	6932.865013494202	7067.385292806412	6756.73982868933	4212.017451882157	4675.938393235319	8649.027348046027	9715.444540856282	10226.590379966601	5425.4995101153745	6397.706572495513	7943.938518665193	5843.428263039145	8812.479342336423	6196.489523164277	6524.264305739776	5570.111838671197	5873.3223945048285	6131.280964642701	7765.691087338497	7455.056308597762	7064.836081898614	5147.245613890009	6721.314681551833
5186.243510749233	8761.973620634573	7042.949912298387	6077.048659779909	6565.37322438108	6662.588479104169	7267.600185894275	6932.865013494202	7067.385292806412	6756.73982868933	4212.017451882157	4675.938393235319	8649.027348046027	9697.193872414982	10226.590379966601	5425.4995101153745	6387.816762137429	7943.938518665193	5843.428263039145	8812.479342336423	6196.489523164277	6524.264305739776	5570.111838671197	5793.40343367493	6131.280964642701	6835.615659136213	7432.166558531743	7064.836081898614	5147.245613890009	6721.314681551833
5186.243510749233	8761.973620634573	7042.949912298387	6019.934513670696	6551.068517280571	6662.588479104169	7267.600185894275	6932.865013494202	7045.17240575884	6756.73982868933	4212.017451882157	4675.938393235319	8649.027348046027	9697.193872414982	10122.817208909251	5425.4995101153745	6387.816762137429	7943.938518665193	5843.428263039145	8812.479342336423	6182.780227832532	6524.264305739776	5485.387915577012	5793.40343367493	6117.490375897384	6786.554268943021	7432.166558531743	7064.836081898614	5147.245613890009	6721.314681551833
5186.243510749233	8761.973620634573	7042.949912298387	6019.934513670696	6526.366020847013	6662.588479104169	7267.600185894275	6932.865013494202	7045.17240575884	6756.73982868933	4212.017451882157	4675.938393235319	8587.179112541384	9697.193872414982	10122.817208909251	5425.4995101153745	6387.816762137429	7727.552511665949	5780.377366432076	8812.479342336423	5969.773823563667	6494.229456461655	5485.387915577012	5781.449309282139	6117.490375897384	6786.554268943021	7425.04828137374	7064.836081898614	5147.245613890009	6721.314681551833
5186.243510749233	8761.973620634573	7042.949912298387	6019.934513670696	6526.366020847013	6662.588479104169	7267.600185894275	6932.865013494202	7045.17240575884	6680.407647755213	4212.017451882157	4648.755697721885	8587.179112541384	9697.193872414982	9928.208675171169	5425.4995101153745	6387.816762137429	7727.552511665949	5780.377366432076	8710.614464439936	5969.773823563667	6494.229456461655	5317.803984922308	5565.87713998666	6101.548158490174	6539.0144339002945	7425.04828137374	7064.836081898614	5147.245613890009	6721.314681551833
5186.243510749233	8761.973620634573	7042.949912298387	5909.056853300669	6412.912159346162	6662.588479104169	7167.399365528316	6908.592408802987	7032.96967902683	6680.407647755213	4212.017451882157	4529.279260495159	8041.855905747127	9697.193872414982	9928.208675171169	5023.0115909512215	6387.816762137429	7459.182188674728	5780.377366432076	8710.614464439936	5969.773823563667	6475.560223652656	5317.803984922308	5565.87713998666	6036.948284452448	6539.0144339002945	7099.584193526396	7064.836081898614	5147.245613890009	6721.314681551833
4876.646216797163	8761.973620634573	6783.334905346185	5909.056853300669	5934.98006467006	6662.588479104169	7167.399365528316	6908.592408802987	6992.755763634755	6680.407647755213	4212.017451882157	4529.279260495159	8041.855905747127	8613.89657139096	9928.208675171169	4940.106633336376	6387.816762137429	7459.182188674728	5780.377366432076	8700.139987748866	5969.773823563667	6416.468400961252	5253.197210733901	5556.376678538941	5872.10778114891	6539.0144339002945	7077.009105615343	7064.836081898614	5147.245613890009	6721.314681551833
4851.518091236099	8761.973620634573	6738.672463106917	4849.753607193175	5624.717718003668	6653.558559235728	7100.66039841763	6908.592408802987	6930.186132692979	6680.407647755213	4212.017451882157	4529.279260495159	8041.855905747127	8297.639960611923	9928.208675171169	4940.106633336376	6387.816762137429	7237.830768586018	5780.377366432076	8700.139987748866	5969.773823563667	6223.238377452616	5253.197210733901	5556.376678538941	5872.10778114891	6539.0144339002945	7077.009105615343	6965.613521594076	5147.245613890009	6721.314681551833
4851.518091236099	8761.973620634573	6450.301790351301	4849.753607193175	5616.807766462546	6499.1480484147605	7100.66039841763	6908.592408802987	6930.186132692979	6680.407647755213	4212.017451882157	4529.279260495159	8041.855905747127	8297.639960611923	9565.027433289233	4940.106633336376	6383.303596732285	7159.020938653585	5780.377366432076	8700.139987748866	5969.773823563667	6005.156863853219	5253.197210733901	5548.200719409027	5872.10778114891	6499.154579939964	7077.009105615343	6965.613521594076	5147.245613890009	6661.642586152898
4851.518091236099	8761.973620634573	6422.1223427339155	4849.753607193175	5616.807766462546	6394.315206818422	7100.66039841763	6908.592408802987	6930.186132692979	6657.259119011309	4212.017451882157	4529.279260495159	8041.855905747127	8250.98011958941	9565.027433289233	4933.91633495323	6285.605926816649	7149.216767086498	5526.85398632068	8700.139987748866	5969.773823563667	6005.156863853219	5253.197210733901	5523.765224957966	5474.341765522363	6495.023641335099	7077.009105615343	6657.319169846639	4975.466861127491	6142.7450130799025
4839.204786548499	8708.635972207403	6358.9320368191975	4849.753607193175	5616.807766462546	6394.315206818422	6567.823134844925	6908.592408802987	6861.157611537087	6381.501481754579	4212.017451882157	4529.279260495159	8041.048887106791	8250.98011958941	9123.111967787238	4933.91633495323	6270.119112771603	7149.216767086498	5526.85398632068	8700.139987748866	5969.773823563667	6005.156863853219	5253.197210733901	5478.866321279287	5454.189859143675	6495.023641335099	6448.088981870855	6630.220355262868	4975.466861127491	6142.7450130799025
4839.204786548499	8708.635972207403	6323.3588965839135	4849.753607193175	5616.807766462546	6394.315206818422	6567.823134844925	6908.592408802987	6660.993421020287	6381.501481754579	4212.017451882157	4529.279260495159	8041.048887106791	8250.98011958941	9123.111967787238	4933.91633495323	5945.200687314844	7149.216767086498	5473.316631399712	8110.089151302428	5969.773823563667	6005.156863853219	5253.197210733901	5478.866321279287	5454.189859143675	6495.023641335099	6228.107671951944	6630.220355262868	4749.713202257422	6142.7450130799025
4833.963381669173	8694.148248030291	6323.3588965839135	4849.753607193175	5616.807766462546	6394.315206818422	6567.823134844925	6711.745829998686	6382.057136912365	6381.501481754579	4212.017451882157	4529.279260495159	8041.048887106791	8178.577900341842	9123.111967787238	4786.684353051633	5945.200687314844	7149.216767086498	5473.316631399712	8110.089151302428	5969.773823563667	6005.156863853219	5253.197210733901	5177.830524875373	5386.410689557211	6495.023641335099	6228.107671951944	6630.220355262868	4744.16227818669	5731.736321222402
4833.963381669173	8694.148248030291	6274.1585466610695	4849.753607193175	5616.807766462546	6394.315206818422	5917.765093801358	6711.745829998686	6382.057136912365	6381.501481754579	4211.1235467712	4529.279260495159	8041.048887106791	8178.577900341842	9123.111967787238	4786.684353051633	5905.757634038197	7149.216767086498	5472.733936146733	8110.089151302428	5707.006824821258	5987.605558405268	5253.197210733901	5176.371774296305	5340.605055955789	6495.023641335099	5824.891466962726	6630.220355262868	4744.16227818669	5731.736321222402
4831.466588738234	8694.148248030291	6274.1585466610695	4849.753607193175	5616.807766462546	6394.315206818422	5908.46332656601	6688.311040288501	6361.13238065875	6093.612815134272	4211.1235467712	4362.26996182694	8030.419679592646	8178.577900341842	8990.164202994129	4786.684353051633	5883.519313045883	7118.164401445449	5468.191039651125	8093.556293158517	5707.006824821258	5987.605558405268	4804.574041346032	5143.622667056168	5327.1825068414855	6495.023641335099	5824.891466962726	6613.457003778921	4744.16227818669	5688.9067209911345
4781.382129060743	8299.404811573666	6274.1585466610695	4829.3207309394875	5594.76550423723	6394.315206818422	5898.59127991283	6688.311040288501	5999.166986309874	6082.548758833929	4168.23302310795	4324.969692604043	7891.397765224458	8178.577900341842	8990.164202994129	4542.407463436693	5752.3081641117205	7118.164401445449	5467.519721787903	7720.355735782527	5707.006824821258	5987.605558405268	4785.427979259217	5141.280245463404	5327.1825068414855	6495.023641335099	5824.891466962726	6613.457003778921	4607.584586262907	5688.9067209911345
4781.382129060743	8299.404811573666	6274.1585466610695	4829.3207309394875	5594.76550423723	6394.315206818422	5898.59127991283	6685.775218594595	5999.166986309874	6082.548758833929	4168.23302310795	4321.023132508041	7857.616953620795	8151.614769316408	8990.164202994129	4542.407463436693	5752.3081641117205	7118.164401445449	5467.519721787903	7720.355735782527	5560.171593754555	5987.605558405268	4785.427979259217	5141.280245463404	5307.209571405483	6495.023641335099	5824.891466962726	6568.3132791067255	4585.062694698479	5688.9067209911345
4755.500201870705	8299.404811573666	6274.1585466610695	4829.3207309394875	5594.76550423723	6390.6735204809465	5898.59127991283	6685.775218594595	5999.166986309874	6082.548758833929	4168.23302310795	4292.597789197964	7857.616953620795	8151.614769316408	8979.50152436364	4443.21894985912	5723.364063397586	7118.164401445449	5467.519721787903	7720.355735782527	5551.189494524591	5987.605558405268	4785.427979259217	5141.280245463404	5307.209571405483	6495.023641335099	5824.891466962726	6568.3132791067255	4585.062694698479	5688.9067209911345
4755.500201870705	7031.130284985341	5972.716365833992	4829.3207309394875	5528.695504660172	6390.6735204809465	5898.59127991283	6685.775218594595	5999.166986309874	6082.548758833929	4168.23302310795	4292.597789197964	7707.730503907135	8140.381678087737	8979.50152436364	4443.21894985912	5722.380767443142	7114.915270413121	5457.1282836161145	7720.355735782527	5551.189494524591	5987.605558405268	4785.427979259217	5141.280245463404	5307.209571405483	6495.023641335099	5824.891466962726	6568.3132791067255	4545.162602795768	5688.9067209911345
4750.969449279433	7031.130284985341	5957.879074574168	4829.3207309394875	5355.334873281212	6390.6735204809465	5898.59127991283	6677.632774647138	5999.166986309874	6073.3568931586415	4116.852796087314	4115.805048508593	7665.014472191535	8140.381678087737	8979.50152436364	4419.935026423973	5722.380767443142	7114.915270413121	5457.1282836161145	7720.355735782527	5534.82206955377	5987.605558405268	4785.427979259217	5141.280245463404	5307.209571405483	6486.768069749735	5824.8399803399625	6509.2484483904445	4535.196061753912	5580.930669564879
4748.095518055856	7031.130284985341	5957.879074574168	4829.3207309394875	5355.334873281212	6390.6735204809465	5798.705339562508	6677.632774647138	5999.166986309874	6073.3568931586415	4116.852796087314	4037.6052451901587	6797.851427736986	7344.590602486733	8970.672687619826	4419.935026423973	5722.380767443142	7114.915270413121	5457.1282836161145	7720.355735782527	5524.1337361756105	5477.031081578856	4785.427979259217	5141.280245463404	5307.209571405483	6486.768069749735	5824.8399803399625	6509.2484483904445	4535.196061753912	5580.930669564879
4729.331007052684	7019.505529003459	5957.879074574168	4829.3207309394875	5314.085916536547	6308.490211928543	5798.705339562508	6677.632774647138	5999.166986309874	6073.3568931586415	4116.852796087314	4027.114203283691	5956.780024764553	7344.590602486733	8931.611718682369	4400.846991535842	5722.380767443142	7114.915270413121	5450.767002571907	7720.355735782527	5502.443033415249	5477.031081578856	4785.427979259217	5138.670199313125	5301.379374036409	6458.832609627636	5824.8399803399625	6509.2484483904445	4535.196061753912	5580.930669564879
4729.331007052684	7019.505529003459	5954.294991288023	4829.3207309394875	5308.3455769400625	6308.490211928543	5798.705339562508	6677.632774647138	5610.347142163408	6073.3568931586415	4102.099967805678	3616.6246347725355	5868.742244506779	7253.933844689971	8931.611718682369	4168.441197070247	5722.380767443142	7099.985247884951	5450.767002571907	7720.355735782527	5502.443033415249	5477.031081578856	4574.97854812215	5138.670199313125	5301.379374036409	6458.832609627636	5824.8399803399625	6486.608214528132	4535.196061753912	5580.930669564879
4729.331007052684	7019.505529003459	5954.294991288023	4829.3207309394875	5308.3455769400625	5929.137712417634	5798.705339562508	6667.738693820096	5579.14530845101	6065.370468100008	3902.1553563865373	3616.6246347725355	5868.742244506779	7253.933844689971	8931.611718682369	4168.441197070247	5722.380767443142	7099.985247884951	5450.767002571907	7702.94649023099	5502.004291187874	5477.031081578856	4574.97854812215	4884.201643287623	5301.379374036409	6458.832609627636	5824.8399803399625	6486.608214528132	4535.196061753912	5580.930669564879
4729.331007052684	7013.204456117754	5954.294991288023	4829.3207309394875	5305.480045927987	5928.532538313997	5798.705339562508	6660.797535662207	5557.190316865122	6065.370468100008	3902.1553563865373	3616.6246347725355	5868.742244506779	7253.933844689971	8878.786348085781	4168.441197070247	5722.380767443142	7099.985247884951	5450.767002571907	7702.94649023099	5502.004291187874	5477.031081578856	4574.97854812215	4884.201643287623	4961.910085625212	6458.832609627636	5824.8399803399625	6473.499910235115	4424.895156757974	5580.930669564879
4729.331007052684	7013.204456117754	5954.294991288023	4829.3207309394875	5303.650723557985	5928.532538313997	5798.705339562508	6660.797535662207	5538.409609160129	6065.370468100008	3902.1553563865373	3616.6246347725355	5868.742244506779	7253.933844689971	8878.786348085781	4162.477460370717	5722.380767443142	7048.163988593845	5411.380267066569	7702.94649023099	5502.004291187874	5299.403326960535	4574.97854812215	4865.112995833585	4961.910085625212	6366.514592271127	5824.8399803399625	6425.595210525884	4285.829323104868	5580.930669564879
4539.059525234548	6958.7389740142435	5749.0068789261395	4829.3207309394875	5303.650723557985	5926.719189216451	5797.580802384384	6647.650690990169	5536.123163763556	6065.370468100008	3902.1553563865373	3616.6246347725355	5868.742244506779	6952.387199973128	8878.786348085781	4162.477460370717	5707.200237495409	6713.391076487126	5411.380267066569	6804.7157993288565	5502.004291187874	5299.403326960535	4554.07005986689	4826.34885195838	4891.955054670141	6365.102886688357	5824.8399803399625	6314.092563762723	4204.191231230027	5580.930669564879
4539.059525234548	6958.7389740142435	5749.0068789261395	4829.3207309394875	5291.047866566122	5926.719189216451	5797.580802384384	6647.650690990169	5517.555966523771	6065.370468100008	3902.1553563865373	3584.197587588317	5868.742244506779	6952.387199973128	8785.570425769798	4162.477460370717	5707.195256970481	6713.391076487126	5411.380267066569	6804.7157993288565	5502.004291187874	5167.430040278339	4554.07005986689	4771.988091352268	4459.497268787161	6365.102886688357	5430.2820219271725	6314.092563762723	4203.247492056867	5580.930669564879
4525.048634884465	6927.261979360141	5617.854562650318	4703.375317447973	5216.872368196823	5926.719189216451	5797.580802384384	6647.650690990169	5517.555966523771	6065.370468100008	3902.1553563865373	3584.197587588317	5868.742244506779	5562.195864210144	8021.377548261282	4144.531276304162	5703.5592011094905	6713.391076487126	5411.380267066569	6804.7157993288565	5502.004291187874	5167.430040278339	4481.552401975337	4771.988091352268	4459.497268787161	6365.102886688357	5421.908123294168	6314.092563762723	4203.247492056867	5580.930669564879
4525.048634884465	6927.261979360141	5617.854562650318	4673.156485622737	5202.478408490371	5582.098003977561	5797.580802384384	6647.650690990169	5517.555966523771	6044.668968117901	3902.1553563865373	3554.5973684088794	5868.742244506779	5471.485678666162	8021.377548261282	4144.531276304162	5703.5592011094905	6713.391076487126	5291.619369349399	6779.397408150324	5502.004291187874	5150.896486027241	4481.552401975337	4766.808288134196	4459.497268787161	6365.102886688357	5421.908123294168	5845.0564024997875	4203.015179971351	5580.930669564879
4525.048634884465	6927.261979360141	5612.348475817901	4673.156485622737	4677.3407209969255	5582.098003977561	5797.580802384384	6647.650690990169	5517.555966523771	5791.717815699235	3871.7474622066557	3554.5973684088794	5868.742244506779	5038.687533750009	7458.386813468863	4144.531276304162	5703.5592011094905	6669.830397420348	5291.619369349399	6779.397408150324	5502.004291187874	5150.896486027241	4481.552401975337	4762.205311613758	4459.497268787161	6336.630121752806	5421.908123294168	5821.221356063883	4203.015179971351	5580.930669564879
4525.048634884465	6927.261979360141	5612.348475817901	4673.156485622737	4677.3407209969255	5582.098003977561	5418.444222101416	6647.650690990169	5517.555966523771	5417.595613338628	3816.604696095799	3554.5973684088794	5868.742244506779	5038.687533750009	7458.386813468863	4144.531276304162	5703.5592011094905	6669.830397420348	5291.619369349399	6779.397408150324	5317.689420424922	5150.896486027241	4481.552401975337	4762.205311613758	4459.497268787161	6015.927017964241	5421.908123294168	5740.418990059383	3750.92863639435	5580.930669564879
4360.360204070028	6915.992339253875	5612.348475817901	4673.156485622737	4668.988089445513	5552.121074555417	5418.444222101416	6647.650690990169	5499.7181177618	5417.595613338628	3816.604696095799	3554.5973684088794	5868.742244506779	5038.687533750009	7458.386813468863	4144.531276304162	5454.181170019355	6664.957010044709	5291.619369349399	6779.397408150324	5317.689420424922	5026.398238180567	4336.999614690965	4762.205311613758	4459.497268787161	6015.927017964241	5402.202479710182	5740.418990059383	3750.92863639435	5256.29797361123
4360.360204070028	6915.992339253875	5612.348475817901	4673.156485622737	4629.14890152111	5552.121074555417	5418.444222101416	6647.650690990169	5365.107642649617	5417.595613338628	3816.604696095799	3554.5973684088794	5868.742244506779	5015.405731985335	7442.462628227637	4043.3731314173497	5323.423778368989	6664.957010044709	5179.804780226765	6779.397408150324	5317.689420424922	5004.401236022677	4336.999614690965	4762.205311613758	4447.312294956334	6015.927017964241	5402.202479710182	5527.164593453119	3745.1605381398867	5256.29797361123
4360.360204070028	6915.992339253875	5599.269340418039	4673.156485622737	4612.381745030933	5550.346898166445	5418.444222101416	6531.1452707462795	5318.636803402639	5417.595613338628	3636.962477347447	3554.5973684088794	5868.742244506779	4991.001959905491	7442.462628227637	4043.3731314173497	5310.681932864936	6664.957010044709	5155.723893129765	6767.293947119585	5317.689420424922	5002.164729909995	4302.736015401099	4513.492677094755	4447.312294956334	6015.927017964241	5402.202479710182	5527.164593453119	3745.1605381398867	5256.29797361123
4360.360204070028	6915.992339253875	5599.269340418039	4673.156485622737	4612.381745030933	5550.346898166445	5418.444222101416	6531.1452707462795	5318.636803402639	5417.595613338628	3592.4663210544245	3554.5973684088794	5868.742244506779	4991.001959905491	7442.462628227637	4036.575535565679	5310.681932864936	6634.185680647078	5155.723893129765	6767.293947119585	5295.80529468713	5002.164729909995	4297.648454571221	4464.525036172046	4447.312294956334	6015.927017964241	5402.202479710182	5527.164593453119	3745.1605381398867	5227.698468903918
4360.360204070028	6915.992339253875	5599.269340418039	4673.156485622737	4612.381745030933	5548.542641080454	5418.444222101416	6531.1452707462795	5318.636803402639	5317.685761295015	3592.4663210544245	3554.5973684088794	5868.742244506779	4991.001959905491	7442.462628227637	4036.575535565679	5088.2562489718175	6634.185680647078	5132.522100006798	6767.293947119585	5216.864443490038	5002.164729909995	4297.648454571221	4464.525036172046	4447.312294956334	5987.183910991768	5402.202479710182	5527.164593453119	3745.1605381398867	5227.698468903918
4161.264893452485	6884.233056825077	5599.269340418039	4656.474959428067	4607.133875077925	5548.342250274314	5410.833858665426	6351.641615294499	5318.636803402639	5317.685761295015	3592.4663210544245	3554.5973684088794	5749.102618432093	4991.001959905491	7442.462628227637	4036.575535565679	5088.2562489718175	6634.185680647078	5103.118125143684	6767.293947119585	4884.758093093626	5002.164729909995	4297.648454571221	4387.081640669081	4446.124194688002	5763.437231248334	5402.202479710182	5527.164593453119	3745.1605381398867	5227.698468903918
4161.264893452485	6884.233056825077	5599.269340418039	4656.474959428067	4607.133875077925	5548.342250274314	5245.201033593396	6351.641615294499	5318.636803402639	5317.685761295015	3429.0006914410123	3549.1453083459787	5749.102618432093	4991.001959905491	7434.954767339689	3894.6804091781732	5082.805221366249	6624.0734020855825	5071.21788882191	6767.293947119585	4884.758093093626	4846.644452221066	4190.7894371473685	4387.081640669081	4446.124194688002	5763.437231248334	5402.202479710182	5434.307136342583	3745.1605381398867	5227.698468903918
4161.264893452485	6884.233056825077	5599.269340418039	4495.982306167529	4607.133875077925	5543.507187503009	5176.573404831213	6351.641615294499	5318.636803402639	5247.488214766437	3373.239609962279	3549.1453083459787	5749.102618432093	4961.758214273736	7430.823127584527	3894.6804091781732	5082.805221366249	6624.0734020855825	5071.21788882191	6767.293947119585	4867.3477553917755	4761.065848568731	4190.7894371473685	4387.081640669081	4433.851349503871	5753.746838814801	5402.202479710182	5434.307136342583	3745.1605381398867	5185.220366874913
4161.264893452485	6884.233056825077	5599.269340418039	4495.982306167529	4588.855716463281	5543.507187503009	5176.573404831213	6351.641615294499	5305.161225980528	5247.488214766437	3373.239609962279	3549.1453083459787	5749.102618432093	4961.758214273736	7402.908634619057	3894.6804091781732	4986.086741619013	6624.0734020855825	5071.21788882191	6767.293947119585	4867.3477553917755	4761.065848568731	4190.7894371473685	4387.081640669081	4433.851349503871	5444.990446157769	5402.202479710182	5410.114257307887	3745.1605381398867	5185.220366874913
4161.264893452485	6884.233056825077	5589.7769113052545	4409.769977801647	4588.855716463281	5543.507187503009	5105.126739725327	6351.641615294499	5193.731000356787	5243.866590312829	3373.239609962279	3549.1453083459787	4715.438237083685	4961.758214273736	7402.908634619057	3894.6804091781732	4980.434718452737	6609.343844598369	5071.21788882191	6767.293947119585	4867.3477553917755	4737.508512790152	4190.7894371473685	4387.081640669081	4428.409801594658	5438.505101612467	5402.202479710182	5398.399826771822	3745.1605381398867	5185.220366874913
4080.7472551317132	6884.233056825077	5131.568522631518	4409.769977801647	4588.855716463281	5482.755672851432	5105.126739725327	6351.641615294499	5193.731000356787	5243.866590312829	3373.239609962279	3549.1453083459787	4657.669307352966	4961.758214273736	7402.274693423029	3894.6804091781732	4980.434718452737	6607.919552230561	5071.21788882191	6753.069995775317	4867.3477553917755	4737.508512790152	4185.4726855981435	4387.081640669081	4428.409801594658	5437.120256365286	5402.202479710182	5297.794211249689	3745.1605381398867	5185.220366874913
4080.7472551317132	6884.233056825077	5131.568522631518	4409.769977801647	4231.170728264211	5482.755672851432	5105.126739725327	6348.962491265413	5193.731000356787	5112.572686363528	3373.239609962279	3549.1453083459787	4587.617131088085	4961.758214273736	7402.274693423029	3894.6804091781732	4980.434718452737	6567.320093597564	5055.788484130157	6753.069995775317	4866.113129275889	4716.299872931095	4185.4726855981435	4387.081640669081	4428.409801594658	5437.120256365286	5402.202479710182	5297.794211249689	3745.1605381398867	5185.220366874913
4080.7472551317132	6884.233056825077	5131.568522631518	4314.19039777147	4217.988074521223	5482.755672851432	5056.654006891245	6348.962491265413	5169.710992477623	5112.572686363528	3373.239609962279	3534.771619438808	4572.309387156069	4961.758214273736	7402.274693423029	3894.6804091781732	4980.434718452737	6547.351821513759	5055.788484130157	6753.069995775317	4866.113129275889	4700.970275126667	4072.7251175603396	4387.081640669081	4428.409801594658	5437.120256365286	5402.202479710182	5297.794211249689	3745.1605381398867	5185.220366874913
4080.7472551317132	6884.233056825077	5131.568522631518	4314.19039777147	4217.988074521223	5482.755672851432	5056.654006891245	6343.690441493907	5134.778046366066	5112.572686363528	3373.239609962279	3534.771619438808	4572.309387156069	4915.203242034002	6831.39722296002	3894.6804091781732	4980.434718452737	6547.351821513759	5055.788484130157	6753.069995775317	4865.495333542827	4311.000748320119	4072.7251175603396	4387.081640669081	4415.104208963896	5437.120256365286	5366.814710729543	5291.2298150591705	3739.660415605093	5176.754023893638
4080.7472551317132	6884.233056825077	5131.568522631518	4262.952849000327	4217.988074521223	5482.755672851432	4426.694418333451	6337.392386908922	5123.7879021814115	5097.900175196674	3373.239609962279	3495.121917612768	4572.309387156069	4827.736551007412	6830.02328333976	3692.9309704224324	4980.434718452737	6393.008615840155	4959.541020482215	6724.427261244913	4865.495333542827	4311.000748320119	3931.814074029546	4360.755630675225	4408.170919080062	5437.120256365286	5366.814710729543	5291.2298150591705	3660.8003218594476	5176.754023893638
4080.7472551317132	6884.233056825077	5131.568522631518	4262.952849000327	4217.988074521223	5482.755672851432	4426.694418333451	6283.917910129442	5116.81413787414	5097.900175196674	3373.239609962279	3449.9432538719702	4566.988881190636	4827.736551007412	6830.02328333976	3685.7409259204824	4980.434718452737	6300.631163058981	4593.886665301576	6696.084439141505	4856.134254005832	4311.000748320119	3931.814074029546	4348.178726134312	4401.965253402933	5437.120256365286	5366.814710729543	5290.577065555692	3660.8003218594476	5015.859051085957
4075.023021726458	6884.233056825077	5131.568522631518	4262.952849000327	4191.13957674517	5482.755672851432	4426.694418333451	6283.917910129442	4946.559023081238	5093.985031246085	3373.239609962279	3449.9432538719702	4287.286955692212	4827.736551007412	6830.02328333976	3685.7409259204824	4980.434718452737	6300.631163058981	4570.539773974566	6696.084439141505	4819.6333753623	4311.000748320119	3931.814074029546	4348.178726134312	4401.2242572312825	5437.120256365286	5366.814710729543	5262.404440748297	3659.625661962665	4941.008352699443
4063.9664313961894	6884.233056825077	5103.170972031337	4262.952849000327	4191.13957674517	5482.755672851432	4426.694418333451	6283.917910129442	4852.364728789884	5093.985031246085	3373.239609962279	3449.9432538719702	4287.286955692212	4827.736551007412	6830.02328333976	3685.7409259204824	4929.972760047778	6300.631163058981	4570.539773974566	6696.084439141505	4746.622641293747	4216.741289475261	3931.814074029546	4348.178726134312	4391.855224872494	5398.781043922667	5348.017135635614	5262.404440748297	3556.924556928632	4941.008352699443
4060.593450705172	6884.233056825077	5103.170972031337	4262.952849000327	4191.13957674517	5482.755672851432	4426.694418333451	6259.268366679576	4852.364728789884	4957.306661681065	3373.239609962279	3449.9432538719702	4287.286955692212	4827.736551007412	6830.02328333976	3685.7409259204824	4929.972760047778	6300.631163058981	4570.539773974566	6663.621580386509	4746.622641293747	4216.741289475261	3925.242530059895	4338.971086294601	4379.759581846799	5383.1768194438555	5348.017135635614	5262.404440748297	3556.924556928632	4941.008352699443
4060.593450705172	6884.233056825077	5079.523302173343	4262.952849000327	4191.13957674517	5172.642988258275	4426.694418333451	6259.268366679576	4852.364728789884	4444.673642292759	3373.239609962279	3449.9432538719702	4287.286955692212	4827.736551007412	6830.02328333976	3685.7409259204824	4929.972760047778	6300.631163058981	4570.539773974566	6647.602083670112	4746.622641293747	4216.741289475261	3925.242530059895	4338.971086294601	4250.374345201301	5383.1768194438555	4830.3457680679385	5260.634116651284	3556.924556928632	4941.008352699443
4060.593450705172	6884.233056825077	5079.523302173343	4222.590392103108	4191.13957674517	5170.091753839486	4426.694418333451	6259.268366679576	4840.872928954452	4444.673642292759	3373.239609962279	3449.9432538719702	4287.286955692212	4723.530193861651	6830.02328333976	3685.7409259204824	4909.927284493487	6300.631163058981	4570.539773974566	6154.92182174866	4746.622641293747	4216.741289475261	3925.242530059895	4328.35366918127	4250.374345201301	5383.1768194438555	4830.3457680679385	5254.922949408447	3556.924556928632	4941.008352699443
4060.593450705172	6884.233056825077	5079.523302173343	4222.590392103108	4180.600317899676	5170.091753839486	4426.694418333451	6211.711370828672	4840.872928954452	4444.673642292759	3294.0251906813537	3448.261470382365	4261.207659819725	4723.530193861651	6816.7891357190265	3685.7409259204824	4730.171129397293	6300.631163058981	4528.661862066778	6154.92182174866	4746.622641293747	4216.741289475261	3925.242530059895	4328.35366918127	4183.363601556812	5381.075724468281	4830.3457680679385	5254.922949408447	3556.459458529939	4941.008352699443
4060.593450705172	6821.578393378904	5079.523302173343	4204.241696261519	4062.668578564344	5170.091753839486	4426.694418333451	6206.90513461755	4831.456267238547	4444.673642292759	3287.092935872904	3397.9512253710113	4261.207659819725	4723.530193861651	6816.7891357190265	3675.862293509008	4730.171129397293	6240.2682135461755	4528.661862066778	6154.92182174866	4746.622641293747	4216.741289475261	3905.1373922732328	4328.35366918127	4176.262345189844	5005.960533483341	4830.3457680679385	5254.922949408447	3556.459458529939	4941.008352699443
4060.593450705172	6821.578393378904	5079.523302173343	4204.241696261519	4062.668578564344	5170.091753839486	4426.694418333451	5914.494370099908	4729.218466651499	4338.191252087896	3287.092935872904	3397.9512253710113	4261.207659819725	4723.530193861651	6795.249132593658	3675.862293509008	4730.171129397293	6234.125771631839	4432.45991709444	6154.92182174866	4746.622641293747	4209.922711035102	3859.9302129233265	4328.35366918127	4176.262345189844	5005.960533483341	4830.3457680679385	5254.922949408447	3550.805116306079	4941.008352699443
4060.593450705172	6792.594261088347	5079.523302173343	4095.5895564450366	4062.668578564344	5161.365177713828	4426.694418333451	5914.494370099908	4610.9314395352	4338.191252087896	3287.092935872904	3397.9512253710113	4249.6024414457115	4723.530193861651	6795.249132593658	3673.8478089474343	4730.171129397293	6234.125771631839	4432.45991709444	6154.92182174866	4746.622641293747	4209.922711035102	3859.9302129233265	4328.35366918127	4176.262345189844	4755.7449817631095	4830.3457680679385	5254.922949408447	3550.805116306079	4533.6283889106435
4046.123746454866	6792.594261088347	5079.523302173343	4081.0606744359734	4062.668578564344	5161.365177713828	4426.694418333451	5914.494370099908	4585.732384883388	4338.191252087896	3287.092935872904	3397.9512253710113	4249.6024414457115	4723.530193861651	6795.249132593658	3673.8478089474343	4715.217132325793	6234.125771631839	4432.45991709444	6148.658584020612	4746.622641293747	4208.303809229916	3859.9302129233265	4005.3545296451575	4176.262345189844	4755.7449817631095	4830.3457680679385	5247.761562864565	3547.52888630296	4488.094194040319
4046.123746454866	6792.594261088347	5079.523302173343	4081.0606744359734	4019.284302324115	5161.365177713828	4426.694418333451	5914.494370099908	4585.732384883388	4338.191252087896	3287.092935872904	3397.9512253710113	4249.6024414457115	4637.4190545834845	6795.249132593658	3670.101889106634	4715.217132325793	6234.125771631839	4432.45991709444	6148.658584020612	4746.622641293747	4208.303809229916	3859.9302129233265	4005.3545296451575	4176.262345189844	4755.7449817631095	4830.3457680679385	5247.761562864565	3547.52888630296	4488.094194040319
4043.602940619843	6792.594261088347	5079.523302173343	4081.0606744359734	4019.284302324115	5161.365177713828	4397.386312882085	5914.494370099908	4530.017829920469	4338.191252087896	3287.092935872904	3397.9512253710113	4249.6024414457115	4637.4190545834845	6795.249132593658	3670.101889106634	4713.0768479510925	6163.638925988082	4432.45991709444	6029.709050904106	4741.874860648235	4208.303809229916	3859.9302129233265	4003.4695524950503	4176.262345189844	4755.7449817631095	4830.3457680679385	5247.687070507812	3547.52888630296	4488.094194040319
4043.602940619843	6792.594261088347	5063.572743586325	4081.0606744359734	4019.284302324115	5161.365177713828	4397.386312882085	5914.494370099908	4529.056748435283	4338.191252087896	3259.5006608219874	3397.9512253710113	4249.6024414457115	4637.4190545834845	6795.249132593658	3526.385733452051	4713.0768479510925	6163.638925988082	4189.858256201191	6021.74552416199	4741.874860648235	4208.303809229916	3859.9302129233265	4003.4695524950503	4176.262345189844	4749.833303829655	4830.3457680679385	4886.709206076985	3547.52888630296	4488.094194040319
3994.2996377003446	6792.594261088347	4855.421227934648	4081.0606744359734	4019.284302324115	5156.526464280116	4388.396762307882	5914.494370099908	4529.056748435283	4338.191252087896	3259.5006608219874	3397.9512253710113	4249.6024414457115	4637.4190545834845	6795.249132593658	3470.909599956886	4713.0768479510925	5850.490509949888	4189.858256201191	6021.74552416199	4741.874860648235	4208.303809229916	3859.9302129233265	4003.4695524950503	4176.262345189844	4636.5305654234	4830.3457680679385	4886.709206076985	3547.52888630296	4453.217376273378
3994.2996377003446	6792.594261088347	4855.421227934648	4051.6739218289154	4019.284302324115	5156.526464280116	4388.396762307882	5914.494370099908	4529.056748435283	4338.191252087896	3259.5006608219874	3397.9512253710113	4249.6024414457115	4572.340955312846	6795.249132593658	3470.909599956886	4700.480900030425	5850.490509949888	4189.858256201191	6021.74552416199	4741.874860648235	4208.303809229916	3859.9302129233265	4003.4695524950503	4176.262345189844	4636.5305654234	4830.3457680679385	4886.709206076985	3547.52888630296	4453.217376273378
3787.07268841513	6792.594261088347	4849.5126662895	3829.6587801502515	4013.312455260496	5155.59319307363	4388.396762307882	5914.494370099908	4529.056748435283	4338.191252087896	3259.5006608219874	3397.9512253710113	4249.6024414457115	4572.340955312846	6795.249132593658	3470.909599956886	4700.480900030425	5840.440161953282	4189.858256201191	6021.74552416199	4458.704867436636	4207.753099994889	3859.9302129233265	4003.4695524950503	4176.262345189844	4636.5305654234	4826.7645307041075	4886.709206076985	3547.52888630296	4453.217376273378
3769.7239720426965	6792.594261088347	4849.5126662895	3829.6587801502515	4013.312455260496	5155.59319307363	4388.396762307882	5914.494370099908	4529.056748435283	4338.191252087896	3259.5006608219874	3397.9512253710113	4197.558098668793	4572.340955312846	6583.219743506696	3469.2568871312906	4700.480900030425	5840.440161953282	4189.858256201191	6005.327549611449	4448.115908663803	4207.753099994889	3618.0094608441977	3998.5326562398445	4176.262345189844	4636.5305654234	4626.700661073084	4886.709206076985	3547.52888630296	4453.217376273378
3769.7239720426965	6792.594261088347	4849.5126662895	3829.6587801502515	4013.312455260496	5149.630889385242	4388.396762307882	5914.494370099908	4460.012863678612	4257.158721806078	3238.8618384267556	3397.9512253710113	4197.558098668793	4572.106287802581	6582.109489232539	3469.2568871312906	4529.861100539891	5805.633561469126	4189.858256201191	6005.327549611449	4442.622055128717	4197.157314376443	3575.9879903808073	3998.5326562398445	4176.262345189844	4636.5305654234	4626.700661073084	4886.709206076985	3547.52888630296	4421.523870890252
3764.8325671695397	6792.594261088347	4849.5126662895	3815.722938290847	4013.312455260496	5149.630889385242	4380.206172869898	5914.494370099908	4443.396028971569	4244.818762273171	3224.832539840053	3323.9957374728865	4197.558098668793	4572.106287802581	6582.109489232539	3469.2568871312906	4529.861100539891	5805.633561469126	4189.858256201191	6005.327549611449	4355.944160426889	4197.157314376443	3575.9879903808073	3882.436503095002	4176.262345189844	4625.84885302878	4626.700661073084	4886.709206076985	3545.035894216221	4421.523870890252
3615.9741558218166	6792.594261088347	4830.408693718507	3815.722938290847	4013.170224136844	5149.630889385242	4380.206172869898	5902.1297927216065	4440.400244457505	4244.818762273171	3217.1664044551044	3321.5013033279956	4197.558098668793	4572.106287802581	6582.109489232539	3469.2568871312906	4520.564298217147	5805.633561469126	4189.858256201191	6005.327549611449	4355.944160426889	4197.157314376443	3575.9879903808073	3882.436503095002	4176.262345189844	4625.84885302878	4626.700661073084	4874.400728252793	3539.775077914202	4421.523870890252
3607.74260003737	6792.594261088347	4826.841486467036	3594.7116530940857	4013.0041142011505	4966.047941330732	4380.206172869898	5843.719591551226	4412.834132412703	4244.818762273171	3217.1664044551044	3321.5013033279956	4197.558098668793	4572.106287802581	6582.109489232539	3469.2568871312906	4431.82525542294	5805.633561469126	4189.858256201191	6005.327549611449	4344.895254210034	4197.157314376443	3575.9879903808073	3864.658606918745	4176.262345189844	4615.101887979279	4626.700661073084	4874.400728252793	3539.775077914202	4083.2990355569327
3382.356391737744	6792.594261088347	4823.966308330941	3594.7116530940857	4013.0041142011505	4966.047941330732	4325.606240866027	5843.719591551226	4397.858636995219	4244.818762273171	3217.1664044551044	3321.5013033279956	4197.558098668793	4516.673967605591	6020.9268810932845	3469.2568871312906	4431.82525542294	5805.633561469126	4189.858256201191	5972.535767287341	4344.895254210034	4187.626544631725	3575.9879903808073	3864.658606918745	3712.5958392408975	4615.101887979279	4626.700661073084	4873.432717362764	3510.554953381403	4083.2990355569327
3382.356391737744	6792.594261088347	4823.966308330941	3594.7116530940857	4013.0041142011505	4959.596746141	4325.606240866027	5679.76806271442	4397.858636995219	4244.818762273171	3217.1664044551044	3321.5013033279956	4197.558098668793	4516.673967605591	6003.551251077529	3309.930805422517	4427.5790693011095	5805.633561469126	4043.5586343750765	5960.557733293963	4344.895254210034	4187.626544631725	3575.9879903808073	3864.658606918745	3712.5958392408975	4615.101887979279	4624.106506222319	4873.432717362764	3510.554953381403	4083.2990355569327
3378.794748797265	6792.594261088347	4817.9905217103515	3594.7116530940857	4000.5887516495873	4938.946296802027	4325.606240866027	5651.552336506184	4372.936583959288	4163.660809016081	3217.1664044551044	3317.5258112860333	4197.558098668793	4516.673967605591	6003.551251077529	3309.930805422517	4403.101913247265	5682.517967039078	4043.5586343750765	5960.557733293963	4344.895254210034	4183.269410218496	3575.9879903808073	3864.658606918745	3712.5958392408975	4615.101887979279	4490.977196353787	4873.432717362764	3510.554953381403	4083.2990355569327
3378.794748797265	6792.594261088347	4817.9905217103515	3594.7116530940857	4000.5887516495873	4938.946296802027	4325.606240866027	5649.479536452434	3922.305896043802	4163.660809016081	3217.1664044551044	3272.9631360561602	4197.558098668793	4504.486286053755	6003.551251077529	3309.930805422517	4242.779188787834	5682.517967039078	4043.5586343750765	5960.557733293963	4344.895254210034	4101.680568922571	3575.9879903808073	3858.1834404213123	3685.148841592847	4615.101887979279	4428.551613654572	4728.3622855052945	3510.554953381403	4018.6394788176676
3378.794748797265	6725.562918729715	4817.9905217103515	3453.6634879452536	4000.5887516495873	4807.899810920948	4325.606240866027	5560.058904346737	3909.5851926928053	4065.532987849215	3215.850944377755	3217.772531454875	4197.558098668793	4504.486286053755	6003.551251077529	3309.930805422517	4242.779188787834	5502.838307127656	4040.4930558185615	5960.557733293963	4344.895254210034	4101.680568922571	3575.9879903808073	3858.1834404213123	3685.148841592847	4615.101887979279	4425.720917029669	4728.3622855052945	3491.550031903054	4018.6394788176676
3378.794748797265	6725.562918729715	4781.608248283694	3453.6634879452536	4000.5887516495873	4807.899810920948	4325.606240866027	5560.058904346737	3831.270520495834	4065.532987849215	3195.2949361688397	3217.772531454875	4197.558098668793	4504.486286053755	6003.551251077529	3306.1606587211504	4242.779188787834	5182.711023247024	4040.4930558185615	5928.664307876634	4344.895254210034	4101.680568922571	3575.9879903808073	3858.1834404213123	3681.9815987452166	4581.749921613831	4425.720917029669	4703.2848965217	3453.0531564087996	4018.6394788176676
3378.794748797265	6384.175397134999	4774.759154453712	3453.6634879452536	4000.5887516495873	4807.899810920948	4295.64321278535	5458.775668052118	3831.270520495834	3957.7152155538515	3195.2949361688397	3215.03911865164	3950.0520855444584	4504.486286053755	6003.551251077529	3306.1606587211504	4242.779188787834	5035.363751448	4040.4930558185615	5913.472543977481	4344.895254210034	4096.269191995084	3575.9879903808073	3858.1834404213123	3681.9815987452166	4566.238542655827	4425.720917029669	4703.2848965217	3453.0531564087996	4018.6394788176676
3378.794748797265	6384.175397134999	4774.759154453712	3453.6634879452536	4000.5887516495873	4807.899810920948	4295.64321278535	4869.075269618723	3831.270520495834	3957.7152155538515	3165.4055188042375	3215.03911865164	3950.0520855444584	4479.6615587930055	5952.71987663805	3306.1606587211504	4242.779188787834	4965.728653713633	4040.4930558185615	5766.636932096096	4344.895254210034	3879.332860989553	3575.9879903808073	3858.1834404213123	3681.9815987452166	4566.238542655827	4045.0053077350376	4703.2848965217	3254.988020324532	4018.6394788176676
3378.794748797265	6384.175397134999	4576.009140722965	3453.6634879452536	4000.5887516495873	4682.909006430151	4272.544590740126	4869.075269618723	3831.270520495834	3953.035522896046	3165.4055188042375	3188.559366164912	3950.0520855444584	4479.6615587930055	5952.71987663805	3254.3040849228983	4242.779188787834	4965.728653713633	4040.4930558185615	5766.636932096096	4344.895254210034	3870.0225156452407	3575.9879903808073	3850.555050045493	3678.2202678778676	4566.238542655827	4045.0053077350376	4703.2848965217	3254.988020324532	4018.6394788176676
3378.794748797265	6384.175397134999	4576.009140722965	3453.6634879452536	4000.5887516495873	4682.909006430151	4259.1574063941825	4863.242684858802	3831.270520495834	3940.334252689119	3165.4055188042375	3188.559366164912	3950.0520855444584	4479.6615587930055	5952.71987663805	3237.2761518355837	4242.779188787834	4779.3145596188315	4040.4930558185615	5766.636932096096	4338.668603148422	3870.0225156452407	3575.9879903808073	3850.555050045493	3678.2202678778676	4566.238542655827	4030.478072555188	4703.2848965217	3254.988020324532	4018.6394788176676
3378.794748797265	6384.175397134999	4271.031332766974	3442.5587085450643	3962.509314824465	4682.909006430151	4259.1574063941825	4856.342429062861	3831.270520495834	3940.334252689119	3165.4055188042375	3188.559366164912	3907.6623609195613	4479.6615587930055	5923.224327173335	3224.496540632319	4242.779188787834	4779.3145596188315	4040.4930558185615	5766.636932096096	4338.668603148422	3870.0225156452407	3575.9879903808073	3715.037677022291	3590.198107382509	4566.238542655827	3963.171892357799	4703.2848965217	3197.643874842819	4018.6394788176676
3378.794748797265	6384.175397134999	4271.031332766974	3442.5587085450643	3962.509314824465	4682.909006430151	4241.309748534721	4856.342429062861	3831.270520495834	3940.334252689119	3165.4055188042375	3188.559366164912	3907.6623609195613	4479.6615587930055	5923.224327173335	3224.496540632319	4108.0354173555515	4779.3145596188315	4040.4930558185615	5766.636932096096	4323.477651319447	3862.5901589811	3560.101352086571	3715.037677022291	3584.0806825492327	4563.776367457241	3963.171892357799	4697.111053161618	3155.1455699936373	4018.6394788176676
3378.794748797265	6384.175397134999	4271.031332766974	3442.5587085450643	3962.509314824465	4682.909006430151	4241.309748534721	4846.175678196792	3831.270520495834	3940.334252689119	3165.4055188042375	3174.472125906962	3897.9187200476144	4446.21257521468	5923.224327173335	3222.7120293311527	4103.662393448762	4736.036257153185	4040.4930558185615	5538.728604655873	4241.593886715585	3862.5901589811	3560.101352086571	3654.2758635025402	3584.0806825492327	4555.477528811547	3963.171892357799	4697.111053161618	3155.1455699936373	4015.6399994760764
3378.794748797265	6384.175397134999	4271.031332766974	3442.5587085450643	3962.509314824465	4357.52778579328	4241.309748534721	4667.37898455412	3742.815843407954	3940.334252689119	3165.4055188042375	3174.472125906962	3897.9187200476144	4446.21257521468	5923.224327173335	3218.2995348918926	4103.662393448762	4736.036257153185	4040.4930558185615	5532.036810893278	4241.593886715585	3862.5901589811	3560.101352086571	3654.2758635025402	3584.0806825492327	4445.837109744796	3963.171892357799	4575.937054711616	3155.002591326494	4015.6399994760764
3378.794748797265	6384.175397134999	4264.590480455095	3390.4323246667154	3962.509314824465	4357.52778579328	4241.309748534721	4667.37898455412	3742.815843407954	3940.334252689119	3165.4055188042375	3157.327734270635	3897.9187200476144	4446.21257521468	5923.224327173335	3209.1284771927612	4086.849991560697	4736.036257153185	4038.8917770550893	5532.036810893278	4241.593886715585	3862.5901589811	3560.101352086571	3652.416604314129	3576.5208363291467	4445.837109744796	3963.171892357799	4482.924805279921	3155.002591326494	4015.6399994760764
3378.794748797265	6384.175397134999	4264.590480455095	3377.0494574609957	3662.0185518618628	4357.52778579328	4223.469812160411	4667.37898455412	3728.335604200891	3940.334252689119	3165.4055188042375	3157.327734270635	3897.9187200476144	4413.561543896273	5923.224327173335	3209.1284771927612	4086.849991560697	4709.000861879889	4038.8917770550893	5528.258264672902	3967.1161000386764	3843.9733470109595	3560.101352086571	3650.8448062082666	3576.5208363291467	4432.374965143381	3958.894685354572	4482.924805279921	3153.1132715314593	4015.6399994760764
3378.794748797265	6384.175397134999	4264.590480455095	3377.0494574609957	3662.0185518618628	4248.962898082202	4136.549998402299	4667.37898455412	3728.335604200891	3940.334252689119	3165.4055188042375	3147.5247594506945	3897.9187200476144	4237.722083277331	5777.959498675005	3209.1284771927612	4086.849991560697	4709.000861879889	4038.8917770550893	5512.474460460821	3967.1161000386764	3843.9733470109595	3560.101352086571	3607.0947141702864	3576.5208363291467	4426.7001361837465	3958.894685354572	4471.417097152564	3153.1132715314593	4015.6399994760764
3378.794748797265	6384.175397134999	4261.769294219606	3377.0494574609957	3625.650613631181	4248.962898082202	4136.549998402299	4667.37898455412	3728.335604200891	3940.334252689119	3165.4055188042375	3079.0097485565175	3897.9187200476144	4237.722083277331	5774.740074971998	3200.8899466412404	4086.849991560697	4709.000861879889	4038.8917770550893	5512.474460460821	3967.1161000386764	3843.9733470109595	3560.101352086571	3607.0947141702864	3576.5208363291467	4420.524628498868	3958.894685354572	4471.417097152564	3153.1132715314593	3842.317888341547
3368.8867633052896	6384.175397134999	4261.769294219606	3377.0494574609957	3620.5147778156097	4248.962898082202	4086.3370057117836	4667.37898455412	3719.4753108761743	3940.334252689119	3162.4200842667333	3064.4826496958713	3897.9187200476144	4237.722083277331	5774.740074971998	3196.181212802933	4086.849991560697	4709.000861879889	4038.8917770550893	5512.474460460821	3956.8513515543227	3843.9733470109595	3481.2861377404915	3601.2174970673714	3576.5208363291467	4259.7482607744605	3958.894685354572	4386.021880384972	3153.1132715314593	3840.7305913339837
3368.8867633052896	6369.843109118529	4261.769294219606	3377.0494574609957	3619.8744852851705	4245.676996924707	3805.361835898373	4638.551982740953	3715.0716821312603	3741.0552360599886	3145.6261434795033	3064.4826496958713	3897.9187200476144	4178.838355014461	5774.740074971998	3188.826830472088	4086.849991560697	4709.000861879889	3979.0317909916294	5512.474460460821	3934.610742672642	3803.655141497168	3425.9856511653425	3600.4716220830496	3576.5208363291467	4088.949915052386	3958.894685354572	4374.839657952709	3153.1132715314593	3840.7305913339837
3368.8867633052896	6369.843109118529	4261.769294219606	3377.0494574609957	3619.8744852851705	4245.676996924707	3805.361835898373	4638.551982740953	3715.0716821312603	3741.0552360599886	3110.0391911810457	3064.4826496958713	3892.349540503171	4178.838355014461	5774.740074971998	3188.826830472088	4024.645793615551	4709.000861879889	3852.8128079274115	5508.564310848247	3934.610742672642	3803.655141497168	3425.9856511653425	3586.423145726073	3576.5208363291467	4088.949915052386	3958.894685354572	4374.839657952709	3153.1132715314593	3840.7305913339837
3368.8867633052896	6369.843109118529	4261.769294219606	3377.0494574609957	3583.5450465860413	4245.676996924707	3805.361835898373	4637.168017708195	3715.0716821312603	3586.8280792895594	3098.174696623986	3064.4826496958713	3892.349540503171	4167.244648517508	5774.740074971998	3098.2154316987344	4024.645793615551	4709.000861879889	3852.8128079274115	5346.294571314726	3927.2910305558853	3803.655141497168	3385.333489003209	3586.423145726073	3568.3658748506796	4088.949915052386	3921.2447839398633	4374.839657952709	3153.1132715314593	3631.2242157108217
3367.305443668079	6369.843109118529	4258.389089332395	3377.0494574609957	3583.5450465860413	4141.161870221852	3805.361835898373	4637.168017708195	3715.0716821312603	3583.3199858416656	3098.174696623986	3060.562431962429	3892.349540503171	4120.8685666734	5765.98581142369	3098.2154316987344	4024.645793615551	4709.000861879889	3839.8790814948698	5346.294571314726	3927.2910305558853	3803.655141497168	3348.879445393767	3586.423145726073	3568.3658748506796	4085.1652826913355	3921.2447839398633	4354.456749979541	3153.1132715314593	3631.2242157108217
3367.305443668079	6369.843109118529	4258.389089332395	3327.8154997053543	3463.500739874163	4141.161870221852	3726.35405608194	4523.660616274551	3715.0716821312603	3583.3199858416656	3098.174696623986	3060.562431962429	3892.349540503171	4120.8685666734	5765.98581142369	3098.2154316987344	4013.5751400186564	4709.000861879889	3832.134279662292	5345.78324466567	3927.2910305558853	3803.655141497168	3348.879445393767	3557.226529237875	3568.3658748506796	4085.1652826913355	3921.2447839398633	4354.456749979541	3150.194054841352	3631.2242157108217
3360.395574741598	6369.843109118529	4241.614180984346	3327.8154997053543	3460.283397182816	4141.161870221852	3726.35405608194	4523.660616274551	3715.0716821312603	3534.28374637056	3084.0606607190634	3054.267077355564	3640.6970589467965	4120.8685666734	5765.98581142369	3098.2154316987344	3892.4264123996636	4709.000861879889	3832.134279662292	5224.127655288668	3830.76740726925	3803.655141497168	3348.879445393767	3554.71962087469	3420.4479273482375	4085.1652826913355	3921.2447839398633	4233.732602652087	3150.194054841352	3631.2242157108217
3353.763826998214	6369.843109118529	4084.43779913099	3327.8154997053543	3460.283397182816	4141.161870221852	3726.35405608194	4501.137255251286	3507.836141185804	3534.28374637056	3084.0606607190634	3054.267077355564	3640.6970589467965	4120.8685666734	5765.98581142369	3087.722409528386	3892.4264123996636	4678.784457754049	3832.134279662292	5212.242416275443	3830.76740726925	3803.655141497168	3346.2878311171226	3554.71962087469	3417.1654854859235	4035.18877267044	3921.2447839398633	4233.732602652087	3150.194054841352	3631.2242157108217
3353.763826998214	6369.843109118529	4084.43779913099	3327.8154997053543	3460.283397182816	4141.161870221852	3726.35405608194	4499.970135498632	3507.836141185804	3532.426984548094	3084.0606607190634	3054.267077355564	3640.362929129461	4120.8685666734	5765.98581142369	3087.722409528386	3892.4264123996636	4645.335992143055	3826.412693761895	5097.972430342713	3830.76740726925	3803.507359186954	3346.2878311171226	3551.333678359789	3386.0889436986	4035.18877267044	3921.2447839398633	4233.732602652087	3150.194054841352	3631.2242157108217
3348.5866726998256	5712.051036610186	4084.43779913099	3327.8154997053543	3460.283397182816	4141.161870221852	3681.988627593155	4499.970135498632	3507.836141185804	3432.99627792752	3084.0606607190634	3054.267077355564	3637.50798585739	4120.8685666734	5322.609614709023	3087.722409528386	3892.4264123996636	4645.335992143055	3824.0468836231476	5097.972430342713	3830.76740726925	3803.507359186954	3326.049342593459	3551.333678359789	3385.520440024883	4035.18877267044	3921.2447839398633	4233.732602652087	3150.194054841352	3631.2242157108217
3343.5258344252343	5675.180708699012	4084.43779913099	3327.8154997053543	3460.283397182816	4141.161870221852	3681.988627593155	4498.950839137369	3507.836141185804	3432.99627792752	3084.0606607190634	3047.1668514856783	3637.50798585739	4120.8685666734	5274.858870498128	3087.722409528386	3864.637955966302	4645.335992143055	3824.0468836231476	5097.972430342713	3830.76740726925	3803.507359186954	3326.049342593459	3464.0761783951375	3385.520440024883	3971.891499564807	3900.2531529839603	4233.732602652087	3149.0570930954864	3631.2242157108217
3343.5258344252343	5675.180708699012	3974.5929260667663	3305.9615868174387	3460.283397182816	4141.161870221852	3681.988627593155	4498.950839137369	3507.836141185804	3432.99627792752	3084.0606607190634	3047.1668514856783	3637.50798585739	3886.0867107478884	5274.858870498128	3081.288090335255	3864.637955966302	4645.335992143055	3824.0468836231476	5054.87439365592	3816.54394480262	3673.6240273888066	3326.049342593459	3464.0761783951375	3385.520440024883	3971.891499564807	3900.2531529839603	4161.578822225588	3149.0570930954864	3631.2242157108217
3343.5258344252343	5543.104788120614	3574.0914578198376	3305.9615868174387	3460.283397182816	4141.161870221852	3681.988627593155	4498.950839137369	3507.836141185804	3432.99627792752	3066.1879219617795	3047.1668514856783	3637.50798585739	3881.7946911975164	5274.858870498128	3081.288090335255	3864.637955966302	4645.335992143055	3824.0468836231476	5054.87439365592	3816.54394480262	3669.2628894037052	3326.049342593459	3464.0761783951375	3385.520440024883	3971.891499564807	3900.2531529839603	4161.578822225588	3075.7530569470914	3631.2242157108217
3343.5258344252343	5543.104788120614	3568.9260120386352	3305.9615868174387	3460.283397182816	3972.099299068881	3653.2961794864245	4453.113504286699	3507.836141185804	3432.99627792752	3066.1879219617795	3047.1668514856783	3491.680053801671	3881.7946911975164	5258.720405366355	3080.1014673275818	3678.1909140526063	4645.335992143055	3813.665943564579	5054.0468435544335	3806.4107739176925	3620.3590207312573	3325.579964065826	3464.0761783951375	3385.520440024883	3966.73082121334	3900.2531529839603	4161.578822225588	3075.7530569470914	3553.422522729873
3317.309202279226	5543.104788120614	3568.9260120386352	3305.9615868174387	3458.5360789115994	3962.7725464123514	3653.2961794864245	4453.113504286699	3507.836141185804	3397.409196403774	3058.8154497333962	3047.1668514856783	3491.680053801671	3881.7946911975164	5258.720405366355	3080.1014673275818	3678.1909140526063	4314.135838961063	3813.665943564579	4698.906951834338	3677.421688847921	3620.3590207312573	3325.579964065826	3464.0761783951375	3385.520440024883	3834.7193114451306	3900.2531529839603	4161.578822225588	3072.54011762856	3530.6597975892473
3187.946458568638	5543.104788120614	3568.9260120386352	3297.7133419321954	3430.3619628375327	3962.7725464123514	3653.2961794864245	4453.113504286699	3507.836141185804	3397.409196403774	3043.9301341407304	3047.1668514856783	3491.680053801671	3881.7946911975164	5152.492599912266	3080.1014673275818	3678.1909140526063	4314.135838961063	3813.665943564579	4689.108767605275	3677.421688847921	3617.36605542272	3295.953255674518	3464.0761783951375	3385.520440024883	3834.7193114451306	3900.2531529839603	4147.958380844978	3072.54011762856	3416.338897836825
3187.946458568638	5543.104788120614	3568.4101728285195	3297.7133419321954	3430.3619628375327	3962.7725464123514	3653.2961794864245	4453.113504286699	3507.836141185804	3389.965053202968	3043.9301341407304	3047.1668514856783	3491.680053801671	3829.7811832303496	5152.492599912266	3080.1014673275818	3678.1909140526063	4274.887158347978	3813.636235615541	4677.576185842803	3672.983469286287	3505.4927610178693	3275.9135405700454	3464.0761783951375	3385.520440024883	3834.7193114451306	3900.2531529839603	4147.958380844978	3072.54011762856	3360.776767918962
3187.946458568638	5464.127354279285	3568.4101728285195	3284.268302125426	3430.3619628375327	3962.7725464123514	3653.2961794864245	4385.118524289201	3507.836141185804	3389.965053202968	3043.9301341407304	3045.696933653397	3475.9497099832147	3829.7811832303496	5152.492599912266	3080.1014673275818	3636.191959788203	4274.887158347978	3613.0907052884036	4677.471795669354	3672.983469286287	3486.261681612932	3275.9135405700454	3464.0761783951375	3385.520440024883	3834.7193114451306	3900.2531529839603	4147.958380844978	3063.304032786038	3360.776767918962
3187.946458568638	5440.7413290216555	3568.4101728285195	3284.268302125426	3430.3619628375327	3962.7725464123514	3599.2491795387978	4385.118524289201	3507.836141185804	3389.965053202968	3043.9301341407304	3045.696933653397	3475.9497099832147	3829.7811832303496	4859.1670673628305	3080.1014673275818	3636.191959788203	4274.887158347978	3606.8285673615424	4677.471795669354	3672.8871493287706	3486.261681612932	3275.9135405700454	3464.0761783951375	3177.0407208190936	3834.7193114451306	3897.6908136340053	4147.958380844978	3063.304032786038	3360.776767918962
3186.9196532291685	5440.7413290216555	3568.4101728285195	3274.7046327995517	3430.3619628375327	3962.7725464123514	3599.2491795387978	4385.118524289201	3331.9581005568543	3389.965053202968	3043.9301341407304	3045.696933653397	3475.9497099832147	3791.138826314233	4859.1670673628305	2924.661442969268	3632.2299120853604	4237.743319691381	3594.6661954104766	4677.471795669354	3672.8871493287706	3486.261681612932	3205.2322376117427	3289.8738822175546	3176.499414226593	3834.7193114451306	3897.6908136340053	4143.959624323879	2940.955580749961	3345.7417362045076
3186.9196532291685	5207.455398272407	3568.4101728285195	3215.8544564533013	3430.3619628375327	3962.7725464123514	3599.2491795387978	4385.118524289201	3331.9581005568543	3389.5700007269684	3043.9301341407304	3038.38762592101	3475.9497099832147	3791.138826314233	4859.1670673628305	2924.661442969268	3628.781424888345	3893.4544926124445	3594.6661954104766	4677.471795669354	3624.091805387542	3486.261681612932	3205.2322376117427	3269.42844475615	3173.770646391723	3756.9568376550715	3897.6908136340053	4143.959624323879	2940.955580749961	3345.7417362045076
3172.4329768050866	5207.455398272407	3525.9105036049395	3100.2274707354595	3409.1857317811914	3901.69214726653	3599.2491795387978	4385.073103915288	3331.9581005568543	3389.5700007269684	3043.9301341407304	3038.38762592101	3468.5126960893085	3791.138826314233	4859.1670673628305	2829.9805047294276	3628.781424888345	3893.4544926124445	3594.6661954104766	4669.622547878393	3624.091805387542	3486.261681612932	3205.2322376117427	3269.288402539301	3172.3666707102475	3731.694058157672	3897.6908136340053	4143.959624323879	2940.955580749961	3345.7417362045076
3172.4329768050866	5207.455398272407	3515.4084427399716	3100.2274707354595	3409.1857317811914	3901.69214726653	3599.2491795387978	4154.697348425827	3310.6731345443577	3389.5700007269684	3043.9301341407304	3038.38762592101	3468.5126960893085	3791.138826314233	4855.001489836794	2829.9805047294276	3628.781424888345	3893.4544926124445	3594.6661954104766	4669.622547878393	3611.6576060672496	3486.261681612932	3182.566026897907	3268.477813956206	3138.823073975813	3731.694058157672	3885.7844233346855	4096.93137787648	2938.398867421378	3345.7417362045076
3172.4329768050866	5207.455398272407	3515.4084427399716	3100.2274707354595	3409.1857317811914	3901.69214726653	3599.2491795387978	4154.697348425827	3292.3246146752863	3376.0663834539996	3043.9301341407304	3038.38762592101	3468.5126960893085	3765.5024141702715	4855.001489836794	2768.0514754904807	3628.781424888345	3882.726576578633	3594.6661954104766	4669.622547878393	3434.451550009877	3486.261681612932	3182.566026897907	3268.477813956206	3133.9625128317734	3726.7623543244717	3885.7844233346855	3952.7185749120563	2869.5534960571113	3345.7417362045076
3170.466611542755	4901.014049142123	3515.4084427399716	3088.503395139362	3409.1857317811914	3901.69214726653	3599.2491795387978	4154.697348425827	3292.3246146752863	3376.0663834539996	3035.6312368339145	3038.38762592101	3468.5126960893085	3659.8092301692236	4855.001489836794	2768.0514754904807	3628.781424888345	3882.726576578633	3594.5449831931764	4667.334663561538	3376.9055882861994	3486.261681612932	3155.4824536498463	3165.387479687217	3105.233142786354	3724.367978258758	3880.671013510111	3926.440152115366	2869.5534960571113	3345.7417362045076
3170.466611542755	4901.014049142123	3515.4084427399716	3081.4478625590395	3409.1857317811914	3901.69214726653	3599.2491795387978	4142.696771408937	3292.3246146752863	3375.125617139257	3035.6312368339145	3038.38762592101	3462.2588789957017	3587.818963791289	4846.984933200823	2768.0514754904807	3623.456624000417	3754.7288401520727	3594.5449831931764	4559.702859966212	3376.9055882861994	3436.7840254168477	3147.9420088519014	3164.431856845793	3105.233142786354	3724.367978258758	3880.671013510111	3834.863194063219	2867.454746371812	3345.7417362045076
3167.3524585646087	4901.014049142123	3515.4084427399716	3081.4478625590395	3362.507872283398	3764.5774191490027	3599.2491795387978	4104.175716406968	3290.8022272332637	3375.125617139257	3035.6312368339145	3038.38762592101	3462.2588789957017	3587.818963791289	4846.984933200823	2768.0514754904807	3593.6501688764874	3754.7288401520727	3573.8326186097443	4559.702859966212	3376.9055882861994	3436.7840254168477	3147.9420088519014	3164.431856845793	3105.233142786354	3582.902249333477	3763.871205906621	3834.863194063219	2867.454746371812	3345.7417362045076
3167.3524585646087	4901.014049142123	3509.5324268167305	3081.4478625590395	3362.507872283398	3764.5774191490027	3597.7010416195217	4100.102603503512	3290.8022272332637	3375.125617139257	3035.6312368339145	3038.38762592101	3462.2588789957017	3587.818963791289	4833.522599396318	2764.1734868824565	3593.6501688764874	3754.7288401520727	3573.8326186097443	4559.702859966212	3376.9055882861994	3436.7840254168477	3147.9420088519014	3164.431856845793	3105.233142786354	3577.919161760557	3733.5717242731935	3834.7400216567275	2867.454746371812	3345.7417362045076
3157.8052320276092	4901.014049142123	3498.4439596465463	3081.4478625590395	3256.1094782179803	3764.5774191490027	3597.7010416195217	4100.102603503512	3290.8022272332637	3318.1449504342577	3035.6312368339145	3023.6043044408325	3462.2588789957017	3587.818963791289	4833.522599396318	2762.8013940339933	3593.6501688764874	3754.7288401520727	3537.9167036143026	4559.702859966212	3371.580247390845	3436.7840254168477	3147.9420088519014	3164.431856845793	3037.618199516465	3577.919161760557	3733.5717242731935	3834.7400216567275	2865.912483921663	3345.7417362045076
3113.1685603313476	4896.9872354873405	3498.4439596465463	3081.4478625590395	3256.1094782179803	3753.3264197822537	3571.4871177023483	4100.102603503512	3286.206957422679	3307.048368103571	3035.6312368339145	3023.6043044408325	3462.2588789957017	3587.818963791289	4690.573642522979	2762.8013940339933	3593.6501688764874	3754.7288401520727	3537.9167036143026	4559.702859966212	3371.580247390845	3422.682524113516	3147.9420088519014	3164.431856845793	3034.1315269901447	3534.527986029105	3733.5717242731935	3834.7400216567275	2862.150499321492	3345.7417362045076
3113.1685603313476	4896.83809254006	3498.4439596465463	3067.77570791853	3256.1094782179803	3753.3264197822537	3571.4871177023483	4100.102603503512	3286.206957422679	3307.048368103571	3035.6312368339145	3023.6043044408325	3364.2945096301173	3587.818963791289	4690.573642522979	2762.8013940339933	3536.4449936844603	3754.7288401520727	3537.9167036143026	4548.359345070106	3354.3153445864573	3372.667444339406	3147.9420088519014	3164.431856845793	3034.1315269901447	3534.527986029105	3733.5717242731935	3834.7400216567275	2862.150499321492	3345.7417362045076
3113.1685603313476	4896.83809254006	3341.234993578682	3067.77570791853	3256.1094782179803	3750.4408701237144	3571.4871177023483	4100.102603503512	3286.206957422679	3305.8946681147936	3035.6312368339145	3011.2704005331393	3364.2945096301173	3545.152411771868	4690.573642522979	2757.6409296502006	3536.4449936844603	3754.7288401520727	3537.565364384265	4548.359345070106	3354.3153445864573	3360.3386652509103	3147.9420088519014	3164.431856845793	3034.1315269901447	3534.527986029105	3484.401418987515	3799.7203348556486	2859.5805038041503	3345.7417362045076
3113.1685603313476	4886.122980845999	3341.234993578682	3067.77570791853	3256.1094782179803	3750.4408701237144	3571.4871177023483	4100.102603503512	3286.206957422679	3284.0388611828084	3027.982384770731	3011.2704005331393	3364.2945096301173	3545.152411771868	4683.996347288233	2754.07730977514	3536.4449936844603	3726.9985908378385	3537.565364384265	4548.359345070106	3354.3153445864573	3301.399680366439	3129.404145585977	3164.431856845793	3034.1315269901447	3534.527986029105	3484.401418987515	3799.7203348556486	2859.28618547953	3345.7417362045076
3019.9832929969602	4886.122980845999	3341.234993578682	3067.77570791853	3256.1094782179803	3750.4408701237144	3571.4871177023483	4099.1572590504375	3286.206957422679	3284.0388611828084	3027.982384770731	3011.2704005331393	3364.2945096301173	3545.152411771868	4683.996347288233	2754.07730977514	3536.4449936844603	3726.9985908378385	3537.565364384265	4548.359345070106	3354.3153445864573	3301.399680366439	3109.0719374751507	3164.431856845793	3034.1315269901447	3525.8906439510442	3484.401418987515	3787.5233248558943	2859.28618547953	3345.7417362045076
3019.9832929969602	4873.331676807855	3341.234993578682	3067.77570791853	3256.1094782179803	3750.4408701237144	3571.4871177023483	4099.1572590504375	3286.206957422679	3274.04908906266	3027.982384770731	3011.2704005331393	3364.2945096301173	3545.152411771868	4683.996347288233	2754.07730977514	3536.4449936844603	3726.9985908378385	3531.336323559659	4548.359345070106	3354.3153445864573	3301.399680366439	3109.0719374751507	3164.431856845793	3034.1315269901447	3525.8906439510442	3481.868728572348	3787.5233248558943	2859.28618547953	3345.7417362045076
3018.8253025631448	4873.331676807855	3341.234993578682	3067.77570791853	3256.1094782179803	3750.4408701237144	3571.4871177023483	4099.1572590504375	3110.1878017798294	3274.04908906266	3027.982384770731	3011.2704005331393	3364.2945096301173	3545.152411771868	4675.420319161334	2753.001000247077	3536.4449936844603	3726.9985908378385	3407.0150308098882	4543.712203223514	3354.3153445864573	3301.399680366439	3109.0719374751507	3162.3798538684923	3033.575081087774	3520.6340768245414	3481.868728572348	3787.5233248558943	2856.9063565212887	3345.7417362045076
3018.8253025631448	4853.506779580834	3341.234993578682	3067.77570791853	3256.1094782179803	3744.305379264132	3571.4871177023483	4099.1572590504375	3110.1878017798294	3274.04908906266	3027.982384770731	3011.2704005331393	3364.2945096301173	3545.152411771868	4675.420319161334	2753.001000247077	3501.0298423856398	3726.9985908378385	3407.0150308098882	4543.712203223514	3354.3153445864573	3301.399680366439	3103.7659174835353	3107.171279900226	3032.541954737903	3441.483911232396	3481.868728572348	3787.5233248558943	2833.465617402651	3345.7417362045076
3018.8253025631448	4737.551256278539	3341.234993578682	3067.77570791853	3255.8947210750825	3744.305379264132	3571.4871177023483	4090.4821614781313	3107.542293294429	3273.099313115659	3027.982384770731	3011.2704005331393	3364.2945096301173	3545.152411771868	4675.420319161334	2753.001000247077	3498.116044662567	3701.0633154046236	3407.0150308098882	4543.712203223514	3354.3153445864573	3301.399680366439	3103.7659174835353	3056.37121217055	3032.541954737903	3441.483911232396	3478.537418135231	3787.5233248558943	2833.465617402651	3345.7417362045076
3018.8253025631448	4730.18074604426	3341.234993578682	3067.77570791853	3221.068394809647	3744.305379264132	3571.4871177023483	4090.4821614781313	3104.90594352197	3267.387862031285	3019.3163861646353	3011.2704005331393	3364.2945096301173	3545.152411771868	4673.229118183706	2749.174619100527	3413.0969657270325	3701.0633154046236	3376.5048159202224	4368.270393768398	3303.8083146272356	3301.399680366439	3103.7659174835353	3056.37121217055	3032.541954737903	3441.483911232396	3474.97637414064	3787.5233248558943	2833.465617402651	3328.430849603174
3018.8253025631448	4730.18074604426	3341.234993578682	3067.77570791853	3165.2722312550763	3744.305379264132	3422.4233350676377	4085.3868953851033	3103.223473660036	3267.387862031285	3019.3163861646353	3011.2704005331393	3315.9261094438307	3545.152411771868	4673.229118183706	2749.174619100527	3413.0969657270325	3685.969434505423	3371.1228601912217	4368.270393768398	3303.8083146272356	3301.399680366439	3056.7177213508994	3056.37121217055	3032.541954737903	3441.483911232396	3473.19438618246	3787.5233248558943	2830.6367662491475	3328.430849603174
3016.0794944648464	4676.454965078139	3328.719087840318	3047.774235961346	3165.2722312550763	3687.5569606723047	3422.4233350676377	4076.9878099151183	3103.223473660036	3257.798961996288	3019.3163861646353	3011.2704005331393	3272.3725680554876	3503.6938209552172	4453.571493067908	2749.174619100527	3412.7844635047877	3602.661668048995	3371.1228601912217	4275.912268736759	3303.8083146272356	3300.943504233819	3056.7177213508994	3001.349012966457	3032.541954737903	3396.990574459928	3248.861331055252	3787.5233248558943	2830.6367662491475	3328.430849603174
2975.568938279238	4676.454965078139	3328.719087840318	3047.774235961346	3159.867154896249	3687.5569606723047	3422.4233350676377	4076.9878099151183	3103.223473660036	3257.798961996288	3019.3163861646353	2992.649013250413	3272.3725680554876	3503.6938209552172	4453.571493067908	2749.174619100527	3406.421850530616	3599.702671768382	3369.9614582145614	4275.912268736759	3303.8083146272356	3299.2437637288867	3056.7177213508994	3001.349012966457	3030.287005932431	3396.990574459928	3248.861331055252	3787.5233248558943	2826.7205341274207	3328.430849603174
2972.553523554007	4651.823287074757	3326.2934292851305	3026.6991881186514	3159.867154896249	3687.5569606723047	3422.4233350676377	4076.9878099151183	3103.223473660036	3241.3187627211955	3019.3163861646353	2980.1771451489594	3256.1581828021417	3503.6938209552172	4333.156586193923	2749.174619100527	3406.421850530616	3599.702671768382	3367.066852301089	4275.912268736759	3303.8083146272356	3299.2437637288867	3056.7177213508994	3001.349012966457	3020.4221135136236	3396.990574459928	3245.6258918282892	3670.248063168461	2826.7205341274207	3328.430849603174
2972.553523554007	4651.823287074757	3326.2934292851305	3017.3952755471746	3159.867154896249	3633.0079396338742	3422.4233350676377	4076.9878099151183	3103.223473660036	3241.3187627211955	2999.084684426828	2980.1771451489594	3236.2648060605693	3503.6938209552172	4322.13695437511	2748.4471927614954	3372.3644206223425	3599.702671768382	3364.735680716633	4265.909569474365	3303.8083146272356	3299.2437637288867	3056.7177213508994	3001.349012966457	3020.4221135136236	3396.990574459928	3245.6258918282892	3667.674626794047	2826.7205341274207	3328.430849603174
2972.553523554007	4651.823287074757	3326.2934292851305	2929.722266718524	3156.082831081497	3608.849875753832	3422.4233350676377	4076.1238506928057	3101.5317587258096	3239.749522740142	2999.084684426828	2980.1771451489594	3236.2648060605693	3503.6938209552172	4214.061308436112	2748.4471927614954	3372.3644206223425	3599.702671768382	3364.735680716633	4265.909569474365	3303.1513008981187	3299.2437637288867	3056.7177213508994	3001.349012966457	2979.534276640777	3395.591197740906	3245.6258918282892	3667.674626794047	2826.7205341274207	3328.430849603174
2972.553523554007	4651.823287074757	3326.2934292851305	2929.722266718524	3156.082831081497	3608.849875753832	3413.704267716773	4076.1238506928057	2971.5263635682763	3239.749522740142	2946.093436687227	2976.8399467451077	3236.2648060605693	3458.0740500818674	4214.061308436112	2748.4471927614954	3372.3644206223425	3599.702671768382	3364.735680716633	4205.464592660618	3303.1513008981187	3290.2142725380572	3053.5886049486126	3001.349012966457	2979.534276640777	3395.591197740906	3245.6258918282892	3667.674626794047	2826.7205341274207	3328.430849603174
2972.553523554007	4412.693975978433	3326.2934292851305	2926.4395577036366	3155.9299963825742	3598.81537397812	3408.049626011374	4074.3131424277453	2971.5263635682763	3239.749522740142	2946.093436687227	2939.92411383663	3236.2648060605693	3453.6500520744935	4214.061308436112	2748.4471927614954	3368.248233617898	3599.702671768382	3310.0293829579596	4126.473450447752	3303.1513008981187	3290.2142725380572	3053.5886049486126	3001.349012966457	2979.534276640777	3352.8625941891078	3245.6258918282892	3667.674626794047	2820.9114337770825	3328.430849603174
2972.553523554007	4412.693975978433	3326.2934292851305	2926.4395577036366	3136.658475531817	3598.81537397812	3408.049626011374	4058.290455789732	2910.8840849480716	3238.2378004597504	2946.093436687227	2939.92411383663	3236.2648060605693	3453.6500520744935	4214.061308436112	2748.4471927614954	3368.248233617898	3599.702671768382	3259.9918682649923	4126.473450447752	3300.059527050915	3289.843579885768	3053.5886049486126	2975.666096917141	2979.526077271411	3350.72897940395	3245.6258918282892	3663.6577138517077	2820.9114337770825	3328.430849603174
2972.553523554007	4408.693523431163	3326.2934292851305	2926.4395577036366	3136.658475531817	3598.81537397812	3408.049626011374	4058.290455789732	2910.865004294889	3177.9169429960843	2946.093436687227	2939.92411383663	3236.2648060605693	3443.764152404956	4214.061308436112	2748.4471927614954	3368.248233617898	3599.702671768382	3259.9918682649923	4048.5951542735834	3293.279200145582	3289.843579885768	3053.5886049486126	2975.666096917141	2979.4629892706953	3350.72897940395	3245.6258918282892	3663.6577138517077	2741.7949005325077	3280.651386948706
2972.553523554007	4406.497154397963	3242.762073243267	2926.4395577036366	3087.7013777624416	3598.81537397812	3408.049626011374	3792.5765851204633	2905.57323730481	3177.5441424621185	2946.093436687227	2935.4562779969415	3236.2648060605693	3443.764152404956	4214.061308436112	2748.4471927614954	3366.176717875248	3584.927596815337	3259.9918682649923	4037.3688969801415	3293.279200145582	3289.843579885768	3053.5886049486126	2975.666096917141	2979.4629892706953	3350.72897940395	3245.6258918282892	3663.6577138517077	2741.7949005325077	3280.651386948706
2972.553523554007	4406.497154397963	3242.762073243267	2926.4395577036366	3087.7013777624416	3598.81537397812	3408.049626011374	3792.5765851204633	2905.57323730481	3177.5441424621185	2946.093436687227	2935.4562779969415	3236.2648060605693	3443.764152404956	4209.133041994131	2748.4471927614954	3360.030764586021	3553.5105697112494	3259.9918682649923	4037.3688969801415	3293.279200145582	3289.843579885768	3052.9689756112384	2975.666096917141	2979.4629892706953	3301.6138380612956	3245.6258918282892	3663.6577138517077	2741.7949005325077	3243.466260025807
2972.553523554007	4406.497154397963	3242.762073243267	2914.199538744405	3087.7013777624416	3582.4990055128783	3406.4797936786113	3792.5765851204633	2905.57323730481	3177.5441424621185	2946.093436687227	2935.4562779969415	3236.2648060605693	3443.764152404956	4209.133041994131	2748.4471927614954	3360.030764586021	3553.5105697112494	3252.0053222593833	4037.3688969801415	3293.279200145582	3220.163514235475	3051.6782621408956	2974.7667907790105	2962.657685003934	3063.549028176231	3120.5279062396185	3663.6577138517077	2740.925940556639	3240.970602773187
2966.2203486128356	4406.497154397963	3143.104791318281	2914.199538744405	3045.136304059099	3580.6180847623905	3372.3082233396103	3792.5765851204633	2905.57323730481	3177.5441424621185	2942.730023995965	2935.4562779969415	3236.2648060605693	3443.764152404956	4180.678166638324	2748.4471927614954	3360.030764586021	3553.5105697112494	3249.883227423033	4028.409162838903	3283.8174935556294	3220.163514235475	3051.6782621408956	2974.7667907790105	2962.169928543728	3063.549028176231	3118.8700463278674	3663.6577138517077	2740.925940556639	3238.3608625032953
2966.2203486128356	4406.497154397963	3143.104791318281	2898.55642922527	3045.136304059099	3580.6180847623905	3372.3082233396103	3788.176123327227	2905.57323730481	3074.866634380644	2942.730023995965	2935.4562779969415	3236.2648060605693	3443.764152404956	4165.669940478468	2748.4471927614954	3360.030764586021	3553.5105697112494	3246.6682438637235	4026.4000800754	3283.8174935556294	3220.163514235475	3033.5615083359376	2974.7667907790105	2960.24199689375	3063.549028176231	3118.8700463278674	3663.6577138517077	2740.925940556639	3238.3608625032953
2966.2203486128356	4406.497154397963	3143.104791318281	2898.55642922527	3045.136304059099	3580.6180847623905	3372.3082233396103	3788.176123327227	2905.57323730481	3074.866634380644	2942.730023995965	2935.4562779969415	3236.2648060605693	3443.764152404956	4165.669940478468	2748.4471927614954	3341.8853764300547	3553.5105697112494	3246.6682438637235	4026.4000800754	3283.8174935556294	3220.163514235475	3033.5615083359376	2974.7667907790105	2958.542271053752	3063.549028176231	3115.8033296899343	3663.6577138517077	2740.925940556639	3207.202661540071
2966.2203486128356	4405.89115312906	3014.5115261721776	2898.55642922527	3045.136304059099	3579.7883750726605	3372.3082233396103	3788.176123327227	2905.57323730481	3074.866634380644	2942.730023995965	2935.4562779969415	3225.985888516751	3412.6328817332605	4165.669940478468	2748.4471927614954	3341.8853764300547	3366.1468609056674	3241.275254555988	4026.4000800754	3283.8174935556294	3220.163514235475	3015.824079641857	2903.334737501657	2958.542271053752	3063.549028176231	3115.8033296899343	3624.90161209733	2739.532447584861	3207.202661540071
2909.320822225794	4405.89115312906	3011.572045314036	2898.55642922527	3045.136304059099	3579.7883750726605	3372.3082233396103	3788.176123327227	2905.57323730481	3074.866634380644	2942.730023995965	2935.4562779969415	3225.985888516751	3407.0023563343166	4165.669940478468	2748.4471927614954	3276.401763911653	3361.1431855184205	3237.5123235268074	4024.9619843822866	3254.5540247110994	3220.163514235475	3015.824079641857	2903.334737501657	2958.542271053752	3063.549028176231	3115.8033296899343	3624.6707569876207	2739.532447584861	3207.202661540071
2909.012618039283	4405.89115312906	3011.572045314036	2898.55642922527	3034.495690100409	3574.8402779153166	3372.3082233396103	3788.176123327227	2904.2336199992656	3072.4668878169905	2942.730023995965	2935.4562779969415	3225.985888516751	3407.0023563343166	4155.908151977195	2748.4471927614954	3276.401763911653	3340.0728026247543	3233.131497055959	4024.9619843822866	3247.714823957165	3220.163514235475	3015.824079641857	2903.334737501657	2957.970180251599	3063.549028176231	3110.7072740533586	3624.6707569876207	2739.532447584861	3180.6243441236948
2909.012618039283	4176.105772573368	3011.572045314036	2898.55642922527	3034.495690100409	3474.350957428457	3372.3082233396103	3788.176123327227	2904.2336199992656	3070.085858971186	2942.730023995965	2929.5532758620866	3225.985888516751	3371.9126152946437	4155.908151977195	2748.4471927614954	3276.401763911653	3340.0728026247543	3225.6446518055454	4024.9619843822866	3247.714823957165	3220.163514235475	3015.824079641857	2903.334737501657	2957.970180251599	3063.549028176231	3110.7072740533586	3622.3631260427837	2739.532447584861	3180.6243441236948
2870.253329385695	4176.105772573368	3010.30996307209	2898.55642922527	3034.495690100409	3471.2684888266863	3372.3082233396103	3787.7412826136865	2871.198935360554	3068.415779204735	2942.730023995965	2929.5532758620866	3225.985888516751	3341.1924483685207	4155.908151977195	2746.950519245463	3275.6537299780225	3340.0728026247543	3225.6446518055454	4024.9619843822866	3247.714823957165	3220.163514235475	3015.824079641857	2902.60984171589	2957.970180251599	3063.549028176231	3110.5399884558988	3622.3631260427837	2739.443031360097	3134.782977167164
2870.253329385695	4176.105772573368	2928.375019112741	2898.55642922527	3034.495690100409	3469.712726673961	3372.3082233396103	3787.7412826136865	2871.198935360554	3068.415779204735	2942.730023995965	2925.86128739662	3225.985888516751	3341.1924483685207	4122.830602736667	2746.950519245463	3275.6537299780225	3330.624392354347	3225.6446518055454	4021.1650281005923	3247.0816167734756	3186.0436053556014	3015.824079641857	2902.60984171589	2957.970180251599	3063.549028176231	3109.5772801479297	3622.3631260427837	2736.890705302866	3134.782977167164
2869.3497814989278	4176.105772573368	2920.6294098612643	2869.9377460857895	3034.495690100409	3465.8817629446785	3372.3082233396103	3787.1334397700157	2871.198935360554	3064.4336813973146	2942.730023995965	2925.86128739662	3225.985888516751	3339.94536808868	3974.806633278062	2746.950519245463	3275.6537299780225	3330.624392354347	3219.301217428213	3928.2692852342043	3247.0816167734756	3186.0436053556014	3015.824079641857	2900.819095930264	2957.970180251599	3063.549028176231	3109.5772801479297	3622.3631260427837	2736.890705302866	3134.782977167164
2869.3497814989278	4176.105772573368	2920.6294098612643	2864.1046729779155	3034.495690100409	3465.8817629446785	3372.3082233396103	3787.1334397700157	2871.198935360554	3064.4336813973146	2942.3981061162385	2925.86128739662	3205.246520140512	3332.336248008961	3974.806633278062	2746.950519245463	3275.6537299780225	3295.3622725971227	3213.5360549204825	3825.839397581586	3247.0816167734756	3184.8976285296394	3015.824079641857	2900.819095930264	2931.055422425793	3063.549028176231	3109.5772801479297	3622.3631260427837	2736.6754172712826	3134.782977167164
2869.3497814989278	4176.105772573368	2920.6294098612643	2864.1046729779155	3034.495690100409	3465.8817629446785	3372.3082233396103	3787.1334397700157	2871.198935360554	3062.757228037859	2942.3981061162385	2911.2275021480914	3205.246520140512	3260.4410477241895	3866.9453079633713	2746.950519245463	3275.6537299780225	3295.3622725971227	3195.746358840419	3821.420116810096	3247.0816167734756	3184.8976285296394	3015.824079641857	2900.819095930264	2915.4338763747537	3063.549028176231	3109.5772801479297	3622.3631260427837	2736.420415152987	3134.782977167164
2861.1317385439256	4166.303143298153	2920.6294098612643	2846.3268708081014	3034.495690100409	3465.8817629446785	3372.3082233396103	3787.1334397700157	2871.198935360554	3062.757228037859	2942.3981061162385	2911.2275021480914	3155.573241891756	3260.4410477241895	3866.9453079633713	2746.950519245463	3275.6537299780225	3295.3622725971227	3195.746358840419	3821.420116810096	3247.0816167734756	3183.6132796610195	3015.824079641857	2900.819095930264	2915.4338763747537	3063.549028176231	3106.000141743047	3613.9448405200246	2736.420415152987	3134.782977167164
2861.1317385439256	4166.303143298153	2920.6294098612643	2846.3268708081014	3034.495690100409	3465.8817629446785	3346.8721029329945	3686.0432761596176	2871.198935360554	3062.757228037859	2942.3981061162385	2909.173431128046	3155.573241891756	3260.4410477241895	3866.9453079633713	2746.950519245463	3104.1196913398935	3295.3622725971227	3164.1076383407326	3821.420116810096	3247.0816167734756	3052.0019607745626	3015.824079641857	2900.819095930264	2915.4338763747537	3063.549028176231	3106.000141743047	3610.852013589966	2736.420415152987	3134.782977167164
2861.1317385439256	4152.1515155690495	2920.6294098612643	2846.3268708081014	3034.495690100409	3328.085946223746	3346.8721029329945	3686.0432761596176	2866.5106695294035	3062.757228037859	2942.3981061162385	2909.173431128046	3155.573241891756	3260.4410477241895	3866.9453079633713	2746.950519245463	3104.1196913398935	3295.3622725971227	3163.859532369747	3821.420116810096	3242.03364327582	3052.0019607745626	3009.313508479687	2900.819095930264	2915.4338763747537	3063.549028176231	3099.9204932707707	3602.450036923193	2736.420415152987	3134.782977167164
2861.1317385439256	4152.1515155690495	2920.6294098612643	2846.3268708081014	3034.495690100409	3328.085946223746	3343.745583341385	3553.6354902448616	2847.8563907506086	3058.744428224631	2942.3981061162385	2909.173431128046	3155.573241891756	3241.0033373466877	3866.9453079633713	2742.1344111940034	3102.06077790862	3279.044188211471	3163.859532369747	3821.420116810096	3160.0644554077644	3051.957776188051	3009.313508479687	2900.819095930264	2865.080037539078	3063.549028176231	3099.9204932707707	3602.450036923193	2736.420415152987	3134.782977167164
2861.1317385439256	4046.6194296259437	2920.6294098612643	2846.3268708081014	3034.495690100409	3328.085946223746	3317.513455373482	3553.6354902448616	2847.8563907506086	2966.677117982901	2921.9132736780316	2909.173431128046	3154.150065260009	3238.972311171653	3866.9453079633713	2742.1344111940034	3098.3218014739805	3279.044188211471	3163.063656503721	3661.6422878619487	3072.368833671045	3051.957776188051	3009.313508479687	2900.819095930264	2865.080037539078	3062.6015527593227	3094.160068766199	3483.5829647794817	2736.420415152987	3062.708125542307
2861.1317385439256	4046.6194296259437	2920.6294098612643	2846.3268708081014	3021.1357435362524	3307.8677600844167	3317.513455373482	3553.6354902448616	2847.7915598719364	2965.1679027497776	2921.9132736780316	2909.173431128046	3154.150065260009	3238.972311171653	3866.9453079633713	2742.1344111940034	3050.7609660112917	3279.044188211471	3163.063656503721	3661.6422878619487	3071.5151574785477	3051.957776188051	3009.313508479687	2900.819095930264	2863.5685565754575	3062.6015527593227	3094.160068766199	3483.5829647794817	2658.9767532168376	3062.708125542307
2859.088589803602	4046.6194296259437	2920.6294098612643	2846.3268708081014	3021.1357435362524	3307.8677600844167	3273.146591739188	3553.6354902448616	2847.605273231966	2965.1679027497776	2908.154462722353	2909.173431128046	3154.150065260009	3203.4579248708465	3866.9453079633713	2742.1344111940034	3050.7609660112917	3279.044188211471	3163.063656503721	3653.201033304199	3043.3523356387095	3051.957776188051	3009.313508479687	2857.357698295004	2863.5685565754575	3062.6015527593227	3094.160068766199	3434.377114353244	2657.829833720204	3062.708125542307
2858.071754878146	4046.3373469673606	2919.256355794805	2846.3268708081014	3019.9952504055973	3307.8677600844167	3191.689961062694	3553.6354902448616	2845.7248540828614	2965.1679027497776	2908.154462722353	2909.173431128046	3103.6421584857544	3203.4579248708465	3866.9453079633713	2742.1344111940034	3029.2623918573954	3279.044188211471	3163.063656503721	3653.201033304199	3043.3523356387095	3051.957776188051	3009.313508479687	2857.357698295004	2845.6036823528334	3058.50366053343	3094.160068766199	3434.302662548887	2657.829833720204	3062.708125542307
2858.071754878146	4029.1163088338444	2919.256355794805	2846.3268708081014	3019.9952504055973	3307.8677600844167	3191.689961062694	3553.6354902448616	2845.7248540828614	2862.166945017751	2907.3877843680075	2909.173431128046	3092.4608941460115	3203.4579248708465	3853.9162425581576	2742.1344111940034	3029.2623918573954	3279.044188211471	3163.063656503721	3653.201033304199	3043.3523356387095	3049.9665429829556	3009.313508479687	2856.100628770944	2844.4016952642387	3058.50366053343	3094.160068766199	3386.707639678685	2657.829833720204	3062.708125542307
2858.071754878146	4025.4640703935847	2913.336329091124	2846.3268708081014	2988.05051748255	3307.8677600844167	3191.689961062694	3553.6354902448616	2842.547694373919	2861.476806770796	2907.3877843680075	2909.173431128046	3026.3506027821413	3203.4579248708465	3853.9162425581576	2742.1344111940034	3028.898441965097	3279.044188211471	3163.063656503721	3652.6518119274187	3043.3523356387095	3049.9665429829556	3009.313508479687	2854.5945980562046	2843.2446196241735	3058.50366053343	3094.160068766199	3386.707639678685	2657.1373303325863	3062.708125542307
2855.077203212062	4019.9579147700906	2913.336329091124	2846.3268708081014	2988.05051748255	3234.8268813671516	3191.190274796435	3553.6354902448616	2842.547694373919	2861.476806770796	2907.3877843680075	2904.4063940967644	3026.3506027821413	3203.4579248708465	3853.9162425581576	2742.1344111940034	3028.898441965097	3270.4468410673135	3163.063656503721	3652.6518119274187	3043.3523356387095	3049.9665429829556	3009.313508479687	2852.3911901278643	2843.2446196241735	3058.50366053343	3094.160068766199	3386.707639678685	2657.1373303325863	2982.508613454289
2855.077203212062	4019.9579147700906	2913.336329091124	2843.0299005212137	2904.0719183337746	3231.228409892107	3186.120635713029	3550.854893840797	2842.547694373919	2861.476806770796	2899.256761956205	2904.4063940967644	3003.4825619903413	3194.3440834491507	3853.9162425581576	2741.1755538697466	3028.898441965097	3270.4468410673135	3163.063656503721	3652.6518119274187	3043.3523356387095	3049.9665429829556	2983.1111153610873	2852.3911901278643	2843.2446196241735	3058.50366053343	3094.160068766199	3272.999403806879	2655.769471486597	2982.508613454289
2855.077203212062	4015.8809032520658	2906.4868901166574	2843.0299005212137	2904.0719183337746	3121.949183309541	3149.436069716072	3547.616984300079	2840.5983211958414	2861.476806770796	2899.256761956205	2903.0609797633824	3003.4825619903413	3194.3440834491507	3848.602508648131	2722.2622409424857	3026.9216282296584	3270.4468410673135	3163.063656503721	3522.4691884453114	3043.3523356387095	3049.9665429829556	2983.1111153610873	2850.5582621507983	2840.137837297916	3058.50366053343	3092.8676681229717	3268.941026064116	2655.769471486597	2982.1097934864265
2855.077203212062	4012.6585608590085	2873.8243445757407	2843.0299005212137	2902.0335078598973	3087.54025519831	3149.436069716072	3547.616984300079	2840.5983211958414	2861.476806770796	2883.9270710332116	2903.0609797633824	3003.4825619903413	3187.0631017856613	3826.083370786697	2721.7533100299815	3011.4600673931436	3270.4468410673135	3163.063656503721	3522.4691884453114	3028.73387221984	3049.9665429829556	2977.4460365490822	2850.5582621507983	2840.137837297916	3037.8168924735237	2985.64491642955	3268.941026064116	2653.5196944296777	2982.1097934864265
2852.472666294705	4010.346984444959	2873.8243445757407	2835.1643135314066	2836.6811260684563	3086.908448165967	3149.436069716072	3537.6400060510828	2840.5983211958414	2861.476806770796	2879.996483217002	2903.0609797633824	2996.9111465178526	3185.7244556321593	3826.083370786697	2721.7533100299815	3011.4600673931436	3269.3196987250885	3163.063656503721	3488.1844812553445	3028.73387221984	3046.528940218217	2977.4460365490822	2819.5593476178606	2837.587974380235	3037.8168924735237	2985.64491642955	3251.148119458424	2652.5869532403003	2982.1097934864265
2852.472666294705	4001.2137375150883	2873.8243445757407	2833.5358964090537	2833.3041949230496	3086.908448165967	3149.436069716072	3537.6400060510828	2816.505133044498	2843.783324942291	2879.996483217002	2902.109235497641	2996.9111465178526	3185.7244556321593	3826.083370786697	2721.008013985692	3011.4600673931436	3269.3196987250885	3049.702515891588	3488.1844812553445	2915.9302837612236	3044.2761625392086	2977.4460365490822	2797.2970944298413	2837.587974380235	3037.8168924735237	2952.664455291819	3246.8926418006304	2651.0179866890603	2982.1097934864265
2851.8261666285625	4001.2137375150883	2873.8243445757407	2833.5358964090537	2833.3041949230496	3086.908448165967	3149.436069716072	3537.6400060510828	2814.126572443285	2843.783324942291	2879.996483217002	2902.109235497641	2996.9111465178526	3185.7244556321593	3826.083370786697	2721.008013985692	3010.4284012851895	3256.7677821336397	3047.3884380929194	3488.1844812553445	2915.9302837612236	2972.7488306866658	2977.4460365490822	2797.2970944298413	2832.2603472827554	3027.2738742678503	2952.664455291819	3243.2930302315795	2651.0179866890603	2982.1097934864265
2851.8261666285625	4001.2137375150883	2852.467064617903	2833.5358964090537	2833.3041949230496	3086.908448165967	3149.436069716072	3537.6400060510828	2814.126572443285	2840.4194116404774	2879.996483217002	2898.7731223129754	2996.9111465178526	3185.7244556321593	3826.083370786697	2721.008013985692	3007.4379875536	3256.7677821336397	3035.9033933948967	3475.9677922452092	2915.9302837612236	2972.7488306866658	2977.4460365490822	2797.2970944298413	2832.2603472827554	2894.2822395404273	2952.664455291819	3243.2930302315795	2651.0179866890603	2982.1097934864265
2851.8261666285625	4001.2137375150883	2852.467064617903	2827.437680125845	2833.3041949230496	3083.459194869801	3149.436069716072	3537.6400060510828	2814.126572443285	2788.624129962619	2867.4748963059346	2898.7731223129754	2996.9111465178526	3165.872758394454	3826.083370786697	2721.008013985692	3007.4379875536	3256.7677821336397	3035.9033933948967	3475.9677922452092	2915.9302837612236	2964.5427601105052	2977.4460365490822	2797.2970944298413	2832.2603472827554	2894.2822395404273	2952.664455291819	3239.4469977235212	2651.0179866890603	2982.1097934864265
2851.4195934086283	4001.2137375150883	2852.467064617903	2827.437680125845	2833.259384373761	3083.459194869801	3149.436069716072	3528.258776621494	2814.126572443285	2788.624129962619	2853.1046077560536	2869.802823369878	2996.9111465178526	3060.0655442078883	3824.42071732585	2721.008013985692	3006.26051121277	3256.7677821336397	3035.9033933948967	3475.9677922452092	2915.9302837612236	2964.5427601105052	2977.4460365490822	2797.2970944298413	2832.2603472827554	2894.2822395404273	2952.664455291819	3239.4469977235212	2651.0179866890603	2982.1097934864265
2851.4195934086283	4001.2137375150883	2852.467064617903	2827.437680125845	2830.936883505378	3083.459194869801	3149.436069716072	3528.258776621494	2787.2959642567166	2788.624129962619	2853.1046077560536	2860.5284170533264	2989.872730653063	3060.0655442078883	3824.42071732585	2696.4063113666143	3006.26051121277	3256.7677821336397	3035.9033933948967	3306.540592862757	2915.9302837612236	2964.5427601105052	2977.4460365490822	2785.1592455956725	2775.3239545905426	2894.2822395404273	2952.664455291819	3239.4469977235212	2651.0179866890603	2982.1097934864265
2814.79501011679	4001.2137375150883	2852.467064617903	2818.6779647764743	2830.936883505378	3083.459194869801	3144.552060104029	3461.184267005454	2787.2959642567166	2788.624129962619	2853.1046077560536	2860.5284170533264	2989.872730653063	3055.0405565393003	3822.9048636447615	2696.182999166754	2986.449467006549	3256.7677821336397	3034.9862586881513	3305.9930931529734	2876.084842924042	2964.5427601105052	2977.4460365490822	2766.2215535665914	2774.967689221089	2894.2822395404273	2923.2132199328535	3239.4469977235212	2651.0179866890603	2966.9242911836413
2814.79501011679	3892.5921661734037	2852.467064617903	2818.6779647764743	2830.428082032924	3082.648132029887	3108.9833883916044	3461.184267005454	2787.2959642567166	2788.624129962619	2853.1046077560536	2860.5284170533264	2982.7335574212225	2967.4531819118424	3816.2498063362723	2696.182999166754	2986.449467006549	3256.7677821336397	2997.863953561547	3305.9930931529734	2875.64929386111	2905.1631913003635	2977.4460365490822	2766.2215535665914	2774.967689221089	2894.2822395404273	2923.2132199328535	3238.6131413163766	2650.5998010910944	2966.9242911836413
2758.1838942755994	3892.5921661734037	2852.467064617903	2812.528459479334	2830.428082032924	3082.648132029887	3108.9833883916044	3325.787553874675	2786.2977810889415	2788.624129962619	2853.1046077560536	2860.5284170533264	2982.7335574212225	2967.4531819118424	3805.6848966692546	2696.182999166754	2986.449467006549	3256.7677821336397	2997.863953561547	3305.9930931529734	2875.64929386111	2846.6116070745566	2960.058985558215	2765.523295859336	2774.242690653088	2893.4639289351335	2923.2132199328535	3238.6131413163766	2650.5998010910944	2966.9242911836413
2758.1838942755994	3892.5921661734037	2796.9090329432183	2812.528459479334	2830.428082032924	3082.648132029887	3106.264032810407	3325.787553874675	2786.2977810889415	2788.624129962619	2853.1046077560536	2860.5284170533264	2982.7335574212225	2967.4531819118424	3797.3118676251015	2685.3158895460992	2986.449467006549	3256.7677821336397	2995.023602770869	3303.9889600426777	2875.64929386111	2846.6116070745566	2960.058985558215	2765.523295859336	2769.9231790670306	2893.4639289351335	2923.2132199328535	3238.6131413163766	2650.2816811860384	2966.9242911836413
2758.1838942755994	3890.887192699097	2795.4044345968277	2812.528459479334	2830.428082032924	3082.648132029887	3106.264032810407	3325.787553874675	2786.2977810889415	2788.624129962619	2853.1046077560536	2860.5284170533264	2982.7335574212225	2967.4531819118424	3797.3118676251015	2685.249839956021	2986.449467006549	3256.7677821336397	2995.023602770869	3303.9889600426777	2875.64929386111	2846.6116070745566	2960.058985558215	2732.5562812638423	2769.9231790670306	2826.016760308582	2923.2132199328535	3238.6131413163766	2650.2816811860384	2966.9242911836413
2758.1838942755994	3807.7762845955376	2795.4044345968277	2811.389163175778	2830.428082032924	3078.4503380043498	3106.264032810407	3325.787553874675	2754.9852301058186	2788.624129962619	2853.1046077560536	2860.5284170533264	2961.7644178484743	2967.4531819118424	3763.6389143921315	2685.249839956021	2986.449467006549	3256.7677821336397	2995.023602770869	3299.273092282292	2875.64929386111	2846.6116070745566	2960.058985558215	2732.5562812638423	2744.563719896962	2826.016760308582	2861.7019694498003	3238.6131413163766	2650.2816811860384	2966.9242911836413
2757.4650814251168	3807.7762845955376	2795.4044345968277	2811.389163175778	2830.428082032924	3078.4503380043498	3098.7317370422834	3324.2875323560816	2754.9852301058186	2788.624129962619	2853.1046077560536	2860.5284170533264	2961.7644178484743	2955.395532493616	3728.509474466866	2683.8530361815388	2981.832152519506	3256.7677821336397	2995.023602770869	3299.273092282292	2875.64929386111	2845.681472980852	2960.058985558215	2732.5562812638423	2744.563719896962	2826.016760308582	2861.7019694498003	3238.6131413163766	2650.2816811860384	2966.9242911836413
2757.4650814251168	3807.7762845955376	2795.4044345968277	2811.389163175778	2830.428082032924	3078.4503380043498	3098.7317370422834	3324.2875323560816	2754.9445883633502	2788.624129962619	2853.1046077560536	2860.5284170533264	2961.7644178484743	2955.395532493616	3671.8222430636106	2638.6349072627772	2981.832152519506	3256.7677821336397	2995.023602770869	3295.8433618656672	2875.64929386111	2845.681472980852	2960.058985558215	2732.5562812638423	2744.563719896962	2826.016760308582	2861.7019694498003	3234.9289392829264	2650.2816811860384	2966.9242911836413
2757.4650814251168	3807.7762845955376	2795.4044345968277	2811.389163175778	2829.0875694521933	3078.4503380043498	3098.7317370422834	3321.5840821987376	2754.9445883633502	2750.1498757618315	2853.1046077560536	2860.5284170533264	2961.7644178484743	2955.395532493616	3670.0294424484437	2638.6349072627772	2924.94893602581	3243.7131765913423	2995.023602770869	3291.4762349219363	2875.64929386111	2772.350367546106	2960.058985558215	2732.5562812638423	2740.5548258494646	2826.016760308582	2861.7019694498003	3234.9289392829264	2638.4232607513823	2966.9242911836413
2757.4650814251168	3807.7762845955376	2795.4044345968277	2811.389163175778	2829.0875694521933	3078.4503380043498	3098.7317370422834	3321.5840821987376	2754.9445883633502	2750.1498757618315	2853.1046077560536	2860.5284170533264	2961.7644178484743	2955.395532493616	3586.7868969862616	2616.153161332962	2921.449192142141	3243.7131765913423	2953.727568081088	3236.593673167869	2872.7605568285244	2772.350367546106	2960.058985558215	2732.5562812638423	2740.5548258494646	2825.6019823292286	2861.7019694498003	3234.9289392829264	2638.4232607513823	2956.5843572105205
2757.4650814251168	3807.7762845955376	2795.4044345968277	2811.389163175778	2829.0875694521933	3078.4503380043498	3098.3541976384763	3321.5840821987376	2754.9445883633502	2750.1498757618315	2853.1046077560536	2860.5284170533264	2961.7644178484743	2955.395532493616	3586.7868969862616	2616.153161332962	2921.449192142141	3243.7131765913423	2953.727568081088	3236.593673167869	2796.4635111760253	2768.3350094394555	2960.058985558215	2732.5562812638423	2740.5548258494646	2825.6019823292286	2861.7019694498003	3231.3705948317843	2634.08009305464	2956.5843572105205
2757.4650814251168	3797.9236591848107	2795.4044345968277	2811.389163175778	2828.640373783927	3029.245866367666	3098.3541976384763	3321.5840821987376	2754.9445883633502	2750.1498757618315	2853.1046077560536	2849.450156058918	2961.7644178484743	2955.395532493616	3586.7868969862616	2616.153161332962	2920.223085399123	3243.7131765913423	2951.603881885294	3231.4158964673125	2796.4635111760253	2768.3350094394555	2960.058985558215	2732.5562812638423	2740.5548258494646	2825.6019823292286	2861.7019694498003	3231.3705948317843	2634.08009305464	2956.5843572105205
2757.4650814251168	3797.9236591848107	2795.4044345968277	2811.389163175778	2828.640373783927	3025.7835074123755	3098.3541976384763	3319.031579137943	2754.9445883633502	2750.1498757618315	2847.4579458503554	2849.450156058918	2958.9786665690735	2955.395532493616	3586.7868969862616	2616.153161332962	2878.7174660678056	3243.7131765913423	2881.1413367986656	3231.4158964673125	2796.4635111760253	2737.0559140768837	2960.058985558215	2732.5562812638423	2740.5548258494646	2825.6019823292286	2861.7019694498003	3231.3705948317843	2634.08009305464	2956.5843572105205
2727.4550601332185	3797.9236591848107	2795.4044345968277	2811.389163175778	2773.078612444864	3017.241704067554	3091.7185334522474	3319.031579137943	2754.5368477415313	2750.1498757618315	2847.4579458503554	2849.450156058918	2958.6040259244182	2955.395532493616	3586.7868969862616	2616.153161332962	2878.7174660678056	3225.274914605353	2878.979698559803	3231.4158964673125	2796.4635111760253	2737.0559140768837	2960.058985558215	2732.5562812638423	2740.5548258494646	2825.6019823292286	2861.7019694498003	3063.311069538065	2620.584949015766	2956.5843572105205
2726.677465328509	3797.9236591848107	2795.4044345968277	2811.389163175778	2770.1336172977826	3017.241704067554	3064.9783199189455	3319.031579137943	2754.5368477415313	2750.1498757618315	2847.4579458503554	2849.450156058918	2958.6040259244182	2955.395532493616	3580.936614241637	2616.153161332962	2878.7174660678056	3225.274914605353	2878.979698559803	3231.4158964673125	2792.7742537918302	2737.0559140768837	2960.058985558215	2732.5562812638423	2711.5294727204937	2825.6019823292286	2858.224417134643	3063.311069538065	2610.6704795137434	2954.9966153099585
2713.8006722673035	3797.9236591848107	2795.4044345968277	2811.389163175778	2770.1336172977826	3017.241704067554	3064.9783199189455	3319.031579137943	2754.5368477415313	2749.0767933986544	2847.4579458503554	2849.450156058918	2958.6040259244182	2941.399725253873	3525.1842163455385	2616.153161332962	2878.7174660678056	3213.804134406104	2878.979698559803	3231.4158964673125	2792.7742537918302	2737.0559140768837	2943.5514463908166	2732.5562812638423	2711.5294727204937	2825.6019823292286	2858.224417134643	3063.311069538065	2600.7680113305596	2954.9966153099585
2713.8006722673035	3797.9236591848107	2794.6214991875413	2811.389163175778	2749.2462092130168	3014.7217362520546	3064.9783199189455	3319.031579137943	2749.411748851506	2749.0767933986544	2847.4579458503554	2849.450156058918	2958.6040259244182	2941.399725253873	3513.8768808730047	2616.153161332962	2878.7174660678056	3213.804134406104	2878.979698559803	3231.283677166814	2783.8665226560843	2735.162449241442	2943.5514463908166	2732.5562812638423	2711.5294727204937	2823.729284539011	2858.224417134643	3063.311069538065	2598.278529825206	2939.0425733475904
2713.8006722673035	3797.9236591848107	2793.2413721975977	2811.389163175778	2733.163313447508	3013.0701015386903	3064.9783199189455	3319.031579137943	2749.411748851506	2747.7310055931366	2847.4579458503554	2849.450156058918	2958.6040259244182	2941.399725253873	3482.87173504308	2614.283910720852	2878.7174660678056	3213.804134406104	2865.4660814689455	3226.3560769311152	2783.8665226560843	2735.162449241442	2943.5514463908166	2726.2678424400774	2690.7853216680182	2805.6134280598644	2791.442819708624	3042.9470203364144	2597.926749312897	2939.0425733475904
2692.0288175357464	3783.478591243198	2793.2413721975977	2811.389163175778	2731.73636071549	3011.4169737061457	3063.6775372458264	3317.9762303585876	2747.5322802802943	2746.0295198604795	2844.6636430352514	2841.941550621016	2958.6040259244182	2941.399725253873	3482.87173504308	2614.283910720852	2876.674070750885	3213.804134406104	2865.4660814689455	3226.3560769311152	2783.8665226560843	2731.5165331397006	2943.5514463908166	2726.2678424400774	2690.7853216680182	2805.6134280598644	2791.442819708624	3042.9470203364144	2597.926749312897	2939.0425733475904
2688.738009505958	3780.0014853120592	2793.2413721975977	2811.389163175778	2731.73636071549	3011.4169737061457	3063.6775372458264	3138.4439211180165	2747.5322802802943	2746.0295198604795	2844.6636430352514	2841.941550621016	2958.6040259244182	2941.399725253873	3482.87173504308	2614.283910720852	2876.674070750885	3213.804134406104	2865.4660814689455	3226.3560769311152	2783.8665226560843	2731.5165331397006	2943.5514463908166	2726.2678424400774	2690.7853216680182	2805.6134280598644	2791.442819708624	3042.9470203364144	2595.5704931720834	2939.0425733475904
2688.738009505958	3300.3685053474082	2793.2413721975977	2811.389163175778	2731.441064409255	3011.4169737061457	3063.6775372458264	3138.4439211180165	2747.0500819959525	2746.0295198604795	2844.6636430352514	2841.941550621016	2958.6040259244182	2941.399725253873	3482.8714300583915	2614.283910720852	2876.0557872751424	3140.153066471713	2865.4660814689455	3226.3560769311152	2783.8665226560843	2731.5165331397006	2943.5514463908166	2720.787732736181	2690.7853216680182	2759.1196219646868	2791.442819708624	3042.9470203364144	2595.5704931720834	2939.0425733475904
2688.373377577177	3294.5196651625624	2793.2413721975977	2811.389163175778	2731.441064409255	3011.4169737061457	3063.6775372458264	3138.4439211180165	2744.8825790773817	2746.0295198604795	2844.6636430352514	2840.646233298311	2957.610492960041	2941.399725253873	3470.258097467048	2614.283910720852	2847.9943959473017	3140.153066471713	2865.4660814689455	3150.2588895913395	2783.8665226560843	2731.5165331397006	2943.5514463908166	2720.787732736181	2690.7853216680182	2759.1196219646868	2791.442819708624	3042.9470203364144	2594.963523531746	2931.074271385067
2683.409661712538	3294.5196651625624	2793.2413721975977	2811.389163175778	2731.441064409255	3011.4169737061457	3062.4241004188802	3138.4439211180165	2718.831185475676	2746.0295198604795	2842.9412617138223	2836.155142862629	2957.610492960041	2941.399725253873	3470.258097467048	2613.482148724157	2847.493334399529	3140.153066471713	2865.4660814689455	3150.2588895913395	2781.577567001293	2699.878429933143	2943.5514463908166	2720.787732736181	2690.7853216680182	2759.1196219646868	2791.442819708624	3042.9470203364144	2594.9597629927875	2931.074271385067
2682.2618700077533	3294.3263440902087	2775.7843547882358	2811.389163175778	2731.246510631274	2898.573533074139	3062.4241004188802	3132.6133644783868	2718.831185475676	2739.9814559731876	2842.9412617138223	2836.155142862629	2957.610492960041	2941.399725253873	3470.258097467048	2612.8532483258737	2847.493334399529	3099.466427168917	2863.3636398586914	3081.3732977931877	2781.577567001293	2699.878429933143	2943.5514463908166	2720.787732736181	2640.975252363569	2759.1196219646868	2791.442819708624	3042.9470203364144	2594.9597629927875	2931.074271385067
2682.2618700077533	3294.3263440902087	2775.7843547882358	2811.389163175778	2731.246510631274	2858.3947154922153	3059.3380972970344	3132.6133644783868	2718.831185475676	2739.7685946142847	2842.9412617138223	2836.155142862629	2946.41795324375	2941.399725253873	3470.258097467048	2612.8532483258737	2847.493334399529	3099.466427168917	2863.3636398586914	3079.389396395611	2781.577567001293	2699.878429933143	2943.5514463908166	2720.787732736181	2640.975252363569	2755.7630743022432	2788.3979328070704	3040.3680167308603	2594.9597629927875	2931.074271385067
2680.1376912302762	3291.585228014994	2775.15619834447	2811.389163175778	2731.246510631274	2858.3947154922153	3059.3380972970344	3132.6133644783868	2717.6485265917704	2739.7685946142847	2842.9412617138223	2836.155142862629	2946.41795324375	2899.3345178627906	3470.258097467048	2612.8532483258737	2844.9944459650346	3099.466427168917	2829.4597576663787	3075.3804566362196	2781.577567001293	2694.197292368738	2943.5514463908166	2720.787732736181	2640.975252363569	2739.1095588343	2788.3979328070704	3040.3680167308603	2594.9597629927875	2931.074271385067
2680.1376912302762	3291.585228014994	2775.15619834447	2811.389163175778	2731.246510631274	2858.3947154922153	3046.6713936881706	3132.6133644783868	2717.2736106444104	2739.7685946142847	2842.9412617138223	2836.155142862629	2945.2847789947555	2899.3345178627906	3470.258097467048	2612.8532483258737	2842.716097354545	3097.4592657006	2829.4597576663787	3075.3804566362196	2781.577567001293	2691.763387973358	2943.5514463908166	2667.7060871332897	2640.590881953509	2739.1095588343	2788.3979328070704	3037.880860599164	2594.9597629927875	2931.074271385067
2679.2661188829757	3284.07422010706	2774.4390786311315	2811.389163175778	2731.246510631274	2858.3947154922153	3046.6713936881706	3132.6133644783868	2717.2736106444104	2739.7685946142847	2842.9412617138223	2836.155142862629	2945.2847789947555	2899.3345178627906	3470.258097467048	2612.8532483258737	2842.716097354545	3097.4592657006	2829.4597576663787	3075.3804566362196	2776.6178287947046	2691.763387973358	2943.5514463908166	2667.7060871332897	2640.590881953509	2736.2488987230436	2788.3979328070704	3037.880860599164	2594.9597629927875	2931.074271385067
2677.8449222285126	3284.07422010706	2774.4390786311315	2811.389163175778	2731.246510631274	2858.3947154922153	3037.1046875282937	3132.6133644783868	2716.7961671935486	2739.7685946142847	2842.9412617138223	2835.3136270631094	2945.2847789947555	2899.3345178627906	3408.6602032479086	2612.040213551927	2842.716097354545	3097.4592657006	2829.3943910972207	3075.3190183352744	2773.4721620867504	2691.763387973358	2938.7415518769235	2667.7060871332897	2640.590881953509	2736.2488987230436	2788.3979328070704	3036.9102838772237	2594.9597629927875	2907.631061392001
2675.975001583359	3284.07422010706	2757.4933305775307	2811.389163175778	2731.246510631274	2858.3947154922153	3037.1046875282937	3132.6133644783868	2695.069139078888	2739.0060038302972	2842.9412617138223	2802.991923403534	2945.2847789947555	2899.3345178627906	3408.6602032479086	2604.3183191619974	2842.716097354545	3097.4592657006	2829.3943910972207	3069.8829140084526	2768.547263696026	2689.131554775565	2938.7415518769235	2667.7060871332897	2626.8689593934614	2736.2488987230436	2788.3979328070704	3036.9102838772237	2594.3501919897044	2907.631061392001
2672.8994603691517	3284.07422010706	2757.4933305775307	2811.389163175778	2731.246510631274	2858.3947154922153	3037.1046875282937	3132.6133644783868	2695.0271448104654	2738.3212506712503	2826.5965425923296	2802.991923403534	2942.9836373866756	2899.3345178627906	3387.9656990319827	2604.3183191619974	2841.7945886910293	3097.4592657006	2828.353617992019	3069.8829140084526	2766.010598400923	2689.131554775565	2938.7415518769235	2667.7060871332897	2626.8689593934614	2736.2488987230436	2788.3979328070704	3036.9102838772237	2587.119868271453	2907.631061392001
2672.8994603691517	3284.07422010706	2757.4933305775307	2809.9251677554767	2731.246510631274	2851.742477017983	3037.1046875282937	3018.6400610178903	2695.0271448104654	2737.6275734141864	2826.5965425923296	2802.991923403534	2942.9836373866756	2880.185597604629	3249.3100916753865	2604.3183191619974	2841.7945886910293	3097.4592657006	2828.353617992019	3067.9404136339163	2766.010598400923	2689.131554775565	2938.7415518769235	2667.7060871332897	2626.8689593934614	2723.2237719486557	2788.3979328070704	3036.254380101142	2587.119868271453	2907.631061392001
2672.8994603691517	3284.07422010706	2755.0725944222218	2809.9251677554767	2677.3054280351007	2851.742477017983	3037.1046875282937	3018.6400610178903	2695.0271448104654	2737.6275734141864	2826.5965425923296	2802.991923403534	2942.9836373866756	2880.185597604629	3196.445579430974	2604.3183191619974	2841.7945886910293	3097.4592657006	2828.353617992019	3067.9404136339163	2766.010598400923	2689.131554775565	2938.7415518769235	2667.7060871332897	2625.9839982153067	2718.4232112025556	2788.3979328070704	2923.7660468720333	2579.6412853175343	2907.631061392001
2672.8994603691517	3284.07422010706	2755.0725944222218	2809.9251677554767	2677.3054280351007	2851.742477017983	3037.1046875282937	3018.6400610178903	2678.137411395936	2734.726051259143	2826.5965425923296	2802.991923403534	2942.9836373866756	2880.185597604629	3196.445579430974	2603.7356884448213	2835.307161421335	3097.4592657006	2828.353617992019	3067.9404136339163	2766.010598400923	2689.131554775565	2938.7415518769235	2667.7060871332897	2625.699971392111	2718.4232112025556	2788.3979328070704	2919.658840255026	2544.052502837881	2907.631061392001
2670.153245908963	3284.07422010706	2755.0725944222218	2809.9251677554767	2677.3054280351007	2851.742477017983	3037.1046875282937	3018.6400610178903	2678.137411395936	2728.9500610933706	2826.5965425923296	2802.991923403534	2942.9836373866756	2880.185597604629	3196.445579430974	2603.5389173427902	2832.2681055974363	3067.777303190023	2828.353617992019	3067.9404136339163	2749.1617445763013	2689.131554775565	2938.7415518769235	2627.431333504604	2625.699971392111	2718.4232112025556	2788.3979328070704	2917.987799030647	2544.052502837881	2907.631061392001
2670.153245908963	3220.576395924421	2754.4518365004155	2809.9251677554767	2677.3054280351007	2851.742477017983	3037.1046875282937	3017.348315817566	2677.2924920455107	2728.9500610933706	2826.5965425923296	2785.179833561884	2942.9836373866756	2880.185597604629	3196.409129637239	2603.5389173427902	2832.2681055974363	3067.777303190023	2811.4788202548452	3067.9404136339163	2749.1617445763013	2689.131554775565	2938.7415518769235	2627.2371547201765	2625.699971392111	2717.920738422567	2768.792349743405	2917.987799030647	2543.8692828431303	2907.631061392001
2653.5441407154644	3220.576395924421	2754.4518365004155	2809.9251677554767	2670.6193149278765	2851.742477017983	3011.481000933159	3010.9271646204475	2669.0996163905834	2728.9500610933706	2826.5965425923296	2785.179833561884	2942.9836373866756	2880.185597604629	3196.409129637239	2603.5389173427902	2832.2681055974363	3067.777303190023	2811.4788202548452	3067.9404136339163	2714.8860646425082	2689.131554775565	2938.7415518769235	2627.2371547201765	2625.699971392111	2717.920738422567	2768.792349743405	2881.0028408226494	2543.8692828431303	2902.2753439074377
2620.642365285162	3220.576395924421	2754.4518365004155	2809.9251677554767	2670.6193149278765	2851.742477017983	3011.481000933159	3010.9271646204475	2669.0996163905834	2728.9500610933706	2826.5965425923296	2785.179833561884	2942.9836373866756	2880.185597604629	3196.409129637239	2600.254702052469	2832.2681055974363	3062.4421971250863	2805.986159142911	3067.9404136339163	2714.8860646425082	2689.131554775565	2936.838677821079	2627.2371547201765	2625.699971392111	2717.920738422567	2767.462018412004	2881.0028408226494	2543.0807977597347	2889.5101412655563
2620.642365285162	3216.6811159303643	2753.9133297462126	2809.9251677554767	2670.6193149278765	2818.141887160527	3011.481000933159	3010.9271646204475	2668.525911631458	2703.8767386861327	2816.335054259911	2785.179833561884	2942.9836373866756	2880.185597604629	3196.409129637239	2585.526700142623	2832.2681055974363	3062.4421971250863	2805.986159142911	3067.9404136339163	2714.8860646425082	2689.131554775565	2936.838677821079	2627.2371547201765	2625.699971392111	2690.994270025464	2767.462018412004	2880.2034333215893	2543.0807977597347	2889.5101412655563
2620.642365285162	3216.6811159303643	2697.998007399715	2809.9251677554767	2667.848466015976	2818.141887160527	3011.481000933159	3010.9271646204475	2668.525911631458	2703.8767386861327	2816.335054259911	2785.179833561884	2942.9836373866756	2880.185597604629	3141.5019340311533	2585.526700142623	2832.2681055974363	3055.1977788063223	2788.7708074303237	3067.9404136339163	2714.8860646425082	2689.131554775565	2936.838677821079	2627.2371547201765	2625.699971392111	2680.769787448162	2767.462018412004	2877.1766032586434	2543.0807977597347	2889.5101412655563
2616.1919783359676	3216.6811159303643	2697.998007399715	2809.9251677554767	2630.2814033177524	2818.141887160527	3007.4838907449107	3010.9271646204475	2668.525911631458	2681.808098431335	2816.335054259911	2785.179833561884	2942.9836373866756	2880.185597604629	3141.5019340311533	2585.526700142623	2831.7473351028593	3048.8651358258144	2788.7708074303237	3067.9404136339163	2714.8860646425082	2689.131554775565	2936.838677821079	2625.924442785001	2601.9016825893473	2680.769787448162	2767.462018412004	2872.3692351834507	2543.0807977597347	2889.5101412655563
2615.2427075750884	3216.6811159303643	2697.998007399715	2809.9251677554767	2629.604465662599	2818.141887160527	3007.4838907449107	3010.9271646204475	2667.9016616055706	2681.7436120486736	2816.335054259911	2778.035826007943	2942.9836373866756	2880.185597604629	3132.052800282111	2585.526700142623	2816.3581852668854	3048.8651358258144	2788.7708074303237	3067.9404136339163	2714.8860646425082	2689.131554775565	2936.838677821079	2625.924442785001	2601.8093748232563	2663.0272436029218	2767.462018412004	2872.3692351834507	2543.0807977597347	2889.5101412655563
2615.2427075750884	3216.6811159303643	2695.2126407947057	2809.9251677554767	2629.604465662599	2818.141887160527	3007.4838907449107	3010.9271646204475	2667.6485983026146	2681.7436120486736	2816.335054259911	2778.035826007943	2942.9836373866756	2879.8165568701534	3132.052800282111	2583.0248736884096	2771.751862258385	3048.8651358258144	2788.7708074303237	3067.9404136339163	2714.8860646425082	2689.131554775565	2936.838677821079	2625.924442785001	2601.7418381657308	2663.0272436029218	2767.462018412004	2872.3692351834507	2543.0807977597347	2889.5101412655563
2610.8864068219987	3214.5015000036974	2693.211947526357	2809.9251677554767	2628.224132558256	2817.5596354670056	3007.4838907449107	3010.9271646204475	2582.6685029653027	2681.7436120486736	2816.335054259911	2778.035826007943	2942.9836373866756	2879.8165568701534	3132.052800282111	2583.0248736884096	2771.751862258385	3048.8651358258144	2786.0089751722676	3030.4875373951036	2714.8860646425082	2688.7539014051044	2936.838677821079	2619.2916500951223	2601.7418381657308	2662.7783037063105	2767.3859283208835	2871.6786520979867	2543.0807977597347	2842.8342902334207
2610.8864068219987	3214.5015000036974	2693.211947526357	2809.9251677554767	2627.2643796297034	2757.2664844231936	3007.4838907449107	3010.9271646204475	2582.6685029653027	2681.7436120486736	2816.335054259911	2778.035826007943	2942.9836373866756	2879.8165568701534	3132.052800282111	2583.0248736884096	2742.3755309468606	3048.8651358258144	2786.0089751722676	3030.4875373951036	2714.8860646425082	2688.7539014051044	2936.838677821079	2593.7609376271	2600.8363766306875	2662.7783037063105	2767.3859283208835	2869.3800398752064	2543.0807977597347	2842.8342902334207
2608.942002756366	3214.5015000036974	2693.211947526357	2809.9251677554767	2626.2613212017204	2757.2664844231936	3007.4838907449107	3010.220170258789	2582.3472709229222	2681.7436120486736	2816.335054259911	2778.035826007943	2942.9836373866756	2879.8165568701534	3132.052800282111	2577.4558497411654	2740.1024571014677	3048.8651358258144	2786.0089751722676	3027.4550656153206	2714.8860646425082	2688.7539014051044	2936.838677821079	2592.5554372749284	2590.655966380535	2662.7783037063105	2767.3859283208835	2867.3315563259266	2543.0807977597347	2842.8342902334207
2606.6848099817753	3214.5015000036974	2693.211947526357	2809.9251677554767	2626.2613212017204	2757.2664844231936	3007.4838907449107	3009.052771018234	2582.3472709229222	2681.5272150520045	2812.461460552364	2775.568288754067	2942.9836373866756	2879.8165568701534	3132.052800282111	2577.4558497411654	2740.1024571014677	3048.8651358258144	2786.0089751722676	3027.4550656153206	2714.8860646425082	2688.7539014051044	2936.838677821079	2592.5554372749284	2590.655966380535	2659.7861161962683	2767.3859283208835	2867.3315563259266	2543.0807977597347	2842.8342902334207
2581.7482772326985	3214.2773789560497	2693.211947526357	2809.9251677554767	2626.2613212017204	2757.2664844231936	3007.4838907449107	3009.052771018234	2573.676381561481	2681.5272150520045	2812.461460552364	2775.568288754067	2942.9836373866756	2879.8165568701534	3132.052800282111	2568.2297686133966	2740.1024571014677	3048.8651358258144	2786.0089751722676	3026.5250220356324	2675.8167161086644	2683.805828386083	2936.838677821079	2592.5554372749284	2590.655966380535	2659.7861161962683	2767.3859283208835	2867.3315563259266	2543.0807977597347	2842.8342902334207
2581.7482772326985	3214.2773789560497	2685.999443073745	2809.9251677554767	2622.9667146982188	2757.2207926712917	3007.4838907449107	3009.052771018234	2573.676381561481	2667.0093731629518	2812.461460552364	2775.568288754067	2942.9836373866756	2878.940105814949	3132.052800282111	2568.2297686133966	2740.1024571014677	3048.8651358258144	2786.0089751722676	3026.5250220356324	2675.8167161086644	2683.805828386083	2936.838677821079	2578.1474814003514	2590.655966380535	2658.4315065803244	2767.3859283208835	2867.3315563259266	2542.2905935923714	2837.2060279693246
2581.7482772326985	3213.0002681752753	2685.999443073745	2809.9251677554767	2608.8512417150323	2757.2207926712917	3007.4838907449107	3009.052771018234	2572.541232661007	2665.7175223933277	2812.461460552364	2775.568288754067	2942.9836373866756	2878.940105814949	3132.052800282111	2568.2297686133966	2739.8086065188936	3048.8651358258144	2786.0089751722676	3026.5250220356324	2675.8167161086644	2683.805828386083	2936.838677821079	2578.1474814003514	2590.5755329444455	2599.6959806830355	2767.3859283208835	2867.3315563259266	2542.2905935923714	2837.2060279693246
2581.7482772326985	3191.5278958353583	2685.999443073745	2809.9251677554767	2608.8512417150323	2757.2207926712917	3007.4838907449107	3009.052771018234	2572.541232661007	2664.182054868717	2812.461460552364	2771.2762039138925	2942.9836373866756	2878.940105814949	3132.052800282111	2568.2297686133966	2734.8008678147253	3048.8651358258144	2786.0089751722676	3026.5250220356324	2675.8167161086644	2683.805828386083	2936.838677821079	2577.5478051599966	2577.011199828692	2599.6959806830355	2767.3859283208835	2866.3584439270803	2542.2905935923714	2837.2060279693246
2581.0921521808455	3191.5278958353583	2684.723861478673	2809.9251677554767	2608.506135992784	2757.2207926712917	2989.850007578674	2932.2379913949453	2572.541232661007	2664.182054868717	2812.461460552364	2771.2762039138925	2942.9836373866756	2878.940105814949	3127.873905272406	2568.2297686133966	2734.8008678147253	3048.8651358258144	2786.0089751722676	3026.5250220356324	2675.8167161086644	2683.805828386083	2936.838677821079	2577.5478051599966	2570.276142261989	2599.6959806830355	2767.2438315648196	2866.3584439270803	2542.2905935923714	2837.2060279693246
2581.0921521808455	3115.405543852074	2684.723861478673	2809.9251677554767	2607.984868182113	2757.2207926712917	2989.850007578674	2932.2379913949453	2570.5404930994496	2625.542782762756	2808.326274534098	2771.2762039138925	2942.9836373866756	2878.940105814949	3127.873905272406	2566.49194547769	2734.8008678147253	3048.8651358258144	2786.0089751722676	3026.5250220356324	2675.8167161086644	2683.805828386083	2929.7024352291824	2577.5478051599966	2570.276142261989	2599.6959806830355	2766.689597438761	2866.3584439270803	2542.2905935923714	2835.884098791828
2545.4926504608356	3115.405543852074	2684.723861478673	2809.9251677554767	2607.984868182113	2757.1860124281657	2989.850007578674	2932.2379913949453	2570.427950718855	2625.542782762756	2808.326274534098	2771.2762039138925	2942.9836373866756	2878.940105814949	3127.873905272406	2538.566264265456	2734.7754924563646	3048.8651358258144	2785.95328013598	3026.5250220356324	2675.8167161086644	2683.805828386083	2929.7024352291824	2577.5478051599966	2570.276142261989	2599.6959806830355	2766.689597438761	2866.3584439270803	2541.423990068358	2835.884098791828
2544.373345242624	3115.405543852074	2684.723861478673	2796.764743340044	2607.984868182113	2755.4025971320925	2981.650565033574	2931.965927104654	2570.427950718855	2625.190185589887	2808.326274534098	2771.2762039138925	2942.9836373866756	2878.940105814949	3127.873905272406	2538.566264265456	2734.7754924563646	3048.8651358258144	2734.813638791869	3024.4433828214615	2673.490893131536	2683.805828386083	2929.7024352291824	2576.819424012089	2570.276142261989	2599.6959806830355	2766.689597438761	2866.3584439270803	2541.423990068358	2835.884098791828
2544.373345242624	3115.405543852074	2672.037755946216	2796.764743340044	2607.984868182113	2753.4490407659587	2981.650565033574	2896.116893362925	2570.427950718855	2625.190185589887	2808.326274534098	2753.8452430988305	2942.9836373866756	2878.940105814949	3125.7834722868374	2538.566264265456	2734.7754924563646	3048.8651358258144	2734.813638791869	3010.547305403564	2673.490893131536	2677.512502311386	2929.7024352291824	2576.496193237665	2553.4110836436494	2598.526222572302	2766.689597438761	2866.3584439270803	2541.423990068358	2835.884098791828
2544.373345242624	3115.405543852074	2645.536301561155	2794.659842751702	2604.7597975142758	2753.4490407659587	2981.650565033574	2892.9539281597004	2569.976748696415	2625.190185589887	2808.326274534098	2753.8452430988305	2942.9836373866756	2878.940105814949	3125.7834722868374	2525.9406698034722	2734.7754924563646	3048.8651358258144	2729.0027235960606	3010.547305403564	2673.490893131536	2677.512502311386	2929.2567036860964	2576.496193237665	2553.4110836436494	2598.526222572302	2766.689597438761	2866.3584439270803	2541.423990068358	2827.9649178474765
2542.6099233173286	3071.4471728250874	2645.536301561155	2794.659842751702	2604.7597975142758	2752.970591924827	2978.3002802161336	2892.9539281597004	2569.9706711523672	2625.190185589887	2808.326274534098	2751.969394228622	2942.9836373866756	2869.9519886095895	3125.7834722868374	2525.9406698034722	2734.7754924563646	3046.3223480142983	2729.0027235960606	3010.547305403564	2673.490893131536	2673.5520478462004	2929.2567036860964	2562.993546661242	2553.056918244928	2598.526222572302	2766.689597438761	2866.3584439270803	2541.423990068358	2816.2967206838453
2542.6099233173286	3071.4471728250874	2645.536301561155	2794.659842751702	2604.7597975142758	2750.2677436366944	2978.3002802161336	2892.9539281597004	2569.9706711523672	2625.190185589887	2808.326274534098	2751.969394228622	2942.9836373866756	2869.9519886095895	3125.7834722868374	2525.9406698034722	2734.7754924563646	3046.3223480142983	2729.0027235960606	2968.3773159371385	2671.065606339568	2673.5520478462004	2929.2567036860964	2562.5987931832833	2552.8888121351793	2589.15946301658	2766.689597438761	2866.3584439270803	2541.423990068358	2816.2967206838453
2542.6099233173286	2989.697613083787	2642.6652010869116	2794.659842751702	2604.7597975142758	2750.2677436366944	2971.83565422733	2892.5079297989505	2569.9706711523672	2625.190185589887	2808.326274534098	2751.969394228622	2942.9836373866756	2868.115478535933	2980.340645461037	2525.9406698034722	2734.6849579375908	3034.6288763636353	2729.0027235960606	2965.4453379635834	2670.824716454627	2673.5520478462004	2929.2567036860964	2561.4296038726593	2552.8888121351793	2589.15946301658	2726.437739837532	2866.3584439270803	2541.423990068358	2816.2967206838453
2542.6099233173286	2989.697613083787	2642.6652010869116	2792.7539219457503	2604.7597975142758	2749.0398828793964	2971.83565422733	2892.5079297989505	2569.9706711523672	2625.190185589887	2808.326274534098	2751.969394228622	2942.9836373866756	2868.115478535933	2980.340645461037	2521.758162900852	2734.6849579375908	3027.322150157637	2729.0027235960606	2965.4453379635834	2670.7983743783207	2657.624811164386	2929.2567036860964	2560.7694678457465	2552.8888121351793	2589.15946301658	2726.437739837532	2862.5937386438227	2538.333202076597	2816.2967206838453
2542.4345567103196	2989.697613083787	2642.145279726278	2792.7539219457503	2604.7597975142758	2746.260582199385	2971.83565422733	2891.6798594109628	2569.9706711523672	2625.190185589887	2808.326274534098	2751.969394228622	2942.9836373866756	2868.115478535933	2939.0777972869623	2521.6044360706546	2734.6849579375908	3027.322150157637	2729.0027235960606	2965.4453379635834	2670.7983743783207	2657.0469733108025	2929.2567036860964	2560.7694678457465	2552.8888121351793	2587.0730089331937	2726.437739837532	2798.776858832603	2533.3526870670253	2816.2967206838453
2542.2753778343395	2989.697613083787	2642.145279726278	2792.7539219457503	2604.7597975142758	2746.260582199385	2960.684292374429	2891.6798594109628	2569.9706711523672	2592.15078580517	2808.326274534098	2751.969394228622	2942.9836373866756	2863.9827474407457	2939.0777972869623	2521.6044360706546	2705.4250220556914	3027.322150157637	2729.0027235960606	2965.4453379635834	2670.7983743783207	2656.7624229882254	2929.2567036860964	2560.7282928425184	2552.8888121351793	2587.0730089331937	2726.437739837532	2798.776858832603	2533.3526870670253	2816.2967206838453
2542.2753778343395	2989.697613083787	2642.145279726278	2792.7539219457503	2604.1153539266047	2746.260582199385	2960.684292374429	2891.6798594109628	2569.9706711523672	2591.18934762083	2806.3928590566998	2751.969394228622	2942.9836373866756	2863.9827474407457	2939.0777972869623	2521.6044360706546	2705.4250220556914	3023.87958104882	2727.8283036170797	2965.4453379635834	2670.7983743783207	2656.342638925129	2921.9035924353084	2560.7282928425184	2552.8888121351793	2586.7521381066344	2726.437739837532	2798.776858832603	2532.914101084294	2816.2967206838453
2542.2753778343395	2989.697613083787	2641.6608421173296	2792.7539219457503	2568.7260339536665	2746.260582199385	2960.684292374429	2891.6798594109628	2569.919876763609	2591.18934762083	2805.8022172527935	2749.777445078792	2942.7073976304064	2857.2412944750263	2936.8820583162483	2521.3455037508074	2705.4250220556914	3023.87958104882	2727.8283036170797	2965.4453379635834	2670.0302676611827	2654.4913640990153	2921.9035924353084	2560.7282928425184	2552.8888121351793	2586.7521381066344	2724.563296895227	2798.2954161612533	2532.914101084294	2816.2967206838453
2542.2753778343395	2962.7964591971977	2641.6608421173296	2792.7539219457503	2568.7260339536665	2746.260582199385	2946.5731860456035	2891.6798594109628	2569.919876763609	2591.18934762083	2804.514531581087	2749.777445078792	2942.7073976304064	2857.2412944750263	2936.8820583162483	2521.3455037508074	2704.9848053440874	3006.337932954717	2727.8283036170797	2904.7927022883982	2670.0302676611827	2654.4913640990153	2921.9035924353084	2560.7282928425184	2552.8888121351793	2585.628759310959	2724.563296895227	2798.2954161612533	2532.914101084294	2816.2967206838453
2542.2753778343395	2962.7964591971977	2641.6608421173296	2792.7539219457503	2567.998506794112	2745.55815544236	2946.5731860456035	2891.6798594109628	2535.9403507870447	2591.18934762083	2804.514531581087	2749.777445078792	2942.7073976304064	2857.2412944750263	2934.157299956424	2521.3455037508074	2704.9848053440874	3006.337932954717	2727.8283036170797	2903.754511572151	2670.0302676611827	2654.4913640990153	2921.9035924353084	2560.7282928425184	2552.8888121351793	2585.628759310959	2724.563296895227	2798.2954161612533	2532.545996039358	2816.2967206838453
2542.2753778343395	2958.3621047652896	2641.6608421173296	2792.7539219457503	2567.998506794112	2745.55815544236	2932.712714903679	2891.6798594109628	2534.903072112641	2591.18934762083	2804.514531581087	2749.777445078792	2942.7073976304064	2857.2412944750263	2934.157299956424	2521.3455037508074	2704.9848053440874	3006.337932954717	2725.8549038330666	2903.754511572151	2670.0302676611827	2650.945661208441	2921.9035924353084	2560.7282928425184	2552.8888121351793	2585.628759310959	2723.6575082510453	2798.0598037289556	2532.545996039358	2813.8954213696406
2541.4590680694328	2958.3621047652896	2641.6555363074417	2792.7539219457503	2567.0267312398105	2745.55815544236	2927.7418212814778	2890.5687829413173	2534.808021231194	2573.0942992208193	2804.514531581087	2749.777445078792	2942.7073976304064	2857.2412944750263	2933.957488532749	2521.3455037508074	2704.9848053440874	3006.337932954717	2724.908169495696	2903.754511572151	2629.472545039327	2650.945661208441	2921.9035924353084	2560.7282928425184	2552.8888121351793	2584.2251203360975	2680.174062458959	2796.2334537990037	2532.545996039358	2813.8954213696406
2541.4590680694328	2958.3621047652896	2641.6555363074417	2792.7539219457503	2567.0267312398105	2745.55815544236	2927.7418212814778	2890.5687829413173	2534.808021231194	2573.0942992208193	2804.514531581087	2749.777445078792	2934.4192465602155	2857.2412944750263	2933.957488532749	2521.3455037508074	2704.1404904690708	3006.337932954717	2724.325521384703	2879.368184341255	2629.472545039327	2650.8687591804537	2921.9035924353084	2559.808830591422	2552.8888121351793	2584.2251203360975	2680.174062458959	2794.9429655469658	2532.545996039358	2813.8954213696406
2541.4590680694328	2958.3621047652896	2641.6555363074417	2792.7539219457503	2567.0267312398105	2744.3060547903538	2927.7418212814778	2890.5687829413173	2519.580457586086	2573.0942992208193	2804.514531581087	2748.6704096647145	2934.4192465602155	2857.2412944750263	2931.857224146038	2521.270354947697	2699.542664790383	3006.337932954717	2724.325521384703	2879.368184341255	2629.472545039327	2650.662018319452	2920.9155254815014	2559.808830591422	2520.108788328321	2557.594873482555	2680.174062458959	2794.9429655469658	2520.4370764390806	2807.4759019704074
2540.411063561928	2958.3562549105363	2640.99826869867	2792.7539219457503	2567.0267312398105	2744.3060547903538	2927.7418212814778	2890.5687829413173	2519.580457586086	2573.0942992208193	2804.514531581087	2748.6704096647145	2934.4192465602155	2857.2412944750263	2931.857224146038	2521.270354947697	2699.542664790383	3006.337932954717	2724.325521384703	2877.398630350298	2629.472545039327	2650.662018319452	2920.9155254815014	2559.808830591422	2520.108788328321	2557.594873482555	2667.569267671203	2789.7249918338534	2508.809755781253	2807.4759019704074
2540.411063561928	2958.3562549105363	2640.684526508956	2792.7539219457503	2565.218303664573	2744.3060547903538	2927.7418212814778	2890.5687829413173	2519.580457586086	2571.572707375058	2804.514531581087	2748.6704096647145	2926.647419239551	2855.0271849754336	2925.602716307927	2521.034201447412	2699.542664790383	3005.2580013056668	2724.325521384703	2877.398630350298	2629.472545039327	2650.662018319452	2920.9155254815014	2559.808830591422	2520.108788328321	2557.594873482555	2667.569267671203	2789.7249918338534	2508.3062818586686	2807.4759019704074
2531.1892649458982	2928.5154755690346	2639.496164031042	2792.7539219457503	2565.218303664573	2744.3060547903538	2927.7418212814778	2890.5687829413173	2519.580457586086	2571.0068541140745	2804.514531581087	2742.5917548440393	2922.750751896942	2855.0271849754336	2925.4973926147804	2521.034201447412	2699.542664790383	2997.8335374420767	2690.579572554708	2877.398630350298	2629.472545039327	2639.820206175108	2911.7428379352223	2540.82836428379	2520.108788328321	2557.594873482555	2667.35851352376	2788.302942023812	2507.8789423608837	2807.4759019704074
2531.1892649458982	2928.5154755690346	2639.496164031042	2792.7539219457503	2565.218303664573	2744.026874452023	2927.7418212814778	2890.5687829413173	2519.580457586086	2571.0068541140745	2798.493792388678	2742.5917548440393	2922.750751896942	2855.0271849754336	2925.4973926147804	2521.034201447412	2699.542664790383	2970.897146174671	2690.579572554708	2852.626842643757	2629.472545039327	2639.820206175108	2911.7428379352223	2540.82836428379	2520.108788328321	2557.594873482555	2667.35851352376	2788.302942023812	2507.8789423608837	2807.4759019704074
2530.797520018588	2927.9957274381236	2639.496164031042	2792.7539219457503	2565.218303664573	2744.026874452023	2920.955735883614	2888.248021716872	2519.580457586086	2571.0068541140745	2798.493792388678	2742.5917548440393	2922.750751896942	2855.0271849754336	2925.4973926147804	2521.034201447412	2699.542664790383	2970.897146174671	2690.579572554708	2852.626842643757	2629.472545039327	2639.820206175108	2911.7428379352223	2540.82836428379	2517.2696292190526	2557.594873482555	2650.8997285937917	2788.302942023812	2507.8789423608837	2798.6154896255225
2530.797520018588	2927.9957274381236	2639.496164031042	2792.7539219457503	2564.083887524524	2744.026874452023	2920.955735883614	2888.248021716872	2518.9996119567813	2569.13361160614	2798.493792388678	2742.5917548440393	2922.750751896942	2855.0271849754336	2925.4973926147804	2515.387910992769	2666.2376692356534	2944.8394571066374	2690.579572554708	2852.626842643757	2629.472545039327	2639.820206175108	2911.7428379352223	2540.1264447554213	2517.2696292190526	2555.3414714450973	2650.8997285937917	2782.0817618479823	2507.711902757644	2798.6154896255225
2530.797520018588	2927.9957274381236	2639.496164031042	2792.7539219457503	2556.9267301092923	2707.122658149007	2920.955735883614	2888.248021716872	2518.9996119567813	2568.8566392263683	2798.493792388678	2732.7176087198354	2922.750751896942	2855.0271849754336	2914.1897909292747	2515.387910992769	2666.2376692356534	2944.8394571066374	2690.579572554708	2852.626842643757	2629.472545039327	2604.1855763936155	2911.7428379352223	2540.1264447554213	2514.267039214579	2554.2117142592324	2639.904636871235	2759.610393346486	2507.711902757644	2798.6154896255225
2530.797520018588	2927.9957274381236	2639.496164031042	2782.384809082593	2556.2643302430492	2707.122658149007	2912.1163605188403	2888.248021716872	2518.4257649004794	2552.730016287368	2798.493792388678	2732.7176087198354	2922.750751896942	2855.0271849754336	2738.4462984403917	2515.185749510174	2666.2376692356534	2880.7831535079044	2690.579572554708	2847.967778427045	2627.2349036719575	2604.1855763936155	2911.7428379352223	2539.964709880292	2514.267039214579	2554.2117142592324	2639.904636871235	2759.610393346486	2507.4773799738796	2798.6154896255225
2530.797520018588	2927.9957274381236	2638.266595951175	2782.384809082593	2556.2643302430492	2706.7402580433613	2912.1163605188403	2888.248021716872	2517.7494462996397	2552.730016287368	2798.493792388678	2732.7176087198354	2922.750751896942	2855.0271849754336	2738.4462984403917	2515.185749510174	2666.2376692356534	2880.7831535079044	2690.579572554708	2847.967778427045	2627.2349036719575	2604.1855763936155	2911.7428379352223	2539.7280859855155	2514.267039214579	2554.2117142592324	2639.904636871235	2759.610393346486	2507.4773799738796	2798.6154896255225
2530.4059950057917	2925.9229581441123	2638.266595951175	2782.384809082593	2556.2643302430492	2706.7402580433613	2912.1163605188403	2877.361343914308	2517.7494462996397	2552.730016287368	2798.493792388678	2731.758254998108	2922.750751896942	2855.0271849754336	2738.4462984403917	2515.185749510174	2666.2376692356534	2880.7831535079044	2690.579572554708	2847.7737142234964	2627.2349036719575	2604.099982684623	2911.7428379352223	2539.673939459521	2514.267039214579	2554.2117142592324	2620.9452549565367	2759.610393346486	2507.4773799738796	2798.6154896255225
2530.4059950057917	2922.969626250734	2637.7037680876747	2782.384809082593	2556.2643302430492	2706.1762270201393	2899.8905953612657	2877.361343914308	2517.7494462996397	2552.730016287368	2795.2611634917093	2731.758254998108	2922.750751896942	2855.0271849754336	2738.4462984403917	2515.185749510174	2666.2376692356534	2880.7831535079044	2690.579572554708	2847.7737142234964	2627.0361142179727	2604.099982684623	2911.7428379352223	2539.673939459521	2514.267039214579	2554.0056826097134	2609.053405104981	2759.610393346486	2495.008475060782	2798.6154896255225
2530.4059950057917	2922.969626250734	2637.7037680876747	2782.384809082593	2556.2643302430492	2706.1762270201393	2899.8905953612657	2877.361343914308	2517.305707860639	2552.730016287368	2788.9910952715436	2731.758254998108	2917.7289943176793	2855.0271849754336	2738.4462984403917	2515.185749510174	2666.2376692356534	2880.7831535079044	2690.579572554708	2847.7737142234964	2627.0361142179727	2604.099982684623	2911.7428379352223	2539.673939459521	2514.267039214579	2553.1546128108107	2607.8556336059455	2759.610393346486	2493.0375179603475	2795.7156467850673
2530.4059950057917	2922.969626250734	2627.4438978716016	2782.384809082593	2556.2643302430492	2659.3248183909836	2898.887416806165	2877.361343914308	2517.305707860639	2552.730016287368	2788.9910952715436	2731.758254998108	2917.7289943176793	2853.8470455068345	2733.6174297158846	2515.185749510174	2659.210277771734	2880.7831535079044	2626.143436092804	2847.7737142234964	2626.9701123196464	2604.099982684623	2911.7428379352223	2539.673939459521	2514.267039214579	2552.829736223852	2607.8556336059455	2759.610393346486	2493.0375179603475	2789.6607980362287
2530.4059950057917	2922.969626250734	2627.4438978716016	2780.9475789012026	2556.2643302430492	2659.3248183909836	2895.6619692441673	2877.361343914308	2517.305707860639	2552.730016287368	2788.9910952715436	2725.870143676403	2917.7289943176793	2853.8470455068345	2731.9530634993475	2507.388887260513	2659.048885854146	2880.7831535079044	2625.5993638945606	2847.7737142234964	2626.9701123196464	2604.099982684623	2911.7428379352223	2539.673939459521	2514.267039214579	2552.5150741308444	2607.8556336059455	2759.610393346486	2492.803160149288	2789.6607980362287
2530.4059950057917	2922.969626250734	2626.9208368821637	2780.9475789012026	2556.2643302430492	2659.3248183909836	2895.6619692441673	2877.361343914308	2509.864534439827	2552.541576809241	2788.9910952715436	2725.870143676403	2905.462505531334	2853.8470455068345	2730.764292964988	2507.326486214537	2659.048885854146	2880.7831535079044	2625.5993638945606	2842.074863558651	2626.4031417568585	2604.099982684623	2911.7428379352223	2521.198519145528	2514.267039214579	2552.5150741308444	2607.8556336059455	2759.610393346486	2492.803160149288	2789.6607980362287
2530.4059950057917	2922.969626250734	2626.17309623197	2780.9475789012026	2556.2643302430492	2646.0723990582133	2895.6619692441673	2877.361343914308	2509.864534439827	2552.541576809241	2788.9910952715436	2725.870143676403	2905.462505531334	2853.8470455068345	2729.129954837205	2507.326486214537	2658.836481078599	2879.228687934993	2625.5993638945606	2841.1913057120623	2626.4031417568585	2604.099982684623	2911.7428379352223	2521.198519145528	2511.6677616499946	2552.5150741308444	2607.8556336059455	2759.4095123705997	2492.803160149288	2789.6607980362287
2530.4059950057917	2872.8558142761763	2626.17309623197	2780.9475789012026	2550.5235897127873	2620.604184669673	2895.6619692441673	2875.911359335815	2509.864534439827	2552.541576809241	2788.9910952715436	2725.870143676403	2902.554411029056	2853.8470455068345	2729.129954837205	2507.326486214537	2658.836481078599	2879.228687934993	2625.5993638945606	2841.1913057120623	2626.4031417568585	2604.099982684623	2911.7428379352223	2521.198519145528	2511.6677616499946	2552.5150741308444	2607.8556336059455	2759.4095123705997	2492.803160149288	2789.6607980362287
2530.4059950057917	2848.6046035447994	2626.17309623197	2780.9475789012026	2549.937795486016	2620.604184669673	2895.6619692441673	2875.911359335815	2509.864534439827	2539.5796614560622	2788.9910952715436	2719.8954454039485	2902.554411029056	2853.8470455068345	2729.129954837205	2507.326486214537	2658.836481078599	2879.228687934993	2625.5993638945606	2841.1913057120623	2626.4031417568585	2604.099982684623	2911.7428379352223	2521.198519145528	2511.6677616499946	2551.4451880377765	2607.8556336059455	2759.4095123705997	2492.803160149288	2789.6607980362287
2530.4059950057917	2848.6046035447994	2626.17309623197	2780.9475789012026	2549.680313242001	2620.604184669673	2895.6619692441673	2855.9918794011173	2509.864534439827	2537.4967373991353	2788.9910952715436	2719.8954454039485	2902.554411029056	2833.035850014363	2729.129954837205	2507.326486214537	2658.836481078599	2879.228687934993	2625.5993638945606	2841.1913057120623	2626.4031417568585	2603.9595608980917	2911.7428379352223	2521.1007333880134	2511.6677616499946	2535.8276822883736	2607.8556336059455	2758.9406374217224	2492.803160149288	2789.6607980362287
2516.018119334194	2848.6046035447994	2605.920200916477	2780.9475789012026	2549.680313242001	2620.604184669673	2888.915626148573	2855.9918794011173	2509.864534439827	2537.4967373991353	2788.9910952715436	2719.8954454039485	2902.147140863263	2833.035850014363	2729.129954837205	2507.2312028600536	2658.7865885490296	2879.228687934993	2625.4716423214886	2841.1913057120623	2589.6822215026446	2603.9595608980917	2911.7428379352223	2519.5737743052387	2511.6677616499946	2534.894855722724	2607.8556336059455	2758.9406374217224	2492.139162831931	2789.6607980362287
2516.018119334194	2845.1835787214277	2605.6195693661743	2780.9475789012026	2549.680313242001	2620.604184669673	2888.915626148573	2855.9918794011173	2502.2525293545527	2537.4967373991353	2788.9910952715436	2719.8954454039485	2902.147140863263	2830.0037270141106	2728.7200769129236	2506.8146611415996	2629.57057179132	2879.228687934993	2625.4716423214886	2836.759259270316	2589.552720381401	2603.9595608980917	2911.7428379352223	2519.5737743052387	2511.359476753438	2534.894855722724	2607.8556336059455	2758.9406374217224	2492.139162831931	2789.6607980362287
2516.018119334194	2845.1835787214277	2605.6195693661743	2780.9475789012026	2549.680313242001	2619.9295338311213	2888.915626148573	2855.5554576770314	2502.2525293545527	2537.4967373991353	2788.9910952715436	2719.8954454039485	2877.642131143004	2830.0037270141106	2727.7111393559776	2497.6120761358507	2629.57057179132	2872.5453129026023	2625.4716423214886	2836.759259270316	2589.362006331394	2603.9595608980917	2908.076899703543	2518.8431953562153	2511.359476753438	2534.894855722724	2607.8556336059455	2722.7384881540424	2492.139162831931	2789.6607980362287
2516.018119334194	2845.1835787214277	2604.9087163253107	2780.9475789012026	2549.680313242001	2619.9295338311213	2888.915626148573	2855.5554576770314	2502.2525293545527	2537.4967373991353	2788.9910952715436	2719.8954454039485	2877.642131143004	2822.064286614716	2727.7111393559776	2497.6120761358507	2629.57057179132	2872.5453129026023	2625.4716423214886	2835.6316841329235	2589.362006331394	2603.9595608980917	2908.076899703543	2518.8431953562153	2511.359476753438	2534.0095320390133	2607.8556336059455	2722.7384881540424	2492.139162831931	2789.6607980362287
2516.018119334194	2845.1835787214277	2604.1374687444218	2780.9475789012026	2540.115584371198	2619.9295338311213	2888.915626148573	2855.5554576770314	2501.9204533467696	2537.1115956547555	2788.9910952715436	2719.8954454039485	2877.642131143004	2822.064286614716	2727.7111393559776	2497.6120761358507	2629.57057179132	2872.5453129026023	2625.4716423214886	2835.6316841329235	2589.362006331394	2603.9595608980917	2908.076899703543	2506.7889231538134	2511.359476753438	2534.0095320390133	2607.8556336059455	2705.7733855139486	2491.8487036361807	2789.6607980362287
2514.219944160658	2845.1835787214277	2591.5798136697595	2780.9475789012026	2539.3069586649017	2619.9295338311213	2888.915626148573	2853.3920393936182	2501.9204533467696	2536.3584252771734	2788.9910952715436	2719.8954454039485	2874.0150426489677	2822.064286614716	2727.7111393559776	2497.0787156502547	2628.9979343305445	2872.5453129026023	2625.4716423214886	2835.6316841329235	2589.362006331394	2603.9595608980917	2908.076899703543	2506.7889231538134	2511.359476753438	2533.0249301512545	2597.895931012234	2705.7733855139486	2491.8487036361807	2787.724937526852
2514.219944160658	2845.1835787214277	2591.5798136697595	2780.9475789012026	2539.3069586649017	2619.9295338311213	2888.915626148573	2845.2786502471804	2500.9918955948524	2534.047502254063	2788.9910952715436	2717.8892953978784	2874.0150426489677	2822.064286614716	2727.7111393559776	2496.9482849867527	2628.9979343305445	2872.5453129026023	2625.4716423214886	2835.6316841329235	2589.362006331394	2574.6523904675532	2908.076899703543	2506.7889231538134	2511.359476753438	2533.0249301512545	2597.895931012234	2705.7147334255787	2491.8487036361807	2784.442037488139
2513.2963330862963	2841.3744820734673	2591.5798136697595	2780.9475789012026	2539.3069586649017	2619.9295338311213	2888.915626148573	2844.6816950242783	2500.9918955948524	2527.2518955146415	2788.9910952715436	2716.9367850062054	2874.0150426489677	2822.064286614716	2727.7111393559776	2496.642024870184	2623.457759917723	2872.5453129026023	2614.5492705959173	2827.5997553408993	2589.362006331394	2574.6523904675532	2908.076899703543	2506.7889231538134	2511.359476753438	2533.0249301512545	2597.895931012234	2705.7147334255787	2491.754729223413	2784.442037488139
2490.471846698369	2825.1812523685808	2591.5798136697595	2780.9475789012026	2538.897365465884	2610.0940302752188	2888.915626148573	2844.6816950242783	2500.9918955948524	2527.2518955146415	2788.9910952715436	2716.9367850062054	2874.0150426489677	2822.064286614716	2727.7111393559776	2496.5799728182724	2623.457759917723	2872.5453129026023	2609.7405402582945	2827.5997553408993	2589.362006331394	2570.130723202746	2908.076899703543	2506.7889231538134	2511.359476753438	2527.161572068492	2596.9947068151428	2705.7147334255787	2491.754729223413	2780.807708126277
2490.471846698369	2825.1812523685808	2591.5798136697595	2780.9475789012026	2521.4312519146424	2610.0940302752188	2888.915626148573	2844.6816950242783	2500.9918955948524	2525.479653562875	2788.1310377266364	2716.9367850062054	2874.0150426489677	2822.064286614716	2727.7111393559776	2496.5799728182724	2623.340909712285	2872.5453129026023	2601.7264747062977	2827.5997553408993	2588.703380415224	2570.130723202746	2908.076899703543	2506.7889231538134	2511.1189277212893	2526.725785899888	2589.915411183923	2705.7147334255787	2491.754729223413	2780.807708126277
2490.471846698369	2825.1812523685808	2585.3484015939443	2780.9475789012026	2521.4312519146424	2610.0940302752188	2888.915626148573	2827.1982859011805	2500.9918955948524	2525.479653562875	2788.1310377266364	2716.9367850062054	2874.0150426489677	2822.064286614716	2727.7111393559776	2496.5799728182724	2623.340909712285	2872.5453129026023	2601.4642134348924	2802.5421941829595	2577.2002908912973	2569.5373158953453	2908.076899703543	2506.7889231538134	2511.1189277212893	2526.725785899888	2589.915411183923	2704.621740647173	2490.8912305571075	2780.807708126277
2490.471846698369	2825.1812523685808	2585.3484015939443	2780.9475789012026	2521.4312519146424	2609.899392996497	2888.915626148573	2827.1982859011805	2500.9918955948524	2521.6423395500324	2788.1310377266364	2716.9367850062054	2874.0150426489677	2822.064286614716	2727.7111393559776	2496.5799728182724	2623.340909712285	2872.5453129026023	2587.525694484543	2802.5421941829595	2575.0475375041015	2569.5373158953453	2908.076899703543	2506.7889231538134	2511.1189277212893	2526.725785899888	2589.915411183923	2704.621740647173	2490.8912305571075	2780.807708126277
2490.471846698369	2825.1812523685808	2564.7403874856063	2780.9475789012026	2521.4312519146424	2608.936939170889	2888.915626148573	2827.1982859011805	2500.9918955948524	2520.6403076514534	2788.1310377266364	2712.1757954511813	2874.0150426489677	2822.064286614716	2705.016205087145	2496.5799728182724	2623.340909712285	2872.5453129026023	2587.525694484543	2801.416517537773	2559.3246055033346	2569.5373158953453	2907.1708773892838	2506.7889231538134	2511.1189277212893	2526.725785899888	2589.915411183923	2683.8648602437966	2490.083275867821	2780.807708126277
2490.1393299151187	2825.1812523685808	2564.7403874856063	2780.9475789012026	2521.4312519146424	2608.936939170889	2886.395264984848	2827.126908406465	2500.9918955948524	2504.4675732277524	2788.1310377266364	2712.1757954511813	2874.0150426489677	2819.011035911559	2705.016205087145	2496.5799728182724	2623.340909712285	2872.5453129026023	2587.525694484543	2801.057863428137	2559.3246055033346	2563.7900898998205	2907.1708773892838	2506.7889231538134	2511.1189277212893	2525.6850506230057	2589.915411183923	2683.8648602437966	2489.080856310631	2780.807708126277
2490.1393299151187	2825.1812523685808	2564.2329323159233	2780.9475789012026	2521.4312519146424	2607.1007214373053	2886.395264984848	2827.126908406465	2500.9918955948524	2504.4675732277524	2788.1310377266364	2706.0565383342578	2874.0150426489677	2819.011035911559	2705.016205087145	2493.6041315110015	2623.178751405633	2872.5453129026023	2587.525694484543	2801.057863428137	2559.3246055033346	2563.7900898998205	2907.1708773892838	2506.6772306409057	2511.1189277212893	2525.6850506230057	2589.915411183923	2655.3988066728525	2489.080856310631	2780.807708126277
2490.1393299151187	2825.1812523685808	2564.2329323159233	2780.9475789012026	2521.4312519146424	2607.1007214373053	2886.395264984848	2827.126908406465	2488.511509801945	2504.4675732277524	2788.1310377266364	2706.0565383342578	2828.249554668968	2819.011035911559	2705.016205087145	2493.6041315110015	2622.7608832779133	2872.5453129026023	2587.37877212968	2801.057863428137	2559.3246055033346	2563.7900898998205	2907.1708773892838	2506.6772306409057	2511.1189277212893	2525.6850506230057	2589.915411183923	2653.9169470549546	2488.449686203356	2779.698771580582
2489.8400286923734	2819.7570626497645	2564.2329323159233	2780.9475789012026	2521.4312519146424	2606.543190735365	2886.395264984848	2816.1775838652507	2488.511509801945	2504.299674689367	2788.1310377266364	2703.558532021941	2826.9857070389103	2819.011035911559	2705.016205087145	2493.6041315110015	2607.6593504445545	2872.5453129026023	2587.37877212968	2801.057863428137	2559.3246055033346	2563.711371310342	2907.1708773892838	2506.558022614472	2511.1189277212893	2508.360496320475	2589.915411183923	2625.0651429822956	2473.7777705791855	2779.6978607556593
2489.8400286923734	2819.7570626497645	2564.2329323159233	2780.9475789012026	2521.4312519146424	2606.543190735365	2882.610785001234	2777.564490673869	2488.511509801945	2504.299674689367	2788.1310377266364	2703.558532021941	2826.9857070389103	2819.011035911559	2705.016205087145	2493.6041315110015	2607.6593504445545	2872.5453129026023	2587.37877212968	2801.057863428137	2559.3246055033346	2563.5645275015336	2907.1708773892838	2505.9885252209256	2511.1189277212893	2508.360496320475	2589.915411183923	2625.0651429822956	2473.7777705791855	2771.347329087317
2489.8400286923734	2819.7570626497645	2563.796891876176	2780.5493019452188	2521.4312519146424	2606.1166573651326	2881.1518272748744	2777.564490673869	2488.511509801945	2504.299674689367	2788.1310377266364	2703.558532021941	2826.9857070389103	2819.011035911559	2612.621269962916	2493.597714332631	2607.6593504445545	2872.5453129026023	2576.5571948631828	2801.057863428137	2559.2563718792844	2563.5645275015336	2907.1708773892838	2505.9885252209256	2510.8191580756265	2508.230889286354	2589.915411183923	2623.7911976608643	2473.7777705791855	2771.347329087317
2489.8400286923734	2803.8309873648673	2563.304953924622	2766.073757798996	2521.4312519146424	2606.1166573651326	2881.1518272748744	2776.305856848089	2488.511509801945	2504.299674689367	2788.1310377266364	2703.558532021941	2826.9857070389103	2819.011035911559	2612.621269962916	2493.597714332631	2603.6450388859494	2872.5453129026023	2576.5571948631828	2801.057863428137	2559.2563718792844	2562.0994245098914	2907.1708773892838	2505.024004828524	2510.8191580756265	2508.178399340233	2589.915411183923	2623.7911976608643	2473.7777705791855	2771.347329087317
2489.8400286923734	2803.8309873648673	2563.304953924622	2761.3883978465933	2521.4312519146424	2601.3632208035892	2880.5080688476237	2776.305856848089	2488.511509801945	2497.744564741224	2788.1310377266364	2703.558532021941	2826.9857070389103	2819.011035911559	2612.621269962916	2493.4031555144047	2603.6450388859494	2866.0781650800855	2576.5571948631828	2799.8025375076895	2559.2563718792844	2562.0994245098914	2907.1708773892838	2505.024004828524	2510.8191580756265	2508.178399340233	2589.915411183923	2623.7911976608643	2473.4334633050726	2771.347329087317
2489.6208795168855	2803.8309873648673	2563.304953924622	2761.3883978465933	2521.4312519146424	2601.220220056172	2876.8639043487974	2775.8883110484494	2488.511509801945	2497.744564741224	2788.1310377266364	2703.558532021941	2826.9857070389103	2819.011035911559	2612.621269962916	2489.61133686992	2603.384128910253	2866.0781650800855	2576.5571948631828	2799.8025375076895	2559.2563718792844	2562.0994245098914	2907.1708773892838	2505.024004828524	2510.8191580756265	2508.178399340233	2589.915411183923	2623.7911976608643	2473.322716103693	2771.347329087317
2489.6022194550123	2803.8309873648673	2563.304953924622	2761.3883978465933	2520.8868540652675	2601.220220056172	2876.8639043487974	2772.0296324182723	2488.511509801945	2497.744564741224	2788.1310377266364	2703.558532021941	2825.656701163097	2819.011035911559	2611.165055732615	2489.61133686992	2602.9777681496157	2866.0781650800855	2576.5571948631828	2799.8025375076895	2556.951126161787	2562.0994245098914	2907.1708773892838	2505.024004828524	2510.8191580756265	2508.161660728835	2589.915411183923	2623.7911976608643	2467.3202175283295	2771.347329087317
2487.83791491524	2803.8309873648673	2563.304953924622	2761.3883978465933	2520.881533524603	2601.220220056172	2876.8639043487974	2772.0296324182723	2488.511509801945	2497.686480181436	2785.7887214922753	2703.558532021941	2825.656701163097	2819.011035911559	2608.5216272406924	2489.61133686992	2602.705391323605	2866.0781650800855	2576.5571948631828	2742.6027113672617	2556.951126161787	2562.0994245098914	2907.1708773892838	2504.6966256977944	2510.8191580756265	2507.8202734934143	2589.1973306150358	2622.841251542246	2467.0524600799695	2771.347329087317
2487.81073696714	2803.8309873648673	2563.304953924622	2761.3883978465933	2520.881533524603	2600.64061979639	2876.8639043487974	2772.0296324182723	2482.3642608013	2497.686480181436	2785.7887214922753	2702.2856140090826	2825.656701163097	2819.011035911559	2608.5216272406924	2489.61133686992	2594.7347377900614	2866.0781650800855	2576.3108929202967	2727.316857206396	2556.951126161787	2562.0994245098914	2907.1708773892838	2504.375438155721	2506.6651896136864	2507.8202734934143	2585.1408891055094	2622.841251542246	2467.0524600799695	2771.347329087317
2487.81073696714	2803.8309873648673	2558.5768640875076	2761.3883978465933	2510.3233764318693	2600.64061979639	2876.8639043487974	2772.0296324182723	2482.3642608013	2497.68281960857	2780.170500472033	2702.2856140090826	2825.656701163097	2819.011035911559	2608.5216272406924	2489.3354737125137	2594.7347377900614	2866.0781650800855	2576.3108929202967	2727.316857206396	2556.6810070374786	2562.0994245098914	2907.1708773892838	2498.809314570465	2506.6651896136864	2507.750951531913	2584.435455752792	2621.563552411806	2466.9711570728423	2771.347329087317
2487.81073696714	2803.8309873648673	2548.8255384047293	2761.3883978465933	2509.9182477773297	2600.64061979639	2874.117931914681	2772.0296324182723	2482.1208586680323	2497.68281960857	2780.170500472033	2702.2856140090826	2825.656701163097	2819.011035911559	2608.5216272406924	2489.3354737125137	2594.7347377900614	2861.412477209524	2576.3108929202967	2727.316857206396	2556.6810070374786	2561.8227982667013	2907.1708773892838	2498.638004641882	2499.7322023036186	2507.750951531913	2578.615255455805	2621.563552411806	2466.9711570728423	2769.884048679144
2487.4447156059714	2803.8309873648673	2548.599394334364	2761.3883978465933	2509.9182477773297	2600.64061979639	2874.117931914681	2771.433002038775	2481.9843439041783	2494.5989877498737	2780.170500472033	2702.2856140090826	2825.656701163097	2819.011035911559	2607.837690068799	2489.3354737125137	2578.2597976796897	2861.412477209524	2576.3108929202967	2725.5541559250564	2556.6810070374786	2561.7743640138015	2907.1708773892838	2497.3008010425656	2499.7322023036186	2507.750951531913	2578.615255455805	2608.116878685105	2466.9711570728423	2769.884048679144
2487.2406819967514	2790.5780181986875	2548.599394334364	2761.3883978465933	2509.9182477773297	2600.64061979639	2874.117931914681	2771.433002038775	2474.9395979005835	2494.5989877498737	2772.998095341504	2702.2856140090826	2825.656701163097	2819.011035911559	2607.837690068799	2489.3354737125137	2578.2597976796897	2861.412477209524	2576.3108929202967	2725.5541559250564	2556.6810070374786	2561.7743640138015	2907.1708773892838	2497.3008010425656	2499.7322023036186	2507.750951531913	2558.227938924319	2608.116878685105	2466.9711570728423	2769.884048679144
2487.2406819967514	2790.5780181986875	2548.599394334364	2760.116240141063	2509.9182477773297	2600.64061979639	2874.117931914681	2771.433002038775	2474.9395979005835	2488.7670371397785	2772.998095341504	2702.2856140090826	2825.656701163097	2819.011035911559	2607.837690068799	2489.3354737125137	2578.2597976796897	2861.412477209524	2576.3108929202967	2725.5541559250564	2556.6810070374786	2560.0680636557513	2907.1708773892838	2497.3008010425656	2497.9861523022632	2507.750951531913	2558.227938924319	2608.116878685105	2466.9711570728423	2769.884048679144
2477.4694807410065	2790.5780181986875	2516.5246885803754	2760.116240141063	2509.9182477773297	2600.64061979639	2874.117931914681	2771.254178492617	2474.9395979005835	2488.285997652836	2772.998095341504	2702.2856140090826	2825.656701163097	2819.011035911559	2607.837690068799	2489.3354737125137	2572.441791806061	2856.319166981705	2571.8841587493816	2725.5541559250564	2554.7582452620522	2560.0680636557513	2907.1708773892838	2497.3008010425656	2497.9861523022632	2507.5257596105384	2558.227938924319	2608.116878685105	2466.1074485885238	2769.884048679144
2477.4694807410065	2790.5780181986875	2516.5246885803754	2760.116240141063	2509.176456435965	2569.692231293054	2874.117931914681	2771.254178492617	2474.9395979005835	2488.285997652836	2767.127783823247	2700.6997250012037	2825.656701163097	2819.011035911559	2607.837690068799	2489.007797951276	2572.2867911414064	2856.319166981705	2571.8841587493816	2725.5541559250564	2554.0542886790076	2560.0680636557513	2907.1708773892838	2497.3008010425656	2480.820861691225	2507.5257596105384	2558.227938924319	2607.9315092623046	2465.9924422939944	2768.0066423199296
2477.4694807410065	2790.5780181986875	2516.5246885803754	2760.116240141063	2509.176456435965	2569.692231293054	2874.117931914681	2764.4206812880675	2474.9395979005835	2488.285997652836	2767.127783823247	2700.6997250012037	2825.656701163097	2819.011035911559	2607.8089424313116	2489.007797951276	2572.2867911414064	2843.4091166585213	2571.675365014153	2725.5541559250564	2553.961668148786	2560.0680636557513	2905.0464246013166	2497.3008010425656	2480.820861691225	2507.5257596105384	2558.227938924319	2607.7658991332105	2465.8684633585463	2768.0066423199296
2477.4694807410065	2790.5780181986875	2516.5246885803754	2760.116240141063	2508.8311948671835	2569.692231293054	2874.117931914681	2764.4206812880675	2474.9395979005835	2488.285997652836	2767.127783823247	2700.6997250012037	2818.254089649275	2818.1520426144934	2607.8089424313116	2488.5235759831667	2571.716977417158	2843.4091166585213	2571.675365014153	2724.620598656794	2552.7156522210503	2559.732663710473	2905.0464246013166	2497.1110715476125	2480.820861691225	2504.163646912767	2557.79507797803	2607.7658991332105	2465.819552354982	2747.29359692466
2477.4694807410065	2790.5780181986875	2516.5246885803754	2759.909662747478	2508.8311948671835	2569.692231293054	2874.117931914681	2761.146688244049	2474.9395979005835	2487.8404900108567	2767.127783823247	2700.6997250012037	2818.254089649275	2818.1520426144934	2607.8089424313116	2487.4407888555506	2571.716977417158	2843.4091166585213	2571.505956189335	2723.2184108269075	2552.7156522210503	2559.732663710473	2905.0464246013166	2497.1110715476125	2480.820861691225	2504.163646912767	2557.79507797803	2607.7658991332105	2465.751485493567	2747.29359692466
2477.4694807410065	2790.5780181986875	2516.5246885803754	2759.909662747478	2508.8311948671835	2569.692231293054	2870.8026585613757	2761.146688244049	2474.9395979005835	2487.302025780253	2767.127783823247	2700.6997250012037	2818.254089649275	2818.1520426144934	2593.532967170855	2487.4407888555506	2571.716977417158	2843.4091166585213	2571.505956189335	2723.2184108269075	2552.7156522210503	2559.5356931508395	2905.0464246013166	2496.9958136664072	2469.074508953938	2504.163646912767	2557.79507797803	2584.0120164227997	2465.751485493567	2747.29359692466
2477.4694807410065	2750.180537998389	2516.5246885803754	2758.6958917271727	2501.575365168888	2569.692231293054	2870.8026585613757	2761.146688244049	2474.9395979005835	2487.302025780253	2767.127783823247	2700.6997250012037	2818.254089649275	2818.1520426144934	2591.2214289506	2487.0839524718754	2571.716977417158	2843.4091166585213	2571.505956189335	2723.2184108269075	2538.99074406841	2559.481509620018	2903.930229861966	2496.9958136664072	2469.074508953938	2504.091423422887	2557.7305659734247	2584.0120164227997	2465.751485493567	2747.29359692466
2477.4339040382933	2750.180537998389	2516.5246885803754	2758.6958917271727	2496.242320965501	2569.692231293054	2870.8026585613757	2761.146688244049	2474.9395979005835	2487.036803831195	2765.6532404115032	2700.6997250012037	2814.967440078334	2818.1520426144934	2591.2214289506	2486.3769807986637	2571.716977417158	2837.4650488138786	2571.505956189335	2723.2184108269075	2538.2299819010395	2550.990565599504	2903.2973691267243	2496.8842387567693	2468.9325055463496	2504.0170175437124	2557.3449602619803	2584.0120164227997	2465.751485493567	2747.29359692466
2477.4339040382933	2750.180537998389	2516.5246885803754	2758.1958036712003	2495.0955637826037	2569.59495264073	2870.8026585613757	2761.146688244049	2474.9395979005835	2487.036803831195	2765.6532404115032	2700.6997250012037	2814.967440078334	2815.1096586933045	2591.2214289506	2462.154121164884	2570.351530013297	2837.4650488138786	2571.505956189335	2723.2184108269075	2538.0878490770674	2548.461214062698	2903.2973691267243	2496.8842387567693	2468.9325055463496	2495.5430165757966	2557.3449602619803	2584.0120164227997	2465.751485493567	2747.29359692466
2477.4339040382933	2750.180537998389	2516.5246885803754	2758.1958036712003	2495.0955637826037	2569.59495264073	2863.549425983429	2761.146688244049	2474.9395979005835	2487.036803831195	2765.6532404115032	2700.6997250012037	2814.967440078334	2815.1096586933045	2591.2214289506	2462.154121164884	2569.7852065075745	2837.4650488138786	2571.505956189335	2723.2184108269075	2523.258660373471	2548.461214062698	2903.2973691267243	2496.8842387567693	2468.9325055463496	2495.2665906351012	2556.655541926519	2583.5936697153156	2464.8220678816006	2747.29359692466
2475.8998287869886	2750.180537998389	2516.5246885803754	2758.1958036712003	2494.75110041206	2557.177465620184	2863.549425983429	2761.146688244049	2474.9395979005835	2487.036803831195	2765.6532404115032	2700.6997250012037	2814.967440078334	2815.1096586933045	2591.2214289506	2462.154121164884	2569.7852065075745	2837.4650488138786	2571.465374854318	2651.300283497654	2523.258660373471	2548.461214062698	2901.9954454812	2496.8842387567693	2468.9325055463496	2494.826654349793	2556.655541926519	2583.5936697153156	2464.8220678816006	2747.29359692466
2475.8998287869886	2748.994721399303	2516.5246885803754	2758.1958036712003	2494.75110041206	2557.177465620184	2863.549425983429	2761.146688244049	2474.9395979005835	2487.036803831195	2765.6532404115032	2700.6997250012037	2814.967440078334	2809.807669343547	2591.2214289506	2462.154121164884	2569.7852065075745	2837.4650488138786	2571.2833975659323	2651.300283497654	2522.8227817806924	2548.461214062698	2901.9954454812	2496.8842387567693	2468.9325055463496	2489.497445238021	2556.655541926519	2583.5936697153156	2464.8220678816006	2747.29359692466
2475.8998287869886	2748.994721399303	2516.5246885803754	2758.1958036712003	2494.2182019865777	2556.9144519125607	2863.549425983429	2733.6752710170454	2466.725586943411	2487.036803831195	2764.811541555958	2700.6997250012037	2809.497823857113	2795.346440098839	2591.2214289506	2462.154121164884	2569.7852065075745	2834.3579324818747	2571.2833975659323	2651.300283497654	2522.5353885474415	2548.461214062698	2901.9954454812	2496.7306085256855	2468.8948922411723	2489.497445238021	2556.655541926519	2582.8606177398597	2462.0784708421297	2747.29359692466
2475.8998287869886	2695.8751787687593	2516.5246885803754	2758.1958036712003	2494.2182019865777	2556.9144519125607	2863.549425983429	2731.709614321586	2466.725586943411	2486.6481976273185	2764.811541555958	2698.0109227113553	2809.497823857113	2795.346440098839	2541.918394724337	2462.154121164884	2569.7852065075745	2834.3579324818747	2571.2833975659323	2651.300283497654	2522.5353885474415	2545.388584526	2901.9954454812	2496.3615467548657	2468.8948922411723	2489.497445238021	2555.757608420553	2579.7941658190143	2454.7908227935072	2747.29359692466
2475.8998287869886	2695.8751787687593	2516.5246885803754	2758.1958036712003	2494.2182019865777	2556.9144519125607	2863.549425983429	2731.5591642534873	2466.725586943411	2486.530943857908	2764.811541555958	2698.0109227113553	2809.497823857113	2795.346440098839	2541.8779877324505	2462.154121164884	2569.7852065075745	2834.3579324818747	2566.330676940552	2651.300283497654	2522.5353885474415	2545.388584526	2891.33552003999	2494.9533267178786	2468.8948922411723	2489.497445238021	2547.3199378162317	2579.7941658190143	2454.7908227935072	2746.540091365667
2471.226370553029	2695.8751787687593	2516.5246885803754	2758.1958036712003	2494.2182019865777	2556.9144519125607	2863.549425983429	2728.8159206523364	2466.69664817215	2481.7625683034194	2764.811541555958	2698.0109227113553	2809.497823857113	2795.346440098839	2541.8779877324505	2461.560963328261	2569.7852065075745	2827.2525937746486	2566.330676940552	2651.105349967055	2522.5353885474415	2543.6065173373718	2891.33552003999	2494.9533267178786	2468.082268270128	2489.453906285795	2541.003918082828	2579.7941658190143	2454.7908227935072	2746.540091365667
2471.226370553029	2691.35308944703	2516.5246885803754	2758.1958036712003	2494.195949786569	2555.1472397479847	2863.549425983429	2728.8159206523364	2466.285732695325	2480.553964150702	2764.811541555958	2695.378059437068	2809.497823857113	2795.346440098839	2540.717329199123	2461.560963328261	2569.7852065075745	2827.2525937746486	2557.492645265817	2651.105349967055	2516.4991068219233	2539.8600180108333	2891.33552003999	2492.156857512421	2468.082268270128	2488.50877884398	2540.135203455469	2579.7941658190143	2454.7908227935072	2746.540091365667
2470.7812296322813	2689.917685595325	2516.5246885803754	2758.1958036712003	2493.597838558158	2552.892302519004	2863.549425983429	2728.4663142417758	2466.229464049135	2480.553964150702	2764.811541555958	2695.378059437068	2809.497823857113	2795.346440098839	2540.717329199123	2461.560963328261	2569.7852065075745	2827.2525937746486	2552.6206933501408	2651.105349967055	2509.2528117097145	2539.8600180108333	2891.33552003999	2492.156857512421	2468.082268270128	2486.845902020864	2517.2117175292788	2579.7941658190143	2454.715185372551	2746.540091365667
2470.7812296322813	2687.88605110287	2516.5246885803754	2758.1958036712003	2491.6936462737103	2552.892302519004	2863.549425983429	2726.961318654156	2466.229464049135	2480.553964150702	2764.811541555958	2695.378059437068	2809.497823857113	2795.346440098839	2538.988381726017	2461.5533769272533	2569.7852065075745	2826.5487752808635	2552.6206933501408	2650.9794576819118	2509.225278254768	2539.8600180108333	2891.33552003999	2492.156857512421	2467.9698141880704	2486.845902020864	2512.693199165801	2579.7941658190143	2447.031928926257	2737.6417303915405
2470.7812296322813	2687.88605110287	2515.8013896831244	2758.1958036712003	2491.6936462737103	2552.892302519004	2863.549425983429	2726.961318654156	2466.229464049135	2480.553964150702	2762.687026660398	2695.378059437068	2809.497823857113	2795.346440098839	2538.988381726017	2461.5533769272533	2569.7852065075745	2813.058584390783	2544.464708503951	2650.9794576819118	2509.225278254768	2539.2522447543183	2891.33552003999	2488.965769218861	2467.9698141880704	2486.845902020864	2512.693199165801	2579.7941658190143	2447.031928926257	2737.6417303915405
2470.7812296322813	2687.88605110287	2515.8013896831244	2758.1958036712003	2489.537117139186	2540.4777627810054	2862.520540277599	2711.2058497230028	2465.957383204862	2480.553964150702	2762.687026660398	2695.378059437068	2809.497823857113	2795.346440098839	2538.988381726017	2461.5533769272533	2556.583436845251	2804.609842864407	2544.464708503951	2650.9794576819118	2508.8596098688877	2519.468796337918	2890.744809001815	2488.9295097082186	2467.9698141880704	2486.417143625143	2512.693199165801	2579.7941658190143	2446.992672742253	2737.6417303915405
2470.7812296322813	2687.88605110287	2511.620201660694	2758.1958036712003	2489.537117139186	2540.4777627810054	2862.520540277599	2655.103474654259	2465.957383204862	2480.553964150702	2762.687026660398	2690.924630136487	2805.259461902086	2795.346440098839	2538.988381726017	2461.537468424413	2556.583436845251	2804.609842864407	2533.295807856522	2650.9794576819118	2508.8596098688877	2519.468796337918	2890.744809001815	2488.9295097082186	2467.9475554565033	2486.417143625143	2512.693199165801	2579.7941658190143	2446.992672742253	2737.6417303915405
2470.271420955274	2686.2052223947685	2511.620201660694	2758.1958036712003	2488.7499759761113	2540.4777627810054	2862.520540277599	2655.103474654259	2465.9399549756417	2480.553964150702	2762.687026660398	2690.924630136487	2805.259461902086	2795.346440098839	2538.988381726017	2461.537468424413	2556.583436845251	2799.6086359233323	2533.295807856522	2646.7055793009495	2499.6677078706753	2519.468796337918	2890.744809001815	2488.9295097082186	2467.914367007919	2485.829368654642	2511.8495528651665	2578.5842915810376	2446.992672742253	2737.6417303915405
2449.256546479737	2686.2052223947685	2511.620201660694	2758.1958036712003	2488.7499759761113	2540.4777627810054	2858.801853179457	2655.103474654259	2465.9399549756417	2480.553964150702	2762.687026660398	2690.924630136487	2805.259461902086	2795.346440098839	2538.988381726017	2458.4569443340315	2542.2835420515644	2797.747580569703	2533.295807856522	2646.7055793009495	2492.3022512374746	2519.457430802468	2890.744809001815	2488.9295097082186	2467.914367007919	2485.829368654642	2504.197384045758	2578.5842915810376	2444.778218553916	2737.6417303915405
2449.1723043134957	2642.236970295079	2511.4523547178087	2758.1958036712003	2488.5798169944637	2540.4777627810054	2858.801853179457	2655.103474654259	2465.9399549756417	2480.553964150702	2762.687026660398	2690.924630136487	2805.259461902086	2795.346440098839	2538.988381726017	2458.3926168957532	2542.2835420515644	2797.747580569703	2533.202650863209	2646.7055793009495	2492.3022512374746	2519.457430802468	2890.744809001815	2470.9753207033636	2467.914367007919	2485.829368654642	2504.197384045758	2578.5842915810376	2444.778218553916	2737.6417303915405
2449.16878544953	2642.236970295079	2511.4523547178087	2758.1958036712003	2481.855015729057	2539.9229401255625	2858.801853179457	2655.103474654259	2465.9399549756417	2480.553964150702	2762.687026660398	2690.924630136487	2805.259461902086	2795.346440098839	2538.988381726017	2458.3926168957532	2542.2835420515644	2794.1932497919197	2533.202650863209	2646.7055793009495	2492.1794929575535	2519.457430802468	2890.744809001815	2470.9753207033636	2467.590543013801	2485.1375849973447	2504.197384045758	2578.5842915810376	2444.778218553916	2737.6417303915405
2449.16878544953	2642.236970295079	2501.335918872685	2758.1958036712003	2481.855015729057	2539.914935871673	2858.801853179457	2655.103474654259	2462.7284197109802	2480.553964150702	2762.687026660398	2690.924630136487	2805.259461902086	2795.346440098839	2538.988381726017	2458.1537908224254	2542.1526589196123	2794.1932497919197	2533.202650863209	2646.7055793009495	2491.8394482029703	2519.339449754148	2890.744809001815	2470.9753207033636	2467.590543013801	2485.1375849973447	2503.9370477991897	2578.5842915810376	2444.778218553916	2737.6417303915405
2449.16878544953	2642.236970295079	2501.335918872685	2758.1958036712003	2481.7313384561658	2539.914935871673	2851.18676918366	2655.103474654259	2462.7284197109802	2480.553964150702	2762.687026660398	2690.924630136487	2805.259461902086	2795.346440098839	2538.988381726017	2458.1537908224254	2542.1526589196123	2794.1932497919197	2532.3630383363816	2642.6763197869877	2491.8394482029703	2519.339449754148	2890.744809001815	2470.5874132478066	2467.590543013801	2485.1375849973447	2503.9370477991897	2575.4080205191	2444.778218553916	2737.6417303915405
2449.16878544953	2642.236970295079	2501.335918872685	2758.1958036712003	2481.7313384561658	2539.914935871673	2851.18676918366	2655.103474654259	2462.7284197109802	2477.674762455187	2762.687026660398	2690.924630136487	2805.259461902086	2795.346440098839	2537.700634023246	2458.1537908224254	2542.1526589196123	2794.1932497919197	2532.3630383363816	2642.6763197869877	2491.8394482029703	2519.322545528407	2880.4873431850456	2470.5874132478066	2467.590543013801	2485.1375849973447	2503.9370477991897	2575.4080205191	2444.778218553916	2737.6417303915405
2449.16878544953	2642.236970295079	2499.017871317074	2758.1910790981974	2481.7313384561658	2539.4400031691766	2851.18676918366	2655.103474654259	2462.7284197109802	2477.674762455187	2762.687026660398	2690.924630136487	2805.259461902086	2795.346440098839	2537.700634023246	2458.1537908224254	2541.9153525942215	2789.326426142188	2532.3630383363816	2642.6763197869877	2488.917318300323	2519.322545528407	2880.4873431850456	2470.340443064393	2467.590543013801	2485.1375849973447	2503.5799232523686	2540.3822283526606	2444.778218553916	2737.6417303915405
2448.972463620764	2642.236970295079	2499.017871317074	2758.1910790981974	2481.7313384561658	2539.4400031691766	2845.1705759161105	2654.5837406680776	2462.7284197109802	2477.674762455187	2762.687026660398	2689.9299057011117	2805.259461902086	2795.346440098839	2537.700634023246	2458.1537908224254	2541.9153525942215	2789.326426142188	2532.3630383363816	2642.6763197869877	2488.917318300323	2519.1749511587873	2880.4873431850456	2470.2861639920957	2467.590543013801	2485.1375849973447	2503.2744594626038	2530.3926763091076	2444.778218553916	2737.6417303915405
2448.9674837440243	2642.236970295079	2499.017871317074	2758.1910790981974	2481.7313384561658	2528.1546969631318	2845.1705759161105	2654.5837406680776	2462.0387416674143	2477.674762455187	2757.1260056452797	2689.9299057011117	2805.259461902086	2795.346440098839	2537.700634023246	2457.6369124999264	2541.9153525942215	2789.326426142188	2532.3630383363816	2642.6763197869877	2488.917318300323	2519.1749511587873	2880.4873431850456	2470.2861639920957	2467.590543013801	2484.9335803519098	2503.2744594626038	2530.3926763091076	2444.593403510799	2737.6417303915405
2448.9674837440243	2642.236970295079	2490.270571220599	2755.2315371581462	2481.4103642165605	2528.1546969631318	2845.1705759161105	2623.946590237601	2461.9143933342225	2477.674762455187	2757.1260056452797	2688.9843539064245	2805.259461902086	2795.346440098839	2537.700634023246	2457.6369124999264	2541.9153525942215	2789.326426142188	2532.3630383363816	2642.6763197869877	2488.917318300323	2519.1132046730863	2880.4873431850456	2470.0596114273085	2467.590543013801	2475.364851590953	2503.2744594626038	2530.3926763091076	2444.593403510799	2737.6417303915405
2448.9674837440243	2641.933688086441	2490.270571220599	2755.2315371581462	2481.4103642165605	2527.53838610807	2845.1705759161105	2623.946590237601	2461.9143933342225	2477.674762455187	2757.1260056452797	2688.9843539064245	2805.259461902086	2795.346440098839	2537.700634023246	2457.6369124999264	2541.9153525942215	2789.326426142188	2532.3630383363816	2642.6763197869877	2488.917318300323	2507.8966924114543	2880.4873431850456	2470.0596114273085	2467.286140019656	2475.1198721570067	2503.073252764215	2529.718133437237	2444.593403510799	2737.6417303915405
2448.9674837440243	2640.604442186167	2490.270571220599	2755.2315371581462	2481.252353742442	2527.2790879490135	2845.1705759161105	2623.2688123728512	2461.5600585845928	2477.5983694107576	2757.1260056452797	2688.9843539064245	2805.259461902086	2795.346440098839	2537.700634023246	2457.6369124999264	2541.9153525942215	2789.326426142188	2520.6420919252496	2642.6763197869877	2488.917318300323	2507.8966924114543	2880.4873431850456	2469.9428393038993	2467.286140019656	2475.1198721570067	2503.073252764215	2514.244676905831	2444.593403510799	2737.6417303915405
2447.010680612352	2640.604442186167	2489.955390637567	2755.2315371581462	2481.250909041092	2527.2790879490135	2843.414731089952	2621.366402962558	2461.5600585845928	2477.5983694107576	2757.1260056452797	2688.9843539064245	2805.259461902086	2795.346440098839	2537.700634023246	2457.6369124999264	2541.9153525942215	2789.326426142188	2519.768129124675	2589.801261608087	2487.348441613386	2507.865510562764	2880.4873431850456	2469.8939876858485	2466.69933282271	2475.0554491795338	2503.073252764215	2514.244676905831	2444.593403510799	2737.6417303915405
2447.010680612352	2638.2327660075857	2489.955390637567	2755.2315371581462	2481.250909041092	2527.2790879490135	2843.414731089952	2621.0599037627503	2461.5600585845928	2471.8267718847396	2757.1260056452797	2688.9843539064245	2805.259461902086	2795.346440098839	2537.700634023246	2457.6369124999264	2537.2908427700577	2781.568785995942	2518.67249688267	2589.801261608087	2487.348441613386	2507.0622737781364	2880.4873431850456	2469.60317998388	2466.69933282271	2472.0918006699253	2503.073252764215	2514.244676905831	2444.593403510799	2725.1057508859917
2447.010680612352	2635.9072547118985	2489.955390637567	2752.358400792732	2481.250909041092	2527.2790879490135	2843.414731089952	2621.0599037627503	2461.5600585845928	2471.8267718847396	2757.1260056452797	2688.9843539064245	2805.259461902086	2795.346440098839	2537.700634023246	2450.3864334495524	2529.639838940232	2781.568785995942	2518.4918260905547	2589.185579082546	2481.406074726056	2507.0622737781364	2880.4873431850456	2469.60317998388	2466.69933282271	2472.0918006699253	2503.073252764215	2514.244676905831	2444.5054982248757	2725.1057508859917
2447.010680612352	2635.9072547118985	2489.4295212564125	2752.358400792732	2481.250909041092	2527.2790879490135	2843.414731089952	2620.6494678992162	2461.4450190108523	2471.7705515291154	2757.1260056452797	2688.9843539064245	2805.259461902086	2795.346440098839	2537.700634023246	2450.3864334495524	2529.639838940232	2781.568785995942	2518.4918260905547	2589.185579082546	2481.406074726056	2507.0622737781364	2880.4873431850456	2469.5978661745066	2466.178457589093	2472.0918006699253	2502.9591336927265	2514.244676905831	2444.5054982248757	2719.9899592373213
2447.010680612352	2635.9072547118985	2489.4295212564125	2752.358400792732	2481.250909041092	2527.2790879490135	2843.414731089952	2619.506984412309	2459.148617232945	2471.7705515291154	2757.1260056452797	2688.712274976039	2805.259461902086	2795.346440098839	2537.700634023246	2449.4518209853704	2528.6472369913026	2781.568785995942	2518.4918260905547	2589.185579082546	2476.4769979701787	2507.0622737781364	2880.4873431850456	2468.299846549927	2463.9381700547815	2472.0918006699253	2502.9591336927265	2514.244676905831	2444.5054982248757	2718.57095391469
2447.010680612352	2635.9072547118985	2489.4295212564125	2752.358400792732	2481.250909041092	2527.2790879490135	2843.414731089952	2619.3398252500283	2459.148617232945	2470.940935635073	2757.1260056452797	2686.4198212637707	2805.259461902086	2795.346440098839	2537.700634023246	2448.592549068648	2528.6472369913026	2774.108911594452	2518.4918260905547	2589.185579082546	2476.363452484933	2506.094076224974	2880.4873431850456	2468.1379382815408	2462.200149370218	2471.8182492169476	2502.9591336927265	2514.244676905831	2444.5054982248757	2718.57095391469
2446.9398454383295	2621.6441865127226	2489.4295212564125	2752.358400792732	2475.0743712274766	2527.2790879490135	2841.726770302671	2619.3398252500283	2459.148617232945	2470.6615792449675	2757.1260056452797	2686.4198212637707	2805.259461902086	2791.7761330979456	2537.700634023246	2448.592549068648	2528.6472369913026	2774.108911594452	2518.4918260905547	2589.185579082546	2476.248886988473	2506.094076224974	2880.4873431850456	2468.1117083429035	2461.774545388721	2471.8182492169476	2493.964388351197	2514.244676905831	2444.5054982248757	2718.57095391469
2446.9398454383295	2621.6441865127226	2489.4295212564125	2752.358400792732	2475.0743712274766	2527.2790879490135	2841.726770302671	2619.3398252500283	2459.148617232945	2470.6615792449675	2757.1260056452797	2684.785101683222	2805.259461902086	2791.7761330979456	2537.700634023246	2448.312303769852	2528.6472369913026	2774.108911594452	2509.7693701247285	2589.185579082546	2475.9093348345737	2494.015121038301	2880.4873431850456	2467.8425340878384	2461.7564406277565	2467.940294375081	2493.964388351197	2513.984161724687	2444.5054982248757	2718.57095391469
2446.9398454383295	2621.6441865127226	2489.4295212564125	2752.358400792732	2468.257577399138	2527.2790879490135	2841.726770302671	2619.293548454055	2459.148617232945	2470.6615792449675	2757.1260056452797	2684.785101683222	2790.285906054676	2791.7761330979456	2537.700634023246	2448.312303769852	2521.987053589845	2774.108911594452	2509.4040849679163	2589.185579082546	2475.9093348345737	2494.015121038301	2880.4873431850456	2467.320021454624	2461.7564406277565	2467.940294375081	2493.964388351197	2513.984161724687	2444.5054982248757	2718.57095391469
2446.851689347968	2621.6441865127226	2489.4295212564125	2752.358400792732	2468.1590939757584	2527.2209888356833	2841.726770302671	2618.6809820085546	2458.930907129208	2470.6615792449675	2757.1260056452797	2681.115190549601	2790.285906054676	2791.7761330979456	2537.700634023246	2448.312303769852	2521.987053589845	2774.108911594452	2509.4040849679163	2589.185579082546	2475.9093348345737	2494.015121038301	2880.4873431850456	2467.320021454624	2461.7564406277565	2467.940294375081	2493.627103923501	2513.984161724687	2444.5054982248757	2718.57095391469
2446.851689347968	2621.6441865127226	2489.4295212564125	2752.358400792732	2468.1590939757584	2527.2209888356833	2841.726770302671	2618.5020725352074	2458.8431179522145	2470.6615792449675	2755.2069606584632	2681.115190549601	2790.285906054676	2791.7761330979456	2537.533504874813	2446.085708906813	2521.987053589845	2774.108911594452	2509.4040849679163	2589.185579082546	2475.9093348345737	2494.015121038301	2880.4873431850456	2467.1582129767116	2461.7564406277565	2467.940294375081	2493.627103923501	2513.984161724687	2443.2039144931546	2716.7445902460227
2446.851689347968	2621.6441865127226	2489.4295212564125	2752.358400792732	2468.1590939757584	2527.2209888356833	2841.726770302671	2606.074102776657	2458.8431179522145	2470.536121255656	2755.2069606584632	2681.115190549601	2790.285906054676	2791.7761330979456	2537.1405878008754	2446.085708906813	2521.987053589845	2774.108911594452	2508.090808696892	2589.185579082546	2474.4977436959516	2494.015121038301	2874.44643896663	2467.021624014493	2461.7564406277565	2467.940294375081	2493.2974835103146	2513.984161724687	2443.2039144931546	2716.7445902460227
2446.851689347968	2607.5818648543627	2489.4295212564125	2752.358400792732	2468.1590939757584	2526.6601863051483	2840.9417374200175	2606.074102776657	2458.8431179522145	2470.2539214164367	2750.8016077976654	2681.115190549601	2790.285906054676	2791.7761330979456	2537.1405878008754	2444.2536580590977	2500.563521142605	2774.108911594452	2508.090808696892	2589.185579082546	2474.4977436959516	2494.015121038301	2874.44643896663	2467.021624014493	2461.7564406277565	2467.8337247887916	2493.1509346824755	2513.984161724687	2443.2039144931546	2716.7445902460227
2446.828431826339	2607.2610349261504	2489.4295212564125	2752.358400792732	2468.1590939757584	2516.88026054081	2840.9417374200175	2605.347730645996	2458.8431179522145	2470.2539214164367	2750.8016077976654	2681.115190549601	2790.285906054676	2791.7761330979456	2537.1405878008754	2444.2536580590977	2500.563521142605	2774.108911594452	2508.090808696892	2589.185579082546	2474.4977436959516	2494.015121038301	2871.025782154298	2467.021624014493	2461.7564406277565	2467.8337247887916	2493.1509346824755	2513.984161724687	2443.1293466516836	2716.7445902460227
2446.828431826339	2607.2610349261504	2489.4295212564125	2752.358400792732	2468.1590939757584	2516.88026054081	2840.9417374200175	2605.347730645996	2458.8158054321448	2452.144542981085	2750.8016077976654	2681.115190549601	2790.285906054676	2791.7761330979456	2537.1405878008754	2444.0975783808217	2500.4603563241594	2770.332447520534	2508.090808696892	2589.185579082546	2474.4977436959516	2494.015121038301	2871.025782154298	2467.021624014493	2461.7564406277565	2467.8337247887916	2493.1509346824755	2513.984161724687	2443.1293466516836	2716.7445902460227
2446.7186579385398	2607.2610349261504	2489.2042448569587	2750.416149487957	2468.1590939757584	2487.9431816176807	2840.9417374200175	2605.347730645996	2458.8158054321448	2452.144542981085	2750.6875658427343	2681.115190549601	2790.285906054676	2791.7761330979456	2525.374255838455	2444.0975783808217	2500.4603563241594	2770.332447520534	2508.090808696892	2589.185579082546	2474.4977436959516	2493.861350050095	2871.025782154298	2467.021624014493	2461.7564406277565	2467.8337247887916	2492.885505138268	2513.984161724687	2443.0661397873528	2701.1516443618602
2446.7186579385398	2607.2610349261504	2488.9215278446286	2750.416149487957	2468.1590939757584	2487.9431816176807	2840.9417374200175	2605.347730645996	2455.9069436900095	2452.144542981085	2750.6875658427343	2681.115190549601	2790.285906054676	2791.7761330979456	2524.235808050995	2444.0975783808217	2500.4603563241594	2770.332447520534	2508.090808696892	2589.185579082546	2474.4977436959516	2493.861350050095	2871.025782154298	2467.021624014493	2460.3983681320788	2467.386777436095	2492.885505138268	2513.984161724687	2440.8349212833964	2701.1516443618602
2446.7186579385398	2587.208077445764	2479.91595850041	2750.416149487957	2468.1590939757584	2487.9431816176807	2840.9417374200175	2605.347730645996	2455.9069436900095	2452.144542981085	2750.6875658427343	2681.115190549601	2789.686285104959	2789.826857228863	2524.1296015629723	2444.0975783808217	2499.8589480340866	2770.332447520534	2508.090808696892	2589.185579082546	2474.4977436959516	2490.140567219425	2871.025782154298	2466.497689266474	2460.3983681320788	2467.386777436095	2492.885505138268	2507.422327910577	2440.8349212833964	2701.1516443618602
