# Supplementary material for: An improved FOX optimization algorithm using adaptive exploration and exploitation for global optimization
Source: PLoS One. 2025 Sep 18;20(9):e0331965. doi: 10.1371/journal.pone.0331965 (PMC12445531; doi:10.1371/journal.pone.0331965)
Supplement: S2 File — This compressed file contains all the results of the conducted experiments. Each main directory within the archive includes three subdirectories: Analysis, best_fit, and convergence. The best_fit and convergence folders contain the raw experimental data obtained from 30 independent runs. The Analysis folder includes tables and figures derived from these raw results. These files can be used to reproduce and further analyze the results presented in the manuscript. (ZIP) [file pone.0331965.s002.zip › cec2017/convergence/NRO/C17F17.csv]

trial_1	trial_2	trial_3	trial_4	trial_5	trial_6	trial_7	trial_8	trial_9	trial_10	trial_11	trial_12	trial_13	trial_14	trial_15	trial_16	trial_17	trial_18	trial_19	trial_20	trial_21	trial_22	trial_23	trial_24	trial_25	trial_26	trial_27	trial_28	trial_29	trial_30
134823459.78594118	804651877.9931651	146260591.5730797	61240497.14450682	43462517.76915274	152170161.94225097	255110290.7393262	298686214.5987082	157643733.3133537	75638155.23086049	493349081.62757486	419545527.5511915	340362316.02853566	261355555.0800225	357879640.9585813	226927575.52625936	230252427.5996914	97088691.91945758	231989281.72299293	156083189.00795346	159055174.69428307	464399634.4712508	373121384.25087184	168883578.35357693	16011243.75017897	101731943.11897631	223096541.2274168	332888129.0938109	337175193.73627466	189294161.98873034
134823459.78594118	128602930.99694823	27900522.22951903	61240497.14450682	27209157.33404616	152170161.94225097	71699956.80003105	271056971.9037708	68655715.68158486	74536809.46493293	26773065.848988056	419545527.5511915	112184975.75067583	108964606.50148642	357879640.9585813	200922347.28989395	44934608.60321801	43725498.88290644	50658009.02903284	156083189.00795346	31211722.561660685	124602621.51538391	104249196.9974554	106966251.95122136	16011243.75017897	42524674.982279204	132666868.24638367	284633413.7630986	86246335.03752938	150707071.01911336
76680497.73878959	128602930.99694823	25807908.353037857	49989557.78065691	27209157.33404616	132120087.78540544	53313008.8613116	159971146.8422105	68655715.68158486	74536809.46493293	12054334.330773517	228619598.90733582	109192483.5236152	106056916.33106788	48950972.77441701	115342457.50699927	21430097.11346671	34023950.37672267	50658009.02903284	156083189.00795346	31211722.561660685	124602621.51538391	104249196.9974554	71592617.29630964	16011243.75017897	42524674.982279204	132666868.24638367	136658215.5747376	33472495.984131165	7394405.229132137
29304254.891961005	115003672.61889526	25807908.353037857	49989557.78065691	27209157.33404616	98259890.43986493	53313008.8613116	159509807.3621308	59582294.47589573	69945979.46022299	12054334.330773517	75790318.29739788	74621791.08035105	90256418.4307271	48950972.77441701	115342457.50699927	21430097.11346671	29258884.47630092	50658009.02903284	110264346.08760925	31211722.561660685	84357066.41211283	104249196.9974554	17376959.89367785	16011243.75017897	42524674.982279204	120259941.14651713	136658215.5747376	33472495.984131165	7394405.229132137
29304254.891961005	115003672.61889526	25248250.044207208	49989557.78065691	10908244.196596777	86406050.6924929	15837384.912173565	9432910.871682368	59582294.47589573	33244205.419307176	11587050.60235343	75790318.29739788	74621791.08035105	52240554.03412338	33795462.00959898	79181701.46738836	21430097.11346671	29031683.89195832	50658009.02903284	110264346.08760925	10692268.40639507	9110910.134180661	92053215.32618201	6408567.295709308	15695528.118884858	35115460.86426792	101193884.89911667	127650074.40786962	33472495.984131165	7394405.229132137
29304254.891961005	100619746.86297677	25248250.044207208	49989557.78065691	10908244.196596777	86406050.6924929	15837384.912173565	9432910.871682368	59582294.47589573	33244205.419307176	9367982.042732889	57375657.74724482	54691849.02021144	52240554.03412338	25021239.002469108	18763851.288542055	12664936.220476113	17676871.55640199	31885188.56241526	59433928.78074173	10692268.40639507	9110910.134180661	26600639.37433216	6408567.295709308	13693535.487131188	35115460.86426792	101193884.89911667	127650074.40786962	33472495.984131165	7394405.229132137
2539856.477624828	85540577.05091342	23426455.405779384	49989557.78065691	7139256.913630986	45844889.108876705	10191301.59675723	9432910.871682368	11219345.01470723	33244205.419307176	9367982.042732889	51518799.07459421	54691849.02021144	28732591.577294804	20417121.89501085	18763851.288542055	12664936.220476113	17676871.55640199	31885188.56241526	59433928.78074173	10692268.40639507	9110910.134180661	17505607.615623232	6408567.295709308	13693535.487131188	35115460.86426792	30935460.26118914	73048230.12412827	23756479.162549935	7394405.229132137
2539856.477624828	85540577.05091342	23426455.405779384	42795436.37347539	7139256.913630986	44298850.31328158	10191301.59675723	9432910.871682368	11219345.01470723	10221273.97678468	9367982.042732889	51518799.07459421	18821888.606818803	28732591.577294804	20417121.89501085	18763851.288542055	12261394.962347511	17676871.55640199	20003306.278544854	59433928.78074173	10692268.40639507	9110910.134180661	17505607.615623232	6408567.295709308	13693535.487131188	7718331.904879356	30935460.26118914	51651022.05112924	13477237.131538374	7394405.229132137
2539856.477624828	74055508.48797429	23426455.405779384	42795436.37347539	7139256.913630986	44298850.31328158	7847365.866906495	9432910.871682368	11219345.01470723	10221273.97678468	9367982.042732889	30010001.772667177	18821888.606818803	12647134.833651928	20417121.89501085	18763851.288542055	12261394.962347511	17676871.55640199	20003306.278544854	17012002.585055772	10692268.40639507	9110910.134180661	17505607.615623232	6408567.295709308	13693535.487131188	6407648.02114974	30935460.26118914	51651022.05112924	2961781.6614284357	7394405.229132137
2539856.477624828	74055508.48797429	23426455.405779384	42795436.37347539	7139256.913630986	44298850.31328158	7847365.866906495	9432910.871682368	11219345.01470723	10221273.97678468	9367982.042732889	28562980.856896114	18821888.606818803	12647134.833651928	20417121.89501085	14078462.627111433	12261394.962347511	17676871.55640199	20003306.278544854	17012002.585055772	10692268.40639507	9110910.134180661	17505607.615623232	6408567.295709308	13693535.487131188	6407648.02114974	30935460.26118914	27880330.35494829	2961781.6614284357	7394405.229132137
2539856.477624828	72803777.81685299	23426455.405779384	33277125.114242487	7139256.913630986	39010149.531866424	7847365.866906495	9432910.871682368	11219345.01470723	10221273.97678468	9367982.042732889	28562980.856896114	18821888.606818803	12647134.833651928	20417121.89501085	14078462.627111433	12261394.962347511	17676871.55640199	17892296.892077785	17012002.585055772	10692268.40639507	9110910.134180661	17505607.615623232	6408567.295709308	13693535.487131188	6407648.02114974	26010309.78228578	3773527.849280002	2961781.6614284357	7394405.229132137
2539856.477624828	32877740.0368502	23426455.405779384	33277125.114242487	7139256.913630986	29982055.586086743	7847365.866906495	9432910.871682368	8736742.962856522	10221273.97678468	9367982.042732889	17410055.5352644	18821888.606818803	12647134.833651928	20417121.89501085	14078462.627111433	12261394.962347511	10220573.69101101	17892296.892077785	17012002.585055772	10692268.40639507	9110910.134180661	17505607.615623232	6408567.295709308	4403580.2382806195	6407648.02114974	26010309.78228578	3773527.849280002	2961781.6614284357	6691519.813547591
2539856.477624828	32877740.0368502	23426455.405779384	32020956.191749133	7139256.913630986	13300246.5973197	7847365.866906495	9432910.871682368	6144573.39573908	10221273.97678468	9367982.042732889	17410055.5352644	17420223.842669085	12647134.833651928	20417121.89501085	14078462.627111433	7698679.810009689	10220573.69101101	17892296.892077785	17012002.585055772	10692268.40639507	9110910.134180661	17505607.615623232	6408567.295709308	4403580.2382806195	6407648.02114974	18272710.407564096	3773527.849280002	2961781.6614284357	6691519.813547591
2539856.477624828	3123949.517915381	23426455.405779384	30227005.154141765	7139256.913630986	13300246.5973197	7847365.866906495	9432910.871682368	6144573.39573908	10221273.97678468	9367982.042732889	9545380.748529656	17420223.842669085	12647134.833651928	20417121.89501085	2412525.2310906965	7698679.810009689	10220573.69101101	17892296.892077785	16346513.601915546	10692268.40639507	9110910.134180661	17505607.615623232	6408567.295709308	4403580.2382806195	6407648.02114974	18272710.407564096	3773527.849280002	2961781.6614284357	6301315.034511311
2539856.477624828	3123949.517915381	15741957.34914792	17118875.146764062	7139256.913630986	13300246.5973197	7847365.866906495	9432910.871682368	6144573.39573908	10221273.97678468	9367982.042732889	9295887.584545039	17420223.842669085	12647134.833651928	12924304.954282772	2412525.2310906965	7698679.810009689	10220573.69101101	7746569.3660990475	16346513.601915546	10692268.40639507	9110910.134180661	17505607.615623232	6408567.295709308	4403580.2382806195	6407648.02114974	18272710.407564096	3773527.849280002	2961781.6614284357	6301315.034511311
2539856.477624828	3123949.517915381	15741957.34914792	17118875.146764062	5653038.523833601	13300246.5973197	7847365.866906495	9432910.871682368	6144573.39573908	10221273.97678468	9367982.042732889	9295887.584545039	17420223.842669085	10496583.97090759	12924304.954282772	2412525.2310906965	7698679.810009689	10220573.69101101	7746569.3660990475	16346513.601915546	10692268.40639507	2594619.2463075635	17505607.615623232	6408567.295709308	4403580.2382806195	6407648.02114974	16177213.66440437	3773527.849280002	2961781.6614284357	6301315.034511311
2496548.8781076525	3123949.517915381	15741957.34914792	17118875.146764062	5653038.523833601	13300246.5973197	4592600.128206985	9432910.871682368	6144573.39573908	10221273.97678468	9367982.042732889	9295887.584545039	10897526.726363538	7855949.722086986	12924304.954282772	2412525.2310906965	7698679.810009689	10220573.69101101	7746569.3660990475	16346513.601915546	10692268.40639507	2594619.2463075635	17505607.615623232	6408567.295709308	4403580.2382806195	6407648.02114974	7720437.0747524705	3773527.849280002	1926636.4441442243	6301315.034511311
2496548.8781076525	3123949.517915381	15741957.34914792	17118875.146764062	5653038.523833601	10744286.651328081	4592600.128206985	9432910.871682368	6144573.39573908	10221273.97678468	9367982.042732889	9295887.584545039	10897526.726363538	7855949.722086986	8956891.947365947	2412525.2310906965	7698679.810009689	10220573.69101101	7746569.3660990475	16346513.601915546	10692268.40639507	2594619.2463075635	17505607.615623232	6408567.295709308	4403580.2382806195	6407648.02114974	7720437.0747524705	3773527.849280002	1926636.4441442243	6301315.034511311
2496548.8781076525	3123949.517915381	3173757.44038679	16193737.215611434	5653038.523833601	9393838.967071084	4592600.128206985	9432910.871682368	6144573.39573908	10221273.97678468	9367982.042732889	7613590.877959791	2964218.2232280355	7855949.722086986	8956891.947365947	2412525.2310906965	7698679.810009689	10220573.69101101	7124190.117912346	15999353.20119417	5252000.468784673	2594619.2463075635	3467893.842690354	6408567.295709308	4403580.2382806195	6407648.02114974	7720437.0747524705	3773527.849280002	1926636.4441442243	6301315.034511311
2496548.8781076525	3123949.517915381	3173757.44038679	16193737.215611434	5653038.523833601	9393838.967071084	4592600.128206985	9432910.871682368	6144573.39573908	10221273.97678468	9367982.042732889	7613590.877959791	2964218.2232280355	7855949.722086986	8294813.368558509	2412525.2310906965	4069893.147607385	10220573.69101101	7124190.117912346	15999353.20119417	5252000.468784673	2594619.2463075635	3467893.842690354	6408567.295709308	4403580.2382806195	6407648.02114974	5578401.082068612	3773527.849280002	1812013.2716619056	6301315.034511311
2496548.8781076525	3123949.517915381	3173757.44038679	16193737.215611434	5653038.523833601	9393838.967071084	2735166.628067743	9432910.871682368	6144573.39573908	10221273.97678468	9367982.042732889	7613590.877959791	2964218.2232280355	7855949.722086986	7166850.46160995	2412525.2310906965	4069893.147607385	10220573.69101101	6398108.831251499	6305429.66731473	4467453.929553307	2594619.2463075635	3467893.842690354	5877538.886044492	4403580.2382806195	6407648.02114974	5578401.082068612	3773527.849280002	1812013.2716619056	6301315.034511311
2496548.8781076525	3123949.517915381	3173757.44038679	11637436.217460865	5653038.523833601	9393838.967071084	2735166.628067743	9432910.871682368	6144573.39573908	5480448.067941112	9367982.042732889	7613590.877959791	2964218.2232280355	7855949.722086986	7166850.46160995	2412525.2310906965	3274825.756634596	10220573.69101101	4189836.4065750083	6090254.74117791	4467453.929553307	2594619.2463075635	3467893.842690354	5877538.886044492	4403580.2382806195	6407648.02114974	5578401.082068612	3773527.849280002	1812013.2716619056	6301315.034511311
2496548.8781076525	3123949.517915381	3173757.44038679	11637436.217460865	3788263.9558279198	5602321.122880399	2735166.628067743	9432910.871682368	6144573.39573908	4503269.085439199	2884417.456454778	7613590.877959791	2964218.2232280355	7855949.722086986	7166850.46160995	2412525.2310906965	3274825.756634596	10220573.69101101	4189836.4065750083	5166749.089121569	4467453.929553307	2594619.2463075635	3467893.842690354	5877538.886044492	4403580.2382806195	6407648.02114974	5578401.082068612	3773527.849280002	1812013.2716619056	6301315.034511311
2496548.8781076525	3123949.517915381	2996658.568847899	11637436.217460865	2788001.2281249734	5602321.122880399	2217935.4657423757	5657622.818667516	5527419.348381186	4503269.085439199	2884417.456454778	7613590.877959791	2964218.2232280355	7855949.722086986	7166850.46160995	2412525.2310906965	3274825.756634596	7279401.9366612015	4189836.4065750083	5166749.089121569	4195696.144607458	2594619.2463075635	3467893.842690354	5877538.886044492	2664185.1656054147	6407648.02114974	5578401.082068612	3773527.849280002	1812013.2716619056	6301315.034511311
2496548.8781076525	3123949.517915381	2996658.568847899	11637436.217460865	2788001.2281249734	5602321.122880399	2217935.4657423757	5657622.818667516	5527419.348381186	4503269.085439199	2884417.456454778	7062244.07467327	2964218.2232280355	7855949.722086986	5240633.173278671	2412525.2310906965	3274825.756634596	7055040.195113694	4189836.4065750083	5166749.089121569	4195696.144607458	2594619.2463075635	3467893.842690354	5152896.717285047	2664185.1656054147	6407648.02114974	5578401.082068612	3773527.849280002	1812013.2716619056	6301315.034511311
2496548.8781076525	3123949.517915381	2996658.568847899	7841903.3193391	2788001.2281249734	5602321.122880399	2217935.4657423757	5657622.818667516	5527419.348381186	4503269.085439199	2884417.456454778	7062244.07467327	2964218.2232280355	7855949.722086986	5240633.173278671	2349513.187568443	3274825.756634596	7055040.195113694	4189836.4065750083	5166749.089121569	4195696.144607458	2594619.2463075635	2927241.4952042517	5152896.717285047	2664185.1656054147	6407648.02114974	5578401.082068612	3773527.849280002	1688983.7570841159	6301315.034511311
2496548.8781076525	3123949.517915381	2996658.568847899	7841903.3193391	2788001.2281249734	5602321.122880399	2217935.4657423757	5657622.818667516	5527419.348381186	4503269.085439199	2884417.456454778	7062244.07467327	2913885.2343112603	6666904.788564052	5172462.700269674	2349513.187568443	3274825.756634596	7055040.195113694	4189836.4065750083	5166749.089121569	3398583.9948167573	2594619.2463075635	2927241.4952042517	5152896.717285047	2664185.1656054147	5640889.088479365	5578401.082068612	3773527.849280002	1688983.7570841159	4427447.683470607
2496548.8781076525	3123949.517915381	2996658.568847899	7841903.3193391	2788001.2281249734	4669061.588716062	2217935.4657423757	5657622.818667516	5527419.348381186	4503269.085439199	2884417.456454778	7062244.07467327	2913885.2343112603	5834739.976608917	5172462.700269674	1645140.0862126192	3274825.756634596	7034872.429912266	4189836.4065750083	5166749.089121569	3398583.9948167573	2594619.2463075635	2927241.4952042517	1882201.1918124845	2664185.1656054147	4464708.41810216	5578401.082068612	3773527.849280002	1688983.7570841159	4427447.683470607
1951588.1383171733	3123949.517915381	2996658.568847899	7841903.3193391	2788001.2281249734	4669061.588716062	2217935.4657423757	5657622.818667516	5527419.348381186	4503269.085439199	2884417.456454778	7062244.07467327	2913885.2343112603	3790643.693268788	5172462.700269674	1645140.0862126192	3256626.6577823074	7034872.429912266	4189836.4065750083	5166749.089121569	3398583.9948167573	2594619.2463075635	2927241.4952042517	1882201.1918124845	2664185.1656054147	3051576.807031939	5578401.082068612	3773527.849280002	1688983.7570841159	4427447.683470607
1951588.1383171733	3123949.517915381	2996658.568847899	7841903.3193391	2788001.2281249734	4669061.588716062	2217935.4657423757	5139224.178647609	5527419.348381186	4503269.085439199	2884417.456454778	7062244.07467327	2913885.2343112603	3790643.693268788	5172462.700269674	1645140.0862126192	3256626.6577823074	7034872.429912266	4189836.4065750083	5166749.089121569	3398583.9948167573	2005971.6247467203	2927241.4952042517	1882201.1918124845	2664185.1656054147	1730515.2726542382	5578401.082068612	3773527.849280002	1688983.7570841159	4427447.683470607
1951588.1383171733	3123949.517915381	2996658.568847899	5154729.946219334	2788001.2281249734	4669061.588716062	2217935.4657423757	5139224.178647609	5527419.348381186	2749985.8886601967	2884417.456454778	7062244.07467327	2913885.2343112603	3790643.693268788	5172462.700269674	1645140.0862126192	3256626.6577823074	7034872.429912266	4189836.4065750083	5166749.089121569	3398583.9948167573	2005971.6247467203	2927241.4952042517	1882201.1918124845	2664185.1656054147	1730515.2726542382	4736256.134943118	3773527.849280002	1688983.7570841159	4427447.683470607
1951588.1383171733	3123949.517915381	2996658.568847899	5154729.946219334	2788001.2281249734	4669061.588716062	2217935.4657423757	5139224.178647609	5527419.348381186	2749985.8886601967	2884417.456454778	6584854.844730757	2913885.2343112603	3790643.693268788	5172462.700269674	1645140.0862126192	3256626.6577823074	7034872.429912266	2687852.959461001	5166749.089121569	3398583.9948167573	2005971.6247467203	2927241.4952042517	1882201.1918124845	2664185.1656054147	1730515.2726542382	4736256.134943118	3773527.849280002	1688983.7570841159	4427447.683470607
1951588.1383171733	3123949.517915381	2996658.568847899	5154729.946219334	2788001.2281249734	4669061.588716062	2217935.4657423757	4466432.489090605	4139208.6749265767	2749985.8886601967	2884417.456454778	6584854.844730757	2497018.247054037	3790643.693268788	5172462.700269674	1645140.0862126192	3256626.6577823074	7034872.429912266	2687852.959461001	5166749.089121569	3398583.9948167573	2005971.6247467203	2927241.4952042517	1882201.1918124845	2664185.1656054147	1730515.2726542382	4736256.134943118	3773527.849280002	1688983.7570841159	4427447.683470607
1951588.1383171733	2853621.959980351	2996658.568847899	5154729.946219334	2788001.2281249734	4669061.588716062	2217935.4657423757	4466432.489090605	2665189.401035517	2749985.8886601967	2731072.446261271	6584854.844730757	2497018.247054037	3790643.693268788	3557623.8123852233	1645140.0862126192	3256626.6577823074	7034872.429912266	2687852.959461001	5166749.089121569	3398583.9948167573	1084350.5267353386	2927241.4952042517	1882201.1918124845	2664185.1656054147	1730515.2726542382	4736256.134943118	3773527.849280002	1688983.7570841159	3210552.5684245136
1951588.1383171733	2853621.959980351	2920546.549500813	5154729.946219334	2788001.2281249734	4669061.588716062	2217935.4657423757	4466432.489090605	2665189.401035517	2749985.8886601967	2731072.446261271	5867202.835894453	2497018.247054037	3790643.693268788	3557623.8123852233	1645140.0862126192	1868721.1507702032	6381969.907389303	2687852.959461001	5166749.089121569	2566367.705388964	1084350.5267353386	2927241.4952042517	1882201.1918124845	926872.3387378867	760460.0654438747	4736256.134943118	3773527.849280002	1688983.7570841159	2838461.099342738
1951588.1383171733	2853621.959980351	2920546.549500813	5154729.946219334	2788001.2281249734	4669061.588716062	2217935.4657423757	4466432.489090605	2665189.401035517	2040118.213625953	2731072.446261271	4250802.860467938	2497018.247054037	3264332.121444029	3557623.8123852233	1645140.0862126192	1868721.1507702032	6381969.907389303	2687852.959461001	5166749.089121569	2566367.705388964	1084350.5267353386	2927241.4952042517	1882201.1918124845	926872.3387378867	760460.0654438747	4736256.134943118	3773527.849280002	1074284.2644576966	2838461.099342738
1951588.1383171733	2853621.959980351	2920546.549500813	5154729.946219334	2788001.2281249734	4669061.588716062	2217935.4657423757	4466432.489090605	2665189.401035517	2040118.213625953	2731072.446261271	2827986.713497349	2497018.247054037	3264332.121444029	3531923.0930590373	1645140.0862126192	703235.1279475428	5825816.273902233	2687852.959461001	5166749.089121569	2566367.705388964	1084350.5267353386	2927241.4952042517	1882201.1918124845	926872.3387378867	760460.0654438747	4736256.134943118	3773527.849280002	1074284.2644576966	2838461.099342738
1951588.1383171733	2853621.959980351	2920546.549500813	5154729.946219334	2788001.2281249734	1471418.09409224	2098622.63134477	4240752.12622742	2665189.401035517	2040118.213625953	2731072.446261271	2827986.713497349	2497018.247054037	1033492.6233419012	3531923.0930590373	1530058.41820735	703235.1279475428	5825816.273902233	2687852.959461001	2168758.126780818	2566367.705388964	1084350.5267353386	2927241.4952042517	1882201.1918124845	926872.3387378867	760460.0654438747	4736256.134943118	3773527.849280002	1074284.2644576966	2201661.6170289535
1512417.513256428	2853621.959980351	2920546.549500813	5154729.946219334	2788001.2281249734	1471418.09409224	1176874.5189240552	4240752.12622742	2665189.401035517	2040118.213625953	2731072.446261271	1777373.8603744626	2497018.247054037	1033492.6233419012	3531923.0930590373	1530058.41820735	703235.1279475428	5247332.7993936	1876395.1435191492	2168758.126780818	2566367.705388964	1084350.5267353386	2927241.4952042517	1396635.505285114	926872.3387378867	760460.0654438747	3759907.115012783	3773527.849280002	1074284.2644576966	2201661.6170289535
1512417.513256428	2853621.959980351	2920546.549500813	5154729.946219334	2788001.2281249734	1471418.09409224	1176874.5189240552	2915669.8351929467	2665189.401035517	2040118.213625953	2731072.446261271	1777373.8603744626	1301591.3225848805	1033492.6233419012	3531923.0930590373	1530058.41820735	703235.1279475428	2857552.3597358307	1876395.1435191492	2168758.126780818	2566367.705388964	1084350.5267353386	2927241.4952042517	1396635.505285114	926872.3387378867	760460.0654438747	3759907.115012783	3773527.849280002	1074284.2644576966	2201661.6170289535
1512417.513256428	2853621.959980351	2920546.549500813	5154729.946219334	2125339.1254713726	1471418.09409224	1176874.5189240552	2605457.663143391	2665189.401035517	1524247.966683616	2661918.1217410485	1777373.8603744626	1301591.3225848805	1033492.6233419012	3531923.0930590373	1530058.41820735	703235.1279475428	2857552.3597358307	1876395.1435191492	2168758.126780818	2162935.723629569	1084350.5267353386	2927241.4952042517	1396635.505285114	926872.3387378867	760460.0654438747	3759907.115012783	3773527.849280002	1074284.2644576966	2201661.6170289535
1512417.513256428	2853621.959980351	2920546.549500813	5154729.946219334	2125339.1254713726	1471418.09409224	1082231.6670804194	2605457.663143391	2665189.401035517	1524247.966683616	2661918.1217410485	1777373.8603744626	1301591.3225848805	1033492.6233419012	2600400.110944668	1530058.41820735	703235.1279475428	2013147.9929748292	1876395.1435191492	2168758.126780818	1815883.5928428539	1084350.5267353386	2927241.4952042517	1396635.505285114	926872.3387378867	760460.0654438747	3759907.115012783	3773527.849280002	1074284.2644576966	960092.0288139525
1512417.513256428	2853621.959980351	2920546.549500813	5154729.946219334	2125339.1254713726	1471418.09409224	1082231.6670804194	2605457.663143391	2665189.401035517	1524247.966683616	1885878.8031413383	1777373.8603744626	1301591.3225848805	1033492.6233419012	1988275.506894413	1530058.41820735	703235.1279475428	2013147.9929748292	1876395.1435191492	2168758.126780818	1815883.5928428539	1084350.5267353386	2927241.4952042517	1396635.505285114	926872.3387378867	760460.0654438747	3759907.115012783	2227617.4712999426	842780.9101551119	960092.0288139525
1512417.513256428	2061155.176376004	2615699.9660138553	4587412.356716471	2125339.1254713726	1177330.2869025627	1082231.6670804194	2605457.663143391	2665189.401035517	1524247.966683616	1885878.8031413383	1152847.8403164765	1301591.3225848805	1033492.6233419012	1988275.506894413	1530058.41820735	616704.2201336845	1923265.246052477	1876395.1435191492	2168758.126780818	1815883.5928428539	1084350.5267353386	2724488.667641799	1396635.505285114	926872.3387378867	760460.0654438747	3336765.069237707	2227617.4712999426	842780.9101551119	960092.0288139525
1512417.513256428	2061155.176376004	866212.121980068	4554671.166933028	2125339.1254713726	1177330.2869025627	1082231.6670804194	2005383.3073646785	2665189.401035517	1524247.966683616	1885878.8031413383	1097200.9851175444	1301591.3225848805	1033492.6233419012	1988275.506894413	1530058.41820735	616704.2201336845	1923265.246052477	1876395.1435191492	2168758.126780818	1815883.5928428539	1084350.5267353386	2321638.5647856174	1396635.505285114	926872.3387378867	760460.0654438747	3336765.069237707	2227617.4712999426	842780.9101551119	960092.0288139525
1512417.513256428	2061155.176376004	866212.121980068	4554671.166933028	2125339.1254713726	1177330.2869025627	1082231.6670804194	2005383.3073646785	2665189.401035517	1524247.966683616	1811444.8712326116	1065133.7919949174	1301591.3225848805	1033492.6233419012	1988275.506894413	1530058.41820735	616704.2201336845	1923265.246052477	1876395.1435191492	2168758.126780818	1815883.5928428539	1084350.5267353386	2321638.5647856174	1396635.505285114	926872.3387378867	760460.0654438747	3336765.069237707	2227617.4712999426	842780.9101551119	960092.0288139525
1512417.513256428	1739355.5311961928	866212.121980068	4089349.154008403	2125339.1254713726	1177330.2869025627	904473.5915724376	2005383.3073646785	2665189.401035517	1524247.966683616	1811444.8712326116	1065133.7919949174	1301591.3225848805	1033492.6233419012	1988275.506894413	1223704.1767913096	616704.2201336845	1923265.246052477	1876395.1435191492	2168758.126780818	1815883.5928428539	1084350.5267353386	2321638.5647856174	519422.32609278173	926872.3387378867	760460.0654438747	3336765.069237707	2083325.8114467289	842780.9101551119	960092.0288139525
1512417.513256428	1739355.5311961928	866212.121980068	4089349.154008403	2125339.1254713726	1177330.2869025627	904473.5915724376	1711847.4835742817	2665189.401035517	1524247.966683616	1811444.8712326116	1065133.7919949174	1301591.3225848805	1033492.6233419012	1988275.506894413	1223704.1767913096	616704.2201336845	1923265.246052477	1876395.1435191492	2168758.126780818	1200813.8601639054	1084350.5267353386	2321638.5647856174	519422.32609278173	926872.3387378867	760460.0654438747	3336765.069237707	1617981.5804713657	842780.9101551119	960092.0288139525
1512417.513256428	1739355.5311961928	727563.5532468036	4089349.154008403	2072086.8642583073	1177330.2869025627	904473.5915724376	1711847.4835742817	2665189.401035517	1488703.421862416	1811444.8712326116	1065133.7919949174	1301591.3225848805	1033492.6233419012	1988275.506894413	1223704.1767913096	616704.2201336845	1923265.246052477	1876395.1435191492	2168758.126780818	1038400.2266512772	956928.4203461399	2321638.5647856174	519422.32609278173	926872.3387378867	760460.0654438747	2951939.838743608	1617981.5804713657	842780.9101551119	861307.1488391063
1512417.513256428	1739355.5311961928	727563.5532468036	3374683.831323606	2072086.8642583073	1177330.2869025627	904473.5915724376	1711847.4835742817	2665189.401035517	1488703.421862416	1055869.6521866315	1065133.7919949174	1301591.3225848805	1033492.6233419012	1988275.506894413	1223704.1767913096	616704.2201336845	1215670.3865178854	1876395.1435191492	2168758.126780818	1038400.2266512772	956928.4203461399	2321638.5647856174	519422.32609278173	584744.1456052448	760460.0654438747	2951939.838743608	1617981.5804713657	842780.9101551119	861307.1488391063
1512417.513256428	1739355.5311961928	727563.5532468036	3374683.831323606	2072086.8642583073	1177330.2869025627	904473.5915724376	1711847.4835742817	2665189.401035517	1488703.421862416	930709.7646469991	1065133.7919949174	1301591.3225848805	1033492.6233419012	1988275.506894413	1223704.1767913096	616704.2201336845	1215670.3865178854	1876395.1435191492	2168758.126780818	1038400.2266512772	956928.4203461399	2321638.5647856174	519422.32609278173	584744.1456052448	760460.0654438747	2951939.838743608	1617981.5804713657	842780.9101551119	861307.1488391063
871666.47961003	1739355.5311961928	727563.5532468036	3313301.1530167945	2072086.8642583073	1177330.2869025627	904473.5915724376	1711847.4835742817	2665189.401035517	1463780.1682274335	930709.7646469991	1065133.7919949174	1301591.3225848805	1033492.6233419012	1988275.506894413	1223704.1767913096	616704.2201336845	1215670.3865178854	1876395.1435191492	2168758.126780818	1038400.2266512772	956928.4203461399	2321638.5647856174	519422.32609278173	584744.1456052448	760460.0654438747	1666053.4647375469	1617981.5804713657	842780.9101551119	861307.1488391063
871666.47961003	1739355.5311961928	727563.5532468036	3313301.1530167945	2072086.8642583073	1177330.2869025627	904473.5915724376	1711847.4835742817	2665189.401035517	1463780.1682274335	610596.5217641222	1065133.7919949174	1301591.3225848805	1033492.6233419012	1988275.506894413	1223704.1767913096	616704.2201336845	1215670.3865178854	1876395.1435191492	2168758.126780818	1038400.2266512772	797329.2488833261	2321638.5647856174	519422.32609278173	584744.1456052448	760460.0654438747	1599730.4863262158	1617981.5804713657	842780.9101551119	861307.1488391063
871666.47961003	1739355.5311961928	727563.5532468036	3313301.1530167945	2072086.8642583073	1177330.2869025627	904473.5915724376	1711847.4835742817	2665189.401035517	1463780.1682274335	610596.5217641222	1065133.7919949174	1301591.3225848805	1033492.6233419012	1988275.506894413	1223704.1767913096	616704.2201336845	1215670.3865178854	1876395.1435191492	1735874.5052520996	1038400.2266512772	797329.2488833261	1430893.9691496552	519422.32609278173	584744.1456052448	760460.0654438747	1599730.4863262158	1110048.2883957298	732493.8437904845	861307.1488391063
871666.47961003	1739355.5311961928	727563.5532468036	3313301.1530167945	2072086.8642583073	1177330.2869025627	904473.5915724376	1711847.4835742817	2665189.401035517	1463780.1682274335	610596.5217641222	1065133.7919949174	1301591.3225848805	1033492.6233419012	1988275.506894413	1223704.1767913096	616704.2201336845	1215670.3865178854	1876395.1435191492	1735874.5052520996	1038400.2266512772	797329.2488833261	1430893.9691496552	519422.32609278173	584744.1456052448	760460.0654438747	1599730.4863262158	1110048.2883957298	732493.8437904845	861307.1488391063
871666.47961003	1739355.5311961928	727563.5532468036	3313301.1530167945	2072086.8642583073	1014028.550310001	904473.5915724376	1711847.4835742817	2665189.401035517	1463780.1682274335	610596.5217641222	1065133.7919949174	1301591.3225848805	1033492.6233419012	1988275.506894413	1223704.1767913096	616704.2201336845	1215670.3865178854	1876395.1435191492	1735874.5052520996	1038400.2266512772	797329.2488833261	1430893.9691496552	519422.32609278173	584744.1456052448	760460.0654438747	1599730.4863262158	1110048.2883957298	732493.8437904845	861307.1488391063
871666.47961003	1739355.5311961928	727563.5532468036	3313301.1530167945	2072086.8642583073	1014028.550310001	904473.5915724376	466600.59900309826	2665189.401035517	1463780.1682274335	610596.5217641222	1065133.7919949174	1301591.3225848805	830839.4011421998	1988275.506894413	1223704.1767913096	616704.2201336845	1215670.3865178854	1876395.1435191492	1735874.5052520996	1038400.2266512772	797329.2488833261	1430893.9691496552	519422.32609278173	584744.1456052448	585699.0013328185	1599730.4863262158	1110048.2883957298	732493.8437904845	861307.1488391063
871666.47961003	1739355.5311961928	407994.5159919906	3313301.1530167945	2072086.8642583073	1014028.550310001	767924.9035186789	466600.59900309826	2665189.401035517	1463780.1682274335	610596.5217641222	1065133.7919949174	1301591.3225848805	830839.4011421998	1988275.506894413	1223704.1767913096	616704.2201336845	1215670.3865178854	1876395.1435191492	1735874.5052520996	1038400.2266512772	797329.2488833261	1430893.9691496552	519422.32609278173	584744.1456052448	585699.0013328185	1599730.4863262158	1110048.2883957298	732493.8437904845	861307.1488391063
871666.47961003	1739355.5311961928	407994.5159919906	1602875.6419848958	1263071.6846380737	1014028.550310001	767924.9035186789	466600.59900309826	2665189.401035517	1463780.1682274335	610596.5217641222	1065133.7919949174	1301591.3225848805	830839.4011421998	1988275.506894413	1223704.1767913096	616704.2201336845	1215670.3865178854	1876395.1435191492	1735874.5052520996	1038400.2266512772	797329.2488833261	1430893.9691496552	519422.32609278173	584744.1456052448	585699.0013328185	1599730.4863262158	1110048.2883957298	732493.8437904845	861307.1488391063
871666.47961003	1739355.5311961928	407994.5159919906	1602875.6419848958	1263071.6846380737	1014028.550310001	767924.9035186789	466600.59900309826	2665189.401035517	1463780.1682274335	610596.5217641222	1065133.7919949174	1301591.3225848805	830839.4011421998	1393467.2139414714	1223704.1767913096	616704.2201336845	1215670.3865178854	1876395.1435191492	1735874.5052520996	1038400.2266512772	797329.2488833261	1430893.9691496552	519422.32609278173	584744.1456052448	585699.0013328185	1599730.4863262158	1110048.2883957298	732493.8437904845	861307.1488391063
871666.47961003	1739355.5311961928	407994.5159919906	1369019.8100987351	1263071.6846380737	1014028.550310001	767924.9035186789	466600.59900309826	2665189.401035517	1463780.1682274335	610596.5217641222	1065133.7919949174	1301591.3225848805	830839.4011421998	1393467.2139414714	1223704.1767913096	616704.2201336845	1215670.3865178854	1876395.1435191492	1735874.5052520996	1038400.2266512772	797329.2488833261	1430893.9691496552	519422.32609278173	584744.1456052448	585699.0013328185	1599730.4863262158	1110048.2883957298	344285.05925505556	861307.1488391063
871666.47961003	1739355.5311961928	407994.5159919906	1369019.8100987351	1263071.6846380737	1014028.550310001	767924.9035186789	466600.59900309826	2665189.401035517	1463780.1682274335	610596.5217641222	1065133.7919949174	1301591.3225848805	830839.4011421998	1393467.2139414714	1223704.1767913096	616704.2201336845	1215670.3865178854	1145701.1799279903	1367550.663510617	1038400.2266512772	797329.2488833261	1430893.9691496552	519422.32609278173	584744.1456052448	585699.0013328185	1599730.4863262158	1110048.2883957298	344285.05925505556	861307.1488391063
871666.47961003	1739355.5311961928	407994.5159919906	1369019.8100987351	1263071.6846380737	1014028.550310001	767924.9035186789	466600.59900309826	2665189.401035517	997464.3117107452	610596.5217641222	802075.647319774	1301591.3225848805	497424.15154756355	1393467.2139414714	1223704.1767913096	616704.2201336845	751730.0591491346	1145701.1799279903	1367550.663510617	512849.48168115306	797329.2488833261	1430893.9691496552	519422.32609278173	584744.1456052448	585699.0013328185	1431189.581391384	1110048.2883957298	344285.05925505556	752591.453371535
871666.47961003	1215940.5166994731	407994.5159919906	1369019.8100987351	1263071.6846380737	1014028.550310001	618203.8941178992	466600.59900309826	2665189.401035517	949047.329715012	585939.3701101455	802075.647319774	823702.5151320953	497424.15154756355	1393467.2139414714	1223704.1767913096	616704.2201336845	751730.0591491346	1145701.1799279903	1367550.663510617	512849.48168115306	797329.2488833261	1430893.9691496552	519422.32609278173	584744.1456052448	436814.2225135949	1431189.581391384	1110048.2883957298	344285.05925505556	752591.453371535
871666.47961003	904118.800449009	407994.5159919906	1369019.8100987351	1263071.6846380737	886485.0701412262	618203.8941178992	466600.59900309826	2665189.401035517	949047.329715012	585939.3701101455	802075.647319774	823702.5151320953	414324.3406222848	1393467.2139414714	1088209.2826654117	616704.2201336845	751730.0591491346	998278.62884734	1367550.663510617	487707.58953823324	797329.2488833261	1430893.9691496552	519422.32609278173	584744.1456052448	436814.2225135949	1431189.581391384	1110048.2883957298	344285.05925505556	693494.244491322
871666.47961003	904118.800449009	407994.5159919906	1369019.8100987351	1263071.6846380737	886485.0701412262	618203.8941178992	423165.86041746964	2509233.4150927705	949047.329715012	584724.4298546602	802075.647319774	748630.1188389321	414324.3406222848	1393467.2139414714	1088209.2826654117	616704.2201336845	751730.0591491346	998278.62884734	1367550.663510617	487707.58953823324	797329.2488833261	1430893.9691496552	519422.32609278173	584744.1456052448	436814.2225135949	1431189.581391384	1110048.2883957298	344285.05925505556	693494.244491322
871666.47961003	904118.800449009	407994.5159919906	713265.540710069	1263071.6846380737	886485.0701412262	618203.8941178992	423165.86041746964	2509233.4150927705	949047.329715012	584724.4298546602	802075.647319774	748630.1188389321	414324.3406222848	1393467.2139414714	1088209.2826654117	616704.2201336845	751730.0591491346	998278.62884734	1367550.663510617	487707.58953823324	797329.2488833261	1191587.0713446457	519422.32609278173	584744.1456052448	436814.2225135949	1431189.581391384	1110048.2883957298	344285.05925505556	693494.244491322
871666.47961003	477743.90615685924	407994.5159919906	713265.540710069	1020683.6911866339	886485.0701412262	618203.8941178992	423165.86041746964	2509233.4150927705	949047.329715012	584724.4298546602	802075.647319774	748630.1188389321	414324.3406222848	1393467.2139414714	1088209.2826654117	616704.2201336845	751730.0591491346	998278.62884734	1174680.9790247832	487707.58953823324	797329.2488833261	1191587.0713446457	519422.32609278173	535116.0774954204	436814.2225135949	1431189.581391384	1110048.2883957298	344285.05925505556	693494.244491322
871666.47961003	477743.90615685924	407994.5159919906	704562.4767035705	838476.4423431195	886485.0701412262	578722.4483904566	423165.86041746964	2509233.4150927705	949047.329715012	423137.1809927926	802075.647319774	748630.1188389321	414324.3406222848	1393467.2139414714	1088209.2826654117	616704.2201336845	751730.0591491346	998278.62884734	1174680.9790247832	487707.58953823324	797329.2488833261	379975.72357651737	519422.32609278173	535116.0774954204	436814.2225135949	1431189.581391384	1110048.2883957298	344285.05925505556	693494.244491322
871666.47961003	477743.90615685924	407994.5159919906	704562.4767035705	838476.4423431195	610217.2778239842	578722.4483904566	423165.86041746964	2509233.4150927705	949047.329715012	423137.1809927926	802075.647319774	748630.1188389321	414324.3406222848	1393467.2139414714	1088209.2826654117	616704.2201336845	751730.0591491346	998278.62884734	1174680.9790247832	487707.58953823324	797329.2488833261	379975.72357651737	519422.32609278173	441915.98748705816	436814.2225135949	731765.5323061034	1110048.2883957298	344285.05925505556	693494.244491322
871666.47961003	477743.90615685924	407994.5159919906	704562.4767035705	775599.9440887312	610217.2778239842	578722.4483904566	423165.86041746964	2509233.4150927705	949047.329715012	423137.1809927926	802075.647319774	748630.1188389321	414324.3406222848	1393467.2139414714	1088209.2826654117	616704.2201336845	751730.0591491346	998278.62884734	931665.8672283062	487707.58953823324	797329.2488833261	379975.72357651737	519422.32609278173	441915.98748705816	436814.2225135949	731765.5323061034	930995.535058244	344285.05925505556	693494.244491322
619654.2227389787	477743.90615685924	407994.5159919906	704562.4767035705	775599.9440887312	610217.2778239842	578722.4483904566	423165.86041746964	2509233.4150927705	949047.329715012	423137.1809927926	802075.647319774	748630.1188389321	414324.3406222848	1393467.2139414714	1088209.2826654117	616704.2201336845	751730.0591491346	998278.62884734	931665.8672283062	487707.58953823324	797329.2488833261	379975.72357651737	519422.32609278173	441915.98748705816	436814.2225135949	731765.5323061034	930995.535058244	344285.05925505556	693494.244491322
619654.2227389787	477743.90615685924	407994.5159919906	704562.4767035705	775599.9440887312	610217.2778239842	578722.4483904566	423165.86041746964	1392077.1810194184	949047.329715012	423137.1809927926	802075.647319774	748630.1188389321	414324.3406222848	1393467.2139414714	1088209.2826654117	616704.2201336845	751730.0591491346	998278.62884734	931665.8672283062	487707.58953823324	797329.2488833261	379975.72357651737	519422.32609278173	441915.98748705816	436814.2225135949	731765.5323061034	930995.535058244	344285.05925505556	693494.244491322
619654.2227389787	477743.90615685924	407994.5159919906	704562.4767035705	775599.9440887312	610217.2778239842	578722.4483904566	423165.86041746964	1392077.1810194184	949047.329715012	325681.23788071796	802075.647319774	748630.1188389321	414324.3406222848	1393467.2139414714	1088209.2826654117	616704.2201336845	751730.0591491346	998278.62884734	931665.8672283062	487707.58953823324	797329.2488833261	379975.72357651737	519422.32609278173	441915.98748705816	436814.2225135949	731765.5323061034	930995.535058244	344285.05925505556	693494.244491322
619654.2227389787	477743.90615685924	407994.5159919906	704562.4767035705	775599.9440887312	610217.2778239842	495166.20397693047	423165.86041746964	1392077.1810194184	949047.329715012	325681.23788071796	802075.647319774	748630.1188389321	414324.3406222848	1393467.2139414714	1088209.2826654117	616704.2201336845	751730.0591491346	998278.62884734	931665.8672283062	487707.58953823324	797329.2488833261	379975.72357651737	519422.32609278173	441915.98748705816	436814.2225135949	731765.5323061034	930995.535058244	344285.05925505556	680307.2683421738
619654.2227389787	477743.90615685924	407994.5159919906	704562.4767035705	775599.9440887312	610217.2778239842	495166.20397693047	423165.86041746964	979310.7515572767	949047.329715012	325681.23788071796	802075.647319774	748630.1188389321	414324.3406222848	1393467.2139414714	983646.1869635208	616704.2201336845	751730.0591491346	998278.62884734	931665.8672283062	487707.58953823324	797329.2488833261	379975.72357651737	519422.32609278173	441915.98748705816	436814.2225135949	731765.5323061034	930995.535058244	344285.05925505556	680307.2683421738
619654.2227389787	477743.90615685924	407994.5159919906	704562.4767035705	775599.9440887312	610217.2778239842	495166.20397693047	423165.86041746964	979310.7515572767	949047.329715012	325681.23788071796	802075.647319774	748630.1188389321	414324.3406222848	1393467.2139414714	983646.1869635208	616704.2201336845	751730.0591491346	998278.62884734	931665.8672283062	487707.58953823324	797329.2488833261	379975.72357651737	519422.32609278173	441915.98748705816	436814.2225135949	731765.5323061034	930995.535058244	344285.05925505556	680307.2683421738
619654.2227389787	477743.90615685924	407994.5159919906	704562.4767035705	775599.9440887312	610217.2778239842	436812.9595672081	423165.86041746964	979310.7515572767	773890.2415706482	325681.23788071796	802075.647319774	748630.1188389321	414324.3406222848	1393467.2139414714	983646.1869635208	616704.2201336845	751730.0591491346	648019.5536882444	931665.8672283062	487707.58953823324	797329.2488833261	379975.72357651737	519422.32609278173	441915.98748705816	436814.2225135949	731765.5323061034	930995.535058244	344285.05925505556	598467.0531356301
619654.2227389787	477743.90615685924	407994.5159919906	704562.4767035705	775599.9440887312	610217.2778239842	436812.9595672081	423165.86041746964	979310.7515572767	773890.2415706482	325681.23788071796	802075.647319774	748630.1188389321	414324.3406222848	1393467.2139414714	983646.1869635208	616704.2201336845	751730.0591491346	648019.5536882444	931665.8672283062	487707.58953823324	797329.2488833261	379975.72357651737	519422.32609278173	441915.98748705816	436814.2225135949	731765.5323061034	930995.535058244	344285.05925505556	598467.0531356301
485208.8163455283	477743.90615685924	407994.5159919906	704562.4767035705	775599.9440887312	610217.2778239842	436812.9595672081	423165.86041746964	979310.7515572767	773890.2415706482	325681.23788071796	676098.8270844619	748630.1188389321	414324.3406222848	1393467.2139414714	983646.1869635208	616704.2201336845	751730.0591491346	648019.5536882444	931665.8672283062	487707.58953823324	797329.2488833261	379975.72357651737	519422.32609278173	441915.98748705816	436814.2225135949	731765.5323061034	930995.535058244	344285.05925505556	598467.0531356301
485208.8163455283	477743.90615685924	407994.5159919906	704562.4767035705	775599.9440887312	610217.2778239842	436812.9595672081	254374.93570068924	979310.7515572767	773890.2415706482	325681.23788071796	676098.8270844619	632390.9703299032	414324.3406222848	1393467.2139414714	983646.1869635208	616704.2201336845	751730.0591491346	380957.373737363	557772.1747978069	487707.58953823324	797329.2488833261	379975.72357651737	519422.32609278173	441915.98748705816	436814.2225135949	488921.71619671636	580412.676275156	344285.05925505556	598467.0531356301
485208.8163455283	477743.90615685924	407994.5159919906	704562.4767035705	775599.9440887312	610217.2778239842	436812.9595672081	145929.20697863796	686515.5721204426	773890.2415706482	325681.23788071796	676098.8270844619	632390.9703299032	414324.3406222848	1393467.2139414714	983646.1869635208	616704.2201336845	751730.0591491346	380957.373737363	557772.1747978069	487707.58953823324	267922.85557693406	379975.72357651737	519422.32609278173	441915.98748705816	436814.2225135949	488921.71619671636	580412.676275156	344285.05925505556	598467.0531356301
485208.8163455283	477743.90615685924	407994.5159919906	704562.4767035705	775599.9440887312	610217.2778239842	436812.9595672081	145929.20697863796	686515.5721204426	773890.2415706482	325681.23788071796	676098.8270844619	632390.9703299032	414324.3406222848	1393467.2139414714	606706.7448738292	616704.2201336845	751730.0591491346	380957.373737363	557772.1747978069	487707.58953823324	267922.85557693406	379975.72357651737	519422.32609278173	441915.98748705816	436814.2225135949	488921.71619671636	580412.676275156	344285.05925505556	550367.309660104
485208.8163455283	477743.90615685924	407994.5159919906	704562.4767035705	268986.1422657609	610217.2778239842	436812.9595672081	145929.20697863796	686515.5721204426	773890.2415706482	325681.23788071796	676098.8270844619	632390.9703299032	248511.94234953835	1393467.2139414714	606706.7448738292	616704.2201336845	751730.0591491346	380957.373737363	557772.1747978069	435387.596805753	267922.85557693406	379975.72357651737	406544.9325037365	441915.98748705816	436814.2225135949	488921.71619671636	580412.676275156	344285.05925505556	550367.309660104
485208.8163455283	477743.90615685924	407994.5159919906	704562.4767035705	268986.1422657609	610217.2778239842	436812.9595672081	145929.20697863796	686515.5721204426	701947.8567415607	325681.23788071796	676055.9738463712	632390.9703299032	248511.94234953835	1393467.2139414714	606706.7448738292	616704.2201336845	751730.0591491346	380957.373737363	557772.1747978069	435387.596805753	267922.85557693406	379975.72357651737	406544.9325037365	441915.98748705816	436814.2225135949	488921.71619671636	580412.676275156	344285.05925505556	550367.309660104
485208.8163455283	477743.90615685924	407994.5159919906	704562.4767035705	268986.1422657609	610217.2778239842	436812.9595672081	145929.20697863796	686515.5721204426	701947.8567415607	325681.23788071796	474252.4388918718	632390.9703299032	248511.94234953835	1032543.2279706928	606706.7448738292	616704.2201336845	751730.0591491346	380957.373737363	557772.1747978069	435387.596805753	267922.85557693406	379975.72357651737	406544.9325037365	441915.98748705816	436814.2225135949	488921.71619671636	580412.676275156	79757.20524343195	550367.309660104
485208.8163455283	402349.5520097522	407994.5159919906	704562.4767035705	268986.1422657609	610217.2778239842	436812.9595672081	145929.20697863796	686515.5721204426	622292.4545792494	325681.23788071796	474252.4388918718	632390.9703299032	248511.94234953835	998418.1835141765	606706.7448738292	616704.2201336845	751518.1847251188	380957.373737363	557772.1747978069	435387.596805753	267922.85557693406	379975.72357651737	406544.9325037365	441915.98748705816	436814.2225135949	488921.71619671636	580412.676275156	79757.20524343195	527748.6051301451
485208.8163455283	402349.5520097522	407994.5159919906	704562.4767035705	268986.1422657609	610217.2778239842	436812.9595672081	145929.20697863796	686515.5721204426	445147.0603159882	189919.79721739425	474252.4388918718	632390.9703299032	248511.94234953835	998418.1835141765	606706.7448738292	616704.2201336845	632495.1619427325	380957.373737363	557772.1747978069	435387.596805753	267922.85557693406	379975.72357651737	406544.9325037365	441915.98748705816	436814.2225135949	488921.71619671636	580412.676275156	79757.20524343195	527748.6051301451
485208.8163455283	356459.09388084366	407994.5159919906	612140.7258997126	268986.1422657609	610217.2778239842	436812.9595672081	145929.20697863796	686515.5721204426	445147.0603159882	189919.79721739425	474252.4388918718	632390.9703299032	248511.94234953835	998418.1835141765	435439.5820996511	616704.2201336845	632495.1619427325	380957.373737363	557772.1747978069	435387.596805753	225272.3206088196	379975.72357651737	406544.9325037365	441915.98748705816	436814.2225135949	488921.71619671636	580412.676275156	79757.20524343195	527748.6051301451
457601.81302531826	356459.09388084366	407994.5159919906	612140.7258997126	268986.1422657609	610217.2778239842	436812.9595672081	145929.20697863796	686515.5721204426	445147.0603159882	189919.79721739425	474252.4388918718	632390.9703299032	248511.94234953835	998418.1835141765	435439.5820996511	616704.2201336845	632495.1619427325	380957.373737363	557772.1747978069	435387.596805753	225272.3206088196	379975.72357651737	280493.9694243523	441915.98748705816	436814.2225135949	488921.71619671636	580412.676275156	79757.20524343195	470653.4879827043
457601.81302531826	356459.09388084366	407994.5159919906	612140.7258997126	268986.1422657609	610217.2778239842	436812.9595672081	145929.20697863796	686515.5721204426	445147.0603159882	189919.79721739425	474252.4388918718	632390.9703299032	248511.94234953835	998418.1835141765	435439.5820996511	616704.2201336845	632495.1619427325	380957.373737363	557772.1747978069	435387.596805753	225272.3206088196	379975.72357651737	280493.9694243523	441915.98748705816	436814.2225135949	488921.71619671636	580412.676275156	79757.20524343195	470653.4879827043
457601.81302531826	356459.09388084366	407994.5159919906	612140.7258997126	268986.1422657609	610217.2778239842	436812.9595672081	145929.20697863796	686515.5721204426	445147.0603159882	189919.79721739425	474252.4388918718	632390.9703299032	248511.94234953835	998418.1835141765	435439.5820996511	616704.2201336845	632495.1619427325	380957.373737363	373731.2735138081	435387.596805753	225272.3206088196	379975.72357651737	280493.9694243523	441915.98748705816	436814.2225135949	488921.71619671636	580412.676275156	79757.20524343195	372219.7018823404
457601.81302531826	356459.09388084366	407994.5159919906	612140.7258997126	268986.1422657609	610217.2778239842	436812.9595672081	145929.20697863796	686515.5721204426	445147.0603159882	189919.79721739425	474252.4388918718	433670.0127633466	248511.94234953835	998418.1835141765	435439.5820996511	616704.2201336845	632495.1619427325	380957.373737363	373731.2735138081	435387.596805753	225272.3206088196	379975.72357651737	280493.9694243523	441915.98748705816	436814.2225135949	488921.71619671636	580412.676275156	79757.20524343195	372219.7018823404
457601.81302531826	356459.09388084366	407994.5159919906	612140.7258997126	268986.1422657609	222729.82280774767	436812.9595672081	145929.20697863796	686515.5721204426	445147.0603159882	189919.79721739425	474252.4388918718	433670.0127633466	248511.94234953835	998418.1835141765	435439.5820996511	616704.2201336845	632495.1619427325	380957.373737363	373731.2735138081	435387.596805753	225272.3206088196	379975.72357651737	280493.9694243523	441915.98748705816	436814.2225135949	488921.71619671636	580412.676275156	79757.20524343195	372219.7018823404
457601.81302531826	356459.09388084366	407994.5159919906	612140.7258997126	268986.1422657609	222729.82280774767	436812.9595672081	145929.20697863796	686515.5721204426	445147.0603159882	189919.79721739425	474252.4388918718	360625.5679984382	248511.94234953835	998418.1835141765	303325.8118859474	616704.2201336845	632495.1619427325	380957.373737363	373731.2735138081	435387.596805753	225272.3206088196	379975.72357651737	280493.9694243523	441915.98748705816	436814.2225135949	488921.71619671636	525885.9258876442	79757.20524343195	372219.7018823404
457601.81302531826	356459.09388084366	407994.5159919906	612140.7258997126	268986.1422657609	222729.82280774767	395724.6710896593	145929.20697863796	686515.5721204426	445147.0603159882	189919.79721739425	474252.4388918718	360625.5679984382	248511.94234953835	998418.1835141765	303325.8118859474	616704.2201336845	632495.1619427325	380957.373737363	373731.2735138081	435387.596805753	225272.3206088196	379975.72357651737	261297.231076124	441915.98748705816	436814.2225135949	488921.71619671636	525885.9258876442	79757.20524343195	372219.7018823404
457601.81302531826	356459.09388084366	407994.5159919906	612140.7258997126	268986.1422657609	222729.82280774767	395724.6710896593	145929.20697863796	673310.61066774	445147.0603159882	189919.79721739425	474252.4388918718	360625.5679984382	248511.94234953835	998418.1835141765	303325.8118859474	616704.2201336845	543108.1196995636	380957.373737363	373731.2735138081	435387.596805753	225272.3206088196	379975.72357651737	261297.231076124	441915.98748705816	436814.2225135949	488921.71619671636	525885.9258876442	79757.20524343195	372219.7018823404
457601.81302531826	356459.09388084366	407994.5159919906	612140.7258997126	268986.1422657609	222729.82280774767	395724.6710896593	145929.20697863796	673310.61066774	445147.0603159882	189919.79721739425	474252.4388918718	360625.5679984382	248511.94234953835	998418.1835141765	303325.8118859474	599108.7997318147	543108.1196995636	380957.373737363	373731.2735138081	435387.596805753	225272.3206088196	379975.72357651737	261297.231076124	441915.98748705816	436814.2225135949	488921.71619671636	525885.9258876442	79757.20524343195	372219.7018823404
457601.81302531826	356459.09388084366	407994.5159919906	612140.7258997126	268986.1422657609	222729.82280774767	395724.6710896593	145929.20697863796	673310.61066774	445147.0603159882	189919.79721739425	474252.4388918718	360625.5679984382	248511.94234953835	998418.1835141765	303325.8118859474	599108.7997318147	543108.1196995636	380957.373737363	373731.2735138081	435387.596805753	225272.3206088196	379975.72357651737	261297.231076124	441915.98748705816	436814.2225135949	488921.71619671636	525885.9258876442	79757.20524343195	372219.7018823404
286825.3334045394	356459.09388084366	407994.5159919906	612140.7258997126	268986.1422657609	222729.82280774767	395724.6710896593	145929.20697863796	673310.61066774	429629.9644115111	189919.79721739425	474252.4388918718	360625.5679984382	248511.94234953835	998418.1835141765	303325.8118859474	599108.7997318147	543108.1196995636	380957.373737363	373731.2735138081	435387.596805753	225272.3206088196	379975.72357651737	213387.3963734552	441915.98748705816	436814.2225135949	488921.71619671636	525885.9258876442	79757.20524343195	372219.7018823404
286825.3334045394	356459.09388084366	407994.5159919906	612140.7258997126	268986.1422657609	222729.82280774767	395724.6710896593	145929.20697863796	673310.61066774	429629.9644115111	101377.78815529146	474252.4388918718	360625.5679984382	248511.94234953835	998418.1835141765	303325.8118859474	599108.7997318147	543108.1196995636	380957.373737363	373731.2735138081	435387.596805753	225272.3206088196	379975.72357651737	213387.3963734552	441915.98748705816	373554.3360305323	488921.71619671636	525885.9258876442	79757.20524343195	372219.7018823404
286825.3334045394	356459.09388084366	407994.5159919906	574172.636124674	268986.1422657609	222729.82280774767	395724.6710896593	145929.20697863796	673310.61066774	429629.9644115111	101377.78815529146	346810.3007494957	360625.5679984382	248511.94234953835	998418.1835141765	303325.8118859474	599108.7997318147	543108.1196995636	380957.373737363	373731.2735138081	435387.596805753	225272.3206088196	379975.72357651737	213387.3963734552	441915.98748705816	373554.3360305323	488921.71619671636	525885.9258876442	79757.20524343195	372219.7018823404
286825.3334045394	356459.09388084366	407994.5159919906	574172.636124674	268986.1422657609	222729.82280774767	395724.6710896593	145929.20697863796	483844.76601440227	429629.9644115111	101377.78815529146	346810.3007494957	360625.5679984382	228242.65414533095	962848.165644631	303325.8118859474	599108.7997318147	543108.1196995636	380957.373737363	373731.2735138081	370222.78056553943	225272.3206088196	379975.72357651737	213387.3963734552	441915.98748705816	373554.3360305323	488921.71619671636	525885.9258876442	79757.20524343195	372219.7018823404
286825.3334045394	356459.09388084366	407994.5159919906	574172.636124674	268986.1422657609	222729.82280774767	395724.6710896593	145929.20697863796	483844.76601440227	429629.9644115111	101377.78815529146	274926.7840212252	360625.5679984382	228242.65414533095	962848.165644631	303325.8118859474	599108.7997318147	543108.1196995636	187702.64541217967	373731.2735138081	370222.78056553943	225272.3206088196	379975.72357651737	213387.3963734552	441915.98748705816	373554.3360305323	488921.71619671636	525885.9258876442	79757.20524343195	372219.7018823404
286825.3334045394	356459.09388084366	407994.5159919906	574172.636124674	268986.1422657609	222729.82280774767	395724.6710896593	145929.20697863796	483844.76601440227	429629.9644115111	101377.78815529146	236810.0086142122	360625.5679984382	228242.65414533095	962848.165644631	303325.8118859474	599108.7997318147	543108.1196995636	187702.64541217967	373731.2735138081	370222.78056553943	225272.3206088196	379975.72357651737	213387.3963734552	441915.98748705816	373554.3360305323	366058.377811952	525885.9258876442	79757.20524343195	372219.7018823404
212256.48219862004	356459.09388084366	407994.5159919906	574172.636124674	268986.1422657609	222729.82280774767	395724.6710896593	145929.20697863796	483844.76601440227	429629.9644115111	101377.78815529146	236810.0086142122	360625.5679984382	228242.65414533095	962848.165644631	303325.8118859474	599108.7997318147	543108.1196995636	187702.64541217967	373731.2735138081	370222.78056553943	225272.3206088196	379975.72357651737	213387.3963734552	441915.98748705816	373554.3360305323	366058.377811952	525885.9258876442	79757.20524343195	372219.7018823404
212256.48219862004	356459.09388084366	407994.5159919906	574172.636124674	268986.1422657609	222729.82280774767	395724.6710896593	145929.20697863796	286991.0107556111	429629.9644115111	97204.66114365947	236810.0086142122	360625.5679984382	228242.65414533095	962848.165644631	303325.8118859474	599108.7997318147	543108.1196995636	187702.64541217967	373731.2735138081	370222.78056553943	225272.3206088196	379975.72357651737	213387.3963734552	441915.98748705816	373554.3360305323	366058.377811952	525885.9258876442	79757.20524343195	372219.7018823404
212256.48219862004	356459.09388084366	407994.5159919906	574172.636124674	268986.1422657609	222729.82280774767	395724.6710896593	145929.20697863796	286991.0107556111	429629.9644115111	97204.66114365947	236810.0086142122	360625.5679984382	228242.65414533095	962848.165644631	303325.8118859474	599108.7997318147	543108.1196995636	187702.64541217967	373731.2735138081	370222.78056553943	225272.3206088196	379975.72357651737	213387.3963734552	441915.98748705816	373554.3360305323	366058.377811952	525885.9258876442	79757.20524343195	372219.7018823404
212256.48219862004	356459.09388084366	407994.5159919906	574172.636124674	268986.1422657609	222729.82280774767	395724.6710896593	145929.20697863796	286991.0107556111	429629.9644115111	97204.66114365947	236810.0086142122	305266.9077082613	228242.65414533095	886616.7342813677	303325.8118859474	599108.7997318147	543108.1196995636	187702.64541217967	347897.01931873674	370222.78056553943	225272.3206088196	379975.72357651737	206365.4619886245	441915.98748705816	373554.3360305323	366058.377811952	525885.9258876442	79757.20524343195	372219.7018823404
212256.48219862004	356459.09388084366	407994.5159919906	491141.81491875905	268986.1422657609	222729.82280774767	395724.6710896593	145929.20697863796	286991.0107556111	429629.9644115111	97204.66114365947	236810.0086142122	305266.9077082613	228242.65414533095	886616.7342813677	303325.8118859474	278772.49180055514	543108.1196995636	187702.64541217967	346043.5440798648	370222.78056553943	225272.3206088196	379975.72357651737	206365.4619886245	441915.98748705816	373554.3360305323	366058.377811952	525885.9258876442	79757.20524343195	372219.7018823404
212256.48219862004	356459.09388084366	407994.5159919906	491141.81491875905	268986.1422657609	222729.82280774767	391770.33171088307	145929.20697863796	286991.0107556111	429629.9644115111	97204.66114365947	228767.4495884793	305266.9077082613	228242.65414533095	822441.2782077675	303325.8118859474	278772.49180055514	543108.1196995636	187702.64541217967	346043.5440798648	370222.78056553943	225272.3206088196	379975.72357651737	206365.4619886245	441915.98748705816	373554.3360305323	366058.377811952	525885.9258876442	79757.20524343195	359583.3620499042
212256.48219862004	356459.09388084366	407994.5159919906	491141.81491875905	268986.1422657609	222729.82280774767	391770.33171088307	145929.20697863796	286991.0107556111	429629.9644115111	97204.66114365947	207444.22396026828	305266.9077082613	228242.65414533095	822441.2782077675	303325.8118859474	278772.49180055514	543108.1196995636	187702.64541217967	346043.5440798648	370222.78056553943	225272.3206088196	379975.72357651737	206365.4619886245	441915.98748705816	321185.5075613919	366058.377811952	511828.3351944428	79757.20524343195	359583.3620499042
212256.48219862004	356459.09388084366	407994.5159919906	491141.81491875905	268986.1422657609	222729.82280774767	391770.33171088307	145929.20697863796	286991.0107556111	429629.9644115111	97204.66114365947	207444.22396026828	305266.9077082613	228242.65414533095	694026.3826513739	303325.8118859474	278772.49180055514	543108.1196995636	187702.64541217967	346043.5440798648	370222.78056553943	225272.3206088196	379975.72357651737	206365.4619886245	441915.98748705816	321185.5075613919	366058.377811952	511828.3351944428	79757.20524343195	359583.3620499042
212256.48219862004	356459.09388084366	407994.5159919906	491141.81491875905	268986.1422657609	222729.82280774767	391770.33171088307	145929.20697863796	286991.0107556111	429629.9644115111	97204.66114365947	207444.22396026828	305266.9077082613	228242.65414533095	694026.3826513739	303325.8118859474	278772.49180055514	543108.1196995636	187702.64541217967	346043.5440798648	370222.78056553943	225272.3206088196	379975.72357651737	206365.4619886245	441915.98748705816	321185.5075613919	366058.377811952	511828.3351944428	79757.20524343195	359583.3620499042
212256.48219862004	284948.656456222	407994.5159919906	491141.81491875905	268986.1422657609	222729.82280774767	391770.33171088307	145929.20697863796	286991.0107556111	429629.9644115111	97204.66114365947	207444.22396026828	305266.9077082613	228242.65414533095	694026.3826513739	303325.8118859474	278772.49180055514	543108.1196995636	187702.64541217967	346043.5440798648	370222.78056553943	225272.3206088196	379975.72357651737	206365.4619886245	441915.98748705816	321185.5075613919	366058.377811952	359402.60713874083	79757.20524343195	359583.3620499042
212256.48219862004	284948.656456222	407994.5159919906	491141.81491875905	268986.1422657609	222729.82280774767	391770.33171088307	145929.20697863796	286991.0107556111	429629.9644115111	97204.66114365947	207444.22396026828	305266.9077082613	228242.65414533095	694026.3826513739	303325.8118859474	278772.49180055514	543108.1196995636	187702.64541217967	346043.5440798648	370222.78056553943	225272.3206088196	379975.72357651737	206365.4619886245	441915.98748705816	321185.5075613919	366058.377811952	359402.60713874083	79757.20524343195	359583.3620499042
212256.48219862004	284948.656456222	407994.5159919906	491141.81491875905	268986.1422657609	222729.82280774767	391770.33171088307	145929.20697863796	286991.0107556111	429629.9644115111	97204.66114365947	207444.22396026828	305266.9077082613	228242.65414533095	694026.3826513739	303325.8118859474	278772.49180055514	467650.06399988197	187702.64541217967	346043.5440798648	370222.78056553943	225272.3206088196	379975.72357651737	206365.4619886245	441915.98748705816	321185.5075613919	366058.377811952	359402.60713874083	79757.20524343195	359583.3620499042
212256.48219862004	284948.656456222	407994.5159919906	491141.81491875905	268986.1422657609	222729.82280774767	391770.33171088307	145929.20697863796	286991.0107556111	429629.9644115111	97204.66114365947	207444.22396026828	305266.9077082613	228242.65414533095	694026.3826513739	303325.8118859474	278772.49180055514	467650.06399988197	187702.64541217967	346043.5440798648	370222.78056553943	225272.3206088196	379975.72357651737	206365.4619886245	441915.98748705816	321185.5075613919	366058.377811952	359402.60713874083	79757.20524343195	359583.3620499042
212256.48219862004	284948.656456222	407994.5159919906	491141.81491875905	268986.1422657609	222729.82280774767	391770.33171088307	145929.20697863796	286991.0107556111	429629.9644115111	97204.66114365947	207444.22396026828	204387.84334579302	228242.65414533095	694026.3826513739	303325.8118859474	278772.49180055514	467650.06399988197	187702.64541217967	346043.5440798648	370222.78056553943	225272.3206088196	379975.72357651737	206365.4619886245	441915.98748705816	321185.5075613919	366058.377811952	359402.60713874083	79757.20524343195	359583.3620499042
212256.48219862004	284948.656456222	407994.5159919906	491141.81491875905	268986.1422657609	222729.82280774767	391770.33171088307	145929.20697863796	286991.0107556111	429629.9644115111	97204.66114365947	207444.22396026828	204387.84334579302	228242.65414533095	694026.3826513739	303325.8118859474	278772.49180055514	467650.06399988197	187702.64541217967	346043.5440798648	270209.0566550135	225272.3206088196	374541.89517823607	206365.4619886245	357061.07293695514	321185.5075613919	366058.377811952	359402.60713874083	79757.20524343195	359583.3620499042
212256.48219862004	284948.656456222	407994.5159919906	491141.81491875905	268986.1422657609	222729.82280774767	391770.33171088307	145929.20697863796	286991.0107556111	429629.9644115111	97204.66114365947	207444.22396026828	204387.84334579302	228242.65414533095	694026.3826513739	303325.8118859474	278772.49180055514	467650.06399988197	187702.64541217967	346043.5440798648	270209.0566550135	225272.3206088196	374541.89517823607	206365.4619886245	357061.07293695514	321185.5075613919	366058.377811952	359402.60713874083	79757.20524343195	359583.3620499042
212256.48219862004	284948.656456222	407994.5159919906	491141.81491875905	268986.1422657609	222729.82280774767	391770.33171088307	145929.20697863796	286991.0107556111	429629.9644115111	97204.66114365947	207444.22396026828	204387.84334579302	228242.65414533095	694026.3826513739	303325.8118859474	278772.49180055514	467650.06399988197	187702.64541217967	346043.5440798648	270209.0566550135	225272.3206088196	374541.89517823607	206365.4619886245	357061.07293695514	321185.5075613919	366058.377811952	359402.60713874083	79757.20524343195	359583.3620499042
212256.48219862004	284948.656456222	407994.5159919906	412005.91024012736	268986.1422657609	222729.82280774767	391770.33171088307	145929.20697863796	286991.0107556111	429629.9644115111	97204.66114365947	207444.22396026828	204387.84334579302	228242.65414533095	694026.3826513739	303325.8118859474	278772.49180055514	467650.06399988197	187702.64541217967	346043.5440798648	270209.0566550135	225272.3206088196	374541.89517823607	206365.4619886245	267484.12286456366	313648.4229144535	366058.377811952	359402.60713874083	79757.20524343195	359583.3620499042
212256.48219862004	284948.656456222	407994.5159919906	412005.91024012736	268986.1422657609	222729.82280774767	391770.33171088307	145929.20697863796	286991.0107556111	429629.9644115111	97204.66114365947	177066.04636905593	204387.84334579302	228242.65414533095	694026.3826513739	303325.8118859474	278772.49180055514	467650.06399988197	187702.64541217967	346043.5440798648	270209.0566550135	225272.3206088196	374541.89517823607	142536.62450582368	267484.12286456366	313648.4229144535	366058.377811952	278649.35998825554	79757.20524343195	309919.16409558995
210118.60606469066	284948.656456222	407994.5159919906	412005.91024012736	268986.1422657609	222729.82280774767	391770.33171088307	145929.20697863796	286991.0107556111	429629.9644115111	97204.66114365947	177066.04636905593	204387.84334579302	228242.65414533095	694026.3826513739	303325.8118859474	278772.49180055514	467650.06399988197	187702.64541217967	336854.7938272605	252796.9766061184	225272.3206088196	374541.89517823607	142536.62450582368	216382.79862724486	313648.4229144535	366058.377811952	278649.35998825554	79757.20524343195	309919.16409558995
210118.60606469066	284948.656456222	407994.5159919906	334043.7172586455	268986.1422657609	222729.82280774767	366370.3992740429	145929.20697863796	286991.0107556111	429629.9644115111	97204.66114365947	177066.04636905593	204387.84334579302	228242.65414533095	694026.3826513739	303325.8118859474	278772.49180055514	272783.9207013352	187702.64541217967	329669.5777758802	252796.9766061184	225272.3206088196	374541.89517823607	142536.62450582368	164875.59039047925	313648.4229144535	356791.1701153824	278649.35998825554	79757.20524343195	309919.16409558995
155775.1526603947	284948.656456222	407994.5159919906	334043.7172586455	268986.1422657609	222729.82280774767	366370.3992740429	145929.20697863796	286991.0107556111	429629.9644115111	97204.66114365947	177066.04636905593	204387.84334579302	182272.43867072283	694026.3826513739	303325.8118859474	278772.49180055514	272783.9207013352	187702.64541217967	329669.5777758802	252796.9766061184	225272.3206088196	374541.89517823607	142536.62450582368	164875.59039047925	313648.4229144535	302795.64489306917	278649.35998825554	79757.20524343195	252919.4096540661
155775.1526603947	284948.656456222	407994.5159919906	334043.7172586455	268986.1422657609	222729.82280774767	366370.3992740429	145929.20697863796	286991.0107556111	429629.9644115111	97204.66114365947	177066.04636905593	204387.84334579302	182272.43867072283	694026.3826513739	303325.8118859474	278772.49180055514	272783.9207013352	187702.64541217967	329669.5777758802	252796.9766061184	225272.3206088196	374541.89517823607	142536.62450582368	164875.59039047925	313648.4229144535	276342.5657716831	278649.35998825554	79757.20524343195	252919.4096540661
155775.1526603947	284948.656456222	407994.5159919906	334043.7172586455	268986.1422657609	222729.82280774767	366370.3992740429	145929.20697863796	286991.0107556111	429629.9644115111	97204.66114365947	177066.04636905593	204387.84334579302	182272.43867072283	694026.3826513739	303325.8118859474	278772.49180055514	272783.9207013352	187702.64541217967	329669.5777758802	252796.9766061184	225272.3206088196	374541.89517823607	142536.62450582368	164875.59039047925	313648.4229144535	276342.5657716831	278649.35998825554	79757.20524343195	252919.4096540661
155775.1526603947	284948.656456222	407994.5159919906	334043.7172586455	268986.1422657609	222729.82280774767	280868.3093480641	145929.20697863796	286991.0107556111	429629.9644115111	97204.66114365947	168304.01940212297	204387.84334579302	182272.43867072283	694026.3826513739	303325.8118859474	278772.49180055514	272783.9207013352	187702.64541217967	329669.5777758802	196885.94454648983	225272.3206088196	374541.89517823607	142536.62450582368	164875.59039047925	313648.4229144535	276342.5657716831	278649.35998825554	79757.20524343195	252919.4096540661
155775.1526603947	284948.656456222	336462.9642127333	334043.7172586455	268986.1422657609	222729.82280774767	280868.3093480641	145929.20697863796	286991.0107556111	429629.9644115111	97204.66114365947	168304.01940212297	204387.84334579302	182272.43867072283	694026.3826513739	303325.8118859474	278772.49180055514	272783.9207013352	187702.64541217967	329669.5777758802	196885.94454648983	225272.3206088196	196820.82224431948	142536.62450582368	164875.59039047925	313648.4229144535	276342.5657716831	278649.35998825554	79757.20524343195	252919.4096540661
155775.1526603947	284948.656456222	336462.9642127333	334043.7172586455	268986.1422657609	222729.82280774767	280868.3093480641	145929.20697863796	286991.0107556111	429629.9644115111	97204.66114365947	168304.01940212297	204387.84334579302	182272.43867072283	694026.3826513739	303325.8118859474	278772.49180055514	272783.9207013352	187702.64541217967	329669.5777758802	196885.94454648983	225272.3206088196	196820.82224431948	142536.62450582368	164875.59039047925	313648.4229144535	276342.5657716831	278649.35998825554	79757.20524343195	170924.02661843118
137813.82300218727	284948.656456222	336462.9642127333	147901.1798782165	268986.1422657609	222729.82280774767	280868.3093480641	145929.20697863796	286991.0107556111	429629.9644115111	97204.66114365947	168304.01940212297	204387.84334579302	182272.43867072283	694026.3826513739	303325.8118859474	278772.49180055514	272783.9207013352	187702.64541217967	329669.5777758802	196885.94454648983	225272.3206088196	196820.82224431948	142536.62450582368	164875.59039047925	313648.4229144535	276342.5657716831	278649.35998825554	79757.20524343195	170924.02661843118
137813.82300218727	284948.656456222	336462.9642127333	147901.1798782165	268986.1422657609	222729.82280774767	280868.3093480641	145929.20697863796	286991.0107556111	429629.9644115111	97204.66114365947	168304.01940212297	204387.84334579302	182272.43867072283	657979.016240974	303325.8118859474	278772.49180055514	272783.9207013352	187702.64541217967	329669.5777758802	196885.94454648983	225272.3206088196	196820.82224431948	142536.62450582368	164875.59039047925	313648.4229144535	276342.5657716831	278649.35998825554	79757.20524343195	170924.02661843118
137813.82300218727	284948.656456222	336462.9642127333	147901.1798782165	268986.1422657609	222729.82280774767	280868.3093480641	145929.20697863796	286991.0107556111	426994.50070561	97204.66114365947	168304.01940212297	204387.84334579302	182272.43867072283	657979.016240974	303325.8118859474	278772.49180055514	272783.9207013352	187702.64541217967	329669.5777758802	196885.94454648983	225272.3206088196	196820.82224431948	142536.62450582368	164875.59039047925	313648.4229144535	276342.5657716831	278649.35998825554	79757.20524343195	170924.02661843118
137813.82300218727	284948.656456222	336462.9642127333	147901.1798782165	164085.96070316166	222729.82280774767	276303.3434155778	145929.20697863796	286991.0107556111	426994.50070561	97204.66114365947	168304.01940212297	204387.84334579302	182272.43867072283	657979.016240974	303325.8118859474	278772.49180055514	272783.9207013352	187702.64541217967	329669.5777758802	196885.94454648983	225272.3206088196	196820.82224431948	142536.62450582368	164875.59039047925	313648.4229144535	276342.5657716831	278649.35998825554	79757.20524343195	170924.02661843118
137813.82300218727	284948.656456222	336462.9642127333	147901.1798782165	164085.96070316166	222729.82280774767	276303.3434155778	145929.20697863796	286991.0107556111	426994.50070561	97204.66114365947	163018.4463224984	204387.84334579302	182272.43867072283	657979.016240974	303325.8118859474	278772.49180055514	272783.9207013352	187702.64541217967	329669.5777758802	196885.94454648983	225272.3206088196	196820.82224431948	142536.62450582368	164875.59039047925	313648.4229144535	276342.5657716831	278649.35998825554	79757.20524343195	170924.02661843118
137813.82300218727	284948.656456222	336462.9642127333	147901.1798782165	164085.96070316166	222729.82280774767	151862.72991822395	145929.20697863796	286991.0107556111	426994.50070561	97204.66114365947	163018.4463224984	204387.84334579302	182272.43867072283	657979.016240974	303325.8118859474	278772.49180055514	272783.9207013352	187702.64541217967	329669.5777758802	196885.94454648983	225272.3206088196	196820.82224431948	142536.62450582368	164875.59039047925	313648.4229144535	276342.5657716831	278649.35998825554	79757.20524343195	170924.02661843118
137813.82300218727	284948.656456222	336462.9642127333	147901.1798782165	164085.96070316166	222729.82280774767	151862.72991822395	145929.20697863796	286991.0107556111	426994.50070561	97204.66114365947	163018.4463224984	204387.84334579302	182272.43867072283	657979.016240974	303325.8118859474	278772.49180055514	272783.9207013352	187702.64541217967	267469.5326045254	196885.94454648983	225272.3206088196	196820.82224431948	142536.62450582368	164875.59039047925	313648.4229144535	276342.5657716831	278649.35998825554	79757.20524343195	170924.02661843118
133719.2416833617	284948.656456222	336462.9642127333	147901.1798782165	164085.96070316166	222729.82280774767	151862.72991822395	145929.20697863796	286991.0107556111	426994.50070561	97204.66114365947	163018.4463224984	204387.84334579302	182272.43867072283	657979.016240974	303325.8118859474	278772.49180055514	272783.9207013352	187702.64541217967	267469.5326045254	196885.94454648983	225272.3206088196	196820.82224431948	142536.62450582368	164875.59039047925	313648.4229144535	276342.5657716831	278649.35998825554	79757.20524343195	170924.02661843118
133719.2416833617	284948.656456222	336462.9642127333	147901.1798782165	164085.96070316166	222729.82280774767	151862.72991822395	145929.20697863796	286991.0107556111	426994.50070561	97204.66114365947	163018.4463224984	204387.84334579302	182272.43867072283	657979.016240974	303325.8118859474	278772.49180055514	272783.9207013352	187702.64541217967	184306.68073886557	196885.94454648983	213108.08255982574	196820.82224431948	142536.62450582368	164875.59039047925	313648.4229144535	276342.5657716831	269647.84436517645	79757.20524343195	170924.02661843118
133719.2416833617	284948.656456222	336462.9642127333	147901.1798782165	164085.96070316166	222729.82280774767	151862.72991822395	145929.20697863796	286991.0107556111	426994.50070561	97204.66114365947	163018.4463224984	204387.84334579302	182272.43867072283	657979.016240974	303325.8118859474	278772.49180055514	272783.9207013352	187702.64541217967	184306.68073886557	196885.94454648983	213108.08255982574	196820.82224431948	142536.62450582368	164875.59039047925	313648.4229144535	276342.5657716831	269647.84436517645	79757.20524343195	170924.02661843118
133719.2416833617	284948.656456222	227621.75880087042	147901.1798782165	164085.96070316166	222729.82280774767	151862.72991822395	145929.20697863796	286991.0107556111	426994.50070561	73318.0968149792	163018.4463224984	204387.84334579302	182272.43867072283	657979.016240974	272723.84089626267	278772.49180055514	272783.9207013352	187702.64541217967	184306.68073886557	196885.94454648983	213108.08255982574	196820.82224431948	142536.62450582368	164875.59039047925	313648.4229144535	276342.5657716831	269647.84436517645	79757.20524343195	170924.02661843118
133719.2416833617	284948.656456222	193678.85511608722	147901.1798782165	164085.96070316166	222729.82280774767	151862.72991822395	145929.20697863796	286991.0107556111	426994.50070561	73318.0968149792	163018.4463224984	204387.84334579302	182272.43867072283	657979.016240974	272723.84089626267	183275.58680388075	272783.9207013352	187702.64541217967	184306.68073886557	181045.50784140313	213108.08255982574	196820.82224431948	142536.62450582368	164875.59039047925	262424.8182628053	220016.7125074328	269647.84436517645	79757.20524343195	170924.02661843118
133719.2416833617	284948.656456222	193678.85511608722	147901.1798782165	164085.96070316166	222729.82280774767	151862.72991822395	145929.20697863796	286991.0107556111	426994.50070561	73318.0968149792	147419.91018103878	204387.84334579302	182272.43867072283	657979.016240974	272723.84089626267	183275.58680388075	272783.9207013352	187702.64541217967	184306.68073886557	181045.50784140313	213108.08255982574	196820.82224431948	142536.62450582368	158990.65615232405	262424.8182628053	192687.09709956922	269647.84436517645	79757.20524343195	170924.02661843118
133719.2416833617	284948.656456222	193678.85511608722	147901.1798782165	164085.96070316166	222729.82280774767	151862.72991822395	145929.20697863796	249683.20992116243	426994.50070561	73318.0968149792	147419.91018103878	204387.84334579302	182272.43867072283	657979.016240974	272723.84089626267	183275.58680388075	272783.9207013352	187702.64541217967	184306.68073886557	181045.50784140313	213108.08255982574	196820.82224431948	142536.62450582368	158990.65615232405	262424.8182628053	192687.09709956922	269647.84436517645	79757.20524343195	170924.02661843118
133719.2416833617	284948.656456222	193678.85511608722	147901.1798782165	164085.96070316166	222729.82280774767	151862.72991822395	145929.20697863796	249683.20992116243	426994.50070561	73318.0968149792	147419.91018103878	204387.84334579302	182272.43867072283	513455.25046532176	272723.84089626267	183275.58680388075	272783.9207013352	187702.64541217967	184306.68073886557	181045.50784140313	213108.08255982574	196820.82224431948	142536.62450582368	158990.65615232405	262424.8182628053	192687.09709956922	269647.84436517645	79757.20524343195	170924.02661843118
133719.2416833617	284948.656456222	193678.85511608722	147901.1798782165	164085.96070316166	222729.82280774767	151862.72991822395	145929.20697863796	249683.20992116243	426994.50070561	73318.0968149792	147419.91018103878	204387.84334579302	178113.09284638858	513455.25046532176	272723.84089626267	183275.58680388075	272783.9207013352	187702.64541217967	184306.68073886557	181045.50784140313	213108.08255982574	196820.82224431948	142536.62450582368	158990.65615232405	262424.8182628053	192687.09709956922	242418.77773962377	79757.20524343195	170924.02661843118
133719.2416833617	284948.656456222	193678.85511608722	147901.1798782165	164085.96070316166	222729.82280774767	151862.72991822395	145929.20697863796	249683.20992116243	426994.50070561	73318.0968149792	115138.69714588967	204387.84334579302	178113.09284638858	513455.25046532176	272723.84089626267	183275.58680388075	272783.9207013352	187702.64541217967	184306.68073886557	181045.50784140313	191987.9302638544	196820.82224431948	142536.62450582368	158990.65615232405	262424.8182628053	192687.09709956922	242418.77773962377	79757.20524343195	170924.02661843118
133719.2416833617	284948.656456222	193678.85511608722	147901.1798782165	164085.96070316166	222729.82280774767	151862.72991822395	145929.20697863796	249683.20992116243	214491.87434148602	73318.0968149792	105725.96480795176	204387.84334579302	178113.09284638858	513455.25046532176	272723.84089626267	183275.58680388075	272783.9207013352	187702.64541217967	184306.68073886557	181045.50784140313	191987.9302638544	196820.82224431948	142536.62450582368	158990.65615232405	262424.8182628053	192687.09709956922	242418.77773962377	79757.20524343195	170924.02661843118
133719.2416833617	284948.656456222	193678.85511608722	147901.1798782165	164085.96070316166	222729.82280774767	151862.72991822395	142056.84231253728	249683.20992116243	214491.87434148602	73318.0968149792	105725.96480795176	204387.84334579302	178113.09284638858	513455.25046532176	272723.84089626267	183275.58680388075	272783.9207013352	187702.64541217967	184306.68073886557	181045.50784140313	191987.9302638544	196820.82224431948	142536.62450582368	158990.65615232405	262424.8182628053	192687.09709956922	242418.77773962377	79757.20524343195	170924.02661843118
133719.2416833617	284948.656456222	193678.85511608722	147901.1798782165	164085.96070316166	222729.82280774767	151862.72991822395	142056.84231253728	249683.20992116243	214491.87434148602	73318.0968149792	105725.96480795176	204387.84334579302	178113.09284638858	513455.25046532176	272723.84089626267	183275.58680388075	272783.9207013352	187702.64541217967	184306.68073886557	181045.50784140313	191987.9302638544	196820.82224431948	142536.62450582368	158990.65615232405	262424.8182628053	192687.09709956922	242418.77773962377	79757.20524343195	170924.02661843118
133719.2416833617	284948.656456222	193678.85511608722	147901.1798782165	164085.96070316166	222729.82280774767	151862.72991822395	142056.84231253728	249683.20992116243	214491.87434148602	73318.0968149792	105725.96480795176	204387.84334579302	178113.09284638858	513455.25046532176	272723.84089626267	183275.58680388075	272783.9207013352	187702.64541217967	184306.68073886557	181045.50784140313	191987.9302638544	196820.82224431948	142536.62450582368	158990.65615232405	262424.8182628053	187169.43005313375	242418.77773962377	79757.20524343195	170924.02661843118
133719.2416833617	284948.656456222	193678.85511608722	147901.1798782165	164085.96070316166	222729.82280774767	151862.72991822395	142056.84231253728	249683.20992116243	214491.87434148602	73318.0968149792	105725.96480795176	204387.84334579302	178113.09284638858	513455.25046532176	272723.84089626267	183275.58680388075	272783.9207013352	187702.64541217967	184306.68073886557	181045.50784140313	191987.9302638544	196820.82224431948	142536.62450582368	158990.65615232405	262424.8182628053	172578.92616446858	226455.78728713302	79757.20524343195	170924.02661843118
133719.2416833617	284948.656456222	193678.85511608722	147901.1798782165	164085.96070316166	222729.82280774767	151862.72991822395	142056.84231253728	249683.20992116243	214491.87434148602	73318.0968149792	105725.96480795176	204387.84334579302	178113.09284638858	513455.25046532176	272723.84089626267	183275.58680388075	272783.9207013352	187702.64541217967	184306.68073886557	181045.50784140313	191987.9302638544	196820.82224431948	142536.62450582368	158990.65615232405	262424.8182628053	172578.92616446858	226455.78728713302	79757.20524343195	170924.02661843118
133719.2416833617	284948.656456222	193678.85511608722	147901.1798782165	164085.96070316166	222729.82280774767	151862.72991822395	142056.84231253728	249683.20992116243	214491.87434148602	73318.0968149792	105725.96480795176	204387.84334579302	178113.09284638858	513455.25046532176	272723.84089626267	183275.58680388075	272783.9207013352	187702.64541217967	184306.68073886557	181045.50784140313	191987.9302638544	196820.82224431948	142536.62450582368	158990.65615232405	262424.8182628053	172578.92616446858	226455.78728713302	79757.20524343195	170924.02661843118
133719.2416833617	284948.656456222	193678.85511608722	147901.1798782165	164085.96070316166	222729.82280774767	151862.72991822395	142056.84231253728	249683.20992116243	214491.87434148602	73318.0968149792	105725.96480795176	204387.84334579302	178113.09284638858	513455.25046532176	272723.84089626267	183275.58680388075	272783.9207013352	187702.64541217967	184306.68073886557	181045.50784140313	191987.9302638544	196820.82224431948	118446.03377418838	158990.65615232405	262424.8182628053	172578.92616446858	226455.78728713302	79757.20524343195	170924.02661843118
133719.2416833617	284948.656456222	193678.85511608722	147901.1798782165	164085.96070316166	222729.82280774767	151862.72991822395	142056.84231253728	249683.20992116243	214491.87434148602	73318.0968149792	105725.96480795176	204387.84334579302	178113.09284638858	513455.25046532176	272723.84089626267	183275.58680388075	272783.9207013352	187702.64541217967	184306.68073886557	181045.50784140313	164615.41841882863	196820.82224431948	118446.03377418838	158990.65615232405	262424.8182628053	172578.92616446858	226455.78728713302	79757.20524343195	170924.02661843118
133719.2416833617	284948.656456222	193678.85511608722	147901.1798782165	164085.96070316166	152658.6494194609	151862.72991822395	142056.84231253728	249683.20992116243	214491.87434148602	73318.0968149792	105725.96480795176	204387.84334579302	178113.09284638858	513455.25046532176	272723.84089626267	183275.58680388075	272783.9207013352	187702.64541217967	184306.68073886557	181045.50784140313	164615.41841882863	196820.82224431948	118446.03377418838	158990.65615232405	262424.8182628053	172578.92616446858	226455.78728713302	79757.20524343195	170924.02661843118
133719.2416833617	284948.656456222	193678.85511608722	147901.1798782165	164085.96070316166	152658.6494194609	151862.72991822395	142056.84231253728	249683.20992116243	214491.87434148602	73318.0968149792	105725.96480795176	204387.84334579302	178113.09284638858	513455.25046532176	272723.84089626267	183275.58680388075	272783.9207013352	187702.64541217967	111838.76889811954	181045.50784140313	164615.41841882863	196820.82224431948	118446.03377418838	142545.57831990503	262424.8182628053	172578.92616446858	226455.78728713302	79757.20524343195	170924.02661843118
133719.2416833617	284948.656456222	193678.85511608722	147901.1798782165	164085.96070316166	152658.6494194609	151862.72991822395	142056.84231253728	249683.20992116243	214491.87434148602	73318.0968149792	105725.96480795176	204387.84334579302	178113.09284638858	513455.25046532176	272723.84089626267	183275.58680388075	272783.9207013352	187702.64541217967	111838.76889811954	181045.50784140313	164615.41841882863	196820.82224431948	118446.03377418838	142545.57831990503	262424.8182628053	172578.92616446858	226455.78728713302	79757.20524343195	170924.02661843118
133719.2416833617	284948.656456222	193678.85511608722	147901.1798782165	164085.96070316166	152658.6494194609	151862.72991822395	142056.84231253728	249683.20992116243	214491.87434148602	73318.0968149792	105725.96480795176	204387.84334579302	178113.09284638858	503575.4275558489	272723.84089626267	183275.58680388075	272783.9207013352	187702.64541217967	111838.76889811954	181045.50784140313	164615.41841882863	196820.82224431948	118446.03377418838	142545.57831990503	262424.8182628053	172578.92616446858	226455.78728713302	79757.20524343195	170924.02661843118
133719.2416833617	284948.656456222	193678.85511608722	147901.1798782165	164085.96070316166	152658.6494194609	151862.72991822395	142056.84231253728	249683.20992116243	214491.87434148602	73318.0968149792	105725.96480795176	204387.84334579302	178113.09284638858	503575.4275558489	272723.84089626267	128019.046065601	272783.9207013352	187702.64541217967	111838.76889811954	181045.50784140313	164615.41841882863	183569.83766036975	118446.03377418838	142545.57831990503	262424.8182628053	172578.92616446858	226455.78728713302	79757.20524343195	170924.02661843118
133719.2416833617	284948.656456222	193678.85511608722	147901.1798782165	164085.96070316166	152658.6494194609	151862.72991822395	142056.84231253728	249683.20992116243	214491.87434148602	73318.0968149792	105725.96480795176	204387.84334579302	178113.09284638858	503575.4275558489	272723.84089626267	128019.046065601	272783.9207013352	187702.64541217967	111838.76889811954	181045.50784140313	164615.41841882863	183569.83766036975	118446.03377418838	142545.57831990503	262424.8182628053	172578.92616446858	226455.78728713302	79757.20524343195	157965.14051734668
133719.2416833617	284948.656456222	193678.85511608722	147901.1798782165	164085.96070316166	152658.6494194609	151862.72991822395	142056.84231253728	249683.20992116243	214491.87434148602	73318.0968149792	105725.96480795176	204387.84334579302	130203.2684228034	503575.4275558489	269121.36688755755	128019.046065601	272783.9207013352	187702.64541217967	111838.76889811954	181045.50784140313	164615.41841882863	183569.83766036975	118446.03377418838	142545.57831990503	262424.8182628053	172578.92616446858	126042.64990533963	79757.20524343195	157965.14051734668
133719.2416833617	284948.656456222	193678.85511608722	147901.1798782165	164085.96070316166	135912.7595759258	151862.72991822395	126762.0106543514	249683.20992116243	130019.72038712051	73318.0968149792	105725.96480795176	204387.84334579302	130203.2684228034	503575.4275558489	269121.36688755755	128019.046065601	272783.9207013352	187702.64541217967	111838.76889811954	181045.50784140313	164610.56808661987	183569.83766036975	118446.03377418838	142545.57831990503	262424.8182628053	172578.92616446858	126042.64990533963	79757.20524343195	157965.14051734668
133719.2416833617	284948.656456222	193678.85511608722	147901.1798782165	164085.96070316166	135912.7595759258	151862.72991822395	126762.0106543514	249683.20992116243	130019.72038712051	73318.0968149792	105725.96480795176	204387.84334579302	130203.2684228034	492302.51280513307	269121.36688755755	128019.046065601	268113.74425484915	116073.67592910043	111838.76889811954	181045.50784140313	164610.56808661987	183569.83766036975	118446.03377418838	142545.57831990503	255550.4750566342	168334.95871447213	126042.64990533963	79757.20524343195	157965.14051734668
133719.2416833617	284948.656456222	193678.85511608722	147901.1798782165	164085.96070316166	94503.15772200619	151862.72991822395	126762.0106543514	249683.20992116243	130019.72038712051	73318.0968149792	105725.96480795176	204387.84334579302	130203.2684228034	492302.51280513307	269121.36688755755	128019.046065601	268113.74425484915	116073.67592910043	111838.76889811954	181045.50784140313	127831.95819255897	183569.83766036975	71281.02191605893	142545.57831990503	255550.4750566342	166480.45617288665	126042.64990533963	79757.20524343195	157965.14051734668
133719.2416833617	284948.656456222	193678.85511608722	147901.1798782165	164085.96070316166	94503.15772200619	151862.72991822395	126762.0106543514	249683.20992116243	130019.72038712051	73318.0968149792	105725.96480795176	204387.84334579302	130203.2684228034	492302.51280513307	269121.36688755755	128019.046065601	191314.81353770784	116073.67592910043	111838.76889811954	181045.50784140313	127831.95819255897	183569.83766036975	71281.02191605893	142545.57831990503	255550.4750566342	166480.45617288665	126042.64990533963	79757.20524343195	157965.14051734668
133719.2416833617	284948.656456222	193678.85511608722	147901.1798782165	164085.96070316166	94503.15772200619	151862.72991822395	126762.0106543514	249683.20992116243	130019.72038712051	73318.0968149792	105725.96480795176	204387.84334579302	130203.2684228034	492302.51280513307	269121.36688755755	128019.046065601	191314.81353770784	116073.67592910043	111838.76889811954	181045.50784140313	127831.95819255897	183569.83766036975	71281.02191605893	142545.57831990503	255550.4750566342	166480.45617288665	126042.64990533963	79757.20524343195	157965.14051734668
133719.2416833617	284948.656456222	193678.85511608722	147901.1798782165	164085.96070316166	94503.15772200619	151862.72991822395	126762.0106543514	249683.20992116243	130019.72038712051	73318.0968149792	105725.96480795176	204387.84334579302	130203.2684228034	467204.0664109357	269121.36688755755	128019.046065601	191314.81353770784	116073.67592910043	111838.76889811954	181045.50784140313	127831.95819255897	183569.83766036975	71281.02191605893	142545.57831990503	255550.4750566342	166480.45617288665	126042.64990533963	79757.20524343195	157965.14051734668
133719.2416833617	284948.656456222	193678.85511608722	147901.1798782165	164085.96070316166	94503.15772200619	151862.72991822395	126762.0106543514	249683.20992116243	130019.72038712051	73318.0968149792	105725.96480795176	204387.84334579302	130203.2684228034	467204.0664109357	269121.36688755755	128019.046065601	191314.81353770784	116073.67592910043	111838.76889811954	181045.50784140313	127831.95819255897	183569.83766036975	71281.02191605893	142545.57831990503	255550.4750566342	166480.45617288665	126042.64990533963	79757.20524343195	157965.14051734668
133719.2416833617	154826.8844626561	193678.85511608722	147901.1798782165	164085.96070316166	94503.15772200619	151862.72991822395	120321.86105578177	249683.20992116243	130019.72038712051	73318.0968149792	105725.96480795176	204387.84334579302	130203.2684228034	467204.0664109357	269121.36688755755	128019.046065601	191314.81353770784	116073.67592910043	111838.76889811954	181045.50784140313	127831.95819255897	183569.83766036975	71281.02191605893	123810.18202600212	255550.4750566342	166480.45617288665	126042.64990533963	79757.20524343195	157965.14051734668
133719.2416833617	154826.8844626561	193678.85511608722	147901.1798782165	164085.96070316166	94503.15772200619	151862.72991822395	120321.86105578177	249683.20992116243	130019.72038712051	73318.0968149792	105725.96480795176	204387.84334579302	130203.2684228034	467204.0664109357	269121.36688755755	128019.046065601	191314.81353770784	116073.67592910043	111838.76889811954	181045.50784140313	127831.95819255897	183569.83766036975	71281.02191605893	123810.18202600212	255550.4750566342	166480.45617288665	126042.64990533963	79757.20524343195	157965.14051734668
133719.2416833617	154826.8844626561	193678.85511608722	147901.1798782165	92257.08044149447	94503.15772200619	144867.41261967487	120321.86105578177	249683.20992116243	130019.72038712051	73318.0968149792	105725.96480795176	204387.84334579302	130203.2684228034	406049.45313260646	269121.36688755755	128019.046065601	191314.81353770784	116073.67592910043	111838.76889811954	181045.50784140313	127831.95819255897	183569.83766036975	71281.02191605893	123810.18202600212	255550.4750566342	166480.45617288665	126042.64990533963	79757.20524343195	157965.14051734668
133719.2416833617	154826.8844626561	193678.85511608722	147901.1798782165	92257.08044149447	94503.15772200619	144867.41261967487	120321.86105578177	249683.20992116243	115542.9695371599	73318.0968149792	105725.96480795176	204387.84334579302	130203.2684228034	406049.45313260646	269121.36688755755	128019.046065601	191314.81353770784	116073.67592910043	111838.76889811954	181045.50784140313	127831.95819255897	183569.83766036975	71281.02191605893	123810.18202600212	255550.4750566342	162242.49945536995	126042.64990533963	79757.20524343195	157965.14051734668
133719.2416833617	154826.8844626561	193678.85511608722	147901.1798782165	92257.08044149447	94503.15772200619	144867.41261967487	120321.86105578177	195001.3811118768	115542.9695371599	73318.0968149792	105725.96480795176	204387.84334579302	130203.2684228034	406049.45313260646	269121.36688755755	128019.046065601	191314.81353770784	116073.67592910043	111838.76889811954	181045.50784140313	127831.95819255897	183569.83766036975	71281.02191605893	123810.18202600212	255550.4750566342	162242.49945536995	126042.64990533963	79757.20524343195	157965.14051734668
133719.2416833617	154826.8844626561	193678.85511608722	147901.1798782165	92257.08044149447	94503.15772200619	144867.41261967487	120321.86105578177	195001.3811118768	115542.9695371599	73318.0968149792	105725.96480795176	204387.84334579302	130203.2684228034	406049.45313260646	269121.36688755755	128019.046065601	191314.81353770784	116073.67592910043	111838.76889811954	181045.50784140313	127831.95819255897	183569.83766036975	71281.02191605893	123810.18202600212	255550.4750566342	162242.49945536995	126042.64990533963	79757.20524343195	157965.14051734668
133719.2416833617	154826.8844626561	193678.85511608722	147901.1798782165	92257.08044149447	94503.15772200619	144867.41261967487	120321.86105578177	195001.3811118768	115542.9695371599	73318.0968149792	105725.96480795176	204387.84334579302	130203.2684228034	392691.24059588293	269121.36688755755	128019.046065601	191314.81353770784	116073.67592910043	111838.76889811954	181045.50784140313	127831.95819255897	182671.24588427716	71281.02191605893	123810.18202600212	255550.4750566342	162242.49945536995	126042.64990533963	79757.20524343195	157965.14051734668
133719.2416833617	154826.8844626561	193678.85511608722	147901.1798782165	92257.08044149447	94503.15772200619	144867.41261967487	120321.86105578177	195001.3811118768	115542.9695371599	73318.0968149792	105725.96480795176	204387.84334579302	130203.2684228034	392691.24059588293	269121.36688755755	128019.046065601	191314.81353770784	116073.67592910043	111838.76889811954	181045.50784140313	127831.95819255897	182671.24588427716	71281.02191605893	123810.18202600212	255550.4750566342	162242.49945536995	126042.64990533963	79757.20524343195	157965.14051734668
133719.2416833617	154826.8844626561	193678.85511608722	147901.1798782165	92257.08044149447	94503.15772200619	144867.41261967487	120321.86105578177	195001.3811118768	115542.9695371599	73318.0968149792	105725.96480795176	204387.84334579302	130203.2684228034	392691.24059588293	269121.36688755755	128019.046065601	191314.81353770784	116073.67592910043	111838.76889811954	181045.50784140313	127188.98604173437	182671.24588427716	71281.02191605893	123810.18202600212	255550.4750566342	162242.49945536995	126042.64990533963	79757.20524343195	157965.14051734668
133719.2416833617	154826.8844626561	193678.85511608722	147901.1798782165	92257.08044149447	94503.15772200619	144867.41261967487	120321.86105578177	147905.1887119304	115542.9695371599	73318.0968149792	105725.96480795176	204387.84334579302	130203.2684228034	392691.24059588293	269121.36688755755	128019.046065601	191314.81353770784	116073.67592910043	111838.76889811954	181045.50784140313	127188.98604173437	182671.24588427716	71281.02191605893	123810.18202600212	255550.4750566342	162242.49945536995	126042.64990533963	79757.20524343195	157965.14051734668
133719.2416833617	154826.8844626561	193678.85511608722	147901.1798782165	92257.08044149447	94503.15772200619	144867.41261967487	120321.86105578177	147905.1887119304	115542.9695371599	73318.0968149792	105725.96480795176	204387.84334579302	130203.2684228034	318557.90315168805	269121.36688755755	128019.046065601	191314.81353770784	116073.67592910043	111838.76889811954	181045.50784140313	127188.98604173437	182671.24588427716	71281.02191605893	123810.18202600212	255550.4750566342	162242.49945536995	126042.64990533963	79757.20524343195	157965.14051734668
133719.2416833617	154826.8844626561	193678.85511608722	147901.1798782165	92257.08044149447	67509.65241995268	144867.41261967487	120321.86105578177	147905.1887119304	115542.9695371599	73318.0968149792	89542.95096662566	204387.84334579302	130203.2684228034	318557.90315168805	269121.36688755755	128019.046065601	191314.81353770784	116073.67592910043	111838.76889811954	181045.50784140313	127188.98604173437	182671.24588427716	71281.02191605893	123810.18202600212	255550.4750566342	162242.49945536995	126042.64990533963	79757.20524343195	149466.18278173107
133719.2416833617	154826.8844626561	193678.85511608722	147901.1798782165	92257.08044149447	67509.65241995268	144867.41261967487	120321.86105578177	147905.1887119304	115542.9695371599	73318.0968149792	89542.95096662566	204387.84334579302	130203.2684228034	310656.8847150647	269121.36688755755	128019.046065601	191314.81353770784	116073.67592910043	111838.76889811954	181045.50784140313	105121.09822479413	182671.24588427716	71281.02191605893	123810.18202600212	255550.4750566342	147677.40626866772	126042.64990533963	79757.20524343195	149466.18278173107
133719.2416833617	154826.8844626561	193678.85511608722	147901.1798782165	92257.08044149447	67509.65241995268	144867.41261967487	120321.86105578177	147905.1887119304	115542.9695371599	73318.0968149792	89542.95096662566	169638.9334643339	130203.2684228034	310656.8847150647	269121.36688755755	128019.046065601	191314.81353770784	116073.67592910043	99054.06748002299	181045.50784140313	105121.09822479413	182671.24588427716	71281.02191605893	123810.18202600212	255550.4750566342	147677.40626866772	126042.64990533963	79757.20524343195	149466.18278173107
133719.2416833617	154826.8844626561	193678.85511608722	147901.1798782165	92257.08044149447	67509.65241995268	144867.41261967487	120321.86105578177	147905.1887119304	115542.9695371599	73318.0968149792	89542.95096662566	169638.9334643339	130203.2684228034	310656.8847150647	269121.36688755755	128019.046065601	191314.81353770784	116073.67592910043	99054.06748002299	181045.50784140313	105121.09822479413	177954.40452752248	71281.02191605893	123810.18202600212	255550.4750566342	147677.40626866772	126042.64990533963	75272.79530549837	149466.18278173107
133719.2416833617	154826.8844626561	193678.85511608722	147901.1798782165	92257.08044149447	67509.65241995268	144867.41261967487	120321.86105578177	147905.1887119304	115542.9695371599	73318.0968149792	89542.95096662566	169638.9334643339	130203.2684228034	310656.8847150647	269121.36688755755	128019.046065601	191314.81353770784	116073.67592910043	99054.06748002299	181045.50784140313	105121.09822479413	177954.40452752248	71281.02191605893	123810.18202600212	255550.4750566342	147677.40626866772	126042.64990533963	75272.79530549837	145247.50454927963
133719.2416833617	154826.8844626561	193678.85511608722	147901.1798782165	92257.08044149447	67509.65241995268	144867.41261967487	120321.86105578177	147905.1887119304	115542.9695371599	73318.0968149792	89542.95096662566	169638.9334643339	130203.2684228034	310656.8847150647	269121.36688755755	128019.046065601	191314.81353770784	116073.67592910043	99054.06748002299	181045.50784140313	98976.84172236618	177954.40452752248	71281.02191605893	123810.18202600212	255550.4750566342	147677.40626866772	126042.64990533963	75272.79530549837	145247.50454927963
133719.2416833617	154826.8844626561	193678.85511608722	147901.1798782165	92257.08044149447	67509.65241995268	144867.41261967487	120321.86105578177	119985.82488213027	115542.9695371599	73318.0968149792	89542.95096662566	169638.9334643339	130203.2684228034	310656.8847150647	269121.36688755755	128019.046065601	191314.81353770784	116073.67592910043	99054.06748002299	181045.50784140313	98976.84172236618	177954.40452752248	71281.02191605893	123810.18202600212	255550.4750566342	121869.13942713791	126042.64990533963	75272.79530549837	145247.50454927963
133719.2416833617	154826.8844626561	193678.85511608722	147901.1798782165	92257.08044149447	67509.65241995268	144867.41261967487	120321.86105578177	119985.82488213027	115542.9695371599	73318.0968149792	89542.95096662566	169638.9334643339	130203.2684228034	262596.4587218949	269121.36688755755	128019.046065601	191314.81353770784	116073.67592910043	95214.81148000712	181045.50784140313	98976.84172236618	177954.40452752248	71281.02191605893	123810.18202600212	255550.4750566342	121869.13942713791	126042.64990533963	75272.79530549837	145247.50454927963
133719.2416833617	154826.8844626561	193678.85511608722	147901.1798782165	92257.08044149447	67509.65241995268	144867.41261967487	120321.86105578177	119985.82488213027	115542.9695371599	73318.0968149792	89542.95096662566	169638.9334643339	130203.2684228034	262596.4587218949	269121.36688755755	128019.046065601	191314.81353770784	116073.67592910043	95214.81148000712	178765.6972951249	98976.84172236618	177954.40452752248	71281.02191605893	123088.55351475654	255550.4750566342	121869.13942713791	126042.64990533963	75272.79530549837	145247.50454927963
133719.2416833617	154826.8844626561	193678.85511608722	147901.1798782165	92257.08044149447	67509.65241995268	144867.41261967487	120321.86105578177	119985.82488213027	115542.9695371599	73318.0968149792	89542.95096662566	169638.9334643339	130203.2684228034	262596.4587218949	269121.36688755755	128019.046065601	191314.81353770784	116073.67592910043	95214.81148000712	178765.6972951249	98976.84172236618	177954.40452752248	71281.02191605893	123088.55351475654	255550.4750566342	121869.13942713791	126042.64990533963	75272.79530549837	145247.50454927963
133719.2416833617	154826.8844626561	193678.85511608722	147901.1798782165	92257.08044149447	67509.65241995268	144867.41261967487	97331.96960605281	119985.82488213027	115542.9695371599	73318.0968149792	89542.95096662566	169638.9334643339	130203.2684228034	262596.4587218949	269121.36688755755	128019.046065601	191314.81353770784	116073.67592910043	95214.81148000712	178765.6972951249	98976.84172236618	177954.40452752248	71281.02191605893	123088.55351475654	255550.4750566342	121869.13942713791	126042.64990533963	75272.79530549837	145247.50454927963
133719.2416833617	154826.8844626561	193678.85511608722	147901.1798782165	92257.08044149447	67509.65241995268	144867.41261967487	97331.96960605281	119985.82488213027	115542.9695371599	73318.0968149792	89542.95096662566	169638.9334643339	130203.2684228034	262596.4587218949	269121.36688755755	128019.046065601	191314.81353770784	116073.67592910043	95214.81148000712	178765.6972951249	98976.84172236618	177954.40452752248	71281.02191605893	123088.55351475654	255550.4750566342	121869.13942713791	126042.64990533963	75272.79530549837	145247.50454927963
133719.2416833617	147241.38956921708	193678.85511608722	147901.1798782165	92257.08044149447	67509.65241995268	110589.93205508686	97331.96960605281	119985.82488213027	115542.9695371599	73318.0968149792	89542.95096662566	169638.9334643339	130203.2684228034	262596.4587218949	269121.36688755755	128019.046065601	191314.81353770784	116073.67592910043	66378.81085468302	178765.6972951249	98976.84172236618	177869.89105974682	71281.02191605893	123088.55351475654	255550.4750566342	121869.13942713791	126042.64990533963	75272.79530549837	145247.50454927963
133719.2416833617	147241.38956921708	193678.85511608722	147901.1798782165	92257.08044149447	67509.65241995268	110589.93205508686	97331.96960605281	117250.25336618023	115542.9695371599	73318.0968149792	83244.79720219917	169638.9334643339	130203.2684228034	206170.2898275323	269121.36688755755	128019.046065601	191314.81353770784	116073.67592910043	61476.905388970605	178765.6972951249	98976.84172236618	177869.89105974682	71281.02191605893	123088.55351475654	255550.4750566342	121869.13942713791	126042.64990533963	75272.79530549837	145247.50454927963
133719.2416833617	147241.38956921708	193678.85511608722	147901.1798782165	92257.08044149447	67509.65241995268	110589.93205508686	97331.96960605281	117250.25336618023	115542.9695371599	73318.0968149792	83244.79720219917	169638.9334643339	130203.2684228034	206170.2898275323	269121.36688755755	128019.046065601	191314.81353770784	116073.67592910043	61476.905388970605	178765.6972951249	98976.84172236618	177869.89105974682	71281.02191605893	123088.55351475654	255550.4750566342	121869.13942713791	113144.18151080745	75272.79530549837	145247.50454927963
133719.2416833617	147241.38956921708	193678.85511608722	147901.1798782165	92257.08044149447	67509.65241995268	110589.93205508686	97331.96960605281	117250.25336618023	115542.9695371599	73318.0968149792	83244.79720219917	169638.9334643339	130203.2684228034	206170.2898275323	269121.36688755755	128019.046065601	191314.81353770784	116073.67592910043	61476.905388970605	178765.6972951249	98976.84172236618	177869.89105974682	71281.02191605893	123088.55351475654	255550.4750566342	121869.13942713791	113144.18151080745	75272.79530549837	145247.50454927963
133719.2416833617	147241.38956921708	193678.85511608722	147901.1798782165	92257.08044149447	67509.65241995268	110589.93205508686	97331.96960605281	117250.25336618023	115542.9695371599	73318.0968149792	83244.79720219917	169638.9334643339	130203.2684228034	206170.2898275323	269121.36688755755	128019.046065601	191314.81353770784	116073.67592910043	61476.905388970605	178765.6972951249	98976.84172236618	177869.89105974682	71281.02191605893	123088.55351475654	255550.4750566342	121869.13942713791	113144.18151080745	75272.79530549837	145247.50454927963
133719.2416833617	147241.38956921708	193678.85511608722	147901.1798782165	92257.08044149447	67509.65241995268	110589.93205508686	97331.96960605281	117250.25336618023	115542.9695371599	73318.0968149792	83244.79720219917	169638.9334643339	130203.2684228034	206170.2898275323	269121.36688755755	128019.046065601	191314.81353770784	116073.67592910043	61476.905388970605	178765.6972951249	98976.84172236618	177869.89105974682	71281.02191605893	123088.55351475654	255550.4750566342	121869.13942713791	113144.18151080745	75272.79530549837	144260.26336084944
133719.2416833617	147241.38956921708	193678.85511608722	147901.1798782165	92257.08044149447	67509.65241995268	110589.93205508686	97331.96960605281	117250.25336618023	115542.9695371599	73318.0968149792	83244.79720219917	169638.9334643339	130203.2684228034	206170.2898275323	269121.36688755755	128019.046065601	191314.81353770784	116073.67592910043	61476.905388970605	178765.6972951249	98976.84172236618	174046.5885469589	71281.02191605893	123088.55351475654	255550.4750566342	121869.13942713791	113144.18151080745	75272.79530549837	144260.26336084944
62614.30049829445	147241.38956921708	193678.85511608722	111780.40842266576	92257.08044149447	67509.65241995268	110589.93205508686	97331.96960605281	117250.25336618023	115542.9695371599	73318.0968149792	83244.79720219917	169638.9334643339	130203.2684228034	206170.2898275323	269121.36688755755	128019.046065601	191314.81353770784	116073.67592910043	61476.905388970605	178765.6972951249	98976.84172236618	168086.78873846575	71281.02191605893	94264.75295667096	255550.4750566342	121869.13942713791	113144.18151080745	75272.79530549837	144260.26336084944
62614.30049829445	147241.38956921708	167687.25916172174	111780.40842266576	92257.08044149447	67509.65241995268	100248.89117865259	97331.96960605281	117250.25336618023	115542.9695371599	73318.0968149792	83244.79720219917	169638.9334643339	130203.2684228034	206170.2898275323	269121.36688755755	128019.046065601	191314.81353770784	91012.73503134618	61476.905388970605	178765.6972951249	98976.84172236618	168086.78873846575	71281.02191605893	94264.75295667096	255550.4750566342	121869.13942713791	113144.18151080745	75272.79530549837	144260.26336084944
58465.63806071709	147241.38956921708	159779.6159547026	111780.40842266576	92257.08044149447	67509.65241995268	100248.89117865259	95921.15313655569	117250.25336618023	115542.9695371599	73318.0968149792	83244.79720219917	168055.53179170348	130203.2684228034	206170.2898275323	202673.98122633365	128019.046065601	191314.81353770784	91012.73503134618	61476.905388970605	167463.01951536498	98976.84172236618	168086.78873846575	71281.02191605893	94264.75295667096	255550.4750566342	121869.13942713791	113144.18151080745	75272.79530549837	144260.26336084944
58465.63806071709	147241.38956921708	159779.6159547026	111780.40842266576	92257.08044149447	67509.65241995268	100248.89117865259	95921.15313655569	117250.25336618023	115542.9695371599	73318.0968149792	83244.79720219917	168055.53179170348	130203.2684228034	206170.2898275323	202673.98122633365	128019.046065601	191314.81353770784	91012.73503134618	53984.52090174304	167463.01951536498	98976.84172236618	168086.78873846575	71281.02191605893	94264.75295667096	255550.4750566342	121869.13942713791	113144.18151080745	75272.79530549837	144260.26336084944
58465.63806071709	147241.38956921708	159779.6159547026	111780.40842266576	92257.08044149447	67509.65241995268	100248.89117865259	95921.15313655569	117250.25336618023	115542.9695371599	73318.0968149792	83244.79720219917	83924.5862169925	130203.2684228034	206170.2898275323	202673.98122633365	117555.66314246407	191314.81353770784	91012.73503134618	53984.52090174304	158730.4584505373	98976.84172236618	168086.78873846575	71281.02191605893	94264.75295667096	255550.4750566342	121869.13942713791	113144.18151080745	75272.79530549837	144260.26336084944
58465.63806071709	147241.38956921708	159779.6159547026	111780.40842266576	92257.08044149447	67509.65241995268	100248.89117865259	95921.15313655569	117250.25336618023	115542.9695371599	73318.0968149792	83244.79720219917	83924.5862169925	130203.2684228034	206170.2898275323	202673.98122633365	117555.66314246407	191314.81353770784	91012.73503134618	53984.52090174304	158730.4584505373	98976.84172236618	162002.98573845302	71281.02191605893	94264.75295667096	255550.4750566342	121869.13942713791	113144.18151080745	75272.79530549837	144260.26336084944
58465.63806071709	147241.38956921708	159779.6159547026	111780.40842266576	92257.08044149447	67509.65241995268	100248.89117865259	95921.15313655569	117250.25336618023	115542.9695371599	73318.0968149792	83244.79720219917	83924.5862169925	130203.2684228034	206170.2898275323	202673.98122633365	117555.66314246407	191314.81353770784	91012.73503134618	53984.52090174304	158730.4584505373	98976.84172236618	162002.98573845302	71281.02191605893	94264.75295667096	255550.4750566342	121869.13942713791	113144.18151080745	75272.79530549837	144260.26336084944
58465.63806071709	147241.38956921708	159779.6159547026	111780.40842266576	92257.08044149447	67509.65241995268	100248.89117865259	95921.15313655569	117250.25336618023	115542.9695371599	73318.0968149792	83244.79720219917	83924.5862169925	130203.2684228034	206170.2898275323	202673.98122633365	117555.66314246407	191314.81353770784	91012.73503134618	53984.52090174304	158730.4584505373	98976.84172236618	162002.98573845302	71281.02191605893	94264.75295667096	255550.4750566342	121869.13942713791	113144.18151080745	75272.79530549837	144260.26336084944
58465.63806071709	147241.38956921708	159779.6159547026	111780.40842266576	92257.08044149447	67509.65241995268	100248.89117865259	95921.15313655569	117250.25336618023	115542.9695371599	73318.0968149792	83244.79720219917	83924.5862169925	130203.2684228034	206170.2898275323	202673.98122633365	117555.66314246407	191314.81353770784	91012.73503134618	53984.52090174304	158730.4584505373	98976.84172236618	162002.98573845302	71281.02191605893	94264.75295667096	255550.4750566342	121869.13942713791	113144.18151080745	75272.79530549837	144260.26336084944
58465.63806071709	147241.38956921708	159779.6159547026	111780.40842266576	92257.08044149447	67509.65241995268	100248.89117865259	95921.15313655569	117250.25336618023	115542.9695371599	73318.0968149792	83244.79720219917	83924.5862169925	130203.2684228034	206170.2898275323	196794.22323355242	117555.66314246407	191314.81353770784	91012.73503134618	53984.52090174304	158730.4584505373	98976.84172236618	162002.98573845302	71281.02191605893	94264.75295667096	255550.4750566342	121869.13942713791	113144.18151080745	75272.79530549837	144260.26336084944
58465.63806071709	147241.38956921708	159779.6159547026	111780.40842266576	92257.08044149447	67509.65241995268	100248.89117865259	95921.15313655569	117250.25336618023	115542.9695371599	73318.0968149792	83244.79720219917	83924.5862169925	130203.2684228034	206170.2898275323	196794.22323355242	117555.66314246407	191314.81353770784	91012.73503134618	53984.52090174304	158730.4584505373	98976.84172236618	162002.98573845302	71281.02191605893	94264.75295667096	255550.4750566342	121869.13942713791	113144.18151080745	75272.79530549837	144260.26336084944
58465.63806071709	147241.38956921708	159779.6159547026	111780.40842266576	92257.08044149447	67509.65241995268	100248.89117865259	95921.15313655569	117250.25336618023	115542.9695371599	73318.0968149792	83244.79720219917	83924.5862169925	130203.2684228034	206170.2898275323	192902.56658515005	117555.66314246407	191314.81353770784	91012.73503134618	53984.52090174304	158730.4584505373	98976.84172236618	162002.98573845302	71281.02191605893	94264.75295667096	255550.4750566342	121869.13942713791	113144.18151080745	75272.79530549837	144260.26336084944
58465.63806071709	147241.38956921708	159779.6159547026	111780.40842266576	92257.08044149447	67509.65241995268	100248.89117865259	95921.15313655569	117250.25336618023	115542.9695371599	73318.0968149792	83244.79720219917	83924.5862169925	130203.2684228034	206170.2898275323	192902.56658515005	117555.66314246407	191314.81353770784	91012.73503134618	53984.52090174304	158730.4584505373	98976.84172236618	162002.98573845302	71281.02191605893	94264.75295667096	225934.9826037045	121869.13942713791	113144.18151080745	75272.79530549837	128967.19618156235
58465.63806071709	147241.38956921708	159779.6159547026	111780.40842266576	92257.08044149447	67509.65241995268	100248.89117865259	95921.15313655569	117250.25336618023	115542.9695371599	73318.0968149792	77684.07764628189	83924.5862169925	130203.2684228034	206170.2898275323	192902.56658515005	117555.66314246407	191314.81353770784	91012.73503134618	53984.52090174304	158730.4584505373	98976.84172236618	162002.98573845302	71281.02191605893	94264.75295667096	225934.9826037045	121869.13942713791	113144.18151080745	75272.79530549837	128967.19618156235
58465.63806071709	147241.38956921708	159779.6159547026	111780.40842266576	92257.08044149447	67509.65241995268	100248.89117865259	95921.15313655569	117250.25336618023	115542.9695371599	73318.0968149792	77684.07764628189	83924.5862169925	130203.2684228034	206170.2898275323	189698.6311451696	117555.66314246407	191314.81353770784	91012.73503134618	53984.52090174304	158730.4584505373	98976.84172236618	162002.98573845302	71281.02191605893	94264.75295667096	225934.9826037045	121869.13942713791	113144.18151080745	75272.79530549837	102861.79033578746
58465.63806071709	147241.38956921708	159779.6159547026	111780.40842266576	92257.08044149447	67509.65241995268	100248.89117865259	95921.15313655569	117250.25336618023	115542.9695371599	73318.0968149792	77684.07764628189	83924.5862169925	130203.2684228034	206170.2898275323	189698.6311451696	117555.66314246407	191314.81353770784	91012.73503134618	53984.52090174304	158730.4584505373	98976.84172236618	162002.98573845302	71281.02191605893	94264.75295667096	225934.9826037045	121869.13942713791	113144.18151080745	75272.79530549837	102861.79033578746
58465.63806071709	147241.38956921708	121862.3402091755	111780.40842266576	92257.08044149447	67509.65241995268	100248.89117865259	95921.15313655569	117250.25336618023	115542.9695371599	73318.0968149792	77684.07764628189	83924.5862169925	130203.2684228034	206170.2898275323	189698.6311451696	117555.66314246407	191314.81353770784	91012.73503134618	53984.52090174304	129787.67748465046	98976.84172236618	162002.98573845302	71281.02191605893	94264.75295667096	225934.9826037045	121869.13942713791	113144.18151080745	75272.79530549837	102861.79033578746
58465.63806071709	147241.38956921708	121862.3402091755	111780.40842266576	92257.08044149447	67509.65241995268	100248.89117865259	95921.15313655569	117250.25336618023	115542.9695371599	73318.0968149792	77684.07764628189	83924.5862169925	130203.2684228034	206170.2898275323	189698.6311451696	117555.66314246407	191314.81353770784	91012.73503134618	53984.52090174304	129787.67748465046	98976.84172236618	162002.98573845302	71281.02191605893	94264.75295667096	225934.9826037045	121869.13942713791	113144.18151080745	75272.79530549837	102861.79033578746
58465.63806071709	147241.38956921708	119914.32679093504	111780.40842266576	92257.08044149447	67509.65241995268	100248.89117865259	95921.15313655569	117250.25336618023	113460.21898943224	73318.0968149792	77684.07764628189	83924.5862169925	130203.2684228034	206170.2898275323	189698.6311451696	117555.66314246407	191314.81353770784	91012.73503134618	53984.52090174304	129787.67748465046	98976.84172236618	162002.98573845302	71281.02191605893	94264.75295667096	225934.9826037045	121869.13942713791	113144.18151080745	75272.79530549837	102861.79033578746
58465.63806071709	147241.38956921708	119914.32679093504	111780.40842266576	92257.08044149447	67509.65241995268	100248.89117865259	95921.15313655569	117250.25336618023	113460.21898943224	73318.0968149792	77684.07764628189	83924.5862169925	123092.93581886121	206170.2898275323	189698.6311451696	117555.66314246407	191314.81353770784	91012.73503134618	53984.52090174304	129787.67748465046	98976.84172236618	162002.98573845302	71281.02191605893	94264.75295667096	225934.9826037045	121869.13942713791	113144.18151080745	75272.79530549837	102861.79033578746
58465.63806071709	147241.38956921708	119914.32679093504	111780.40842266576	92257.08044149447	67509.65241995268	100248.89117865259	95921.15313655569	117250.25336618023	113460.21898943224	73318.0968149792	76475.95256811549	83924.5862169925	123092.93581886121	206170.2898275323	189698.6311451696	113686.12164702963	191314.81353770784	91012.73503134618	53984.52090174304	129787.67748465046	59002.20371570636	162002.98573845302	71281.02191605893	94264.75295667096	225934.9826037045	121869.13942713791	113144.18151080745	75272.79530549837	102861.79033578746
58465.63806071709	147241.38956921708	119914.32679093504	111780.40842266576	92257.08044149447	67509.65241995268	100248.89117865259	95921.15313655569	117250.25336618023	113460.21898943224	73318.0968149792	69861.58483060417	83924.5862169925	123092.93581886121	206170.2898275323	189698.6311451696	113686.12164702963	190124.93745747744	91012.73503134618	53984.52090174304	129787.67748465046	59002.20371570636	162002.98573845302	71281.02191605893	94264.75295667096	225934.9826037045	121869.13942713791	113144.18151080745	75272.79530549837	102861.79033578746
58465.63806071709	147241.38956921708	119914.32679093504	111780.40842266576	92257.08044149447	67509.65241995268	100248.89117865259	95921.15313655569	117250.25336618023	98103.88754336852	73318.0968149792	69861.58483060417	83924.5862169925	123092.93581886121	206170.2898275323	189698.6311451696	113686.12164702963	190124.93745747744	91012.73503134618	53984.52090174304	129787.67748465046	59002.20371570636	162002.98573845302	71281.02191605893	94264.75295667096	225934.9826037045	121869.13942713791	113144.18151080745	75272.79530549837	102861.79033578746
58465.63806071709	121826.27042608352	119914.32679093504	111780.40842266576	92257.08044149447	67509.65241995268	100248.89117865259	95921.15313655569	117250.25336618023	98103.88754336852	73318.0968149792	69861.58483060417	83924.5862169925	123092.93581886121	206170.2898275323	189698.6311451696	113686.12164702963	190124.93745747744	91012.73503134618	53984.52090174304	129787.67748465046	59002.20371570636	136271.43946376492	71281.02191605893	94264.75295667096	225934.9826037045	121869.13942713791	113144.18151080745	75272.79530549837	102861.79033578746
58465.63806071709	121826.27042608352	119914.32679093504	111780.40842266576	92257.08044149447	67509.65241995268	100248.89117865259	95921.15313655569	117250.25336618023	98103.88754336852	73318.0968149792	69861.58483060417	83924.5862169925	123092.93581886121	206170.2898275323	189698.6311451696	113686.12164702963	190124.93745747744	91012.73503134618	53984.52090174304	129787.67748465046	59002.20371570636	136271.43946376492	71281.02191605893	94264.75295667096	225934.9826037045	121869.13942713791	113144.18151080745	75272.79530549837	102861.79033578746
58465.63806071709	121826.27042608352	119914.32679093504	111780.40842266576	92257.08044149447	67509.65241995268	100248.89117865259	95921.15313655569	117250.25336618023	98103.88754336852	73318.0968149792	69861.58483060417	83924.5862169925	123092.93581886121	206170.2898275323	143512.46590985675	113686.12164702963	190124.93745747744	91012.73503134618	53984.52090174304	129787.67748465046	59002.20371570636	136271.43946376492	71281.02191605893	72581.01147946731	225934.9826037045	121869.13942713791	113144.18151080745	75272.79530549837	102861.79033578746
58465.63806071709	111946.31644945344	119914.32679093504	111780.40842266576	92257.08044149447	67509.65241995268	100248.89117865259	95921.15313655569	117250.25336618023	98103.88754336852	73318.0968149792	69861.58483060417	83924.5862169925	123092.93581886121	206170.2898275323	143512.46590985675	113686.12164702963	190124.93745747744	91012.73503134618	53984.52090174304	129327.61645606444	59002.20371570636	136271.43946376492	71281.02191605893	72581.01147946731	225934.9826037045	121869.13942713791	113144.18151080745	75272.79530549837	102861.79033578746
57972.554742166074	111946.31644945344	119914.32679093504	111780.40842266576	92257.08044149447	67509.65241995268	100248.89117865259	95921.15313655569	117250.25336618023	98103.88754336852	73318.0968149792	69861.58483060417	83924.5862169925	123092.93581886121	206170.2898275323	143512.46590985675	113686.12164702963	190124.93745747744	91012.73503134618	53984.52090174304	129327.61645606444	59002.20371570636	136271.43946376492	71281.02191605893	72581.01147946731	225934.9826037045	121869.13942713791	113144.18151080745	75272.79530549837	102861.79033578746
57972.554742166074	111946.31644945344	119914.32679093504	111780.40842266576	92257.08044149447	67509.65241995268	100248.89117865259	95921.15313655569	111089.96653279683	98103.88754336852	73318.0968149792	69861.58483060417	83924.5862169925	123092.93581886121	206170.2898275323	143512.46590985675	113686.12164702963	190124.93745747744	91012.73503134618	53984.52090174304	129327.61645606444	59002.20371570636	136271.43946376492	71281.02191605893	72581.01147946731	225934.9826037045	121869.13942713791	113144.18151080745	75272.79530549837	102861.79033578746
45119.293463346396	111946.31644945344	119914.32679093504	111780.40842266576	92257.08044149447	67509.65241995268	100248.89117865259	95921.15313655569	111089.96653279683	98103.88754336852	73318.0968149792	69861.58483060417	83924.5862169925	123092.93581886121	206170.2898275323	143512.46590985675	113686.12164702963	190124.93745747744	91012.73503134618	53984.52090174304	129327.61645606444	59002.20371570636	136271.43946376492	71281.02191605893	72581.01147946731	225934.9826037045	121869.13942713791	113144.18151080745	75272.79530549837	102861.79033578746
45119.293463346396	111946.31644945344	119914.32679093504	111780.40842266576	92257.08044149447	67509.65241995268	100248.89117865259	95921.15313655569	111089.96653279683	98103.88754336852	73318.0968149792	69861.58483060417	83924.5862169925	123092.93581886121	206170.2898275323	143512.46590985675	113686.12164702963	190124.93745747744	91012.73503134618	53984.52090174304	129327.61645606444	59002.20371570636	136271.43946376492	71281.02191605893	72581.01147946731	225934.9826037045	121869.13942713791	78103.76071421812	75272.79530549837	89551.17944213556
45119.293463346396	111946.31644945344	119914.32679093504	111780.40842266576	92257.08044149447	67509.65241995268	100248.89117865259	95921.15313655569	111089.96653279683	98103.88754336852	73318.0968149792	69861.58483060417	83924.5862169925	123092.93581886121	206170.2898275323	143512.46590985675	113686.12164702963	190124.93745747744	91012.73503134618	53984.52090174304	129327.61645606444	59002.20371570636	136271.43946376492	71281.02191605893	72581.01147946731	225934.9826037045	121869.13942713791	78103.76071421812	75272.79530549837	89551.17944213556
45119.293463346396	111946.31644945344	119914.32679093504	111780.40842266576	92257.08044149447	67509.65241995268	100248.89117865259	95921.15313655569	111089.96653279683	98103.88754336852	73318.0968149792	69861.58483060417	83924.5862169925	123092.93581886121	206170.2898275323	143512.46590985675	113686.12164702963	190124.93745747744	91012.73503134618	53984.52090174304	129327.61645606444	59002.20371570636	136271.43946376492	71281.02191605893	72581.01147946731	200773.21501267803	121869.13942713791	78103.76071421812	75272.79530549837	89551.17944213556
45119.293463346396	111946.31644945344	119914.32679093504	111780.40842266576	92257.08044149447	67509.65241995268	100248.89117865259	95921.15313655569	111089.96653279683	98103.88754336852	73318.0968149792	69861.58483060417	83924.5862169925	123092.93581886121	206170.2898275323	137820.82799126743	113686.12164702963	190124.93745747744	91012.73503134618	53984.52090174304	129327.61645606444	59002.20371570636	136271.43946376492	71281.02191605893	72581.01147946731	200773.21501267803	121869.13942713791	78103.76071421812	75272.79530549837	89551.17944213556
45119.293463346396	111946.31644945344	119914.32679093504	111780.40842266576	92257.08044149447	67509.65241995268	100248.89117865259	95921.15313655569	111089.96653279683	98103.88754336852	73318.0968149792	69861.58483060417	83924.5862169925	123092.93581886121	206170.2898275323	137820.82799126743	113686.12164702963	190124.93745747744	91012.73503134618	53984.52090174304	129327.61645606444	59002.20371570636	136271.43946376492	71281.02191605893	72581.01147946731	200773.21501267803	121869.13942713791	78103.76071421812	75272.79530549837	89551.17944213556
45119.293463346396	111946.31644945344	119914.32679093504	111780.40842266576	92257.08044149447	67509.65241995268	100248.89117865259	95921.15313655569	111089.96653279683	98103.88754336852	73318.0968149792	69861.58483060417	83924.5862169925	123092.93581886121	206170.2898275323	137820.82799126743	113686.12164702963	190124.93745747744	91012.73503134618	53984.52090174304	129327.61645606444	59002.20371570636	136271.43946376492	71281.02191605893	72581.01147946731	200773.21501267803	121869.13942713791	78103.76071421812	75272.79530549837	89551.17944213556
45119.293463346396	111946.31644945344	119914.32679093504	111780.40842266576	92257.08044149447	67509.65241995268	100248.89117865259	95921.15313655569	111089.96653279683	98103.88754336852	73318.0968149792	69861.58483060417	83924.5862169925	123092.93581886121	206170.2898275323	137820.82799126743	113686.12164702963	190124.93745747744	91012.73503134618	53984.52090174304	129327.61645606444	59002.20371570636	136271.43946376492	71281.02191605893	72581.01147946731	200773.21501267803	121869.13942713791	78103.76071421812	75272.79530549837	89551.17944213556
45119.293463346396	111946.31644945344	119914.32679093504	111780.40842266576	92257.08044149447	67509.65241995268	100248.89117865259	95921.15313655569	111089.96653279683	98103.88754336852	73318.0968149792	69861.58483060417	83924.5862169925	123092.93581886121	206170.2898275323	137820.82799126743	113686.12164702963	190124.93745747744	91012.73503134618	53984.52090174304	129327.61645606444	59002.20371570636	136271.43946376492	71281.02191605893	72581.01147946731	200773.21501267803	121869.13942713791	78103.76071421812	75272.79530549837	89551.17944213556
45119.293463346396	111946.31644945344	119914.32679093504	111780.40842266576	92257.08044149447	67509.65241995268	100248.89117865259	95921.15313655569	111089.96653279683	98103.88754336852	73318.0968149792	69861.58483060417	83924.5862169925	123092.93581886121	206170.2898275323	137820.82799126743	113686.12164702963	177344.40041241125	60494.28746102158	53984.52090174304	129327.61645606444	59002.20371570636	136271.43946376492	71281.02191605893	72581.01147946731	200773.21501267803	121869.13942713791	78103.76071421812	75272.79530549837	89551.17944213556
45119.293463346396	109350.75142431239	119914.32679093504	111780.40842266576	92257.08044149447	67509.65241995268	100248.89117865259	95921.15313655569	111089.96653279683	98103.88754336852	73318.0968149792	69861.58483060417	83924.5862169925	123092.93581886121	179290.72953518937	137820.82799126743	113686.12164702963	177344.40041241125	60494.28746102158	53984.52090174304	129327.61645606444	59002.20371570636	136271.43946376492	71281.02191605893	72581.01147946731	200773.21501267803	121869.13942713791	78103.76071421812	75272.79530549837	89551.17944213556
45119.293463346396	109350.75142431239	119914.32679093504	111780.40842266576	92257.08044149447	67509.65241995268	100248.89117865259	95628.628678679	111089.96653279683	98103.88754336852	73318.0968149792	69861.58483060417	83924.5862169925	123092.93581886121	138209.88959258446	137820.82799126743	113686.12164702963	177344.40041241125	58661.33830952612	53984.52090174304	129327.61645606444	59002.20371570636	136271.43946376492	71281.02191605893	72581.01147946731	200773.21501267803	121869.13942713791	78103.76071421812	75272.79530549837	89551.17944213556
45119.293463346396	109350.75142431239	119914.32679093504	111780.40842266576	92257.08044149447	67509.65241995268	100248.89117865259	95628.628678679	111089.96653279683	98103.88754336852	73318.0968149792	69861.58483060417	83924.5862169925	123092.93581886121	138209.88959258446	137820.82799126743	106188.22051167105	177344.40041241125	58661.33830952612	53984.52090174304	129327.61645606444	59002.20371570636	136271.43946376492	53688.16736060592	72581.01147946731	200773.21501267803	121869.13942713791	78103.76071421812	75272.79530549837	89551.17944213556
45119.293463346396	109350.75142431239	119914.32679093504	111780.40842266576	92257.08044149447	67509.65241995268	100248.89117865259	95628.628678679	111089.96653279683	95304.77972918132	73318.0968149792	69861.58483060417	83924.5862169925	123092.93581886121	138209.88959258446	137820.82799126743	106188.22051167105	177344.40041241125	58661.33830952612	53984.52090174304	129327.61645606444	59002.20371570636	136271.43946376492	53688.16736060592	72581.01147946731	200773.21501267803	121869.13942713791	78103.76071421812	75272.79530549837	89551.17944213556
45119.293463346396	109350.75142431239	102349.63293868586	111780.40842266576	92257.08044149447	67509.65241995268	100248.89117865259	95628.628678679	111089.96653279683	95304.77972918132	71406.69585209405	69861.58483060417	83924.5862169925	123092.93581886121	138209.88959258446	137820.82799126743	106188.22051167105	177344.40041241125	58661.33830952612	53984.52090174304	129327.61645606444	59002.20371570636	136271.43946376492	53688.16736060592	65500.954103179356	200773.21501267803	121869.13942713791	78103.76071421812	75272.79530549837	78450.88729937993
45119.293463346396	109350.75142431239	102349.63293868586	111780.40842266576	92257.08044149447	67509.65241995268	100248.89117865259	95628.628678679	111089.96653279683	95304.77972918132	71406.69585209405	69861.58483060417	83924.5862169925	123092.93581886121	138209.88959258446	137820.82799126743	106188.22051167105	177344.40041241125	58661.33830952612	53984.52090174304	129327.61645606444	59002.20371570636	136271.43946376492	53688.16736060592	65500.954103179356	200773.21501267803	121869.13942713791	78103.76071421812	75272.79530549837	78450.88729937993
45119.293463346396	109350.75142431239	102349.63293868586	111780.40842266576	92257.08044149447	67509.65241995268	100248.89117865259	95628.628678679	111089.96653279683	95304.77972918132	71406.69585209405	69861.58483060417	83924.5862169925	123092.93581886121	138209.88959258446	114178.35680995228	106188.22051167105	110487.69743738747	58661.33830952612	53984.52090174304	129327.61645606444	59002.20371570636	129721.7723281192	53688.16736060592	65500.954103179356	200773.21501267803	78086.48132379205	78103.76071421812	75272.79530549837	78450.88729937993
45119.293463346396	109350.75142431239	102349.63293868586	111780.40842266576	92257.08044149447	67509.65241995268	100248.89117865259	95628.628678679	111089.96653279683	95304.77972918132	71406.69585209405	69861.58483060417	83924.5862169925	123092.93581886121	138209.88959258446	114178.35680995228	106188.22051167105	110487.69743738747	58661.33830952612	53984.52090174304	129327.61645606444	59002.20371570636	129721.7723281192	53688.16736060592	65500.954103179356	200773.21501267803	78086.48132379205	78103.76071421812	75272.79530549837	78450.88729937993
45119.293463346396	109350.75142431239	102349.63293868586	111780.40842266576	92257.08044149447	67509.65241995268	100248.89117865259	95628.628678679	111089.96653279683	95304.77972918132	71406.69585209405	69861.58483060417	83924.5862169925	123092.93581886121	138209.88959258446	114178.35680995228	106188.22051167105	110487.69743738747	58661.33830952612	53984.52090174304	129327.61645606444	59002.20371570636	110685.33062433187	53688.16736060592	65500.954103179356	200773.21501267803	78086.48132379205	78103.76071421812	75272.79530549837	78450.88729937993
45119.293463346396	109350.75142431239	102349.63293868586	111780.40842266576	92257.08044149447	67509.65241995268	100248.89117865259	95628.628678679	111089.96653279683	95304.77972918132	71406.69585209405	69861.58483060417	83924.5862169925	123092.93581886121	138209.88959258446	114178.35680995228	106188.22051167105	110487.69743738747	58661.33830952612	53984.52090174304	129327.61645606444	59002.20371570636	110685.33062433187	53688.16736060592	65500.954103179356	200773.21501267803	78086.48132379205	78103.76071421812	75272.79530549837	78450.88729937993
45119.293463346396	109350.75142431239	102349.63293868586	111780.40842266576	92257.08044149447	67509.65241995268	100248.89117865259	95628.628678679	111089.96653279683	95304.77972918132	71406.69585209405	69861.58483060417	83924.5862169925	123092.93581886121	138209.88959258446	114178.35680995228	106188.22051167105	110487.69743738747	58661.33830952612	53984.52090174304	129327.61645606444	59002.20371570636	110685.33062433187	53688.16736060592	65500.954103179356	200773.21501267803	78086.48132379205	78103.76071421812	75272.79530549837	78450.88729937993
45119.293463346396	109350.75142431239	102349.63293868586	111780.40842266576	92257.08044149447	67509.65241995268	100248.89117865259	95628.628678679	111089.96653279683	95304.77972918132	71406.69585209405	69861.58483060417	83924.5862169925	123092.93581886121	138209.88959258446	114178.35680995228	106188.22051167105	110487.69743738747	58661.33830952612	53984.52090174304	113997.14538697037	59002.20371570636	110685.33062433187	53688.16736060592	65500.954103179356	200773.21501267803	78086.48132379205	78103.76071421812	75272.79530549837	78450.88729937993
45119.293463346396	109350.75142431239	102349.63293868586	111780.40842266576	92257.08044149447	67509.65241995268	100248.89117865259	95628.628678679	82548.59961264496	95304.77972918132	71406.69585209405	69861.58483060417	83924.5862169925	123092.93581886121	138209.88959258446	114178.35680995228	106188.22051167105	110487.69743738747	58661.33830952612	53984.52090174304	113997.14538697037	59002.20371570636	110685.33062433187	41326.10020080714	65500.954103179356	200773.21501267803	78086.48132379205	78103.76071421812	75272.79530549837	78450.88729937993
45119.293463346396	109350.75142431239	102349.63293868586	111780.40842266576	92257.08044149447	67509.65241995268	100248.89117865259	95628.628678679	82548.59961264496	95304.77972918132	71406.69585209405	69861.58483060417	83924.5862169925	123092.93581886121	138209.88959258446	114178.35680995228	106188.22051167105	110487.69743738747	58661.33830952612	53984.52090174304	113997.14538697037	59002.20371570636	110685.33062433187	41326.10020080714	65500.954103179356	200773.21501267803	78086.48132379205	78103.76071421812	75272.79530549837	78450.88729937993
45119.293463346396	109350.75142431239	102349.63293868586	111780.40842266576	92257.08044149447	67509.65241995268	100248.89117865259	95628.628678679	82548.59961264496	95304.77972918132	71406.69585209405	69861.58483060417	83924.5862169925	123092.93581886121	138209.88959258446	98455.07620361184	106188.22051167105	110487.69743738747	58661.33830952612	53984.52090174304	113997.14538697037	59002.20371570636	110685.33062433187	41326.10020080714	65500.954103179356	200773.21501267803	78086.48132379205	78103.76071421812	75272.79530549837	78450.88729937993
45119.293463346396	109350.75142431239	102349.63293868586	111780.40842266576	92257.08044149447	67509.65241995268	100248.89117865259	95628.628678679	82548.59961264496	82701.01867262261	71406.69585209405	69861.58483060417	83924.5862169925	123092.93581886121	138209.88959258446	98455.07620361184	95901.47963798798	110487.69743738747	58661.33830952612	53984.52090174304	113997.14538697037	59002.20371570636	110685.33062433187	41326.10020080714	65500.954103179356	200773.21501267803	78086.48132379205	73127.67162477055	75272.79530549837	78450.88729937993
45119.293463346396	109350.75142431239	102349.63293868586	111780.40842266576	92257.08044149447	67509.65241995268	100248.89117865259	95628.628678679	82548.59961264496	82701.01867262261	71406.69585209405	69861.58483060417	83924.5862169925	123092.93581886121	138209.88959258446	98455.07620361184	95901.47963798798	110487.69743738747	58661.33830952612	53984.52090174304	113997.14538697037	59002.20371570636	101916.2371843905	41326.10020080714	65500.954103179356	200773.21501267803	78086.48132379205	73127.67162477055	75272.79530549837	78450.88729937993
45119.293463346396	109350.75142431239	102349.63293868586	111780.40842266576	92257.08044149447	67509.65241995268	100248.89117865259	95628.628678679	82548.59961264496	82701.01867262261	71406.69585209405	69861.58483060417	83924.5862169925	123092.93581886121	138209.88959258446	98455.07620361184	95901.47963798798	110487.69743738747	58661.33830952612	53984.52090174304	113997.14538697037	59002.20371570636	101916.2371843905	41151.837898951264	65500.954103179356	200773.21501267803	78086.48132379205	73127.67162477055	75272.79530549837	78450.88729937993
45119.293463346396	109350.75142431239	102349.63293868586	111780.40842266576	92257.08044149447	67509.65241995268	100248.89117865259	95628.628678679	82548.59961264496	82701.01867262261	71406.69585209405	69861.58483060417	83924.5862169925	123092.93581886121	138209.88959258446	98455.07620361184	95901.47963798798	110487.69743738747	58661.33830952612	53984.52090174304	113997.14538697037	59002.20371570636	101916.2371843905	41151.837898951264	65500.954103179356	200773.21501267803	78086.48132379205	73127.67162477055	75272.79530549837	78450.88729937993
45119.293463346396	109350.75142431239	102349.63293868586	111780.40842266576	92257.08044149447	67509.65241995268	100248.89117865259	95628.628678679	82548.59961264496	82701.01867262261	71406.69585209405	69861.58483060417	83924.5862169925	123092.93581886121	138209.88959258446	98455.07620361184	95901.47963798798	110487.69743738747	58661.33830952612	53984.52090174304	113997.14538697037	59002.20371570636	101916.2371843905	41151.837898951264	65500.954103179356	200773.21501267803	78086.48132379205	73127.67162477055	75272.79530549837	78450.88729937993
45119.293463346396	109350.75142431239	102349.63293868586	111780.40842266576	92257.08044149447	67509.65241995268	100248.89117865259	95628.628678679	82548.59961264496	82701.01867262261	68613.92568618641	69861.58483060417	83924.5862169925	123092.93581886121	138209.88959258446	98455.07620361184	95901.47963798798	110487.69743738747	58661.33830952612	53984.52090174304	113997.14538697037	59002.20371570636	101916.2371843905	41151.837898951264	65500.954103179356	200773.21501267803	78086.48132379205	73127.67162477055	75272.79530549837	78450.88729937993
45119.293463346396	109350.75142431239	102349.63293868586	111780.40842266576	92257.08044149447	67509.65241995268	100248.89117865259	95628.628678679	82548.59961264496	82701.01867262261	68613.92568618641	69861.58483060417	83924.5862169925	123092.93581886121	138209.88959258446	98455.07620361184	95901.47963798798	110487.69743738747	58661.33830952612	48350.701867324264	67787.33509477777	59002.20371570636	101916.2371843905	41151.837898951264	65500.954103179356	200773.21501267803	78086.48132379205	73127.67162477055	75272.79530549837	78450.88729937993
45119.293463346396	78721.58315615781	102349.63293868586	111780.40842266576	92257.08044149447	67509.65241995268	100248.89117865259	95628.628678679	82548.59961264496	82701.01867262261	68613.92568618641	69861.58483060417	83924.5862169925	123092.93581886121	138209.88959258446	98455.07620361184	95901.47963798798	110487.69743738747	48794.942799238444	48350.701867324264	67787.33509477777	59002.20371570636	101916.2371843905	41151.837898951264	65500.954103179356	161091.44360911276	78086.48132379205	73127.67162477055	75272.79530549837	78450.88729937993
45119.293463346396	78721.58315615781	102349.63293868586	111780.40842266576	92257.08044149447	67509.65241995268	100248.89117865259	95628.628678679	82548.59961264496	82701.01867262261	68613.92568618641	69861.58483060417	83924.5862169925	123092.93581886121	138209.88959258446	98455.07620361184	95901.47963798798	110487.69743738747	48794.942799238444	48350.701867324264	62568.46664798934	59002.20371570636	101916.2371843905	41151.837898951264	65500.954103179356	161091.44360911276	78086.48132379205	73127.67162477055	64447.386974966284	78450.88729937993
45119.293463346396	78721.58315615781	102349.63293868586	111780.40842266576	92257.08044149447	67509.65241995268	100248.89117865259	95628.628678679	82548.59961264496	82701.01867262261	68613.92568618641	69861.58483060417	83779.25303803766	123092.93581886121	138209.88959258446	98455.07620361184	95901.47963798798	110487.69743738747	48794.942799238444	48350.701867324264	62568.46664798934	59002.20371570636	101916.2371843905	41151.837898951264	65500.954103179356	161091.44360911276	78086.48132379205	73127.67162477055	64447.386974966284	78450.88729937993
45119.293463346396	78721.58315615781	102349.63293868586	111780.40842266576	92257.08044149447	67509.65241995268	100248.89117865259	95628.628678679	82548.59961264496	75844.6535549986	68613.92568618641	69861.58483060417	83779.25303803766	123092.93581886121	138209.88959258446	98455.07620361184	95901.47963798798	110487.69743738747	48794.942799238444	48350.701867324264	62568.46664798934	59002.20371570636	101916.2371843905	41151.837898951264	65500.954103179356	161091.44360911276	78086.48132379205	73127.67162477055	64447.386974966284	78450.88729937993
45119.293463346396	78721.58315615781	102349.63293868586	111780.40842266576	92257.08044149447	67509.65241995268	100248.89117865259	95628.628678679	82548.59961264496	75844.6535549986	68613.92568618641	69861.58483060417	83779.25303803766	123092.93581886121	130951.98136537292	98455.07620361184	95901.47963798798	110487.69743738747	48794.942799238444	48350.701867324264	62568.46664798934	59002.20371570636	101916.2371843905	41151.837898951264	65500.954103179356	161091.44360911276	78086.48132379205	73127.67162477055	64447.386974966284	78450.88729937993
45119.293463346396	78721.58315615781	81789.42467112649	111780.40842266576	92257.08044149447	67509.65241995268	100248.89117865259	95628.628678679	82548.59961264496	75844.6535549986	68613.92568618641	69861.58483060417	83779.25303803766	123092.93581886121	130951.98136537292	98455.07620361184	83939.74611432535	110487.69743738747	48794.942799238444	48350.701867324264	62568.46664798934	59002.20371570636	88035.45899692671	41151.837898951264	65500.954103179356	157624.35824224818	78086.48132379205	73127.67162477055	64447.386974966284	78450.88729937993
45119.293463346396	78721.58315615781	81789.42467112649	111780.40842266576	92257.08044149447	67509.65241995268	100248.89117865259	95628.628678679	82548.59961264496	75844.6535549986	68613.92568618641	69861.58483060417	83779.25303803766	123092.93581886121	130951.98136537292	98455.07620361184	83939.74611432535	110487.69743738747	48794.942799238444	48350.701867324264	62568.46664798934	59002.20371570636	88035.45899692671	41151.837898951264	65500.954103179356	157624.35824224818	78086.48132379205	73127.67162477055	64447.386974966284	78450.88729937993
45119.293463346396	78721.58315615781	81789.42467112649	111780.40842266576	92257.08044149447	67509.65241995268	100248.89117865259	95628.628678679	82548.59961264496	75844.6535549986	68613.92568618641	69861.58483060417	83779.25303803766	123092.93581886121	130951.98136537292	98455.07620361184	83939.74611432535	110487.69743738747	48794.942799238444	48350.701867324264	62568.46664798934	59002.20371570636	88035.45899692671	41151.837898951264	65500.954103179356	126471.16544848	78086.48132379205	73127.67162477055	64447.386974966284	78450.88729937993
45119.293463346396	78721.58315615781	81789.42467112649	111780.40842266576	92257.08044149447	67509.65241995268	100248.89117865259	95628.628678679	82548.59961264496	75844.6535549986	68613.92568618641	69861.58483060417	83779.25303803766	123092.93581886121	130951.98136537292	98455.07620361184	83939.74611432535	110487.69743738747	48794.942799238444	48350.701867324264	62568.46664798934	59002.20371570636	88035.45899692671	41151.837898951264	65500.954103179356	126471.16544848	78086.48132379205	73127.67162477055	64447.386974966284	78450.88729937993
45119.293463346396	70059.17062117938	81789.42467112649	111780.40842266576	92257.08044149447	67509.65241995268	100248.89117865259	95628.628678679	82548.59961264496	75844.6535549986	68613.92568618641	69861.58483060417	83779.25303803766	123092.93581886121	130951.98136537292	98455.07620361184	83939.74611432535	110487.69743738747	48794.942799238444	48350.701867324264	62568.46664798934	59002.20371570636	88035.45899692671	41151.837898951264	65500.954103179356	126471.16544848	76009.7519441518	73127.67162477055	64447.386974966284	78450.88729937993
45119.293463346396	70059.17062117938	81789.42467112649	111780.40842266576	92257.08044149447	51536.23499244901	100248.89117865259	95628.628678679	82548.59961264496	75844.6535549986	68613.92568618641	69861.58483060417	83779.25303803766	123092.93581886121	130951.98136537292	98455.07620361184	83939.74611432535	110487.69743738747	48794.942799238444	48350.701867324264	62568.46664798934	59002.20371570636	88035.45899692671	41151.837898951264	65500.954103179356	126471.16544848	76009.7519441518	73127.67162477055	64447.386974966284	78450.88729937993
45119.293463346396	70059.17062117938	81789.42467112649	111780.40842266576	92257.08044149447	51536.23499244901	100248.89117865259	95628.628678679	82548.59961264496	75844.6535549986	68613.92568618641	69861.58483060417	83779.25303803766	123092.93581886121	130951.98136537292	98455.07620361184	83939.74611432535	110487.69743738747	48794.942799238444	48350.701867324264	62568.46664798934	59002.20371570636	88035.45899692671	41151.837898951264	65500.954103179356	126471.16544848	76009.7519441518	73127.67162477055	64447.386974966284	78450.88729937993
45119.293463346396	70059.17062117938	81789.42467112649	111780.40842266576	92257.08044149447	51536.23499244901	100248.89117865259	95628.628678679	82548.59961264496	75844.6535549986	68613.92568618641	69861.58483060417	83779.25303803766	123092.93581886121	130951.98136537292	98455.07620361184	83939.74611432535	110487.69743738747	48794.942799238444	48350.701867324264	62568.46664798934	59002.20371570636	88035.45899692671	41151.837898951264	65500.954103179356	126471.16544848	76009.7519441518	73127.67162477055	64447.386974966284	78450.88729937993
45119.293463346396	70059.17062117938	81789.42467112649	111780.40842266576	92257.08044149447	51536.23499244901	100248.89117865259	95628.628678679	82548.59961264496	75844.6535549986	64425.749208035995	69861.58483060417	83779.25303803766	123092.93581886121	130951.98136537292	98455.07620361184	83939.74611432535	110487.69743738747	48794.942799238444	48350.701867324264	62568.46664798934	59002.20371570636	88035.45899692671	41151.837898951264	65500.954103179356	126471.16544848	76009.7519441518	73127.67162477055	64447.386974966284	78450.88729937993
45119.293463346396	70059.17062117938	81789.42467112649	111780.40842266576	92257.08044149447	51536.23499244901	100248.89117865259	95628.628678679	82548.59961264496	75844.6535549986	64425.749208035995	69861.58483060417	83779.25303803766	123092.93581886121	130951.98136537292	98455.07620361184	83939.74611432535	110487.69743738747	48794.942799238444	48350.701867324264	62568.46664798934	59002.20371570636	88035.45899692671	41151.837898951264	65500.954103179356	126471.16544848	76009.7519441518	73127.67162477055	64447.386974966284	78450.88729937993
45119.293463346396	70059.17062117938	81789.42467112649	111780.40842266576	92257.08044149447	51536.23499244901	100248.89117865259	95628.628678679	82548.59961264496	75844.6535549986	64425.749208035995	69861.58483060417	83779.25303803766	123092.93581886121	130951.98136537292	98455.07620361184	83939.74611432535	110487.69743738747	48794.942799238444	48350.701867324264	62568.46664798934	59002.20371570636	88035.45899692671	41151.837898951264	65500.954103179356	126471.16544848	76009.7519441518	73127.67162477055	64447.386974966284	78450.88729937993
45119.293463346396	70059.17062117938	81789.42467112649	111780.40842266576	92257.08044149447	51536.23499244901	100248.89117865259	95628.628678679	82548.59961264496	75844.6535549986	64425.749208035995	69861.58483060417	83779.25303803766	123092.93581886121	130951.98136537292	98455.07620361184	83939.74611432535	110487.69743738747	48794.942799238444	48350.701867324264	62568.46664798934	59002.20371570636	88035.45899692671	41151.837898951264	65500.954103179356	126471.16544848	76009.7519441518	73127.67162477055	64447.386974966284	65747.5524475169
45119.293463346396	70059.17062117938	81789.42467112649	111780.40842266576	92257.08044149447	51536.23499244901	100248.89117865259	95628.628678679	82548.59961264496	75844.6535549986	64425.749208035995	69861.58483060417	83779.25303803766	123092.93581886121	130951.98136537292	98455.07620361184	83939.74611432535	110487.69743738747	48794.942799238444	48350.701867324264	62568.46664798934	59002.20371570636	88035.45899692671	41151.837898951264	65500.954103179356	126471.16544848	76009.7519441518	73127.67162477055	64447.386974966284	65747.5524475169
45119.293463346396	70059.17062117938	81789.42467112649	111780.40842266576	92257.08044149447	51536.23499244901	99755.67197303532	95628.628678679	82548.59961264496	75844.6535549986	64425.749208035995	69861.58483060417	83779.25303803766	123092.93581886121	130951.98136537292	98455.07620361184	83939.74611432535	110487.69743738747	48794.942799238444	48350.701867324264	62568.46664798934	59002.20371570636	88035.45899692671	41151.837898951264	65500.954103179356	126471.16544848	76009.7519441518	73127.67162477055	64447.386974966284	65747.5524475169
45119.293463346396	70059.17062117938	81789.42467112649	111780.40842266576	92257.08044149447	51536.23499244901	99755.67197303532	94461.45062282923	82548.59961264496	75844.6535549986	64425.749208035995	69861.58483060417	83779.25303803766	123092.93581886121	108619.10908757543	98455.07620361184	83939.74611432535	110487.69743738747	48794.942799238444	48350.701867324264	62568.46664798934	59002.20371570636	88035.45899692671	41151.837898951264	65500.954103179356	126471.16544848	76009.7519441518	67563.26159201692	64447.386974966284	65747.5524475169
45119.293463346396	70059.17062117938	81789.42467112649	111780.40842266576	92257.08044149447	51536.23499244901	99755.67197303532	94461.45062282923	82548.59961264496	75844.6535549986	64425.749208035995	69861.58483060417	83779.25303803766	123092.93581886121	108619.10908757543	98455.07620361184	74012.8311636373	110487.69743738747	48794.942799238444	48350.701867324264	62568.46664798934	59002.20371570636	88035.45899692671	41151.837898951264	65500.954103179356	126471.16544848	76009.7519441518	67563.26159201692	64447.386974966284	65747.5524475169
45119.293463346396	70059.17062117938	81789.42467112649	111780.40842266576	92257.08044149447	51536.23499244901	99755.67197303532	94461.45062282923	82548.59961264496	75844.6535549986	64425.749208035995	69861.58483060417	83779.25303803766	123092.93581886121	108619.10908757543	98455.07620361184	74012.8311636373	110487.69743738747	48794.942799238444	48350.701867324264	62568.46664798934	59002.20371570636	88035.45899692671	41151.837898951264	65500.954103179356	126471.16544848	76009.7519441518	58921.7778528763	64447.386974966284	65747.5524475169
45119.293463346396	70059.17062117938	74726.71660554118	111780.40842266576	92257.08044149447	51536.23499244901	99755.67197303532	85328.5210440175	82548.59961264496	68544.95648907861	59432.26431579128	69861.58483060417	83779.25303803766	123092.93581886121	108619.10908757543	89448.75819333627	74012.8311636373	110487.69743738747	44682.91933346542	48350.701867324264	62568.46664798934	56766.218237119625	88035.45899692671	41151.837898951264	65500.954103179356	126471.16544848	76009.7519441518	54288.420893595845	64447.386974966284	65747.5524475169
45119.293463346396	70059.17062117938	74726.71660554118	111780.40842266576	92257.08044149447	51536.23499244901	99755.67197303532	85328.5210440175	82548.59961264496	68544.95648907861	59432.26431579128	69861.58483060417	83779.25303803766	123092.93581886121	108619.10908757543	89448.75819333627	74012.8311636373	110487.69743738747	44682.91933346542	48350.701867324264	62568.46664798934	56766.218237119625	88035.45899692671	41151.837898951264	46456.24877051423	105469.25020524852	76009.7519441518	54288.420893595845	64447.386974966284	65747.5524475169
45119.293463346396	70059.17062117938	74726.71660554118	111780.40842266576	92257.08044149447	51536.23499244901	99755.67197303532	85328.5210440175	82548.59961264496	68544.95648907861	59432.26431579128	69861.58483060417	83779.25303803766	123092.93581886121	108619.10908757543	89448.75819333627	74012.8311636373	110487.69743738747	44682.91933346542	48350.701867324264	62568.46664798934	56766.218237119625	88035.45899692671	41151.837898951264	46456.24877051423	105469.25020524852	76009.7519441518	54288.420893595845	64447.386974966284	65747.5524475169
45119.293463346396	70059.17062117938	74726.71660554118	111780.40842266576	92257.08044149447	51536.23499244901	99755.67197303532	85328.5210440175	82548.59961264496	68544.95648907861	59432.26431579128	69861.58483060417	83779.25303803766	108580.1861106946	108619.10908757543	89448.75819333627	74012.8311636373	110487.69743738747	44682.91933346542	48350.701867324264	62568.46664798934	56766.218237119625	74696.80471786707	41151.837898951264	46456.24877051423	105469.25020524852	76009.7519441518	54288.420893595845	64447.386974966284	65747.5524475169
45119.293463346396	70059.17062117938	74726.71660554118	92142.84912731904	92257.08044149447	51536.23499244901	99755.67197303532	85328.5210440175	82548.59961264496	68544.95648907861	59432.26431579128	69861.58483060417	83779.25303803766	108580.1861106946	108619.10908757543	89448.75819333627	74012.8311636373	110487.69743738747	44682.91933346542	48350.701867324264	62568.46664798934	56766.218237119625	74696.80471786707	41151.837898951264	46456.24877051423	105469.25020524852	76009.7519441518	44259.539730876524	64447.386974966284	65747.5524475169
45119.293463346396	70059.17062117938	74726.71660554118	92142.84912731904	92257.08044149447	51536.23499244901	99755.67197303532	85328.5210440175	82548.59961264496	68544.95648907861	59432.26431579128	69861.58483060417	83779.25303803766	108580.1861106946	108619.10908757543	89448.75819333627	74012.8311636373	110487.69743738747	44682.91933346542	48350.701867324264	62568.46664798934	56766.218237119625	74696.80471786707	41151.837898951264	46456.24877051423	105469.25020524852	76009.7519441518	44259.539730876524	64447.386974966284	65747.5524475169
45119.293463346396	70059.17062117938	74726.71660554118	92142.84912731904	92257.08044149447	51536.23499244901	99755.67197303532	85328.5210440175	82548.59961264496	68544.95648907861	59432.26431579128	69861.58483060417	83779.25303803766	108580.1861106946	108619.10908757543	89448.75819333627	74012.8311636373	110487.69743738747	44682.91933346542	48350.701867324264	62568.46664798934	56766.218237119625	74696.80471786707	41151.837898951264	46456.24877051423	105469.25020524852	76009.7519441518	44259.539730876524	64447.386974966284	65747.5524475169
45119.293463346396	70059.17062117938	74726.71660554118	92142.84912731904	92257.08044149447	51536.23499244901	99755.67197303532	85328.5210440175	82548.59961264496	68544.95648907861	59432.26431579128	69861.58483060417	83779.25303803766	108580.1861106946	108619.10908757543	89448.75819333627	74012.8311636373	110487.69743738747	44682.91933346542	48350.701867324264	62568.46664798934	56766.218237119625	74696.80471786707	41151.837898951264	46456.24877051423	105469.25020524852	76009.7519441518	44259.539730876524	64447.386974966284	65747.5524475169
45119.293463346396	70059.17062117938	74726.71660554118	92142.84912731904	92257.08044149447	51536.23499244901	99755.67197303532	85328.5210440175	82548.59961264496	68544.95648907861	59432.26431579128	69861.58483060417	83779.25303803766	108580.1861106946	108619.10908757543	89448.75819333627	74012.8311636373	110487.69743738747	44682.91933346542	48350.701867324264	62568.46664798934	56766.218237119625	74696.80471786707	41151.837898951264	46456.24877051423	105469.25020524852	76009.7519441518	44259.539730876524	64447.386974966284	65747.5524475169
45119.293463346396	70059.17062117938	74726.71660554118	92142.84912731904	92257.08044149447	51536.23499244901	99755.67197303532	72767.18922191368	82548.59961264496	68544.95648907861	59432.26431579128	69861.58483060417	83779.25303803766	108580.1861106946	108619.10908757543	89448.75819333627	74012.8311636373	95709.47141146594	44682.91933346542	48350.701867324264	62568.46664798934	56766.218237119625	74696.80471786707	41151.837898951264	45855.26278131103	105469.25020524852	76009.7519441518	44259.539730876524	64447.386974966284	65747.5524475169
45119.293463346396	70059.17062117938	69759.7102935994	92142.84912731904	92257.08044149447	51536.23499244901	99755.67197303532	72767.18922191368	82548.59961264496	68544.95648907861	59432.26431579128	69861.58483060417	83779.25303803766	108580.1861106946	108619.10908757543	89448.75819333627	74012.8311636373	95709.47141146594	44682.91933346542	48350.701867324264	62568.46664798934	56766.218237119625	74696.80471786707	41151.837898951264	45855.26278131103	105469.25020524852	76009.7519441518	44259.539730876524	64447.386974966284	65747.5524475169
45119.293463346396	70059.17062117938	69759.7102935994	92142.84912731904	92257.08044149447	51536.23499244901	99755.67197303532	72767.18922191368	82548.59961264496	68544.95648907861	59432.26431579128	69861.58483060417	83779.25303803766	108580.1861106946	108619.10908757543	89448.75819333627	74012.8311636373	95709.47141146594	44682.91933346542	48350.701867324264	62568.46664798934	56766.218237119625	72498.68222224884	41151.837898951264	45855.26278131103	105469.25020524852	76009.7519441518	44259.539730876524	64447.386974966284	65747.5524475169
45119.293463346396	70059.17062117938	69759.7102935994	92142.84912731904	74229.7625155678	51536.23499244901	99755.67197303532	72767.18922191368	82548.59961264496	68544.95648907861	59432.26431579128	69861.58483060417	83779.25303803766	108580.1861106946	108619.10908757543	89448.75819333627	74012.8311636373	92840.59708985145	44682.91933346542	48350.701867324264	62568.46664798934	56766.218237119625	72498.68222224884	41151.837898951264	45855.26278131103	105469.25020524852	76009.7519441518	44259.539730876524	64447.386974966284	65747.5524475169
45119.293463346396	70059.17062117938	69759.7102935994	92142.84912731904	74229.7625155678	51536.23499244901	99755.67197303532	72767.18922191368	82548.59961264496	68544.95648907861	59432.26431579128	67967.27756360982	83779.25303803766	108580.1861106946	108619.10908757543	89448.75819333627	69083.98612112516	92840.59708985145	44682.91933346542	48350.701867324264	62568.46664798934	56766.218237119625	72498.68222224884	41151.837898951264	45855.26278131103	105469.25020524852	76009.7519441518	44259.539730876524	64447.386974966284	65747.5524475169
45119.293463346396	70059.17062117938	69759.7102935994	92142.84912731904	74229.7625155678	51536.23499244901	99755.67197303532	72767.18922191368	82548.59961264496	68544.95648907861	59432.26431579128	67967.27756360982	83779.25303803766	108580.1861106946	108619.10908757543	89448.75819333627	69083.98612112516	92840.59708985145	44682.91933346542	48350.701867324264	62568.46664798934	56766.218237119625	72498.68222224884	41151.837898951264	45855.26278131103	105469.25020524852	76009.7519441518	44259.539730876524	64447.386974966284	65747.5524475169
45119.293463346396	70059.17062117938	69759.7102935994	92142.84912731904	74229.7625155678	51536.23499244901	99755.67197303532	72767.18922191368	82548.59961264496	68544.95648907861	59432.26431579128	67967.27756360982	83779.25303803766	108580.1861106946	108619.10908757543	89448.75819333627	69083.98612112516	92840.59708985145	44682.91933346542	48350.701867324264	62568.46664798934	56766.218237119625	72498.68222224884	41151.837898951264	45855.26278131103	105469.25020524852	76009.7519441518	44259.539730876524	64447.386974966284	65747.5524475169
42696.91425837538	70059.17062117938	69759.7102935994	92142.84912731904	74229.7625155678	51536.23499244901	99755.67197303532	72767.18922191368	82548.59961264496	68544.95648907861	59432.26431579128	63312.88543711051	83779.25303803766	108580.1861106946	108619.10908757543	89448.75819333627	55553.58449349954	92840.59708985145	44682.91933346542	48350.701867324264	62568.46664798934	56766.218237119625	72498.68222224884	41151.837898951264	45855.26278131103	105469.25020524852	76009.7519441518	44259.539730876524	64447.386974966284	65747.5524475169
42696.91425837538	70059.17062117938	69759.7102935994	92142.84912731904	74229.7625155678	51536.23499244901	99755.67197303532	72767.18922191368	82548.59961264496	68544.95648907861	59432.26431579128	63312.88543711051	83779.25303803766	108580.1861106946	108619.10908757543	89448.75819333627	55553.58449349954	92840.59708985145	44682.91933346542	48350.701867324264	62568.46664798934	56766.218237119625	72498.68222224884	41151.837898951264	45855.26278131103	105469.25020524852	76009.7519441518	44259.539730876524	64447.386974966284	60596.51762535799
42696.91425837538	70059.17062117938	69759.7102935994	92142.84912731904	74229.7625155678	51536.23499244901	99755.67197303532	72767.18922191368	82548.59961264496	68544.95648907861	59432.26431579128	63312.88543711051	83779.25303803766	108580.1861106946	108619.10908757543	89448.75819333627	55553.58449349954	92840.59708985145	44682.91933346542	48350.701867324264	62568.46664798934	56766.218237119625	72498.68222224884	41151.837898951264	45855.26278131103	105469.25020524852	76009.7519441518	44259.539730876524	64447.386974966284	60596.51762535799
42696.91425837538	70059.17062117938	69759.7102935994	92142.84912731904	74229.7625155678	48847.405239374515	99755.67197303532	72767.18922191368	82548.59961264496	68544.95648907861	59432.26431579128	58074.89470143449	83779.25303803766	108580.1861106946	108619.10908757543	89448.75819333627	55553.58449349954	92840.59708985145	44682.91933346542	48350.701867324264	62568.46664798934	56766.218237119625	72498.68222224884	41151.837898951264	45855.26278131103	105469.25020524852	76009.7519441518	44259.539730876524	64447.386974966284	60596.51762535799
42696.91425837538	70059.17062117938	69759.7102935994	92142.84912731904	74229.7625155678	48847.405239374515	99755.67197303532	72767.18922191368	82548.59961264496	68544.95648907861	59432.26431579128	50904.74258507232	83779.25303803766	108580.1861106946	108619.10908757543	89448.75819333627	55553.58449349954	92840.59708985145	44682.91933346542	48350.701867324264	62568.46664798934	56766.218237119625	72498.68222224884	41151.837898951264	45855.26278131103	105469.25020524852	76009.7519441518	44259.539730876524	64447.386974966284	60596.51762535799
42696.91425837538	53620.92427188651	69759.7102935994	92142.84912731904	74229.7625155678	48847.405239374515	99755.67197303532	72767.18922191368	82548.59961264496	68544.95648907861	59432.26431579128	50904.74258507232	83779.25303803766	108580.1861106946	108619.10908757543	89448.75819333627	55553.58449349954	92840.59708985145	44682.91933346542	48350.701867324264	62568.46664798934	56766.218237119625	72498.68222224884	41151.837898951264	45855.26278131103	105469.25020524852	76009.7519441518	44259.539730876524	64447.386974966284	60596.51762535799
42696.91425837538	53017.622272988374	69759.7102935994	92142.84912731904	74229.7625155678	48847.405239374515	99755.67197303532	72767.18922191368	82548.59961264496	68544.95648907861	59432.26431579128	50904.74258507232	83779.25303803766	108580.1861106946	108619.10908757543	84244.79372664956	55553.58449349954	82437.11869876784	44682.91933346542	48350.701867324264	62568.46664798934	56766.218237119625	72498.68222224884	41151.837898951264	45855.26278131103	105469.25020524852	76009.7519441518	44259.539730876524	64104.837393082926	60596.51762535799
42696.91425837538	53017.622272988374	69759.7102935994	92142.84912731904	74229.7625155678	48847.405239374515	99755.67197303532	72767.18922191368	82548.59961264496	68544.95648907861	59432.26431579128	50904.74258507232	83779.25303803766	108580.1861106946	108619.10908757543	84244.79372664956	55553.58449349954	82437.11869876784	44682.91933346542	48350.701867324264	62568.46664798934	56766.218237119625	72498.68222224884	41151.837898951264	45855.26278131103	105469.25020524852	58873.121583885026	44259.539730876524	64104.837393082926	60596.51762535799
42696.91425837538	53017.622272988374	69759.7102935994	92142.84912731904	74229.7625155678	48847.405239374515	99755.67197303532	72767.18922191368	82548.59961264496	68544.95648907861	59432.26431579128	50904.74258507232	83779.25303803766	108580.1861106946	108619.10908757543	84244.79372664956	55553.58449349954	82437.11869876784	44682.91933346542	48350.701867324264	62568.46664798934	56766.218237119625	72498.68222224884	41151.837898951264	45855.26278131103	105469.25020524852	58873.121583885026	44259.539730876524	64104.837393082926	60596.51762535799
42696.91425837538	53017.622272988374	69759.7102935994	92142.84912731904	61096.86764085012	48847.405239374515	99755.67197303532	72767.18922191368	82548.59961264496	68544.95648907861	59432.26431579128	50904.74258507232	83779.25303803766	108580.1861106946	108619.10908757543	84244.79372664956	55553.58449349954	82437.11869876784	44682.91933346542	48350.701867324264	62568.46664798934	56766.218237119625	72498.68222224884	41151.837898951264	45855.26278131103	105469.25020524852	58873.121583885026	44259.539730876524	64104.837393082926	60596.51762535799
42696.91425837538	53017.622272988374	69759.7102935994	92142.84912731904	61096.86764085012	48847.405239374515	99755.67197303532	72767.18922191368	82548.59961264496	68544.95648907861	59432.26431579128	50904.74258507232	83779.25303803766	108580.1861106946	108619.10908757543	84244.79372664956	55553.58449349954	82437.11869876784	44682.91933346542	48350.701867324264	62568.46664798934	56766.218237119625	72498.68222224884	41151.837898951264	45855.26278131103	105469.25020524852	58873.121583885026	44259.539730876524	64104.837393082926	60596.51762535799
42696.91425837538	53017.622272988374	69759.7102935994	64780.0896024055	61096.86764085012	48847.405239374515	99755.67197303532	72767.18922191368	82548.59961264496	68544.95648907861	59432.26431579128	50904.74258507232	83779.25303803766	108580.1861106946	87624.5147413343	84244.79372664956	55553.58449349954	82437.11869876784	44682.91933346542	48350.701867324264	62568.46664798934	56766.218237119625	67730.98888829902	41151.837898951264	45855.26278131103	105469.25020524852	58873.121583885026	44259.539730876524	64104.837393082926	60596.51762535799
42696.91425837538	53017.622272988374	69759.7102935994	64780.0896024055	61096.86764085012	48847.405239374515	99755.67197303532	65752.43695587946	82548.59961264496	68544.95648907861	59432.26431579128	50904.74258507232	77560.4355766762	108580.1861106946	87624.5147413343	84244.79372664956	55553.58449349954	82437.11869876784	44682.91933346542	48350.701867324264	62568.46664798934	56766.218237119625	67730.98888829902	41151.837898951264	45855.26278131103	105469.25020524852	58873.121583885026	44259.539730876524	64104.837393082926	60596.51762535799
42696.91425837538	53017.622272988374	69759.7102935994	64780.0896024055	61096.86764085012	48847.405239374515	99755.67197303532	65752.43695587946	82548.59961264496	68544.95648907861	59432.26431579128	50904.74258507232	77560.4355766762	108580.1861106946	87624.5147413343	84244.79372664956	55553.58449349954	82437.11869876784	44682.91933346542	48350.701867324264	62568.46664798934	56766.218237119625	67730.98888829902	41151.837898951264	45855.26278131103	105469.25020524852	58873.121583885026	44259.539730876524	64104.837393082926	60596.51762535799
42696.91425837538	53017.622272988374	67311.1058727847	64780.0896024055	61096.86764085012	48847.405239374515	99755.67197303532	65752.43695587946	82548.59961264496	68544.95648907861	59432.26431579128	50273.064197149244	77560.4355766762	108580.1861106946	87624.5147413343	84244.79372664956	55553.58449349954	82437.11869876784	44682.91933346542	48350.701867324264	62568.46664798934	56766.218237119625	67730.98888829902	41151.837898951264	45855.26278131103	105469.25020524852	58873.121583885026	44259.539730876524	64104.837393082926	60596.51762535799
42696.91425837538	53017.622272988374	67311.1058727847	64780.0896024055	61096.86764085012	48847.405239374515	99755.67197303532	65752.43695587946	82548.59961264496	68544.95648907861	59432.26431579128	50273.064197149244	77560.4355766762	108580.1861106946	87624.5147413343	84244.79372664956	55553.58449349954	82437.11869876784	44682.91933346542	48350.701867324264	62568.46664798934	56766.218237119625	67730.98888829902	41151.837898951264	45855.26278131103	105469.25020524852	58873.121583885026	44259.539730876524	64104.837393082926	60596.51762535799
42696.91425837538	53017.622272988374	67311.1058727847	64780.0896024055	61096.86764085012	48847.405239374515	99755.67197303532	65752.43695587946	82548.59961264496	68544.95648907861	59432.26431579128	50273.064197149244	77560.4355766762	108580.1861106946	54677.318731655774	84244.79372664956	55553.58449349954	82437.11869876784	44682.91933346542	48350.701867324264	62568.46664798934	56766.218237119625	67730.98888829902	41151.837898951264	45855.26278131103	105469.25020524852	58873.121583885026	44259.539730876524	64104.837393082926	60596.51762535799
42696.91425837538	53017.622272988374	67311.1058727847	64780.0896024055	61096.86764085012	48847.405239374515	99755.67197303532	65752.43695587946	82548.59961264496	68544.95648907861	59432.26431579128	50273.064197149244	77560.4355766762	108580.1861106946	54677.318731655774	84244.79372664956	55553.58449349954	82437.11869876784	44682.91933346542	48350.701867324264	62568.46664798934	56766.218237119625	67730.98888829902	41151.837898951264	45855.26278131103	105469.25020524852	58873.121583885026	44259.539730876524	64104.837393082926	60596.51762535799
42696.91425837538	53017.622272988374	67311.1058727847	64780.0896024055	61096.86764085012	48847.405239374515	99755.67197303532	65752.43695587946	82548.59961264496	68544.95648907861	59432.26431579128	50273.064197149244	77560.4355766762	108580.1861106946	54677.318731655774	84244.79372664956	55553.58449349954	82437.11869876784	44682.91933346542	48350.701867324264	62568.46664798934	56766.218237119625	67730.98888829902	41151.837898951264	45855.26278131103	105469.25020524852	58873.121583885026	44259.539730876524	64104.837393082926	60596.51762535799
42696.91425837538	53017.622272988374	67311.1058727847	64780.0896024055	61096.86764085012	48847.405239374515	99755.67197303532	65752.43695587946	82548.59961264496	68544.95648907861	59432.26431579128	50273.064197149244	75254.51321978586	61057.457670914075	54677.318731655774	84244.79372664956	55553.58449349954	82437.11869876784	44682.91933346542	48350.701867324264	62568.46664798934	56766.218237119625	67730.98888829902	41151.837898951264	45855.26278131103	105469.25020524852	58873.121583885026	44259.539730876524	64104.837393082926	60596.51762535799
42696.91425837538	53017.622272988374	67311.1058727847	64780.0896024055	61096.86764085012	48847.405239374515	99755.67197303532	65752.43695587946	82548.59961264496	68544.95648907861	59432.26431579128	50273.064197149244	75254.51321978586	61057.457670914075	54677.318731655774	84244.79372664956	55553.58449349954	80835.60961797784	44682.91933346542	48350.701867324264	62568.46664798934	56766.218237119625	67730.98888829902	41151.837898951264	45855.26278131103	105469.25020524852	58873.121583885026	44259.539730876524	64104.837393082926	60596.51762535799
42696.91425837538	53017.622272988374	67311.1058727847	64780.0896024055	50499.73711539729	48847.405239374515	99755.67197303532	65752.43695587946	82548.59961264496	68544.95648907861	59432.26431579128	50273.064197149244	75254.51321978586	61057.457670914075	54677.318731655774	82659.43559820065	55553.58449349954	80835.60961797784	44682.91933346542	48350.701867324264	62568.46664798934	56766.218237119625	67730.98888829902	41151.837898951264	45855.26278131103	105469.25020524852	58873.121583885026	44259.539730876524	64104.837393082926	60596.51762535799
42696.91425837538	53017.622272988374	67311.1058727847	64780.0896024055	50499.73711539729	48847.405239374515	99755.67197303532	65752.43695587946	82548.59961264496	68544.95648907861	59432.26431579128	50273.064197149244	75254.51321978586	61057.457670914075	54677.318731655774	82659.43559820065	55553.58449349954	80835.60961797784	41800.994521799905	48350.701867324264	62568.46664798934	56766.218237119625	67730.98888829902	40786.71442645434	45855.26278131103	105469.25020524852	58873.121583885026	44259.539730876524	64104.837393082926	60596.51762535799
42696.91425837538	50410.81782810063	67311.1058727847	52768.7061260621	50499.73711539729	48847.405239374515	99755.67197303532	65752.43695587946	82548.59961264496	68544.95648907861	59432.26431579128	50273.064197149244	69120.58045043735	61057.457670914075	54677.318731655774	82659.43559820065	55553.58449349954	80835.60961797784	41800.994521799905	48350.701867324264	62568.46664798934	47250.01900424711	67730.98888829902	40786.71442645434	45855.26278131103	102912.29861920021	58873.121583885026	44259.539730876524	64104.837393082926	60596.51762535799
42696.91425837538	50410.81782810063	67311.1058727847	52768.7061260621	50499.73711539729	48847.405239374515	99755.67197303532	65752.43695587946	82548.59961264496	68544.95648907861	59432.26431579128	50273.064197149244	69120.58045043735	61057.457670914075	54677.318731655774	82659.43559820065	54848.748325663844	80835.60961797784	41800.994521799905	48350.701867324264	62568.46664798934	47250.01900424711	67730.98888829902	40786.71442645434	45855.26278131103	102912.29861920021	58873.121583885026	44259.539730876524	64104.837393082926	60596.51762535799
42696.91425837538	50410.81782810063	67311.1058727847	52768.7061260621	50499.73711539729	48847.405239374515	99755.67197303532	65752.43695587946	82548.59961264496	68544.95648907861	57503.57719119283	50273.064197149244	69120.58045043735	61057.457670914075	54677.318731655774	82659.43559820065	54848.748325663844	80835.60961797784	41800.994521799905	48350.701867324264	62568.46664798934	47250.01900424711	67730.98888829902	40786.71442645434	45855.26278131103	102912.29861920021	58873.121583885026	44259.539730876524	64104.837393082926	60596.51762535799
42696.91425837538	50410.81782810063	67311.1058727847	52768.7061260621	50499.73711539729	48847.405239374515	88194.49703468622	65752.43695587946	82548.59961264496	68544.95648907861	57503.57719119283	50273.064197149244	69120.58045043735	61057.457670914075	54677.318731655774	82659.43559820065	54848.748325663844	54865.53286260536	41800.994521799905	48350.701867324264	62568.46664798934	47250.01900424711	67730.98888829902	40786.71442645434	45855.26278131103	102912.29861920021	58873.121583885026	44259.539730876524	64104.837393082926	60596.51762535799
42696.91425837538	50410.81782810063	67311.1058727847	52768.7061260621	50499.73711539729	48847.405239374515	66858.8127527161	65752.43695587946	82548.59961264496	68544.95648907861	57503.57719119283	50273.064197149244	69120.58045043735	61057.457670914075	54677.318731655774	82659.43559820065	54848.748325663844	54865.53286260536	41800.994521799905	48350.701867324264	62568.46664798934	47250.01900424711	67730.98888829902	40786.71442645434	45855.26278131103	102912.29861920021	58873.121583885026	44259.539730876524	64104.837393082926	60596.51762535799
42696.91425837538	50410.81782810063	67311.1058727847	52768.7061260621	50499.73711539729	48847.405239374515	66858.8127527161	65752.43695587946	82548.59961264496	68544.95648907861	57503.57719119283	50273.064197149244	69120.58045043735	61057.457670914075	54677.318731655774	82659.43559820065	54848.748325663844	54865.53286260536	41800.994521799905	48350.701867324264	62568.46664798934	47250.01900424711	67730.98888829902	40786.71442645434	45855.26278131103	102912.29861920021	58873.121583885026	44259.539730876524	64104.837393082926	60596.51762535799
42696.91425837538	50410.81782810063	67311.1058727847	52768.7061260621	50499.73711539729	48847.405239374515	66858.8127527161	65752.43695587946	82548.59961264496	68544.95648907861	57503.57719119283	50273.064197149244	69120.58045043735	61057.457670914075	54677.318731655774	82659.43559820065	54848.748325663844	54865.53286260536	41800.994521799905	48350.701867324264	62568.46664798934	47250.01900424711	67730.98888829902	40786.71442645434	45855.26278131103	102912.29861920021	58873.121583885026	44259.539730876524	64104.837393082926	60596.51762535799
42696.91425837538	50410.81782810063	67311.1058727847	52768.7061260621	50499.73711539729	48847.405239374515	66858.8127527161	65752.43695587946	82548.59961264496	68544.95648907861	57503.57719119283	50273.064197149244	69120.58045043735	61057.457670914075	54677.318731655774	82659.43559820065	54848.748325663844	54865.53286260536	41800.994521799905	48350.701867324264	62568.46664798934	47250.01900424711	67730.98888829902	40786.71442645434	45855.26278131103	102912.29861920021	58873.121583885026	44259.539730876524	64104.837393082926	60596.51762535799
42696.91425837538	50410.81782810063	67311.1058727847	52768.7061260621	50499.73711539729	48847.405239374515	66858.8127527161	65752.43695587946	82548.59961264496	68544.95648907861	57503.57719119283	50273.064197149244	69120.58045043735	61057.457670914075	54677.318731655774	82659.43559820065	54848.748325663844	54865.53286260536	41800.994521799905	48350.701867324264	62568.46664798934	47250.01900424711	67730.98888829902	40786.71442645434	45855.26278131103	81206.51659771078	58873.121583885026	44259.539730876524	64104.837393082926	51515.32515951871
42696.91425837538	50410.81782810063	67311.1058727847	52768.7061260621	50499.73711539729	48847.405239374515	66858.8127527161	65752.43695587946	82548.59961264496	68544.95648907861	57503.57719119283	50273.064197149244	69120.58045043735	61057.457670914075	54677.318731655774	82659.43559820065	54848.748325663844	54865.53286260536	41800.994521799905	48350.701867324264	62568.46664798934	47250.01900424711	67730.98888829902	40786.71442645434	45855.26278131103	81206.51659771078	58873.121583885026	44259.539730876524	64104.837393082926	51515.32515951871
42696.91425837538	50410.81782810063	67311.1058727847	52768.7061260621	50499.73711539729	48847.405239374515	66858.8127527161	65752.43695587946	82548.59961264496	68544.95648907861	57503.57719119283	50273.064197149244	69120.58045043735	61057.457670914075	54677.318731655774	80013.35329739952	54848.748325663844	54865.53286260536	41800.994521799905	48350.701867324264	62568.46664798934	47250.01900424711	67730.98888829902	40786.71442645434	45855.26278131103	81206.51659771078	58873.121583885026	44259.539730876524	64104.837393082926	51515.32515951871
42696.91425837538	50410.81782810063	67311.1058727847	52768.7061260621	50499.73711539729	48847.405239374515	66858.8127527161	65752.43695587946	82548.59961264496	68544.95648907861	57503.57719119283	50273.064197149244	69120.58045043735	61057.457670914075	54677.318731655774	80013.35329739952	54848.748325663844	54865.53286260536	41800.994521799905	48350.701867324264	62568.46664798934	47250.01900424711	67730.98888829902	33734.72048165296	45855.26278131103	81206.51659771078	58873.121583885026	44259.539730876524	64104.837393082926	51515.32515951871
42696.91425837538	50410.81782810063	67311.1058727847	52768.7061260621	50499.73711539729	48847.405239374515	66858.8127527161	65752.43695587946	82548.59961264496	68544.95648907861	57503.57719119283	50273.064197149244	69120.58045043735	61057.457670914075	54677.318731655774	80013.35329739952	54848.748325663844	54865.53286260536	41800.994521799905	48350.701867324264	62568.46664798934	47250.01900424711	57311.02720490903	33734.72048165296	45855.26278131103	81206.51659771078	58873.121583885026	44259.539730876524	64104.837393082926	51515.32515951871
42696.91425837538	50410.81782810063	67311.1058727847	52768.7061260621	50499.73711539729	48847.405239374515	66858.8127527161	65752.43695587946	82548.59961264496	68544.95648907861	57503.57719119283	50273.064197149244	56522.47309830405	61057.457670914075	54677.318731655774	80013.35329739952	54848.748325663844	54865.53286260536	41800.994521799905	48350.701867324264	62568.46664798934	47250.01900424711	57311.02720490903	33734.72048165296	45855.26278131103	81206.51659771078	58873.121583885026	44259.539730876524	64104.837393082926	51515.32515951871
42696.91425837538	50410.81782810063	67311.1058727847	52768.7061260621	50499.73711539729	48847.405239374515	66858.8127527161	65752.43695587946	82548.59961264496	68544.95648907861	57503.57719119283	50273.064197149244	56522.47309830405	61057.457670914075	54677.318731655774	80013.35329739952	54848.748325663844	54865.53286260536	41800.994521799905	48350.701867324264	62568.46664798934	47250.01900424711	57311.02720490903	33734.72048165296	45855.26278131103	81206.51659771078	58873.121583885026	44259.539730876524	64104.837393082926	51515.32515951871
42696.91425837538	50410.81782810063	67311.1058727847	52768.7061260621	50499.73711539729	48847.405239374515	66858.8127527161	65752.43695587946	71796.58336881176	68544.95648907861	57503.57719119283	50273.064197149244	56522.47309830405	61057.457670914075	54677.318731655774	80013.35329739952	54848.748325663844	54865.53286260536	41800.994521799905	48350.701867324264	62568.46664798934	47250.01900424711	51599.8611267088	33734.72048165296	45855.26278131103	81206.51659771078	55415.71565092218	44259.539730876524	64104.837393082926	51515.32515951871
42696.91425837538	50410.81782810063	67311.1058727847	52768.7061260621	50499.73711539729	48847.405239374515	66858.8127527161	65752.43695587946	71796.58336881176	68544.95648907861	57503.57719119283	50273.064197149244	56522.47309830405	61057.457670914075	54677.318731655774	80013.35329739952	54848.748325663844	54865.53286260536	41800.994521799905	48350.701867324264	62568.46664798934	47250.01900424711	51599.8611267088	33734.72048165296	45855.26278131103	81206.51659771078	55415.71565092218	44259.539730876524	64104.837393082926	51515.32515951871
42696.91425837538	50410.81782810063	67311.1058727847	52768.7061260621	50499.73711539729	48847.405239374515	66858.8127527161	65752.43695587946	71796.58336881176	68544.95648907861	57503.57719119283	50273.064197149244	56522.47309830405	61057.457670914075	54677.318731655774	80013.35329739952	54848.748325663844	54865.53286260536	41800.994521799905	48350.701867324264	62568.46664798934	47250.01900424711	51599.8611267088	33734.72048165296	45855.26278131103	81206.51659771078	55415.71565092218	44259.539730876524	64104.837393082926	51515.32515951871
42696.91425837538	50410.81782810063	67311.1058727847	52768.7061260621	50499.73711539729	48847.405239374515	66858.8127527161	65752.43695587946	71796.58336881176	48219.83493815074	57503.57719119283	50273.064197149244	56522.47309830405	59711.736543579405	54677.318731655774	72670.88108795659	54848.748325663844	54865.53286260536	41800.994521799905	48350.701867324264	62568.46664798934	47250.01900424711	51599.8611267088	33734.72048165296	45855.26278131103	81206.51659771078	54081.92396741794	44259.539730876524	64104.837393082926	51515.32515951871
42696.91425837538	50410.81782810063	67311.1058727847	52768.7061260621	50499.73711539729	48847.405239374515	66858.8127527161	65752.43695587946	71796.58336881176	48219.83493815074	57467.12753745853	50273.064197149244	56522.47309830405	59711.736543579405	54677.318731655774	72670.88108795659	54848.748325663844	54865.53286260536	41800.994521799905	48350.701867324264	62568.46664798934	47250.01900424711	51599.8611267088	33734.72048165296	45855.26278131103	81206.51659771078	54081.92396741794	44259.539730876524	64104.837393082926	51515.32515951871
42696.91425837538	50410.81782810063	67311.1058727847	52768.7061260621	50499.73711539729	48847.405239374515	66858.8127527161	65752.43695587946	71796.58336881176	48219.83493815074	57467.12753745853	50273.064197149244	56522.47309830405	59711.736543579405	54677.318731655774	72670.88108795659	54848.748325663844	54865.53286260536	41800.994521799905	48350.701867324264	62568.46664798934	47250.01900424711	51599.8611267088	33734.72048165296	45855.26278131103	81206.51659771078	54081.92396741794	44259.539730876524	64104.837393082926	51515.32515951871
42696.91425837538	50410.81782810063	56582.53423830442	52768.7061260621	50499.73711539729	48847.405239374515	66858.8127527161	65752.43695587946	71796.58336881176	48219.83493815074	57467.12753745853	49129.44780051549	56522.47309830405	59711.736543579405	54677.318731655774	72670.88108795659	54848.748325663844	54865.53286260536	41800.994521799905	47797.751963865936	62568.46664798934	47250.01900424711	51599.8611267088	33734.72048165296	45855.26278131103	81206.51659771078	54081.92396741794	44259.539730876524	64104.837393082926	51515.32515951871
42696.91425837538	45954.134248992385	56582.53423830442	52768.7061260621	50499.73711539729	48847.405239374515	66858.8127527161	65752.43695587946	71796.58336881176	48219.83493815074	57467.12753745853	49129.44780051549	56522.47309830405	58311.74633953284	54677.318731655774	72670.88108795659	54848.748325663844	54865.53286260536	41800.994521799905	47797.751963865936	62568.46664798934	47250.01900424711	51599.8611267088	33734.72048165296	44018.93053623717	81206.51659771078	54081.92396741794	44259.539730876524	56689.297109317835	51515.32515951871
42696.91425837538	45954.134248992385	56582.53423830442	52768.7061260621	50499.73711539729	48847.405239374515	66858.8127527161	65752.43695587946	71796.58336881176	48219.83493815074	57467.12753745853	49129.44780051549	56522.47309830405	58311.74633953284	54677.318731655774	72670.88108795659	54848.748325663844	54865.53286260536	41800.994521799905	47797.751963865936	62568.46664798934	47250.01900424711	51599.8611267088	33734.72048165296	44018.93053623717	81206.51659771078	54081.92396741794	44259.539730876524	56689.297109317835	51515.32515951871
42696.91425837538	45954.134248992385	56582.53423830442	52768.7061260621	50499.73711539729	48847.405239374515	66858.8127527161	65752.43695587946	71796.58336881176	48219.83493815074	57467.12753745853	49129.44780051549	56522.47309830405	58311.74633953284	54677.318731655774	72670.88108795659	54848.748325663844	54865.53286260536	41800.994521799905	47797.751963865936	62568.46664798934	47250.01900424711	51599.8611267088	33734.72048165296	44018.93053623717	81206.51659771078	54081.92396741794	44259.539730876524	56689.297109317835	51515.32515951871
42696.91425837538	45954.134248992385	56582.53423830442	52768.7061260621	50499.73711539729	48847.405239374515	66858.8127527161	65752.43695587946	71796.58336881176	48219.83493815074	57467.12753745853	49129.44780051549	56522.47309830405	58311.74633953284	54677.318731655774	72670.88108795659	54848.748325663844	54865.53286260536	41800.994521799905	47797.751963865936	62568.46664798934	47250.01900424711	51599.8611267088	33734.72048165296	44018.93053623717	81206.51659771078	54081.92396741794	44259.539730876524	56689.297109317835	51515.32515951871
42696.91425837538	45954.134248992385	56582.53423830442	52768.7061260621	50499.73711539729	48847.405239374515	66858.8127527161	65752.43695587946	71796.58336881176	48219.83493815074	57467.12753745853	49129.44780051549	56522.47309830405	58311.74633953284	54677.318731655774	72670.88108795659	54848.748325663844	54865.53286260536	41800.994521799905	47797.751963865936	62320.16147899975	47250.01900424711	51599.8611267088	33734.72048165296	44018.93053623717	81206.51659771078	54081.92396741794	44259.539730876524	56689.297109317835	51515.32515951871
42696.91425837538	45954.134248992385	56582.53423830442	52768.7061260621	50499.73711539729	48847.405239374515	66858.8127527161	65752.43695587946	71796.58336881176	48219.83493815074	57467.12753745853	49129.44780051549	56522.47309830405	58311.74633953284	54677.318731655774	72670.88108795659	54848.748325663844	54865.53286260536	41800.994521799905	47797.751963865936	62320.16147899975	47250.01900424711	51599.8611267088	33734.72048165296	44018.93053623717	81206.51659771078	54081.92396741794	44259.539730876524	56689.297109317835	51515.32515951871
40170.75610505765	45954.134248992385	56582.53423830442	52768.7061260621	50499.73711539729	48847.405239374515	65375.06484114615	65752.43695587946	71796.58336881176	48219.83493815074	57467.12753745853	49129.44780051549	56522.47309830405	58311.74633953284	54677.318731655774	72670.88108795659	54848.748325663844	54865.53286260536	41800.994521799905	47797.751963865936	62320.16147899975	47250.01900424711	51599.8611267088	33734.72048165296	44018.93053623717	81206.51659771078	54081.92396741794	44259.539730876524	56689.297109317835	51515.32515951871
40170.75610505765	45954.134248992385	56582.53423830442	52768.7061260621	50499.73711539729	48847.405239374515	65375.06484114615	65752.43695587946	71796.58336881176	48219.83493815074	57467.12753745853	49129.44780051549	56522.47309830405	58311.74633953284	54677.318731655774	72670.88108795659	54848.748325663844	54865.53286260536	41800.994521799905	47797.751963865936	62320.16147899975	47250.01900424711	51599.8611267088	33734.72048165296	44018.93053623717	81206.51659771078	54081.92396741794	44259.539730876524	56689.297109317835	51515.32515951871
40170.75610505765	45954.134248992385	56582.53423830442	52768.7061260621	50499.73711539729	48847.405239374515	65375.06484114615	65752.43695587946	71796.58336881176	48219.83493815074	57467.12753745853	49129.44780051549	56522.47309830405	58311.74633953284	42766.807894960155	72670.88108795659	54848.748325663844	54865.53286260536	41800.994521799905	47797.751963865936	62320.16147899975	47250.01900424711	51599.8611267088	33734.72048165296	44018.93053623717	81206.51659771078	54081.92396741794	44259.539730876524	56689.297109317835	51515.32515951871
40170.75610505765	45954.134248992385	56582.53423830442	52768.7061260621	50499.73711539729	48847.405239374515	65375.06484114615	65752.43695587946	71796.58336881176	48219.83493815074	57467.12753745853	49129.44780051549	56522.47309830405	58311.74633953284	42766.807894960155	72670.88108795659	54848.748325663844	54865.53286260536	41800.994521799905	47797.751963865936	62320.16147899975	47250.01900424711	51599.8611267088	33734.72048165296	44018.93053623717	81206.51659771078	54081.92396741794	44259.539730876524	53731.663715956085	51515.32515951871
40170.75610505765	45954.134248992385	56582.53423830442	52768.7061260621	50499.73711539729	48847.405239374515	65375.06484114615	65752.43695587946	71796.58336881176	48219.83493815074	57467.12753745853	49129.44780051549	56522.47309830405	58311.74633953284	42766.807894960155	72670.88108795659	54848.748325663844	50081.2955495009	41800.994521799905	47797.751963865936	62320.16147899975	47250.01900424711	51599.8611267088	33734.72048165296	44018.93053623717	81206.51659771078	54081.92396741794	44259.539730876524	53731.663715956085	51515.32515951871
40170.75610505765	45954.134248992385	56582.53423830442	52768.7061260621	50499.73711539729	48847.405239374515	65375.06484114615	65752.43695587946	71796.58336881176	48219.83493815074	57467.12753745853	49129.44780051549	56522.47309830405	58311.74633953284	42766.807894960155	72670.88108795659	54848.748325663844	50081.2955495009	41800.994521799905	47797.751963865936	62320.16147899975	47250.01900424711	51599.8611267088	33734.72048165296	44018.93053623717	81206.51659771078	54081.92396741794	44259.539730876524	53731.663715956085	51515.32515951871
40170.75610505765	45954.134248992385	56582.53423830442	52768.7061260621	50499.73711539729	48847.405239374515	65375.06484114615	65752.43695587946	71796.58336881176	48219.83493815074	57467.12753745853	49129.44780051549	54108.24160366207	58311.74633953284	42766.807894960155	72670.88108795659	54848.748325663844	50081.2955495009	41800.994521799905	47797.751963865936	62320.16147899975	47250.01900424711	51599.8611267088	33734.72048165296	44018.93053623717	81206.51659771078	54081.92396741794	44259.539730876524	53731.663715956085	51515.32515951871
40170.75610505765	45954.134248992385	56582.53423830442	52768.7061260621	50499.73711539729	48847.405239374515	65375.06484114615	65752.43695587946	71796.58336881176	48219.83493815074	57467.12753745853	49129.44780051549	54108.24160366207	58311.74633953284	42766.807894960155	72670.88108795659	54848.748325663844	50081.2955495009	41800.994521799905	47797.751963865936	62320.16147899975	47250.01900424711	51599.8611267088	33734.72048165296	44018.93053623717	81206.51659771078	54081.92396741794	44259.539730876524	53731.663715956085	51515.32515951871
40170.75610505765	45954.134248992385	56582.53423830442	52768.7061260621	50499.73711539729	48847.405239374515	65375.06484114615	65752.43695587946	71796.58336881176	48219.83493815074	57467.12753745853	49129.44780051549	54108.24160366207	58311.74633953284	42766.807894960155	72670.88108795659	54550.36436285331	50081.2955495009	41800.994521799905	47797.751963865936	62320.16147899975	47250.01900424711	51599.8611267088	33734.72048165296	44018.93053623717	81206.51659771078	54081.92396741794	44259.539730876524	53731.663715956085	51515.32515951871
40170.75610505765	45954.134248992385	56582.53423830442	52768.7061260621	50499.73711539729	48847.405239374515	65375.06484114615	65752.43695587946	71796.58336881176	48219.83493815074	57467.12753745853	49129.44780051549	47450.152273015054	58311.74633953284	42766.807894960155	72670.88108795659	54550.36436285331	50081.2955495009	41800.994521799905	47797.751963865936	62320.16147899975	47250.01900424711	51599.8611267088	33734.72048165296	44018.93053623717	81206.51659771078	54081.92396741794	44259.539730876524	53731.663715956085	51515.32515951871
40170.75610505765	45954.134248992385	56582.53423830442	52768.7061260621	50499.73711539729	48847.405239374515	65375.06484114615	65752.43695587946	71796.58336881176	48219.83493815074	57059.45957873968	49129.44780051549	47450.152273015054	58311.74633953284	42766.807894960155	72670.88108795659	54550.36436285331	50081.2955495009	41800.994521799905	47797.751963865936	62320.16147899975	47250.01900424711	51599.8611267088	33734.72048165296	44018.93053623717	77407.56423062828	54081.92396741794	44259.539730876524	52846.20683575789	51515.32515951871
40170.75610505765	45954.134248992385	56582.53423830442	52768.7061260621	50499.73711539729	48847.405239374515	65375.06484114615	65752.43695587946	71796.58336881176	48219.83493815074	57059.45957873968	49129.44780051549	47450.152273015054	58311.74633953284	42766.807894960155	72670.88108795659	54550.36436285331	50081.2955495009	41800.994521799905	47797.751963865936	62320.16147899975	47250.01900424711	51599.8611267088	33734.72048165296	44018.93053623717	77407.56423062828	54081.92396741794	44259.539730876524	52846.20683575789	51515.32515951871
40170.75610505765	45954.134248992385	56582.53423830442	52768.7061260621	50499.73711539729	48847.405239374515	65375.06484114615	65752.43695587946	68272.48998874237	48219.83493815074	57059.45957873968	49129.44780051549	47450.152273015054	58311.74633953284	42766.807894960155	72670.88108795659	54550.36436285331	50081.2955495009	41800.994521799905	47797.751963865936	62320.16147899975	47250.01900424711	51599.8611267088	33734.72048165296	44018.93053623717	77407.56423062828	54081.92396741794	44259.539730876524	52846.20683575789	51515.32515951871
26071.208141437502	45954.134248992385	56582.53423830442	49970.336986696304	50499.73711539729	48847.405239374515	65375.06484114615	65752.43695587946	68272.48998874237	45774.18660236901	57059.45957873968	49129.44780051549	47450.152273015054	58311.74633953284	42766.807894960155	66181.29823142671	54550.36436285331	50081.2955495009	41800.994521799905	47797.751963865936	62320.16147899975	47250.01900424711	50877.62461546076	33734.72048165296	44018.93053623717	77407.56423062828	54081.92396741794	44259.539730876524	52846.20683575789	51515.32515951871
26071.208141437502	45954.134248992385	50949.63580212207	49970.336986696304	50499.73711539729	48847.405239374515	65375.06484114615	65752.43695587946	68272.48998874237	45774.18660236901	53723.32635922238	49129.44780051549	47450.152273015054	58311.74633953284	42766.807894960155	66181.29823142671	54550.36436285331	50081.2955495009	41800.994521799905	47797.751963865936	62320.16147899975	47250.01900424711	50877.62461546076	33734.72048165296	44018.93053623717	77407.56423062828	54081.92396741794	33743.30472896015	52846.20683575789	51515.32515951871
26071.208141437502	45954.134248992385	50949.63580212207	49970.336986696304	50499.73711539729	48847.405239374515	65375.06484114615	65752.43695587946	68272.48998874237	45774.18660236901	53723.32635922238	49129.44780051549	47450.152273015054	58311.74633953284	42766.807894960155	66181.29823142671	54550.36436285331	50081.2955495009	41800.994521799905	47797.751963865936	62320.16147899975	47250.01900424711	50877.62461546076	33734.72048165296	44018.93053623717	77407.56423062828	49056.2707626019	33743.30472896015	52846.20683575789	42915.93931648417
26071.208141437502	45954.134248992385	50949.63580212207	49970.336986696304	50499.73711539729	37650.999965802475	65375.06484114615	65752.43695587946	68272.48998874237	45774.18660236901	53723.32635922238	49129.44780051549	47450.152273015054	58311.74633953284	42766.807894960155	66181.29823142671	54550.36436285331	50081.2955495009	41800.994521799905	47797.751963865936	62320.16147899975	47250.01900424711	50877.62461546076	29603.19197095499	44018.93053623717	77407.56423062828	49056.2707626019	33743.30472896015	52846.20683575789	42915.93931648417
26071.208141437502	45954.134248992385	50949.63580212207	49970.336986696304	50499.73711539729	37650.999965802475	65375.06484114615	65752.43695587946	68272.48998874237	45774.18660236901	53723.32635922238	49129.44780051549	47450.152273015054	58311.74633953284	42766.807894960155	66181.29823142671	54550.36436285331	50081.2955495009	41800.994521799905	47797.751963865936	56366.24522604979	47250.01900424711	50877.62461546076	29603.19197095499	44018.93053623717	77407.56423062828	49056.2707626019	33743.30472896015	52846.20683575789	42915.93931648417
26071.208141437502	45954.134248992385	50949.63580212207	49970.336986696304	50499.73711539729	37650.999965802475	65375.06484114615	65752.43695587946	68272.48998874237	45774.18660236901	53723.32635922238	49129.44780051549	47450.152273015054	58311.74633953284	42766.807894960155	66181.29823142671	54550.36436285331	50081.2955495009	41800.994521799905	47797.751963865936	56366.24522604979	47250.01900424711	50877.62461546076	29603.19197095499	44018.93053623717	77407.56423062828	49056.2707626019	33743.30472896015	52846.20683575789	42915.93931648417
26071.208141437502	44290.03195209121	50949.63580212207	49970.336986696304	50499.73711539729	37650.999965802475	65375.06484114615	65752.43695587946	68272.48998874237	45774.18660236901	53723.32635922238	49129.44780051549	47450.152273015054	58311.74633953284	42766.807894960155	66181.29823142671	54550.36436285331	50081.2955495009	41800.994521799905	44685.45374125824	56366.24522604979	47250.01900424711	50877.62461546076	29603.19197095499	44018.93053623717	77407.56423062828	49056.2707626019	33743.30472896015	52846.20683575789	42915.93931648417
26071.208141437502	44290.03195209121	50949.63580212207	46159.041732628146	50499.73711539729	37650.999965802475	65375.06484114615	65752.43695587946	68272.48998874237	45774.18660236901	53723.32635922238	49129.44780051549	47450.152273015054	58311.74633953284	42766.807894960155	66181.29823142671	54550.36436285331	50081.2955495009	41800.994521799905	44685.45374125824	56366.24522604979	47250.01900424711	50877.62461546076	29603.19197095499	44018.93053623717	77407.56423062828	49056.2707626019	33743.30472896015	52846.20683575789	42915.93931648417
26071.208141437502	44290.03195209121	50949.63580212207	46159.041732628146	50499.73711539729	37650.999965802475	65375.06484114615	65752.43695587946	68272.48998874237	45774.18660236901	53723.32635922238	44505.456093230605	47450.152273015054	58311.74633953284	42766.807894960155	66181.29823142671	54550.36436285331	50081.2955495009	41800.994521799905	44685.45374125824	56366.24522604979	47250.01900424711	50877.62461546076	29603.19197095499	44018.93053623717	77407.56423062828	49056.2707626019	33743.30472896015	52846.20683575789	42915.93931648417
26071.208141437502	44290.03195209121	50949.63580212207	46159.041732628146	50499.73711539729	37650.999965802475	65375.06484114615	65752.43695587946	68272.48998874237	45774.18660236901	53723.32635922238	44505.456093230605	47450.152273015054	58311.74633953284	42766.807894960155	66181.29823142671	54550.36436285331	50081.2955495009	41800.994521799905	44685.45374125824	56366.24522604979	47250.01900424711	50877.62461546076	29603.19197095499	44018.93053623717	77407.56423062828	49056.2707626019	33743.30472896015	52846.20683575789	42915.93931648417
26071.208141437502	44290.03195209121	50949.63580212207	46159.041732628146	50499.73711539729	37650.999965802475	65375.06484114615	65752.43695587946	68272.48998874237	45774.18660236901	53723.32635922238	44505.456093230605	47450.152273015054	58311.74633953284	42766.807894960155	66181.29823142671	54550.36436285331	50081.2955495009	41800.994521799905	44685.45374125824	56366.24522604979	47250.01900424711	50877.62461546076	29603.19197095499	32620.741640156073	77407.56423062828	49056.2707626019	33743.30472896015	52846.20683575789	42915.93931648417
26071.208141437502	44290.03195209121	50949.63580212207	46159.041732628146	50499.73711539729	37650.999965802475	65375.06484114615	65752.43695587946	68272.48998874237	45774.18660236901	53723.32635922238	44505.456093230605	47450.152273015054	58311.74633953284	42766.807894960155	66181.29823142671	54550.36436285331	50081.2955495009	41800.994521799905	44685.45374125824	56366.24522604979	47250.01900424711	50877.62461546076	29603.19197095499	32620.741640156073	77407.56423062828	49056.2707626019	33743.30472896015	52846.20683575789	42915.93931648417
26071.208141437502	42193.57191831098	50949.63580212207	46159.041732628146	50499.73711539729	37650.999965802475	65375.06484114615	65752.43695587946	68272.48998874237	45774.18660236901	53723.32635922238	44505.456093230605	47450.152273015054	58311.74633953284	42766.807894960155	66181.29823142671	54550.36436285331	50081.2955495009	41800.994521799905	44685.45374125824	56366.24522604979	47250.01900424711	50877.62461546076	29603.19197095499	32620.741640156073	77407.56423062828	49056.2707626019	33743.30472896015	52846.20683575789	42915.93931648417
26071.208141437502	42193.57191831098	50949.63580212207	46159.041732628146	50499.73711539729	37650.999965802475	65375.06484114615	65752.43695587946	68272.48998874237	45774.18660236901	53723.32635922238	44505.456093230605	47450.152273015054	58311.74633953284	42766.807894960155	66181.29823142671	54550.36436285331	50081.2955495009	41800.994521799905	44685.45374125824	51464.65678189487	47250.01900424711	50877.62461546076	29603.19197095499	32620.741640156073	77407.56423062828	49056.2707626019	33743.30472896015	52846.20683575789	42915.93931648417
26071.208141437502	42193.57191831098	50949.63580212207	46159.041732628146	50499.73711539729	37650.999965802475	65375.06484114615	65752.43695587946	68272.48998874237	45774.18660236901	53723.32635922238	44505.456093230605	47450.152273015054	58311.74633953284	42766.807894960155	66181.29823142671	54550.36436285331	50081.2955495009	41800.994521799905	44685.45374125824	51464.65678189487	47250.01900424711	50877.62461546076	29603.19197095499	32620.741640156073	77407.56423062828	49056.2707626019	33743.30472896015	52846.20683575789	42915.93931648417
26071.208141437502	42193.57191831098	50949.63580212207	46159.041732628146	50499.73711539729	37650.999965802475	65375.06484114615	65752.43695587946	68272.48998874237	45774.18660236901	53723.32635922238	44505.456093230605	47450.152273015054	58311.74633953284	42766.807894960155	66181.29823142671	54550.36436285331	50081.2955495009	41800.994521799905	44685.45374125824	51464.65678189487	47250.01900424711	50877.62461546076	29603.19197095499	32620.741640156073	77407.56423062828	49056.2707626019	33743.30472896015	52846.20683575789	42915.93931648417
26071.208141437502	42193.57191831098	50949.63580212207	46159.041732628146	50499.73711539729	37650.999965802475	65375.06484114615	65752.43695587946	68272.48998874237	45774.18660236901	53723.32635922238	44505.456093230605	47450.152273015054	58311.74633953284	42766.807894960155	66181.29823142671	54550.36436285331	50081.2955495009	41800.994521799905	44685.45374125824	51464.65678189487	47250.01900424711	50877.62461546076	29603.19197095499	32620.741640156073	77407.56423062828	49056.2707626019	33743.30472896015	52846.20683575789	42915.93931648417
26071.208141437502	42193.57191831098	50949.63580212207	46159.041732628146	43021.33125892408	37650.999965802475	65375.06484114615	65752.43695587946	68272.48998874237	45774.18660236901	53723.32635922238	44505.456093230605	47450.152273015054	58311.74633953284	42766.807894960155	66181.29823142671	54550.36436285331	50081.2955495009	41800.994521799905	44685.45374125824	51464.65678189487	47250.01900424711	50877.62461546076	29603.19197095499	32620.741640156073	77407.56423062828	49056.2707626019	33743.30472896015	52846.20683575789	42915.93931648417
26071.208141437502	42193.57191831098	50949.63580212207	46159.041732628146	43021.33125892408	37650.999965802475	65375.06484114615	65752.43695587946	68272.48998874237	45774.18660236901	53723.32635922238	44505.456093230605	47450.152273015054	58311.74633953284	42766.807894960155	66181.29823142671	54550.36436285331	50081.2955495009	41800.994521799905	44685.45374125824	47731.72637546131	47250.01900424711	50877.62461546076	29603.19197095499	32620.741640156073	77407.56423062828	49056.2707626019	33743.30472896015	52846.20683575789	42915.93931648417
26071.208141437502	42193.57191831098	50949.63580212207	46159.041732628146	43021.33125892408	37650.999965802475	65375.06484114615	61300.57182383405	59955.446940379225	45774.18660236901	53723.32635922238	44505.456093230605	46055.80585821812	58311.74633953284	42766.807894960155	66181.29823142671	54550.36436285331	50081.2955495009	41800.994521799905	44430.525093464224	47731.72637546131	47250.01900424711	50877.62461546076	29603.19197095499	32620.741640156073	73096.27767693994	49056.2707626019	33743.30472896015	52846.20683575789	42915.93931648417
26071.208141437502	42193.57191831098	50949.63580212207	46159.041732628146	43021.33125892408	37650.999965802475	65375.06484114615	61300.57182383405	59955.446940379225	45774.18660236901	53723.32635922238	44505.456093230605	46055.80585821812	58311.74633953284	42766.807894960155	65854.07106928091	54550.36436285331	50081.2955495009	41800.994521799905	44430.525093464224	47731.72637546131	47250.01900424711	50450.578776995055	29603.19197095499	32620.741640156073	73096.27767693994	49056.2707626019	33743.30472896015	52846.20683575789	42915.93931648417
26071.208141437502	42193.57191831098	50949.63580212207	46159.041732628146	43021.33125892408	37650.999965802475	65375.06484114615	61300.57182383405	59955.446940379225	45774.18660236901	53723.32635922238	38663.04592535276	46055.80585821812	58311.74633953284	42766.807894960155	65854.07106928091	54550.36436285331	50081.2955495009	41800.994521799905	44430.525093464224	47731.72637546131	47250.01900424711	50450.578776995055	29603.19197095499	32620.741640156073	73096.27767693994	49056.2707626019	33743.30472896015	52846.20683575789	42915.93931648417
26071.208141437502	42193.57191831098	50949.63580212207	46159.041732628146	43021.33125892408	37650.999965802475	65375.06484114615	61300.57182383405	59955.446940379225	45774.18660236901	40080.624864112295	38663.04592535276	46055.80585821812	58311.74633953284	42766.807894960155	65854.07106928091	54550.36436285331	50081.2955495009	41800.994521799905	44430.525093464224	47731.72637546131	47250.01900424711	50450.578776995055	29603.19197095499	32620.741640156073	73096.27767693994	49056.2707626019	33743.30472896015	52846.20683575789	42915.93931648417
26071.208141437502	42193.57191831098	50949.63580212207	46159.041732628146	43021.33125892408	37650.999965802475	64489.6508023615	61300.57182383405	59955.446940379225	45774.18660236901	40080.624864112295	38663.04592535276	46055.80585821812	58311.74633953284	42766.807894960155	65854.07106928091	54550.36436285331	50081.2955495009	41800.994521799905	44430.525093464224	47731.72637546131	47250.01900424711	50450.578776995055	29603.19197095499	32620.741640156073	73096.27767693994	49056.2707626019	33743.30472896015	52846.20683575789	42915.93931648417
26071.208141437502	42193.57191831098	50949.63580212207	46159.041732628146	43021.33125892408	37650.999965802475	64489.6508023615	61300.57182383405	59955.446940379225	45774.18660236901	40080.624864112295	38663.04592535276	46055.80585821812	58311.74633953284	42766.807894960155	65854.07106928091	54550.36436285331	50081.2955495009	41800.994521799905	44430.525093464224	47731.72637546131	47250.01900424711	50450.578776995055	28955.578859330974	32620.741640156073	73096.27767693994	49056.2707626019	31749.459440949562	52846.20683575789	42915.93931648417
26071.208141437502	42193.57191831098	50949.63580212207	46159.041732628146	43021.33125892408	37650.999965802475	64489.6508023615	61300.57182383405	59955.446940379225	45774.18660236901	40080.624864112295	38663.04592535276	46055.80585821812	58311.74633953284	42766.807894960155	65854.07106928091	54550.36436285331	50081.2955495009	41800.994521799905	44430.525093464224	47731.72637546131	47250.01900424711	50450.578776995055	28955.578859330974	32620.741640156073	73096.27767693994	49056.2707626019	31749.459440949562	52846.20683575789	42915.93931648417
26071.208141437502	42193.57191831098	50949.63580212207	46159.041732628146	43021.33125892408	37650.999965802475	64489.6508023615	61300.57182383405	59955.446940379225	45774.18660236901	40080.624864112295	38663.04592535276	46055.80585821812	58311.74633953284	42766.807894960155	65854.07106928091	54550.36436285331	50081.2955495009	41800.994521799905	44430.525093464224	47731.72637546131	47250.01900424711	50450.578776995055	28955.578859330974	32620.741640156073	73096.27767693994	49056.2707626019	31749.459440949562	52846.20683575789	42915.93931648417
26071.208141437502	42193.57191831098	50949.63580212207	46159.041732628146	43021.33125892408	37650.999965802475	64489.6508023615	61300.57182383405	59955.446940379225	45774.18660236901	40080.624864112295	38663.04592535276	46055.80585821812	58311.74633953284	42766.807894960155	65854.07106928091	54550.36436285331	50081.2955495009	41800.994521799905	44430.525093464224	47731.72637546131	47250.01900424711	50450.578776995055	28955.578859330974	32620.741640156073	73096.27767693994	49056.2707626019	31749.459440949562	52846.20683575789	42915.93931648417
26071.208141437502	42193.57191831098	50949.63580212207	46159.041732628146	43021.33125892408	37650.999965802475	64489.6508023615	61300.57182383405	59955.446940379225	45774.18660236901	40080.624864112295	38663.04592535276	46055.80585821812	58311.74633953284	42766.807894960155	57851.00773460172	54550.36436285331	50081.2955495009	41800.994521799905	44430.525093464224	47731.72637546131	47250.01900424711	50450.578776995055	28955.578859330974	32620.741640156073	73096.27767693994	49056.2707626019	27644.629923198256	52846.20683575789	42915.93931648417
26071.208141437502	42193.57191831098	50949.63580212207	46159.041732628146	43021.33125892408	37650.999965802475	64489.6508023615	61300.57182383405	59955.446940379225	45774.18660236901	32770.21984808351	38663.04592535276	46055.80585821812	58311.74633953284	42766.807894960155	57851.00773460172	50160.52005036425	50081.2955495009	41800.994521799905	44430.525093464224	47731.72637546131	47250.01900424711	50450.578776995055	28955.578859330974	32620.741640156073	73096.27767693994	49056.2707626019	27644.629923198256	52846.20683575789	42915.93931648417
26071.208141437502	38568.345017417916	50949.63580212207	46159.041732628146	43021.33125892408	37650.999965802475	64489.6508023615	61300.57182383405	59955.446940379225	45774.18660236901	32770.21984808351	38663.04592535276	46055.80585821812	58311.74633953284	42766.807894960155	57851.00773460172	50160.52005036425	50081.2955495009	41800.994521799905	44430.525093464224	47731.72637546131	47250.01900424711	50450.578776995055	28955.578859330974	32620.741640156073	73096.27767693994	49056.2707626019	27644.629923198256	52846.20683575789	42915.93931648417
26071.208141437502	38568.345017417916	50949.63580212207	46159.041732628146	43021.33125892408	37650.999965802475	64489.6508023615	61300.57182383405	59955.446940379225	45774.18660236901	32770.21984808351	38663.04592535276	46055.80585821812	58311.74633953284	42766.807894960155	57851.00773460172	50160.52005036425	50081.2955495009	41800.994521799905	41919.97751359249	47731.72637546131	47250.01900424711	46795.867095974056	28955.578859330974	32620.741640156073	73096.27767693994	49056.2707626019	27644.629923198256	52846.20683575789	42915.93931648417
26071.208141437502	38568.345017417916	50949.63580212207	46159.041732628146	43021.33125892408	37650.999965802475	64489.6508023615	61300.57182383405	59955.446940379225	45774.18660236901	32770.21984808351	38663.04592535276	46055.80585821812	58311.74633953284	42766.807894960155	57851.00773460172	50160.52005036425	50081.2955495009	41800.994521799905	41919.97751359249	47731.72637546131	47250.01900424711	46795.867095974056	28955.578859330974	32620.741640156073	73096.27767693994	49056.2707626019	27644.629923198256	52846.20683575789	42915.93931648417
26071.208141437502	38568.345017417916	50949.63580212207	46159.041732628146	43021.33125892408	37650.999965802475	64489.6508023615	61300.57182383405	59955.446940379225	45774.18660236901	32770.21984808351	38663.04592535276	46055.80585821812	58311.74633953284	42766.807894960155	57851.00773460172	50160.52005036425	50081.2955495009	41800.994521799905	41919.97751359249	47731.72637546131	47250.01900424711	46795.867095974056	28955.578859330974	32620.741640156073	73096.27767693994	49056.2707626019	27644.629923198256	52846.20683575789	42915.93931648417
26071.208141437502	38568.345017417916	50949.63580212207	46159.041732628146	43021.33125892408	37650.999965802475	64489.6508023615	61300.57182383405	59955.446940379225	45774.18660236901	32770.21984808351	38663.04592535276	46055.80585821812	58311.74633953284	42766.807894960155	57851.00773460172	50160.52005036425	50081.2955495009	41800.994521799905	41919.97751359249	47731.72637546131	47250.01900424711	46795.867095974056	28955.578859330974	32620.741640156073	73096.27767693994	49056.2707626019	27644.629923198256	52846.20683575789	42915.93931648417
26071.208141437502	38568.345017417916	50949.63580212207	46159.041732628146	40600.42163405613	37650.999965802475	64489.6508023615	61300.57182383405	59955.446940379225	45774.18660236901	32770.21984808351	38663.04592535276	46055.80585821812	58311.74633953284	42766.807894960155	57851.00773460172	50160.52005036425	50081.2955495009	41800.994521799905	41919.97751359249	47731.72637546131	47250.01900424711	46795.867095974056	28955.578859330974	32620.741640156073	73096.27767693994	47476.90758630919	27644.629923198256	52846.20683575789	42915.93931648417
26071.208141437502	38568.345017417916	50949.63580212207	46159.041732628146	40600.42163405613	37650.999965802475	63331.25704788011	61300.57182383405	59955.446940379225	45774.18660236901	32770.21984808351	38663.04592535276	46055.80585821812	58311.74633953284	38608.64906901227	57851.00773460172	50160.52005036425	50081.2955495009	41800.994521799905	41919.97751359249	47731.72637546131	47250.01900424711	46795.867095974056	28955.578859330974	32620.741640156073	73096.27767693994	47476.90758630919	27644.629923198256	52846.20683575789	42915.93931648417
26071.208141437502	38568.345017417916	50949.63580212207	46159.041732628146	37033.37756679214	37650.999965802475	63331.25704788011	61300.57182383405	59955.446940379225	45774.18660236901	32770.21984808351	38663.04592535276	46055.80585821812	58311.74633953284	38608.64906901227	57851.00773460172	50160.52005036425	50081.2955495009	41800.994521799905	41919.97751359249	47731.72637546131	47250.01900424711	46795.867095974056	28955.578859330974	32620.741640156073	73096.27767693994	47476.90758630919	27644.629923198256	52846.20683575789	42915.93931648417
26071.208141437502	38568.345017417916	50949.63580212207	46159.041732628146	37033.37756679214	37650.999965802475	63331.25704788011	61300.57182383405	59955.446940379225	45774.18660236901	32770.21984808351	38663.04592535276	46055.80585821812	58311.74633953284	38608.64906901227	57851.00773460172	50160.52005036425	50081.2955495009	41800.994521799905	41919.97751359249	47731.72637546131	47250.01900424711	46795.867095974056	26901.193927118973	32620.741640156073	70398.8187927836	43552.82247432928	26122.73553927382	52846.20683575789	42915.93931648417
26071.208141437502	38568.345017417916	50949.63580212207	46159.041732628146	37033.37756679214	37650.999965802475	63331.25704788011	61300.57182383405	59955.446940379225	45774.18660236901	32770.21984808351	38663.04592535276	46055.80585821812	58311.74633953284	38608.64906901227	57851.00773460172	50160.52005036425	50081.2955495009	34470.08278265035	41919.97751359249	47731.72637546131	47250.01900424711	46795.867095974056	26901.193927118973	32620.741640156073	70398.8187927836	43552.82247432928	26122.73553927382	52846.20683575789	42915.93931648417
26071.208141437502	38568.345017417916	50949.63580212207	46092.17031454992	37033.37756679214	37650.999965802475	63331.25704788011	61300.57182383405	59955.446940379225	45774.18660236901	31534.320829686414	38663.04592535276	38303.62561945726	58311.74633953284	38608.64906901227	57851.00773460172	50160.52005036425	50081.2955495009	34470.08278265035	41919.97751359249	47731.72637546131	47250.01900424711	46795.867095974056	26901.193927118973	32620.741640156073	70398.8187927836	43552.82247432928	26122.73553927382	52846.20683575789	42915.93931648417
26071.208141437502	38568.345017417916	50949.63580212207	46092.17031454992	37033.37756679214	37650.999965802475	63331.25704788011	61300.57182383405	59955.446940379225	45774.18660236901	31534.320829686414	38663.04592535276	38303.62561945726	56024.93274177088	38608.64906901227	57851.00773460172	50160.52005036425	50081.2955495009	31074.962930326692	41919.97751359249	47731.72637546131	47250.01900424711	46795.867095974056	26901.193927118973	32620.741640156073	70398.8187927836	43552.82247432928	26122.73553927382	52846.20683575789	42915.93931648417
26071.208141437502	38568.345017417916	50949.63580212207	46092.17031454992	37033.37756679214	37650.999965802475	63331.25704788011	61300.57182383405	59955.446940379225	45774.18660236901	31534.320829686414	38347.449437118696	38303.62561945726	56024.93274177088	38608.64906901227	57851.00773460172	50160.52005036425	50081.2955495009	31074.962930326692	41919.97751359249	47731.72637546131	47250.01900424711	46795.867095974056	26901.193927118973	32620.741640156073	70398.8187927836	43552.82247432928	26122.73553927382	52846.20683575789	42915.93931648417
26071.208141437502	38568.345017417916	50949.63580212207	46092.17031454992	37033.37756679214	37650.999965802475	63331.25704788011	46854.56587552403	59955.446940379225	45774.18660236901	31534.320829686414	38347.449437118696	38303.62561945726	56024.93274177088	38608.64906901227	57851.00773460172	50160.52005036425	50081.2955495009	31074.962930326692	41919.97751359249	47731.72637546131	47250.01900424711	46795.867095974056	26901.193927118973	32620.741640156073	70398.8187927836	43552.82247432928	26122.73553927382	52846.20683575789	42915.93931648417
26071.208141437502	38568.345017417916	50949.63580212207	46092.17031454992	37033.37756679214	37650.999965802475	63331.25704788011	43002.120777884826	59955.446940379225	45774.18660236901	31534.320829686414	38347.449437118696	38303.62561945726	56024.93274177088	38608.64906901227	57851.00773460172	50160.52005036425	50081.2955495009	31074.962930326692	41919.97751359249	47731.72637546131	47250.01900424711	46795.867095974056	26901.193927118973	32620.741640156073	70398.8187927836	43552.82247432928	26122.73553927382	52846.20683575789	42915.93931648417
26071.208141437502	38568.345017417916	50949.63580212207	46092.17031454992	37033.37756679214	37650.999965802475	63331.25704788011	43002.120777884826	51878.81039447546	45774.18660236901	31534.320829686414	34626.11964033236	38303.62561945726	56024.93274177088	38608.64906901227	57851.00773460172	39773.554091350874	50081.2955495009	31074.962930326692	41919.97751359249	47731.72637546131	47250.01900424711	46795.867095974056	26901.193927118973	32620.741640156073	70398.8187927836	43552.82247432928	26122.73553927382	52846.20683575789	42915.93931648417
26071.208141437502	38568.345017417916	50949.63580212207	46092.17031454992	37033.37756679214	37650.999965802475	63331.25704788011	43002.120777884826	51878.81039447546	45774.18660236901	31534.320829686414	34626.11964033236	38303.62561945726	56024.93274177088	38608.64906901227	57851.00773460172	39773.554091350874	50081.2955495009	31074.962930326692	41919.97751359249	47731.72637546131	47250.01900424711	46795.867095974056	26901.193927118973	32620.741640156073	70398.8187927836	43552.82247432928	26122.73553927382	52846.20683575789	42915.93931648417
26071.208141437502	38568.345017417916	50949.63580212207	46092.17031454992	37033.37756679214	37650.999965802475	63331.25704788011	43002.120777884826	51878.81039447546	45774.18660236901	31534.320829686414	34626.11964033236	38303.62561945726	56024.93274177088	38608.64906901227	57851.00773460172	39773.554091350874	50081.2955495009	31074.962930326692	41919.97751359249	47731.72637546131	47250.01900424711	46795.867095974056	26901.193927118973	32620.741640156073	70398.8187927836	43552.82247432928	26122.73553927382	52846.20683575789	42915.93931648417
26071.208141437502	38568.345017417916	50949.63580212207	46092.17031454992	37033.37756679214	37650.999965802475	63331.25704788011	43002.120777884826	51878.81039447546	45774.18660236901	31534.320829686414	34626.11964033236	38303.62561945726	56024.93274177088	38608.64906901227	57851.00773460172	39773.554091350874	50081.2955495009	31074.962930326692	41919.97751359249	47731.72637546131	47250.01900424711	46795.867095974056	26901.193927118973	32620.741640156073	70398.8187927836	43552.82247432928	26122.73553927382	52846.20683575789	42915.93931648417
26071.208141437502	38568.345017417916	50949.63580212207	46092.17031454992	37033.37756679214	37650.999965802475	63331.25704788011	43002.120777884826	51878.81039447546	45774.18660236901	31534.320829686414	34626.11964033236	38303.62561945726	56024.93274177088	38608.64906901227	57851.00773460172	39773.554091350874	50081.2955495009	31074.962930326692	41919.97751359249	47731.72637546131	47250.01900424711	46795.867095974056	26901.193927118973	32620.741640156073	70398.8187927836	43552.82247432928	26122.73553927382	52846.20683575789	42915.93931648417
26071.208141437502	34833.47591694578	50949.63580212207	46092.17031454992	37033.37756679214	37650.999965802475	63331.25704788011	43002.120777884826	51878.81039447546	45774.18660236901	31534.320829686414	34626.11964033236	38303.62561945726	56024.93274177088	38608.64906901227	57851.00773460172	39773.554091350874	50081.2955495009	31074.962930326692	41919.97751359249	47731.72637546131	47250.01900424711	46795.867095974056	26901.193927118973	32620.741640156073	70398.8187927836	43552.82247432928	26122.73553927382	52846.20683575789	42915.93931648417
26071.208141437502	34833.47591694578	50949.63580212207	46092.17031454992	37033.37756679214	37650.999965802475	63331.25704788011	43002.120777884826	51878.81039447546	45774.18660236901	31534.320829686414	34626.11964033236	38303.62561945726	56024.93274177088	38608.64906901227	57851.00773460172	36375.66612071248	50081.2955495009	31074.962930326692	41919.97751359249	47731.72637546131	47250.01900424711	46795.867095974056	26901.193927118973	32620.741640156073	58737.16525616044	43552.82247432928	26122.73553927382	52846.20683575789	42915.93931648417
26071.208141437502	34833.47591694578	50949.63580212207	46092.17031454992	37033.37756679214	37650.999965802475	63331.25704788011	43002.120777884826	51878.81039447546	45774.18660236901	31534.320829686414	34626.11964033236	38303.62561945726	56024.93274177088	38608.64906901227	57851.00773460172	36375.66612071248	50081.2955495009	31074.962930326692	41919.97751359249	47731.72637546131	47250.01900424711	46795.867095974056	26901.193927118973	32620.741640156073	58737.16525616044	43552.82247432928	26122.73553927382	52846.20683575789	42915.93931648417
26071.208141437502	34833.47591694578	50949.63580212207	46092.17031454992	37033.37756679214	37650.999965802475	63331.25704788011	43002.120777884826	51878.81039447546	45774.18660236901	31534.320829686414	34626.11964033236	38303.62561945726	56024.93274177088	38608.64906901227	57851.00773460172	36375.66612071248	50081.2955495009	31074.962930326692	41919.97751359249	47731.72637546131	47250.01900424711	46795.867095974056	26901.193927118973	32620.741640156073	58737.16525616044	43552.82247432928	26122.73553927382	52846.20683575789	42915.93931648417
26071.208141437502	34833.47591694578	50949.63580212207	46092.17031454992	37033.37756679214	37650.999965802475	63331.25704788011	43002.120777884826	51878.81039447546	45774.18660236901	31534.320829686414	34626.11964033236	38303.62561945726	56024.93274177088	38608.64906901227	57851.00773460172	36375.66612071248	50081.2955495009	31074.962930326692	41919.97751359249	47731.72637546131	47250.01900424711	46795.867095974056	26901.193927118973	32620.741640156073	58737.16525616044	43552.82247432928	26122.73553927382	52846.20683575789	42915.93931648417
26071.208141437502	34833.47591694578	39402.59859570973	46092.17031454992	37033.37756679214	37650.999965802475	53107.48623529833	43002.120777884826	51878.81039447546	45774.18660236901	31534.320829686414	34626.11964033236	38303.62561945726	56024.93274177088	38608.64906901227	57851.00773460172	36375.66612071248	50081.2955495009	31074.962930326692	41919.97751359249	47731.72637546131	47250.01900424711	46795.867095974056	26901.193927118973	32620.741640156073	52423.00945440078	43552.82247432928	26122.73553927382	52846.20683575789	42915.93931648417
26071.208141437502	34833.47591694578	39402.59859570973	46092.17031454992	37033.37756679214	37650.999965802475	53107.48623529833	43002.120777884826	51878.81039447546	45774.18660236901	31534.320829686414	34626.11964033236	38303.62561945726	56024.93274177088	38608.64906901227	57851.00773460172	36375.66612071248	50081.2955495009	31074.962930326692	41919.97751359249	47731.72637546131	47250.01900424711	42378.34635650272	26901.193927118973	32620.741640156073	52423.00945440078	43552.82247432928	26122.73553927382	49294.760603038536	42915.93931648417
26071.208141437502	34833.47591694578	39402.59859570973	46092.17031454992	37033.37756679214	37650.999965802475	53107.48623529833	42909.128825122105	51878.81039447546	45774.18660236901	31534.320829686414	34626.11964033236	38303.62561945726	55404.72949096458	38608.64906901227	57851.00773460172	36375.66612071248	50081.2955495009	31074.962930326692	41919.97751359249	46391.04327604785	47250.01900424711	42378.34635650272	26901.193927118973	32620.741640156073	52423.00945440078	43552.82247432928	26122.73553927382	49294.760603038536	42915.93931648417
26071.208141437502	34833.47591694578	39402.59859570973	46092.17031454992	37033.37756679214	37650.999965802475	53107.48623529833	42909.128825122105	51878.81039447546	45774.18660236901	31534.320829686414	32488.403178782	38303.62561945726	55404.72949096458	38608.64906901227	57851.00773460172	36375.66612071248	50081.2955495009	31074.962930326692	41919.97751359249	46391.04327604785	47250.01900424711	42378.34635650272	26901.193927118973	32620.741640156073	52423.00945440078	43552.82247432928	26122.73553927382	49294.760603038536	42915.93931648417
26071.208141437502	34833.47591694578	39402.59859570973	46092.17031454992	37033.37756679214	37650.999965802475	48854.68699741095	42909.128825122105	51878.81039447546	45774.18660236901	31534.320829686414	32488.403178782	38303.62561945726	55404.72949096458	38608.64906901227	57851.00773460172	36375.66612071248	50081.2955495009	31074.962930326692	40314.369381696786	46391.04327604785	47250.01900424711	42378.34635650272	26901.193927118973	32620.741640156073	52423.00945440078	43552.82247432928	26122.73553927382	45635.97819317784	42915.93931648417
26071.208141437502	34833.47591694578	39402.59859570973	46092.17031454992	37033.37756679214	37650.999965802475	48854.68699741095	42909.128825122105	51878.81039447546	45774.18660236901	31534.320829686414	32488.403178782	38303.62561945726	55404.72949096458	38608.64906901227	57851.00773460172	36375.66612071248	47741.407124598976	31074.962930326692	40314.369381696786	46391.04327604785	47250.01900424711	42378.34635650272	22790.580434176984	32620.741640156073	52423.00945440078	43552.82247432928	26122.73553927382	45635.97819317784	42915.93931648417
26071.208141437502	34833.47591694578	39402.59859570973	46092.17031454992	37033.37756679214	37650.999965802475	48854.68699741095	42909.128825122105	51878.81039447546	45774.18660236901	31534.320829686414	32488.403178782	38303.62561945726	55404.72949096458	38608.64906901227	57851.00773460172	36375.66612071248	47741.407124598976	31074.962930326692	40314.369381696786	46391.04327604785	47250.01900424711	42378.34635650272	22790.580434176984	32620.741640156073	52423.00945440078	43552.82247432928	26122.73553927382	32732.11364238752	42915.93931648417
26071.208141437502	34833.47591694578	39402.59859570973	46092.17031454992	37033.37756679214	37650.999965802475	48854.68699741095	42909.128825122105	51878.81039447546	45774.18660236901	31534.320829686414	32488.403178782	38303.62561945726	52306.02694836201	38608.64906901227	57851.00773460172	36375.66612071248	47741.407124598976	31074.962930326692	40314.369381696786	46391.04327604785	47250.01900424711	42378.34635650272	22790.580434176984	32620.741640156073	52423.00945440078	43552.82247432928	26122.73553927382	32732.11364238752	42915.93931648417
26071.208141437502	34833.47591694578	37379.29481812659	46092.17031454992	37033.37756679214	37650.999965802475	48854.68699741095	42909.128825122105	51878.81039447546	45774.18660236901	31534.320829686414	32488.403178782	38303.62561945726	52306.02694836201	38608.64906901227	57851.00773460172	36375.66612071248	47741.407124598976	31074.962930326692	32726.33519469884	46391.04327604785	47250.01900424711	37401.40530909045	22790.580434176984	32620.741640156073	52423.00945440078	43552.82247432928	26122.73553927382	32732.11364238752	42915.93931648417
26071.208141437502	34833.47591694578	37379.29481812659	46092.17031454992	36054.575817644	37650.999965802475	48854.68699741095	42909.128825122105	51878.81039447546	45774.18660236901	31534.320829686414	32488.403178782	38303.62561945726	52306.02694836201	38608.64906901227	57851.00773460172	36375.66612071248	47741.407124598976	31074.962930326692	32726.33519469884	46391.04327604785	47250.01900424711	37401.40530909045	22790.580434176984	32620.741640156073	52423.00945440078	43552.82247432928	26122.73553927382	32732.11364238752	42915.93931648417
26071.208141437502	34833.47591694578	37379.29481812659	46092.17031454992	36054.575817644	37650.999965802475	48854.68699741095	42909.128825122105	51878.81039447546	42873.27744633867	31534.320829686414	32488.403178782	38303.62561945726	52306.02694836201	38608.64906901227	57851.00773460172	36375.66612071248	47741.407124598976	31074.962930326692	32726.33519469884	46391.04327604785	47250.01900424711	37401.40530909045	22790.580434176984	32620.741640156073	52423.00945440078	43552.82247432928	26122.73553927382	32732.11364238752	42915.93931648417
26071.208141437502	34833.47591694578	37379.29481812659	46092.17031454992	36054.575817644	37650.999965802475	48854.68699741095	42909.128825122105	51878.81039447546	42873.27744633867	31534.320829686414	32488.403178782	38303.62561945726	52306.02694836201	38608.64906901227	57851.00773460172	36375.66612071248	47741.407124598976	31074.962930326692	32726.33519469884	46391.04327604785	47250.01900424711	37401.40530909045	22790.580434176984	32620.741640156073	52423.00945440078	36672.5591696847	26122.73553927382	32732.11364238752	42915.93931648417
26071.208141437502	34833.47591694578	37379.29481812659	46092.17031454992	35652.679298380586	37650.999965802475	48854.68699741095	42909.128825122105	51878.81039447546	42873.27744633867	31534.320829686414	32488.403178782	38303.62561945726	52306.02694836201	38608.64906901227	57851.00773460172	36375.66612071248	47741.407124598976	31074.962930326692	32726.33519469884	46391.04327604785	47250.01900424711	37401.40530909045	22790.580434176984	32620.741640156073	52423.00945440078	36672.5591696847	26122.73553927382	32732.11364238752	42915.93931648417
26071.208141437502	33743.1005749337	37379.29481812659	46092.17031454992	35652.679298380586	37650.999965802475	48854.68699741095	42909.128825122105	51878.81039447546	42873.27744633867	31534.320829686414	32488.403178782	38303.62561945726	52306.02694836201	38608.64906901227	57851.00773460172	36375.66612071248	47741.407124598976	31074.962930326692	32726.33519469884	46391.04327604785	47250.01900424711	37401.40530909045	22790.580434176984	32620.741640156073	52423.00945440078	36672.5591696847	26122.73553927382	32732.11364238752	42915.93931648417
26071.208141437502	33743.1005749337	37379.29481812659	46092.17031454992	35652.679298380586	37650.999965802475	48854.68699741095	42909.128825122105	51878.81039447546	42873.27744633867	31534.320829686414	32488.403178782	38303.62561945726	52306.02694836201	38608.64906901227	57851.00773460172	36375.66612071248	47741.407124598976	31074.962930326692	32726.33519469884	46391.04327604785	47250.01900424711	37401.40530909045	22790.580434176984	32620.741640156073	52423.00945440078	36672.5591696847	26122.73553927382	32732.11364238752	42915.93931648417
26071.208141437502	33743.1005749337	37379.29481812659	46092.17031454992	35652.679298380586	37650.999965802475	48854.68699741095	42909.128825122105	51878.81039447546	42873.27744633867	31534.320829686414	32488.403178782	38303.62561945726	52306.02694836201	38608.64906901227	57851.00773460172	36375.66612071248	47741.407124598976	31074.962930326692	32726.33519469884	46391.04327604785	47250.01900424711	37401.40530909045	22790.580434176984	32620.741640156073	52423.00945440078	36672.5591696847	26122.73553927382	32732.11364238752	42915.93931648417
26071.208141437502	33743.1005749337	37379.29481812659	46092.17031454992	35652.679298380586	37650.999965802475	48854.68699741095	42909.128825122105	51878.81039447546	42873.27744633867	31534.320829686414	32488.403178782	38303.62561945726	52306.02694836201	38608.64906901227	57851.00773460172	36375.66612071248	47741.407124598976	31074.962930326692	32726.33519469884	46391.04327604785	47250.01900424711	37401.40530909045	22790.580434176984	32620.741640156073	52423.00945440078	36672.5591696847	26122.73553927382	32732.11364238752	42915.93931648417
26071.208141437502	33743.1005749337	37379.29481812659	46092.17031454992	35652.679298380586	37650.999965802475	48854.68699741095	42909.128825122105	51878.81039447546	42873.27744633867	31534.320829686414	32488.403178782	38303.62561945726	52306.02694836201	38608.64906901227	57851.00773460172	36375.66612071248	47741.407124598976	31074.962930326692	26988.743286057485	46391.04327604785	47250.01900424711	37401.40530909045	22790.580434176984	32620.741640156073	52423.00945440078	36672.5591696847	26122.73553927382	32732.11364238752	42915.93931648417
26071.208141437502	33743.1005749337	37379.29481812659	46092.17031454992	35652.679298380586	37650.999965802475	48854.68699741095	42909.128825122105	51878.81039447546	42873.27744633867	31534.320829686414	32488.403178782	38303.62561945726	52306.02694836201	38608.64906901227	57851.00773460172	36375.66612071248	47741.407124598976	31074.962930326692	26988.743286057485	46391.04327604785	47250.01900424711	37401.40530909045	22790.580434176984	32620.741640156073	52423.00945440078	36672.5591696847	26122.73553927382	32732.11364238752	42915.93931648417
26071.208141437502	33743.1005749337	37379.29481812659	46092.17031454992	35652.679298380586	37650.999965802475	48854.68699741095	42909.128825122105	51878.81039447546	42873.27744633867	31534.320829686414	32488.403178782	38303.62561945726	52306.02694836201	38608.64906901227	57851.00773460172	36375.66612071248	47741.407124598976	31074.962930326692	26988.743286057485	46391.04327604785	47250.01900424711	37401.40530909045	22790.580434176984	32620.741640156073	52423.00945440078	36672.5591696847	26122.73553927382	32732.11364238752	42915.93931648417
26071.208141437502	33743.1005749337	26854.516366758955	46092.17031454992	35652.679298380586	37650.999965802475	48854.68699741095	42909.128825122105	51878.81039447546	42873.27744633867	31534.320829686414	32488.403178782	38303.62561945726	52306.02694836201	38608.64906901227	57851.00773460172	36375.66612071248	47741.407124598976	31074.962930326692	26988.743286057485	46391.04327604785	47250.01900424711	37401.40530909045	22790.580434176984	32620.741640156073	52423.00945440078	36672.5591696847	26122.73553927382	32732.11364238752	42915.93931648417
26071.208141437502	33743.1005749337	26854.516366758955	46092.17031454992	35652.679298380586	37650.999965802475	41654.752735043534	42248.77169340117	51878.81039447546	42873.27744633867	31534.320829686414	32488.403178782	38303.62561945726	52306.02694836201	38608.64906901227	57851.00773460172	36375.66612071248	47741.407124598976	31074.962930326692	26988.743286057485	46391.04327604785	47250.01900424711	37401.40530909045	22790.580434176984	32620.741640156073	52423.00945440078	36672.5591696847	26122.73553927382	32732.11364238752	39797.83461630955
26071.208141437502	33743.1005749337	26854.516366758955	46092.17031454992	35652.679298380586	37650.999965802475	41654.752735043534	42248.77169340117	51878.81039447546	41097.06697069435	31534.320829686414	32488.403178782	38303.62561945726	52306.02694836201	38608.64906901227	57851.00773460172	36375.66612071248	44412.07549457956	31074.962930326692	26988.743286057485	46391.04327604785	47250.01900424711	37401.40530909045	22790.580434176984	32620.741640156073	52423.00945440078	36672.5591696847	26122.73553927382	32732.11364238752	39797.83461630955
26071.208141437502	33743.1005749337	26854.516366758955	46092.17031454992	35652.679298380586	32465.41509102293	41654.752735043534	42248.77169340117	48144.73802829859	41097.06697069435	31534.320829686414	32488.403178782	38303.62561945726	52306.02694836201	38608.64906901227	57851.00773460172	36375.66612071248	44412.07549457956	31074.962930326692	26988.743286057485	46391.04327604785	47250.01900424711	37401.40530909045	19953.688629589094	30691.473169677385	52423.00945440078	35453.00743640305	26122.73553927382	32732.11364238752	39797.83461630955
26071.208141437502	33743.1005749337	26854.516366758955	46092.17031454992	35652.679298380586	32465.41509102293	41654.752735043534	42248.77169340117	48144.73802829859	41097.06697069435	31534.320829686414	32488.403178782	37325.05545842697	52306.02694836201	38608.64906901227	57851.00773460172	36375.66612071248	44412.07549457956	31074.962930326692	26988.743286057485	46391.04327604785	47250.01900424711	37401.40530909045	19953.688629589094	30691.473169677385	52423.00945440078	35453.00743640305	26122.73553927382	32732.11364238752	39797.83461630955
26071.208141437502	33743.1005749337	26854.516366758955	46092.17031454992	35652.679298380586	32465.41509102293	41654.752735043534	42248.77169340117	48144.73802829859	41097.06697069435	31534.320829686414	31889.111554514362	37325.05545842697	52306.02694836201	38608.64906901227	57851.00773460172	36375.66612071248	44412.07549457956	31074.962930326692	26988.743286057485	46391.04327604785	47250.01900424711	37401.40530909045	19953.688629589094	30691.473169677385	52423.00945440078	35453.00743640305	26122.73553927382	32732.11364238752	39797.83461630955
26071.208141437502	33743.1005749337	26854.516366758955	46092.17031454992	35652.679298380586	32465.41509102293	41654.752735043534	42248.77169340117	48144.73802829859	41097.06697069435	31534.320829686414	31889.111554514362	37325.05545842697	52306.02694836201	37528.88551215853	57851.00773460172	36375.66612071248	44412.07549457956	31074.962930326692	26988.743286057485	46391.04327604785	47250.01900424711	37401.40530909045	19953.688629589094	30691.473169677385	52423.00945440078	35453.00743640305	26122.73553927382	32732.11364238752	39797.83461630955
26071.208141437502	33743.1005749337	26854.516366758955	46092.17031454992	35652.679298380586	32465.41509102293	41654.752735043534	42248.77169340117	48144.73802829859	41097.06697069435	31534.320829686414	31889.111554514362	37325.05545842697	52306.02694836201	37528.88551215853	57851.00773460172	36375.66612071248	44412.07549457956	22962.78049383773	26988.743286057485	43907.776363951285	47250.01900424711	37401.40530909045	19953.688629589094	30691.473169677385	52423.00945440078	35453.00743640305	26122.73553927382	32732.11364238752	39797.83461630955
26071.208141437502	33743.1005749337	26854.516366758955	46092.17031454992	35652.679298380586	32465.41509102293	41654.752735043534	42248.77169340117	48144.73802829859	41097.06697069435	31534.320829686414	31889.111554514362	37325.05545842697	52306.02694836201	37528.88551215853	57851.00773460172	36375.66612071248	44412.07549457956	22962.78049383773	26988.743286057485	43907.776363951285	47250.01900424711	37401.40530909045	19953.688629589094	30691.473169677385	52423.00945440078	35453.00743640305	26122.73553927382	32732.11364238752	39797.83461630955
25059.372254915226	33743.1005749337	26854.516366758955	46092.17031454992	35652.679298380586	32465.41509102293	41654.752735043534	42248.77169340117	48144.73802829859	41097.06697069435	31534.320829686414	31889.111554514362	37325.05545842697	52306.02694836201	37528.88551215853	57851.00773460172	36375.66612071248	44412.07549457956	22962.78049383773	26988.743286057485	43907.776363951285	47250.01900424711	37401.40530909045	19953.688629589094	30691.473169677385	52423.00945440078	35453.00743640305	26122.73553927382	32732.11364238752	39797.83461630955
25059.372254915226	33743.1005749337	26854.516366758955	46092.17031454992	35652.679298380586	32465.41509102293	41654.752735043534	42248.77169340117	48144.73802829859	41097.06697069435	31534.320829686414	31889.111554514362	37325.05545842697	52306.02694836201	37528.88551215853	57851.00773460172	36375.66612071248	44412.07549457956	22962.78049383773	26988.743286057485	43907.776363951285	47250.01900424711	37401.40530909045	19953.688629589094	30691.473169677385	52423.00945440078	35453.00743640305	26122.73553927382	32732.11364238752	39797.83461630955
25059.372254915226	33743.1005749337	26854.516366758955	46092.17031454992	35652.679298380586	32465.41509102293	41654.752735043534	42248.77169340117	48144.73802829859	41097.06697069435	31534.320829686414	31889.111554514362	37325.05545842697	52306.02694836201	37528.88551215853	57851.00773460172	36375.66612071248	44412.07549457956	22962.78049383773	26988.743286057485	43907.776363951285	47250.01900424711	37070.883789217216	19953.688629589094	30691.473169677385	52423.00945440078	35453.00743640305	26122.73553927382	32732.11364238752	39797.83461630955
25059.372254915226	33743.1005749337	26854.516366758955	46092.17031454992	35652.679298380586	32465.41509102293	41188.605101718975	42248.77169340117	48144.73802829859	41097.06697069435	31534.320829686414	31889.111554514362	37325.05545842697	52306.02694836201	37528.88551215853	57851.00773460172	36375.66612071248	44412.07549457956	22962.78049383773	26988.743286057485	43907.776363951285	47250.01900424711	37070.883789217216	19953.688629589094	30691.473169677385	52423.00945440078	35453.00743640305	26122.73553927382	32732.11364238752	39797.83461630955
25059.372254915226	33743.1005749337	26854.516366758955	46092.17031454992	35652.679298380586	32465.41509102293	41188.605101718975	42248.77169340117	48144.73802829859	41097.06697069435	31534.320829686414	31889.111554514362	37325.05545842697	52306.02694836201	37528.88551215853	57851.00773460172	36375.66612071248	44412.07549457956	22962.78049383773	26988.743286057485	43907.776363951285	47250.01900424711	37070.883789217216	19953.688629589094	30691.473169677385	52423.00945440078	35453.00743640305	26122.73553927382	32732.11364238752	39797.83461630955
25059.372254915226	33743.1005749337	26854.516366758955	46092.17031454992	35652.679298380586	32465.41509102293	41188.605101718975	42248.77169340117	48144.73802829859	41097.06697069435	31534.320829686414	31889.111554514362	37325.05545842697	52306.02694836201	37528.88551215853	57851.00773460172	36375.66612071248	44412.07549457956	22962.78049383773	26988.743286057485	43907.776363951285	47250.01900424711	37070.883789217216	19953.688629589094	30691.473169677385	52423.00945440078	35453.00743640305	26122.73553927382	32732.11364238752	39797.83461630955
25059.372254915226	33743.1005749337	26854.516366758955	46092.17031454992	35652.679298380586	32465.41509102293	41188.605101718975	42248.77169340117	48144.73802829859	41097.06697069435	31534.320829686414	31889.111554514362	37325.05545842697	52306.02694836201	37528.88551215853	57851.00773460172	36375.66612071248	44412.07549457956	22962.78049383773	26988.743286057485	43907.776363951285	47250.01900424711	37070.883789217216	19953.688629589094	30691.473169677385	52423.00945440078	35453.00743640305	26122.73553927382	32732.11364238752	39797.83461630955
25059.372254915226	33743.1005749337	26854.516366758955	46092.17031454992	35652.679298380586	32465.41509102293	41188.605101718975	42248.77169340117	48144.73802829859	41097.06697069435	31534.320829686414	30281.429952828898	37325.05545842697	52306.02694836201	37528.88551215853	57851.00773460172	36375.66612071248	44412.07549457956	22962.78049383773	26988.743286057485	43907.776363951285	47250.01900424711	37070.883789217216	19953.688629589094	30691.473169677385	52423.00945440078	35453.00743640305	26122.73553927382	32732.11364238752	39797.83461630955
25059.372254915226	33743.1005749337	26854.516366758955	46092.17031454992	35652.679298380586	32465.41509102293	41188.605101718975	42248.77169340117	48144.73802829859	41097.06697069435	31534.320829686414	30281.429952828898	37325.05545842697	52306.02694836201	37528.88551215853	57851.00773460172	36375.66612071248	44412.07549457956	22962.78049383773	26988.743286057485	43907.776363951285	47250.01900424711	37070.883789217216	19953.688629589094	30691.473169677385	52423.00945440078	35453.00743640305	26122.73553927382	32732.11364238752	39797.83461630955
25059.372254915226	33743.1005749337	26854.516366758955	46092.17031454992	35652.679298380586	32465.41509102293	41188.605101718975	42248.77169340117	48144.73802829859	41097.06697069435	31534.320829686414	30281.429952828898	37325.05545842697	52306.02694836201	37528.88551215853	57851.00773460172	36375.66612071248	44412.07549457956	22962.78049383773	26988.743286057485	43907.776363951285	47250.01900424711	37070.883789217216	19953.688629589094	30691.473169677385	52423.00945440078	35453.00743640305	26122.73553927382	32732.11364238752	39797.83461630955
25059.372254915226	33743.1005749337	26854.516366758955	46092.17031454992	35652.679298380586	32465.41509102293	41188.605101718975	42248.77169340117	44448.5893006979	41097.06697069435	31534.320829686414	30281.429952828898	30650.994283528024	47203.9377220778	37528.88551215853	57851.00773460172	36375.66612071248	44412.07549457956	22962.78049383773	26988.743286057485	43907.776363951285	47250.01900424711	37070.883789217216	19953.688629589094	30691.473169677385	52423.00945440078	35453.00743640305	26122.73553927382	32732.11364238752	39797.83461630955
25059.372254915226	33743.1005749337	26854.516366758955	46092.17031454992	35652.679298380586	32465.41509102293	41188.605101718975	42248.77169340117	44448.5893006979	41097.06697069435	31534.320829686414	30281.429952828898	30500.317298518607	47203.9377220778	37528.88551215853	57851.00773460172	36375.66612071248	44412.07549457956	22962.78049383773	26988.743286057485	43907.776363951285	47250.01900424711	37016.441993873246	19953.688629589094	30691.473169677385	52423.00945440078	35453.00743640305	26122.73553927382	32732.11364238752	39797.83461630955
25059.372254915226	33743.1005749337	26854.516366758955	46092.17031454992	35652.679298380586	32465.41509102293	41188.605101718975	42248.77169340117	43482.084243733945	41097.06697069435	31534.320829686414	30281.429952828898	30500.317298518607	47203.9377220778	37528.88551215853	57851.00773460172	36375.66612071248	44412.07549457956	22962.78049383773	26988.743286057485	35250.80584659762	47250.01900424711	37016.441993873246	19953.688629589094	30691.473169677385	52423.00945440078	35453.00743640305	26122.73553927382	32732.11364238752	39797.83461630955
25059.372254915226	33743.1005749337	26854.516366758955	46092.17031454992	35652.679298380586	32465.41509102293	41188.605101718975	42248.77169340117	42081.816692150154	41097.06697069435	31534.320829686414	30281.429952828898	30500.317298518607	47203.9377220778	37528.88551215853	57851.00773460172	36375.66612071248	44412.07549457956	22962.78049383773	26988.743286057485	35250.80584659762	47250.01900424711	32177.917148838267	19953.688629589094	30691.473169677385	52423.00945440078	35453.00743640305	26122.73553927382	32732.11364238752	39797.83461630955
25059.372254915226	33743.1005749337	26854.516366758955	46092.17031454992	35652.679298380586	32465.41509102293	41188.605101718975	42248.77169340117	42081.816692150154	41097.06697069435	31534.320829686414	30281.429952828898	30500.317298518607	47203.9377220778	37528.88551215853	57851.00773460172	36375.66612071248	42513.16267316429	22962.78049383773	26988.743286057485	35250.80584659762	47250.01900424711	32177.917148838267	19953.688629589094	28379.237390102706	52423.00945440078	35453.00743640305	26122.73553927382	32592.753512703704	39797.83461630955
25059.372254915226	33743.1005749337	26854.516366758955	46092.17031454992	35652.679298380586	32465.41509102293	41188.605101718975	42248.77169340117	42081.816692150154	41097.06697069435	29450.02796418504	29020.201756957693	30500.317298518607	47203.9377220778	37528.88551215853	57851.00773460172	36375.66612071248	40819.68235795839	22962.78049383773	26988.743286057485	34976.3447701366	46872.67545593851	32177.917148838267	19953.688629589094	28379.237390102706	52423.00945440078	35111.046082049805	26122.73553927382	32592.753512703704	39797.83461630955
25059.372254915226	33561.576690457405	26854.516366758955	46092.17031454992	35384.27300666812	32465.41509102293	41188.605101718975	42248.77169340117	42081.816692150154	41097.06697069435	29450.02796418504	29020.201756957693	30500.317298518607	47203.9377220778	37528.88551215853	57851.00773460172	36375.66612071248	40819.68235795839	22962.78049383773	26988.743286057485	34976.3447701366	46872.67545593851	32177.917148838267	19953.688629589094	28379.237390102706	52423.00945440078	35111.046082049805	26122.73553927382	29683.834785081697	39526.175019517446
25059.372254915226	33561.576690457405	25246.64382867046	46092.17031454992	35384.27300666812	32465.41509102293	41188.605101718975	42248.77169340117	42081.816692150154	41097.06697069435	29450.02796418504	29020.201756957693	30500.317298518607	47203.9377220778	37528.88551215853	57851.00773460172	36375.66612071248	40819.68235795839	22962.78049383773	26988.743286057485	34421.80818137784	40568.27431641197	32177.917148838267	19953.688629589094	28379.237390102706	52423.00945440078	35111.046082049805	26122.73553927382	29683.834785081697	39526.175019517446
25059.372254915226	31523.051568268907	25246.64382867046	46092.17031454992	35384.27300666812	32465.41509102293	41188.605101718975	42248.77169340117	42081.816692150154	41097.06697069435	29450.02796418504	29020.201756957693	30500.317298518607	46049.68421786673	37528.88551215853	57851.00773460172	36375.66612071248	40819.68235795839	22962.78049383773	26988.743286057485	33965.454020680176	40568.27431641197	32177.917148838267	19953.688629589094	28379.237390102706	52423.00945440078	35111.046082049805	26122.73553927382	29683.834785081697	39526.175019517446
25059.372254915226	31523.051568268907	25246.64382867046	46092.17031454992	35384.27300666812	32465.41509102293	41188.605101718975	42248.77169340117	42081.816692150154	41097.06697069435	29450.02796418504	29020.201756957693	30500.317298518607	46049.68421786673	37528.88551215853	57851.00773460172	36375.66612071248	40819.68235795839	22962.78049383773	26988.743286057485	33965.454020680176	40568.27431641197	32177.917148838267	19953.688629589094	28379.237390102706	52423.00945440078	35111.046082049805	26122.73553927382	29683.834785081697	39526.175019517446
25059.372254915226	31523.051568268907	25246.64382867046	46092.17031454992	35384.27300666812	32465.41509102293	41188.605101718975	42248.77169340117	42081.816692150154	37835.05880999604	29450.02796418504	29020.201756957693	30500.317298518607	46049.68421786673	37528.88551215853	57851.00773460172	36375.66612071248	40819.68235795839	22962.78049383773	26988.743286057485	33965.454020680176	40568.27431641197	32177.917148838267	19953.688629589094	28379.237390102706	52423.00945440078	35111.046082049805	26122.73553927382	29683.834785081697	39526.175019517446
25059.372254915226	31523.051568268907	25246.64382867046	46092.17031454992	30579.62195769231	32465.41509102293	41188.605101718975	42248.77169340117	42081.816692150154	37835.05880999604	29450.02796418504	29020.201756957693	30500.317298518607	46049.68421786673	37528.88551215853	57851.00773460172	36375.66612071248	40819.68235795839	22962.78049383773	26988.743286057485	33965.454020680176	40568.27431641197	32177.917148838267	19953.688629589094	28379.237390102706	52423.00945440078	35111.046082049805	26122.73553927382	29683.834785081697	39526.175019517446
25059.372254915226	31523.051568268907	25246.64382867046	46092.17031454992	30579.62195769231	32465.41509102293	41188.605101718975	42248.77169340117	42081.816692150154	37835.05880999604	29450.02796418504	29020.201756957693	30500.317298518607	46049.68421786673	37528.88551215853	57851.00773460172	36375.66612071248	40819.68235795839	22962.78049383773	26988.743286057485	33965.454020680176	40568.27431641197	32177.917148838267	19953.688629589094	28379.237390102706	52423.00945440078	35111.046082049805	26122.73553927382	29683.834785081697	39526.175019517446
25059.372254915226	31523.051568268907	25246.64382867046	46092.17031454992	30579.62195769231	32465.41509102293	41188.605101718975	42248.77169340117	42081.816692150154	37835.05880999604	29450.02796418504	29020.201756957693	30500.317298518607	46049.68421786673	37528.88551215853	57851.00773460172	36375.66612071248	40819.68235795839	22962.78049383773	26988.743286057485	33965.454020680176	40568.27431641197	32177.917148838267	19953.688629589094	28379.237390102706	52423.00945440078	35111.046082049805	26122.73553927382	29683.834785081697	39526.175019517446
25059.372254915226	31523.051568268907	25246.64382867046	46092.17031454992	30579.62195769231	32465.41509102293	41188.605101718975	42248.77169340117	42081.816692150154	37835.05880999604	29450.02796418504	29020.201756957693	30500.317298518607	46049.68421786673	37528.88551215853	57851.00773460172	36375.66612071248	40819.68235795839	22962.78049383773	26988.743286057485	33965.454020680176	40568.27431641197	32177.917148838267	19953.688629589094	28379.237390102706	52423.00945440078	35111.046082049805	26122.73553927382	29683.834785081697	39526.175019517446
25059.372254915226	31523.051568268907	25246.64382867046	46092.17031454992	30579.62195769231	32465.41509102293	41188.605101718975	42248.77169340117	42081.816692150154	37835.05880999604	29450.02796418504	29020.201756957693	30500.317298518607	46049.68421786673	37528.88551215853	57851.00773460172	36375.66612071248	40819.68235795839	22962.78049383773	26988.743286057485	33965.454020680176	40568.27431641197	32177.917148838267	19953.688629589094	28379.237390102706	52423.00945440078	35111.046082049805	26122.73553927382	29683.834785081697	39526.175019517446
25059.372254915226	31523.051568268907	25246.64382867046	46092.17031454992	30579.62195769231	32465.41509102293	41188.605101718975	42248.77169340117	42081.816692150154	37835.05880999604	29450.02796418504	29020.201756957693	27668.250804971052	46049.68421786673	37528.88551215853	57851.00773460172	36375.66612071248	40819.68235795839	22962.78049383773	26988.743286057485	33965.454020680176	40568.27431641197	32177.917148838267	19953.688629589094	28379.237390102706	52423.00945440078	35111.046082049805	26122.73553927382	29683.834785081697	39526.175019517446
25059.372254915226	31523.051568268907	25246.64382867046	46092.17031454992	30579.62195769231	32465.41509102293	41188.605101718975	42248.77169340117	42081.816692150154	37835.05880999604	29450.02796418504	29020.201756957693	27668.250804971052	46049.68421786673	37528.88551215853	57851.00773460172	36375.66612071248	40819.68235795839	22962.78049383773	26988.743286057485	33965.454020680176	40568.27431641197	32177.917148838267	19953.688629589094	28379.237390102706	52423.00945440078	35111.046082049805	26122.73553927382	29683.834785081697	39526.175019517446
25059.372254915226	31523.051568268907	25246.64382867046	46092.17031454992	30579.62195769231	32465.41509102293	41188.605101718975	42248.77169340117	42081.816692150154	37835.05880999604	29450.02796418504	29020.201756957693	27668.250804971052	46049.68421786673	37528.88551215853	57851.00773460172	36375.66612071248	40819.68235795839	22962.78049383773	26988.743286057485	33965.454020680176	40568.27431641197	32177.917148838267	19953.688629589094	28379.237390102706	52423.00945440078	35111.046082049805	26122.73553927382	29683.834785081697	36283.195618643906
25059.372254915226	31523.051568268907	25246.64382867046	46092.17031454992	30579.62195769231	32465.41509102293	41188.605101718975	42248.77169340117	42081.816692150154	37835.05880999604	29450.02796418504	29020.201756957693	27668.250804971052	46049.68421786673	37528.88551215853	57851.00773460172	36375.66612071248	40819.68235795839	22962.78049383773	26988.743286057485	33965.454020680176	40568.27431641197	32177.917148838267	19953.688629589094	28379.237390102706	52423.00945440078	35111.046082049805	26122.73553927382	29683.834785081697	36283.195618643906
25059.372254915226	31523.051568268907	25246.64382867046	46092.17031454992	30579.62195769231	32465.41509102293	41188.605101718975	42248.77169340117	42081.816692150154	37400.28217251986	29450.02796418504	29020.201756957693	27668.250804971052	46049.68421786673	37528.88551215853	57851.00773460172	36375.66612071248	40819.68235795839	22962.78049383773	26988.743286057485	33965.454020680176	40568.27431641197	32177.917148838267	19953.688629589094	28379.237390102706	52423.00945440078	35111.046082049805	26122.73553927382	29683.834785081697	36283.195618643906
25059.372254915226	31523.051568268907	25246.64382867046	46092.17031454992	30579.62195769231	32465.41509102293	41188.605101718975	42248.77169340117	42081.816692150154	37400.28217251986	29450.02796418504	29020.201756957693	27668.250804971052	46049.68421786673	37528.88551215853	57851.00773460172	36375.66612071248	40819.68235795839	22962.78049383773	26988.743286057485	33965.454020680176	40568.27431641197	32177.917148838267	19953.688629589094	28379.237390102706	52423.00945440078	35111.046082049805	26122.73553927382	29683.834785081697	36283.195618643906
25059.372254915226	31523.051568268907	25246.64382867046	46092.17031454992	30579.62195769231	32465.41509102293	41188.605101718975	42248.77169340117	42081.816692150154	37400.28217251986	29450.02796418504	29020.201756957693	27668.250804971052	46049.68421786673	37528.88551215853	57851.00773460172	36375.66612071248	40819.68235795839	22962.78049383773	26633.75646540557	33965.454020680176	40568.27431641197	32177.917148838267	19953.688629589094	28379.237390102706	52423.00945440078	35111.046082049805	26122.73553927382	29683.834785081697	36283.195618643906
25059.372254915226	31523.051568268907	25246.64382867046	46092.17031454992	30579.62195769231	32465.41509102293	41188.605101718975	42248.77169340117	42081.816692150154	37400.28217251986	29450.02796418504	29020.201756957693	27668.250804971052	46049.68421786673	37528.88551215853	57851.00773460172	36375.66612071248	40819.68235795839	22962.78049383773	26633.75646540557	33965.454020680176	40568.27431641197	32177.917148838267	19953.688629589094	28379.237390102706	52423.00945440078	35111.046082049805	26122.73553927382	29683.834785081697	36283.195618643906
25059.372254915226	31523.051568268907	25246.64382867046	46092.17031454992	30579.62195769231	32465.41509102293	41188.605101718975	42248.77169340117	42081.816692150154	37400.28217251986	29450.02796418504	28587.197967467615	27668.250804971052	46049.68421786673	37528.88551215853	57851.00773460172	36375.66612071248	40819.68235795839	22962.78049383773	26633.75646540557	33660.463189672824	40568.27431641197	32104.388818809974	19953.688629589094	28379.237390102706	52423.00945440078	35111.046082049805	24519.868364100133	29683.834785081697	36283.195618643906
25059.372254915226	31523.051568268907	25246.64382867046	46092.17031454992	30579.62195769231	32465.41509102293	41188.605101718975	42248.77169340117	42081.816692150154	37400.28217251986	29450.02796418504	28587.197967467615	27668.250804971052	45846.794483664155	37528.88551215853	55741.57626867853	36375.66612071248	40819.68235795839	22962.78049383773	26633.75646540557	33660.463189672824	40568.27431641197	32104.388818809974	19953.688629589094	28379.237390102706	52423.00945440078	35111.046082049805	24519.868364100133	29683.834785081697	36283.195618643906
25059.372254915226	31523.051568268907	24761.98334965374	46092.17031454992	30579.62195769231	32465.41509102293	41188.605101718975	42248.77169340117	42081.816692150154	37400.28217251986	29450.02796418504	28587.197967467615	27457.53247824398	45846.794483664155	37528.88551215853	55741.57626867853	36375.66612071248	40819.68235795839	22962.78049383773	26633.75646540557	33660.463189672824	40568.27431641197	32104.388818809974	19953.688629589094	28379.237390102706	52423.00945440078	35111.046082049805	24315.904176689688	29683.834785081697	36283.195618643906
25059.372254915226	31523.051568268907	24761.98334965374	46092.17031454992	30579.62195769231	32465.41509102293	41188.605101718975	34382.12707827588	42081.816692150154	37400.28217251986	29450.02796418504	28587.197967467615	27457.53247824398	45846.794483664155	37528.88551215853	55741.57626867853	36375.66612071248	40819.68235795839	22962.78049383773	23802.751519096044	33660.463189672824	40568.27431641197	32104.388818809974	19953.688629589094	28379.237390102706	52423.00945440078	35111.046082049805	24315.904176689688	29683.834785081697	36283.195618643906
25059.372254915226	31523.051568268907	24761.98334965374	46092.17031454992	30579.62195769231	32465.41509102293	41188.605101718975	34382.12707827588	42081.816692150154	37400.28217251986	29450.02796418504	28587.197967467615	27457.53247824398	45846.794483664155	37528.88551215853	44905.708033285235	36375.66612071248	40819.68235795839	22962.78049383773	23802.751519096044	33660.463189672824	40568.27431641197	32104.388818809974	19953.688629589094	28379.237390102706	52423.00945440078	35111.046082049805	24315.904176689688	29683.834785081697	36283.195618643906
25059.372254915226	31523.051568268907	24761.98334965374	46092.17031454992	30579.62195769231	32465.41509102293	41188.605101718975	34382.12707827588	42081.816692150154	37400.28217251986	29450.02796418504	28587.197967467615	27457.53247824398	45846.794483664155	37528.88551215853	44905.708033285235	36375.66612071248	40819.68235795839	22962.78049383773	23802.751519096044	33660.463189672824	40568.27431641197	32104.388818809974	19953.688629589094	28379.237390102706	51856.29442009576	35111.046082049805	24315.904176689688	29683.834785081697	36283.195618643906
25059.372254915226	31523.051568268907	24761.98334965374	46092.17031454992	30579.62195769231	32465.41509102293	41188.605101718975	34382.12707827588	42081.816692150154	37400.28217251986	29450.02796418504	28587.197967467615	27457.53247824398	45846.794483664155	37528.88551215853	44905.708033285235	36375.66612071248	40819.68235795839	22962.78049383773	23802.751519096044	33660.463189672824	40568.27431641197	32104.388818809974	19953.688629589094	28379.237390102706	51856.29442009576	35111.046082049805	24315.904176689688	29683.834785081697	36283.195618643906
25059.372254915226	30426.86098526962	24761.98334965374	46092.17031454992	30579.62195769231	32465.41509102293	41188.605101718975	34382.12707827588	42081.816692150154	37400.28217251986	29450.02796418504	28587.197967467615	27457.53247824398	45846.794483664155	37528.88551215853	44905.708033285235	36375.66612071248	40819.68235795839	22962.78049383773	23802.751519096044	33660.463189672824	37199.68744920232	32104.388818809974	19953.688629589094	28379.237390102706	51856.29442009576	35111.046082049805	24315.904176689688	29683.834785081697	36283.195618643906
25059.372254915226	30426.86098526962	24761.98334965374	46092.17031454992	30579.62195769231	32465.41509102293	41188.605101718975	34382.12707827588	42081.816692150154	37400.28217251986	29079.840029978353	28587.197967467615	27457.53247824398	45846.794483664155	37528.88551215853	44905.708033285235	36375.66612071248	40819.68235795839	22962.78049383773	23802.751519096044	33660.463189672824	35478.17697726176	32104.388818809974	19953.688629589094	28379.237390102706	51856.29442009576	35111.046082049805	24315.904176689688	29683.834785081697	36283.195618643906
25059.372254915226	30426.86098526962	24761.98334965374	46092.17031454992	30579.62195769231	32465.41509102293	41188.605101718975	34382.12707827588	42081.816692150154	37400.28217251986	29079.840029978353	28587.197967467615	27457.53247824398	45846.794483664155	37528.88551215853	44905.708033285235	36375.66612071248	40819.68235795839	22962.78049383773	23802.751519096044	33660.463189672824	35478.17697726176	32104.388818809974	19953.688629589094	28379.237390102706	51856.29442009576	35111.046082049805	24315.904176689688	29683.834785081697	36283.195618643906
25059.372254915226	30426.86098526962	24761.98334965374	46092.17031454992	30579.62195769231	32465.41509102293	41188.605101718975	34382.12707827588	42081.816692150154	37400.28217251986	29079.840029978353	28587.197967467615	27457.53247824398	45846.794483664155	37528.88551215853	44905.708033285235	32709.544866496883	40819.68235795839	22962.78049383773	23802.751519096044	33660.463189672824	35478.17697726176	32104.388818809974	19953.688629589094	28379.237390102706	51856.29442009576	35111.046082049805	24315.904176689688	29683.834785081697	36283.195618643906
25059.372254915226	30426.86098526962	24761.98334965374	46092.17031454992	30579.62195769231	32465.41509102293	41188.605101718975	34382.12707827588	42081.816692150154	37400.28217251986	29079.840029978353	28587.197967467615	27457.53247824398	45846.794483664155	37528.88551215853	44905.708033285235	32709.544866496883	40819.68235795839	22962.78049383773	23802.751519096044	33660.463189672824	35478.17697726176	32104.388818809974	19953.688629589094	28379.237390102706	51856.29442009576	35111.046082049805	24315.904176689688	29683.834785081697	36283.195618643906
25059.372254915226	30426.86098526962	24761.98334965374	46092.17031454992	30579.62195769231	32465.41509102293	41188.605101718975	34382.12707827588	42081.816692150154	37400.28217251986	29079.840029978353	28587.197967467615	27457.53247824398	45846.794483664155	37528.88551215853	44905.708033285235	30913.299473442086	40819.68235795839	22962.78049383773	23802.751519096044	33660.463189672824	35478.17697726176	32104.388818809974	19953.688629589094	28379.237390102706	51856.29442009576	35111.046082049805	24315.904176689688	29683.834785081697	32466.679773563155
25059.372254915226	30426.86098526962	24761.98334965374	46092.17031454992	30579.62195769231	32465.41509102293	41188.605101718975	34382.12707827588	42081.816692150154	37400.28217251986	29079.840029978353	28587.197967467615	27457.53247824398	45846.794483664155	37528.88551215853	44905.708033285235	30913.299473442086	40819.68235795839	22962.78049383773	23802.751519096044	33660.463189672824	35478.17697726176	32104.388818809974	19953.688629589094	28379.237390102706	51856.29442009576	35111.046082049805	24315.904176689688	29683.834785081697	32466.679773563155
25059.372254915226	30426.86098526962	24761.98334965374	46092.17031454992	30579.62195769231	32465.41509102293	41188.605101718975	34382.12707827588	42081.816692150154	37400.28217251986	29079.840029978353	28587.197967467615	27457.53247824398	45846.794483664155	37528.88551215853	44905.708033285235	30913.299473442086	40819.68235795839	22962.78049383773	23802.751519096044	33660.463189672824	35478.17697726176	32104.388818809974	19953.688629589094	28379.237390102706	51856.29442009576	35111.046082049805	24315.904176689688	29683.834785081697	32466.679773563155
24407.37079714106	30426.86098526962	24761.98334965374	46092.17031454992	30579.62195769231	32465.41509102293	41188.605101718975	34382.12707827588	42081.816692150154	37400.28217251986	29079.840029978353	28587.197967467615	27457.53247824398	45846.794483664155	37528.88551215853	44905.708033285235	30913.299473442086	40819.68235795839	22962.78049383773	23802.751519096044	33660.463189672824	35478.17697726176	32104.388818809974	19953.688629589094	28379.237390102706	51856.29442009576	35111.046082049805	24315.904176689688	29683.834785081697	32466.679773563155
24407.37079714106	30426.86098526962	24761.98334965374	46092.17031454992	30579.62195769231	32465.41509102293	41188.605101718975	34382.12707827588	42081.816692150154	37400.28217251986	28082.48915853088	28587.197967467615	27457.53247824398	45846.794483664155	37528.88551215853	44905.708033285235	30913.299473442086	40819.68235795839	22962.78049383773	23802.751519096044	33660.463189672824	35478.17697726176	32104.388818809974	19953.688629589094	28379.237390102706	51856.29442009576	35111.046082049805	24315.904176689688	29079.271708076307	32466.679773563155
