# Supplementary material for: An improved FOX optimization algorithm using adaptive exploration and exploitation for global optimization
Source: PLoS One. 2025 Sep 18;20(9):e0331965. doi: 10.1371/journal.pone.0331965 (PMC12445531; doi:10.1371/journal.pone.0331965)
Supplement: S2 File — This compressed file contains all the results of the conducted experiments. Each main directory within the archive includes three subdirectories: Analysis, best_fit, and convergence. The best_fit and convergence folders contain the raw experimental data obtained from 30 independent runs. The Analysis folder includes tables and figures derived from these raw results. These files can be used to reproduce and further analyze the results presented in the manuscript. (ZIP) [file pone.0331965.s002.zip › cec2017/convergence/NRO/C17F19.csv]

trial_1	trial_2	trial_3	trial_4	trial_5	trial_6	trial_7	trial_8	trial_9	trial_10	trial_11	trial_12	trial_13	trial_14	trial_15	trial_16	trial_17	trial_18	trial_19	trial_20	trial_21	trial_22	trial_23	trial_24	trial_25	trial_26	trial_27	trial_28	trial_29	trial_30
21776.53377115469	20502.730508124623	18275.29998039746	34700.18503848365	20090.9988248625	29713.982238852128	22837.81849519992	19714.160661264712	28865.012562374373	23471.109219190705	23594.212594325083	29596.132811387997	25613.82815892941	24412.291378765844	29968.67513315674	22099.819042485924	21587.324868027077	13927.425734008037	23007.83415201516	20998.113146146814	20632.67165431518	21658.374577853312	28866.72750369229	19004.83170247156	21893.428013402387	28821.644372207465	18870.918321945916	22780.584785467807	31156.004612208748	22911.852305889286
21049.33058137865	15659.114383425358	18275.29998039746	11967.939614375615	14370.726744398706	20099.216191420353	21985.130587925865	19714.160661264712	28865.012562374373	22927.534474130603	21320.840969684137	13684.859159509786	23604.426692978912	21126.8586561987	21392.28119825844	12055.705251175175	21587.324868027077	13927.425734008037	22245.539730825454	17648.488896698218	20632.67165431518	21658.374577853312	17217.91361233293	15438.351266978923	19409.525956749756	27741.955740084166	18870.918321945916	16609.73848839324	9784.992556893274	22911.852305889286
21049.33058137865	15659.114383425358	15979.029972238337	11967.939614375615	14370.726744398706	20099.216191420353	17225.801617131518	19714.160661264712	23762.20052810473	21569.176300714957	15147.498908091231	13684.859159509786	23604.426692978912	21126.8586561987	18295.03138539889	10926.751526650733	16023.571776389024	13927.425734008037	13535.556294914406	17648.488896698218	19123.785343028085	21658.374577853312	14853.314120983745	15438.351266978923	19409.525956749756	23018.170966513302	15105.716929935123	16609.73848839324	9784.992556893274	20947.324609820273
18782.89199529012	15659.114383425358	8206.533956320416	9226.577652328888	14370.726744398706	20099.216191420353	17225.801617131518	15991.370076041614	21171.675413137335	15922.06761161982	13944.857204134454	13684.859159509786	16536.96406418263	21126.8586561987	18295.03138539889	10926.751526650733	16023.571776389024	13927.425734008037	13535.556294914406	11066.192497057347	14612.900604203001	15263.418063740264	14235.152331536116	15438.351266978923	12084.73764767634	16050.045468851775	14846.561419194191	16609.73848839324	9784.992556893274	12931.591048738732
15188.124362619248	15659.114383425358	8206.533956320416	9226.577652328888	13736.23713626997	19532.846078506926	15989.426671289912	15991.370076041614	21171.675413137335	15922.06761161982	13944.857204134454	13246.314069220509	16536.96406418263	15478.24633144047	14656.361292169839	10926.751526650733	10941.567249445203	13927.425734008037	13535.556294914406	11066.192497057347	14612.900604203001	15263.418063740264	14235.152331536116	15438.351266978923	12084.73764767634	12708.93330131799	14846.561419194191	11416.11092338732	9784.992556893274	12931.591048738732
10956.667754926677	15659.114383425358	8206.533956320416	9226.577652328888	13736.23713626997	17949.231237702857	9389.585480419519	15991.370076041614	16051.931207021964	10907.369440511458	13944.857204134454	13246.314069220509	16536.96406418263	15478.24633144047	12009.162143846903	10788.259782337469	10418.801775125545	12482.845523065158	12860.522521264385	10973.32985935048	14612.900604203001	15263.418063740264	14235.152331536116	15438.351266978923	8651.9944682385	12708.93330131799	12907.708214591838	11416.11092338732	9784.992556893274	7594.109887792325
10526.629988666005	14230.291810035964	8206.533956320416	9226.577652328888	13736.23713626997	11800.519274969116	9389.585480419519	13897.532139998215	16051.931207021964	10907.369440511458	8934.207575915443	12027.929509811285	16536.96406418263	12201.347244034458	12009.162143846903	10036.987999243995	10418.801775125545	12482.845523065158	12860.522521264385	10973.32985935048	11254.044073962437	15263.418063740264	14235.152331536116	15438.351266978923	8651.9944682385	12708.93330131799	12907.708214591838	11416.11092338732	9784.992556893274	7594.109887792325
10526.629988666005	14230.291810035964	8206.533956320416	9160.089852827237	13736.23713626997	11800.519274969116	9389.585480419519	13897.532139998215	16051.931207021964	10907.369440511458	8934.207575915443	12027.929509811285	12706.517429187075	10554.313097224413	12009.162143846903	10036.987999243995	10418.801775125545	12482.845523065158	11118.638581402143	10973.32985935048	11254.044073962437	14049.158183599706	14235.152331536116	14028.914525935399	7863.169568697077	10288.91928941153	10485.287221920122	11416.11092338732	9784.992556893274	6135.617305258358
10526.629988666005	14148.499009791209	8206.533956320416	9160.089852827237	13736.23713626997	11135.93626703282	9389.585480419519	13897.532139998215	14230.712352136525	8030.173140990511	8934.207575915443	9900.446755749954	12706.517429187075	10554.313097224413	12009.162143846903	10036.987999243995	10418.801775125545	12482.845523065158	11118.638581402143	10637.292347565575	11254.044073962437	10166.693545909215	14235.152331536116	14028.914525935399	7863.169568697077	10288.91928941153	10485.287221920122	9367.885975623094	9784.992556893274	6135.617305258358
10526.629988666005	14148.499009791209	8206.533956320416	9160.089852827237	12506.85198368696	11135.93626703282	9389.585480419519	13897.532139998215	11553.424126711725	8030.173140990511	8934.207575915443	9900.446755749954	12706.517429187075	10554.313097224413	12009.162143846903	10036.987999243995	8628.110920790034	12482.845523065158	11118.638581402143	10637.292347565575	11254.044073962437	10166.693545909215	13038.725571372495	14028.914525935399	7863.169568697077	10107.361267817669	10485.287221920122	9367.885975623094	9784.992556893274	6135.617305258358
8567.437047382973	12500.91461631219	8206.533956320416	9160.089852827237	9769.762512035337	8139.0922315132075	9389.585480419519	13897.532139998215	10806.532732902824	8030.173140990511	8934.207575915443	9900.446755749954	12706.517429187075	10554.313097224413	12009.162143846903	10036.987999243995	8628.110920790034	11361.207591799388	11118.638581402143	10637.292347565575	11254.044073962437	10166.693545909215	10596.409251965792	14028.914525935399	7863.169568697077	10107.361267817669	10485.287221920122	9367.885975623094	9784.992556893274	6135.617305258358
8567.437047382973	11135.807795803568	8206.533956320416	9160.089852827237	9007.372836991955	8139.0922315132075	9389.585480419519	13365.13513620378	10806.532732902824	8030.173140990511	8934.207575915443	9900.446755749954	11438.024039457498	8478.613334256914	11320.388336004176	10036.987999243995	8628.110920790034	11361.207591799388	10219.815340963527	6906.167982250412	11254.044073962437	10166.693545909215	10596.409251965792	13367.534051150244	7863.169568697077	9885.95344297895	9375.556245010037	9367.885975623094	9784.992556893274	6135.617305258358
8567.437047382973	11135.807795803568	8206.533956320416	9160.089852827237	8812.370449308448	8139.0922315132075	9389.585480419519	11951.554497740395	10060.819058592037	8030.173140990511	8934.207575915443	9900.446755749954	11438.024039457498	8478.613334256914	9756.280588750182	8226.258796298614	8628.110920790034	11361.207591799388	8887.614677454949	6906.167982250412	11254.044073962437	10166.693545909215	10596.409251965792	11507.056270730613	7863.169568697077	9885.95344297895	9375.556245010037	9367.885975623094	9784.992556893274	6135.617305258358
8567.437047382973	11135.807795803568	8206.533956320416	9160.089852827237	8812.370449308448	8139.0922315132075	9389.585480419519	11951.554497740395	10060.819058592037	6365.302824556839	8934.207575915443	9900.446755749954	10518.588187004954	8478.613334256914	9756.280588750182	8226.258796298614	7996.725729459715	11361.207591799388	8729.381386670608	6906.167982250412	11254.044073962437	9467.438937143274	10596.409251965792	10190.608909612087	7863.169568697077	9885.95344297895	9375.556245010037	9367.885975623094	9784.992556893274	6135.617305258358
7202.445478800458	10633.290854471557	8206.533956320416	9160.089852827237	8812.370449308448	8139.0922315132075	9389.585480419519	11932.049793180724	10060.819058592037	6365.302824556839	8934.207575915443	9900.446755749954	10518.588187004954	8478.613334256914	9756.280588750182	8226.258796298614	7996.725729459715	11361.207591799388	8729.381386670608	6906.167982250412	11254.044073962437	9467.438937143274	10596.409251965792	10138.829383751941	7863.169568697077	9885.95344297895	8730.955364634141	9367.885975623094	5532.7118564555385	6135.617305258358
7202.445478800458	10002.728793802831	8206.533956320416	9160.089852827237	8385.375133609508	8139.0922315132075	9389.585480419519	10600.396627673681	8310.712284701463	6365.302824556839	8934.207575915443	9900.446755749954	10518.588187004954	8478.613334256914	9756.280588750182	8161.740443937176	7996.725729459715	9099.62395147195	8729.381386670608	6906.167982250412	10361.025031466805	9467.438937143274	8855.084279488345	9432.975251847249	7863.169568697077	9885.95344297895	8730.955364634141	9367.885975623094	5532.7118564555385	6135.617305258358
7202.445478800458	10002.728793802831	7817.749969477103	9160.089852827237	7911.051067072237	7462.012285740024	7531.7217101923625	10600.396627673681	8310.712284701463	6365.302824556839	8399.984484251441	9900.446755749954	10518.588187004954	8478.613334256914	9756.280588750182	8161.740443937176	7996.725729459715	9099.62395147195	7493.842726942397	6782.962844974083	10361.025031466805	8324.932844884928	8855.084279488345	9432.975251847249	5566.183788351755	9803.920479761015	8730.955364634141	9239.257219921965	5532.7118564555385	6135.617305258358
4637.268672285496	10002.728793802831	7817.749969477103	9160.089852827237	7911.051067072237	6566.214438969289	7531.7217101923625	10600.396627673681	8310.712284701463	6365.302824556839	8399.984484251441	9900.446755749954	10518.588187004954	5896.7815668644125	8763.320516462742	8161.740443937176	7996.725729459715	7819.161909682452	7493.842726942397	6782.962844974083	9301.175147437476	8324.932844884928	8855.084279488345	9432.975251847249	5566.183788351755	9803.920479761015	6348.406267421742	9239.257219921965	5532.7118564555385	6135.617305258358
4637.268672285496	10002.728793802831	7817.749969477103	8716.740255085224	7911.051067072237	6566.214438969289	7531.7217101923625	10600.396627673681	8310.712284701463	5187.4485999753715	8399.984484251441	8697.167433560726	10518.588187004954	5896.7815668644125	7910.813691130525	8161.740443937176	7996.725729459715	7819.161909682452	7493.842726942397	6782.962844974083	9301.175147437476	8324.932844884928	8855.084279488345	9046.798229576438	5566.183788351755	9638.113844570646	6348.406267421742	9239.257219921965	5532.7118564555385	6135.617305258358
4637.268672285496	10002.728793802831	7265.480471473818	8716.740255085224	7911.051067072237	6566.214438969289	7531.7217101923625	10600.396627673681	8288.939519074931	5187.4485999753715	8399.984484251441	8697.167433560726	10518.588187004954	5896.7815668644125	7910.813691130525	7020.806442405398	7996.725729459715	7819.161909682452	7493.842726942397	6782.962844974083	7502.573085054974	8324.932844884928	8807.883221192975	9046.798229576438	5566.183788351755	7988.2480050621125	6348.406267421742	9239.257219921965	5532.7118564555385	6135.617305258358
4637.268672285496	10002.728793802831	7004.849693493112	8716.740255085224	5956.81510967914	6566.214438969289	7531.7217101923625	7591.317839734309	8288.939519074931	5187.4485999753715	8399.984484251441	7987.701035981399	10518.588187004954	5896.7815668644125	7910.813691130525	7020.806442405398	7996.725729459715	7819.161909682452	7493.842726942397	6782.962844974083	6191.129840935431	8060.041392536488	8807.883221192975	9046.798229576438	5566.183788351755	7988.2480050621125	6348.406267421742	8236.789635312722	5532.7118564555385	6135.617305258358
4637.268672285496	10002.728793802831	5619.123079340817	8716.740255085224	5956.81510967914	6566.214438969289	6930.385169686597	7591.317839734309	8288.939519074931	5187.4485999753715	8399.984484251441	7379.713744630388	10518.588187004954	5896.7815668644125	7910.813691130525	7020.806442405398	7996.725729459715	7819.161909682452	7493.842726942397	6782.962844974083	6191.129840935431	8060.041392536488	8633.355992413144	9046.798229576438	5566.183788351755	7988.2480050621125	5690.616995839457	8236.789635312722	5532.7118564555385	6135.617305258358
4637.268672285496	10002.728793802831	5619.123079340817	8716.740255085224	5956.81510967914	6500.177931491668	6930.385169686597	7591.317839734309	8288.939519074931	5187.4485999753715	8399.984484251441	7379.713744630388	9307.698969276189	5896.7815668644125	7217.640819309887	7020.806442405398	7803.623991347766	7819.161909682452	6647.9386493805305	6635.49402735576	5710.663300262493	7661.558528723104	8633.355992413144	9046.798229576438	5566.183788351755	7988.2480050621125	5084.209762447501	8236.789635312722	5476.548799053352	6135.617305258358
4637.268672285496	10002.728793802831	5619.123079340817	8716.740255085224	4479.681338211071	5847.406503430163	6930.385169686597	7591.317839734309	8288.939519074931	5187.4485999753715	8381.469826846524	7379.713744630388	7515.453117082108	5896.7815668644125	7217.640819309887	7020.806442405398	7803.623991347766	7819.161909682452	6647.9386493805305	6635.49402735576	5710.663300262493	7627.144714205311	8633.355992413144	9046.798229576438	5566.183788351755	7988.2480050621125	5084.209762447501	8196.784914098625	5476.548799053352	6135.617305258358
4637.268672285496	10002.728793802831	5619.123079340817	8716.740255085224	4479.681338211071	5847.406503430163	6930.385169686597	7591.317839734309	8288.939519074931	5187.4485999753715	8080.325283327437	7379.713744630388	7515.453117082108	5896.7815668644125	7217.640819309887	7020.806442405398	7391.210804755591	7819.161909682452	6647.9386493805305	6635.49402735576	5710.663300262493	7627.144714205311	8633.355992413144	9046.798229576438	5566.183788351755	7988.2480050621125	5084.209762447501	8196.784914098625	5476.548799053352	6135.617305258358
4637.268672285496	9322.584228960257	5619.123079340817	8716.740255085224	4479.681338211071	5847.406503430163	6930.385169686597	7591.317839734309	7792.385719247683	5187.4485999753715	6849.240778463998	6622.8811897639	7515.453117082108	5896.7815668644125	7217.640819309887	7020.806442405398	7391.210804755591	7819.161909682452	6581.337720378497	6635.49402735576	5710.663300262493	7627.144714205311	8633.355992413144	9046.798229576438	5566.183788351755	7988.2480050621125	5084.209762447501	8196.784914098625	5476.548799053352	6135.617305258358
4637.268672285496	9322.584228960257	4680.216165816686	8716.740255085224	4383.456318044406	5847.406503430163	6888.69615845876	7591.317839734309	6887.69748046684	5187.4485999753715	5998.591594403786	6622.8811897639	7515.453117082108	5896.7815668644125	7217.640819309887	7020.806442405398	7391.210804755591	7819.161909682452	6581.337720378497	6635.49402735576	5710.663300262493	7627.144714205311	8633.355992413144	9046.798229576438	5566.183788351755	7988.2480050621125	5084.209762447501	7902.463449932272	5476.548799053352	6135.617305258358
4637.268672285496	9322.584228960257	4680.216165816686	8716.740255085224	4383.456318044406	5847.406503430163	6888.69615845876	7591.317839734309	5404.473730373367	5035.881385287983	5929.822456784325	6622.8811897639	7515.453117082108	5478.940542256005	7217.640819309887	7020.806442405398	7391.210804755591	7819.161909682452	6581.337720378497	6635.49402735576	5348.663171336235	6816.996008238993	8633.355992413144	9046.798229576438	5566.183788351755	7988.2480050621125	5084.209762447501	7902.463449932272	5476.548799053352	6135.617305258358
4637.268672285496	9322.584228960257	4280.484787317779	8716.740255085224	4383.456318044406	5847.406503430163	6888.69615845876	7125.83618228661	5263.89424525058	5035.881385287983	5929.822456784325	5179.631715124681	6979.65405874701	5478.940542256005	7217.640819309887	6429.403480311563	7391.210804755591	7819.161909682452	6581.337720378497	6635.49402735576	5348.663171336235	6816.996008238993	7490.86099080683	9046.798229576438	5566.183788351755	7988.2480050621125	5084.209762447501	7668.668500214894	5476.548799053352	6135.617305258358
4637.268672285496	9322.584228960257	4280.484787317779	8716.740255085224	4383.456318044406	5847.406503430163	6888.69615845876	7125.83618228661	5263.89424525058	5035.881385287983	5929.822456784325	5179.631715124681	6749.433545791994	5478.940542256005	7217.640819309887	6429.403480311563	7391.210804755591	7182.751454171146	6581.337720378497	6635.49402735576	5348.663171336235	6816.996008238993	7490.86099080683	9046.798229576438	5566.183788351755	7988.2480050621125	5084.209762447501	6502.03437723983	5476.548799053352	6135.617305258358
4637.268672285496	9322.584228960257	4280.484787317779	8716.740255085224	4383.456318044406	5847.406503430163	6888.69615845876	7125.83618228661	5263.89424525058	5035.881385287983	5929.822456784325	5179.631715124681	6504.516808573524	5478.940542256005	7217.640819309887	6429.403480311563	7391.210804755591	7182.751454171146	5662.725592818788	6635.49402735576	5348.663171336235	6816.996008238993	7490.86099080683	9046.798229576438	5566.183788351755	7719.72714597127	5084.209762447501	6502.03437723983	5476.548799053352	6135.617305258358
4637.268672285496	9322.584228960257	4280.484787317779	8716.740255085224	4383.456318044406	5847.406503430163	6888.69615845876	7125.83618228661	5263.89424525058	5035.881385287983	5929.822456784325	5179.631715124681	6465.892466405072	5478.940542256005	7217.640819309887	6429.403480311563	7391.210804755591	6834.132949394749	5662.725592818788	6635.49402735576	5348.663171336235	6816.996008238993	7490.86099080683	9046.798229576438	5566.183788351755	7719.72714597127	5084.209762447501	5995.22641212437	5476.548799053352	6135.617305258358
4637.268672285496	8659.274489038366	4280.484787317779	8716.740255085224	4383.456318044406	5847.406503430163	6888.69615845876	6248.306670349803	5263.89424525058	5035.881385287983	5929.822456784325	5179.631715124681	6465.892466405072	5478.940542256005	6929.153252891361	6429.403480311563	7391.210804755591	6747.9929857762	5662.725592818788	6635.49402735576	5348.663171336235	6816.996008238993	7490.86099080683	9046.798229576438	5566.183788351755	7719.72714597127	5084.209762447501	5995.22641212437	5476.548799053352	6135.617305258358
4637.268672285496	8659.274489038366	4280.484787317779	8716.740255085224	4383.456318044406	5847.406503430163	6888.69615845876	6248.306670349803	5263.89424525058	4680.549056391817	5929.822456784325	5179.631715124681	6465.892466405072	5478.940542256005	6793.108120812714	5309.69606673657	7391.210804755591	6747.9929857762	5662.725592818788	6635.49402735576	5348.663171336235	6816.996008238993	7490.86099080683	8367.05454389269	5566.183788351755	7258.362690228417	4909.06590014028	5995.22641212437	5476.548799053352	6135.617305258358
4637.268672285496	8627.489559700252	4280.484787317779	8716.740255085224	4383.456318044406	5847.406503430163	6888.69615845876	6248.306670349803	5263.89424525058	4680.549056391817	5784.053046691277	5179.631715124681	6205.509537031859	5478.940542256005	6793.108120812714	5124.378860007447	7391.210804755591	6747.9929857762	5662.725592818788	6635.49402735576	5348.663171336235	6816.996008238993	7356.3024835188835	8367.05454389269	5537.124312749329	7258.362690228417	4909.06590014028	5995.22641212437	5476.548799053352	6135.617305258358
4637.268672285496	8627.489559700252	4114.507889207376	8716.740255085224	4383.456318044406	5847.406503430163	6888.69615845876	6248.306670349803	5263.89424525058	4680.549056391817	5784.053046691277	5179.631715124681	6205.509537031859	5478.940542256005	6503.285705391306	5124.378860007447	7391.210804755591	6747.9929857762	5662.725592818788	6635.49402735576	5348.663171336235	6816.996008238993	5983.053515344438	6120.153141584237	5411.704409141632	5901.779903717771	4909.06590014028	5995.22641212437	4938.191309897783	6135.617305258358
4637.268672285496	7235.2356831959405	4114.507889207376	8716.740255085224	4383.456318044406	5847.406503430163	6888.69615845876	6248.306670349803	5263.89424525058	4680.549056391817	5784.053046691277	5179.631715124681	6205.509537031859	5478.940542256005	5381.134244203861	4660.565298964586	7391.210804755591	6747.9929857762	5662.725592818788	6635.49402735576	5348.663171336235	6816.996008238993	5983.053515344438	6120.153141584237	5411.704409141632	5901.779903717771	4909.06590014028	5995.22641212437	4938.191309897783	6135.617305258358
4637.268672285496	7235.2356831959405	4114.507889207376	8716.740255085224	4383.456318044406	5847.406503430163	6888.69615845876	6248.306670349803	5263.89424525058	4680.549056391817	5784.053046691277	5179.631715124681	6205.509537031859	5478.940542256005	5381.134244203861	4660.565298964586	7391.210804755591	6747.9929857762	5662.725592818788	6496.577085929791	5348.663171336235	6816.996008238993	5983.053515344438	6120.153141584237	5411.704409141632	5383.183192304395	4909.06590014028	5995.22641212437	4938.191309897783	6135.617305258358
4637.268672285496	7235.2356831959405	4114.507889207376	8716.740255085224	4383.456318044406	5847.406503430163	6888.69615845876	6248.306670349803	5263.89424525058	4680.549056391817	5784.053046691277	5179.631715124681	6205.509537031859	5478.940542256005	5381.134244203861	4660.565298964586	7391.210804755591	6747.9929857762	5662.725592818788	6496.577085929791	5348.663171336235	6683.765860474433	5983.053515344438	6120.153141584237	5411.704409141632	5383.183192304395	4909.06590014028	5995.22641212437	4938.191309897783	6135.617305258358
4637.268672285496	7235.2356831959405	4114.507889207376	8174.327829274625	4383.456318044406	5847.406503430163	6888.69615845876	6248.306670349803	5180.962778395099	4680.549056391817	5784.053046691277	5179.631715124681	6205.509537031859	5478.940542256005	5381.134244203861	4660.565298964586	7391.210804755591	6034.1529841955235	5662.725592818788	6496.577085929791	5348.663171336235	6683.765860474433	5983.053515344438	6120.153141584237	5411.704409141632	5383.183192304395	4909.06590014028	5995.22641212437	4938.191309897783	6135.617305258358
4637.268672285496	7235.2356831959405	4114.507889207376	8174.327829274625	4383.456318044406	5634.399028869851	6436.239885459129	6248.306670349803	5180.962778395099	4680.549056391817	5366.596488724412	5179.631715124681	6205.509537031859	5256.803231354733	5381.134244203861	4660.565298964586	7391.210804755591	6034.1529841955235	5662.725592818788	6496.577085929791	5348.663171336235	6683.765860474433	5983.053515344438	4713.362844838108	5411.704409141632	5383.183192304395	4909.06590014028	5995.22641212437	4938.191309897783	6135.617305258358
4256.330013556459	7235.2356831959405	4114.507889207376	8174.327829274625	4383.456318044406	5634.399028869851	6436.239885459129	6248.306670349803	5180.962778395099	4680.549056391817	5228.299708493099	5179.631715124681	6205.509537031859	5256.803231354733	5381.134244203861	4660.565298964586	6603.77743908611	6034.1529841955235	5662.725592818788	6496.577085929791	5348.663171336235	6683.765860474433	5952.072793690469	4713.362844838108	5411.704409141632	5383.183192304395	4909.06590014028	5995.22641212437	4938.191309897783	6135.617305258358
4256.330013556459	7235.2356831959405	4114.507889207376	8080.272148337517	4383.456318044406	5634.399028869851	6436.239885459129	6248.306670349803	5180.962778395099	4680.549056391817	5228.299708493099	5179.631715124681	6205.509537031859	5256.803231354733	5381.134244203861	4660.565298964586	6603.77743908611	6034.1529841955235	5662.725592818788	6496.577085929791	5348.663171336235	6683.765860474433	5952.072793690469	4713.362844838108	5411.704409141632	5383.183192304395	4909.06590014028	5995.22641212437	4938.191309897783	6135.617305258358
4256.330013556459	7235.2356831959405	4114.507889207376	6875.052149777119	4383.456318044406	5634.399028869851	5964.887990235951	6248.306670349803	5180.962778395099	4584.447312320088	5228.299708493099	5179.631715124681	6205.509537031859	4948.461292904503	5321.367681791064	4660.565298964586	6603.77743908611	6034.1529841955235	4793.684124368289	6496.577085929791	5348.663171336235	6683.765860474433	5952.072793690469	4713.362844838108	5411.704409141632	5383.183192304395	4909.06590014028	5995.22641212437	4938.191309897783	6135.617305258358
4256.330013556459	7235.2356831959405	4114.507889207376	6875.052149777119	4383.456318044406	5634.399028869851	5964.887990235951	6248.306670349803	5180.962778395099	4584.447312320088	4826.712392517816	5179.631715124681	6205.509537031859	4948.461292904503	5321.367681791064	4565.403345022425	6603.77743908611	6034.1529841955235	4793.684124368289	6496.577085929791	5348.663171336235	6683.765860474433	5952.072793690469	4713.362844838108	5411.704409141632	5383.183192304395	4909.06590014028	5995.22641212437	4938.191309897783	6135.617305258358
4256.330013556459	7235.2356831959405	4114.507889207376	6875.052149777119	4383.456318044406	5634.399028869851	5964.887990235951	6248.306670349803	5180.962778395099	4584.447312320088	4826.712392517816	5179.631715124681	6205.509537031859	4948.461292904503	5321.367681791064	4500.00642094248	6603.77743908611	6034.1529841955235	4793.684124368289	6496.577085929791	5348.663171336235	6683.765860474433	5952.072793690469	4713.362844838108	5411.704409141632	5383.183192304395	4909.06590014028	5995.22641212437	4938.191309897783	6135.617305258358
4256.330013556459	6903.543311722416	4101.715019860214	6875.052149777119	4383.456318044406	5634.399028869851	5964.887990235951	6248.306670349803	5180.962778395099	4584.447312320088	4826.712392517816	5179.631715124681	6205.509537031859	4948.461292904503	5263.917694756663	4225.355108114063	6603.77743908611	6034.1529841955235	4793.684124368289	6496.577085929791	5348.663171336235	6683.765860474433	5952.072793690469	4713.362844838108	5411.704409141632	5383.183192304395	4909.06590014028	5995.22641212437	4407.548916830119	6135.617305258358
4256.330013556459	6903.543311722416	4101.715019860214	6875.052149777119	4383.456318044406	5634.399028869851	5290.095970328745	6248.306670349803	5180.962778395099	3789.8850811177876	4826.712392517816	5179.631715124681	6205.509537031859	4948.461292904503	5263.917694756663	4225.355108114063	5218.382481833784	4960.370171153203	4793.684124368289	6496.577085929791	5348.663171336235	6683.765860474433	5475.061903960095	4713.362844838108	5411.704409141632	5383.183192304395	4909.06590014028	5303.570039156286	4407.548916830119	6135.617305258358
4256.330013556459	6903.543311722416	4101.715019860214	6875.052149777119	4383.456318044406	5404.984114442519	5290.095970328745	6248.306670349803	5180.962778395099	3789.8850811177876	4826.712392517816	5179.631715124681	5751.579542536276	4948.461292904503	4918.912847211094	4225.355108114063	5218.382481833784	4960.370171153203	4793.684124368289	6496.577085929791	5348.663171336235	6683.765860474433	5475.061903960095	4713.362844838108	5411.704409141632	5383.183192304395	4909.06590014028	5303.570039156286	4407.548916830119	6135.617305258358
4256.330013556459	6903.543311722416	4092.271481579354	6875.052149777119	4383.456318044406	5404.984114442519	5290.095970328745	6248.306670349803	5180.962778395099	3789.8850811177876	4826.712392517816	5179.631715124681	5751.579542536276	4948.461292904503	4715.095770316493	4208.95017761869	5218.382481833784	4960.370171153203	4793.684124368289	6496.577085929791	5348.663171336235	5757.771348566508	5475.061903960095	4713.362844838108	5319.215821988724	5383.183192304395	4909.06590014028	5303.570039156286	4407.548916830119	6135.617305258358
4256.330013556459	5315.169456931724	4092.271481579354	6875.052149777119	4383.456318044406	5149.96988291983	5290.095970328745	6248.306670349803	5180.962778395099	3789.8850811177876	4826.712392517816	5179.631715124681	5751.579542536276	4948.461292904503	4715.095770316493	4208.95017761869	5033.198597225268	4960.370171153203	4793.684124368289	6496.577085929791	5348.663171336235	5757.771348566508	5475.061903960095	4713.362844838108	5200.894391554881	5383.183192304395	4909.06590014028	5303.570039156286	4407.548916830119	6135.617305258358
4256.330013556459	5315.169456931724	4092.271481579354	6324.1625688039085	4383.456318044406	5149.96988291983	5290.095970328745	4842.0310658113485	5180.962778395099	3789.8850811177876	4826.712392517816	5179.631715124681	5751.579542536276	4948.461292904503	4715.095770316493	4208.95017761869	5033.198597225268	4960.370171153203	4793.684124368289	6496.577085929791	5348.663171336235	5757.771348566508	5475.061903960095	4713.362844838108	5200.894391554881	5383.183192304395	4909.06590014028	5303.570039156286	4407.548916830119	6128.092593449489
4256.330013556459	5315.169456931724	4092.271481579354	6324.1625688039085	4383.456318044406	5149.96988291983	5290.095970328745	4842.0310658113485	5180.962778395099	3789.8850811177876	4826.712392517816	5179.631715124681	5751.579542536276	4948.461292904503	4715.095770316493	4208.95017761869	5033.198597225268	4960.370171153203	4793.684124368289	6496.577085929791	5348.663171336235	5757.771348566508	5475.061903960095	4713.362844838108	4420.509008413501	5383.183192304395	4909.06590014028	5303.570039156286	4407.548916830119	6128.092593449489
4256.330013556459	5315.169456931724	4092.271481579354	6324.1625688039085	4383.456318044406	5149.96988291983	5290.095970328745	4842.0310658113485	5180.962778395099	3789.8850811177876	4826.712392517816	5179.631715124681	5751.579542536276	4948.461292904503	4525.628818929896	4208.95017761869	5033.198597225268	4960.370171153203	4793.684124368289	6496.577085929791	5294.035407566576	5757.771348566508	5475.061903960095	4713.362844838108	4420.509008413501	5078.925789538722	4909.06590014028	5303.570039156286	4407.548916830119	6128.092593449489
4256.330013556459	5315.169456931724	4092.271481579354	6059.885477405687	4383.456318044406	5149.96988291983	5290.095970328745	4753.658731375839	5180.962778395099	3789.8850811177876	4826.712392517816	5179.631715124681	5751.579542536276	4948.461292904503	4525.628818929896	4208.95017761869	5033.198597225268	4960.370171153203	4793.684124368289	6320.156457563942	5294.035407566576	5757.771348566508	5475.061903960095	4414.29335013079	4420.509008413501	5078.925789538722	4909.06590014028	5303.570039156286	4407.548916830119	5997.870498503782
4256.330013556459	5315.169456931724	4092.271481579354	6059.885477405687	4383.456318044406	5149.96988291983	5290.095970328745	4753.658731375839	5180.962778395099	3789.8850811177876	4826.712392517816	5179.631715124681	5751.579542536276	4948.461292904503	4525.628818929896	4208.95017761869	5033.198597225268	4960.370171153203	4793.684124368289	6320.156457563942	5294.035407566576	5757.771348566508	5475.061903960095	4414.29335013079	4420.509008413501	5078.925789538722	4909.06590014028	5303.570039156286	4407.548916830119	5997.870498503782
4256.330013556459	5315.169456931724	4092.271481579354	6059.885477405687	4383.456318044406	5149.96988291983	5290.095970328745	4753.658731375839	4654.8707903356635	3789.8850811177876	4826.712392517816	5179.631715124681	5751.579542536276	4948.461292904503	4525.628818929896	4208.95017761869	5033.198597225268	4960.370171153203	4793.684124368289	6320.156457563942	5294.035407566576	5757.771348566508	4467.139086861111	4414.29335013079	4420.509008413501	5078.925789538722	4909.06590014028	5303.570039156286	4407.548916830119	5450.7893326454705
4256.330013556459	5315.169456931724	3895.301769537401	6059.885477405687	4383.456318044406	5149.96988291983	5290.095970328745	4753.658731375839	4654.8707903356635	3789.8850811177876	4826.712392517816	5179.631715124681	5751.579542536276	4948.461292904503	4525.628818929896	4208.95017761869	5033.198597225268	4960.370171153203	4793.684124368289	6320.156457563942	5294.035407566576	5757.771348566508	4467.139086861111	4414.29335013079	4420.509008413501	5078.925789538722	4909.06590014028	5303.570039156286	4407.548916830119	5450.7893326454705
4256.330013556459	5315.169456931724	3895.301769537401	6059.885477405687	4383.456318044406	5149.96988291983	5290.095970328745	4753.658731375839	4654.8707903356635	3789.8850811177876	4826.712392517816	5179.631715124681	5751.579542536276	4948.461292904503	4514.429250657088	4208.95017761869	5033.198597225268	4786.316682050556	4793.684124368289	6320.156457563942	5294.035407566576	5757.771348566508	4467.139086861111	4414.29335013079	4420.509008413501	5078.925789538722	4909.06590014028	5303.570039156286	4407.548916830119	5450.7893326454705
4256.330013556459	5315.169456931724	3895.301769537401	6059.885477405687	4383.456318044406	5085.692305536357	5290.095970328745	4753.658731375839	4654.8707903356635	3789.8850811177876	4826.712392517816	5179.631715124681	5751.579542536276	4948.461292904503	4514.429250657088	4208.95017761869	5033.198597225268	4774.45424789005	4726.861685448517	6306.904939772512	5294.035407566576	5569.6090787298945	4467.139086861111	4414.29335013079	4420.509008413501	5002.694961457961	4909.06590014028	5303.570039156286	4407.548916830119	5450.7893326454705
4256.330013556459	5315.169456931724	3895.301769537401	6059.885477405687	4383.456318044406	5085.692305536357	5290.095970328745	4753.658731375839	4654.8707903356635	3789.8850811177876	4694.7090664068955	5179.631715124681	5751.579542536276	4948.461292904503	4514.429250657088	4208.95017761869	5033.198597225268	4774.45424789005	4726.861685448517	5792.138085721815	5294.035407566576	5569.6090787298945	4467.139086861111	4414.29335013079	4420.509008413501	5002.694961457961	4909.06590014028	5303.570039156286	4407.548916830119	5450.7893326454705
4256.330013556459	5315.169456931724	3895.301769537401	6059.885477405687	4383.456318044406	5085.692305536357	5169.762253942734	4753.658731375839	4654.8707903356635	3789.8850811177876	4146.61146576431	5151.901358033844	5751.579542536276	4948.461292904503	4514.429250657088	4208.95017761869	5033.198597225268	4774.45424789005	4726.861685448517	5792.138085721815	5294.035407566576	5569.6090787298945	4467.139086861111	4051.135361692587	4420.509008413501	5002.694961457961	4909.06590014028	5129.858152754127	4407.548916830119	5450.7893326454705
4256.330013556459	5315.169456931724	3895.301769537401	6059.885477405687	4383.456318044406	5085.692305536357	5169.762253942734	4753.658731375839	4654.8707903356635	3789.8850811177876	4146.61146576431	5151.901358033844	5751.579542536276	4948.461292904503	4514.429250657088	4208.95017761869	5033.198597225268	4774.45424789005	4726.861685448517	5792.138085721815	5294.035407566576	5569.6090787298945	4467.139086861111	4023.2688413581604	4420.509008413501	5002.694961457961	4909.06590014028	5129.858152754127	4407.548916830119	5056.373029693399
4256.330013556459	5315.169456931724	3895.301769537401	6059.885477405687	4383.456318044406	5085.692305536357	5169.762253942734	4753.658731375839	4654.8707903356635	3789.8850811177876	4146.61146576431	5151.901358033844	5751.579542536276	4948.461292904503	4514.429250657088	4208.95017761869	5033.198597225268	4701.057679690224	4726.861685448517	5792.138085721815	5294.035407566576	5569.6090787298945	4467.139086861111	4023.2688413581604	4420.509008413501	4562.324453512112	4856.95626095312	5129.858152754127	4407.548916830119	5056.373029693399
4256.330013556459	5128.556704297663	3895.301769537401	6059.885477405687	4383.456318044406	5085.692305536357	5169.762253942734	4753.658731375839	4654.8707903356635	3789.8850811177876	4146.61146576431	4508.638792761818	5733.689573038859	4948.461292904503	4160.785214058471	4208.95017761869	5033.198597225268	4133.490479417738	4726.861685448517	5023.57677428124	5294.035407566576	5569.6090787298945	4467.139086861111	4023.2688413581604	4420.509008413501	4191.165310975035	4856.95626095312	5129.858152754127	4407.548916830119	5056.373029693399
4256.330013556459	5128.556704297663	3895.301769537401	6059.885477405687	4383.456318044406	5085.692305536357	5169.762253942734	4753.658731375839	4654.8707903356635	3789.8850811177876	4146.61146576431	4217.913905669386	5733.689573038859	4948.461292904503	4160.785214058471	4208.95017761869	5033.198597225268	4133.490479417738	4726.861685448517	5023.57677428124	5294.035407566576	5569.6090787298945	4467.139086861111	4023.2688413581604	4420.509008413501	4191.165310975035	4856.95626095312	5129.858152754127	4407.548916830119	5056.373029693399
4256.330013556459	5128.556704297663	3868.2034558794103	5529.473368825189	4166.622892867126	5085.692305536357	5169.762253942734	4753.658731375839	4654.8707903356635	3789.8850811177876	4146.61146576431	4217.913905669386	5733.689573038859	4948.461292904503	4160.785214058471	4208.95017761869	3961.052217594059	4133.490479417738	4726.861685448517	5023.57677428124	4475.832803478364	5569.6090787298945	3974.5411309182723	4023.2688413581604	4420.509008413501	4191.165310975035	4856.95626095312	5129.858152754127	4407.548916830119	5056.373029693399
4256.330013556459	5085.626008103909	3868.2034558794103	5529.473368825189	4166.622892867126	5085.692305536357	5169.762253942734	4753.658731375839	4654.8707903356635	3789.8850811177876	4146.61146576431	4217.913905669386	5733.689573038859	4948.461292904503	4160.785214058471	4208.95017761869	3961.052217594059	4133.490479417738	4726.861685448517	5023.57677428124	4475.832803478364	5569.6090787298945	3974.5411309182723	4023.2688413581604	4420.509008413501	4191.165310975035	4856.95626095312	5129.858152754127	4407.548916830119	5056.373029693399
4256.330013556459	5085.626008103909	3868.2034558794103	5529.473368825189	4166.622892867126	5085.692305536357	5169.762253942734	4753.658731375839	4654.8707903356635	3789.8850811177876	4146.61146576431	4217.913905669386	5733.689573038859	4948.461292904503	4160.785214058471	4208.95017761869	3961.052217594059	4133.490479417738	4726.861685448517	5023.57677428124	4475.832803478364	5569.6090787298945	3974.5411309182723	4023.2688413581604	4420.509008413501	4191.165310975035	4856.95626095312	5048.288107550964	4407.548916830119	5056.373029693399
4256.330013556459	5085.626008103909	3868.2034558794103	5529.473368825189	4166.622892867126	5085.692305536357	5169.762253942734	4753.658731375839	4654.8707903356635	3789.8850811177876	4146.61146576431	3912.8122680319498	5733.689573038859	4948.461292904503	4160.785214058471	4208.95017761869	3961.052217594059	4133.490479417738	4726.861685448517	5023.57677428124	4475.832803478364	5569.6090787298945	3974.5411309182723	4023.2688413581604	4420.509008413501	4191.165310975035	4856.95626095312	4998.553344117312	4407.548916830119	5056.373029693399
4256.330013556459	5085.626008103909	3868.2034558794103	5529.473368825189	4166.622892867126	5085.692305536357	4514.571389018408	4753.658731375839	4654.8707903356635	3789.8850811177876	4146.61146576431	3912.8122680319498	5733.689573038859	4948.461292904503	4118.405560550562	4208.95017761869	3961.052217594059	4133.490479417738	4726.861685448517	5023.57677428124	4475.832803478364	5569.6090787298945	3974.5411309182723	4023.2688413581604	4420.509008413501	4191.165310975035	4856.95626095312	4998.553344117312	4407.548916830119	5056.373029693399
4256.330013556459	5085.626008103909	3868.2034558794103	5529.473368825189	4166.622892867126	5085.692305536357	4514.571389018408	4753.658731375839	4654.8707903356635	3789.8850811177876	4146.61146576431	3912.8122680319498	5733.689573038859	4948.461292904503	3737.7490203223297	4208.95017761869	3961.052217594059	4133.490479417738	4726.861685448517	5023.57677428124	4475.832803478364	5569.6090787298945	3974.5411309182723	4023.2688413581604	4420.509008413501	4191.165310975035	4856.95626095312	4998.553344117312	4407.548916830119	5056.373029693399
4256.330013556459	5085.626008103909	3868.2034558794103	5529.473368825189	4166.622892867126	5085.692305536357	4514.571389018408	4753.658731375839	4654.8707903356635	3789.8850811177876	4146.61146576431	3912.8122680319498	5733.689573038859	4948.461292904503	3737.7490203223297	4062.8965642082985	3961.052217594059	4133.490479417738	4726.861685448517	5023.57677428124	4475.832803478364	5569.6090787298945	3974.5411309182723	4023.2688413581604	4420.509008413501	4191.165310975035	4856.95626095312	4850.112530125218	4407.548916830119	5056.373029693399
4256.330013556459	5085.626008103909	3868.2034558794103	5529.473368825189	4166.622892867126	5085.692305536357	4514.571389018408	4753.658731375839	4654.8707903356635	3789.8850811177876	4146.61146576431	3912.8122680319498	5733.689573038859	4948.461292904503	3737.7490203223297	4062.8965642082985	3961.052217594059	4133.490479417738	4726.861685448517	5023.57677428124	4475.832803478364	5241.26219715027	3974.5411309182723	4023.2688413581604	4420.509008413501	4191.165310975035	4856.95626095312	4850.112530125218	4407.548916830119	5056.373029693399
4256.330013556459	5085.626008103909	3868.2034558794103	5529.473368825189	4166.622892867126	5085.692305536357	4514.571389018408	4753.658731375839	4654.8707903356635	3789.8850811177876	4146.61146576431	3912.8122680319498	5733.689573038859	4948.461292904503	3494.706894590631	4062.8965642082985	3961.052217594059	4133.490479417738	4726.861685448517	5023.57677428124	4475.832803478364	5241.26219715027	3974.5411309182723	4023.2688413581604	4420.509008413501	4191.165310975035	4543.830421315068	4850.112530125218	4407.548916830119	5056.373029693399
4256.330013556459	5085.626008103909	3868.2034558794103	5529.473368825189	4166.622892867126	5085.692305536357	4514.571389018408	4753.658731375839	4654.8707903356635	3789.8850811177876	4146.61146576431	3912.8122680319498	4977.078904579757	4948.461292904503	3494.706894590631	3944.0031118155907	3961.052217594059	4133.490479417738	4477.315651498078	5023.57677428124	4475.832803478364	5241.26219715027	3974.5411309182723	4023.2688413581604	4420.509008413501	4191.165310975035	4543.830421315068	4850.112530125218	4407.548916830119	5056.373029693399
4256.330013556459	5085.626008103909	3868.2034558794103	5529.473368825189	4166.622892867126	5085.692305536357	4514.571389018408	4753.658731375839	4654.8707903356635	3789.8850811177876	4146.61146576431	3912.8122680319498	4977.078904579757	4948.461292904503	3494.706894590631	3944.0031118155907	3961.052217594059	4133.490479417738	4477.315651498078	5023.57677428124	4475.832803478364	5241.26219715027	3974.5411309182723	4023.2688413581604	4420.509008413501	4191.165310975035	4543.830421315068	4850.112530125218	4407.548916830119	5056.373029693399
4256.330013556459	5085.626008103909	3868.2034558794103	5529.473368825189	4166.622892867126	5085.692305536357	4514.571389018408	4753.658731375839	4654.8707903356635	3789.8850811177876	4146.61146576431	3912.8122680319498	4977.078904579757	4948.461292904503	3494.706894590631	3944.0031118155907	3961.052217594059	4133.490479417738	4477.315651498078	5023.57677428124	4475.832803478364	5241.26219715027	3974.5411309182723	4023.2688413581604	4420.509008413501	4191.165310975035	4543.830421315068	4524.179841096677	4407.548916830119	5056.373029693399
4256.330013556459	5085.626008103909	3868.2034558794103	5529.473368825189	4166.622892867126	5085.692305536357	4514.571389018408	4753.658731375839	4654.8707903356635	3789.8850811177876	4146.61146576431	3912.8122680319498	4977.078904579757	4948.461292904503	3494.706894590631	3944.0031118155907	3961.052217594059	3984.1553954412575	4477.315651498078	5023.57677428124	4475.832803478364	5241.26219715027	3974.5411309182723	4023.2688413581604	4420.509008413501	4191.165310975035	4543.830421315068	4524.179841096677	4407.548916830119	5056.373029693399
4256.330013556459	4926.397474881029	3868.2034558794103	5529.473368825189	4166.622892867126	5085.692305536357	4514.571389018408	4753.658731375839	4654.8707903356635	3789.8850811177876	4146.61146576431	3912.8122680319498	4977.078904579757	4948.461292904503	3494.706894590631	3944.0031118155907	3961.052217594059	3984.1553954412575	4477.315651498078	5023.57677428124	4475.832803478364	5241.26219715027	3974.5411309182723	4023.2688413581604	4420.509008413501	4191.165310975035	4543.830421315068	4524.179841096677	4407.548916830119	5056.373029693399
4256.330013556459	4926.397474881029	3868.2034558794103	5529.473368825189	4166.622892867126	5085.692305536357	4514.571389018408	4753.658731375839	4654.8707903356635	3789.8850811177876	4146.61146576431	3912.8122680319498	4977.078904579757	4948.461292904503	3494.706894590631	3944.0031118155907	3961.052217594059	3984.1553954412575	4477.315651498078	5023.57677428124	4475.832803478364	5241.26219715027	3974.5411309182723	4023.2688413581604	4420.509008413501	4191.165310975035	4543.830421315068	4524.179841096677	4407.548916830119	5056.373029693399
4256.330013556459	4926.397474881029	3868.2034558794103	5529.473368825189	4166.622892867126	5085.692305536357	4514.571389018408	4753.658731375839	4654.8707903356635	3789.8850811177876	4146.61146576431	3912.8122680319498	4977.078904579757	4948.461292904503	3494.706894590631	3944.0031118155907	3961.052217594059	3981.5194662534814	4477.315651498078	5023.57677428124	4475.832803478364	5241.26219715027	3974.5411309182723	4023.2688413581604	4420.509008413501	4191.165310975035	4543.830421315068	4524.179841096677	4407.548916830119	5056.373029693399
4256.330013556459	4617.824157174975	3868.2034558794103	5529.473368825189	4166.622892867126	5085.692305536357	4514.571389018408	4753.658731375839	4654.8707903356635	3789.8850811177876	4146.61146576431	3912.8122680319498	4977.078904579757	4198.742661666818	3494.706894590631	3906.9416889255735	3961.052217594059	3981.5194662534814	4477.315651498078	5023.57677428124	4475.832803478364	5241.26219715027	3974.5411309182723	4023.2688413581604	4420.509008413501	4191.165310975035	4543.830421315068	4524.179841096677	4407.548916830119	5056.373029693399
4256.330013556459	4617.824157174975	3868.2034558794103	5529.473368825189	3640.1518634402755	5085.692305536357	4514.571389018408	4753.658731375839	4654.8707903356635	3789.8850811177876	4146.61146576431	3912.8122680319498	4977.078904579757	4198.742661666818	3494.706894590631	3906.9416889255735	3961.052217594059	3981.5194662534814	4477.315651498078	5023.57677428124	4475.832803478364	5241.26219715027	3974.5411309182723	4023.2688413581604	4420.509008413501	4191.165310975035	4543.830421315068	4524.179841096677	4407.548916830119	5056.373029693399
4256.330013556459	4617.824157174975	3868.2034558794103	5529.473368825189	3640.1518634402755	5085.692305536357	4514.571389018408	4753.658731375839	4654.8707903356635	3789.8850811177876	4146.61146576431	3912.8122680319498	4977.078904579757	4198.742661666818	3494.706894590631	3906.9416889255735	3961.052217594059	3981.5194662534814	4477.315651498078	5023.57677428124	4475.832803478364	5241.26219715027	3974.5411309182723	4023.2688413581604	4420.509008413501	4191.165310975035	4502.924386373772	4524.179841096677	4407.548916830119	5056.373029693399
4256.330013556459	4617.824157174975	3868.2034558794103	5529.473368825189	3640.1518634402755	5085.692305536357	4514.571389018408	4753.658731375839	4654.8707903356635	3789.8850811177876	4146.61146576431	3912.8122680319498	4648.49982019862	4198.742661666818	3494.706894590631	3906.9416889255735	3961.052217594059	3981.5194662534814	4477.315651498078	5023.57677428124	4475.832803478364	5241.26219715027	3974.5411309182723	4023.2688413581604	4420.509008413501	4191.165310975035	4502.924386373772	4524.179841096677	4407.548916830119	5056.373029693399
4256.330013556459	4617.824157174975	3868.2034558794103	5529.473368825189	3640.1518634402755	5085.692305536357	4514.571389018408	4753.658731375839	4654.8707903356635	3789.8850811177876	4146.61146576431	3912.8122680319498	4648.49982019862	4198.742661666818	3494.706894590631	3906.9416889255735	3961.052217594059	3981.5194662534814	4477.315651498078	5023.57677428124	4475.832803478364	4849.820241732796	3734.2539058427183	4023.2688413581604	4420.509008413501	4191.165310975035	4502.924386373772	4524.179841096677	4407.548916830119	5056.373029693399
4256.330013556459	4617.824157174975	3859.7781223133925	5529.473368825189	3640.1518634402755	5046.783196745407	4514.571389018408	4753.658731375839	4654.8707903356635	3789.8850811177876	4146.61146576431	3912.8122680319498	4648.49982019862	4198.742661666818	3494.706894590631	3906.9416889255735	3961.052217594059	3343.1356163901396	4477.315651498078	5023.57677428124	4475.832803478364	4849.820241732796	3734.2539058427183	4023.2688413581604	4420.509008413501	4191.165310975035	4502.924386373772	4524.179841096677	3406.3494383973693	5056.373029693399
4256.330013556459	4617.824157174975	3859.7781223133925	5529.473368825189	3640.1518634402755	5046.783196745407	4514.571389018408	4753.658731375839	4654.8707903356635	3789.8850811177876	4146.61146576431	3912.8122680319498	4648.49982019862	4198.742661666818	3494.706894590631	3906.9416889255735	3961.052217594059	3343.1356163901396	4477.315651498078	5023.57677428124	4475.832803478364	4849.820241732796	3734.2539058427183	4023.2688413581604	4420.509008413501	4191.165310975035	4502.924386373772	4524.179841096677	3406.3494383973693	5056.373029693399
4256.330013556459	4617.824157174975	3676.6483700654517	5529.473368825189	3640.1518634402755	5046.783196745407	4514.571389018408	4753.658731375839	4654.8707903356635	3789.8850811177876	4146.61146576431	3912.8122680319498	4648.49982019862	4198.742661666818	3494.706894590631	3886.8719194953655	3961.052217594059	3343.1356163901396	4477.315651498078	5023.57677428124	4475.832803478364	4849.820241732796	3734.2539058427183	4023.2688413581604	4420.509008413501	4191.165310975035	4502.924386373772	4524.179841096677	3406.3494383973693	5056.373029693399
4256.330013556459	4617.824157174975	3676.6483700654517	5529.473368825189	3640.1518634402755	5046.783196745407	4514.571389018408	4753.658731375839	4654.8707903356635	3789.8850811177876	4146.61146576431	3912.8122680319498	4648.49982019862	4198.742661666818	3494.706894590631	3886.8719194953655	3961.052217594059	3343.1356163901396	4477.315651498078	5023.57677428124	4475.832803478364	4849.820241732796	3734.2539058427183	4023.2688413581604	4420.509008413501	4191.165310975035	4502.924386373772	4524.179841096677	3406.3494383973693	5056.373029693399
4256.330013556459	4617.824157174975	3676.6483700654517	5529.473368825189	3640.1518634402755	5046.783196745407	4514.571389018408	4753.658731375839	4654.8707903356635	3789.8850811177876	4146.61146576431	3912.8122680319498	4648.49982019862	4198.742661666818	3494.706894590631	3886.8719194953655	3961.052217594059	3343.1356163901396	4477.315651498078	5023.57677428124	4475.832803478364	4849.820241732796	3734.2539058427183	4023.2688413581604	4420.509008413501	4191.165310975035	4502.924386373772	4524.179841096677	3406.3494383973693	5056.373029693399
4256.330013556459	4617.824157174975	3676.6483700654517	5529.473368825189	3640.1518634402755	5046.783196745407	4514.571389018408	4753.658731375839	4654.8707903356635	3789.8850811177876	4146.61146576431	3912.8122680319498	4648.49982019862	3988.4465787014965	3494.706894590631	3886.8719194953655	3961.052217594059	3343.1356163901396	4477.315651498078	5023.57677428124	4475.832803478364	4849.820241732796	3734.2539058427183	4023.2688413581604	4420.509008413501	4191.165310975035	4316.610712603796	4524.179841096677	3406.3494383973693	5056.373029693399
4256.330013556459	4617.824157174975	3676.6483700654517	5529.473368825189	3640.1518634402755	5046.783196745407	4514.571389018408	4390.8816801605335	4654.8707903356635	3789.8850811177876	4146.61146576431	3912.8122680319498	4635.21536149802	3723.527135743275	3494.706894590631	3886.8719194953655	3961.052217594059	3343.1356163901396	4477.315651498078	5023.57677428124	4475.832803478364	4849.820241732796	3503.3427923793765	4023.2688413581604	4420.509008413501	4191.165310975035	4316.610712603796	4524.179841096677	3406.3494383973693	5056.373029693399
4256.330013556459	4617.824157174975	3676.6483700654517	5529.473368825189	3640.1518634402755	5046.783196745407	4514.571389018408	4390.8816801605335	4654.8707903356635	3789.8850811177876	4146.61146576431	3912.8122680319498	4635.21536149802	3723.527135743275	3494.706894590631	3886.8719194953655	3961.052217594059	3343.1356163901396	4477.315651498078	5023.57677428124	4475.832803478364	4849.820241732796	3503.3427923793765	4023.2688413581604	4420.509008413501	4191.165310975035	4316.610712603796	4524.179841096677	3406.3494383973693	5056.373029693399
4256.330013556459	4617.824157174975	3676.6483700654517	5529.473368825189	3640.1518634402755	4999.997709604018	4514.571389018408	4390.8816801605335	4654.8707903356635	3789.8850811177876	4146.61146576431	3912.8122680319498	4635.21536149802	3723.527135743275	3494.706894590631	3886.8719194953655	3961.052217594059	3343.1356163901396	4477.315651498078	5023.57677428124	4475.832803478364	4849.820241732796	3503.3427923793765	3989.333245241649	4420.509008413501	4191.165310975035	4132.41696101798	4524.179841096677	3406.3494383973693	5056.373029693399
4256.330013556459	4617.824157174975	3676.6483700654517	4821.416439769477	3640.1518634402755	4999.997709604018	4514.571389018408	4390.8816801605335	4654.8707903356635	3789.8850811177876	4043.039711315325	3912.8122680319498	4635.21536149802	3723.527135743275	3494.706894590631	3886.8719194953655	3961.052217594059	3343.1356163901396	4477.315651498078	5023.57677428124	4475.832803478364	4849.820241732796	3503.3427923793765	3989.333245241649	4420.509008413501	4191.165310975035	4132.41696101798	4524.179841096677	3406.3494383973693	5056.373029693399
4256.330013556459	4617.824157174975	3676.6483700654517	4821.416439769477	3640.1518634402755	4775.8208138442105	4514.571389018408	4390.8816801605335	4654.8707903356635	3789.8850811177876	3946.171742983462	3912.8122680319498	4635.21536149802	3723.527135743275	3494.706894590631	3886.8719194953655	3961.052217594059	3343.1356163901396	4477.315651498078	5023.57677428124	4475.832803478364	4849.820241732796	3503.3427923793765	3989.333245241649	4420.509008413501	4191.165310975035	4132.41696101798	4524.179841096677	3406.3494383973693	5056.373029693399
4256.330013556459	4617.824157174975	3676.6483700654517	4821.416439769477	3640.1518634402755	4775.8208138442105	4514.571389018408	4390.8816801605335	4654.8707903356635	3789.8850811177876	3946.171742983462	3912.8122680319498	4635.21536149802	3723.527135743275	3494.706894590631	3886.8719194953655	3961.052217594059	3343.1356163901396	4477.315651498078	5023.57677428124	4475.832803478364	4849.820241732796	3503.3427923793765	3940.592419714013	4420.509008413501	4191.165310975035	4132.41696101798	4524.179841096677	3406.3494383973693	5056.373029693399
4256.330013556459	4617.824157174975	3676.6483700654517	4821.416439769477	3640.1518634402755	4775.8208138442105	4514.571389018408	4390.8816801605335	4654.8707903356635	3789.8850811177876	3946.171742983462	3912.8122680319498	4635.21536149802	3723.527135743275	3494.706894590631	3886.8719194953655	3855.377923910424	3343.1356163901396	4477.315651498078	5023.57677428124	4262.976697361915	4849.820241732796	3503.3427923793765	3940.592419714013	4420.509008413501	4191.165310975035	4132.41696101798	4524.179841096677	3406.3494383973693	5056.373029693399
4256.330013556459	4455.8724524298905	3676.6483700654517	4821.416439769477	3640.1518634402755	4547.556586392782	4514.571389018408	4390.8816801605335	4654.8707903356635	3789.8850811177876	3946.171742983462	3912.8122680319498	4635.21536149802	3723.527135743275	3483.854738860167	3731.510283289081	3855.377923910424	3343.1356163901396	4477.315651498078	5023.57677428124	4262.976697361915	4849.820241732796	3503.3427923793765	3940.592419714013	4420.509008413501	4191.165310975035	3736.0900507171823	4524.179841096677	3406.3494383973693	5056.373029693399
4256.330013556459	4455.8724524298905	3638.886486707463	4821.416439769477	3640.1518634402755	4547.556586392782	4514.571389018408	4390.8816801605335	4654.8707903356635	3789.8850811177876	3946.171742983462	3912.8122680319498	4635.21536149802	3723.527135743275	3483.854738860167	3731.510283289081	3855.377923910424	3343.1356163901396	4477.315651498078	5023.57677428124	4262.976697361915	4849.820241732796	3503.3427923793765	3940.592419714013	4420.509008413501	4191.165310975035	3736.0900507171823	4524.179841096677	3406.3494383973693	5056.373029693399
4256.330013556459	4455.8724524298905	3638.886486707463	4821.416439769477	3640.1518634402755	4547.556586392782	4514.571389018408	4390.8816801605335	4648.5908669528035	3789.8850811177876	3946.171742983462	3912.8122680319498	4507.908430497553	3723.527135743275	3483.854738860167	3731.510283289081	3855.377923910424	3343.1356163901396	4477.315651498078	4815.961236026575	4262.976697361915	4849.820241732796	3503.3427923793765	3940.592419714013	4420.509008413501	4191.165310975035	3736.0900507171823	4524.179841096677	3406.3494383973693	5056.373029693399
4256.330013556459	4455.8724524298905	3638.886486707463	4821.416439769477	3640.1518634402755	4547.556586392782	4514.571389018408	4143.788734242402	4648.5908669528035	3789.8850811177876	3946.171742983462	3912.8122680319498	4507.908430497553	3723.527135743275	3483.854738860167	3731.510283289081	3855.377923910424	3343.1356163901396	4477.315651498078	4815.961236026575	4262.976697361915	4849.820241732796	3503.3427923793765	3940.592419714013	4420.509008413501	4191.165310975035	3736.0900507171823	4524.179841096677	3406.3494383973693	5056.373029693399
4256.330013556459	4455.8724524298905	3638.886486707463	4821.416439769477	3640.1518634402755	4547.556586392782	4514.571389018408	4143.788734242402	4648.5908669528035	3789.8850811177876	3946.171742983462	3912.8122680319498	4507.908430497553	3723.527135743275	3483.854738860167	3731.510283289081	3855.377923910424	3343.1356163901396	4477.315651498078	4815.961236026575	4262.976697361915	4707.067310296841	3482.6828472077436	3940.592419714013	4420.509008413501	4191.165310975035	3736.0900507171823	4524.179841096677	3406.3494383973693	5056.373029693399
4256.330013556459	4455.8724524298905	3638.886486707463	4299.473283439848	3640.1518634402755	4547.556586392782	4514.571389018408	4143.788734242402	3932.460224169793	3789.8850811177876	3946.171742983462	3912.8122680319498	4507.908430497553	3723.527135743275	3483.854738860167	3728.9876539561365	3855.377923910424	3343.1356163901396	4477.315651498078	4815.961236026575	4262.976697361915	4707.067310296841	3482.6828472077436	3940.592419714013	4420.509008413501	4191.165310975035	3736.0900507171823	4524.179841096677	3406.3494383973693	5056.373029693399
4256.330013556459	4455.8724524298905	3638.886486707463	4299.473283439848	3640.1518634402755	4547.556586392782	4514.571389018408	4143.788734242402	3932.460224169793	3789.8850811177876	3946.171742983462	3912.8122680319498	4507.908430497553	3723.527135743275	3483.854738860167	3728.9876539561365	3855.377923910424	3343.1356163901396	4477.315651498078	4815.961236026575	4262.976697361915	4440.029161284747	3482.6828472077436	3724.406921333014	4420.509008413501	4191.165310975035	3736.0900507171823	4524.179841096677	3406.3494383973693	4535.347753665547
4256.330013556459	4303.869894221666	3560.5107565829185	4299.473283439848	3640.1518634402755	4547.556586392782	4514.571389018408	4143.788734242402	3932.460224169793	3789.8850811177876	3946.171742983462	3912.8122680319498	4507.908430497553	3723.527135743275	3483.854738860167	3728.9876539561365	3855.377923910424	3343.1356163901396	4428.029119690038	4815.961236026575	4262.976697361915	4440.029161284747	3482.6828472077436	3724.406921333014	4420.509008413501	4191.165310975035	3736.0900507171823	4524.179841096677	3406.3494383973693	4535.347753665547
4256.330013556459	4303.869894221666	3560.5107565829185	4299.473283439848	3640.1518634402755	4547.556586392782	4514.571389018408	4143.788734242402	3932.460224169793	3789.8850811177876	3946.171742983462	3912.8122680319498	4507.908430497553	3723.527135743275	3483.854738860167	3728.9876539561365	3855.377923910424	3343.1356163901396	4428.029119690038	4815.961236026575	4262.976697361915	4440.029161284747	3482.6828472077436	3724.406921333014	4420.509008413501	4191.165310975035	3736.0900507171823	4524.179841096677	3406.3494383973693	4535.347753665547
4256.330013556459	4303.869894221666	3560.5107565829185	4299.473283439848	3640.1518634402755	4547.556586392782	4514.571389018408	4143.788734242402	3932.460224169793	3789.8850811177876	3946.171742983462	3912.8122680319498	4507.908430497553	3723.527135743275	3483.854738860167	3728.9876539561365	3855.377923910424	3343.1356163901396	4428.029119690038	4815.961236026575	4262.976697361915	4440.029161284747	3482.6828472077436	3724.406921333014	4420.509008413501	4191.165310975035	3736.0900507171823	4524.179841096677	3406.3494383973693	4535.347753665547
4256.330013556459	4303.869894221666	3560.5107565829185	4299.473283439848	3640.1518634402755	4547.556586392782	4514.571389018408	4143.788734242402	3932.460224169793	3789.8850811177876	3946.171742983462	3912.8122680319498	4507.908430497553	3723.527135743275	3483.854738860167	3728.9876539561365	3855.377923910424	3343.1356163901396	4428.029119690038	4815.961236026575	4262.976697361915	4440.029161284747	3482.6828472077436	3724.406921333014	4420.509008413501	4191.165310975035	3736.0900507171823	4524.179841096677	3406.3494383973693	4239.399039593218
4256.330013556459	4303.869894221666	3560.5107565829185	4299.473283439848	3640.1518634402755	4547.556586392782	4514.571389018408	4143.788734242402	3932.460224169793	3789.8850811177876	3946.171742983462	3912.8122680319498	4507.908430497553	3723.527135743275	3483.854738860167	3728.9876539561365	3855.377923910424	3343.1356163901396	4428.029119690038	4815.961236026575	4262.976697361915	4440.029161284747	3482.6828472077436	3724.406921333014	4420.509008413501	4191.165310975035	3736.0900507171823	4524.179841096677	3406.3494383973693	4239.399039593218
4256.330013556459	4303.869894221666	3477.7343936268517	4299.473283439848	3640.1518634402755	4547.556586392782	4514.571389018408	4143.788734242402	3932.460224169793	3789.8850811177876	3946.171742983462	3912.8122680319498	4507.908430497553	3723.527135743275	3483.854738860167	3728.9876539561365	3855.377923910424	3343.1356163901396	4428.029119690038	4815.961236026575	4262.976697361915	4440.029161284747	3482.6828472077436	3724.406921333014	4420.509008413501	4191.165310975035	3736.0900507171823	4524.179841096677	3406.3494383973693	3940.9693071994543
4221.028573267394	4303.869894221666	3477.7343936268517	4299.473283439848	3640.1518634402755	4547.556586392782	4514.571389018408	3976.623489650946	3932.460224169793	3789.8850811177876	3946.171742983462	3912.8122680319498	4507.908430497553	3723.527135743275	3483.854738860167	3728.9876539561365	3855.377923910424	3343.1356163901396	4428.029119690038	4815.961236026575	4262.976697361915	4440.029161284747	3482.6828472077436	3724.406921333014	4420.509008413501	4191.165310975035	3736.0900507171823	4083.4165943260023	3406.3494383973693	3940.9693071994543
4221.028573267394	4303.869894221666	3477.7343936268517	4299.473283439848	3640.1518634402755	4547.556586392782	4514.571389018408	3976.623489650946	3932.460224169793	3789.8850811177876	3943.4146994284533	3912.8122680319498	4507.908430497553	3723.527135743275	3483.854738860167	3728.9876539561365	3855.377923910424	3343.1356163901396	4428.029119690038	4815.961236026575	4230.047486715025	4440.029161284747	3482.6828472077436	3724.406921333014	4420.509008413501	4191.165310975035	3736.0900507171823	4083.4165943260023	3406.3494383973693	3940.9693071994543
4221.028573267394	4303.869894221666	3477.7343936268517	4299.473283439848	3640.1518634402755	4540.052818313104	4514.571389018408	3976.623489650946	3932.460224169793	3789.8850811177876	3943.4146994284533	3912.8122680319498	4507.908430497553	3567.3722886201454	3483.854738860167	3728.9876539561365	3855.377923910424	3343.1356163901396	4428.029119690038	4815.961236026575	4148.777073854714	4440.029161284747	3482.6828472077436	3724.406921333014	4420.509008413501	4191.165310975035	3736.0900507171823	4083.4165943260023	3406.3494383973693	3940.9693071994543
4221.028573267394	4303.869894221666	3477.7343936268517	4299.473283439848	3640.1518634402755	4293.87395450543	4514.571389018408	3976.623489650946	3932.460224169793	3789.8850811177876	3943.4146994284533	3912.8122680319498	4507.908430497553	3567.3722886201454	3483.854738860167	3728.9876539561365	3855.377923910424	3343.1356163901396	4428.029119690038	4815.961236026575	4148.777073854714	4190.72184071438	3482.6828472077436	3724.406921333014	4420.509008413501	4191.165310975035	3736.0900507171823	4083.4165943260023	3406.3494383973693	3940.9693071994543
4221.028573267394	4303.869894221666	3477.7343936268517	4299.473283439848	3640.1518634402755	4293.87395450543	4514.571389018408	3976.623489650946	3932.460224169793	3789.8850811177876	3943.4146994284533	3830.7361243276005	4507.908430497553	3567.3722886201454	3483.854738860167	3728.9876539561365	3855.377923910424	3343.1356163901396	4428.029119690038	4542.916405829566	4148.777073854714	4190.72184071438	3482.6828472077436	3724.406921333014	4420.509008413501	4191.165310975035	3736.0900507171823	4083.4165943260023	3406.3494383973693	3940.9693071994543
4221.028573267394	4303.869894221666	3477.7343936268517	4299.473283439848	3640.1518634402755	4293.87395450543	4514.571389018408	3976.623489650946	3932.460224169793	3789.8850811177876	3943.4146994284533	3830.7361243276005	4507.908430497553	3567.3722886201454	3483.854738860167	3728.9876539561365	3855.377923910424	3343.1356163901396	4428.029119690038	4542.916405829566	4148.777073854714	4190.72184071438	3482.6828472077436	3724.406921333014	4420.509008413501	4191.165310975035	3736.0900507171823	4083.4165943260023	3406.3494383973693	3940.9693071994543
4221.028573267394	4192.534856393357	3477.7343936268517	4299.473283439848	3640.1518634402755	4293.87395450543	4514.571389018408	3976.623489650946	3932.460224169793	3789.8850811177876	3943.4146994284533	3830.7361243276005	4507.908430497553	3567.3722886201454	3483.854738860167	3728.9876539561365	3855.377923910424	3343.1356163901396	4428.029119690038	4542.916405829566	4148.777073854714	4190.72184071438	3482.6828472077436	3724.406921333014	4420.509008413501	4191.165310975035	3736.0900507171823	4083.4165943260023	3406.3494383973693	3940.9693071994543
4221.028573267394	4192.534856393357	3401.041722292976	4299.473283439848	3640.1518634402755	4293.87395450543	4514.571389018408	3976.623489650946	3932.460224169793	3789.8850811177876	3943.4146994284533	3830.7361243276005	4197.580980888142	3567.3722886201454	3289.3098388696026	3728.9876539561365	3855.377923910424	3343.1356163901396	4428.029119690038	4542.916405829566	4018.152687668153	4190.72184071438	3482.6828472077436	3724.406921333014	4420.509008413501	4191.165310975035	3736.0900507171823	4083.4165943260023	3406.3494383973693	3940.9693071994543
4221.028573267394	4192.534856393357	3401.041722292976	4299.473283439848	3640.1518634402755	4293.87395450543	4514.571389018408	3976.623489650946	3932.460224169793	3789.8850811177876	3545.6490228416806	3830.7361243276005	3598.593708387106	3567.3722886201454	3289.3098388696026	3728.9876539561365	3855.377923910424	3343.1356163901396	4428.029119690038	4542.916405829566	4018.152687668153	4190.72184071438	3482.6828472077436	3724.406921333014	4420.509008413501	4191.165310975035	3736.0900507171823	4083.4165943260023	3406.3494383973693	3940.9693071994543
4221.028573267394	4192.534856393357	3401.041722292976	4299.473283439848	3640.1518634402755	4293.87395450543	4514.571389018408	3976.623489650946	3932.460224169793	3789.8850811177876	3503.2093266078755	3830.7361243276005	3598.593708387106	3567.3722886201454	3289.3098388696026	3728.9876539561365	3855.377923910424	3343.1356163901396	4428.029119690038	4542.916405829566	4018.152687668153	4190.72184071438	3482.6828472077436	3724.406921333014	4420.509008413501	3902.387503822062	3736.0900507171823	4083.4165943260023	3406.3494383973693	3940.9693071994543
4221.028573267394	4192.534856393357	3401.041722292976	4299.473283439848	3640.1518634402755	4293.87395450543	4514.571389018408	3976.623489650946	3932.460224169793	3789.8850811177876	3503.2093266078755	3830.7361243276005	3598.593708387106	3567.3722886201454	3152.790567064644	3728.9876539561365	3855.377923910424	3343.1356163901396	4428.029119690038	4238.409316121138	4018.152687668153	4190.72184071438	3420.762701827356	3724.406921333014	4420.509008413501	3902.387503822062	3736.0900507171823	4083.4165943260023	3406.3494383973693	3940.9693071994543
4221.028573267394	4192.534856393357	3277.103268984213	4299.473283439848	3640.1518634402755	4293.87395450543	4514.571389018408	3976.623489650946	3932.460224169793	3789.8850811177876	3503.2093266078755	3830.7361243276005	3598.593708387106	3567.3722886201454	3113.185215195249	3671.2162336455426	3855.377923910424	3343.1356163901396	4428.029119690038	4238.409316121138	4018.152687668153	4190.72184071438	3324.4962479826436	3724.406921333014	4420.509008413501	3902.387503822062	3736.0900507171823	4083.4165943260023	3406.3494383973693	3940.9693071994543
4221.028573267394	4192.534856393357	3277.103268984213	4299.473283439848	3640.1518634402755	4293.87395450543	4514.571389018408	3976.623489650946	3932.460224169793	3789.8850811177876	3503.2093266078755	3830.7361243276005	3598.593708387106	3567.3722886201454	3113.185215195249	3671.2162336455426	3855.377923910424	3343.1356163901396	4428.029119690038	4238.409316121138	4018.152687668153	4190.72184071438	3324.4962479826436	3724.406921333014	4420.509008413501	3902.387503822062	3736.0900507171823	4083.4165943260023	3406.3494383973693	3940.9693071994543
4221.028573267394	4192.534856393357	3244.8021725891062	4299.473283439848	3640.1518634402755	4293.87395450543	4514.571389018408	3976.623489650946	3932.460224169793	3789.8850811177876	3503.2093266078755	3830.7361243276005	3598.593708387106	3567.3722886201454	3113.185215195249	3671.2162336455426	3855.377923910424	3343.1356163901396	4428.029119690038	4238.409316121138	3987.649878063513	4190.72184071438	3324.4962479826436	3724.406921333014	4420.509008413501	3902.387503822062	3736.0900507171823	4083.4165943260023	3406.3494383973693	3469.8823038109676
4221.028573267394	4192.534856393357	3244.8021725891062	4299.473283439848	3640.1518634402755	4293.87395450543	4514.571389018408	3976.623489650946	3932.460224169793	3789.8850811177876	3502.5729812923773	3804.8125010751446	3598.593708387106	3567.3722886201454	3113.185215195249	3671.2162336455426	3855.377923910424	3343.1356163901396	4428.029119690038	4238.409316121138	3987.649878063513	4190.72184071438	3215.927955702947	3724.406921333014	4420.509008413501	3902.387503822062	3736.0900507171823	4083.4165943260023	3406.3494383973693	3469.8823038109676
4221.028573267394	4192.534856393357	3244.8021725891062	4299.473283439848	3640.1518634402755	4293.87395450543	4514.571389018408	3976.623489650946	3932.460224169793	3789.8850811177876	3502.5729812923773	3804.8125010751446	3598.593708387106	3567.3722886201454	3113.185215195249	3671.2162336455426	3855.377923910424	3343.1356163901396	4428.029119690038	4238.409316121138	3987.649878063513	4190.72184071438	3215.927955702947	3724.406921333014	4420.509008413501	3902.387503822062	3736.0900507171823	4083.4165943260023	3406.3494383973693	3469.8823038109676
4221.028573267394	4192.534856393357	3244.8021725891062	4299.473283439848	3625.177734990842	4293.87395450543	4051.859672020041	3976.623489650946	3932.460224169793	3775.3839942870645	3502.5729812923773	3804.8125010751446	3598.593708387106	3567.3722886201454	3113.185215195249	3671.2162336455426	3855.377923910424	3343.1356163901396	4428.029119690038	4238.409316121138	3987.649878063513	4190.72184071438	3215.927955702947	3724.406921333014	4420.509008413501	3902.387503822062	3736.0900507171823	4083.4165943260023	3406.3494383973693	3469.8823038109676
4221.028573267394	4192.534856393357	3244.8021725891062	4299.473283439848	3625.177734990842	4293.87395450543	4051.859672020041	3976.623489650946	3932.460224169793	3775.3839942870645	3502.5729812923773	3804.8125010751446	3598.593708387106	3567.3722886201454	3113.185215195249	3671.2162336455426	3855.377923910424	3343.1356163901396	4428.029119690038	4238.409316121138	3987.649878063513	4190.72184071438	3215.927955702947	3724.406921333014	4420.509008413501	3902.387503822062	3736.0900507171823	4083.4165943260023	3406.3494383973693	3469.8823038109676
4221.028573267394	4192.534856393357	3244.8021725891062	4299.473283439848	3625.177734990842	4293.87395450543	4014.536005900648	3976.623489650946	3932.460224169793	3758.83840279931	3502.5729812923773	3804.8125010751446	3598.593708387106	3567.3722886201454	3113.185215195249	3671.2162336455426	3855.377923910424	3343.1356163901396	4428.029119690038	4238.409316121138	3987.649878063513	4190.72184071438	3215.927955702947	3724.406921333014	4420.509008413501	3902.387503822062	3736.0900507171823	3872.5645567312	3406.3494383973693	3469.8823038109676
4221.028573267394	4192.534856393357	3244.8021725891062	4299.473283439848	3625.177734990842	4293.87395450543	3713.297787212283	3976.623489650946	3932.460224169793	3758.83840279931	3404.8866327155883	3804.8125010751446	3598.593708387106	3567.3722886201454	3113.185215195249	3671.2162336455426	3855.377923910424	3343.1356163901396	4426.4603961113135	4058.8236932761542	3987.649878063513	4190.72184071438	3215.927955702947	3724.406921333014	4420.509008413501	3902.387503822062	3736.0900507171823	3872.5645567312	3406.3494383973693	3469.8823038109676
4221.028573267394	4192.534856393357	3244.8021725891062	4299.473283439848	3625.177734990842	4293.87395450543	3713.297787212283	3976.623489650946	3932.460224169793	3758.83840279931	3404.8866327155883	3804.8125010751446	3598.593708387106	3567.3722886201454	3113.185215195249	3643.4396790822348	3855.377923910424	3322.5058915561294	4426.4603961113135	4058.8236932761542	3987.649878063513	4190.72184071438	3215.927955702947	3724.406921333014	4420.509008413501	3902.387503822062	3736.0900507171823	3872.5645567312	3406.3494383973693	3469.8823038109676
4221.028573267394	4192.534856393357	3244.8021725891062	4299.473283439848	3625.177734990842	4293.87395450543	3713.297787212283	3976.623489650946	3932.460224169793	3758.83840279931	3404.8866327155883	3804.8125010751446	3598.593708387106	3567.3722886201454	3113.185215195249	3643.4396790822348	3855.377923910424	3322.5058915561294	4426.4603961113135	4058.8236932761542	3987.649878063513	4190.72184071438	3215.927955702947	3724.406921333014	4420.509008413501	3902.387503822062	3736.0900507171823	3872.5645567312	3406.3494383973693	3469.8823038109676
4221.028573267394	4192.534856393357	3244.8021725891062	4299.473283439848	3625.177734990842	3720.090282021253	3713.297787212283	3976.623489650946	3932.460224169793	3758.83840279931	3404.8866327155883	3798.399712343898	3598.593708387106	3567.3722886201454	3113.185215195249	3643.4396790822348	3855.377923910424	3322.5058915561294	4426.4603961113135	4058.8236932761542	3987.649878063513	4190.72184071438	3215.927955702947	3724.406921333014	4420.509008413501	3902.387503822062	3736.0900507171823	3872.5645567312	3406.3494383973693	3469.8823038109676
4221.028573267394	4192.534856393357	3244.8021725891062	4299.473283439848	3625.177734990842	3720.090282021253	3713.297787212283	3976.623489650946	3932.460224169793	3758.83840279931	3404.8866327155883	3798.399712343898	3598.593708387106	3567.3722886201454	3113.185215195249	3630.590831081301	3855.377923910424	3322.5058915561294	4426.4603961113135	4058.8236932761542	3987.649878063513	4190.72184071438	3215.927955702947	3724.406921333014	4420.509008413501	3902.387503822062	3736.0900507171823	3872.5645567312	3406.3494383973693	3469.8823038109676
4221.028573267394	4192.534856393357	3244.8021725891062	4299.473283439848	3625.177734990842	3720.090282021253	3713.297787212283	3976.623489650946	3932.460224169793	3758.83840279931	3404.8866327155883	3798.399712343898	3598.593708387106	3567.3722886201454	3113.185215195249	3630.590831081301	3855.377923910424	3322.5058915561294	4426.4603961113135	4058.8236932761542	3594.2737785269296	4190.72184071438	3215.927955702947	3724.406921333014	4420.509008413501	3902.387503822062	3736.0900507171823	3872.5645567312	3406.3494383973693	3469.8823038109676
4221.028573267394	4192.534856393357	3219.7723311738455	4299.473283439848	3269.783484267197	3720.090282021253	3713.297787212283	3976.623489650946	3932.460224169793	3758.83840279931	3404.8866327155883	3798.399712343898	3598.593708387106	3567.3722886201454	3113.185215195249	3630.590831081301	3855.377923910424	3322.5058915561294	4426.4603961113135	4058.8236932761542	3594.2737785269296	4190.72184071438	3215.927955702947	3724.406921333014	4218.689445745502	3902.387503822062	3736.0900507171823	3872.5645567312	3406.3494383973693	3469.8823038109676
4221.028573267394	4192.534856393357	3219.7723311738455	4299.473283439848	3269.783484267197	3720.090282021253	3713.297787212283	3976.623489650946	3932.460224169793	3758.83840279931	3404.8866327155883	3798.399712343898	3598.593708387106	3567.3722886201454	3113.185215195249	3630.590831081301	3855.377923910424	3322.5058915561294	4426.4603961113135	4058.8236932761542	3594.2737785269296	4190.72184071438	3215.927955702947	3724.406921333014	4218.689445745502	3902.387503822062	3736.0900507171823	3872.5645567312	3406.3494383973693	3469.8823038109676
4221.028573267394	4192.534856393357	3219.7723311738455	4299.473283439848	3269.783484267197	3720.090282021253	3713.297787212283	3976.623489650946	3932.460224169793	3758.83840279931	3404.8866327155883	3690.8698557257576	3598.593708387106	3567.3722886201454	3067.4124643099076	3630.590831081301	3855.377923910424	3322.5058915561294	4426.4603961113135	4058.8236932761542	3594.2737785269296	4190.72184071438	3215.927955702947	3724.406921333014	4218.689445745502	3902.387503822062	3736.0900507171823	3872.5645567312	3406.3494383973693	3469.8823038109676
4221.028573267394	4192.534856393357	3128.82886933641	4299.473283439848	3269.783484267197	3720.090282021253	3713.297787212283	3976.623489650946	3932.460224169793	3758.83840279931	3404.8866327155883	3690.8698557257576	3598.593708387106	3567.3722886201454	3067.4124643099076	3630.590831081301	3855.377923910424	3322.5058915561294	4426.4603961113135	4058.8236932761542	3594.2737785269296	4190.72184071438	3215.927955702947	3724.406921333014	4049.782213179092	3902.387503822062	3226.7239650404645	3872.5645567312	3406.3494383973693	3469.8823038109676
4221.028573267394	4192.534856393357	3128.82886933641	4299.473283439848	3269.783484267197	3720.090282021253	3713.297787212283	3976.623489650946	3932.460224169793	3758.83840279931	3404.8866327155883	3690.8698557257576	3598.593708387106	3567.3722886201454	3067.4124643099076	3630.590831081301	3855.377923910424	3322.5058915561294	4426.4603961113135	4058.8236932761542	3594.2737785269296	4190.72184071438	3215.927955702947	3724.406921333014	4049.782213179092	3902.387503822062	3178.125238530455	3872.5645567312	3406.3494383973693	3469.8823038109676
4221.028573267394	4192.534856393357	3128.82886933641	4299.473283439848	3269.783484267197	3720.090282021253	3713.297787212283	3976.623489650946	3932.460224169793	3758.83840279931	3404.8866327155883	3690.8698557257576	3598.593708387106	3567.3722886201454	3067.4124643099076	3630.590831081301	3855.377923910424	3322.5058915561294	4426.4603961113135	4058.8236932761542	3594.2737785269296	4190.72184071438	3215.927955702947	3724.406921333014	3885.9166407202283	3902.387503822062	3178.125238530455	3872.5645567312	3406.3494383973693	3469.8823038109676
4029.5572015256002	4192.534856393357	3128.82886933641	4299.473283439848	3269.783484267197	3679.9135377253533	3713.297787212283	3976.623489650946	3932.460224169793	3758.83840279931	3317.2220304859243	3690.8698557257576	3598.593708387106	3567.3722886201454	3067.4124643099076	3630.590831081301	3855.377923910424	3322.5058915561294	4426.4603961113135	3744.1934418450974	3594.2737785269296	4190.72184071438	3215.927955702947	3724.406921333014	3885.9166407202283	3902.387503822062	3178.125238530455	3872.5645567312	3406.3494383973693	3469.8823038109676
3982.760586003214	4192.534856393357	3128.82886933641	4299.473283439848	3269.783484267197	3679.9135377253533	3713.297787212283	3902.3295897174726	3932.460224169793	3758.83840279931	3317.2220304859243	3690.8698557257576	3598.593708387106	3567.3722886201454	3067.4124643099076	3494.5325773323793	3855.377923910424	3322.5058915561294	4426.4603961113135	3744.1934418450974	3594.2737785269296	4190.72184071438	3215.927955702947	3724.406921333014	3885.9166407202283	3902.387503822062	3178.125238530455	3872.5645567312	3406.3494383973693	3469.8823038109676
3982.760586003214	4192.534856393357	3128.82886933641	4299.473283439848	3269.783484267197	3679.9135377253533	3713.297787212283	3902.3295897174726	3932.460224169793	3758.83840279931	3317.2220304859243	3690.8698557257576	3598.593708387106	3567.3722886201454	3067.4124643099076	3062.809952671133	3855.377923910424	3322.5058915561294	4426.4603961113135	3702.589225286746	3594.2737785269296	4190.72184071438	3215.927955702947	3724.406921333014	3885.9166407202283	3902.387503822062	3178.125238530455	3872.5645567312	3406.3494383973693	3469.8823038109676
3982.760586003214	3677.383521270397	3128.82886933641	4299.473283439848	3269.783484267197	3679.9135377253533	3713.297787212283	3872.672888790031	3932.460224169793	3758.83840279931	3317.2220304859243	3690.8698557257576	3598.593708387106	3567.3722886201454	3067.4124643099076	3062.809952671133	3855.377923910424	3322.5058915561294	4356.181064425877	3702.589225286746	3594.2737785269296	4190.72184071438	3215.927955702947	3724.406921333014	3885.9166407202283	3902.387503822062	3178.125238530455	3872.5645567312	3406.3494383973693	3469.8823038109676
3982.760586003214	3677.383521270397	2996.0761130475403	4299.473283439848	3269.783484267197	3679.9135377253533	3713.297787212283	3838.4560786809743	3932.460224169793	3758.83840279931	3317.2220304859243	3690.8698557257576	3598.593708387106	3567.3722886201454	3067.4124643099076	3062.809952671133	3855.377923910424	3322.5058915561294	4356.181064425877	3702.589225286746	3594.2737785269296	4190.72184071438	3215.927955702947	3724.406921333014	3885.9166407202283	3902.387503822062	3178.125238530455	3806.6643092242716	3406.3494383973693	3469.8823038109676
3982.760586003214	3677.383521270397	2996.0761130475403	4299.473283439848	3269.783484267197	3679.9135377253533	3713.297787212283	3838.4560786809743	3932.460224169793	3758.83840279931	3306.6229295541098	3690.8698557257576	3598.593708387106	3567.3722886201454	3067.4124643099076	3062.809952671133	3855.377923910424	3322.5058915561294	4356.181064425877	3702.589225286746	3594.2737785269296	4190.72184071438	3215.927955702947	3724.406921333014	3885.9166407202283	3902.387503822062	3178.125238530455	3806.6643092242716	3406.3494383973693	3469.8823038109676
3982.760586003214	3677.383521270397	2996.0761130475403	4299.473283439848	3269.783484267197	3679.9135377253533	3713.297787212283	3838.4560786809743	3932.460224169793	3758.83840279931	3306.6229295541098	3690.8698557257576	3598.593708387106	3564.0142550935466	3067.4124643099076	3062.809952671133	3855.377923910424	3322.5058915561294	4356.181064425877	3702.589225286746	3475.0691976083035	4190.72184071438	3215.927955702947	3724.406921333014	3885.9166407202283	3902.387503822062	3178.125238530455	3806.6643092242716	3324.769814730773	3469.8823038109676
3982.760586003214	3674.26511699818	2996.0761130475403	4299.473283439848	3269.783484267197	3679.9135377253533	3713.297787212283	3838.4560786809743	3923.240788791491	3758.83840279931	3306.6229295541098	3690.8698557257576	3598.593708387106	3564.0142550935466	3067.4124643099076	3062.809952671133	3855.377923910424	3322.5058915561294	4356.181064425877	3702.589225286746	3475.0691976083035	4190.72184071438	3215.927955702947	3724.406921333014	3885.9166407202283	3902.387503822062	3178.125238530455	3806.6643092242716	3324.769814730773	3469.8823038109676
3982.760586003214	3674.26511699818	2996.0761130475403	4299.473283439848	3269.783484267197	3679.9135377253533	3713.297787212283	3701.5040571090517	3923.240788791491	3758.83840279931	3306.6229295541098	3690.8698557257576	3598.593708387106	3564.0142550935466	3067.4124643099076	3062.809952671133	3855.377923910424	3322.5058915561294	4356.181064425877	3702.589225286746	3475.0691976083035	4190.72184071438	3215.927955702947	3681.808813320029	3731.8196110417907	3902.387503822062	3178.125238530455	3806.6643092242716	3324.769814730773	3469.8823038109676
3982.760586003214	3674.26511699818	2996.0761130475403	4299.473283439848	3269.783484267197	3679.9135377253533	3713.297787212283	3701.5040571090517	3923.240788791491	3758.83840279931	3306.6229295541098	3690.8698557257576	3598.593708387106	3564.0142550935466	3067.4124643099076	3062.809952671133	3855.377923910424	3322.5058915561294	4356.181064425877	3702.589225286746	3475.0691976083035	4190.72184071438	3215.927955702947	3681.808813320029	3731.8196110417907	3902.387503822062	3178.125238530455	3694.198792334202	3324.769814730773	3469.8823038109676
3982.760586003214	3674.26511699818	2996.0761130475403	4299.473283439848	3269.783484267197	3679.9135377253533	3713.297787212283	3701.5040571090517	3923.240788791491	3758.83840279931	3306.6229295541098	3379.5557736097016	3598.593708387106	3564.0142550935466	3067.4124643099076	3062.809952671133	3855.377923910424	3322.5058915561294	4356.181064425877	3702.589225286746	3475.0691976083035	4190.72184071438	3215.927955702947	3681.808813320029	3731.8196110417907	3902.387503822062	3178.125238530455	3575.4510021697934	3324.769814730773	3469.8823038109676
3982.760586003214	3243.388242779024	2996.0761130475403	4299.473283439848	3269.783484267197	3679.9135377253533	3713.297787212283	3701.5040571090517	3923.240788791491	3758.83840279931	3306.6229295541098	3379.5557736097016	3598.593708387106	3564.0142550935466	3067.4124643099076	3062.809952671133	3855.377923910424	3322.5058915561294	4356.181064425877	3702.589225286746	3475.0691976083035	4190.72184071438	3215.927955702947	3681.808813320029	3731.8196110417907	3902.387503822062	3178.125238530455	3283.605204894505	3324.769814730773	3469.8823038109676
3982.760586003214	3243.388242779024	2996.0761130475403	4299.473283439848	3269.783484267197	3679.9135377253533	3713.297787212283	3701.5040571090517	3923.240788791491	3758.83840279931	3306.6229295541098	3379.5557736097016	3598.593708387106	3564.0142550935466	3067.4124643099076	3062.809952671133	3855.377923910424	3322.5058915561294	4356.181064425877	3702.589225286746	3475.0691976083035	4190.72184071438	3215.927955702947	3681.808813320029	3731.8196110417907	3902.387503822062	3178.125238530455	3283.605204894505	3324.769814730773	3469.8823038109676
3982.760586003214	3243.388242779024	2996.0761130475403	4299.473283439848	3269.783484267197	3679.9135377253533	3713.297787212283	3701.5040571090517	3923.240788791491	3758.83840279931	3306.6229295541098	3379.5557736097016	3598.593708387106	3564.0142550935466	3067.4124643099076	3062.809952671133	3855.377923910424	3322.5058915561294	4315.6131912845285	3702.589225286746	3475.0691976083035	4190.72184071438	3215.927955702947	3681.808813320029	3731.8196110417907	3902.387503822062	3178.125238530455	3283.605204894505	3324.769814730773	3469.8823038109676
3982.760586003214	3243.388242779024	2996.0761130475403	4299.473283439848	3269.783484267197	3679.9135377253533	3713.297787212283	3701.5040571090517	3923.240788791491	3758.83840279931	3306.6229295541098	3379.5557736097016	3598.593708387106	3564.0142550935466	3067.4124643099076	3062.809952671133	3855.377923910424	3322.5058915561294	4315.6131912845285	3702.589225286746	3475.0691976083035	4190.72184071438	3215.927955702947	3681.808813320029	3731.8196110417907	3902.387503822062	3178.125238530455	3283.605204894505	3324.769814730773	3469.8823038109676
3982.760586003214	3243.388242779024	2996.0761130475403	4299.473283439848	3269.783484267197	3679.9135377253533	3713.297787212283	3701.5040571090517	3923.240788791491	3758.83840279931	3306.6229295541098	3343.9401952286157	3598.593708387106	3564.0142550935466	3067.4124643099076	3062.809952671133	3855.377923910424	3322.5058915561294	4315.6131912845285	3702.589225286746	3475.0691976083035	4190.72184071438	3215.927955702947	3681.808813320029	3731.8196110417907	3902.387503822062	3178.125238530455	3283.605204894505	3324.769814730773	3469.8823038109676
3982.760586003214	3243.388242779024	2996.0761130475403	4299.473283439848	3269.783484267197	3679.9135377253533	3713.297787212283	3701.5040571090517	3923.240788791491	3758.83840279931	3306.6229295541098	3343.9401952286157	3598.593708387106	3564.0142550935466	3067.4124643099076	3062.809952671133	3855.377923910424	3322.5058915561294	4201.643350232847	3702.589225286746	3475.0691976083035	4190.72184071438	3215.927955702947	3681.808813320029	3731.8196110417907	3902.387503822062	3178.125238530455	3283.605204894505	3324.769814730773	3469.8823038109676
3982.760586003214	3243.388242779024	2996.0761130475403	3311.291517142775	3269.783484267197	3679.9135377253533	3713.297787212283	3701.5040571090517	3923.240788791491	3758.83840279931	3306.6229295541098	3343.9401952286157	3598.593708387106	3564.0142550935466	3067.4124643099076	3062.809952671133	3855.377923910424	3322.5058915561294	4201.643350232847	3702.589225286746	3475.0691976083035	4190.72184071438	3215.927955702947	3681.808813320029	3731.8196110417907	3902.387503822062	3178.125238530455	3283.605204894505	3324.769814730773	3469.8823038109676
3982.760586003214	3243.388242779024	2996.0761130475403	3311.291517142775	3269.783484267197	3679.9135377253533	3713.297787212283	3701.5040571090517	3923.240788791491	3758.83840279931	3306.6229295541098	3343.9401952286157	3598.593708387106	3564.0142550935466	3067.4124643099076	3062.809952671133	3855.377923910424	3322.5058915561294	4100.048117596425	3702.589225286746	3475.0691976083035	4190.72184071438	3215.927955702947	3681.808813320029	3731.8196110417907	3902.387503822062	3178.125238530455	3283.605204894505	3324.769814730773	3469.8823038109676
3982.760586003214	3243.388242779024	2996.0761130475403	3311.291517142775	3269.783484267197	3679.9135377253533	3713.297787212283	3701.5040571090517	3905.3512778976256	3758.83840279931	3306.6229295541098	3343.9401952286157	3598.593708387106	3564.0142550935466	3067.4124643099076	3062.809952671133	3855.377923910424	3322.5058915561294	4100.048117596425	3702.589225286746	3475.0691976083035	4123.750490468835	3173.660526843675	3681.808813320029	3731.8196110417907	3860.0086957444864	3178.125238530455	3283.605204894505	3324.769814730773	3469.8823038109676
3982.760586003214	3243.388242779024	2996.0761130475403	3311.291517142775	3269.783484267197	3679.9135377253533	3713.297787212283	3701.5040571090517	3905.3512778976256	3758.83840279931	3306.6229295541098	3343.9401952286157	3598.593708387106	3564.0142550935466	3067.4124643099076	3062.809952671133	3855.377923910424	3322.5058915561294	4100.048117596425	3702.589225286746	3475.0691976083035	4123.750490468835	3173.660526843675	3681.808813320029	3731.8196110417907	3860.0086957444864	3178.125238530455	3283.605204894505	3324.769814730773	3469.8823038109676
3982.760586003214	3243.388242779024	2996.0761130475403	3311.291517142775	3269.783484267197	3679.9135377253533	3713.297787212283	3701.5040571090517	3806.512841435825	3758.83840279931	3306.6229295541098	3343.9401952286157	3598.593708387106	3564.0142550935466	3067.4124643099076	3062.809952671133	3855.377923910424	3322.5058915561294	4100.048117596425	3702.589225286746	3266.4315560865543	4123.750490468835	3173.660526843675	3681.808813320029	3731.8196110417907	3860.0086957444864	3178.125238530455	3283.605204894505	3324.769814730773	3469.8823038109676
3982.760586003214	3243.388242779024	2996.0761130475403	3311.291517142775	3269.783484267197	3679.9135377253533	3713.297787212283	3701.5040571090517	3806.512841435825	3758.83840279931	3306.6229295541098	3343.9401952286157	3598.593708387106	3564.0142550935466	3067.4124643099076	3062.809952671133	3855.377923910424	3322.5058915561294	4100.048117596425	3702.589225286746	3266.4315560865543	4123.750490468835	3173.660526843675	3681.808813320029	3458.018673807228	3860.0086957444864	3178.125238530455	3283.605204894505	3324.769814730773	3469.8823038109676
3982.760586003214	3243.388242779024	2996.0761130475403	3311.291517142775	3269.783484267197	3679.9135377253533	3713.297787212283	3701.5040571090517	3806.512841435825	3758.83840279931	3306.6229295541098	3343.9401952286157	3598.593708387106	3564.0142550935466	3067.4124643099076	3062.809952671133	3855.377923910424	3322.5058915561294	4054.080691964112	3702.589225286746	3266.4315560865543	4123.750490468835	3173.660526843675	3499.3949112838473	3458.018673807228	3860.0086957444864	3178.125238530455	3283.605204894505	3324.769814730773	3469.8823038109676
3982.760586003214	3243.388242779024	2996.0761130475403	3311.291517142775	3269.783484267197	3679.9135377253533	3713.297787212283	3701.5040571090517	3806.512841435825	3758.83840279931	3306.6229295541098	3343.9401952286157	3598.593708387106	3564.0142550935466	3062.8817692538655	3062.809952671133	3855.377923910424	3322.5058915561294	4054.080691964112	3702.589225286746	3266.4315560865543	4123.750490468835	3173.660526843675	3499.3949112838473	3458.018673807228	3860.0086957444864	3178.125238530455	3283.605204894505	3324.769814730773	3469.8823038109676
3982.760586003214	3243.388242779024	2996.0761130475403	3311.291517142775	3269.783484267197	3679.9135377253533	3635.7104377966602	3701.5040571090517	3806.512841435825	3758.83840279931	3306.6229295541098	3343.9401952286157	3598.593708387106	3564.0142550935466	3062.8817692538655	3062.809952671133	3793.711021614054	3322.5058915561294	4054.080691964112	3702.589225286746	3266.4315560865543	4123.750490468835	3173.660526843675	3499.3949112838473	3458.018673807228	3860.0086957444864	3178.125238530455	3283.605204894505	3324.769814730773	3469.8823038109676
3925.7389411190643	3243.388242779024	2996.0761130475403	3311.291517142775	3269.783484267197	3679.9135377253533	3545.0614665035046	3701.5040571090517	3806.512841435825	3758.83840279931	3306.6229295541098	3343.9401952286157	3598.593708387106	3564.0142550935466	3062.8817692538655	3062.809952671133	3793.711021614054	3322.5058915561294	4054.080691964112	3702.589225286746	3266.4315560865543	4123.750490468835	3173.660526843675	3499.3949112838473	3458.018673807228	3860.0086957444864	3178.125238530455	3283.605204894505	3324.769814730773	3469.8823038109676
3925.7389411190643	3243.388242779024	2996.0761130475403	3311.291517142775	3269.783484267197	3679.9135377253533	3545.0614665035046	3701.5040571090517	3806.512841435825	3758.83840279931	3306.6229295541098	3343.9401952286157	3598.593708387106	3564.0142550935466	3062.8817692538655	3062.809952671133	3783.576099822232	3322.5058915561294	4054.080691964112	3702.589225286746	3266.4315560865543	4123.750490468835	3173.660526843675	3499.3949112838473	3458.018673807228	3860.0086957444864	3178.125238530455	3283.605204894505	3324.769814730773	3469.8823038109676
3925.7389411190643	3243.388242779024	2996.0761130475403	3311.291517142775	3269.783484267197	3679.9135377253533	3545.0614665035046	3701.5040571090517	3806.512841435825	3758.83840279931	3306.6229295541098	3343.9401952286157	3598.593708387106	3564.0142550935466	3062.8817692538655	3062.809952671133	3783.576099822232	3322.5058915561294	4054.080691964112	3702.589225286746	3266.4315560865543	4123.750490468835	3173.660526843675	3499.3949112838473	3458.018673807228	3860.0086957444864	3178.125238530455	3283.605204894505	3324.769814730773	3469.8823038109676
3925.7389411190643	3243.388242779024	2996.0761130475403	3311.291517142775	3269.783484267197	3679.9135377253533	3545.0614665035046	3701.5040571090517	3806.512841435825	3758.83840279931	3306.6229295541098	3343.9401952286157	3598.593708387106	3564.0142550935466	3062.8817692538655	3062.809952671133	3783.576099822232	3322.5058915561294	4054.080691964112	3702.589225286746	3170.520405282213	4123.750490468835	3173.660526843675	3499.3949112838473	3458.018673807228	3860.0086957444864	3178.125238530455	3283.605204894505	3324.769814730773	3469.8823038109676
3925.7389411190643	3243.388242779024	2996.0761130475403	3311.291517142775	3269.783484267197	3679.9135377253533	3545.0614665035046	3701.5040571090517	3806.512841435825	3758.83840279931	3306.6229295541098	3343.9401952286157	3598.593708387106	3564.0142550935466	3062.8817692538655	3062.809952671133	3783.576099822232	3322.5058915561294	4054.080691964112	3702.589225286746	3170.520405282213	4123.750490468835	3173.660526843675	3499.3949112838473	3458.018673807228	3860.0086957444864	3178.125238530455	3283.605204894505	3324.769814730773	3469.8823038109676
3925.7389411190643	3243.388242779024	2996.0761130475403	3311.291517142775	3269.783484267197	3679.9135377253533	3545.0614665035046	3701.5040571090517	3776.022498122358	3758.83840279931	3306.6229295541098	3343.9401952286157	3598.593708387106	3564.0142550935466	3062.8817692538655	3062.809952671133	3783.576099822232	3322.5058915561294	3908.03795258442	3702.589225286746	3170.520405282213	4123.750490468835	3173.660526843675	3499.3949112838473	3458.018673807228	3860.0086957444864	3178.125238530455	3283.605204894505	3324.769814730773	3469.8823038109676
3925.7389411190643	3243.388242779024	2996.0761130475403	3311.291517142775	3269.783484267197	3679.9135377253533	3545.0614665035046	3701.5040571090517	3776.022498122358	3758.83840279931	3306.6229295541098	3343.9401952286157	3598.593708387106	3564.0142550935466	3062.8817692538655	3062.809952671133	3783.576099822232	3322.5058915561294	3908.03795258442	3702.589225286746	3170.520405282213	4123.750490468835	3173.660526843675	3499.3949112838473	3458.018673807228	3860.0086957444864	3178.125238530455	3283.605204894505	3284.0230331075522	3469.8823038109676
3805.9507206167727	3243.388242779024	2996.0761130475403	3311.291517142775	3269.783484267197	3679.9135377253533	3545.0614665035046	3701.5040571090517	3731.827622526859	3758.83840279931	3306.6229295541098	3343.9401952286157	3598.593708387106	3564.0142550935466	3062.8817692538655	3062.809952671133	3783.576099822232	3322.5058915561294	3908.03795258442	3702.589225286746	3170.520405282213	4123.750490468835	3173.660526843675	3499.3949112838473	3458.018673807228	3860.0086957444864	3178.125238530455	3283.605204894505	3284.0230331075522	3469.8823038109676
3805.9507206167727	3243.388242779024	2996.0761130475403	3311.291517142775	3269.783484267197	3679.9135377253533	3545.0614665035046	3701.5040571090517	3731.827622526859	3758.83840279931	3306.6229295541098	3343.9401952286157	3598.593708387106	3564.0142550935466	3062.8817692538655	3062.809952671133	3783.576099822232	3322.5058915561294	3908.03795258442	3702.589225286746	3170.520405282213	4123.750490468835	3173.660526843675	3499.3949112838473	3458.018673807228	3860.0086957444864	3178.125238530455	3283.605204894505	3284.0230331075522	3469.8823038109676
3805.9507206167727	3243.388242779024	2996.0761130475403	3311.291517142775	3269.783484267197	3679.9135377253533	3545.0614665035046	3701.5040571090517	3685.122199663506	3758.83840279931	3306.6229295541098	3343.9401952286157	3598.593708387106	3564.0142550935466	2980.3531786038675	3023.950299692403	3783.576099822232	3322.5058915561294	3908.03795258442	3702.589225286746	3170.520405282213	4123.750490468835	3173.660526843675	3499.3949112838473	3458.018673807228	3860.0086957444864	3178.125238530455	3283.605204894505	3284.0230331075522	3469.8823038109676
3805.9507206167727	3243.388242779024	2996.0761130475403	3311.291517142775	3269.783484267197	3679.9135377253533	3545.0614665035046	3701.5040571090517	3685.122199663506	3758.83840279931	3306.6229295541098	3343.9401952286157	3598.593708387106	3564.0142550935466	2980.3531786038675	3023.950299692403	3783.576099822232	3322.5058915561294	3908.03795258442	3702.589225286746	3170.520405282213	4123.750490468835	3173.660526843675	3499.3949112838473	3458.018673807228	3860.0086957444864	3178.125238530455	3283.605204894505	3284.0230331075522	3469.8823038109676
3805.9507206167727	3243.388242779024	2996.0761130475403	3311.291517142775	3269.783484267197	3679.9135377253533	3545.0614665035046	3628.7845450672553	3634.929179188462	3758.83840279931	3306.6229295541098	3343.9401952286157	3598.593708387106	3564.0142550935466	2980.3531786038675	3023.950299692403	3783.576099822232	3322.5058915561294	3908.03795258442	3702.589225286746	3170.520405282213	4123.750490468835	3173.660526843675	3499.3949112838473	3458.018673807228	3860.0086957444864	3178.125238530455	3283.605204894505	3284.0230331075522	3469.8823038109676
3805.9507206167727	3243.388242779024	2996.0761130475403	3311.291517142775	3269.783484267197	3679.9135377253533	3545.0614665035046	3628.7845450672553	3634.929179188462	3758.83840279931	3306.6229295541098	3343.9401952286157	3598.593708387106	3564.0142550935466	2980.3531786038675	3023.950299692403	3783.576099822232	3322.5058915561294	3908.03795258442	3702.589225286746	3170.520405282213	4123.750490468835	3173.660526843675	3499.3949112838473	3458.018673807228	3607.3359828247567	3178.125238530455	3283.605204894505	3284.0230331075522	3469.8823038109676
3805.9507206167727	3243.388242779024	2996.0761130475403	3311.291517142775	3269.783484267197	3679.9135377253533	3545.0614665035046	3628.7845450672553	3634.929179188462	3663.4540772197097	3306.6229295541098	3343.9401952286157	3598.593708387106	3564.0142550935466	2964.6504527332254	3023.950299692403	3783.576099822232	3322.5058915561294	3908.03795258442	3702.589225286746	3170.520405282213	4123.750490468835	3173.660526843675	3499.3949112838473	3458.018673807228	3607.3359828247567	3178.125238530455	3283.605204894505	3284.0230331075522	3469.8823038109676
3805.9507206167727	3243.388242779024	2996.0761130475403	3311.291517142775	3269.783484267197	3679.9135377253533	3545.0614665035046	3628.7845450672553	3634.929179188462	3663.4540772197097	3306.6229295541098	3343.9401952286157	3598.593708387106	3564.0142550935466	2964.6504527332254	3023.950299692403	3783.576099822232	3322.5058915561294	3908.03795258442	3702.589225286746	3170.520405282213	4123.750490468835	3173.660526843675	3499.3949112838473	3458.018673807228	3607.3359828247567	3178.125238530455	3283.605204894505	3284.0230331075522	3469.8823038109676
3805.9507206167727	3243.388242779024	2996.0761130475403	3311.291517142775	3269.783484267197	3679.9135377253533	3545.0614665035046	3628.7845450672553	3634.929179188462	3663.4540772197097	3306.6229295541098	3343.9401952286157	3598.593708387106	3564.0142550935466	2964.6504527332254	3023.950299692403	3783.576099822232	3322.5058915561294	3908.03795258442	3702.589225286746	3170.520405282213	4123.750490468835	3173.660526843675	3499.3949112838473	3458.018673807228	3607.3359828247567	3178.125238530455	3283.605204894505	3272.0051239157715	3469.8823038109676
3805.9507206167727	3243.388242779024	2996.0761130475403	3311.291517142775	3269.783484267197	3679.9135377253533	3520.5693461476835	3628.7845450672553	3634.929179188462	3663.4540772197097	3306.6229295541098	3226.7754441125926	3598.593708387106	3564.0142550935466	2964.6504527332254	3023.950299692403	3783.576099822232	3322.5058915561294	3908.03795258442	3702.589225286746	3170.520405282213	4123.750490468835	3173.660526843675	3499.3949112838473	3458.018673807228	3607.3359828247567	3178.125238530455	3283.605204894505	3272.0051239157715	3469.8823038109676
3805.9507206167727	3243.388242779024	2996.0761130475403	3311.291517142775	3108.816952387636	3679.9135377253533	3520.5693461476835	3628.7845450672553	3634.929179188462	3663.4540772197097	3187.125997720685	3226.7754441125926	3598.593708387106	3564.0142550935466	2964.6504527332254	3023.950299692403	3783.576099822232	3322.5058915561294	3908.03795258442	3702.589225286746	3170.520405282213	4123.750490468835	3173.660526843675	3499.3949112838473	3458.018673807228	3607.3359828247567	3178.125238530455	3283.605204894505	3272.0051239157715	3469.8823038109676
3805.9507206167727	3243.388242779024	2996.0761130475403	3311.291517142775	3108.816952387636	3679.9135377253533	3520.5693461476835	3628.7845450672553	3634.929179188462	3663.4540772197097	3187.125997720685	3226.7754441125926	3598.593708387106	3470.887973871459	2964.6504527332254	3023.950299692403	3783.576099822232	3322.5058915561294	3908.03795258442	3702.589225286746	3170.520405282213	3949.502036658848	3173.660526843675	3499.3949112838473	3458.018673807228	3607.3359828247567	3178.125238530455	3283.605204894505	3272.0051239157715	3469.8823038109676
3805.9507206167727	3243.388242779024	2996.0761130475403	3311.291517142775	3108.816952387636	3679.9135377253533	3520.5693461476835	3628.7845450672553	3634.929179188462	3663.4540772197097	3187.125997720685	3226.7754441125926	3598.593708387106	3470.887973871459	2964.6504527332254	3023.950299692403	3783.576099822232	3322.5058915561294	3908.03795258442	3702.589225286746	3170.520405282213	3949.502036658848	3173.660526843675	3499.3949112838473	3458.018673807228	3607.3359828247567	3178.125238530455	3283.605204894505	3272.0051239157715	3469.8823038109676
3805.9507206167727	3243.388242779024	2996.0761130475403	3311.291517142775	3108.816952387636	3679.9135377253533	3520.5693461476835	3628.7845450672553	3634.929179188462	3663.4540772197097	3187.125997720685	3226.7754441125926	3598.593708387106	3470.887973871459	2964.6504527332254	3023.950299692403	3783.576099822232	3322.5058915561294	3908.03795258442	3702.589225286746	3170.520405282213	3949.502036658848	3173.660526843675	3499.3949112838473	3458.018673807228	3607.3359828247567	3178.125238530455	3283.605204894505	3272.0051239157715	3469.8823038109676
3805.9507206167727	3243.388242779024	2996.0761130475403	3311.291517142775	3108.816952387636	3679.9135377253533	3520.5693461476835	3628.7845450672553	3634.929179188462	3663.4540772197097	3187.125997720685	3226.7754441125926	3598.593708387106	3470.887973871459	2964.6504527332254	3023.950299692403	3783.576099822232	3322.5058915561294	3908.03795258442	3702.589225286746	3170.520405282213	3935.1945002794773	3173.660526843675	3499.3949112838473	3458.018673807228	3607.3359828247567	3106.7437739381526	3283.605204894505	3272.0051239157715	3469.8823038109676
3805.9507206167727	3243.388242779024	2996.0761130475403	3311.291517142775	3108.816952387636	3679.9135377253533	3520.5693461476835	3628.7845450672553	3634.929179188462	3663.4540772197097	3187.125997720685	3226.7754441125926	3598.593708387106	3470.887973871459	2964.6504527332254	3023.950299692403	3783.576099822232	3322.5058915561294	3908.03795258442	3702.589225286746	3170.520405282213	3935.1945002794773	3173.660526843675	3499.3949112838473	3458.018673807228	3607.3359828247567	3106.7437739381526	3283.605204894505	3267.4054516134647	3469.8823038109676
3805.9507206167727	3243.388242779024	2996.0761130475403	3311.291517142775	3108.816952387636	3679.9135377253533	3520.5693461476835	3628.7845450672553	3634.929179188462	3663.4540772197097	3187.125997720685	3226.7754441125926	3598.593708387106	3470.887973871459	2964.6504527332254	3023.950299692403	3783.576099822232	3322.5058915561294	3908.03795258442	3702.589225286746	3170.520405282213	3935.1945002794773	3173.660526843675	3499.3949112838473	3458.018673807228	3607.3359828247567	3106.7437739381526	3283.605204894505	3267.4054516134647	3469.8823038109676
3805.9507206167727	3243.388242779024	2996.0761130475403	3311.291517142775	3108.816952387636	3679.9135377253533	3520.5693461476835	3628.7845450672553	3634.929179188462	3663.4540772197097	3187.125997720685	3226.7754441125926	3598.593708387106	3470.887973871459	2964.6504527332254	3023.950299692403	3500.0628109262097	3322.5058915561294	3908.03795258442	3702.589225286746	3170.520405282213	3935.1945002794773	3173.660526843675	3499.3949112838473	3458.018673807228	3607.3359828247567	3106.7437739381526	3283.605204894505	3267.4054516134647	3469.8823038109676
3805.9507206167727	3243.388242779024	2996.0761130475403	3311.291517142775	3108.816952387636	3679.9135377253533	3520.5693461476835	3628.7845450672553	3634.929179188462	3663.4540772197097	3187.125997720685	3226.7754441125926	3598.593708387106	3470.887973871459	2964.6504527332254	3023.950299692403	3500.0628109262097	3322.5058915561294	3908.03795258442	3702.589225286746	3170.520405282213	3935.1945002794773	3173.660526843675	3499.3949112838473	3458.018673807228	3607.3359828247567	3106.7437739381526	3283.605204894505	3267.4054516134647	3469.8823038109676
3805.9507206167727	3243.388242779024	2996.0761130475403	3311.291517142775	3108.816952387636	3679.9135377253533	3520.5693461476835	3628.7845450672553	3634.929179188462	3663.4540772197097	3187.125997720685	3226.7754441125926	3598.593708387106	3470.887973871459	2964.6504527332254	3023.950299692403	3500.0628109262097	3322.5058915561294	3908.03795258442	3702.589225286746	3170.520405282213	3935.1945002794773	3173.660526843675	3499.3949112838473	3458.018673807228	3481.9842233702248	3106.7437739381526	3283.605204894505	3267.4054516134647	3469.8823038109676
3805.9507206167727	3243.388242779024	2996.0761130475403	3311.291517142775	3108.816952387636	3679.9135377253533	3520.5693461476835	3628.7845450672553	3634.929179188462	3663.4540772197097	3187.125997720685	3226.7754441125926	3598.593708387106	3470.887973871459	2964.6504527332254	3023.950299692403	3500.0628109262097	3322.5058915561294	3908.03795258442	3702.589225286746	3170.520405282213	3935.1945002794773	3173.660526843675	3499.3949112838473	3458.018673807228	3481.9842233702248	3106.7437739381526	3283.605204894505	3267.4054516134647	3469.8823038109676
3805.9507206167727	3243.388242779024	2996.0761130475403	3311.291517142775	3108.816952387636	3679.9135377253533	3520.5693461476835	3628.7845450672553	3621.474210595879	3663.4540772197097	3187.125997720685	3226.7754441125926	3598.593708387106	3470.887973871459	2964.6504527332254	3023.950299692403	3500.0628109262097	3322.5058915561294	3703.168677874188	3702.589225286746	3170.520405282213	3935.1945002794773	3173.660526843675	3499.3949112838473	3458.018673807228	3481.9842233702248	3106.7437739381526	3283.605204894505	3188.261841102347	3469.8823038109676
3805.9507206167727	3243.388242779024	2996.0761130475403	3311.291517142775	3108.816952387636	3679.9135377253533	3520.5693461476835	3628.7845450672553	3621.474210595879	3663.4540772197097	3187.125997720685	3226.7754441125926	3598.593708387106	3470.887973871459	2964.6504527332254	3023.950299692403	3479.443539085676	3218.956903411869	3703.168677874188	3702.589225286746	3170.520405282213	3935.1945002794773	3173.660526843675	3499.3949112838473	3307.56216597396	3481.9842233702248	3106.7437739381526	3283.605204894505	3188.261841102347	3469.8823038109676
3805.9507206167727	3243.388242779024	2996.0761130475403	3311.291517142775	3108.816952387636	3679.9135377253533	3520.5693461476835	3628.7845450672553	3621.474210595879	3663.4540772197097	3187.125997720685	3226.7754441125926	3598.593708387106	3470.887973871459	2964.6504527332254	3023.950299692403	3475.446211332406	3218.956903411869	3703.168677874188	3677.074298431027	3170.520405282213	3935.1945002794773	3173.660526843675	3499.3949112838473	3307.56216597396	3481.9842233702248	3106.7437739381526	3283.605204894505	3188.261841102347	3469.8823038109676
3805.9507206167727	3243.388242779024	2996.0761130475403	3103.708708540291	3108.816952387636	3679.9135377253533	3520.5693461476835	3628.7845450672553	3621.474210595879	3663.4540772197097	3187.125997720685	3226.7754441125926	3598.593708387106	3470.887973871459	2964.6504527332254	3023.950299692403	3475.446211332406	3218.956903411869	3703.168677874188	3677.074298431027	3170.520405282213	3859.043555502214	3173.660526843675	3499.3949112838473	3307.56216597396	3481.9842233702248	3106.7437739381526	3283.605204894505	3188.261841102347	3469.8823038109676
3805.9507206167727	3243.388242779024	2996.0761130475403	3103.708708540291	3108.816952387636	3679.9135377253533	3520.5693461476835	3628.7845450672553	3621.474210595879	3663.4540772197097	3187.125997720685	3220.7031931955794	3541.530579606591	3470.887973871459	2964.6504527332254	3023.950299692403	3475.446211332406	3218.956903411869	3703.168677874188	3677.074298431027	3170.520405282213	3859.043555502214	3173.660526843675	3499.3949112838473	3307.56216597396	3481.9842233702248	3106.7437739381526	3283.605204894505	3188.261841102347	3469.8823038109676
3805.9507206167727	3243.388242779024	2996.0761130475403	3103.708708540291	3108.816952387636	3679.9135377253533	3520.5693461476835	3628.7845450672553	3621.474210595879	3663.4540772197097	3187.125997720685	3220.7031931955794	3541.530579606591	3470.887973871459	2964.6504527332254	3023.950299692403	3475.446211332406	3218.956903411869	3703.168677874188	3677.074298431027	3170.520405282213	3859.043555502214	3173.660526843675	3499.3949112838473	3307.56216597396	3481.9842233702248	3106.7437739381526	3283.605204894505	3188.261841102347	3469.8823038109676
3805.9507206167727	3243.388242779024	2996.0761130475403	3103.708708540291	3108.816952387636	3679.9135377253533	3520.5693461476835	3628.7845450672553	3513.388162122277	3663.4540772197097	3187.125997720685	3220.7031931955794	3541.530579606591	3470.887973871459	2964.6504527332254	3023.950299692403	3475.446211332406	3218.956903411869	3703.168677874188	3677.074298431027	3170.520405282213	3813.560718170928	3173.660526843675	3499.3949112838473	3307.56216597396	3481.9842233702248	3106.7437739381526	3283.605204894505	3188.261841102347	3469.8823038109676
3805.9507206167727	3243.388242779024	2889.009719948242	3103.708708540291	3108.816952387636	3679.9135377253533	3520.5693461476835	3628.7845450672553	3513.388162122277	3623.5135902329976	3187.125997720685	3220.7031931955794	3541.530579606591	3470.887973871459	2964.6504527332254	3023.950299692403	3475.446211332406	3218.956903411869	3703.168677874188	3120.510460334046	3170.520405282213	3757.910816132276	3173.660526843675	3499.3949112838473	3307.56216597396	3481.9842233702248	3106.7437739381526	3283.605204894505	3188.261841102347	3469.8823038109676
3805.9507206167727	3243.388242779024	2889.009719948242	3103.708708540291	3108.816952387636	3679.9135377253533	3520.5693461476835	3628.7845450672553	3513.388162122277	3623.5135902329976	3187.125997720685	3220.7031931955794	3541.530579606591	3470.887973871459	2964.6504527332254	3023.950299692403	3475.446211332406	3218.956903411869	3703.168677874188	3120.510460334046	3170.520405282213	3757.910816132276	3173.660526843675	3499.3949112838473	3307.56216597396	3481.9842233702248	3106.7437739381526	3283.605204894505	3188.261841102347	3469.8823038109676
3805.9507206167727	3243.388242779024	2889.009719948242	3103.708708540291	3108.816952387636	3679.9135377253533	3520.5693461476835	3628.7845450672553	3513.388162122277	3623.5135902329976	3187.125997720685	3220.7031931955794	3541.530579606591	3470.887973871459	2964.6504527332254	3023.950299692403	3464.817805970293	3218.956903411869	3703.168677874188	3120.510460334046	3170.520405282213	3499.4099946613724	3173.660526843675	3499.3949112838473	3307.56216597396	3481.9842233702248	3106.7437739381526	3283.605204894505	3188.261841102347	3469.8823038109676
3805.9507206167727	3243.388242779024	2889.009719948242	3103.708708540291	3108.816952387636	3679.9135377253533	3448.5348252639515	3628.7845450672553	3513.388162122277	3623.5135902329976	3187.125997720685	3220.7031931955794	3541.530579606591	3470.887973871459	2964.6504527332254	3023.950299692403	3464.817805970293	3218.956903411869	3703.168677874188	3120.510460334046	3170.520405282213	3499.4099946613724	3173.660526843675	3499.3949112838473	3307.56216597396	3481.9842233702248	3106.7437739381526	3283.605204894505	3188.261841102347	3469.8823038109676
3805.9507206167727	3243.388242779024	2889.009719948242	3103.708708540291	3108.816952387636	3679.9135377253533	3448.5348252639515	3628.7845450672553	3513.388162122277	3623.5135902329976	3187.125997720685	3220.7031931955794	3541.530579606591	3470.887973871459	2964.6504527332254	3023.950299692403	3464.817805970293	3218.956903411869	3703.168677874188	3120.510460334046	3170.520405282213	3499.4099946613724	3173.660526843675	3499.3949112838473	3307.56216597396	3481.9842233702248	3106.7437739381526	3283.605204894505	3188.261841102347	3469.8823038109676
3805.9507206167727	3243.388242779024	2889.009719948242	3103.708708540291	3108.816952387636	3679.9135377253533	3448.5348252639515	3628.7845450672553	3513.388162122277	3623.5135902329976	3187.125997720685	3220.7031931955794	3541.530579606591	3470.887973871459	2964.6504527332254	3023.950299692403	3464.817805970293	3218.956903411869	3703.168677874188	3042.481092962793	3170.520405282213	3499.4099946613724	3173.660526843675	3284.315015800677	3307.56216597396	3481.9842233702248	3106.7437739381526	3283.605204894505	3188.261841102347	3469.8823038109676
3805.9507206167727	3243.388242779024	2889.009719948242	3103.708708540291	3108.816952387636	3679.9135377253533	3448.5348252639515	3620.0935265413564	3513.388162122277	3623.5135902329976	3187.125997720685	3220.7031931955794	3541.530579606591	3470.887973871459	2964.6504527332254	3023.950299692403	3464.817805970293	3190.9770638580303	3703.168677874188	3042.481092962793	3170.520405282213	3499.4099946613724	3173.660526843675	3284.315015800677	3307.56216597396	3481.9842233702248	3106.7437739381526	3283.605204894505	3188.261841102347	3469.8823038109676
3717.7417532421628	3243.388242779024	2889.009719948242	3103.708708540291	3108.816952387636	3679.9135377253533	3448.5348252639515	3620.0935265413564	3513.388162122277	3623.5135902329976	3157.440408149202	3220.7031931955794	3541.530579606591	3470.887973871459	2964.6504527332254	3023.950299692403	3464.817805970293	3190.9770638580303	3703.168677874188	3042.481092962793	3170.520405282213	3499.4099946613724	3173.660526843675	3284.315015800677	3307.56216597396	3481.9842233702248	3106.7437739381526	3283.605204894505	3188.261841102347	3469.8823038109676
3717.7417532421628	3243.388242779024	2889.009719948242	3103.708708540291	3108.816952387636	3679.9135377253533	3448.5348252639515	3620.0935265413564	3513.388162122277	3623.5135902329976	3157.440408149202	3220.7031931955794	3541.530579606591	3470.887973871459	2964.6504527332254	3023.950299692403	3464.817805970293	3190.9770638580303	3703.168677874188	3042.481092962793	3170.520405282213	3499.4099946613724	3173.660526843675	3284.315015800677	3307.56216597396	3481.9842233702248	3106.7437739381526	3283.605204894505	3188.261841102347	3469.8823038109676
3717.7417532421628	3243.388242779024	2889.009719948242	3103.708708540291	3108.816952387636	3679.9135377253533	3448.5348252639515	3620.0935265413564	3507.4351056164523	3623.5135902329976	3157.440408149202	3220.7031931955794	3433.0729499714184	3402.566193273896	2964.6504527332254	3023.950299692403	3464.817805970293	3190.9770638580303	3703.168677874188	3042.481092962793	3170.520405282213	3499.4099946613724	3173.660526843675	3284.315015800677	3307.56216597396	3481.9842233702248	3106.7437739381526	3283.605204894505	3188.261841102347	3469.8823038109676
3717.7417532421628	3243.388242779024	2863.6198630834533	3103.708708540291	3108.816952387636	3679.9135377253533	3448.5348252639515	3620.0935265413564	3507.4351056164523	3623.5135902329976	3157.440408149202	3220.7031931955794	3433.0729499714184	3402.566193273896	2964.6504527332254	3023.950299692403	3464.817805970293	3190.9770638580303	3703.168677874188	3042.481092962793	3170.520405282213	3499.4099946613724	3173.660526843675	3284.315015800677	3307.56216597396	3481.9842233702248	3106.7437739381526	3283.605204894505	3188.261841102347	3469.8823038109676
3710.810352908996	3243.388242779024	2863.6198630834533	3103.708708540291	3108.816952387636	3679.9135377253533	3448.5348252639515	3620.0935265413564	3507.4351056164523	3623.5135902329976	3157.440408149202	3220.7031931955794	3433.0729499714184	3402.566193273896	2964.6504527332254	3023.950299692403	3464.817805970293	3190.9770638580303	3703.168677874188	3042.481092962793	3170.520405282213	3499.4099946613724	3173.660526843675	3284.315015800677	3307.56216597396	3481.9842233702248	3106.7437739381526	3283.605204894505	3188.261841102347	3469.8823038109676
3710.810352908996	3243.388242779024	2863.6198630834533	3103.708708540291	3108.816952387636	3679.9135377253533	3448.5348252639515	3620.0935265413564	3507.4351056164523	3623.5135902329976	3157.440408149202	3220.7031931955794	3433.0729499714184	3402.566193273896	2964.6504527332254	3023.950299692403	3464.817805970293	3190.9770638580303	3703.168677874188	3042.481092962793	3170.520405282213	3499.4099946613724	3173.660526843675	3284.315015800677	3307.56216597396	3347.4467465129837	3106.7437739381526	3283.605204894505	3188.261841102347	3469.8823038109676
3710.810352908996	3243.388242779024	2654.6742988498845	3103.708708540291	3108.816952387636	3679.9135377253533	3448.5348252639515	3490.3647491212632	3507.4351056164523	3623.5135902329976	3157.440408149202	3220.7031931955794	3433.0729499714184	3402.566193273896	2964.6504527332254	3023.950299692403	3464.817805970293	3190.9770638580303	3703.168677874188	3042.481092962793	3170.520405282213	3499.4099946613724	3173.660526843675	3284.315015800677	3307.56216597396	3347.4467465129837	3106.7437739381526	3283.605204894505	3188.261841102347	3469.8823038109676
3710.810352908996	3243.388242779024	2654.6742988498845	3103.708708540291	3108.816952387636	3679.9135377253533	3448.5348252639515	3490.3647491212632	3507.4351056164523	3623.5135902329976	3157.440408149202	3220.7031931955794	3433.0729499714184	3402.566193273896	2964.6504527332254	3023.950299692403	3464.817805970293	3190.9770638580303	3703.168677874188	3042.481092962793	3170.520405282213	3499.4099946613724	3173.660526843675	3284.315015800677	3307.56216597396	3347.4467465129837	3106.7437739381526	3283.605204894505	3188.261841102347	3469.8823038109676
3710.810352908996	3243.388242779024	2654.6742988498845	3103.708708540291	3108.816952387636	3679.9135377253533	3448.5348252639515	3490.3647491212632	3507.4351056164523	3623.5135902329976	3082.393437911088	3220.7031931955794	3433.0729499714184	3402.566193273896	2964.6504527332254	3023.950299692403	3464.817805970293	3190.9770638580303	3703.168677874188	3042.481092962793	3170.520405282213	3499.4099946613724	2965.8822494443957	3284.315015800677	3307.56216597396	3347.4467465129837	3106.7437739381526	3283.605204894505	3188.261841102347	3469.8823038109676
3710.810352908996	3243.388242779024	2654.6742988498845	3103.708708540291	3108.816952387636	3679.9135377253533	3448.5348252639515	3490.3647491212632	3507.4351056164523	3623.5135902329976	3082.393437911088	3220.7031931955794	3433.0729499714184	3402.566193273896	2964.6504527332254	3023.950299692403	3464.817805970293	3190.9770638580303	3703.168677874188	3042.481092962793	3170.520405282213	3499.4099946613724	2965.8822494443957	3284.315015800677	3307.56216597396	3347.4467465129837	3106.7437739381526	3283.605204894505	3188.261841102347	3469.8823038109676
3710.810352908996	3243.388242779024	2654.6742988498845	3031.7627087967517	3108.816952387636	3679.9135377253533	3448.5348252639515	3464.7090119723935	3180.1597815374976	3623.5135902329976	3082.393437911088	3220.7031931955794	3433.0729499714184	3402.566193273896	2964.6504527332254	3023.950299692403	3464.817805970293	3165.780857168639	3703.168677874188	3042.481092962793	3170.520405282213	3499.4099946613724	2965.8822494443957	3284.315015800677	3307.56216597396	3347.4467465129837	3106.7437739381526	3283.605204894505	3188.261841102347	3469.8823038109676
3710.810352908996	3243.388242779024	2654.6742988498845	3031.7627087967517	3108.816952387636	3679.9135377253533	3448.5348252639515	3464.7090119723935	3180.1597815374976	3623.5135902329976	3082.393437911088	3220.7031931955794	3433.0729499714184	3402.566193273896	2964.6504527332254	3023.950299692403	3464.817805970293	3165.780857168639	3703.168677874188	3042.481092962793	3170.520405282213	3180.7458434137775	2965.8822494443957	3284.315015800677	3307.56216597396	3347.4467465129837	3106.7437739381526	3283.605204894505	3188.261841102347	3469.8823038109676
3710.810352908996	3243.388242779024	2457.6144888401923	3031.7627087967517	3108.816952387636	3679.9135377253533	3448.5348252639515	3464.7090119723935	3180.1597815374976	3588.9260305286716	3082.393437911088	3220.7031931955794	3433.0729499714184	3402.566193273896	2964.6504527332254	3016.241919271314	3464.817805970293	3165.780857168639	3703.168677874188	3042.481092962793	3170.520405282213	3180.7458434137775	2965.8822494443957	3284.315015800677	3307.56216597396	3347.4467465129837	3106.7437739381526	3283.605204894505	3188.261841102347	3469.8823038109676
3710.810352908996	3243.388242779024	2457.6144888401923	3031.7627087967517	3108.816952387636	3679.9135377253533	3448.5348252639515	3464.7090119723935	3180.1597815374976	3588.9260305286716	3082.393437911088	3220.7031931955794	3433.0729499714184	3402.566193273896	2964.6504527332254	3016.241919271314	3464.817805970293	3000.4638871399525	3703.168677874188	3042.481092962793	3170.520405282213	3180.7458434137775	2930.838590870007	3284.315015800677	3307.56216597396	3347.4467465129837	3106.7437739381526	3283.605204894505	3188.261841102347	3469.8823038109676
3710.810352908996	3243.388242779024	2457.6144888401923	3031.7627087967517	3108.816952387636	3679.9135377253533	3448.5348252639515	3464.7090119723935	3180.1597815374976	3588.9260305286716	3082.393437911088	3220.7031931955794	3433.0729499714184	3402.566193273896	2964.6504527332254	3016.241919271314	3464.817805970293	3000.4638871399525	3703.168677874188	3042.481092962793	3170.520405282213	3180.7458434137775	2930.838590870007	3284.315015800677	3307.56216597396	3347.4467465129837	3106.7437739381526	3283.605204894505	3188.261841102347	3469.8823038109676
3710.810352908996	3243.388242779024	2457.6144888401923	3031.7627087967517	3108.816952387636	3679.9135377253533	3357.684349024179	3464.7090119723935	3180.1597815374976	3588.9260305286716	3082.393437911088	3220.7031931955794	3433.0729499714184	3402.566193273896	2964.6504527332254	3016.241919271314	3464.817805970293	3000.4638871399525	3703.168677874188	3042.481092962793	3170.520405282213	3180.7458434137775	2930.838590870007	3284.315015800677	3307.56216597396	3234.1483130794068	3106.7437739381526	3283.605204894505	3188.261841102347	3469.8823038109676
3710.810352908996	3243.388242779024	2457.6144888401923	3031.7627087967517	3108.816952387636	3679.9135377253533	3357.684349024179	3464.7090119723935	3180.1597815374976	3588.9260305286716	3082.393437911088	3220.7031931955794	3433.0729499714184	3402.566193273896	2964.6504527332254	3016.241919271314	3464.817805970293	3000.4638871399525	3703.168677874188	3042.481092962793	3170.520405282213	3180.7458434137775	2930.838590870007	3222.9517347790434	3307.56216597396	3234.1483130794068	3106.7437739381526	3283.605204894505	3188.261841102347	3469.8823038109676
3710.810352908996	3243.388242779024	2457.6144888401923	3031.7627087967517	3108.816952387636	3679.9135377253533	3357.684349024179	3464.7090119723935	3180.1597815374976	3588.9260305286716	3082.393437911088	3220.7031931955794	3433.0729499714184	3402.566193273896	2964.6504527332254	3016.241919271314	3464.817805970293	3000.4638871399525	3703.168677874188	3042.481092962793	3170.520405282213	3180.7458434137775	2930.838590870007	3222.9517347790434	3307.56216597396	3234.1483130794068	3106.7437739381526	3283.605204894505	3188.261841102347	3469.8823038109676
3710.810352908996	3243.388242779024	2416.183796232889	3031.7627087967517	3108.816952387636	3679.9135377253533	3357.684349024179	3464.7090119723935	3180.1597815374976	3588.9260305286716	3082.393437911088	3220.7031931955794	3433.0729499714184	3402.566193273896	2964.6504527332254	3016.241919271314	3464.817805970293	3000.4638871399525	3703.168677874188	3042.481092962793	3170.520405282213	3180.7458434137775	2930.838590870007	3222.9517347790434	3307.56216597396	3234.1483130794068	3106.7437739381526	3283.605204894505	3188.261841102347	3469.8823038109676
3710.810352908996	3243.388242779024	2416.183796232889	3031.7627087967517	3108.816952387636	3679.9135377253533	3357.684349024179	3464.7090119723935	3180.1597815374976	3588.9260305286716	3082.393437911088	3220.7031931955794	3433.0729499714184	3402.566193273896	2964.6504527332254	3016.241919271314	3464.817805970293	3000.4638871399525	3703.168677874188	3042.481092962793	3170.520405282213	3180.7458434137775	2930.838590870007	3222.9517347790434	3307.56216597396	3234.1483130794068	3106.7437739381526	3283.605204894505	3188.261841102347	3469.8823038109676
3710.810352908996	3243.388242779024	2416.183796232889	3031.7627087967517	3108.816952387636	3679.9135377253533	3357.684349024179	3464.7090119723935	3180.1597815374976	3588.9260305286716	3082.393437911088	3220.7031931955794	3433.0729499714184	3402.566193273896	2964.6504527332254	3016.241919271314	3464.817805970293	3000.4638871399525	3703.168677874188	3042.481092962793	3170.520405282213	3165.934828756077	2930.838590870007	3222.9517347790434	3307.56216597396	3234.1483130794068	3106.7437739381526	3283.605204894505	3188.261841102347	3469.8823038109676
3710.810352908996	3243.388242779024	2416.183796232889	3031.7627087967517	3108.816952387636	3679.9135377253533	3357.684349024179	3464.7090119723935	3180.1597815374976	3588.9260305286716	3082.393437911088	3220.7031931955794	3433.0729499714184	3402.566193273896	2964.6504527332254	3016.241919271314	3464.817805970293	3000.4638871399525	3703.168677874188	3042.481092962793	3170.520405282213	3165.934828756077	2930.838590870007	3222.9517347790434	3307.56216597396	3234.1483130794068	3106.7437739381526	3283.605204894505	3188.261841102347	3469.8823038109676
3710.810352908996	3243.388242779024	2416.183796232889	3031.7627087967517	3108.816952387636	3679.9135377253533	3357.684349024179	3464.7090119723935	3180.1597815374976	3588.9260305286716	3082.393437911088	3220.7031931955794	3433.0729499714184	3402.566193273896	2964.6504527332254	3016.241919271314	3464.817805970293	3000.4638871399525	3703.168677874188	3042.481092962793	3170.520405282213	3165.934828756077	2930.838590870007	3222.9517347790434	3307.56216597396	3234.1483130794068	3106.7437739381526	3283.605204894505	3188.261841102347	3469.8823038109676
3710.810352908996	3243.388242779024	2416.183796232889	3031.7627087967517	3108.816952387636	3679.9135377253533	3357.684349024179	3464.7090119723935	3180.1597815374976	3588.9260305286716	3082.393437911088	3220.7031931955794	3195.7344368879412	3402.566193273896	2964.6504527332254	3016.241919271314	3464.817805970293	3000.4638871399525	3514.17966436427	3042.481092962793	3170.520405282213	3165.934828756077	2930.838590870007	3222.9517347790434	3307.56216597396	3234.1483130794068	3106.7437739381526	3283.605204894505	3188.261841102347	3469.8823038109676
3710.810352908996	3243.388242779024	2416.183796232889	3031.7627087967517	3108.816952387636	3679.9135377253533	3357.684349024179	3464.7090119723935	3180.1597815374976	3588.9260305286716	3082.393437911088	3220.7031931955794	3195.7344368879412	3402.566193273896	2964.6504527332254	3016.241919271314	3464.817805970293	3000.4638871399525	3514.17966436427	3042.481092962793	3170.520405282213	3165.934828756077	2930.838590870007	3222.9517347790434	3307.56216597396	3234.1483130794068	3106.7437739381526	3283.605204894505	3188.261841102347	3469.8823038109676
3710.810352908996	3243.388242779024	2416.183796232889	3031.7627087967517	3108.816952387636	3679.9135377253533	3357.684349024179	3464.7090119723935	3180.1597815374976	3588.9260305286716	3082.393437911088	3220.7031931955794	3195.7344368879412	3402.566193273896	2964.6504527332254	3016.241919271314	3464.817805970293	3000.4638871399525	3514.17966436427	3042.481092962793	3170.520405282213	3165.934828756077	2930.838590870007	3222.9517347790434	3307.56216597396	3234.1483130794068	3106.7437739381526	3283.605204894505	3188.261841102347	3469.8823038109676
3710.810352908996	3243.388242779024	2416.183796232889	3031.7627087967517	3108.816952387636	3679.9135377253533	3357.684349024179	3464.7090119723935	3180.1597815374976	3588.9260305286716	3082.393437911088	3220.7031931955794	3195.7344368879412	3402.566193273896	2964.6504527332254	3016.241919271314	3464.817805970293	3000.4638871399525	3514.17966436427	3042.481092962793	3170.520405282213	3165.934828756077	2930.838590870007	3222.9517347790434	3307.56216597396	3234.1483130794068	3106.7437739381526	3283.605204894505	3188.261841102347	3442.8276750801915
3710.810352908996	3243.388242779024	2416.183796232889	3031.7627087967517	3108.816952387636	3679.9135377253533	3357.684349024179	3464.7090119723935	3180.1597815374976	3588.9260305286716	3082.393437911088	3220.7031931955794	3195.7344368879412	3402.566193273896	2964.6504527332254	3016.241919271314	3464.817805970293	3000.4638871399525	3514.17966436427	3042.481092962793	3170.520405282213	3165.934828756077	2930.838590870007	3222.9517347790434	3307.56216597396	3234.1483130794068	3106.7437739381526	3283.605204894505	3188.261841102347	3442.8276750801915
3710.810352908996	3243.388242779024	2386.1163892229133	3031.7627087967517	3108.816952387636	3679.9135377253533	3357.684349024179	3464.7090119723935	3180.1597815374976	3588.9260305286716	3082.393437911088	3220.7031931955794	3195.7344368879412	3402.566193273896	2964.6504527332254	2999.7299848513735	3464.817805970293	3000.4638871399525	3514.17966436427	3042.481092962793	3170.520405282213	3165.934828756077	2930.838590870007	3222.9517347790434	3307.56216597396	3234.1483130794068	3106.7437739381526	3283.605204894505	3188.261841102347	3171.477908919627
3710.810352908996	3243.388242779024	2370.59845299941	3031.7627087967517	3108.816952387636	3679.9135377253533	3357.684349024179	3464.7090119723935	3180.1597815374976	3588.9260305286716	3082.393437911088	3220.7031931955794	3195.7344368879412	3402.566193273896	2964.6504527332254	2999.7299848513735	3464.817805970293	3000.4638871399525	3514.17966436427	3042.481092962793	3170.520405282213	3165.934828756077	2930.838590870007	3222.9517347790434	3307.56216597396	3234.1483130794068	3106.7437739381526	3283.605204894505	3188.261841102347	3171.477908919627
3710.810352908996	3243.388242779024	2370.59845299941	3031.7627087967517	3108.816952387636	3679.9135377253533	3357.684349024179	3464.7090119723935	3180.1597815374976	3588.9260305286716	3082.393437911088	3220.7031931955794	3168.980965291648	3402.566193273896	2964.6504527332254	2999.7299848513735	3464.817805970293	3000.4638871399525	3514.17966436427	3042.481092962793	3170.520405282213	3165.934828756077	2899.532386227161	3222.9517347790434	3307.56216597396	3234.1483130794068	3106.7437739381526	3283.605204894505	3188.261841102347	3171.477908919627
3710.810352908996	3243.388242779024	2370.59845299941	3031.7627087967517	3108.816952387636	3679.9135377253533	3357.684349024179	3464.7090119723935	3180.1597815374976	3588.9260305286716	3082.393437911088	3220.7031931955794	3168.980965291648	3402.566193273896	2964.6504527332254	2999.7299848513735	3464.817805970293	3000.4638871399525	3514.17966436427	3028.8557217841544	3170.520405282213	3165.934828756077	2899.532386227161	3222.9517347790434	3307.56216597396	3169.3704608985063	3106.7437739381526	3283.605204894505	3188.261841102347	3171.477908919627
3710.810352908996	3243.388242779024	2370.59845299941	3031.7627087967517	3108.816952387636	3679.9135377253533	3357.684349024179	3464.7090119723935	3180.1597815374976	3588.9260305286716	3082.393437911088	3220.7031931955794	3168.980965291648	3402.566193273896	2964.6504527332254	2928.958081041531	3464.817805970293	3000.4638871399525	3514.17966436427	3028.8557217841544	3167.561797639546	3165.934828756077	2712.8141013708555	3222.9517347790434	3307.56216597396	3169.3704608985063	3101.0746965065714	3283.605204894505	3188.261841102347	3171.477908919627
3710.810352908996	3243.388242779024	2370.59845299941	3031.7627087967517	2892.062743687614	3679.9135377253533	3357.684349024179	3464.7090119723935	3180.1597815374976	3588.9260305286716	3082.393437911088	3220.7031931955794	3148.0100299869246	3402.566193273896	2964.6504527332254	2928.958081041531	3464.817805970293	2989.3616052548095	3514.17966436427	3028.8557217841544	3167.561797639546	3165.934828756077	2712.8141013708555	3222.9517347790434	3307.56216597396	3169.3704608985063	3101.0746965065714	3283.605204894505	3188.261841102347	3171.477908919627
3710.810352908996	3243.388242779024	2370.59845299941	3031.7627087967517	2892.062743687614	3679.9135377253533	3357.684349024179	3464.7090119723935	3180.1597815374976	3588.9260305286716	3082.393437911088	3220.7031931955794	3148.0100299869246	3402.566193273896	2964.6504527332254	2928.958081041531	3464.817805970293	2989.3616052548095	3514.17966436427	3028.8557217841544	3167.561797639546	3165.934828756077	2588.884114817246	3222.9517347790434	3307.56216597396	3169.3704608985063	3101.0746965065714	3283.605204894505	3188.261841102347	3171.477908919627
3710.810352908996	3243.388242779024	2370.59845299941	3031.7627087967517	2892.062743687614	3679.9135377253533	3287.552548652927	3464.7090119723935	3180.1597815374976	3588.9260305286716	3082.393437911088	3220.7031931955794	3148.0100299869246	3402.566193273896	2964.6504527332254	2928.958081041531	3464.817805970293	2989.3616052548095	3514.17966436427	3028.8557217841544	3167.561797639546	3165.934828756077	2588.884114817246	3222.9517347790434	3307.56216597396	3151.3136413902184	3101.0746965065714	3283.605204894505	3188.261841102347	3171.477908919627
3710.810352908996	3243.388242779024	2370.59845299941	3031.7627087967517	2892.062743687614	3679.9135377253533	3287.552548652927	3464.7090119723935	3180.1597815374976	3588.9260305286716	3082.393437911088	3220.7031931955794	3148.0100299869246	3402.566193273896	2964.6504527332254	2928.958081041531	3464.817805970293	2989.3616052548095	3514.17966436427	3028.8557217841544	3167.561797639546	3165.934828756077	2588.884114817246	3222.9517347790434	3307.56216597396	3151.3136413902184	3101.0746965065714	3283.605204894505	3188.261841102347	3171.477908919627
3710.810352908996	3243.388242779024	2370.59845299941	3031.7627087967517	2892.062743687614	3679.9135377253533	3287.552548652927	3456.394950342719	3109.1149636249474	3588.9260305286716	3082.393437911088	3220.7031931955794	3148.0100299869246	3333.2067302829055	2964.6504527332254	2928.958081041531	3464.817805970293	2989.3616052548095	3514.17966436427	3028.8557217841544	3167.561797639546	3165.934828756077	2588.884114817246	3222.9517347790434	3307.56216597396	3151.3136413902184	3101.0746965065714	3283.605204894505	3188.261841102347	3138.633546078024
3710.810352908996	3243.388242779024	2370.59845299941	3031.7627087967517	2892.062743687614	3679.9135377253533	3287.552548652927	3444.504751661859	3109.1149636249474	3588.9260305286716	3082.393437911088	3220.7031931955794	3148.0100299869246	3333.2067302829055	2964.6504527332254	2928.958081041531	3464.817805970293	2989.3616052548095	3514.17966436427	3028.8557217841544	3167.561797639546	3085.2591100956624	2588.884114817246	3222.9517347790434	3307.56216597396	3151.3136413902184	3101.0746965065714	3283.605204894505	3188.261841102347	3138.633546078024
3710.810352908996	3243.388242779024	2370.59845299941	3031.7627087967517	2892.062743687614	3679.9135377253533	3287.552548652927	3444.504751661859	3109.1149636249474	3588.9260305286716	3082.393437911088	3220.7031931955794	3148.0100299869246	3333.2067302829055	2964.6504527332254	2928.958081041531	3464.817805970293	2989.3616052548095	3514.17966436427	3028.8557217841544	3167.561797639546	3085.2591100956624	2588.884114817246	3222.9517347790434	3307.56216597396	3151.3136413902184	3101.0746965065714	3283.605204894505	3188.261841102347	3138.633546078024
3710.810352908996	3243.388242779024	2370.59845299941	3031.7627087967517	2892.062743687614	3679.9135377253533	3287.552548652927	3444.504751661859	3109.1149636249474	3588.9260305286716	3082.393437911088	3220.7031931955794	3137.5580051857337	3333.2067302829055	2964.6504527332254	2928.958081041531	3464.817805970293	2989.3616052548095	3514.17966436427	3028.8557217841544	3167.561797639546	3085.2591100956624	2588.884114817246	3222.9517347790434	3307.56216597396	3151.3136413902184	3101.0746965065714	3283.605204894505	3188.261841102347	3138.633546078024
3710.810352908996	3243.388242779024	2370.59845299941	3031.7627087967517	2892.062743687614	3679.9135377253533	3287.552548652927	3444.504751661859	3109.1149636249474	3588.9260305286716	3082.393437911088	3220.7031931955794	3137.5580051857337	3333.2067302829055	2964.6504527332254	2928.958081041531	3464.817805970293	2989.3616052548095	3514.17966436427	3028.8557217841544	3167.561797639546	3085.2591100956624	2588.884114817246	3222.9517347790434	3307.56216597396	3151.3136413902184	3101.0746965065714	3283.605204894505	3188.261841102347	3138.633546078024
3710.810352908996	3243.388242779024	2370.59845299941	3031.7627087967517	2892.062743687614	3679.9135377253533	3287.552548652927	3382.924685551303	3109.1149636249474	3588.9260305286716	3082.393437911088	3220.7031931955794	3137.5580051857337	3333.2067302829055	2964.6504527332254	2928.958081041531	3464.817805970293	2989.3616052548095	3514.17966436427	3028.8557217841544	3167.561797639546	3085.2591100956624	2588.884114817246	3222.9517347790434	3307.56216597396	3151.3136413902184	3101.0746965065714	3283.605204894505	3188.261841102347	3138.633546078024
3710.810352908996	3243.388242779024	2370.59845299941	3031.7627087967517	2892.062743687614	3679.9135377253533	3287.552548652927	3382.924685551303	3109.1149636249474	3588.9260305286716	3082.393437911088	3220.7031931955794	3137.5580051857337	3333.2067302829055	2964.6504527332254	2928.958081041531	3464.817805970293	2989.3616052548095	3514.17966436427	3028.8557217841544	3167.561797639546	3085.2591100956624	2588.884114817246	3222.9517347790434	3307.56216597396	3151.3136413902184	3101.0746965065714	3283.605204894505	3188.261841102347	3138.633546078024
3710.810352908996	3243.388242779024	2370.59845299941	3031.7627087967517	2892.062743687614	3679.9135377253533	3287.552548652927	3382.924685551303	3109.1149636249474	3588.9260305286716	3082.393437911088	3220.7031931955794	3137.5580051857337	3333.2067302829055	2964.6504527332254	2928.958081041531	3464.817805970293	2989.3616052548095	3514.17966436427	3028.8557217841544	3167.561797639546	3085.2591100956624	2588.884114817246	3222.9517347790434	3307.56216597396	3151.3136413902184	3101.0746965065714	3283.605204894505	3188.261841102347	3138.633546078024
3710.810352908996	3243.388242779024	2370.59845299941	3031.7627087967517	2892.062743687614	3679.9135377253533	3287.552548652927	3382.924685551303	3109.1149636249474	3588.9260305286716	3082.393437911088	3220.7031931955794	3137.5580051857337	3333.2067302829055	2964.6504527332254	2928.958081041531	3464.817805970293	2989.3616052548095	3514.17966436427	3028.8557217841544	3167.561797639546	3085.2591100956624	2588.884114817246	3222.9517347790434	3307.56216597396	3151.3136413902184	3101.0746965065714	3283.605204894505	3188.261841102347	3138.633546078024
3710.810352908996	3243.388242779024	2370.59845299941	3031.7627087967517	2892.062743687614	3679.9135377253533	3287.552548652927	3382.924685551303	3109.1149636249474	3588.9260305286716	3082.393437911088	3220.7031931955794	3137.5580051857337	3333.2067302829055	2964.6504527332254	2928.958081041531	3464.817805970293	2989.3616052548095	3514.17966436427	3028.8557217841544	3167.561797639546	3085.2591100956624	2588.884114817246	3222.9517347790434	3307.56216597396	3151.3136413902184	3101.0746965065714	3283.605204894505	3188.261841102347	3138.633546078024
3710.810352908996	3243.388242779024	2370.59845299941	3031.7627087967517	2892.062743687614	3679.9135377253533	3287.552548652927	2940.4848558421263	3109.1149636249474	3588.9260305286716	3082.393437911088	3220.7031931955794	3137.5580051857337	3333.2067302829055	2964.6504527332254	2928.958081041531	3464.817805970293	2989.3616052548095	3514.17966436427	3028.8557217841544	3167.561797639546	3085.2591100956624	2588.884114817246	3222.9517347790434	3307.56216597396	3151.3136413902184	3091.2523621895134	3283.605204894505	3188.261841102347	3138.633546078024
3710.810352908996	3243.388242779024	2370.59845299941	3031.7627087967517	2892.062743687614	3679.9135377253533	3246.534198817987	2940.4848558421263	3109.1149636249474	3588.9260305286716	3082.393437911088	3220.7031931955794	3137.5580051857337	3333.2067302829055	2964.6504527332254	2928.958081041531	3464.817805970293	2989.3616052548095	3514.17966436427	3028.8557217841544	3055.948346192705	3085.2591100956624	2588.884114817246	3222.9517347790434	3307.56216597396	3151.3136413902184	3091.2523621895134	3283.605204894505	3188.261841102347	3138.633546078024
3710.810352908996	3243.388242779024	2370.59845299941	3031.7627087967517	2892.062743687614	3679.9135377253533	3246.534198817987	2940.4848558421263	3109.1149636249474	3588.9260305286716	3082.393437911088	3220.7031931955794	3137.5580051857337	3333.2067302829055	2964.6504527332254	2928.958081041531	3464.817805970293	2989.3616052548095	3514.17966436427	3028.8557217841544	3055.948346192705	3085.2591100956624	2588.884114817246	3222.9517347790434	3307.56216597396	3151.3136413902184	3091.2523621895134	3283.605204894505	3188.261841102347	3124.121207407965
3710.810352908996	3243.388242779024	2370.59845299941	3031.7627087967517	2892.062743687614	3679.9135377253533	3246.534198817987	2940.4848558421263	3109.1149636249474	3588.9260305286716	3082.393437911088	3179.862872277068	3137.5580051857337	3188.260072811402	2964.6504527332254	2889.626416452487	3464.817805970293	2989.3616052548095	3514.17966436427	3028.8557217841544	3055.948346192705	3085.2591100956624	2588.884114817246	3222.9517347790434	3307.56216597396	3151.3136413902184	3091.2523621895134	3283.605204894505	3188.261841102347	3124.121207407965
3710.810352908996	3243.388242779024	2370.59845299941	3031.7627087967517	2892.062743687614	3679.9135377253533	3246.534198817987	2940.4848558421263	3109.1149636249474	3588.9260305286716	3082.393437911088	3179.862872277068	3137.5580051857337	3188.260072811402	2964.6504527332254	2889.626416452487	3464.817805970293	2989.3616052548095	3514.17966436427	3028.8557217841544	3055.948346192705	3085.2591100956624	2588.884114817246	3222.9517347790434	3307.56216597396	3151.3136413902184	3091.2523621895134	3283.605204894505	3188.261841102347	3124.121207407965
3625.1788417789976	3243.388242779024	2370.59845299941	3031.7627087967517	2892.062743687614	3679.9135377253533	3246.534198817987	2940.4848558421263	3109.1149636249474	3588.9260305286716	3082.393437911088	3179.862872277068	3137.5580051857337	3188.260072811402	2964.6504527332254	2889.626416452487	3445.8991142094937	2989.3616052548095	3514.17966436427	3028.8557217841544	3011.1200554955562	3085.2591100956624	2588.884114817246	3222.9517347790434	3307.56216597396	3151.3136413902184	3091.2523621895134	3161.5554735032647	3188.261841102347	3097.2695629554573
3625.1788417789976	3243.388242779024	2370.59845299941	2968.3326076331778	2892.062743687614	3679.9135377253533	3246.534198817987	2940.4848558421263	3109.1149636249474	3588.9260305286716	3082.393437911088	3179.862872277068	3137.5580051857337	3188.260072811402	2964.6504527332254	2889.626416452487	3445.8991142094937	2989.3616052548095	3514.17966436427	3028.8557217841544	3011.1200554955562	3085.2591100956624	2588.884114817246	3222.9517347790434	3307.56216597396	3151.3136413902184	3091.2523621895134	3161.5554735032647	3188.261841102347	3097.2695629554573
3625.1788417789976	3243.388242779024	2370.59845299941	2968.3326076331778	2892.062743687614	3679.9135377253533	3246.534198817987	2940.4848558421263	3109.1149636249474	3588.9260305286716	3082.393437911088	3179.862872277068	3137.5580051857337	3188.260072811402	2964.6504527332254	2889.626416452487	3445.8991142094937	2989.3616052548095	3514.17966436427	3028.8557217841544	3011.1200554955562	3085.2591100956624	2588.884114817246	3222.9517347790434	3307.56216597396	3151.3136413902184	3091.2523621895134	3161.5554735032647	3188.261841102347	3097.2695629554573
3625.1788417789976	3243.388242779024	2370.59845299941	2968.3326076331778	2892.062743687614	3679.9135377253533	3246.534198817987	2940.4848558421263	3109.1149636249474	3588.9260305286716	3082.393437911088	3179.862872277068	3137.5580051857337	3188.260072811402	2964.6504527332254	2889.626416452487	3445.8991142094937	2989.3616052548095	3514.17966436427	3028.8557217841544	3011.1200554955562	3085.2591100956624	2588.884114817246	3222.9517347790434	3307.56216597396	3151.3136413902184	3091.2523621895134	3161.5554735032647	3188.261841102347	3097.2695629554573
3625.1788417789976	3243.388242779024	2370.59845299941	2968.3326076331778	2892.062743687614	3679.9135377253533	3246.534198817987	2940.4848558421263	3109.1149636249474	3588.9260305286716	3082.393437911088	3179.862872277068	3137.5580051857337	3188.260072811402	2964.6504527332254	2889.626416452487	3445.8991142094937	2989.3616052548095	3514.17966436427	3028.8557217841544	3011.1200554955562	3073.921482634282	2588.884114817246	3222.9517347790434	3307.56216597396	3151.3136413902184	3091.2523621895134	3161.5554735032647	3188.261841102347	3097.2695629554573
3625.1788417789976	3243.388242779024	2370.59845299941	2968.3326076331778	2892.062743687614	3679.9135377253533	3246.534198817987	2940.4848558421263	3109.1149636249474	3588.9260305286716	3082.393437911088	3179.862872277068	3134.3059446230836	3188.260072811402	2964.6504527332254	2889.626416452487	3445.8991142094937	2989.3616052548095	3514.17966436427	3028.8557217841544	3011.1200554955562	3073.921482634282	2588.884114817246	3222.9517347790434	3307.56216597396	3151.3136413902184	3091.2523621895134	3161.5554735032647	3188.261841102347	3097.2695629554573
3625.1788417789976	3243.388242779024	2370.59845299941	2968.3326076331778	2892.062743687614	3679.9135377253533	3246.534198817987	2940.4848558421263	3109.1149636249474	3588.9260305286716	3082.393437911088	3179.862872277068	3134.3059446230836	3188.260072811402	2964.6504527332254	2889.626416452487	3445.8991142094937	2989.3616052548095	3514.17966436427	3028.8557217841544	3011.1200554955562	3055.846471323437	2588.884114817246	3222.9517347790434	3307.56216597396	3151.3136413902184	3091.2523621895134	3161.5554735032647	3188.261841102347	3097.2695629554573
3625.1788417789976	3243.388242779024	2370.59845299941	2968.3326076331778	2892.062743687614	3679.9135377253533	3246.534198817987	2940.4848558421263	3109.1149636249474	3588.9260305286716	3082.393437911088	3179.862872277068	3134.3059446230836	3188.260072811402	2964.6504527332254	2889.626416452487	3445.8991142094937	2989.3616052548095	3514.17966436427	3028.8557217841544	2990.923033329515	3055.846471323437	2588.884114817246	3222.9517347790434	3307.56216597396	3151.3136413902184	3091.2523621895134	3161.5554735032647	3188.261841102347	3097.2695629554573
3625.1788417789976	3243.388242779024	2370.59845299941	2968.3326076331778	2892.062743687614	3679.9135377253533	3246.534198817987	2940.4848558421263	3109.1149636249474	3588.9260305286716	3082.393437911088	3179.862872277068	2957.4388240120397	3188.260072811402	2964.6504527332254	2889.626416452487	3445.8991142094937	2989.3616052548095	3514.17966436427	3028.8557217841544	2990.923033329515	3055.846471323437	2588.884114817246	3222.9517347790434	3307.56216597396	3151.3136413902184	3091.2523621895134	3161.5554735032647	3188.261841102347	3097.2695629554573
3625.1788417789976	3243.388242779024	2370.59845299941	2968.3326076331778	2892.062743687614	3679.9135377253533	3246.534198817987	2940.4848558421263	3109.1149636249474	3588.9260305286716	3082.393437911088	3179.862872277068	2957.4388240120397	3188.260072811402	2964.6504527332254	2889.626416452487	3445.8991142094937	2989.3616052548095	3514.17966436427	3028.8557217841544	2990.923033329515	3055.846471323437	2588.884114817246	3222.9517347790434	3307.56216597396	3151.3136413902184	3091.2523621895134	3161.5554735032647	3188.261841102347	3097.2695629554573
3625.1788417789976	3243.388242779024	2370.59845299941	2968.3326076331778	2892.062743687614	3679.9135377253533	3246.534198817987	2940.4848558421263	3109.1149636249474	3588.9260305286716	3082.393437911088	3179.862872277068	2957.4388240120397	3188.260072811402	2964.6504527332254	2889.626416452487	3445.8991142094937	2989.3616052548095	3514.17966436427	3028.8557217841544	2990.923033329515	3055.846471323437	2588.884114817246	3222.9517347790434	3307.56216597396	3151.3136413902184	3091.2523621895134	3161.5554735032647	3188.261841102347	3097.2695629554573
3625.1788417789976	3243.388242779024	2370.59845299941	2968.3326076331778	2892.062743687614	3679.9135377253533	3246.534198817987	2940.4848558421263	3109.1149636249474	3588.9260305286716	3082.393437911088	3179.862872277068	2957.4388240120397	3188.260072811402	2964.6504527332254	2889.626416452487	3445.8991142094937	2989.3616052548095	3514.17966436427	3028.8557217841544	2990.923033329515	3055.846471323437	2588.884114817246	3222.9517347790434	3307.56216597396	3151.3136413902184	3091.2523621895134	3161.5554735032647	3188.261841102347	3097.2695629554573
3625.1788417789976	3243.388242779024	2370.59845299941	2968.3326076331778	2892.062743687614	3679.9135377253533	3246.534198817987	2940.4848558421263	3109.1149636249474	3588.9260305286716	3082.393437911088	3179.862872277068	2957.4388240120397	3188.260072811402	2964.6504527332254	2889.626416452487	3445.8991142094937	2989.3616052548095	3514.17966436427	3028.8557217841544	2990.923033329515	3055.846471323437	2588.884114817246	3222.9517347790434	3307.56216597396	3151.3136413902184	3091.2523621895134	3161.5554735032647	3188.261841102347	3097.2695629554573
3625.1788417789976	3243.388242779024	2370.59845299941	2968.3326076331778	2892.062743687614	3679.9135377253533	3246.534198817987	2940.4848558421263	3109.1149636249474	3588.9260305286716	3082.393437911088	3179.862872277068	2957.4388240120397	3188.260072811402	2964.6504527332254	2889.626416452487	3445.8991142094937	2989.3616052548095	3514.17966436427	3028.8557217841544	2990.923033329515	3055.846471323437	2588.884114817246	3222.9517347790434	3307.56216597396	3151.3136413902184	3091.2523621895134	3161.5554735032647	3188.261841102347	3097.2695629554573
3625.1788417789976	3243.388242779024	2370.59845299941	2968.3326076331778	2892.062743687614	3679.9135377253533	3246.534198817987	2940.4848558421263	3109.1149636249474	3356.0131094902536	3082.393437911088	3179.862872277068	2957.4388240120397	3188.260072811402	2964.6504527332254	2889.626416452487	3445.8991142094937	2989.3616052548095	3514.17966436427	3028.8557217841544	2990.923033329515	3055.846471323437	2588.884114817246	3222.9517347790434	3307.56216597396	3151.3136413902184	3091.2523621895134	3161.5554735032647	3188.261841102347	3097.2695629554573
3625.1788417789976	3243.388242779024	2370.59845299941	2968.3326076331778	2892.062743687614	3679.9135377253533	3246.534198817987	2940.4848558421263	3109.1149636249474	3356.0131094902536	3082.393437911088	3179.862872277068	2957.4388240120397	3146.8745604632713	2964.6504527332254	2889.626416452487	3445.8991142094937	2989.3616052548095	3514.17966436427	3028.8557217841544	2990.923033329515	3055.846471323437	2588.884114817246	3222.9517347790434	3307.56216597396	3151.3136413902184	3091.2523621895134	3161.5554735032647	3188.261841102347	3097.2695629554573
3625.1788417789976	3243.388242779024	2370.59845299941	2968.3326076331778	2892.062743687614	3457.071864902926	3246.534198817987	2940.4848558421263	3109.1149636249474	3356.0131094902536	3082.393437911088	3179.862872277068	2957.4388240120397	3146.8745604632713	2964.6504527332254	2889.626416452487	3445.8991142094937	2989.3616052548095	3514.17966436427	3028.8557217841544	2990.923033329515	3055.846471323437	2588.884114817246	3222.9517347790434	3307.56216597396	3151.3136413902184	3091.2523621895134	3161.5554735032647	3188.261841102347	3097.2695629554573
3625.1788417789976	3243.388242779024	2370.59845299941	2968.3326076331778	2892.062743687614	3457.071864902926	3246.534198817987	2940.4848558421263	3109.1149636249474	3356.0131094902536	3082.393437911088	3179.862872277068	2957.4388240120397	3146.8745604632713	2964.6504527332254	2889.626416452487	3445.8991142094937	2989.3616052548095	3514.17966436427	3028.8557217841544	2990.923033329515	3055.846471323437	2588.884114817246	3222.9517347790434	3307.56216597396	3151.3136413902184	3091.2523621895134	3161.5554735032647	3188.261841102347	3097.2695629554573
3625.1788417789976	3243.388242779024	2370.59845299941	2968.3326076331778	2892.062743687614	3457.071864902926	3246.534198817987	2940.4848558421263	3109.1149636249474	3356.0131094902536	3082.393437911088	3179.862872277068	2957.4388240120397	3146.8745604632713	2964.6504527332254	2889.626416452487	3445.8991142094937	2989.3616052548095	3514.17966436427	3028.8557217841544	2990.923033329515	3055.846471323437	2588.884114817246	3222.9517347790434	3307.56216597396	3151.3136413902184	3091.2523621895134	3161.5554735032647	3188.261841102347	3097.2695629554573
3625.1788417789976	3243.388242779024	2370.59845299941	2813.581473691333	2892.062743687614	3457.071864902926	3246.534198817987	2940.4848558421263	3109.1149636249474	3356.0131094902536	3082.393437911088	3179.862872277068	2957.4388240120397	3146.8745604632713	2964.6504527332254	2889.626416452487	3445.8991142094937	2989.3616052548095	3514.17966436427	3028.8557217841544	2990.923033329515	3055.846471323437	2588.884114817246	3222.9517347790434	3307.56216597396	3151.3136413902184	3091.2523621895134	3161.5554735032647	3188.261841102347	2967.9238547131918
3625.1788417789976	3243.388242779024	2370.59845299941	2813.581473691333	2892.062743687614	3457.071864902926	3246.534198817987	2940.4848558421263	3109.1149636249474	3356.0131094902536	3082.393437911088	3179.862872277068	2957.4388240120397	3146.8745604632713	2964.6504527332254	2889.626416452487	3445.8991142094937	2989.3616052548095	3514.17966436427	3028.8557217841544	2990.923033329515	3055.846471323437	2588.884114817246	3222.9517347790434	3307.56216597396	3151.3136413902184	3091.2523621895134	3161.5554735032647	3188.261841102347	2967.9238547131918
3625.1788417789976	3243.388242779024	2370.59845299941	2813.581473691333	2892.062743687614	3457.071864902926	3246.534198817987	2940.4848558421263	3109.1149636249474	3356.0131094902536	3082.393437911088	3179.862872277068	2957.4388240120397	3146.8745604632713	2954.3024073843726	2889.626416452487	3445.8991142094937	2989.3616052548095	3514.17966436427	3028.8557217841544	2990.923033329515	3055.846471323437	2588.884114817246	3222.9517347790434	3307.56216597396	3151.3136413902184	3091.2523621895134	3161.5554735032647	3188.261841102347	2967.9238547131918
3625.1788417789976	3243.388242779024	2370.59845299941	2813.581473691333	2892.062743687614	3457.071864902926	3246.534198817987	2940.4848558421263	3109.1149636249474	3356.0131094902536	3082.393437911088	3179.862872277068	2957.4388240120397	3146.8745604632713	2954.3024073843726	2889.626416452487	3445.8991142094937	2989.3616052548095	3514.17966436427	3028.8557217841544	2990.923033329515	3055.846471323437	2588.884114817246	3222.9517347790434	3307.56216597396	3151.3136413902184	3091.2523621895134	3161.5554735032647	3188.261841102347	2967.9238547131918
3625.1788417789976	3243.388242779024	2370.59845299941	2813.581473691333	2892.062743687614	3457.071864902926	3246.534198817987	2940.4848558421263	3109.1149636249474	3356.0131094902536	3082.393437911088	3179.862872277068	2957.4388240120397	3146.8745604632713	2659.6223756905924	2889.626416452487	3445.8991142094937	2989.3616052548095	3514.17966436427	3028.8557217841544	2990.923033329515	3055.846471323437	2588.884114817246	3222.9517347790434	3307.56216597396	3151.3136413902184	3091.2523621895134	3161.5554735032647	3188.261841102347	2967.9238547131918
3625.1788417789976	3243.388242779024	2370.59845299941	2813.581473691333	2892.062743687614	3457.071864902926	3246.534198817987	2940.4848558421263	3109.1149636249474	3356.0131094902536	3082.393437911088	3179.862872277068	2957.4388240120397	3146.8745604632713	2659.6223756905924	2889.626416452487	3445.8991142094937	2989.3616052548095	3497.2419773231545	3028.8557217841544	2990.923033329515	3055.846471323437	2588.884114817246	3222.9517347790434	3307.56216597396	3151.3136413902184	3091.2523621895134	3161.5554735032647	3188.261841102347	2911.145576093554
3625.1788417789976	3243.388242779024	2370.59845299941	2813.581473691333	2892.062743687614	3457.071864902926	3246.534198817987	2940.4848558421263	3109.1149636249474	3356.0131094902536	3082.393437911088	3179.862872277068	2858.1675133711306	3146.8745604632713	2659.6223756905924	2889.626416452487	3445.8991142094937	2989.3616052548095	3497.2419773231545	3028.8557217841544	2990.923033329515	3055.846471323437	2588.884114817246	3222.9517347790434	3307.56216597396	3151.3136413902184	3091.2523621895134	3161.5554735032647	3188.261841102347	2911.145576093554
3625.1788417789976	3243.388242779024	2370.59845299941	2813.581473691333	2892.062743687614	3457.071864902926	3246.534198817987	2940.4848558421263	3109.1149636249474	3356.0131094902536	3069.015482705676	3179.862872277068	2858.1675133711306	3027.4444373566075	2659.6223756905924	2854.982302541527	3445.8991142094937	2989.3616052548095	3497.2419773231545	3028.8557217841544	2990.923033329515	3055.846471323437	2588.884114817246	3222.9517347790434	3307.56216597396	3151.3136413902184	3091.2523621895134	3161.5554735032647	3188.261841102347	2911.145576093554
3625.1788417789976	3243.388242779024	2370.59845299941	2813.581473691333	2892.062743687614	3457.071864902926	3246.534198817987	2940.4848558421263	3109.1149636249474	3356.0131094902536	3069.015482705676	3179.862872277068	2858.1675133711306	3027.4444373566075	2659.6223756905924	2854.982302541527	3445.8991142094937	2989.3616052548095	3497.2419773231545	3028.8557217841544	2990.923033329515	3055.846471323437	2588.884114817246	3135.183607518923	3307.56216597396	3151.3136413902184	3091.2523621895134	3161.5554735032647	3188.261841102347	2911.145576093554
3625.1788417789976	3243.388242779024	2370.59845299941	2813.581473691333	2892.062743687614	3457.071864902926	3246.534198817987	2940.4848558421263	3109.1149636249474	3356.0131094902536	3069.015482705676	3179.862872277068	2858.1675133711306	3027.4444373566075	2659.6223756905924	2854.982302541527	3445.8991142094937	2989.3616052548095	3497.2419773231545	3028.8557217841544	2990.923033329515	3055.846471323437	2588.884114817246	3135.183607518923	3307.56216597396	3151.3136413902184	3091.2523621895134	3161.5554735032647	3188.261841102347	2911.145576093554
3581.018531093064	3243.388242779024	2370.59845299941	2813.581473691333	2892.062743687614	3457.071864902926	3246.534198817987	2940.4848558421263	3109.1149636249474	3356.0131094902536	3053.2562599586226	3179.862872277068	2858.1675133711306	3027.4444373566075	2659.6223756905924	2854.982302541527	3445.8991142094937	2989.3616052548095	3497.2419773231545	3028.8557217841544	2979.845382978837	3055.846471323437	2588.884114817246	3135.183607518923	3307.56216597396	3151.3136413902184	3091.2523621895134	3161.5554735032647	3188.261841102347	2911.145576093554
3581.018531093064	3243.388242779024	2370.59845299941	2813.581473691333	2892.062743687614	3457.071864902926	3246.534198817987	2940.4848558421263	3109.1149636249474	3356.0131094902536	3053.2562599586226	3179.862872277068	2858.1675133711306	3027.4444373566075	2659.6223756905924	2854.982302541527	3445.8991142094937	2989.3616052548095	3497.2419773231545	3028.8557217841544	2979.845382978837	3055.846471323437	2588.884114817246	3135.183607518923	3307.56216597396	3151.3136413902184	3091.2523621895134	3161.5554735032647	3188.261841102347	2911.145576093554
3581.018531093064	3243.388242779024	2370.59845299941	2813.581473691333	2892.062743687614	3457.071864902926	3246.534198817987	2940.4848558421263	3109.1149636249474	3356.0131094902536	3053.2562599586226	3179.862872277068	2858.1675133711306	2967.460151170407	2659.6223756905924	2854.982302541527	3445.8991142094937	2989.3616052548095	3497.2419773231545	3028.8557217841544	2979.845382978837	3055.846471323437	2588.884114817246	3135.183607518923	3307.56216597396	3151.3136413902184	3091.2523621895134	3161.5554735032647	3188.261841102347	2911.145576093554
3581.018531093064	3243.388242779024	2354.0995945059803	2813.581473691333	2892.062743687614	3457.071864902926	3246.534198817987	2940.4848558421263	3109.1149636249474	3356.0131094902536	3053.2562599586226	3179.862872277068	2858.1675133711306	2967.460151170407	2659.6223756905924	2854.982302541527	3445.8991142094937	2989.3616052548095	3497.2419773231545	3028.8557217841544	2979.845382978837	3055.846471323437	2588.884114817246	3135.183607518923	3307.56216597396	3151.3136413902184	3091.2523621895134	3161.5554735032647	3188.261841102347	2911.145576093554
3528.4952614020267	3243.388242779024	2354.0995945059803	2813.581473691333	2892.062743687614	3457.071864902926	3246.534198817987	2940.4848558421263	3109.1149636249474	3356.0131094902536	3053.2562599586226	3179.862872277068	2858.1675133711306	2967.460151170407	2659.6223756905924	2854.982302541527	3445.8991142094937	2989.3616052548095	3497.2419773231545	3028.8557217841544	2979.845382978837	3055.846471323437	2588.884114817246	3135.183607518923	3307.56216597396	3151.3136413902184	3091.2523621895134	3161.5554735032647	3188.261841102347	2911.145576093554
3528.4952614020267	3243.388242779024	2354.0995945059803	2813.581473691333	2892.062743687614	3457.071864902926	3246.534198817987	2940.4848558421263	3109.1149636249474	3356.0131094902536	3053.2562599586226	3179.862872277068	2858.1675133711306	2967.460151170407	2659.6223756905924	2854.982302541527	3445.8991142094937	2989.3616052548095	3497.2419773231545	3028.8557217841544	2979.845382978837	3055.846471323437	2588.884114817246	3135.183607518923	3307.56216597396	3151.3136413902184	3091.2523621895134	3161.5554735032647	3188.261841102347	2911.145576093554
3528.4952614020267	3243.388242779024	2354.0995945059803	2813.581473691333	2892.062743687614	3457.071864902926	3246.534198817987	2940.4848558421263	3109.1149636249474	3356.0131094902536	3053.2562599586226	3179.862872277068	2858.1675133711306	2967.460151170407	2659.6223756905924	2854.982302541527	3445.8991142094937	2989.3616052548095	3497.2419773231545	3028.8557217841544	2852.5435674466007	3055.846471323437	2588.884114817246	3135.183607518923	3307.56216597396	3151.3136413902184	3091.2523621895134	3126.8751323882525	3098.636968492627	2911.145576093554
3528.4952614020267	3243.388242779024	2354.0995945059803	2813.581473691333	2892.062743687614	3457.071864902926	3184.7878644081898	2940.4848558421263	3109.1149636249474	3356.0131094902536	3053.2562599586226	3179.862872277068	2858.1675133711306	2967.460151170407	2659.6223756905924	2854.982302541527	3445.8991142094937	2989.3616052548095	3497.2419773231545	3028.8557217841544	2852.5435674466007	3055.846471323437	2588.884114817246	3135.183607518923	3307.56216597396	3151.3136413902184	3091.2523621895134	3126.8751323882525	3098.636968492627	2911.145576093554
3528.4952614020267	3243.388242779024	2354.0995945059803	2813.581473691333	2892.062743687614	3457.071864902926	3184.7878644081898	2940.4848558421263	3109.1149636249474	3356.0131094902536	2689.027526815761	3179.862872277068	2858.1675133711306	2967.460151170407	2659.6223756905924	2854.982302541527	3445.8991142094937	2989.3616052548095	3497.2419773231545	3028.8557217841544	2852.5435674466007	3010.327574449536	2588.884114817246	3135.183607518923	3307.56216597396	3151.3136413902184	3091.2523621895134	3126.8751323882525	3098.636968492627	2911.145576093554
3528.4952614020267	3243.388242779024	2354.0995945059803	2813.581473691333	2892.062743687614	3457.071864902926	3184.7878644081898	2940.4848558421263	3109.1149636249474	3356.0131094902536	2689.027526815761	3179.862872277068	2858.1675133711306	2967.460151170407	2659.6223756905924	2854.982302541527	3445.8991142094937	2989.3616052548095	3497.2419773231545	3028.8557217841544	2852.5435674466007	3010.327574449536	2588.884114817246	3135.183607518923	3307.56216597396	3151.3136413902184	3091.2523621895134	3126.8751323882525	3098.636968492627	2911.145576093554
3528.4952614020267	3243.388242779024	2354.0995945059803	2813.581473691333	2892.062743687614	3457.071864902926	3184.7878644081898	2940.4848558421263	3109.1149636249474	3356.0131094902536	2689.027526815761	3179.862872277068	2839.0039688865336	2967.460151170407	2659.6223756905924	2804.085368259478	3445.8991142094937	2989.3616052548095	3497.2419773231545	3028.8557217841544	2852.5435674466007	3010.327574449536	2588.884114817246	3135.183607518923	3307.56216597396	3151.3136413902184	3091.2523621895134	3126.8751323882525	3045.259037130909	2911.145576093554
3528.4952614020267	3243.388242779024	2354.0995945059803	2813.581473691333	2892.062743687614	3457.071864902926	3184.7878644081898	2940.4848558421263	3109.1149636249474	3356.0131094902536	2689.027526815761	3179.862872277068	2839.0039688865336	2768.432965348248	2659.6223756905924	2763.82634555182	3445.8991142094937	2989.3616052548095	3497.2419773231545	3028.8557217841544	2852.5435674466007	3010.327574449536	2588.884114817246	3135.183607518923	3307.56216597396	3151.3136413902184	3091.2523621895134	3126.8751323882525	3045.259037130909	2911.145576093554
3528.4952614020267	3243.388242779024	2354.0995945059803	2813.581473691333	2892.062743687614	3457.071864902926	3184.7878644081898	2940.4848558421263	3109.1149636249474	3356.0131094902536	2689.027526815761	3179.862872277068	2758.7078026877216	2768.432965348248	2659.6223756905924	2763.82634555182	3445.8991142094937	2989.3616052548095	3497.2419773231545	3028.8557217841544	2852.5435674466007	3010.327574449536	2588.884114817246	3135.183607518923	3307.56216597396	3151.3136413902184	3091.2523621895134	3126.8751323882525	3045.259037130909	2911.145576093554
3528.4952614020267	3243.388242779024	2354.0995945059803	2813.581473691333	2892.062743687614	3457.071864902926	3184.7878644081898	2940.4848558421263	3109.1149636249474	3356.0131094902536	2689.027526815761	3179.862872277068	2758.7078026877216	2768.432965348248	2659.6223756905924	2763.82634555182	3445.8991142094937	2989.3616052548095	3497.2419773231545	3028.8557217841544	2852.5435674466007	3010.327574449536	2588.884114817246	3135.183607518923	3307.56216597396	3151.3136413902184	3091.2523621895134	3126.8751323882525	3045.259037130909	2911.145576093554
3528.4952614020267	3243.388242779024	2354.0995945059803	2813.581473691333	2892.062743687614	3457.071864902926	3184.7878644081898	2940.4848558421263	3109.1149636249474	3356.0131094902536	2689.027526815761	3179.862872277068	2758.7078026877216	2768.432965348248	2659.6223756905924	2763.82634555182	3445.8991142094937	2989.3616052548095	3497.2419773231545	3028.8557217841544	2852.5435674466007	3010.327574449536	2588.884114817246	3135.183607518923	3307.56216597396	3151.3136413902184	3091.2523621895134	3126.8751323882525	3045.259037130909	2911.145576093554
3528.4952614020267	3243.388242779024	2354.0995945059803	2813.581473691333	2892.062743687614	3457.071864902926	3184.7878644081898	2940.4848558421263	3109.1149636249474	3356.0131094902536	2689.027526815761	3179.862872277068	2758.7078026877216	2768.432965348248	2659.6223756905924	2763.82634555182	3445.8991142094937	2926.3021358119504	3497.2419773231545	3028.8557217841544	2852.5435674466007	3010.327574449536	2588.884114817246	3135.183607518923	3307.56216597396	3151.3136413902184	3091.2523621895134	3126.8751323882525	3045.259037130909	2911.145576093554
3528.4952614020267	3243.388242779024	2354.0995945059803	2813.581473691333	2892.062743687614	3457.071864902926	3184.7878644081898	2940.4848558421263	3109.1149636249474	3356.0131094902536	2689.027526815761	3179.862872277068	2758.7078026877216	2768.432965348248	2659.6223756905924	2763.82634555182	3445.8991142094937	2926.3021358119504	3497.2419773231545	3028.8557217841544	2852.5435674466007	3010.327574449536	2588.884114817246	3135.183607518923	3307.56216597396	3151.3136413902184	3091.2523621895134	3126.8751323882525	3045.259037130909	2911.145576093554
3528.4952614020267	3243.388242779024	2354.0995945059803	2813.581473691333	2892.062743687614	3457.071864902926	3184.7878644081898	2901.0738764338503	3109.1149636249474	3356.0131094902536	2689.027526815761	3179.862872277068	2758.7078026877216	2768.432965348248	2659.6223756905924	2763.82634555182	3445.8991142094937	2926.3021358119504	3497.2419773231545	3028.8557217841544	2852.5435674466007	3010.327574449536	2588.884114817246	3135.183607518923	3307.56216597396	3151.3136413902184	3091.2523621895134	3126.8751323882525	2830.243206738477	2911.145576093554
3440.840037262044	3243.388242779024	2354.0995945059803	2813.581473691333	2892.062743687614	3457.071864902926	3184.7878644081898	2901.0738764338503	3109.1149636249474	3356.0131094902536	2689.027526815761	3179.862872277068	2758.7078026877216	2694.104504569147	2659.6223756905924	2763.82634555182	3445.8991142094937	2926.3021358119504	3497.2419773231545	3028.8557217841544	2852.5435674466007	3010.327574449536	2588.884114817246	3135.183607518923	3307.56216597396	3151.3136413902184	3091.2523621895134	3126.8751323882525	2830.243206738477	2911.145576093554
3440.840037262044	3243.388242779024	2354.0995945059803	2813.581473691333	2892.062743687614	3457.071864902926	3184.7878644081898	2860.8755308198647	3109.1149636249474	3356.0131094902536	2689.027526815761	3179.862872277068	2758.7078026877216	2694.104504569147	2636.619457400856	2763.82634555182	3445.8991142094937	2926.3021358119504	3497.2419773231545	3028.8557217841544	2852.5435674466007	3010.327574449536	2588.884114817246	3135.183607518923	3307.56216597396	3151.3136413902184	3091.2523621895134	3126.8751323882525	2830.243206738477	2911.145576093554
3440.840037262044	3243.388242779024	2354.0995945059803	2813.581473691333	2892.062743687614	3457.071864902926	3184.7878644081898	2860.8755308198647	3109.1149636249474	3356.0131094902536	2689.027526815761	3179.862872277068	2758.7078026877216	2694.104504569147	2636.619457400856	2763.82634555182	3445.8991142094937	2926.3021358119504	3497.2419773231545	3028.8557217841544	2852.5435674466007	3010.327574449536	2588.884114817246	3135.183607518923	3307.56216597396	3151.3136413902184	3091.2523621895134	3126.393303436467	2830.243206738477	2911.145576093554
3440.840037262044	3243.388242779024	2354.0995945059803	2813.581473691333	2892.062743687614	3457.071864902926	3184.7878644081898	2860.8755308198647	3109.1149636249474	3356.0131094902536	2689.027526815761	3179.862872277068	2758.7078026877216	2694.104504569147	2636.619457400856	2763.82634555182	3445.8991142094937	2926.3021358119504	3497.2419773231545	3028.8557217841544	2852.5435674466007	3010.327574449536	2588.884114817246	3135.183607518923	3307.56216597396	3151.3136413902184	3091.2523621895134	3126.393303436467	2830.243206738477	2911.145576093554
3440.840037262044	3243.388242779024	2354.0995945059803	2813.581473691333	2892.062743687614	3457.071864902926	3184.7878644081898	2860.8755308198647	3109.1149636249474	3356.0131094902536	2689.027526815761	3179.862872277068	2758.7078026877216	2694.104504569147	2636.619457400856	2763.82634555182	3445.8991142094937	2926.3021358119504	3282.086199567115	3028.8557217841544	2852.5435674466007	3010.327574449536	2588.884114817246	3135.183607518923	3307.56216597396	3151.3136413902184	3091.2523621895134	3126.393303436467	2830.243206738477	2911.145576093554
3440.840037262044	3243.388242779024	2354.0995945059803	2813.581473691333	2892.062743687614	3457.071864902926	3184.7878644081898	2808.155860068681	3109.1149636249474	3356.0131094902536	2664.7213631094905	3179.862872277068	2758.7078026877216	2694.104504569147	2636.619457400856	2763.82634555182	3445.8991142094937	2926.3021358119504	3282.086199567115	3028.8557217841544	2852.5435674466007	3010.327574449536	2588.884114817246	3135.183607518923	3307.56216597396	3151.3136413902184	3091.2523621895134	3126.393303436467	2830.243206738477	2911.145576093554
3440.840037262044	3243.388242779024	2354.0995945059803	2813.581473691333	2892.062743687614	3457.071864902926	3184.7878644081898	2808.155860068681	3109.1149636249474	3356.0131094902536	2664.7213631094905	3179.862872277068	2758.7078026877216	2694.104504569147	2636.619457400856	2763.82634555182	3445.8991142094937	2926.3021358119504	3282.086199567115	3028.8557217841544	2852.5435674466007	3010.327574449536	2588.884114817246	3135.183607518923	3307.56216597396	3151.3136413902184	3091.2523621895134	3126.393303436467	2830.243206738477	2911.145576093554
3440.840037262044	3243.388242779024	2354.0995945059803	2813.581473691333	2892.062743687614	3457.071864902926	3184.7878644081898	2808.155860068681	3109.1149636249474	3356.0131094902536	2664.7213631094905	3179.862872277068	2758.7078026877216	2694.104504569147	2636.619457400856	2763.82634555182	3445.8991142094937	2926.3021358119504	3282.086199567115	3028.8557217841544	2852.5435674466007	3010.327574449536	2588.884114817246	3135.183607518923	3307.56216597396	3151.3136413902184	3045.32311053581	3126.393303436467	2830.243206738477	2911.145576093554
3440.840037262044	3243.388242779024	2354.0995945059803	2813.581473691333	2892.062743687614	3457.071864902926	3184.7878644081898	2808.155860068681	3109.1149636249474	3356.0131094902536	2664.7213631094905	3179.862872277068	2758.7078026877216	2694.104504569147	2636.619457400856	2763.82634555182	3445.8991142094937	2926.3021358119504	3282.086199567115	3028.8557217841544	2852.5435674466007	3000.8647038802387	2588.884114817246	3135.183607518923	3307.56216597396	3151.3136413902184	3045.32311053581	3126.393303436467	2830.243206738477	2911.145576093554
3440.840037262044	3243.388242779024	2354.0995945059803	2813.581473691333	2892.062743687614	3457.071864902926	3184.7878644081898	2808.155860068681	3109.1149636249474	3356.0131094902536	2664.7213631094905	3179.862872277068	2758.7078026877216	2694.104504569147	2636.619457400856	2763.82634555182	3445.8991142094937	2926.3021358119504	3282.086199567115	2996.8175176471714	2852.5435674466007	3000.8647038802387	2588.884114817246	3135.183607518923	3307.56216597396	3151.3136413902184	3045.32311053581	3126.393303436467	2830.243206738477	2911.145576093554
3440.840037262044	3243.388242779024	2354.0995945059803	2813.581473691333	2892.062743687614	3457.071864902926	3184.7878644081898	2808.155860068681	3109.1149636249474	3356.0131094902536	2664.7213631094905	3179.862872277068	2758.7078026877216	2694.104504569147	2636.619457400856	2763.82634555182	3444.9155283877026	2926.3021358119504	3282.086199567115	2996.8175176471714	2852.5435674466007	3000.8647038802387	2588.884114817246	3135.183607518923	3307.56216597396	3151.3136413902184	3045.32311053581	3126.393303436467	2830.243206738477	2911.145576093554
3440.840037262044	3243.388242779024	2354.0995945059803	2813.581473691333	2892.062743687614	3457.071864902926	3184.7878644081898	2808.155860068681	3109.1149636249474	3356.0131094902536	2664.7213631094905	3179.862872277068	2758.7078026877216	2694.104504569147	2636.619457400856	2763.82634555182	3444.9155283877026	2926.3021358119504	3282.086199567115	2996.8175176471714	2852.5435674466007	3000.8647038802387	2588.884114817246	3135.183607518923	3307.56216597396	3151.3136413902184	3045.32311053581	3126.393303436467	2740.125026555347	2911.145576093554
3440.840037262044	3243.388242779024	2354.0995945059803	2813.581473691333	2892.062743687614	3457.071864902926	3184.7878644081898	2808.155860068681	3109.1149636249474	3356.0131094902536	2664.7213631094905	3179.862872277068	2758.7078026877216	2694.104504569147	2636.619457400856	2763.82634555182	3444.9155283877026	2926.3021358119504	3282.086199567115	2996.8175176471714	2852.5435674466007	3000.8647038802387	2588.884114817246	3135.183607518923	3307.56216597396	3151.3136413902184	3045.32311053581	3126.393303436467	2740.125026555347	2911.145576093554
3440.840037262044	3243.388242779024	2354.0995945059803	2813.581473691333	2892.062743687614	3457.071864902926	3184.7878644081898	2808.155860068681	3109.1149636249474	3081.2412726567895	2664.7213631094905	3179.862872277068	2758.7078026877216	2694.104504569147	2636.619457400856	2763.82634555182	3444.9155283877026	2926.3021358119504	3282.086199567115	2996.8175176471714	2852.5435674466007	3000.8647038802387	2588.884114817246	3135.183607518923	3307.56216597396	3151.3136413902184	3045.32311053581	3126.393303436467	2740.125026555347	2911.145576093554
3440.840037262044	3243.388242779024	2354.0995945059803	2813.581473691333	2892.062743687614	3457.071864902926	3184.7878644081898	2808.155860068681	3109.1149636249474	3081.2412726567895	2664.7213631094905	3179.862872277068	2758.7078026877216	2694.104504569147	2636.619457400856	2763.82634555182	3444.9155283877026	2926.3021358119504	3282.086199567115	2996.8175176471714	2852.5435674466007	2957.331342072718	2588.884114817246	3135.183607518923	3307.56216597396	3151.3136413902184	3045.32311053581	3126.393303436467	2740.125026555347	2911.145576093554
3440.840037262044	3243.388242779024	2354.0995945059803	2788.5626340372473	2892.062743687614	3387.494968322001	3184.7878644081898	2808.155860068681	3109.1149636249474	3081.2412726567895	2664.7213631094905	3179.862872277068	2758.7078026877216	2694.104504569147	2636.619457400856	2763.82634555182	3444.9155283877026	2926.3021358119504	3282.086199567115	2996.8175176471714	2852.5435674466007	2957.331342072718	2588.884114817246	3135.183607518923	3307.56216597396	3151.3136413902184	3045.32311053581	3126.393303436467	2740.125026555347	2911.145576093554
3440.840037262044	3243.388242779024	2354.0995945059803	2788.5626340372473	2892.062743687614	3387.494968322001	3184.7878644081898	2808.155860068681	3109.1149636249474	3081.2412726567895	2664.7213631094905	3179.862872277068	2758.7078026877216	2694.104504569147	2636.619457400856	2763.82634555182	3444.9155283877026	2926.3021358119504	3282.086199567115	2996.8175176471714	2852.5435674466007	2957.331342072718	2588.884114817246	3135.183607518923	3307.56216597396	3151.3136413902184	3045.32311053581	3126.393303436467	2740.125026555347	2911.145576093554
3440.840037262044	3243.388242779024	2354.0995945059803	2788.5626340372473	2892.062743687614	3387.494968322001	3184.7878644081898	2808.155860068681	3109.1149636249474	3081.2412726567895	2664.7213631094905	3179.862872277068	2758.7078026877216	2694.104504569147	2636.619457400856	2763.82634555182	3444.9155283877026	2825.5670014087877	3282.086199567115	2996.8175176471714	2852.5435674466007	2957.331342072718	2588.884114817246	3135.183607518923	3307.56216597396	3151.3136413902184	3045.32311053581	3126.393303436467	2740.125026555347	2911.145576093554
3440.840037262044	3243.388242779024	2354.0995945059803	2788.5626340372473	2892.062743687614	3387.494968322001	3184.7878644081898	2808.155860068681	3109.1149636249474	3081.2412726567895	2664.7213631094905	3179.862872277068	2758.7078026877216	2694.104504569147	2583.921992005702	2763.82634555182	3444.9155283877026	2825.5670014087877	3282.086199567115	2996.8175176471714	2852.5435674466007	2957.331342072718	2588.884114817246	3135.183607518923	3307.56216597396	3151.3136413902184	3045.32311053581	3126.393303436467	2740.125026555347	2911.145576093554
3440.840037262044	3243.388242779024	2354.0995945059803	2788.5626340372473	2892.062743687614	3387.494968322001	3184.7878644081898	2808.155860068681	3109.1149636249474	3081.2412726567895	2664.7213631094905	3179.862872277068	2758.7078026877216	2694.104504569147	2583.921992005702	2763.82634555182	3444.9155283877026	2825.5670014087877	3282.086199567115	2996.8175176471714	2852.5435674466007	2957.331342072718	2588.884114817246	3135.183607518923	3307.56216597396	3151.3136413902184	3045.32311053581	3126.393303436467	2740.125026555347	2911.145576093554
3440.840037262044	3243.388242779024	2354.0995945059803	2788.5626340372473	2892.062743687614	3387.494968322001	3184.7878644081898	2808.155860068681	3109.1149636249474	3081.2412726567895	2664.7213631094905	3179.862872277068	2758.7078026877216	2685.0970964500857	2583.921992005702	2763.82634555182	3444.9155283877026	2825.5670014087877	3282.086199567115	2996.8175176471714	2852.5435674466007	2957.331342072718	2588.884114817246	3135.183607518923	3307.56216597396	3151.3136413902184	3045.32311053581	3126.393303436467	2740.125026555347	2911.145576093554
3440.840037262044	3243.388242779024	2354.0995945059803	2788.5626340372473	2892.062743687614	3387.494968322001	3184.7878644081898	2808.155860068681	3109.1149636249474	3081.2412726567895	2664.7213631094905	3179.862872277068	2758.7078026877216	2685.0970964500857	2583.921992005702	2763.82634555182	3424.07462285556	2825.5670014087877	3282.086199567115	2996.8175176471714	2852.5435674466007	2957.331342072718	2588.884114817246	3135.183607518923	3307.56216597396	3151.3136413902184	3045.32311053581	3126.393303436467	2740.125026555347	2911.145576093554
3440.840037262044	3243.388242779024	2354.0995945059803	2788.5626340372473	2892.062743687614	3387.494968322001	3184.7878644081898	2808.155860068681	3109.1149636249474	3081.2412726567895	2664.7213631094905	3179.862872277068	2758.7078026877216	2685.0970964500857	2583.921992005702	2763.82634555182	3424.07462285556	2825.5670014087877	3282.086199567115	2996.8175176471714	2852.5435674466007	2954.5744064942674	2588.884114817246	3135.183607518923	3307.56216597396	3151.3136413902184	3045.32311053581	3126.393303436467	2712.0733354355643	2911.145576093554
3440.840037262044	3243.388242779024	2354.0995945059803	2788.5626340372473	2892.062743687614	3387.494968322001	3184.7878644081898	2808.155860068681	3109.1149636249474	3081.2412726567895	2664.7213631094905	3165.6168300159534	2758.7078026877216	2685.0970964500857	2583.921992005702	2763.82634555182	3424.07462285556	2825.5670014087877	3282.086199567115	2996.8175176471714	2852.5435674466007	2954.5744064942674	2588.884114817246	3135.183607518923	3307.56216597396	3151.3136413902184	3045.32311053581	3126.393303436467	2712.0733354355643	2911.145576093554
3440.840037262044	3243.388242779024	2354.0995945059803	2788.5626340372473	2892.062743687614	3387.494968322001	3184.7878644081898	2808.155860068681	3109.1149636249474	3081.2412726567895	2664.7213631094905	3165.6168300159534	2758.7078026877216	2685.0970964500857	2583.921992005702	2763.82634555182	3424.07462285556	2825.5670014087877	3282.086199567115	2996.8175176471714	2852.5435674466007	2954.5744064942674	2588.884114817246	3135.183607518923	3307.56216597396	3151.3136413902184	3045.32311053581	3126.393303436467	2712.0733354355643	2911.145576093554
3440.840037262044	3243.388242779024	2354.0995945059803	2788.5626340372473	2892.062743687614	3387.494968322001	3184.7878644081898	2808.155860068681	3109.1149636249474	3081.2412726567895	2664.7213631094905	3165.6168300159534	2758.7078026877216	2685.0970964500857	2583.921992005702	2763.82634555182	3424.07462285556	2825.5670014087877	3282.086199567115	2996.8175176471714	2852.5435674466007	2954.5744064942674	2588.884114817246	3135.183607518923	3307.56216597396	3151.3136413902184	3045.32311053581	3126.393303436467	2712.0733354355643	2911.145576093554
3342.7122257745596	3243.388242779024	2354.0995945059803	2788.5626340372473	2892.062743687614	3387.494968322001	3184.7878644081898	2808.155860068681	3109.1149636249474	3081.2412726567895	2664.7213631094905	3150.5919980675053	2758.7078026877216	2685.0970964500857	2583.921992005702	2763.82634555182	3424.07462285556	2825.5670014087877	3282.086199567115	2996.8175176471714	2852.5435674466007	2950.2286755361433	2588.884114817246	3135.183607518923	3307.56216597396	3151.3136413902184	3045.32311053581	3085.6106475503343	2712.0733354355643	2911.145576093554
3342.7122257745596	3243.388242779024	2354.0995945059803	2788.5626340372473	2892.062743687614	3387.494968322001	3184.7878644081898	2808.155860068681	3109.1149636249474	3081.2412726567895	2664.7213631094905	3150.5919980675053	2758.7078026877216	2685.0970964500857	2583.921992005702	2763.82634555182	3424.07462285556	2825.5670014087877	3282.086199567115	2996.8175176471714	2852.5435674466007	2950.2286755361433	2588.884114817246	3135.183607518923	3165.981049410066	3151.3136413902184	3045.32311053581	3024.0777381311145	2712.0733354355643	2911.145576093554
3342.7122257745596	3243.388242779024	2354.0995945059803	2788.5626340372473	2892.062743687614	3387.494968322001	3184.7878644081898	2808.155860068681	3109.1149636249474	3081.2412726567895	2664.7213631094905	3150.5919980675053	2758.7078026877216	2685.0970964500857	2562.9189676661686	2763.82634555182	3424.07462285556	2780.5467214138694	3282.086199567115	2996.8175176471714	2852.5435674466007	2950.2286755361433	2588.884114817246	3135.183607518923	3137.9682292612206	3151.3136413902184	3045.32311053581	3024.0777381311145	2712.0733354355643	2911.145576093554
3342.7122257745596	3243.388242779024	2354.0995945059803	2788.5626340372473	2892.062743687614	3387.494968322001	3184.7878644081898	2808.155860068681	3109.1149636249474	3081.2412726567895	2664.7213631094905	3150.5919980675053	2758.7078026877216	2679.897697035341	2562.9189676661686	2763.82634555182	3424.07462285556	2780.5467214138694	3282.086199567115	2996.8175176471714	2852.5435674466007	2950.2286755361433	2588.884114817246	3135.183607518923	3137.9682292612206	3151.3136413902184	3045.32311053581	3024.0777381311145	2712.0733354355643	2911.145576093554
3342.7122257745596	3243.388242779024	2354.0995945059803	2788.5626340372473	2892.062743687614	3387.494968322001	3184.7878644081898	2808.155860068681	3109.1149636249474	3081.2412726567895	2664.7213631094905	3150.5919980675053	2758.7078026877216	2679.897697035341	2562.9189676661686	2702.6501631769006	3424.07462285556	2780.5467214138694	3237.4101361723265	2996.8175176471714	2852.5435674466007	2950.2286755361433	2577.532917770292	3135.183607518923	3137.9682292612206	3151.3136413902184	3045.32311053581	3024.0777381311145	2712.0733354355643	2911.145576093554
3342.7122257745596	3243.388242779024	2354.0995945059803	2788.5626340372473	2892.062743687614	3387.494968322001	3184.7878644081898	2808.155860068681	3059.47197271599	3081.2412726567895	2664.7213631094905	3150.5919980675053	2758.7078026877216	2679.897697035341	2562.9189676661686	2702.6501631769006	3424.07462285556	2780.5467214138694	3237.4101361723265	2996.8175176471714	2852.5435674466007	2926.008551087585	2577.532917770292	3135.183607518923	3137.9682292612206	3151.3136413902184	3017.876952267132	3024.0777381311145	2712.0733354355643	2911.145576093554
3342.7122257745596	3243.388242779024	2354.0995945059803	2788.5626340372473	2892.062743687614	3387.494968322001	3184.7878644081898	2808.155860068681	3059.47197271599	3081.2412726567895	2642.4291754008746	3150.5919980675053	2758.7078026877216	2679.897697035341	2562.9189676661686	2702.6501631769006	3424.07462285556	2780.5467214138694	3237.4101361723265	2996.8175176471714	2852.5435674466007	2926.008551087585	2577.532917770292	3135.183607518923	3137.9682292612206	3151.3136413902184	3017.876952267132	3024.0777381311145	2712.0733354355643	2911.145576093554
3342.7122257745596	3243.388242779024	2354.0995945059803	2788.5626340372473	2892.062743687614	3387.494968322001	3184.7878644081898	2808.155860068681	3059.47197271599	3081.2412726567895	2642.4291754008746	3093.043144690754	2758.7078026877216	2679.897697035341	2562.9189676661686	2702.6501631769006	3424.07462285556	2780.5467214138694	3237.4101361723265	2996.8175176471714	2852.5435674466007	2926.008551087585	2577.532917770292	3135.183607518923	3137.9682292612206	3151.3136413902184	3017.876952267132	3024.0777381311145	2712.0733354355643	2911.145576093554
3342.7122257745596	3243.388242779024	2354.0995945059803	2788.5626340372473	2892.062743687614	3387.494968322001	3184.7878644081898	2808.155860068681	3059.47197271599	3081.2412726567895	2642.4291754008746	3093.043144690754	2758.7078026877216	2679.897697035341	2562.9189676661686	2702.6501631769006	3424.07462285556	2780.5467214138694	3237.4101361723265	2994.1376748072043	2852.5435674466007	2926.008551087585	2577.532917770292	3135.183607518923	3137.9682292612206	3151.3136413902184	3017.876952267132	3024.0777381311145	2712.0733354355643	2911.145576093554
3342.7122257745596	3243.388242779024	2354.0995945059803	2788.5626340372473	2892.062743687614	3387.494968322001	3184.7878644081898	2808.155860068681	3059.47197271599	3081.2412726567895	2642.4291754008746	2926.518358718404	2724.9108088387165	2679.897697035341	2562.9189676661686	2702.6501631769006	3424.07462285556	2780.5467214138694	3237.4101361723265	2926.120086153247	2852.5435674466007	2926.008551087585	2577.532917770292	3135.183607518923	3137.9682292612206	3151.3136413902184	3017.876952267132	3024.0777381311145	2712.0733354355643	2911.145576093554
3337.2327987740046	3243.388242779024	2354.0995945059803	2788.5626340372473	2892.062743687614	3324.720515862093	3184.7878644081898	2808.155860068681	3059.47197271599	3081.2412726567895	2642.4291754008746	2926.518358718404	2724.9108088387165	2679.897697035341	2562.9189676661686	2702.6501631769006	3424.07462285556	2780.5467214138694	3237.4101361723265	2926.120086153247	2852.5435674466007	2926.008551087585	2577.532917770292	3135.183607518923	3137.9682292612206	3151.3136413902184	3017.876952267132	3024.0777381311145	2712.0733354355643	2911.145576093554
3337.2327987740046	3243.388242779024	2354.0995945059803	2788.5626340372473	2892.062743687614	3324.720515862093	3184.7878644081898	2808.155860068681	3059.47197271599	3081.2412726567895	2642.4291754008746	2926.518358718404	2724.9108088387165	2679.897697035341	2562.9189676661686	2702.6501631769006	3424.07462285556	2780.5467214138694	3237.4101361723265	2926.120086153247	2852.5435674466007	2926.008551087585	2577.532917770292	3135.183607518923	3137.9682292612206	3151.3136413902184	3017.876952267132	3024.0777381311145	2712.0733354355643	2911.145576093554
3337.2327987740046	3243.388242779024	2354.0995945059803	2788.5626340372473	2736.5978087587473	3324.720515862093	3184.7878644081898	2808.155860068681	3059.47197271599	3081.2412726567895	2642.4291754008746	2926.518358718404	2724.9108088387165	2679.897697035341	2562.9189676661686	2702.6501631769006	3424.07462285556	2780.5467214138694	3230.8416747696756	2926.120086153247	2852.5435674466007	2926.008551087585	2577.532917770292	3135.183607518923	3137.9682292612206	3151.3136413902184	3017.876952267132	3024.0777381311145	2712.0733354355643	2911.145576093554
3337.2327987740046	3243.388242779024	2354.0995945059803	2788.5626340372473	2736.5978087587473	3324.720515862093	3184.7878644081898	2808.155860068681	3059.47197271599	3081.2412726567895	2642.4291754008746	2925.553068002684	2724.9108088387165	2679.897697035341	2562.9189676661686	2702.6501631769006	3424.07462285556	2780.5467214138694	3230.8416747696756	2926.120086153247	2852.5435674466007	2926.008551087585	2577.532917770292	3135.183607518923	3137.9682292612206	3151.3136413902184	3017.876952267132	3024.0777381311145	2712.0733354355643	2898.2270035003635
3337.2327987740046	3243.388242779024	2354.0995945059803	2788.5626340372473	2736.5978087587473	3324.720515862093	3184.7878644081898	2808.155860068681	3059.47197271599	3081.2412726567895	2642.4291754008746	2925.553068002684	2724.9108088387165	2679.897697035341	2553.1914994040762	2702.6501631769006	3424.07462285556	2780.5467214138694	3230.8416747696756	2926.120086153247	2852.5435674466007	2926.008551087585	2577.532917770292	3135.183607518923	3137.9682292612206	3151.3136413902184	3007.0526801415513	2981.2650397133575	2712.0733354355643	2898.2270035003635
3337.2327987740046	3243.388242779024	2354.0995945059803	2788.5626340372473	2736.5978087587473	3324.720515862093	3184.7878644081898	2808.155860068681	3059.47197271599	3081.2412726567895	2642.4291754008746	2925.553068002684	2724.9108088387165	2679.897697035341	2553.1914994040762	2702.6501631769006	3424.07462285556	2780.5467214138694	3230.8416747696756	2926.120086153247	2852.5435674466007	2926.008551087585	2577.532917770292	3135.183607518923	3137.9682292612206	3151.3136413902184	3007.0526801415513	2981.2650397133575	2712.0733354355643	2898.2270035003635
3337.2327987740046	3243.388242779024	2354.0995945059803	2788.5626340372473	2736.5978087587473	3324.720515862093	3184.7878644081898	2808.155860068681	3059.47197271599	3081.2412726567895	2642.4291754008746	2925.553068002684	2724.9108088387165	2679.897697035341	2553.1914994040762	2689.998579242907	3424.07462285556	2780.5467214138694	3230.8416747696756	2926.120086153247	2852.5435674466007	2926.008551087585	2577.532917770292	3135.183607518923	3137.9682292612206	3151.3136413902184	2950.091960663108	2981.2650397133575	2712.0733354355643	2898.2270035003635
3155.2209602575513	3243.388242779024	2354.0995945059803	2788.5626340372473	2736.5978087587473	3324.720515862093	3184.7878644081898	2808.155860068681	3059.47197271599	3081.2412726567895	2642.4291754008746	2925.553068002684	2724.9108088387165	2679.897697035341	2542.088179312741	2689.998579242907	3424.07462285556	2780.5467214138694	3227.275698543631	2926.120086153247	2852.5435674466007	2926.008551087585	2577.532917770292	3135.183607518923	3137.9682292612206	3151.3136413902184	2950.091960663108	2981.2650397133575	2712.0733354355643	2898.2270035003635
3155.2209602575513	3243.388242779024	2354.0995945059803	2788.5626340372473	2736.5978087587473	3324.720515862093	3184.7878644081898	2808.155860068681	3059.47197271599	3081.2412726567895	2642.4291754008746	2904.081706367881	2724.9108088387165	2679.897697035341	2542.088179312741	2689.998579242907	3424.07462285556	2780.5467214138694	3227.275698543631	2926.120086153247	2852.5435674466007	2926.008551087585	2577.532917770292	3135.183607518923	3137.9682292612206	3151.3136413902184	2950.091960663108	2981.2650397133575	2712.0733354355643	2898.2270035003635
3155.2209602575513	3243.388242779024	2354.0995945059803	2788.5626340372473	2736.5978087587473	3324.720515862093	3184.7878644081898	2808.155860068681	3059.47197271599	3081.2412726567895	2642.4291754008746	2719.0294088352316	2724.9108088387165	2679.897697035341	2542.088179312741	2689.998579242907	3424.07462285556	2780.5467214138694	3132.8926931744154	2926.120086153247	2852.5435674466007	2926.008551087585	2557.814143183985	3135.183607518923	3137.9682292612206	3151.3136413902184	2950.091960663108	2981.2650397133575	2712.0733354355643	2881.1420189070654
3155.2209602575513	3243.388242779024	2354.0995945059803	2788.5626340372473	2736.5978087587473	3324.720515862093	3184.7878644081898	2808.155860068681	3059.47197271599	3081.2412726567895	2642.4291754008746	2719.0294088352316	2724.9108088387165	2679.897697035341	2542.088179312741	2689.998579242907	3424.07462285556	2780.5467214138694	3132.8926931744154	2926.120086153247	2852.5435674466007	2926.008551087585	2557.814143183985	3135.183607518923	3137.9682292612206	3151.3136413902184	2950.091960663108	2981.2650397133575	2712.0733354355643	2881.1420189070654
3155.2209602575513	3243.388242779024	2354.0995945059803	2758.9498826305685	2736.5978087587473	3324.720515862093	3152.043277441271	2808.155860068681	3059.47197271599	3081.2412726567895	2642.4291754008746	2719.0294088352316	2724.9108088387165	2679.897697035341	2542.088179312741	2689.998579242907	3424.07462285556	2780.5467214138694	3132.8926931744154	2926.120086153247	2852.5435674466007	2926.008551087585	2557.814143183985	3135.183607518923	3137.9682292612206	3151.3136413902184	2950.091960663108	2981.2650397133575	2712.0733354355643	2881.1420189070654
3155.2209602575513	3243.388242779024	2354.0995945059803	2758.9498826305685	2736.5978087587473	3324.720515862093	3117.3872968908327	2808.155860068681	3059.47197271599	3081.2412726567895	2642.4291754008746	2719.0294088352316	2724.9108088387165	2679.897697035341	2542.088179312741	2689.998579242907	3424.07462285556	2751.454495621312	3132.8926931744154	2926.120086153247	2852.5435674466007	2926.008551087585	2557.814143183985	3135.183607518923	3137.9682292612206	3151.3136413902184	2950.091960663108	2981.2650397133575	2712.0733354355643	2850.0750464174184
3155.2209602575513	3243.388242779024	2354.0995945059803	2758.9498826305685	2736.5978087587473	3324.720515862093	3117.3872968908327	2808.155860068681	3059.47197271599	3081.2412726567895	2642.4291754008746	2644.4659216113396	2724.9108088387165	2679.897697035341	2542.088179312741	2689.998579242907	3424.07462285556	2751.454495621312	3132.8926931744154	2926.120086153247	2852.5435674466007	2926.008551087585	2557.814143183985	3135.183607518923	3137.9682292612206	3151.3136413902184	2950.091960663108	2981.2650397133575	2712.0733354355643	2796.77849628281
3155.2209602575513	3243.388242779024	2354.0995945059803	2758.9498826305685	2736.5978087587473	3324.720515862093	3117.3872968908327	2808.155860068681	3059.47197271599	3081.2412726567895	2642.4291754008746	2644.4659216113396	2724.9108088387165	2679.897697035341	2542.088179312741	2689.998579242907	3424.07462285556	2751.454495621312	3132.8926931744154	2926.120086153247	2852.5435674466007	2926.008551087585	2557.814143183985	3135.183607518923	3137.9682292612206	3151.3136413902184	2950.091960663108	2981.2650397133575	2712.0733354355643	2781.205755452251
3155.2209602575513	3243.388242779024	2354.0995945059803	2758.9498826305685	2736.5978087587473	3324.720515862093	3117.3872968908327	2808.155860068681	3059.47197271599	3081.2412726567895	2642.4291754008746	2644.4659216113396	2724.9108088387165	2679.897697035341	2542.088179312741	2689.998579242907	3424.07462285556	2751.454495621312	3132.8926931744154	2926.120086153247	2852.5435674466007	2926.008551087585	2557.814143183985	3135.183607518923	3137.9682292612206	3151.3136413902184	2950.091960663108	2977.4452039099137	2712.0733354355643	2781.205755452251
3155.2209602575513	3243.388242779024	2354.0995945059803	2758.9498826305685	2725.798563305436	3324.720515862093	3117.3872968908327	2808.155860068681	3059.47197271599	3081.2412726567895	2642.4291754008746	2644.4659216113396	2724.9108088387165	2679.897697035341	2542.088179312741	2689.998579242907	3424.07462285556	2751.454495621312	3132.8926931744154	2926.120086153247	2852.5435674466007	2926.008551087585	2557.814143183985	3135.183607518923	3137.9682292612206	3151.3136413902184	2950.091960663108	2977.4452039099137	2712.0733354355643	2781.205755452251
3155.2209602575513	3243.388242779024	2354.0995945059803	2758.9498826305685	2707.483200866116	3324.720515862093	3117.3872968908327	2808.155860068681	3059.47197271599	3081.2412726567895	2632.5565665927934	2644.4659216113396	2724.9108088387165	2679.897697035341	2542.088179312741	2689.998579242907	3424.07462285556	2751.454495621312	3132.8926931744154	2926.120086153247	2852.5435674466007	2926.008551087585	2557.814143183985	3135.183607518923	3137.9682292612206	3151.3136413902184	2950.091960663108	2977.4452039099137	2712.0733354355643	2781.205755452251
3155.2209602575513	3243.388242779024	2354.0995945059803	2758.9498826305685	2707.483200866116	3324.720515862093	3117.3872968908327	2808.155860068681	3059.47197271599	3081.2412726567895	2632.5565665927934	2505.876358404138	2724.9108088387165	2679.897697035341	2542.088179312741	2689.998579242907	3424.07462285556	2751.454495621312	3132.8926931744154	2926.120086153247	2852.5435674466007	2926.008551087585	2557.814143183985	3135.183607518923	3137.9682292612206	3151.3136413902184	2950.091960663108	2977.4452039099137	2712.0733354355643	2781.205755452251
3155.2209602575513	3243.388242779024	2354.0995945059803	2758.9498826305685	2676.873069132512	3324.720515862093	3117.3872968908327	2808.155860068681	3059.47197271599	3081.2412726567895	2632.5565665927934	2505.876358404138	2724.9108088387165	2679.897697035341	2542.088179312741	2689.998579242907	3424.07462285556	2751.454495621312	3132.8926931744154	2926.120086153247	2852.5435674466007	2926.008551087585	2557.814143183985	3135.183607518923	3137.9682292612206	3151.3136413902184	2950.091960663108	2977.4452039099137	2712.0733354355643	2781.205755452251
3155.2209602575513	3243.388242779024	2354.0995945059803	2758.9498826305685	2676.873069132512	3324.720515862093	3117.3872968908327	2808.155860068681	3059.47197271599	3081.2412726567895	2632.5565665927934	2505.876358404138	2724.9108088387165	2679.897697035341	2542.088179312741	2689.998579242907	3424.07462285556	2751.454495621312	3132.8926931744154	2926.120086153247	2852.5435674466007	2926.008551087585	2557.814143183985	3135.183607518923	3137.9682292612206	3151.3136413902184	2950.091960663108	2977.4452039099137	2712.0733354355643	2781.205755452251
3155.2209602575513	3243.388242779024	2354.0995945059803	2758.9498826305685	2676.873069132512	3324.720515862093	3117.3872968908327	2808.155860068681	3059.47197271599	3081.2412726567895	2632.5565665927934	2505.876358404138	2611.306033532346	2679.897697035341	2542.088179312741	2689.998579242907	3424.07462285556	2751.454495621312	3132.8926931744154	2926.120086153247	2852.5435674466007	2926.008551087585	2489.7250879203666	3135.183607518923	3137.9682292612206	3151.3136413902184	2950.091960663108	2977.4452039099137	2712.0733354355643	2781.205755452251
3155.2209602575513	3243.388242779024	2354.0995945059803	2758.9498826305685	2676.873069132512	3324.720515862093	3099.8862087467132	2808.155860068681	3059.47197271599	3081.2412726567895	2632.5565665927934	2505.876358404138	2611.306033532346	2679.897697035341	2542.088179312741	2689.998579242907	3424.07462285556	2751.454495621312	3132.8926931744154	2926.120086153247	2852.5435674466007	2926.008551087585	2489.7250879203666	3135.183607518923	3137.9682292612206	3151.3136413902184	2911.11807729591	2970.930484780806	2712.0733354355643	2781.205755452251
3155.2209602575513	3243.388242779024	2354.0995945059803	2758.9498826305685	2671.0931766332947	3324.720515862093	3099.8862087467132	2808.155860068681	3059.47197271599	3081.2412726567895	2632.5565665927934	2505.876358404138	2611.306033532346	2679.897697035341	2542.088179312741	2689.998579242907	3424.07462285556	2751.454495621312	3132.8926931744154	2926.120086153247	2840.1874287777937	2926.008551087585	2489.7250879203666	3135.183607518923	3137.9682292612206	3151.3136413902184	2911.11807729591	2970.930484780806	2712.0733354355643	2781.205755452251
3155.2209602575513	3243.388242779024	2354.0995945059803	2758.9498826305685	2671.0931766332947	3324.720515862093	3099.8862087467132	2808.155860068681	3059.47197271599	3081.2412726567895	2632.5565665927934	2505.876358404138	2611.306033532346	2679.897697035341	2542.088179312741	2689.998579242907	3424.07462285556	2751.454495621312	3132.8926931744154	2926.120086153247	2840.1874287777937	2926.008551087585	2489.7250879203666	3135.183607518923	3137.9682292612206	3151.3136413902184	2911.11807729591	2970.930484780806	2712.0733354355643	2781.205755452251
3130.3926732520586	3243.388242779024	2354.0995945059803	2758.9498826305685	2671.0931766332947	3324.720515862093	3039.6361864817254	2808.155860068681	3059.47197271599	3081.2412726567895	2632.5565665927934	2505.876358404138	2611.306033532346	2679.897697035341	2542.088179312741	2689.998579242907	3424.07462285556	2751.454495621312	3132.8926931744154	2926.120086153247	2840.1874287777937	2926.008551087585	2489.7250879203666	3135.183607518923	3137.9682292612206	3151.3136413902184	2911.11807729591	2970.930484780806	2712.0733354355643	2781.205755452251
3130.3926732520586	3243.388242779024	2354.0995945059803	2758.9498826305685	2671.0931766332947	3324.720515862093	3039.6361864817254	2808.155860068681	3059.47197271599	3081.2412726567895	2632.5565665927934	2505.876358404138	2611.306033532346	2679.897697035341	2542.088179312741	2689.998579242907	3424.07462285556	2751.454495621312	3132.8926931744154	2926.120086153247	2840.1874287777937	2926.008551087585	2489.7250879203666	3135.183607518923	3137.9682292612206	3151.3136413902184	2911.11807729591	2970.930484780806	2712.0733354355643	2781.205755452251
3034.977957333092	3243.388242779024	2354.0995945059803	2758.9498826305685	2616.6491374400975	3324.720515862093	3039.6361864817254	2808.155860068681	3059.47197271599	3081.2412726567895	2632.5565665927934	2505.876358404138	2611.306033532346	2679.897697035341	2542.088179312741	2689.998579242907	3424.07462285556	2751.454495621312	3132.8926931744154	2901.721361596712	2840.1874287777937	2926.008551087585	2489.7250879203666	3135.183607518923	3137.9682292612206	3151.3136413902184	2911.11807729591	2970.930484780806	2712.0733354355643	2781.205755452251
3034.977957333092	3243.388242779024	2354.0995945059803	2758.9498826305685	2616.6491374400975	3324.720515862093	3039.6361864817254	2808.155860068681	3059.47197271599	3081.2412726567895	2632.5565665927934	2505.876358404138	2611.306033532346	2679.897697035341	2542.088179312741	2689.998579242907	3424.07462285556	2751.454495621312	3132.8926931744154	2901.721361596712	2840.1874287777937	2926.008551087585	2489.7250879203666	3135.183607518923	3137.9682292612206	3151.3136413902184	2911.11807729591	2970.930484780806	2712.0733354355643	2781.205755452251
3034.977957333092	3243.388242779024	2354.0995945059803	2758.9498826305685	2616.6491374400975	3324.720515862093	3039.6361864817254	2808.155860068681	3057.560020154809	3081.2412726567895	2632.5565665927934	2505.876358404138	2611.306033532346	2679.897697035341	2542.088179312741	2689.998579242907	3424.07462285556	2751.454495621312	3132.8926931744154	2901.721361596712	2840.1874287777937	2926.008551087585	2489.7250879203666	3135.183607518923	3137.9682292612206	3151.3136413902184	2911.11807729591	2970.930484780806	2712.0733354355643	2781.205755452251
3034.977957333092	3243.388242779024	2354.0995945059803	2758.9498826305685	2616.6491374400975	3324.720515862093	3039.6361864817254	2808.155860068681	3057.560020154809	3081.2412726567895	2599.296404816393	2505.876358404138	2611.306033532346	2679.897697035341	2542.088179312741	2689.998579242907	3424.07462285556	2751.454495621312	3132.8926931744154	2901.721361596712	2770.0892854568706	2926.008551087585	2489.7250879203666	3135.183607518923	3137.9682292612206	3151.3136413902184	2911.11807729591	2970.930484780806	2712.0733354355643	2781.205755452251
3034.977957333092	3243.388242779024	2354.0995945059803	2758.9498826305685	2601.6410146598723	3324.720515862093	3039.6361864817254	2629.5727005478275	3057.560020154809	3081.2412726567895	2599.296404816393	2505.876358404138	2611.306033532346	2679.897697035341	2542.088179312741	2689.998579242907	3424.07462285556	2751.454495621312	3132.8926931744154	2901.721361596712	2770.0892854568706	2926.008551087585	2489.7250879203666	3135.183607518923	3137.9682292612206	3151.3136413902184	2911.11807729591	2970.930484780806	2712.0733354355643	2781.205755452251
3034.977957333092	3243.388242779024	2354.0995945059803	2758.9498826305685	2601.6410146598723	3324.720515862093	3039.6361864817254	2629.5727005478275	3057.560020154809	3081.2412726567895	2599.296404816393	2505.876358404138	2611.306033532346	2679.897697035341	2542.088179312741	2689.998579242907	3424.07462285556	2751.454495621312	3132.8926931744154	2901.721361596712	2730.78850882221	2926.008551087585	2489.7250879203666	3135.183607518923	3137.9682292612206	3151.3136413902184	2883.950908985546	2970.930484780806	2712.0733354355643	2781.205755452251
3034.977957333092	3243.388242779024	2354.0995945059803	2758.9498826305685	2601.6410146598723	3324.720515862093	3039.6361864817254	2629.5727005478275	3057.560020154809	3081.2412726567895	2599.296404816393	2505.876358404138	2611.306033532346	2640.5957869159065	2542.088179312741	2689.998579242907	3424.07462285556	2751.454495621312	3111.220621569626	2901.721361596712	2730.78850882221	2926.008551087585	2489.7250879203666	3135.183607518923	3137.9682292612206	3151.3136413902184	2863.8526183891286	2970.930484780806	2712.0733354355643	2781.205755452251
3034.977957333092	3243.388242779024	2354.0995945059803	2758.9498826305685	2601.6410146598723	3324.720515862093	3034.345885008055	2605.129466806242	3057.560020154809	3081.2412726567895	2599.296404816393	2505.876358404138	2611.306033532346	2640.5957869159065	2542.088179312741	2689.998579242907	3424.07462285556	2751.454495621312	3111.220621569626	2901.721361596712	2730.78850882221	2926.008551087585	2489.7250879203666	3135.183607518923	3137.9682292612206	3151.3136413902184	2863.8526183891286	2970.930484780806	2712.0733354355643	2781.205755452251
3034.977957333092	3243.388242779024	2354.0995945059803	2758.9498826305685	2601.6410146598723	3324.720515862093	3034.345885008055	2605.129466806242	3057.560020154809	3081.2412726567895	2599.296404816393	2505.876358404138	2611.306033532346	2640.5957869159065	2542.088179312741	2689.998579242907	3424.07462285556	2751.454495621312	3111.220621569626	2901.721361596712	2730.78850882221	2926.008551087585	2489.7250879203666	3135.183607518923	3137.9682292612206	3151.3136413902184	2863.8526183891286	2970.930484780806	2712.0733354355643	2756.2632751804204
3034.977957333092	3243.388242779024	2354.0995945059803	2758.9498826305685	2601.6410146598723	3324.720515862093	3034.345885008055	2605.129466806242	3057.560020154809	3081.2412726567895	2540.8091286012345	2505.876358404138	2611.306033532346	2640.5957869159065	2542.088179312741	2689.998579242907	3424.07462285556	2751.454495621312	3111.220621569626	2901.721361596712	2688.90257437539	2926.008551087585	2489.7250879203666	3135.183607518923	3137.9682292612206	3151.3136413902184	2863.8526183891286	2970.930484780806	2712.0733354355643	2756.2632751804204
3034.977957333092	3243.388242779024	2354.0995945059803	2758.9498826305685	2601.6410146598723	3324.720515862093	3034.345885008055	2570.846772861556	3057.560020154809	3081.2412726567895	2540.8091286012345	2505.876358404138	2611.306033532346	2640.5957869159065	2542.088179312741	2689.998579242907	3424.07462285556	2751.454495621312	3111.220621569626	2901.721361596712	2688.90257437539	2926.008551087585	2489.7250879203666	3135.183607518923	3137.9682292612206	3151.3136413902184	2863.8526183891286	2970.930484780806	2712.0733354355643	2756.2632751804204
3034.977957333092	3243.388242779024	2354.0995945059803	2758.9498826305685	2601.6410146598723	3324.720515862093	3034.345885008055	2570.846772861556	3057.560020154809	3081.2412726567895	2540.8091286012345	2505.876358404138	2611.306033532346	2640.5957869159065	2542.088179312741	2689.998579242907	3424.07462285556	2751.454495621312	3111.220621569626	2858.108490711872	2688.90257437539	2926.008551087585	2489.7250879203666	3135.183607518923	3137.9682292612206	3151.3136413902184	2863.8526183891286	2970.930484780806	2712.0733354355643	2729.369459209206
3034.977957333092	3243.388242779024	2354.0995945059803	2758.9498826305685	2601.6410146598723	3324.720515862093	2947.33725105164	2570.846772861556	3057.560020154809	3081.2412726567895	2540.8091286012345	2505.876358404138	2611.306033532346	2640.5957869159065	2542.088179312741	2689.998579242907	3424.07462285556	2751.454495621312	3111.220621569626	2858.108490711872	2688.90257437539	2926.008551087585	2489.7250879203666	3135.183607518923	3137.9682292612206	3151.3136413902184	2863.8526183891286	2970.930484780806	2712.0733354355643	2729.369459209206
3034.977957333092	3243.388242779024	2354.0995945059803	2758.9498826305685	2601.6410146598723	3324.720515862093	2947.33725105164	2570.846772861556	3057.560020154809	3081.2412726567895	2540.8091286012345	2505.876358404138	2611.306033532346	2640.5957869159065	2542.088179312741	2689.998579242907	3424.07462285556	2751.454495621312	3111.220621569626	2858.108490711872	2688.90257437539	2926.008551087585	2489.7250879203666	3135.183607518923	3137.9682292612206	3151.3136413902184	2863.8526183891286	2970.930484780806	2712.0733354355643	2729.369459209206
3034.977957333092	2994.7959009870415	2354.0995945059803	2758.9498826305685	2601.6410146598723	3324.720515862093	2947.33725105164	2570.846772861556	3057.560020154809	3081.2412726567895	2540.8091286012345	2505.876358404138	2611.306033532346	2640.5957869159065	2542.088179312741	2689.998579242907	3424.07462285556	2751.454495621312	3111.220621569626	2858.108490711872	2688.90257437539	2926.008551087585	2489.7250879203666	3135.183607518923	3131.112384224398	3151.3136413902184	2863.8526183891286	2970.930484780806	2712.0733354355643	2729.369459209206
3034.977957333092	2994.7959009870415	2354.0995945059803	2758.9498826305685	2601.6410146598723	3324.720515862093	2947.33725105164	2520.4909048504874	3057.560020154809	3081.2412726567895	2540.8091286012345	2505.876358404138	2611.306033532346	2640.5957869159065	2542.088179312741	2689.998579242907	3424.07462285556	2751.454495621312	3111.220621569626	2858.108490711872	2688.90257437539	2926.008551087585	2489.7250879203666	3135.183607518923	3131.112384224398	3151.3136413902184	2863.8526183891286	2970.930484780806	2712.0733354355643	2729.369459209206
3034.977957333092	2994.7959009870415	2354.0995945059803	2758.9498826305685	2601.6410146598723	3324.720515862093	2947.33725105164	2520.4909048504874	3057.560020154809	3081.2412726567895	2540.8091286012345	2440.079859853991	2611.306033532346	2640.5957869159065	2542.088179312741	2689.998579242907	3424.07462285556	2751.454495621312	3111.220621569626	2858.108490711872	2688.90257437539	2926.008551087585	2489.7250879203666	3135.183607518923	3131.112384224398	3151.3136413902184	2863.8526183891286	2970.930484780806	2712.0733354355643	2729.369459209206
3034.977957333092	2994.7959009870415	2354.0995945059803	2758.9498826305685	2601.6410146598723	3324.720515862093	2947.33725105164	2520.4909048504874	3057.560020154809	3081.2412726567895	2540.8091286012345	2440.079859853991	2611.306033532346	2640.5957869159065	2542.088179312741	2689.998579242907	3424.07462285556	2751.454495621312	3111.220621569626	2858.108490711872	2688.90257437539	2926.008551087585	2489.7250879203666	3135.183607518923	3128.739923077833	3151.3136413902184	2863.8526183891286	2970.930484780806	2712.0733354355643	2729.369459209206
3034.977957333092	2994.7959009870415	2354.0995945059803	2758.9498826305685	2601.6410146598723	3324.720515862093	2947.33725105164	2520.4909048504874	3057.560020154809	3081.2412726567895	2540.8091286012345	2440.079859853991	2611.306033532346	2640.5957869159065	2542.088179312741	2689.998579242907	3424.07462285556	2751.454495621312	3111.220621569626	2858.108490711872	2688.90257437539	2926.008551087585	2489.7250879203666	3135.183607518923	3128.739923077833	3151.3136413902184	2863.8526183891286	2970.930484780806	2712.0733354355643	2729.369459209206
3034.977957333092	2994.7959009870415	2354.0995945059803	2758.9498826305685	2601.6410146598723	3324.720515862093	2947.33725105164	2520.4909048504874	3057.560020154809	3081.2412726567895	2540.8091286012345	2440.079859853991	2611.306033532346	2640.5957869159065	2542.088179312741	2689.998579242907	3424.07462285556	2751.454495621312	3111.220621569626	2858.108490711872	2688.90257437539	2926.008551087585	2489.7250879203666	3135.183607518923	3050.459875473033	3151.3136413902184	2863.8526183891286	2970.930484780806	2712.0733354355643	2729.369459209206
3034.977957333092	2994.7959009870415	2354.0995945059803	2758.9498826305685	2601.6410146598723	3324.720515862093	2947.33725105164	2520.4909048504874	3057.560020154809	3081.2412726567895	2540.8091286012345	2440.079859853991	2611.306033532346	2640.5957869159065	2542.088179312741	2689.998579242907	3424.07462285556	2751.454495621312	3111.220621569626	2858.108490711872	2688.90257437539	2926.008551087585	2489.7250879203666	3135.183607518923	3050.459875473033	3109.309017722288	2863.8526183891286	2912.403310881782	2712.0733354355643	2729.369459209206
3034.977957333092	2994.7959009870415	2354.0995945059803	2758.9498826305685	2594.429645552865	3324.720515862093	2947.33725105164	2520.4909048504874	3057.560020154809	3081.2412726567895	2540.8091286012345	2440.079859853991	2611.306033532346	2640.5957869159065	2542.088179312741	2689.998579242907	3424.07462285556	2751.454495621312	3111.220621569626	2858.108490711872	2688.90257437539	2926.008551087585	2489.7250879203666	3135.183607518923	3017.7267475472836	3109.309017722288	2863.8526183891286	2912.403310881782	2712.0733354355643	2729.369459209206
3034.977957333092	2994.7959009870415	2354.0995945059803	2758.9498826305685	2594.429645552865	3324.720515862093	2947.33725105164	2520.4909048504874	3057.560020154809	3081.2412726567895	2540.8091286012345	2440.079859853991	2611.306033532346	2607.0248048354097	2542.088179312741	2689.998579242907	3424.07462285556	2751.454495621312	3111.220621569626	2858.108490711872	2688.90257437539	2926.008551087585	2489.7250879203666	3135.183607518923	3017.7267475472836	3109.309017722288	2863.8526183891286	2912.403310881782	2712.0733354355643	2729.369459209206
3034.977957333092	2994.7959009870415	2354.0995945059803	2758.9498826305685	2594.429645552865	3324.720515862093	2947.33725105164	2520.4909048504874	3057.560020154809	3081.2412726567895	2540.8091286012345	2418.8233301281716	2611.306033532346	2607.0248048354097	2542.088179312741	2689.998579242907	3424.07462285556	2751.454495621312	3111.220621569626	2858.108490711872	2688.90257437539	2926.008551087585	2489.7250879203666	3135.183607518923	3017.7267475472836	3109.309017722288	2863.8526183891286	2912.403310881782	2712.0733354355643	2729.369459209206
3034.977957333092	2994.7959009870415	2354.0995945059803	2758.9498826305685	2594.429645552865	3324.720515862093	2947.33725105164	2520.4909048504874	3057.560020154809	3081.2412726567895	2540.8091286012345	2418.8233301281716	2611.306033532346	2607.0248048354097	2542.088179312741	2665.562439684868	3424.07462285556	2751.454495621312	3111.220621569626	2858.108490711872	2688.90257437539	2926.008551087585	2489.7250879203666	3135.183607518923	3017.7267475472836	3109.309017722288	2863.8526183891286	2912.403310881782	2712.0733354355643	2729.369459209206
3034.977957333092	2994.7959009870415	2354.0995945059803	2758.9498826305685	2594.429645552865	3324.720515862093	2873.599832943287	2520.4909048504874	3057.560020154809	3081.2412726567895	2540.8091286012345	2418.8233301281716	2611.306033532346	2607.0248048354097	2542.088179312741	2665.562439684868	3424.07462285556	2751.454495621312	3111.220621569626	2858.108490711872	2688.90257437539	2926.008551087585	2489.7250879203666	3135.183607518923	3017.7267475472836	3109.309017722288	2863.8526183891286	2912.403310881782	2712.0733354355643	2729.369459209206
3034.977957333092	2994.7959009870415	2354.0995945059803	2758.9498826305685	2594.429645552865	3324.720515862093	2873.599832943287	2520.4909048504874	3057.560020154809	3081.2412726567895	2540.8091286012345	2418.8233301281716	2611.306033532346	2607.0248048354097	2542.088179312741	2665.562439684868	3424.07462285556	2751.454495621312	3111.220621569626	2858.108490711872	2688.90257437539	2926.008551087585	2489.7250879203666	3135.183607518923	3017.7267475472836	3109.309017722288	2859.0460562900607	2912.403310881782	2712.0733354355643	2729.369459209206
3034.977957333092	2994.7959009870415	2354.0995945059803	2758.9498826305685	2592.1160769291964	3324.720515862093	2873.599832943287	2520.4909048504874	3057.560020154809	3081.2412726567895	2540.8091286012345	2418.8233301281716	2611.306033532346	2607.0248048354097	2542.088179312741	2665.562439684868	3408.115526491595	2751.454495621312	3111.220621569626	2858.108490711872	2688.90257437539	2926.008551087585	2489.7250879203666	3135.183607518923	3017.7267475472836	3109.309017722288	2859.0460562900607	2912.403310881782	2712.0733354355643	2729.369459209206
3034.977957333092	2994.7959009870415	2354.0995945059803	2758.9498826305685	2592.1160769291964	3324.720515862093	2873.599832943287	2520.4909048504874	3057.560020154809	3081.2412726567895	2540.8091286012345	2418.8233301281716	2611.306033532346	2607.0248048354097	2542.088179312741	2665.562439684868	3408.115526491595	2751.454495621312	3111.220621569626	2858.108490711872	2688.90257437539	2926.008551087585	2489.7250879203666	3135.183607518923	3017.7267475472836	2985.315465863215	2859.0460562900607	2912.403310881782	2712.0733354355643	2729.369459209206
3034.977957333092	2994.7959009870415	2354.0995945059803	2758.9498826305685	2592.1160769291964	3324.720515862093	2873.599832943287	2520.4909048504874	3057.560020154809	3081.2412726567895	2540.8091286012345	2418.8233301281716	2611.306033532346	2607.0248048354097	2542.088179312741	2665.562439684868	3408.115526491595	2751.454495621312	3111.220621569626	2858.108490711872	2688.90257437539	2926.008551087585	2489.7250879203666	3135.183607518923	3017.7267475472836	2985.315465863215	2859.0460562900607	2911.210754884193	2712.0733354355643	2729.369459209206
3034.977957333092	2994.7959009870415	2354.0995945059803	2758.9498826305685	2592.1160769291964	3324.720515862093	2873.599832943287	2520.4909048504874	3057.560020154809	3081.2412726567895	2540.8091286012345	2418.8233301281716	2611.306033532346	2607.0248048354097	2542.088179312741	2665.562439684868	3408.115526491595	2751.454495621312	3111.220621569626	2858.108490711872	2688.90257437539	2926.008551087585	2489.7250879203666	3135.183607518923	3017.7267475472836	2728.183488475397	2859.0460562900607	2911.210754884193	2712.0733354355643	2700.8175434030777
3034.977957333092	2994.7959009870415	2354.0995945059803	2758.9498826305685	2592.1160769291964	3324.720515862093	2873.599832943287	2520.4909048504874	3057.560020154809	3081.2412726567895	2540.8091286012345	2418.8233301281716	2611.306033532346	2607.0248048354097	2542.088179312741	2665.562439684868	3408.115526491595	2751.454495621312	3111.220621569626	2858.108490711872	2688.90257437539	2926.008551087585	2489.7250879203666	3135.183607518923	2984.367830457756	2728.183488475397	2859.0460562900607	2911.210754884193	2712.0733354355643	2700.8175434030777
3034.977957333092	2994.7959009870415	2354.0995945059803	2758.9498826305685	2592.1160769291964	3324.720515862093	2873.599832943287	2520.4909048504874	3057.560020154809	3081.2412726567895	2540.8091286012345	2418.8233301281716	2611.306033532346	2607.0248048354097	2542.088179312741	2665.562439684868	3408.115526491595	2751.454495621312	2955.0135272211464	2858.108490711872	2688.90257437539	2926.008551087585	2489.7250879203666	3135.183607518923	2984.367830457756	2728.183488475397	2859.0460562900607	2911.210754884193	2712.0733354355643	2700.8175434030777
3034.977957333092	2994.7959009870415	2354.0995945059803	2758.9498826305685	2592.1160769291964	3324.720515862093	2873.599832943287	2520.4909048504874	3057.560020154809	3081.2412726567895	2540.8091286012345	2418.8233301281716	2611.306033532346	2607.0248048354097	2542.088179312741	2665.562439684868	3408.115526491595	2751.454495621312	2955.0135272211464	2822.047263657788	2688.90257437539	2926.008551087585	2489.7250879203666	3135.183607518923	2984.367830457756	2728.183488475397	2859.0460562900607	2901.1592127758304	2712.0733354355643	2700.8175434030777
3034.363144898324	2994.7959009870415	2354.0995945059803	2758.9498826305685	2584.8427099371283	3324.720515862093	2873.599832943287	2520.4909048504874	3057.560020154809	3081.2412726567895	2540.8091286012345	2418.8233301281716	2611.306033532346	2607.0248048354097	2542.088179312741	2665.562439684868	3408.115526491595	2751.454495621312	2955.0135272211464	2809.724443690526	2688.90257437539	2926.008551087585	2489.7250879203666	3135.183607518923	2984.367830457756	2728.183488475397	2859.0460562900607	2866.8495516212997	2712.0733354355643	2700.8175434030777
3034.363144898324	2994.7959009870415	2354.0995945059803	2758.9498826305685	2584.8427099371283	3302.3052665141295	2873.599832943287	2520.4909048504874	3057.560020154809	3081.2412726567895	2540.8091286012345	2418.8233301281716	2611.306033532346	2607.0248048354097	2542.088179312741	2665.562439684868	3408.115526491595	2751.454495621312	2795.437663875883	2809.724443690526	2688.90257437539	2926.008551087585	2489.7250879203666	3135.183607518923	2984.367830457756	2728.183488475397	2848.4138151543652	2866.8495516212997	2712.0733354355643	2700.8175434030777
3034.363144898324	2994.7959009870415	2354.0995945059803	2758.9498826305685	2568.4499225265645	3302.3052665141295	2873.599832943287	2520.4909048504874	3057.560020154809	3081.2412726567895	2540.8091286012345	2418.8233301281716	2611.306033532346	2607.0248048354097	2542.088179312741	2559.699319793952	3408.115526491595	2751.454495621312	2795.437663875883	2809.724443690526	2688.90257437539	2926.008551087585	2488.754369222501	3135.183607518923	2984.367830457756	2728.183488475397	2848.4138151543652	2866.8495516212997	2697.9545708140577	2700.8175434030777
3034.363144898324	2994.7959009870415	2354.0995945059803	2758.9498826305685	2568.4499225265645	3302.3052665141295	2846.7850376400593	2520.4909048504874	3037.630497479825	3081.2412726567895	2540.8091286012345	2418.8233301281716	2611.306033532346	2607.0248048354097	2542.088179312741	2559.699319793952	3408.115526491595	2751.454495621312	2795.437663875883	2809.724443690526	2688.90257437539	2926.008551087585	2488.754369222501	3135.183607518923	2984.367830457756	2728.183488475397	2848.4138151543652	2866.8495516212997	2697.9545708140577	2700.8175434030777
3034.363144898324	2994.7959009870415	2354.0995945059803	2758.9498826305685	2568.4499225265645	3302.3052665141295	2846.7850376400593	2520.4909048504874	3037.630497479825	3081.2412726567895	2540.8091286012345	2418.8233301281716	2611.306033532346	2607.0248048354097	2542.088179312741	2559.699319793952	3408.115526491595	2751.454495621312	2795.437663875883	2809.724443690526	2688.90257437539	2926.008551087585	2488.754369222501	3135.183607518923	2984.367830457756	2728.183488475397	2848.4138151543652	2866.8495516212997	2697.9545708140577	2700.8175434030777
3034.363144898324	2994.7959009870415	2354.0995945059803	2758.9498826305685	2568.4499225265645	3302.3052665141295	2846.7850376400593	2520.4909048504874	3037.630497479825	3081.2412726567895	2540.8091286012345	2418.8233301281716	2611.306033532346	2607.0248048354097	2542.088179312741	2559.699319793952	3408.115526491595	2751.454495621312	2795.437663875883	2809.724443690526	2688.90257437539	2926.008551087585	2488.754369222501	3135.183607518923	2984.367830457756	2728.183488475397	2848.4138151543652	2866.8495516212997	2697.9545708140577	2700.8175434030777
3034.363144898324	2994.7959009870415	2354.0995945059803	2758.9498826305685	2568.4499225265645	3302.3052665141295	2846.7850376400593	2520.4909048504874	3037.630497479825	3081.2412726567895	2540.8091286012345	2418.8233301281716	2611.306033532346	2607.0248048354097	2542.088179312741	2559.699319793952	3408.115526491595	2751.454495621312	2795.437663875883	2809.724443690526	2688.90257437539	2926.008551087585	2488.754369222501	3088.194879453231	2984.367830457756	2728.183488475397	2848.4138151543652	2866.8495516212997	2697.9545708140577	2700.8175434030777
3034.363144898324	2994.7959009870415	2354.0995945059803	2758.9498826305685	2568.4499225265645	3302.3052665141295	2846.7850376400593	2520.4909048504874	3037.630497479825	3081.2412726567895	2540.8091286012345	2418.8233301281716	2611.306033532346	2607.0248048354097	2542.088179312741	2559.699319793952	3408.115526491595	2751.454495621312	2795.437663875883	2809.724443690526	2688.90257437539	2926.008551087585	2488.754369222501	3088.194879453231	2984.367830457756	2728.183488475397	2848.4138151543652	2866.8495516212997	2697.9545708140577	2700.8175434030777
3034.363144898324	2994.7959009870415	2354.0995945059803	2758.9498826305685	2568.4499225265645	3302.3052665141295	2846.7850376400593	2520.4909048504874	3037.630497479825	3081.2412726567895	2540.8091286012345	2418.8233301281716	2611.306033532346	2607.0248048354097	2542.088179312741	2522.6835798178117	3408.115526491595	2751.454495621312	2795.437663875883	2809.724443690526	2688.90257437539	2926.008551087585	2488.754369222501	3088.194879453231	2974.5904685941023	2728.183488475397	2848.4138151543652	2866.8495516212997	2697.9545708140577	2682.1387050406474
3034.363144898324	2994.7959009870415	2354.0995945059803	2758.9498826305685	2568.4499225265645	3302.3052665141295	2846.7850376400593	2520.4909048504874	3037.630497479825	3081.2412726567895	2540.8091286012345	2418.8233301281716	2611.306033532346	2607.0248048354097	2542.088179312741	2522.6835798178117	3408.115526491595	2751.454495621312	2795.437663875883	2809.724443690526	2688.90257437539	2926.008551087585	2488.754369222501	3088.194879453231	2974.5904685941023	2728.183488475397	2848.4138151543652	2866.8495516212997	2697.9545708140577	2682.1387050406474
3034.363144898324	2994.7959009870415	2354.0995945059803	2758.9498826305685	2559.1934019961145	3302.3052665141295	2846.7850376400593	2520.4909048504874	3037.630497479825	3081.2412726567895	2540.8091286012345	2418.8233301281716	2611.306033532346	2607.0248048354097	2542.088179312741	2522.6835798178117	3408.115526491595	2751.454495621312	2795.437663875883	2809.724443690526	2688.90257437539	2926.008551087585	2488.754369222501	3088.194879453231	2974.5904685941023	2728.183488475397	2848.4138151543652	2866.8495516212997	2697.9545708140577	2682.1387050406474
3034.363144898324	2994.7959009870415	2354.0995945059803	2758.9498826305685	2559.1934019961145	3302.3052665141295	2846.7850376400593	2520.4909048504874	3037.630497479825	3081.2412726567895	2540.8091286012345	2418.8233301281716	2611.306033532346	2607.0248048354097	2538.7444959022678	2522.6835798178117	3408.115526491595	2751.454495621312	2795.437663875883	2809.724443690526	2688.90257437539	2905.374145743707	2488.754369222501	3088.194879453231	2974.5904685941023	2728.183488475397	2848.4138151543652	2866.8495516212997	2697.9545708140577	2682.1387050406474
3034.363144898324	2994.7959009870415	2354.0995945059803	2758.9498826305685	2559.1934019961145	3302.3052665141295	2846.7850376400593	2520.4909048504874	3037.630497479825	3081.2412726567895	2540.8091286012345	2418.8233301281716	2611.306033532346	2607.0248048354097	2538.7444959022678	2522.6835798178117	3408.115526491595	2751.454495621312	2795.437663875883	2809.724443690526	2688.90257437539	2905.374145743707	2488.754369222501	3088.194879453231	2974.5904685941023	2728.183488475397	2848.4138151543652	2837.3003735043644	2697.9545708140577	2682.1387050406474
3034.363144898324	2994.7959009870415	2354.0995945059803	2758.9498826305685	2558.605242078941	3302.3052665141295	2846.7850376400593	2520.4909048504874	3037.630497479825	3081.2412726567895	2540.8091286012345	2418.8233301281716	2600.5413710598773	2607.0248048354097	2538.7444959022678	2522.6835798178117	3408.115526491595	2751.454495621312	2795.437663875883	2809.724443690526	2688.90257437539	2905.374145743707	2488.754369222501	3088.194879453231	2974.5904685941023	2728.183488475397	2846.5196880285753	2837.3003735043644	2697.9545708140577	2682.1387050406474
3034.363144898324	2994.7959009870415	2354.0995945059803	2758.9498826305685	2558.605242078941	3302.3052665141295	2841.1664195609706	2520.4909048504874	3013.3996934729403	3081.2412726567895	2540.8091286012345	2418.8233301281716	2600.5413710598773	2607.0248048354097	2538.7444959022678	2522.6835798178117	3408.115526491595	2751.454495621312	2795.437663875883	2809.724443690526	2688.90257437539	2905.374145743707	2488.754369222501	3088.194879453231	2974.5904685941023	2728.183488475397	2846.5196880285753	2837.3003735043644	2697.9545708140577	2682.1387050406474
3034.363144898324	2994.7959009870415	2354.0995945059803	2758.9498826305685	2558.605242078941	3302.3052665141295	2841.1664195609706	2520.4909048504874	3013.3996934729403	3081.2412726567895	2540.8091286012345	2418.8233301281716	2600.5413710598773	2607.0248048354097	2538.7444959022678	2522.6835798178117	3408.115526491595	2751.454495621312	2795.437663875883	2809.724443690526	2688.90257437539	2905.374145743707	2488.754369222501	3088.194879453231	2974.5904685941023	2728.183488475397	2846.5196880285753	2837.3003735043644	2697.9545708140577	2682.1387050406474
3034.363144898324	2964.6824525644765	2354.0995945059803	2758.9498826305685	2558.605242078941	3302.3052665141295	2841.1664195609706	2520.4909048504874	3013.3996934729403	3081.2412726567895	2540.8091286012345	2418.8233301281716	2600.5413710598773	2607.0248048354097	2538.7444959022678	2522.6835798178117	3408.115526491595	2751.454495621312	2795.437663875883	2778.219462962525	2688.90257437539	2905.374145743707	2488.754369222501	3088.194879453231	2974.5904685941023	2728.183488475397	2846.5196880285753	2837.3003735043644	2697.9545708140577	2682.1387050406474
3034.363144898324	2964.6824525644765	2354.0995945059803	2758.9498826305685	2558.605242078941	3302.3052665141295	2841.1664195609706	2520.4909048504874	3013.3996934729403	3081.2412726567895	2540.8091286012345	2418.8233301281716	2600.5413710598773	2607.0248048354097	2538.7444959022678	2522.6835798178117	3408.115526491595	2751.454495621312	2795.437663875883	2778.219462962525	2688.90257437539	2905.374145743707	2488.754369222501	3088.194879453231	2974.5904685941023	2728.183488475397	2846.5196880285753	2837.3003735043644	2697.9545708140577	2682.1387050406474
3034.363144898324	2964.6824525644765	2354.0995945059803	2758.9498826305685	2558.605242078941	3302.3052665141295	2841.1664195609706	2520.4909048504874	3013.3996934729403	3081.2412726567895	2540.8091286012345	2418.8233301281716	2600.5413710598773	2607.0248048354097	2538.7444959022678	2522.6835798178117	3408.115526491595	2751.454495621312	2795.437663875883	2778.219462962525	2688.90257437539	2905.374145743707	2488.754369222501	3088.194879453231	2974.5904685941023	2728.183488475397	2846.5196880285753	2837.3003735043644	2697.9545708140577	2682.1387050406474
3034.363144898324	2964.6824525644765	2354.0995945059803	2758.9498826305685	2558.605242078941	3302.3052665141295	2841.1664195609706	2520.4909048504874	3013.3996934729403	3081.2412726567895	2540.8091286012345	2418.8233301281716	2600.5413710598773	2607.0248048354097	2538.7444959022678	2517.7395652727373	3408.115526491595	2751.454495621312	2795.437663875883	2778.219462962525	2688.90257437539	2905.374145743707	2488.754369222501	3088.194879453231	2974.5904685941023	2728.183488475397	2846.5196880285753	2837.3003735043644	2697.9545708140577	2682.1387050406474
2986.9555894680143	2964.6824525644765	2354.0995945059803	2758.9498826305685	2558.605242078941	3302.3052665141295	2841.1664195609706	2520.4909048504874	3013.3996934729403	3081.2412726567895	2540.8091286012345	2418.8233301281716	2600.5413710598773	2607.0248048354097	2538.7444959022678	2517.7395652727373	3408.115526491595	2751.454495621312	2795.437663875883	2778.219462962525	2688.90257437539	2905.374145743707	2488.754369222501	3088.194879453231	2974.5904685941023	2728.183488475397	2846.5196880285753	2827.637309367824	2697.9545708140577	2682.1387050406474
2986.9555894680143	2964.6824525644765	2354.0995945059803	2758.9498826305685	2558.2682949525615	3302.3052665141295	2841.1664195609706	2520.4909048504874	3013.3996934729403	3081.2412726567895	2540.8091286012345	2418.8233301281716	2600.5413710598773	2607.0248048354097	2538.7444959022678	2517.7395652727373	3408.115526491595	2751.454495621312	2795.437663875883	2778.219462962525	2688.90257437539	2905.374145743707	2488.754369222501	3088.194879453231	2974.5904685941023	2728.183488475397	2846.5196880285753	2827.637309367824	2697.9545708140577	2682.1387050406474
2986.9555894680143	2964.6824525644765	2354.0995945059803	2758.9498826305685	2558.2682949525615	3302.3052665141295	2841.1664195609706	2520.4909048504874	3013.3996934729403	3081.2412726567895	2540.8091286012345	2418.8233301281716	2600.5413710598773	2607.0248048354097	2538.7444959022678	2517.7395652727373	3408.115526491595	2751.454495621312	2795.437663875883	2778.219462962525	2688.90257437539	2905.374145743707	2488.754369222501	3088.194879453231	2974.5904685941023	2728.183488475397	2846.5196880285753	2827.637309367824	2697.9545708140577	2682.1387050406474
2986.9555894680143	2964.6824525644765	2354.0995945059803	2758.9498826305685	2558.2682949525615	3296.555203646554	2841.1664195609706	2520.4909048504874	3013.3996934729403	3081.2412726567895	2540.8091286012345	2418.8233301281716	2600.5413710598773	2607.0248048354097	2538.7444959022678	2514.317441183094	3408.115526491595	2751.454495621312	2795.437663875883	2778.219462962525	2688.90257437539	2905.374145743707	2488.754369222501	3088.194879453231	2974.5904685941023	2728.183488475397	2846.5196880285753	2827.637309367824	2697.9545708140577	2682.1387050406474
2986.9555894680143	2964.6824525644765	2354.0995945059803	2758.9498826305685	2558.2682949525615	3296.555203646554	2841.1664195609706	2520.4909048504874	3013.3996934729403	3081.2412726567895	2540.8091286012345	2418.8233301281716	2600.5413710598773	2607.0248048354097	2538.7444959022678	2514.317441183094	3408.115526491595	2751.454495621312	2795.437663875883	2778.219462962525	2688.90257437539	2905.374145743707	2488.754369222501	3088.194879453231	2974.5904685941023	2728.183488475397	2846.5196880285753	2827.637309367824	2697.9545708140577	2682.1387050406474
2927.6152331969115	2964.6824525644765	2354.0995945059803	2758.9498826305685	2558.2682949525615	3296.555203646554	2841.1664195609706	2520.4909048504874	3013.3996934729403	3081.2412726567895	2540.8091286012345	2418.8233301281716	2600.5413710598773	2607.0248048354097	2538.7444959022678	2514.317441183094	3406.111329462784	2751.454495621312	2795.437663875883	2778.219462962525	2688.90257437539	2905.374145743707	2488.754369222501	3088.194879453231	2974.5904685941023	2728.183488475397	2846.5196880285753	2827.637309367824	2697.9545708140577	2682.1387050406474
2927.6152331969115	2964.6824525644765	2354.0995945059803	2758.9498826305685	2558.2682949525615	3296.555203646554	2841.1664195609706	2520.4909048504874	2998.857435339335	3081.2412726567895	2540.8091286012345	2418.8233301281716	2600.5413710598773	2607.0248048354097	2538.7444959022678	2514.317441183094	3406.111329462784	2751.454495621312	2795.437663875883	2778.219462962525	2688.90257437539	2905.374145743707	2488.754369222501	3088.194879453231	2974.5904685941023	2728.183488475397	2846.5196880285753	2827.637309367824	2697.9545708140577	2682.1387050406474
2927.6152331969115	2964.6824525644765	2354.0995945059803	2758.9498826305685	2558.2682949525615	3296.555203646554	2841.1664195609706	2520.4909048504874	2998.857435339335	3081.2412726567895	2540.8091286012345	2418.8233301281716	2600.5413710598773	2607.0248048354097	2538.7444959022678	2514.317441183094	3406.111329462784	2751.454495621312	2795.437663875883	2778.219462962525	2688.90257437539	2905.374145743707	2488.754369222501	3088.194879453231	2974.5904685941023	2728.183488475397	2846.5196880285753	2827.637309367824	2697.9545708140577	2682.1387050406474
2927.6152331969115	2925.04260259176	2354.0995945059803	2758.9498826305685	2558.2682949525615	3296.555203646554	2841.1664195609706	2520.4909048504874	2998.857435339335	3081.2412726567895	2540.8091286012345	2418.8233301281716	2600.5413710598773	2607.0248048354097	2538.7444959022678	2514.317441183094	3406.111329462784	2751.454495621312	2795.437663875883	2778.219462962525	2688.90257437539	2905.374145743707	2488.754369222501	3088.194879453231	2974.5904685941023	2728.183488475397	2846.5196880285753	2827.637309367824	2697.9545708140577	2682.1387050406474
2927.6152331969115	2925.04260259176	2354.0995945059803	2758.9498826305685	2558.2682949525615	3296.555203646554	2841.1664195609706	2520.4909048504874	2998.857435339335	3081.2412726567895	2540.8091286012345	2418.8233301281716	2600.5413710598773	2607.0248048354097	2538.7444959022678	2514.317441183094	3406.111329462784	2739.0277990733207	2795.437663875883	2778.219462962525	2688.90257437539	2905.374145743707	2488.754369222501	3088.194879453231	2974.5904685941023	2728.183488475397	2846.5196880285753	2827.637309367824	2697.9545708140577	2682.1387050406474
2927.6152331969115	2925.04260259176	2354.0995945059803	2745.63654669885	2558.2682949525615	3296.555203646554	2841.1664195609706	2520.4909048504874	2979.683046111598	3081.2412726567895	2540.8091286012345	2418.8233301281716	2600.5413710598773	2607.0248048354097	2538.7444959022678	2514.317441183094	3406.111329462784	2739.0277990733207	2795.437663875883	2778.219462962525	2688.90257437539	2905.374145743707	2488.754369222501	3088.194879453231	2974.5904685941023	2728.183488475397	2846.5196880285753	2827.637309367824	2697.9545708140577	2682.1387050406474
2927.6152331969115	2925.04260259176	2354.0995945059803	2745.63654669885	2558.2682949525615	3296.555203646554	2841.1664195609706	2490.3974252410526	2970.7249080420174	3081.2412726567895	2540.8091286012345	2418.8233301281716	2600.5413710598773	2607.0248048354097	2538.7444959022678	2514.317441183094	3406.111329462784	2739.0277990733207	2795.437663875883	2778.219462962525	2688.90257437539	2905.374145743707	2488.754369222501	3088.194879453231	2963.338341642476	2728.183488475397	2846.5196880285753	2827.637309367824	2697.9545708140577	2682.1387050406474
2927.6152331969115	2925.04260259176	2354.0995945059803	2745.63654669885	2558.2682949525615	3296.555203646554	2841.1664195609706	2490.3974252410526	2933.964738026112	3081.2412726567895	2540.8091286012345	2418.8233301281716	2600.5413710598773	2607.0248048354097	2538.7444959022678	2514.317441183094	3406.111329462784	2739.0277990733207	2795.437663875883	2778.219462962525	2688.90257437539	2905.374145743707	2488.754369222501	3088.194879453231	2950.8728318266435	2728.183488475397	2846.5196880285753	2827.637309367824	2697.9545708140577	2682.1387050406474
2927.6152331969115	2925.04260259176	2354.0995945059803	2745.63654669885	2558.2682949525615	3296.555203646554	2841.1664195609706	2490.3974252410526	2933.964738026112	3081.2412726567895	2540.8091286012345	2418.8233301281716	2600.5413710598773	2607.0248048354097	2538.7444959022678	2514.317441183094	3406.111329462784	2739.0277990733207	2795.437663875883	2778.219462962525	2688.90257437539	2905.374145743707	2488.754369222501	3088.194879453231	2950.8728318266435	2728.183488475397	2846.5196880285753	2827.637309367824	2697.9545708140577	2682.1387050406474
2927.6152331969115	2925.04260259176	2354.0995945059803	2745.63654669885	2558.2682949525615	3296.555203646554	2841.1664195609706	2490.3974252410526	2933.964738026112	3081.2412726567895	2540.8091286012345	2418.8233301281716	2600.5413710598773	2607.0248048354097	2538.7444959022678	2514.317441183094	3406.111329462784	2739.0277990733207	2795.437663875883	2778.219462962525	2688.90257437539	2905.374145743707	2488.754369222501	3088.194879453231	2950.8728318266435	2728.183488475397	2846.5196880285753	2827.637309367824	2697.9545708140577	2682.1387050406474
2927.6152331969115	2925.04260259176	2354.0995945059803	2745.63654669885	2558.2682949525615	3296.555203646554	2841.1664195609706	2490.3974252410526	2933.964738026112	3081.2412726567895	2540.8091286012345	2418.8233301281716	2600.5413710598773	2607.0248048354097	2538.7444959022678	2514.317441183094	3406.111329462784	2739.0277990733207	2795.437663875883	2778.219462962525	2688.90257437539	2905.374145743707	2488.754369222501	3088.194879453231	2950.8728318266435	2728.183488475397	2846.5196880285753	2827.637309367824	2697.9545708140577	2682.1387050406474
2927.6152331969115	2925.04260259176	2354.0995945059803	2745.63654669885	2558.2682949525615	3296.555203646554	2760.1955040773664	2490.3974252410526	2933.964738026112	3081.2412726567895	2540.8091286012345	2418.8233301281716	2600.5413710598773	2607.0248048354097	2538.7444959022678	2507.0077595386274	3406.111329462784	2739.0277990733207	2795.437663875883	2778.219462962525	2688.90257437539	2905.374145743707	2488.754369222501	3088.194879453231	2950.8728318266435	2728.183488475397	2846.5196880285753	2827.637309367824	2697.9545708140577	2682.1387050406474
2927.6152331969115	2925.04260259176	2354.0995945059803	2745.63654669885	2558.2682949525615	3296.555203646554	2760.1955040773664	2490.3974252410526	2933.964738026112	3081.2412726567895	2540.8091286012345	2418.8233301281716	2600.5413710598773	2607.0248048354097	2538.7444959022678	2507.0077595386274	3406.111329462784	2739.0277990733207	2795.437663875883	2778.219462962525	2688.90257437539	2905.374145743707	2488.754369222501	3088.194879453231	2950.8728318266435	2728.183488475397	2846.5196880285753	2827.637309367824	2697.9545708140577	2682.1387050406474
2927.6152331969115	2925.04260259176	2354.0995945059803	2745.63654669885	2558.2682949525615	3296.555203646554	2760.1955040773664	2490.3974252410526	2933.964738026112	3081.2412726567895	2540.8091286012345	2418.8233301281716	2600.5413710598773	2607.0248048354097	2538.7444959022678	2507.0077595386274	3406.111329462784	2739.0277990733207	2795.437663875883	2778.219462962525	2688.90257437539	2905.374145743707	2488.754369222501	3088.194879453231	2950.8728318266435	2728.183488475397	2846.5196880285753	2827.637309367824	2697.9545708140577	2682.1387050406474
2927.6152331969115	2925.04260259176	2354.0995945059803	2745.63654669885	2547.1283646086545	3296.555203646554	2756.509188464007	2490.3974252410526	2884.5457794108897	3081.2412726567895	2540.8091286012345	2418.8233301281716	2600.5413710598773	2607.0248048354097	2538.7444959022678	2507.0077595386274	3396.957433068053	2739.0277990733207	2795.437663875883	2778.219462962525	2688.90257437539	2905.374145743707	2488.754369222501	3088.194879453231	2950.8728318266435	2728.183488475397	2846.5196880285753	2827.637309367824	2697.9545708140577	2682.1387050406474
2927.6152331969115	2925.04260259176	2354.0995945059803	2745.63654669885	2547.1283646086545	3296.555203646554	2756.509188464007	2490.3974252410526	2884.5457794108897	3081.2412726567895	2540.8091286012345	2418.8233301281716	2600.5413710598773	2607.0248048354097	2538.7444959022678	2507.0077595386274	3396.957433068053	2739.0277990733207	2795.437663875883	2778.219462962525	2688.90257437539	2905.374145743707	2488.754369222501	3088.194879453231	2950.8728318266435	2728.183488475397	2846.5196880285753	2827.637309367824	2697.9545708140577	2682.1387050406474
2927.6152331969115	2925.04260259176	2354.0995945059803	2745.63654669885	2547.1283646086545	3296.555203646554	2756.509188464007	2490.3974252410526	2884.5457794108897	3081.2412726567895	2540.8091286012345	2418.8233301281716	2600.5413710598773	2607.0248048354097	2538.7444959022678	2507.0077595386274	3396.957433068053	2739.0277990733207	2795.437663875883	2778.219462962525	2688.90257437539	2905.374145743707	2488.754369222501	3088.194879453231	2950.8728318266435	2728.183488475397	2846.5196880285753	2827.637309367824	2697.9545708140577	2682.1387050406474
2927.6152331969115	2925.04260259176	2354.0995945059803	2745.63654669885	2547.1283646086545	3296.555203646554	2756.509188464007	2490.3974252410526	2884.5457794108897	3081.2412726567895	2540.8091286012345	2418.8233301281716	2600.5413710598773	2607.0248048354097	2538.7444959022678	2507.0077595386274	3396.957433068053	2739.0277990733207	2795.437663875883	2778.219462962525	2688.90257437539	2905.374145743707	2488.754369222501	3088.194879453231	2950.8728318266435	2728.183488475397	2846.5196880285753	2827.637309367824	2697.9545708140577	2682.1387050406474
2927.6152331969115	2925.04260259176	2354.0995945059803	2745.63654669885	2514.3467091272646	3296.555203646554	2756.509188464007	2490.3974252410526	2884.5457794108897	3081.2412726567895	2540.8091286012345	2418.8233301281716	2600.5413710598773	2607.0248048354097	2538.7444959022678	2507.0077595386274	3396.957433068053	2739.0277990733207	2795.437663875883	2778.219462962525	2688.90257437539	2898.631959841312	2488.754369222501	3088.194879453231	2950.8728318266435	2728.183488475397	2846.5196880285753	2827.637309367824	2697.9545708140577	2682.1387050406474
2927.6152331969115	2925.04260259176	2354.0995945059803	2745.63654669885	2514.3467091272646	3296.555203646554	2756.509188464007	2490.3974252410526	2884.5457794108897	3081.2412726567895	2540.8091286012345	2418.8233301281716	2600.5413710598773	2607.0248048354097	2538.7444959022678	2507.0077595386274	3396.957433068053	2739.0277990733207	2795.437663875883	2778.219462962525	2688.90257437539	2898.631959841312	2488.754369222501	3088.194879453231	2950.8728318266435	2728.183488475397	2846.5196880285753	2827.637309367824	2697.9545708140577	2682.1387050406474
2927.6152331969115	2925.04260259176	2354.0995945059803	2745.63654669885	2514.3467091272646	3296.555203646554	2756.509188464007	2490.3974252410526	2884.5457794108897	3081.2412726567895	2540.8091286012345	2418.8233301281716	2600.5413710598773	2607.0248048354097	2538.7444959022678	2507.0077595386274	3396.957433068053	2739.0277990733207	2795.437663875883	2778.219462962525	2671.3474546079497	2898.631959841312	2488.754369222501	3088.194879453231	2950.8728318266435	2728.183488475397	2846.5196880285753	2827.637309367824	2697.9545708140577	2682.1387050406474
2927.6152331969115	2925.04260259176	2354.0995945059803	2745.63654669885	2514.3467091272646	3296.555203646554	2756.509188464007	2490.3974252410526	2884.5457794108897	3081.2412726567895	2540.8091286012345	2418.8233301281716	2600.5413710598773	2607.0248048354097	2538.7444959022678	2507.0077595386274	3396.957433068053	2739.0277990733207	2795.437663875883	2778.219462962525	2671.3474546079497	2898.631959841312	2488.754369222501	3088.194879453231	2950.8728318266435	2728.183488475397	2837.334889050154	2827.637309367824	2697.9545708140577	2682.1387050406474
2927.6152331969115	2925.04260259176	2354.0995945059803	2745.63654669885	2514.3467091272646	3296.555203646554	2756.509188464007	2490.3974252410526	2884.5457794108897	3081.2412726567895	2540.8091286012345	2418.8233301281716	2600.5413710598773	2607.0248048354097	2538.7444959022678	2507.0077595386274	3396.957433068053	2739.0277990733207	2795.437663875883	2778.219462962525	2671.3474546079497	2898.631959841312	2488.754369222501	3088.194879453231	2950.8728318266435	2728.183488475397	2837.334889050154	2827.637309367824	2697.9545708140577	2682.1387050406474
2927.6152331969115	2925.04260259176	2354.0995945059803	2745.63654669885	2514.3467091272646	3263.768290485697	2756.509188464007	2490.3974252410526	2884.5457794108897	3081.2412726567895	2540.8091286012345	2418.8233301281716	2600.5413710598773	2607.0248048354097	2538.7444959022678	2507.0077595386274	3396.957433068053	2739.0277990733207	2795.437663875883	2778.219462962525	2671.3474546079497	2898.631959841312	2488.754369222501	3088.194879453231	2950.8728318266435	2728.183488475397	2837.334889050154	2827.637309367824	2697.9545708140577	2682.1387050406474
2927.6152331969115	2925.04260259176	2354.0995945059803	2745.63654669885	2514.3467091272646	3263.768290485697	2756.509188464007	2490.3974252410526	2884.5457794108897	3081.2412726567895	2540.8091286012345	2418.8233301281716	2600.5413710598773	2607.0248048354097	2538.7444959022678	2471.168897527623	3396.957433068053	2739.0277990733207	2795.437663875883	2778.219462962525	2671.3474546079497	2898.631959841312	2488.754369222501	3088.194879453231	2950.8728318266435	2728.183488475397	2837.334889050154	2827.637309367824	2697.9545708140577	2682.1387050406474
2927.6152331969115	2925.04260259176	2354.0995945059803	2745.63654669885	2514.3467091272646	3206.075583028858	2756.509188464007	2490.3974252410526	2884.5457794108897	3081.2412726567895	2540.8091286012345	2418.8233301281716	2600.5413710598773	2607.0248048354097	2538.7444959022678	2471.168897527623	3396.957433068053	2739.0277990733207	2795.437663875883	2778.219462962525	2671.3474546079497	2898.631959841312	2488.754369222501	3088.194879453231	2950.8728318266435	2728.183488475397	2837.334889050154	2827.637309367824	2697.9545708140577	2682.1387050406474
2927.6152331969115	2925.04260259176	2354.0995945059803	2745.63654669885	2514.3467091272646	3206.075583028858	2756.509188464007	2490.3974252410526	2884.5457794108897	3081.2412726567895	2540.8091286012345	2418.8233301281716	2600.5413710598773	2607.0248048354097	2538.7444959022678	2471.168897527623	3396.957433068053	2739.0277990733207	2795.437663875883	2778.219462962525	2671.3474546079497	2898.631959841312	2488.754369222501	3088.194879453231	2950.8728318266435	2728.183488475397	2837.334889050154	2827.637309367824	2682.4276952526857	2682.1387050406474
2927.6152331969115	2925.04260259176	2354.0995945059803	2745.63654669885	2514.3467091272646	3206.075583028858	2756.509188464007	2490.3974252410526	2884.5457794108897	3062.3494514293498	2540.8091286012345	2418.8233301281716	2600.5413710598773	2607.0248048354097	2538.7444959022678	2471.168897527623	3396.957433068053	2739.0277990733207	2795.437663875883	2730.5082939506383	2671.3474546079497	2885.385800595511	2488.754369222501	3088.194879453231	2950.8728318266435	2728.183488475397	2837.334889050154	2827.637309367824	2682.4276952526857	2682.1387050406474
2927.6152331969115	2925.04260259176	2354.0995945059803	2745.63654669885	2514.3467091272646	3206.075583028858	2755.849778184578	2490.3974252410526	2884.5457794108897	3062.3494514293498	2540.8091286012345	2418.8233301281716	2600.5413710598773	2607.0248048354097	2538.7444959022678	2471.168897527623	3396.957433068053	2739.0277990733207	2795.437663875883	2730.5082939506383	2671.3474546079497	2885.385800595511	2488.754369222501	3088.194879453231	2950.8728318266435	2728.183488475397	2837.334889050154	2827.637309367824	2682.4276952526857	2682.1387050406474
2927.6152331969115	2925.04260259176	2354.0995945059803	2745.63654669885	2514.3467091272646	3206.075583028858	2755.849778184578	2490.3974252410526	2884.5457794108897	3062.3494514293498	2540.8091286012345	2418.8233301281716	2600.5413710598773	2607.0248048354097	2538.7444959022678	2471.168897527623	3396.957433068053	2739.0277990733207	2795.437663875883	2730.5082939506383	2671.3474546079497	2885.385800595511	2488.754369222501	3088.194879453231	2950.8728318266435	2728.183488475397	2837.334889050154	2827.637309367824	2682.4276952526857	2682.1387050406474
2927.6152331969115	2925.04260259176	2354.0995945059803	2745.63654669885	2514.3467091272646	3206.075583028858	2755.849778184578	2490.3974252410526	2884.5457794108897	3062.3494514293498	2540.8091286012345	2418.8233301281716	2600.5413710598773	2607.0248048354097	2538.7444959022678	2471.168897527623	3396.957433068053	2739.0277990733207	2795.437663875883	2730.5082939506383	2664.2355360390425	2885.385800595511	2488.754369222501	3088.194879453231	2950.8728318266435	2728.183488475397	2837.334889050154	2827.637309367824	2682.4276952526857	2682.1387050406474
2927.6152331969115	2925.04260259176	2354.0995945059803	2745.63654669885	2514.3467091272646	3035.1314376710407	2755.849778184578	2490.3974252410526	2884.5457794108897	3062.3494514293498	2540.8091286012345	2418.8233301281716	2600.5413710598773	2607.0248048354097	2538.7444959022678	2471.168897527623	3396.957433068053	2739.0277990733207	2795.437663875883	2730.5082939506383	2664.2355360390425	2885.385800595511	2488.754369222501	3088.194879453231	2950.8728318266435	2728.183488475397	2837.334889050154	2827.637309367824	2682.4276952526857	2682.1387050406474
2927.6152331969115	2925.04260259176	2354.0995945059803	2745.63654669885	2514.3467091272646	3035.1314376710407	2683.2575075492373	2490.3974252410526	2884.5457794108897	3062.3494514293498	2540.8091286012345	2418.8233301281716	2600.5413710598773	2607.0248048354097	2538.7444959022678	2471.168897527623	3396.957433068053	2739.0277990733207	2795.437663875883	2730.5082939506383	2664.2355360390425	2885.385800595511	2488.754369222501	3088.194879453231	2950.8728318266435	2728.183488475397	2837.334889050154	2827.637309367824	2682.4276952526857	2682.1387050406474
2927.6152331969115	2925.04260259176	2334.5844874639433	2745.63654669885	2514.3467091272646	3035.1314376710407	2683.2575075492373	2490.3974252410526	2884.5457794108897	3062.3494514293498	2540.8091286012345	2418.8233301281716	2600.5413710598773	2607.0248048354097	2518.1584243199222	2471.168897527623	3396.957433068053	2739.0277990733207	2795.437663875883	2730.5082939506383	2664.2355360390425	2885.385800595511	2488.754369222501	3088.194879453231	2950.8728318266435	2728.183488475397	2837.334889050154	2827.637309367824	2682.4276952526857	2682.1387050406474
2914.949386148199	2925.04260259176	2334.5844874639433	2745.63654669885	2514.3467091272646	3035.1314376710407	2683.2575075492373	2469.600466880888	2881.374344083775	3062.3494514293498	2540.8091286012345	2418.8233301281716	2600.5413710598773	2607.0248048354097	2518.1584243199222	2471.168897527623	3396.957433068053	2739.0277990733207	2795.437663875883	2730.5082939506383	2664.2355360390425	2885.385800595511	2488.754369222501	3088.194879453231	2950.8728318266435	2728.183488475397	2837.334889050154	2827.637309367824	2682.4276952526857	2682.1387050406474
2914.949386148199	2925.04260259176	2334.5844874639433	2745.63654669885	2514.3467091272646	3035.1314376710407	2683.2575075492373	2469.600466880888	2881.374344083775	3062.3494514293498	2533.6954077664545	2418.8233301281716	2600.5413710598773	2607.0248048354097	2490.9023670743236	2471.168897527623	3396.957433068053	2739.0277990733207	2795.437663875883	2730.5082939506383	2664.2355360390425	2885.385800595511	2488.754369222501	3088.194879453231	2950.8728318266435	2728.183488475397	2837.334889050154	2827.637309367824	2682.4276952526857	2682.1387050406474
2914.949386148199	2925.04260259176	2334.5844874639433	2745.63654669885	2514.3467091272646	3035.1314376710407	2683.2575075492373	2469.600466880888	2881.374344083775	3062.3494514293498	2533.6954077664545	2418.8233301281716	2600.5413710598773	2607.0248048354097	2490.9023670743236	2471.168897527623	3396.957433068053	2711.7604898352874	2795.437663875883	2730.5082939506383	2600.0027860784303	2885.385800595511	2488.754369222501	3088.194879453231	2950.8728318266435	2728.183488475397	2837.334889050154	2827.637309367824	2682.4276952526857	2682.1387050406474
2914.949386148199	2917.1765862239636	2334.5844874639433	2745.63654669885	2514.3467091272646	3035.1314376710407	2683.2575075492373	2469.600466880888	2881.374344083775	3062.3494514293498	2533.6954077664545	2418.8233301281716	2600.5413710598773	2607.0248048354097	2490.9023670743236	2471.168897527623	3396.957433068053	2711.7604898352874	2795.437663875883	2730.5082939506383	2600.0027860784303	2885.385800595511	2488.754369222501	3088.194879453231	2950.8728318266435	2728.183488475397	2837.334889050154	2827.637309367824	2682.4276952526857	2682.1387050406474
2914.949386148199	2917.1765862239636	2334.5844874639433	2745.63654669885	2514.3467091272646	3035.1314376710407	2683.2575075492373	2469.600466880888	2881.374344083775	3062.3494514293498	2533.6954077664545	2418.8233301281716	2578.5416019788163	2607.0248048354097	2490.9023670743236	2471.168897527623	3396.957433068053	2711.7604898352874	2795.437663875883	2730.5082939506383	2550.2847349882186	2885.385800595511	2488.754369222501	3088.194879453231	2950.8728318266435	2728.183488475397	2837.334889050154	2827.637309367824	2682.4276952526857	2682.1387050406474
2914.949386148199	2917.1765862239636	2334.5844874639433	2745.63654669885	2514.3467091272646	3035.1314376710407	2683.2575075492373	2469.600466880888	2881.374344083775	3062.3494514293498	2533.6954077664545	2418.8233301281716	2578.5416019788163	2607.0248048354097	2490.9023670743236	2471.168897527623	3396.957433068053	2711.7604898352874	2795.437663875883	2730.5082939506383	2550.2847349882186	2885.385800595511	2488.754369222501	3088.194879453231	2950.8728318266435	2728.183488475397	2820.024469509299	2827.637309367824	2682.4276952526857	2682.1387050406474
2914.949386148199	2917.1765862239636	2334.5844874639433	2745.63654669885	2514.3467091272646	3035.1314376710407	2683.2575075492373	2469.600466880888	2881.374344083775	3062.3494514293498	2533.6954077664545	2418.8233301281716	2578.5416019788163	2607.0248048354097	2490.9023670743236	2471.168897527623	3396.957433068053	2711.7604898352874	2795.437663875883	2730.5082939506383	2550.2847349882186	2885.385800595511	2488.754369222501	3088.194879453231	2950.8728318266435	2728.183488475397	2820.024469509299	2827.637309367824	2682.4276952526857	2682.1387050406474
2914.949386148199	2917.1765862239636	2334.5844874639433	2745.63654669885	2514.3467091272646	3035.1314376710407	2683.2575075492373	2469.600466880888	2881.374344083775	3062.3494514293498	2533.6954077664545	2418.8233301281716	2578.5416019788163	2607.0248048354097	2490.9023670743236	2426.02497221283	3396.957433068053	2711.7604898352874	2795.437663875883	2730.5082939506383	2550.2847349882186	2883.3384383891757	2488.754369222501	3088.194879453231	2950.8728318266435	2728.183488475397	2820.024469509299	2827.637309367824	2682.4276952526857	2682.1387050406474
2914.949386148199	2917.1765862239636	2334.5844874639433	2745.63654669885	2514.3467091272646	3035.1314376710407	2683.2575075492373	2469.600466880888	2881.374344083775	3062.3494514293498	2533.6954077664545	2418.8233301281716	2578.5416019788163	2607.0248048354097	2490.9023670743236	2426.02497221283	3396.957433068053	2711.7604898352874	2795.437663875883	2730.5082939506383	2550.2847349882186	2883.3384383891757	2486.5796752891524	3088.194879453231	2950.8728318266435	2728.183488475397	2820.024469509299	2827.637309367824	2682.4276952526857	2682.1387050406474
2914.949386148199	2917.1765862239636	2334.5844874639433	2745.63654669885	2514.3467091272646	3035.1314376710407	2683.2575075492373	2469.600466880888	2881.374344083775	3062.3494514293498	2533.6954077664545	2418.8233301281716	2578.5416019788163	2607.0248048354097	2490.9023670743236	2426.02497221283	3396.957433068053	2711.7604898352874	2795.437663875883	2662.541927164574	2550.2847349882186	2883.3384383891757	2486.5796752891524	3088.194879453231	2950.8728318266435	2728.183488475397	2820.024469509299	2827.637309367824	2682.4276952526857	2682.1387050406474
2914.949386148199	2917.1765862239636	2334.5844874639433	2745.63654669885	2514.3467091272646	3035.1314376710407	2683.2575075492373	2469.600466880888	2881.374344083775	3062.3494514293498	2533.6954077664545	2418.8233301281716	2578.5416019788163	2607.0248048354097	2490.9023670743236	2417.6096716348793	3396.957433068053	2711.7604898352874	2795.437663875883	2662.541927164574	2550.2847349882186	2883.3384383891757	2486.5796752891524	3088.194879453231	2950.8728318266435	2728.183488475397	2820.024469509299	2827.637309367824	2682.4276952526857	2682.1387050406474
2914.949386148199	2917.1765862239636	2290.5876489183406	2745.63654669885	2514.3467091272646	3035.1314376710407	2683.2575075492373	2469.600466880888	2881.374344083775	3062.3494514293498	2533.6954077664545	2418.8233301281716	2578.5416019788163	2607.0248048354097	2490.9023670743236	2417.6096716348793	3396.957433068053	2711.7604898352874	2795.437663875883	2662.541927164574	2550.2847349882186	2883.3384383891757	2486.5796752891524	3088.194879453231	2950.8728318266435	2728.183488475397	2820.024469509299	2827.637309367824	2682.4276952526857	2682.1387050406474
2914.949386148199	2917.1765862239636	2290.5876489183406	2745.63654669885	2514.3467091272646	3035.1314376710407	2683.2575075492373	2469.600466880888	2881.374344083775	3062.3494514293498	2533.6954077664545	2418.8233301281716	2578.5416019788163	2607.0248048354097	2490.9023670743236	2417.6096716348793	3396.957433068053	2711.7604898352874	2795.437663875883	2662.541927164574	2550.2847349882186	2883.3384383891757	2486.5796752891524	3088.194879453231	2950.8728318266435	2728.183488475397	2820.024469509299	2827.637309367824	2682.4276952526857	2682.1387050406474
2914.949386148199	2917.1765862239636	2279.046736313688	2745.63654669885	2514.3467091272646	3035.1314376710407	2683.2575075492373	2469.600466880888	2881.374344083775	3062.3494514293498	2533.6954077664545	2418.8233301281716	2578.5416019788163	2607.0248048354097	2490.9023670743236	2417.6096716348793	3396.957433068053	2711.7604898352874	2782.8978372727997	2662.541927164574	2550.2847349882186	2883.3384383891757	2486.5796752891524	3088.194879453231	2950.8728318266435	2728.183488475397	2820.024469509299	2827.637309367824	2682.4276952526857	2682.1387050406474
2914.949386148199	2917.1765862239636	2279.046736313688	2745.63654669885	2514.3467091272646	3035.1314376710407	2683.2575075492373	2469.600466880888	2881.374344083775	3062.3494514293498	2533.6954077664545	2418.8233301281716	2578.5416019788163	2607.0248048354097	2490.9023670743236	2417.6096716348793	3396.957433068053	2711.7604898352874	2782.8978372727997	2662.541927164574	2550.2847349882186	2883.3384383891757	2486.5796752891524	3088.194879453231	2950.8728318266435	2728.183488475397	2820.024469509299	2827.637309367824	2682.4276952526857	2682.1387050406474
2914.949386148199	2917.1765862239636	2279.046736313688	2745.63654669885	2514.3467091272646	3035.1314376710407	2683.2575075492373	2469.600466880888	2881.374344083775	3062.3494514293498	2533.6954077664545	2418.8233301281716	2578.5416019788163	2607.0248048354097	2490.9023670743236	2417.6096716348793	3396.957433068053	2711.7604898352874	2782.8978372727997	2662.541927164574	2550.2847349882186	2883.3384383891757	2486.5796752891524	3088.194879453231	2950.8728318266435	2728.183488475397	2820.024469509299	2827.637309367824	2682.4276952526857	2682.1387050406474
2914.949386148199	2917.1765862239636	2279.046736313688	2745.63654669885	2514.3467091272646	3035.1314376710407	2683.2575075492373	2469.600466880888	2881.374344083775	3062.3494514293498	2533.6954077664545	2418.8233301281716	2578.5416019788163	2607.0248048354097	2490.9023670743236	2417.6096716348793	3396.957433068053	2711.7604898352874	2782.8978372727997	2662.541927164574	2550.2847349882186	2883.3384383891757	2486.5796752891524	3088.194879453231	2950.8728318266435	2728.183488475397	2816.665048108266	2827.637309367824	2682.4276952526857	2682.1387050406474
2914.949386148199	2917.1765862239636	2279.046736313688	2745.63654669885	2514.3467091272646	3035.1314376710407	2683.2575075492373	2469.600466880888	2881.374344083775	3062.3494514293498	2533.6954077664545	2418.8233301281716	2578.5416019788163	2607.0248048354097	2490.9023670743236	2417.6096716348793	3396.957433068053	2711.7604898352874	2782.8978372727997	2662.541927164574	2550.2847349882186	2883.3384383891757	2486.5796752891524	3088.194879453231	2931.55672263878	2728.183488475397	2816.665048108266	2738.69269574102	2682.4276952526857	2682.1387050406474
2914.949386148199	2917.1765862239636	2279.046736313688	2745.63654669885	2514.3467091272646	3035.1314376710407	2683.2575075492373	2469.600466880888	2881.374344083775	3062.3494514293498	2533.6954077664545	2418.8233301281716	2578.5416019788163	2607.0248048354097	2490.9023670743236	2417.6096716348793	3396.957433068053	2711.7604898352874	2782.8978372727997	2662.541927164574	2550.2847349882186	2883.3384383891757	2486.5796752891524	3088.194879453231	2931.55672263878	2728.183488475397	2816.665048108266	2738.69269574102	2682.4276952526857	2682.1387050406474
2914.949386148199	2917.1765862239636	2279.046736313688	2745.63654669885	2514.3467091272646	3035.1314376710407	2683.2575075492373	2469.600466880888	2881.374344083775	3062.3494514293498	2533.6954077664545	2418.8233301281716	2578.5416019788163	2607.0248048354097	2490.9023670743236	2417.6096716348793	3396.957433068053	2711.7604898352874	2782.8978372727997	2662.541927164574	2550.2847349882186	2883.3384383891757	2486.5796752891524	3088.194879453231	2931.55672263878	2728.183488475397	2816.665048108266	2710.5652136254735	2682.4276952526857	2682.1387050406474
2914.949386148199	2917.1765862239636	2279.046736313688	2745.63654669885	2514.3467091272646	3035.1314376710407	2683.2575075492373	2469.600466880888	2881.374344083775	3062.3494514293498	2533.6954077664545	2418.8233301281716	2575.795662117238	2607.0248048354097	2490.9023670743236	2417.6096716348793	3396.957433068053	2711.7604898352874	2782.8978372727997	2662.541927164574	2550.2847349882186	2883.3384383891757	2486.5796752891524	3088.194879453231	2931.55672263878	2703.7817202833735	2816.665048108266	2710.5652136254735	2682.4276952526857	2682.1387050406474
2914.949386148199	2917.1765862239636	2279.046736313688	2745.63654669885	2514.3467091272646	3035.1314376710407	2683.2575075492373	2469.600466880888	2881.374344083775	3062.3494514293498	2533.6954077664545	2418.8233301281716	2575.795662117238	2607.0248048354097	2490.9023670743236	2417.6096716348793	3396.957433068053	2667.382502095659	2782.8978372727997	2662.541927164574	2550.2847349882186	2883.3384383891757	2486.5796752891524	3088.194879453231	2931.55672263878	2703.7817202833735	2816.665048108266	2710.5652136254735	2682.4276952526857	2682.1387050406474
2914.949386148199	2917.1765862239636	2279.046736313688	2745.63654669885	2514.3467091272646	3035.1314376710407	2683.2575075492373	2469.600466880888	2881.374344083775	3062.3494514293498	2533.6954077664545	2418.8233301281716	2575.795662117238	2607.0248048354097	2490.9023670743236	2417.6096716348793	3396.957433068053	2667.382502095659	2782.8978372727997	2662.541927164574	2550.2847349882186	2883.3384383891757	2486.5796752891524	3088.194879453231	2931.55672263878	2703.7817202833735	2816.665048108266	2710.5652136254735	2682.4276952526857	2682.1387050406474
2914.949386148199	2917.1765862239636	2279.046736313688	2745.63654669885	2514.3467091272646	3035.1314376710407	2683.2575075492373	2469.600466880888	2881.374344083775	3062.3494514293498	2533.6954077664545	2418.8233301281716	2575.795662117238	2607.0248048354097	2490.9023670743236	2417.6096716348793	3396.957433068053	2667.382502095659	2782.8978372727997	2662.541927164574	2550.2847349882186	2883.3384383891757	2486.5796752891524	3088.194879453231	2931.55672263878	2703.7817202833735	2816.665048108266	2710.5652136254735	2682.4276952526857	2660.7704311019916
2914.949386148199	2917.1765862239636	2279.046736313688	2745.63654669885	2514.3467091272646	3035.1314376710407	2683.2575075492373	2469.600466880888	2881.374344083775	3062.3494514293498	2533.6954077664545	2412.0856188924704	2575.795662117238	2607.0248048354097	2475.607151062562	2417.6096716348793	3396.957433068053	2649.940226447993	2782.8978372727997	2662.541927164574	2550.2847349882186	2883.3384383891757	2486.5796752891524	3088.194879453231	2931.55672263878	2703.7817202833735	2816.665048108266	2710.5652136254735	2682.4276952526857	2660.7704311019916
2914.949386148199	2917.1765862239636	2279.046736313688	2745.63654669885	2514.3467091272646	3035.1314376710407	2683.2575075492373	2469.600466880888	2881.374344083775	3062.3494514293498	2533.6954077664545	2412.0856188924704	2575.795662117238	2607.0248048354097	2475.607151062562	2417.6096716348793	3396.957433068053	2649.940226447993	2782.8978372727997	2662.541927164574	2550.2847349882186	2883.3384383891757	2486.5796752891524	3088.194879453231	2931.55672263878	2703.7817202833735	2816.665048108266	2710.5652136254735	2682.4276952526857	2660.7704311019916
2914.949386148199	2917.1765862239636	2279.046736313688	2745.63654669885	2514.3467091272646	3035.1314376710407	2683.2575075492373	2469.600466880888	2830.623773389212	3062.3494514293498	2533.6954077664545	2412.0856188924704	2575.795662117238	2607.0248048354097	2475.607151062562	2417.6096716348793	3396.957433068053	2649.940226447993	2782.8978372727997	2662.541927164574	2550.2847349882186	2883.3384383891757	2486.5796752891524	3088.194879453231	2931.55672263878	2703.7817202833735	2802.28658009069	2710.5652136254735	2682.4276952526857	2660.7704311019916
2914.949386148199	2917.1765862239636	2279.046736313688	2745.63654669885	2514.3467091272646	3035.1314376710407	2683.2575075492373	2469.600466880888	2830.623773389212	3062.3494514293498	2533.6954077664545	2412.0856188924704	2575.795662117238	2607.0248048354097	2475.607151062562	2417.6096716348793	3396.957433068053	2649.940226447993	2782.8978372727997	2662.541927164574	2550.2847349882186	2883.3384383891757	2486.5796752891524	3088.194879453231	2931.55672263878	2703.7817202833735	2802.28658009069	2710.5652136254735	2682.4276952526857	2660.7704311019916
2914.949386148199	2917.1765862239636	2279.046736313688	2745.63654669885	2514.3467091272646	3035.1314376710407	2683.2575075492373	2469.600466880888	2830.623773389212	3062.3494514293498	2533.6954077664545	2412.0856188924704	2575.795662117238	2607.0248048354097	2475.607151062562	2417.6096716348793	3396.957433068053	2649.940226447993	2782.8978372727997	2662.541927164574	2550.2847349882186	2883.3384383891757	2486.5796752891524	3088.194879453231	2931.55672263878	2703.7817202833735	2802.28658009069	2710.5652136254735	2682.4276952526857	2660.7704311019916
2914.949386148199	2917.1765862239636	2279.046736313688	2745.63654669885	2514.3467091272646	3035.1314376710407	2683.2575075492373	2469.600466880888	2830.623773389212	3062.3494514293498	2533.6954077664545	2412.0856188924704	2575.795662117238	2607.0248048354097	2475.607151062562	2417.6096716348793	3396.957433068053	2649.940226447993	2782.8978372727997	2662.541927164574	2550.2847349882186	2883.3384383891757	2486.5796752891524	3088.194879453231	2931.55672263878	2703.7817202833735	2802.28658009069	2710.5652136254735	2682.4276952526857	2660.7704311019916
2914.949386148199	2917.1765862239636	2279.046736313688	2745.63654669885	2514.3467091272646	3035.1314376710407	2683.2575075492373	2469.600466880888	2830.623773389212	3062.3494514293498	2533.6954077664545	2412.0856188924704	2575.795662117238	2607.0248048354097	2475.607151062562	2417.6096716348793	3396.957433068053	2649.940226447993	2782.8978372727997	2662.541927164574	2550.2847349882186	2883.3384383891757	2486.5796752891524	3088.194879453231	2931.55672263878	2703.7817202833735	2802.28658009069	2710.5652136254735	2608.017954839427	2660.7704311019916
2914.949386148199	2917.1765862239636	2279.046736313688	2745.63654669885	2514.3467091272646	3035.1314376710407	2683.2575075492373	2469.600466880888	2830.623773389212	3062.3494514293498	2521.583426134469	2412.0856188924704	2575.795662117238	2607.0248048354097	2475.607151062562	2417.6096716348793	3396.957433068053	2649.940226447993	2782.8978372727997	2662.541927164574	2550.2847349882186	2883.3384383891757	2486.5796752891524	3088.194879453231	2931.55672263878	2703.7817202833735	2802.28658009069	2710.5652136254735	2608.017954839427	2660.7704311019916
2914.949386148199	2917.1765862239636	2279.046736313688	2745.63654669885	2514.3467091272646	3003.5321131000383	2683.2575075492373	2469.600466880888	2830.623773389212	3062.3494514293498	2521.583426134469	2412.0856188924704	2575.795662117238	2607.0248048354097	2475.607151062562	2417.6096716348793	3396.957433068053	2649.940226447993	2782.8978372727997	2662.541927164574	2550.2847349882186	2883.3384383891757	2486.5796752891524	3088.194879453231	2931.55672263878	2703.7817202833735	2802.28658009069	2710.5652136254735	2608.017954839427	2660.7704311019916
