# Supplementary material for: An improved FOX optimization algorithm using adaptive exploration and exploitation for global optimization
Source: PLoS One. 2025 Sep 18;20(9):e0331965. doi: 10.1371/journal.pone.0331965 (PMC12445531; doi:10.1371/journal.pone.0331965)
Supplement: S2 File — This compressed file contains all the results of the conducted experiments. Each main directory within the archive includes three subdirectories: Analysis, best_fit, and convergence. The best_fit and convergence folders contain the raw experimental data obtained from 30 independent runs. The Analysis folder includes tables and figures derived from these raw results. These files can be used to reproduce and further analyze the results presented in the manuscript. (ZIP) [file pone.0331965.s002.zip › cec2017/convergence/NRO/C17F28.csv]

trial_1	trial_2	trial_3	trial_4	trial_5	trial_6	trial_7	trial_8	trial_9	trial_10	trial_11	trial_12	trial_13	trial_14	trial_15	trial_16	trial_17	trial_18	trial_19	trial_20	trial_21	trial_22	trial_23	trial_24	trial_25	trial_26	trial_27	trial_28	trial_29	trial_30
370669748512049.56	2980162923118.8467	199105366804.985	56667148492008.516	62397854597183.2	39564318620876.44	107760727582784.05	2545164860208481.5	1523272093943.7651	560133212641123.2	32682913406415.996	29436485171210.57	175696358739256.75	717721634284778.5	1058964507409947.9	48075437410047.2	48800839730476.56	475926504889072.06	618624907944742.9	323306585882570.1	395113056882040.75	11341262687968.266	993352694481.0632	966043597783.556	47961379461526.516	1847615989527.9775	277668905718182.3	1400594485004002.8	43345399873492.54	226288205749865.84
672951038305.4508	2980162923118.8467	199105366804.985	56667148492008.516	2015276540939.239	39564318620876.44	17034106705367.771	4864704503167.429	1523272093943.7651	44460704713311.59	32682913406415.996	29436485171210.57	16668415473181.98	41618035234068.22	96053142236849.14	10187968227665.354	48800839730476.56	6457736144558.906	33626430629849.816	22267829611604.676	13113645441113.117	6783753420250.847	993352694481.0632	520083611021.59766	19442762288009.04	1847615989527.9775	263217383966815.25	334964321975765.5	15262690787729.139	682487213179.7252
672951038305.4508	762829437715.049	199105366804.985	5866462040262.3125	2015276540939.239	5425927072458.556	17034106705367.771	2646635350260.5464	382143972014.04266	13997524219599.367	12759345108707.867	315749545460.49335	16668415473181.98	23591979528216.758	13177275641638.188	8149204357535.964	48800839730476.56	6457736144558.906	33626430629849.816	7260042159444.07	13113645441113.117	6783753420250.847	993352694481.0632	520083611021.59766	15193264576778.26	1847615989527.9775	68237711745545.44	84367568874268.81	4078031025713.0903	682487213179.7252
672951038305.4508	762829437715.049	199105366804.985	3287599367235.9067	380425164962.83966	5425927072458.556	17034106705367.771	2646635350260.5464	382143972014.04266	5704148496722.979	12759345108707.867	315749545460.49335	8339367568373.656	10041189339105.277	915170667781.6995	8149204357535.964	44030537545969.61	658243165881.2161	33626430629849.816	7260042159444.07	7681125609542.952	3040343824725.308	993352694481.0632	520083611021.59766	2239934232517.273	1847615989527.9775	2694984729167.876	5197363224143.991	3398706525076.9194	682487213179.7252
672951038305.4508	422415947548.5936	199105366804.985	2515361762567.1245	380425164962.83966	4620878175669.569	2303693212592.7603	2646635350260.5464	382143972014.04266	956012437427.9757	12390538137306.66	315749545460.49335	207139847760.76218	3560349269478.595	707631387893.7582	8149204357535.964	8546396057903.673	658243165881.2161	31123936983386.113	6282463753497.003	139319853350.9073	370104200435.11005	993352694481.0632	520083611021.59766	2239934232517.273	1847615989527.9775	2694984729167.876	5197363224143.991	2747228287793.6978	682487213179.7252
672951038305.4508	422415947548.5936	163957242668.69025	2184919988177.1099	82697927483.1812	2750890396889.798	2303693212592.7603	528884298880.0724	382143972014.04266	956012437427.9757	822867085004.0458	315749545460.49335	207139847760.76218	3560349269478.595	630421516581.4667	8149204357535.964	8546396057903.673	658243165881.2161	8188637112256.02	6282463753497.003	139319853350.9073	370104200435.11005	765911760035.653	425611694129.9471	2076470207796.5093	1847615989527.9775	2694984729167.876	5197363224143.991	20608623431.826134	47269208075.48865
672951038305.4508	422415947548.5936	84554839749.01425	246960084409.31555	82697927483.1812	592838046724.482	2303693212592.7603	528884298880.0724	365423277192.8739	588544499895.1367	822867085004.0458	51990283063.26467	128368767539.55664	3560349269478.595	210750579025.7583	6023536191793.468	2537194491537.704	658243165881.2161	8188637112256.02	1486193054468.6404	28981351257.831867	175574384334.29337	765911760035.653	298735288674.48724	1058056617649.7773	156367014308.61633	2694984729167.876	5197363224143.991	20608623431.826134	47269208075.48865
672951038305.4508	345239571630.65594	84554839749.01425	246960084409.31555	82697927483.1812	61197776393.00439	1305017424951.899	477239954105.79205	365423277192.8739	120878864046.24419	822867085004.0458	51990283063.26467	65365384690.167885	3560349269478.595	210750579025.7583	5644332344166.378	2537194491537.704	305359489271.5645	580759994981.0707	1013323707901.5131	28981351257.831867	82697864051.98166	584652206114.4331	30104539786.768684	1058056617649.7773	156367014308.61633	68125802566.068	858954490989.0717	20608623431.826134	47269208075.48865
672951038305.4508	345239571630.65594	84554839749.01425	50576977555.79459	82697927483.1812	61197776393.00439	828242807641.5658	477239954105.79205	365423277192.8739	76851461234.82454	822867085004.0458	49241767491.088135	61752826614.68243	1228991128445.4226	210750579025.7583	64481626403.26326	2111057835701.035	67402300188.014175	52698816162.11775	655535672994.6427	28981351257.831867	82697864051.98166	51127294191.8987	30104539786.768684	1058056617649.7773	66278740105.76114	68125802566.068	413403387377.43634	20608623431.826134	47269208075.48865
672951038305.4508	94235095836.81126	54756610060.92407	50576977555.79459	39984641832.98468	61197776393.00439	239211036323.0679	477239954105.79205	365423277192.8739	76851461234.82454	127368623086.60872	49241767491.088135	61752826614.68243	128983030089.78815	96455843337.254	64481626403.26326	2111057835701.035	67402300188.014175	52698816162.11775	50095490046.8131	28981351257.831867	2093683208.8940587	51127294191.8987	13793695965.328012	1058056617649.7773	18171346099.506863	59798914239.13942	106140655180.03743	20608623431.826134	38552398353.65889
136793093499.13385	94235095836.81126	54756610060.92407	34082938314.632942	39984641832.98468	61197776393.00439	43806046188.251884	477239954105.79205	365423277192.8739	76851461234.82454	127368623086.60872	49241767491.088135	11525802069.357594	128983030089.78815	17255405156.360973	64481626403.26326	219089711515.17673	67402300188.014175	52698816162.11775	50095490046.8131	28981351257.831867	2093683208.8940587	51127294191.8987	10408590585.697157	564000175428.3312	6041784391.916966	59798914239.13942	22410031410.049335	20608623431.826134	38552398353.65889
136793093499.13385	6912290363.147448	36344523240.44872	34082938314.632942	39984641832.98468	61197776393.00439	43806046188.251884	271130496589.4314	365423277192.8739	26593454517.663742	63164301597.024185	43525676825.16891	11525802069.357594	128983030089.78815	17255405156.360973	64481626403.26326	219089711515.17673	67402300188.014175	52698816162.11775	50095490046.8131	28981351257.831867	2093683208.8940587	51127294191.8987	10408590585.697157	134371250100.46066	6041784391.916966	59798914239.13942	22410031410.049335	20608623431.826134	38552398353.65889
25343527565.312813	6912290363.147448	28823080164.79765	9689722529.780369	39984641832.98468	61197776393.00439	15794996886.932474	210631190629.15512	316152308412.599	10992109362.046661	8389160080.928713	43525676825.16891	2821628261.370771	128983030089.78815	15094320861.73283	64481626403.26326	72387211265.52332	67402300188.014175	52698816162.11775	50095490046.8131	28981351257.831867	2093683208.8940587	51127294191.8987	10408590585.697157	134371250100.46066	6041784391.916966	59798914239.13942	22410031410.049335	20608623431.826134	28776338850.119984
25343527565.312813	4021242298.4146028	28823080164.79765	9689722529.780369	39984641832.98468	20144544302.90376	15794996886.932474	210631190629.15512	63841024555.31458	10992109362.046661	8389160080.928713	43525676825.16891	2821628261.370771	66463275764.12878	15094320861.73283	64481626403.26326	8067594200.88509	39373453150.62286	35565326325.995926	50095490046.8131	28981351257.831867	2093683208.8940587	51127294191.8987	10408590585.697157	134371250100.46066	6041784391.916966	29953420151.254425	22410031410.049335	20608623431.826134	24835285751.569164
25343527565.312813	4021242298.4146028	28823080164.79765	9689722529.780369	17088810793.034578	12193076898.93718	15794996886.932474	29973784281.065247	63841024555.31458	10992109362.046661	8389160080.928713	43525676825.16891	2821628261.370771	22342725847.548355	15094320861.73283	58378909298.800545	8067594200.88509	39373453150.62286	35565326325.995926	50095490046.8131	28981351257.831867	2093683208.8940587	51127294191.8987	6759018364.468661	113365943593.91798	6041784391.916966	29953420151.254425	22410031410.049335	20608623431.826134	24835285751.569164
25343527565.312813	3668848034.5443044	28823080164.79765	9689722529.780369	17088810793.034578	4399872082.016742	15794996886.932474	29973784281.065247	63841024555.31458	10992109362.046661	8389160080.928713	27305080280.426254	2821628261.370771	22342725847.548355	15094320861.73283	30153258923.585983	8067594200.88509	31207550310.064423	35565326325.995926	30983147068.63623	28981351257.831867	2093683208.8940587	51127294191.8987	6759018364.468661	113365943593.91798	6041784391.916966	29953420151.254425	22410031410.049335	20608623431.826134	4720284801.637678
15228011680.397394	3668848034.5443044	28823080164.79765	9689722529.780369	17088810793.034578	4399872082.016742	15794996886.932474	29973784281.065247	47517739587.94011	10992109362.046661	7472931857.012094	20825874848.233086	2821628261.370771	21949128805.972553	15094320861.73283	30153258923.585983	8067594200.88509	29662721103.434097	35565326325.995926	30983147068.63623	21016186617.987686	2093683208.8940587	51127294191.8987	6759018364.468661	27377047654.56291	4903925459.239078	29953420151.254425	22410031410.049335	16742227059.677656	4720284801.637678
15228011680.397394	3668848034.5443044	10720599676.257536	9689722529.780369	17088810793.034578	4399872082.016742	15794996886.932474	29973784281.065247	47517739587.94011	10992109362.046661	7472931857.012094	20825874848.233086	2821628261.370771	21949128805.972553	15094320861.73283	30153258923.585983	8067594200.88509	29662721103.434097	35565326325.995926	26745763987.65277	15214845353.783773	1976423574.754071	32943656611.184532	6759018364.468661	27377047654.56291	4903925459.239078	29953420151.254425	22410031410.049335	16742227059.677656	4720284801.637678
15228011680.397394	3668848034.5443044	10720599676.257536	9689722529.780369	17088810793.034578	4399872082.016742	4429263805.48002	29973784281.065247	16941481344.302666	10992109362.046661	7472931857.012094	20825874848.233086	2821628261.370771	21949128805.972553	15094320861.73283	30153258923.585983	1996804262.4925938	29662721103.434097	35565326325.995926	26745763987.65277	15214845353.783773	1976423574.754071	32943656611.184532	6759018364.468661	27377047654.56291	3718133955.814852	13042294602.04817	22410031410.049335	12168724153.79347	4720284801.637678
5172597905.269919	2838497333.3777304	10720599676.257536	9689722529.780369	12461232957.812098	4399872082.016742	4429263805.48002	29973784281.065247	15858216954.166445	10992109362.046661	7472931857.012094	20825874848.233086	2821628261.370771	21949128805.972553	15094320861.73283	30153258923.585983	1996804262.4925938	29662721103.434097	35565326325.995926	21132678363.999718	6478677207.63946	1976423574.754071	32943656611.184532	6759018364.468661	27377047654.56291	3718133955.814852	13042294602.04817	22410031410.049335	12168724153.79347	4720284801.637678
5172597905.269919	2838497333.3777304	10720599676.257536	4837982108.945064	8671599918.016594	4399872082.016742	4429263805.48002	29973784281.065247	15858216954.166445	10992109362.046661	7472931857.012094	20825874848.233086	2821628261.370771	21949128805.972553	9300207142.617374	30153258923.585983	1996804262.4925938	14580619082.600733	35176379837.303665	21132678363.999718	6478677207.63946	1976423574.754071	32943656611.184532	6759018364.468661	27377047654.56291	2781156842.621097	13042294602.04817	22410031410.049335	6202409737.689437	3318644457.2460213
5006790326.963942	2838497333.3777304	10720599676.257536	1146778565.8684828	8671599918.016594	4399872082.016742	4429263805.48002	22330015718.420506	15858216954.166445	10992109362.046661	5151698325.289936	16073355100.816109	2821628261.370771	21949128805.972553	9300207142.617374	28296974290.02807	1996804262.4925938	6515805231.442115	25354691111.74417	9358315610.770021	6478677207.63946	1976423574.754071	11596827892.664808	6759018364.468661	24042302640.31352	2781156842.621097	13042294602.04817	22410031410.049335	6202409737.689437	3318644457.2460213
5006790326.963942	2838497333.3777304	10720599676.257536	1146778565.8684828	4519267604.060634	4399872082.016742	4429263805.48002	22330015718.420506	13623154018.530216	10992109362.046661	4839937846.636207	6491625157.170385	2821628261.370771	21949128805.972553	9300207142.617374	15317305140.65679	1996804262.4925938	6009593277.0716	25354691111.74417	9358315610.770021	6478677207.63946	1976423574.754071	11596827892.664808	5687693230.589837	24042302640.31352	2152674726.2119765	13042294602.04817	6408743354.966856	6202409737.689437	3318644457.2460213
5006790326.963942	2838497333.3777304	10720599676.257536	1146778565.8684828	4519267604.060634	4399872082.016742	3097560123.979809	14671534546.28119	13623154018.530216	10992109362.046661	3388709297.06148	6491625157.170385	2821628261.370771	21949128805.972553	9300207142.617374	15317305140.65679	1996804262.4925938	6009593277.0716	14021216429.500608	7177833336.462644	6478677207.63946	1917539031.7726467	11596827892.664808	3978766733.636592	24042302640.31352	881630665.5502537	10948702365.298113	6408743354.966856	6202409737.689437	2899343765.299707
5006790326.963942	2838497333.3777304	10720599676.257536	1146778565.8684828	4519267604.060634	4399872082.016742	2227455377.163717	14671534546.28119	13623154018.530216	10944158130.16603	3388709297.06148	6491625157.170385	2821628261.370771	21949128805.972553	9300207142.617374	15079483364.71511	1996804262.4925938	6009593277.0716	12787022463.778374	7177833336.462644	6478677207.63946	1917539031.7726467	11596827892.664808	1511487462.519536	12425722505.689548	881630665.5502537	10483196928.881445	6408743354.966856	6202409737.689437	1916883745.2782717
5006790326.963942	2838497333.3777304	10720599676.257536	1146778565.8684828	4519267604.060634	4399872082.016742	2227455377.163717	14671534546.28119	13623154018.530216	10298822112.88297	3118149325.2243752	5322894008.571508	2821628261.370771	21949128805.972553	8261104313.947155	14748887815.51233	1996804262.4925938	6009593277.0716	12787022463.778374	7177833336.462644	6478677207.63946	1917539031.7726467	11596827892.664808	1511487462.519536	4571326276.197708	881630665.5502537	7133580525.619121	6408743354.966856	5521869993.289278	1615310095.6030467
5006790326.963942	2838497333.3777304	2713208978.6961727	1146778565.8684828	4519267604.060634	3217610447.870246	2227455377.163717	6395142831.397581	8478310945.6490135	10298822112.88297	2158817433.8557935	5322894008.571508	2821628261.370771	17804115686.145153	5398456461.666686	8680417510.80805	1996804262.4925938	6009593277.0716	4285290268.6825457	7177833336.462644	6478677207.63946	1917539031.7726467	11596827892.664808	1511487462.519536	4571326276.197708	881630665.5502537	7133580525.619121	6408743354.966856	2772119898.8363943	1217136960.650452
5006790326.963942	2364083654.0177836	2713208978.6961727	1146778565.8684828	3721942757.721273	3166991030.4300776	2227455377.163717	6395142831.397581	8478310945.6490135	10298822112.88297	2158817433.8557935	5322894008.571508	2821628261.370771	17804115686.145153	3969723846.0479975	8680417510.80805	1996804262.4925938	6009593277.0716	4285290268.6825457	7177833336.462644	6478677207.63946	1917539031.7726467	11596827892.664808	1511487462.519536	3269155766.5270495	881630665.5502537	7133580525.619121	6245432268.785256	2772119898.8363943	1217136960.650452
5006790326.963942	2346975627.8255234	2713208978.6961727	1146778565.8684828	3721942757.721273	3166991030.4300776	2227455377.163717	3337999172.2201543	8478310945.6490135	10298822112.88297	2158817433.8557935	2579755873.3857274	2821628261.370771	16966727470.663404	3969723846.0479975	8680417510.80805	1996804262.4925938	6009593277.0716	3501449740.492278	2138468369.6769166	5817442020.828163	1917539031.7726467	11596827892.664808	1511487462.519536	3269155766.5270495	881630665.5502537	7133580525.619121	6245432268.785256	2728789770.9831386	1217136960.650452
5006790326.963942	2346975627.8255234	2713208978.6961727	1146778565.8684828	3721942757.721273	3166991030.4300776	2227455377.163717	3337999172.2201543	8478310945.6490135	10298822112.88297	1773470251.6933734	2579755873.3857274	2821628261.370771	11787081983.120539	3969723846.0479975	5367193972.028599	1996804262.4925938	6009593277.0716	3501449740.492278	2138468369.6769166	5817442020.828163	1917539031.7726467	11596827892.664808	1511487462.519536	3269155766.5270495	881630665.5502537	7133580525.619121	6245432268.785256	2728789770.9831386	1217136960.650452
4864601348.249037	2346975627.8255234	2713208978.6961727	1146778565.8684828	3721942757.721273	3166991030.4300776	2227455377.163717	3337999172.2201543	8478310945.6490135	10227663970.699001	1773470251.6933734	2579755873.3857274	2350001508.893911	11787081983.120539	3969723846.0479975	5367193972.028599	1996804262.4925938	6009593277.0716	3501449740.492278	2138468369.6769166	3416791769.458481	1917539031.7726467	11596827892.664808	1511487462.519536	3269155766.5270495	881630665.5502537	2527135647.3747406	6245432268.785256	2728789770.9831386	1217136960.650452
4674645344.511272	1045787919.8420877	2713208978.6961727	996054596.8918035	3721942757.721273	3166991030.4300776	2227455377.163717	3337999172.2201543	8478310945.6490135	6438203786.164991	1773470251.6933734	2579755873.3857274	2350001508.893911	4146149390.4638114	3969723846.0479975	5367193972.028599	1996804262.4925938	6009593277.0716	2933780831.3735895	2138468369.6769166	3416791769.458481	1428568748.6826828	5056180073.582066	1511487462.519536	2576169730.511498	881630665.5502537	2527135647.3747406	6245432268.785256	2728789770.9831386	1217136960.650452
4107342905.282443	1045787919.8420877	2713208978.6961727	742122669.8104649	3635633017.479204	3166991030.4300776	2227455377.163717	3337999172.2201543	7495196871.656262	6438203786.164991	1773470251.6933734	2187982663.850696	2350001508.893911	4146149390.4638114	3969723846.0479975	5367193972.028599	1996804262.4925938	6009593277.0716	2933780831.3735895	2138468369.6769166	3416791769.458481	1428568748.6826828	5056180073.582066	1511487462.519536	2576169730.511498	758434944.6165439	2527135647.3747406	6245432268.785256	2728789770.9831386	1217136960.650452
3570192743.6470776	1045787919.8420877	2713208978.6961727	742122669.8104649	3635633017.479204	3166991030.4300776	2227455377.163717	3337999172.2201543	7495196871.656262	6438203786.164991	1773470251.6933734	2064656430.0331235	2350001508.893911	3480287810.590554	3969723846.0479975	5367193972.028599	1869281230.0148766	6009593277.0716	2933780831.3735895	2138468369.6769166	3416791769.458481	1428568748.6826828	5056180073.582066	1511487462.519536	2576169730.511498	758434944.6165439	2527135647.3747406	6245432268.785256	2430007552.913675	1217136960.650452
3481319776.7486534	1045787919.8420877	2713208978.6961727	742122669.8104649	3635633017.479204	3166991030.4300776	2227455377.163717	3337999172.2201543	7495196871.656262	6438203786.164991	1773470251.6933734	2064656430.0331235	2350001508.893911	3480287810.590554	3969723846.0479975	5367193972.028599	1725104378.6541712	4898841241.336831	2933780831.3735895	2138468369.6769166	3416791769.458481	1428568748.6826828	5056180073.582066	1511487462.519536	2576169730.511498	758434944.6165439	2527135647.3747406	6245432268.785256	2430007552.913675	1217136960.650452
3456507472.8130093	1045787919.8420877	2713208978.6961727	742122669.8104649	3635633017.479204	3166991030.4300776	2227455377.163717	3337999172.2201543	6148612853.914507	5580573373.478617	1773470251.6933734	2064656430.0331235	2350001508.893911	3480287810.590554	3969723846.0479975	5367193972.028599	1725104378.6541712	4898841241.336831	2732368068.8006325	2138468369.6769166	3416791769.458481	1248110383.9786386	5056180073.582066	1511487462.519536	2576169730.511498	758434944.6165439	2527135647.3747406	6245432268.785256	2430007552.913675	1217136960.650452
3456507472.8130093	1045787919.8420877	2713208978.6961727	742122669.8104649	3635633017.479204	3166991030.4300776	2227455377.163717	3337999172.2201543	3912289409.898261	2624411658.5983663	1773470251.6933734	2064656430.0331235	2350001508.893911	447540276.96539426	3969723846.0479975	5367193972.028599	1668100951.8013299	4898841241.336831	2732368068.8006325	2138468369.6769166	3349549388.8930926	1248110383.9786386	5056180073.582066	1511487462.519536	2576169730.511498	758434944.6165439	2527135647.3747406	6245432268.785256	2430007552.913675	1217136960.650452
3223084765.7180066	1045787919.8420877	2713208978.6961727	742122669.8104649	3635633017.479204	3166991030.4300776	2227455377.163717	3337999172.2201543	3912289409.898261	2624411658.5983663	1773470251.6933734	2064656430.0331235	2350001508.893911	447540276.96539426	3969723846.0479975	5367193972.028599	1668100951.8013299	4898841241.336831	2732368068.8006325	1502008346.455892	3340931875.3343315	1248110383.9786386	5056180073.582066	1511487462.519536	2576169730.511498	576006877.8384796	2337622246.018672	4058267794.563949	2430007552.913675	1217136960.650452
3080482387.3937235	1045787919.8420877	2713208978.6961727	742122669.8104649	3635633017.479204	3166991030.4300776	2003520872.8855217	3142350630.686176	3912289409.898261	2624411658.5983663	1773470251.6933734	2064656430.0331235	2350001508.893911	447540276.96539426	3969723846.0479975	5367193972.028599	706326544.4763286	1943769919.8491085	2732368068.8006325	1502008346.455892	2793934144.674133	1248110383.9786386	5056180073.582066	1511487462.519536	2576169730.511498	576006877.8384796	2337622246.018672	4058267794.563949	1347048390.1088355	1217136960.650452
2674950030.153107	1045787919.8420877	2713208978.6961727	742122669.8104649	3635633017.479204	3166991030.4300776	2003520872.8855217	3142350630.686176	3912289409.898261	2624411658.5983663	1773470251.6933734	2064656430.0331235	2350001508.893911	447540276.96539426	2265058918.371211	5367193972.028599	706326544.4763286	1943769919.8491085	2732368068.8006325	1502008346.455892	2793934144.674133	1248110383.9786386	5056180073.582066	1511487462.519536	2576169730.511498	576006877.8384796	2311437295.389773	4058267794.563949	1347048390.1088355	1217136960.650452
2415395937.7078376	1045787919.8420877	2713208978.6961727	742122669.8104649	3635633017.479204	2652652013.3351183	1631218027.708218	3142350630.686176	2152381738.913306	2624411658.5983663	1687403935.5233393	2064656430.0331235	2350001508.893911	447540276.96539426	2265058918.371211	5367193972.028599	706326544.4763286	1943769919.8491085	2732368068.8006325	698218420.2969387	2793934144.674133	1248110383.9786386	5056180073.582066	1511487462.519536	2576169730.511498	576006877.8384796	2311437295.389773	4058267794.563949	1347048390.1088355	1217136960.650452
2415395937.7078376	1045787919.8420877	2713208978.6961727	504804176.5069354	3635633017.479204	2652652013.3351183	1605809232.086781	3142350630.686176	2152381738.913306	2624411658.5983663	1687403935.5233393	2064656430.0331235	2350001508.893911	447540276.96539426	1831513316.5572658	5367193972.028599	706326544.4763286	1929667295.5036004	2457434292.7107396	509704637.12186813	2793934144.674133	1248110383.9786386	5056180073.582066	1511487462.519536	2576169730.511498	477483242.4518322	2311437295.389773	3641973609.8391438	1347048390.1088355	1217136960.650452
2415395937.7078376	1045787919.8420877	2713208978.6961727	365337416.6161419	3635633017.479204	2652652013.3351183	1605809232.086781	3142350630.686176	2152381738.913306	2624411658.5983663	1687403935.5233393	2064656430.0331235	2350001508.893911	447540276.96539426	1831513316.5572658	5367193972.028599	706326544.4763286	1929667295.5036004	2457434292.7107396	509704637.12186813	2243898207.306368	1070881246.3352802	3553210520.166275	1320321464.2056036	2576169730.511498	334657998.53006154	1660957339.2676406	3641973609.8391438	1347048390.1088355	1217136960.650452
2415395937.7078376	1045787919.8420877	2713208978.6961727	365337416.6161419	3635633017.479204	2652652013.3351183	1605809232.086781	3113173527.3355007	2053566770.352029	2149498049.044148	1687403935.5233393	2064656430.0331235	2350001508.893911	299766079.32804924	1831513316.5572658	5367193972.028599	706326544.4763286	1420153768.6757567	2281000176.659486	509704637.12186813	1392711214.3160145	613686540.2708324	3553210520.166275	1320321464.2056036	2177011089.9282727	334657998.53006154	1660957339.2676406	3504159838.0818596	1347048390.1088355	1217136960.650452
1914070755.0704517	1045787919.8420877	2713208978.6961727	365337416.6161419	2927019559.6695633	2652652013.3351183	883603094.6097764	3113173527.3355007	2053566770.352029	2149498049.044148	1687403935.5233393	2064656430.0331235	2350001508.893911	299766079.32804924	1629448525.1165776	5367193972.028599	706326544.4763286	1420153768.6757567	2281000176.659486	509704637.12186813	1392711214.3160145	613686540.2708324	3553210520.166275	1320321464.2056036	2177011089.9282727	334657998.53006154	1203287128.0139678	3504159838.0818596	1347048390.1088355	1217136960.650452
1914070755.0704517	1045787919.8420877	2713208978.6961727	365337416.6161419	2927019559.6695633	2652652013.3351183	883603094.6097764	3113173527.3355007	2053566770.352029	2149498049.044148	1687403935.5233393	1806963640.3471053	2350001508.893911	299766079.32804924	1629448525.1165776	1596894022.8340423	706326544.4763286	1420153768.6757567	2281000176.659486	509704637.12186813	1392711214.3160145	594938767.3130876	3553210520.166275	1320321464.2056036	2177011089.9282727	334657998.53006154	971274088.0217695	3504159838.0818596	1309335368.2220905	1217136960.650452
1422007342.0978825	1045787919.8420877	2713208978.6961727	304697268.515154	2876854865.536183	2234657494.5196486	794867828.1276574	2835429010.8438225	2053566770.352029	1629746909.6403227	1687403935.5233393	1806963640.3471053	2179483794.9129796	299766079.32804924	1629448525.1165776	1596894022.8340423	597324647.1579691	1420153768.6757567	2138710308.528628	509704637.12186813	1392711214.3160145	594938767.3130876	3543892775.0451636	1320321464.2056036	2177011089.9282727	333479599.62914026	971274088.0217695	3420752411.7607956	1309335368.2220905	1217136960.650452
1422007342.0978825	864009498.5538461	2642376117.2821345	304697268.515154	2876854865.536183	1844513998.8903832	794867828.1276574	2835429010.8438225	2053566770.352029	1629746909.6403227	1687403935.5233393	1806963640.3471053	2179483794.9129796	299766079.32804924	1629448525.1165776	1596894022.8340423	463346584.126586	1420153768.6757567	1782626547.694719	509704637.12186813	1228311265.616273	594938767.3130876	3543892775.0451636	1320321464.2056036	2177011089.9282727	333479599.62914026	971274088.0217695	3420752411.7607956	1309335368.2220905	1217136960.650452
1422007342.0978825	864009498.5538461	2642376117.2821345	304697268.515154	2876854865.536183	1844513998.8903832	794867828.1276574	2835429010.8438225	1858264480.91651	1241575723.7420166	1687403935.5233393	1806963640.3471053	2179483794.9129796	299766079.32804924	1629448525.1165776	1596894022.8340423	463346584.126586	1420153768.6757567	1782626547.694719	509704637.12186813	1228311265.616273	594938767.3130876	3543892775.0451636	813961149.0639458	1913089050.292619	333479599.62914026	971274088.0217695	2196243924.8151603	1309335368.2220905	1217136960.650452
1422007342.0978825	864009498.5538461	2642376117.2821345	304697268.515154	2876854865.536183	1844513998.8903832	794867828.1276574	2835429010.8438225	1858264480.91651	1241575723.7420166	1687403935.5233393	1806963640.3471053	2179483794.9129796	299766079.32804924	1629448525.1165776	1596894022.8340423	463346584.126586	1420153768.6757567	1782626547.694719	509704637.12186813	1228311265.616273	594938767.3130876	2437737453.3012795	737260231.7920775	1547730062.7398264	333479599.62914026	971274088.0217695	2196243924.8151603	1309335368.2220905	987862345.5173432
1395756942.505388	864009498.5538461	2642376117.2821345	304697268.515154	2876854865.536183	1844513998.8903832	723795619.625026	2539895316.807743	1858264480.91651	1241575723.7420166	1249654048.683189	1444526759.0221863	1510269532.5590441	299766079.32804924	1465582051.9572344	1596894022.8340423	463346584.126586	1391942351.4518073	1782626547.694719	509704637.12186813	1228311265.616273	594938767.3130876	2437737453.3012795	737260231.7920775	743445445.2036827	333479599.62914026	971274088.0217695	2196243924.8151603	1169712440.92725	987862345.5173432
1395756942.505388	864009498.5538461	2040344964.4937174	304697268.515154	2438948290.127345	1844513998.8903832	723795619.625026	2005057228.9812565	1858264480.91651	1241575723.7420166	1249654048.683189	1444526759.0221863	1510269532.5590441	290447216.4568252	1465582051.9572344	1596894022.8340423	463346584.126586	1391942351.4518073	1782626547.694719	509704637.12186813	1228311265.616273	594938767.3130876	2437737453.3012795	737260231.7920775	743445445.2036827	333479599.62914026	971274088.0217695	2196243924.8151603	1169712440.92725	987862345.5173432
1395756942.505388	864009498.5538461	2040344964.4937174	304697268.515154	2438948290.127345	1430512422.446989	723795619.625026	2005057228.9812565	1858264480.91651	1241575723.7420166	1249654048.683189	1444526759.0221863	1510269532.5590441	290447216.4568252	1465582051.9572344	1596894022.8340423	434129372.2563957	1056350974.2952188	1620261724.1121495	509704637.12186813	1228311265.616273	594938767.3130876	2437737453.3012795	737260231.7920775	743445445.2036827	333479599.62914026	971274088.0217695	2196243924.8151603	1169712440.92725	987862345.5173432
1395756942.505388	864009498.5538461	2040344964.4937174	304697268.515154	2090958097.439322	1430512422.446989	534206527.55340517	2005057228.9812565	1858264480.91651	1241575723.7420166	1249654048.683189	1444526759.0221863	1510269532.5590441	290447216.4568252	1276317114.9043798	1596894022.8340423	433403616.4041967	1056350974.2952188	1620261724.1121495	509704637.12186813	1228311265.616273	594938767.3130876	2437737453.3012795	737260231.7920775	743445445.2036827	333479599.62914026	971274088.0217695	2196243924.8151603	917978452.0253881	987862345.5173432
1395756942.505388	864009498.5538461	2040344964.4937174	304697268.515154	2090958097.439322	1430512422.446989	534206527.55340517	1440703090.9255733	1858264480.91651	1241575723.7420166	1249654048.683189	1444526759.0221863	1510269532.5590441	290447216.4568252	1276317114.9043798	863605823.137161	249105389.6243882	1056350974.2952188	1620261724.1121495	509704637.12186813	1228311265.616273	594938767.3130876	2437737453.3012795	737260231.7920775	743445445.2036827	333479599.62914026	971274088.0217695	2196243924.8151603	917978452.0253881	987862345.5173432
1395756942.505388	864009498.5538461	2040344964.4937174	304697268.515154	2090958097.439322	1430512422.446989	534206527.55340517	1404006843.2779398	1858264480.91651	1241575723.7420166	1088387204.0219777	1444526759.0221863	607483803.4184505	290447216.4568252	706826447.9860454	863605823.137161	249105389.6243882	1056350974.2952188	1415755772.7417917	509704637.12186813	1228311265.616273	417489752.66281396	2437737453.3012795	737260231.7920775	743445445.2036827	333479599.62914026	971274088.0217695	2196243924.8151603	207623136.1921716	987862345.5173432
1395756942.505388	864009498.5538461	2040344964.4937174	304697268.515154	2090958097.439322	1097764251.4864042	534206527.55340517	1404006843.2779398	1858264480.91651	1184882905.070647	1088387204.0219777	1444526759.0221863	607483803.4184505	290447216.4568252	706826447.9860454	863605823.137161	249105389.6243882	1056350974.2952188	1106787921.5036674	509704637.12186813	987010168.5619079	417489752.66281396	2437737453.3012795	737260231.7920775	743445445.2036827	333479599.62914026	971274088.0217695	2196243924.8151603	207623136.1921716	987862345.5173432
1395756942.505388	864009498.5538461	2040344964.4937174	304697268.515154	2090958097.439322	1097764251.4864042	534206527.55340517	1404006843.2779398	1858264480.91651	1184882905.070647	1088387204.0219777	1444526759.0221863	607483803.4184505	290447216.4568252	706826447.9860454	667039268.8566278	249105389.6243882	1056350974.2952188	1106787921.5036674	509704637.12186813	987010168.5619079	417489752.66281396	2437737453.3012795	737260231.7920775	743445445.2036827	333479599.62914026	933211925.3211793	2196243924.8151603	207623136.1921716	987862345.5173432
1395756942.505388	864009498.5538461	2040344964.4937174	304697268.515154	1681236266.1482937	1097764251.4864042	534206527.55340517	1404006843.2779398	1858264480.91651	927118743.0181499	1088387204.0219777	1444526759.0221863	607483803.4184505	290447216.4568252	706826447.9860454	667039268.8566278	249105389.6243882	1056350974.2952188	363043377.3174964	509704637.12186813	987010168.5619079	417489752.66281396	2437737453.3012795	737260231.7920775	743445445.2036827	333479599.62914026	933211925.3211793	2196243924.8151603	207623136.1921716	987862345.5173432
1395756942.505388	864009498.5538461	2040344964.4937174	304697268.515154	1681236266.1482937	1097764251.4864042	534206527.55340517	1404006843.2779398	1858264480.91651	927118743.0181499	1088387204.0219777	1444526759.0221863	607483803.4184505	290447216.4568252	706826447.9860454	667039268.8566278	249105389.6243882	1056350974.2952188	363043377.3174964	509704637.12186813	256628386.63480014	417489752.66281396	2437737453.3012795	737260231.7920775	743445445.2036827	333479599.62914026	933211925.3211793	2196243924.8151603	207623136.1921716	987862345.5173432
1386529209.868241	864009498.5538461	2040344964.4937174	304697268.515154	1681236266.1482937	1097764251.4864042	534206527.55340517	1404006843.2779398	1600322462.3121936	927118743.0181499	1088387204.0219777	1444526759.0221863	607483803.4184505	290447216.4568252	706826447.9860454	667039268.8566278	249105389.6243882	1056350974.2952188	363043377.3174964	509704637.12186813	256628386.63480014	417489752.66281396	1953651162.5054986	737260231.7920775	743445445.2036827	333479599.62914026	933211925.3211793	2196243924.8151603	207623136.1921716	987862345.5173432
1386529209.868241	864009498.5538461	2040344964.4937174	304697268.515154	1349273137.7180402	679009466.5784348	534206527.55340517	1404006843.2779398	1600322462.3121936	927118743.0181499	1088387204.0219777	1444526759.0221863	607483803.4184505	290447216.4568252	706826447.9860454	667039268.8566278	249105389.6243882	1056350974.2952188	363043377.3174964	509704637.12186813	256628386.63480014	417489752.66281396	1908295180.0426257	737260231.7920775	739936129.2556005	333479599.62914026	933211925.3211793	2196243924.8151603	207623136.1921716	987862345.5173432
1321916297.958326	864009498.5538461	2040344964.4937174	304697268.515154	1349273137.7180402	679009466.5784348	534206527.55340517	1404006843.2779398	1600322462.3121936	927118743.0181499	691080530.5220718	1387777519.7578974	540629395.5007223	290447216.4568252	351939061.6463649	667039268.8566278	249105389.6243882	1056350974.2952188	363043377.3174964	509704637.12186813	256628386.63480014	417489752.66281396	1888570224.0208056	737260231.7920775	530644561.45184374	298170592.44604474	640791928.9631631	2096017159.1218252	207623136.1921716	987862345.5173432
1321916297.958326	864009498.5538461	1639844329.1274755	304697268.515154	1349273137.7180402	677401694.7496611	374763115.88182527	1293636110.2607093	1590569980.7792664	927118743.0181499	691080530.5220718	1018277942.118231	540629395.5007223	290447216.4568252	351939061.6463649	667039268.8566278	249105389.6243882	1056350974.2952188	338775276.6146908	509704637.12186813	256628386.63480014	417489752.66281396	1888570224.0208056	737260231.7920775	530644561.45184374	298170592.44604474	640791928.9631631	2096017159.1218252	204342621.74684256	987862345.5173432
998579873.3465531	791142308.880788	1639844329.1274755	304697268.515154	1349273137.7180402	649212841.5902438	374763115.88182527	1293636110.2607093	1509352744.1403573	927118743.0181499	691080530.5220718	1018277942.118231	540629395.5007223	289992953.5573562	351939061.6463649	667039268.8566278	244711908.71855742	1056350974.2952188	338775276.6146908	509704637.12186813	256628386.63480014	417489752.66281396	1888570224.0208056	737260231.7920775	530644561.45184374	298170592.44604474	488530414.49988335	2096017159.1218252	204342621.74684256	987862345.5173432
796487676.922926	791142308.880788	1639844329.1274755	304697268.515154	1301801649.4476633	649212841.5902438	374763115.88182527	1293636110.2607093	1509352744.1403573	927118743.0181499	691080530.5220718	870772148.3328464	540629395.5007223	289992953.5573562	351939061.6463649	667039268.8566278	244711908.71855742	1056350974.2952188	338775276.6146908	509704637.12186813	256628386.63480014	417489752.66281396	1888570224.0208056	737260231.7920775	530644561.45184374	298170592.44604474	488530414.49988335	2096017159.1218252	204342621.74684256	987862345.5173432
699271359.562225	791142308.880788	1639844329.1274755	304697268.515154	1301801649.4476633	649212841.5902438	374763115.88182527	1284935152.608396	1509352744.1403573	927118743.0181499	691080530.5220718	870772148.3328464	540629395.5007223	289992953.5573562	351939061.6463649	667039268.8566278	242507024.5089282	1056350974.2952188	338775276.6146908	509704637.12186813	256628386.63480014	417489752.66281396	1888570224.0208056	719647563.6216478	530644561.45184374	298170592.44604474	488530414.49988335	2096017159.1218252	204342621.74684256	852355532.140071
699271359.562225	729460753.6867522	1639844329.1274755	304697268.515154	1177194574.4954097	649212841.5902438	374763115.88182527	1284935152.608396	1509352744.1403573	927118743.0181499	601619726.9557067	870772148.3328464	540629395.5007223	289992953.5573562	351939061.6463649	667039268.8566278	242507024.5089282	1009048993.5455394	338775276.6146908	509704637.12186813	256628386.63480014	417489752.66281396	1888570224.0208056	719647563.6216478	512730671.40823513	298170592.44604474	488530414.49988335	571826799.8045473	136349920.95648903	852355532.140071
699271359.562225	729460753.6867522	1639844329.1274755	304697268.515154	1177194574.4954097	649212841.5902438	374763115.88182527	1284935152.608396	1068719380.1640631	927118743.0181499	601619726.9557067	870772148.3328464	540629395.5007223	289992953.5573562	214240842.17672893	667039268.8566278	198456114.52172625	1009048993.5455394	338775276.6146908	509704637.12186813	256628386.63480014	364452805.0545071	1888570224.0208056	719647563.6216478	512730671.40823513	298170592.44604474	488530414.49988335	571826799.8045473	136349920.95648903	852355532.140071
699271359.562225	729460753.6867522	1639844329.1274755	304697268.515154	1177194574.4954097	649212841.5902438	374763115.88182527	1212991186.50954	1068719380.1640631	927118743.0181499	601619726.9557067	870772148.3328464	540629395.5007223	289992953.5573562	199156580.42308986	667039268.8566278	198456114.52172625	1009048993.5455394	338775276.6146908	509704637.12186813	256628386.63480014	364452805.0545071	1888570224.0208056	719647563.6216478	450411222.5529464	298170592.44604474	488530414.49988335	571826799.8045473	136349920.95648903	679179411.7355272
699271359.562225	728388090.7773737	1610147651.5183449	304697268.515154	1177194574.4954097	465504212.4670951	363650853.0271169	1131898060.99893	860951267.5540051	927118743.0181499	435147815.2509364	684285404.6806309	540629395.5007223	289992953.5573562	199156580.42308986	667039268.8566278	198456114.52172625	1009048993.5455394	195854650.83599392	509704637.12186813	256628386.63480014	364452805.0545071	1888570224.0208056	719647563.6216478	450411222.5529464	298170592.44604474	296987948.99708307	450097487.7502589	136349920.95648903	679179411.7355272
533814062.39009756	728388090.7773737	1610147651.5183449	304697268.515154	1177194574.4954097	465504212.4670951	363650853.0271169	1131898060.99893	860951267.5540051	927118743.0181499	435147815.2509364	684285404.6806309	505523339.3146717	289992953.5573562	199156580.42308986	667039268.8566278	198456114.52172625	1009048993.5455394	195854650.83599392	509704637.12186813	256628386.63480014	364452805.0545071	1888570224.0208056	719647563.6216478	450411222.5529464	298170592.44604474	296987948.99708307	450097487.7502589	136349920.95648903	679179411.7355272
533814062.39009756	728388090.7773737	1610147651.5183449	304697268.515154	1177194574.4954097	465504212.4670951	363650853.0271169	1131898060.99893	860951267.5540051	927118743.0181499	434312758.80086	684285404.6806309	505523339.3146717	289992953.5573562	199156580.42308986	667039268.8566278	198456114.52172625	1009048993.5455394	195854650.83599392	509704637.12186813	256628386.63480014	364452805.0545071	1888570224.0208056	719647563.6216478	450411222.5529464	243849102.4283152	296987948.99708307	450097487.7502589	136349920.95648903	679179411.7355272
533814062.39009756	728388090.7773737	1610147651.5183449	304697268.515154	1177194574.4954097	415178093.8503076	363650853.0271169	1131898060.99893	860951267.5540051	927118743.0181499	434312758.80086	684285404.6806309	414068749.696434	289992953.5573562	199156580.42308986	667039268.8566278	198456114.52172625	1009048993.5455394	195854650.83599392	509704637.12186813	256628386.63480014	364452805.0545071	1736375411.3915768	719647563.6216478	450411222.5529464	243849102.4283152	296987948.99708307	450097487.7502589	136349920.95648903	679179411.7355272
533814062.39009756	416638024.576687	1610147651.5183449	304697268.515154	1177194574.4954097	415178093.8503076	363650853.0271169	809777884.6348951	860951267.5540051	927118743.0181499	421666201.4440236	504065227.33503014	379661234.14283633	289992953.5573562	199156580.42308986	667039268.8566278	148730185.1084992	817468777.3916504	195854650.83599392	509704637.12186813	256628386.63480014	364452805.0545071	1736375411.3915768	719647563.6216478	427958089.3416527	149732625.92725372	296987948.99708307	450097487.7502589	136349920.95648903	679179411.7355272
533814062.39009756	330842187.1116161	1610147651.5183449	304697268.515154	1086867298.5549455	415178093.8503076	363650853.0271169	809777884.6348951	860951267.5540051	927118743.0181499	421666201.4440236	504065227.33503014	379661234.14283633	289992953.5573562	199156580.42308986	667039268.8566278	148730185.1084992	817468777.3916504	181778730.40115932	509704637.12186813	256628386.63480014	206195790.64819083	1736375411.3915768	719647563.6216478	427958089.3416527	149732625.92725372	294396011.92445266	450097487.7502589	136349920.95648903	679179411.7355272
500727725.8813105	330842187.1116161	1415564506.9311144	304697268.515154	1086867298.5549455	415178093.8503076	319024168.82371324	809777884.6348951	860951267.5540051	843810475.4628334	421666201.4440236	504065227.33503014	322482290.4497042	289992953.5573562	181704095.97826138	667039268.8566278	148730185.1084992	817468777.3916504	181778730.40115932	366915444.06378883	256628386.63480014	206195790.64819083	1736375411.3915768	719647563.6216478	384909609.78928924	149732625.92725372	294396011.92445266	450097487.7502589	136349920.95648903	679179411.7355272
500727725.8813105	330842187.1116161	1415564506.9311144	304697268.515154	1086867298.5549455	415178093.8503076	319024168.82371324	809777884.6348951	707618661.0192485	843810475.4628334	421666201.4440236	504065227.33503014	322482290.4497042	289992953.5573562	181704095.97826138	603492499.119573	143859975.76853168	517759758.3933898	181778730.40115932	366915444.06378883	256628386.63480014	206195790.64819083	1736375411.3915768	719647563.6216478	214806162.05180156	96984238.99093476	294396011.92445266	316567249.6524271	136349920.95648903	679179411.7355272
500727725.8813105	330842187.1116161	1415564506.9311144	304697268.515154	960820820.6906779	415178093.8503076	319024168.82371324	809777884.6348951	707618661.0192485	741253076.5251564	421666201.4440236	504065227.33503014	322482290.4497042	289992953.5573562	181704095.97826138	603492499.119573	143859975.76853168	517759758.3933898	181778730.40115932	366915444.06378883	256628386.63480014	206195790.64819083	1736375411.3915768	719647563.6216478	214806162.05180156	96984238.99093476	294396011.92445266	316567249.6524271	120339415.75379379	679179411.7355272
416532667.5806	330842187.1116161	1415564506.9311144	298679692.6417414	960820820.6906779	415178093.8503076	319024168.82371324	809777884.6348951	707618661.0192485	741253076.5251564	421666201.4440236	464923214.52858883	322482290.4497042	289992953.5573562	181704095.97826138	596836812.8056085	143859975.76853168	494862798.63604575	181778730.40115932	366915444.06378883	256628386.63480014	202186912.0355711	1705520939.8650348	654830624.9574466	214806162.05180156	96984238.99093476	294396011.92445266	316567249.6524271	98165002.3774992	679179411.7355272
416532667.5806	330842187.1116161	1072536921.1502419	268589540.52394027	960820820.6906779	415178093.8503076	319024168.82371324	809777884.6348951	707618661.0192485	741253076.5251564	421666201.4440236	464923214.52858883	322482290.4497042	289992953.5573562	181704095.97826138	596836812.8056085	143859975.76853168	494862798.63604575	181778730.40115932	366915444.06378883	256628386.63480014	202186912.0355711	1556845839.374112	485505233.06891876	81043073.4990501	96984238.99093476	294396011.92445266	316567249.6524271	98165002.3774992	679179411.7355272
413571214.936791	330842187.1116161	655761461.209055	268589540.52394027	960820820.6906779	415178093.8503076	319024168.82371324	809777884.6348951	707618661.0192485	741253076.5251564	421666201.4440236	464923214.52858883	322482290.4497042	289992953.5573562	181704095.97826138	596836812.8056085	143859975.76853168	494862798.63604575	181778730.40115932	366915444.06378883	256628386.63480014	202186912.0355711	1556845839.374112	485505233.06891876	81043073.4990501	96984238.99093476	294396011.92445266	316567249.6524271	98165002.3774992	679179411.7355272
413571214.936791	330842187.1116161	315264208.2610876	268589540.52394027	828793438.508786	415178093.8503076	319024168.82371324	809777884.6348951	707618661.0192485	741253076.5251564	353805675.88611495	320662382.71981007	322482290.4497042	289992953.5573562	181704095.97826138	596836812.8056085	143859975.76853168	494862798.63604575	181778730.40115932	366915444.06378883	256628386.63480014	202186912.0355711	1556845839.374112	485505233.06891876	81043073.4990501	96984238.99093476	294396011.92445266	316567249.6524271	96513484.70028917	679179411.7355272
413571214.936791	245668848.17413917	315264208.2610876	262597687.73452616	828793438.508786	415178093.8503076	310571085.8235873	809777884.6348951	707618661.0192485	741253076.5251564	353805675.88611495	320662382.71981007	322482290.4497042	289992953.5573562	181704095.97826138	596836812.8056085	143859975.76853168	494862798.63604575	181778730.40115932	366915444.06378883	256628386.63480014	202186912.0355711	1556845839.374112	421965378.32183594	81043073.4990501	96984238.99093476	294396011.92445266	316567249.6524271	96513484.70028917	679179411.7355272
413571214.936791	245668848.17413917	196301021.90820223	262597687.73452616	828793438.508786	415178093.8503076	310571085.8235873	809777884.6348951	707618661.0192485	741253076.5251564	353805675.88611495	320662382.71981007	322482290.4497042	289992953.5573562	181704095.97826138	485527464.648671	143859975.76853168	494862798.63604575	181778730.40115932	119543553.06075148	256628386.63480014	202186912.0355711	1468729990.5259752	421965378.32183594	80825036.15587081	96984238.99093476	294396011.92445266	303166088.74869263	96513484.70028917	679179411.7355272
413571214.936791	245668848.17413917	176638457.16061392	262597687.73452616	828793438.508786	403636288.0366169	310571085.8235873	809777884.6348951	707618661.0192485	728830057.6759282	353805675.88611495	320662382.71981007	171584488.7215562	289992953.5573562	181704095.97826138	462026707.04725456	143859975.76853168	461118635.9608642	178523001.68417987	119543553.06075148	227258618.81922624	202186912.0355711	1468729990.5259752	421965378.32183594	79807704.32493116	96984238.99093476	294396011.92445266	250739457.36446795	96513484.70028917	679179411.7355272
397093957.39074904	245668848.17413917	176638457.16061392	262597687.73452616	828793438.508786	403636288.0366169	295269106.058492	809777884.6348951	707618661.0192485	728830057.6759282	348095395.34346277	320662382.71981007	171584488.7215562	289992953.5573562	181704095.97826138	462026707.04725456	143859975.76853168	461118635.9608642	178523001.68417987	61341546.049206994	227258618.81922624	202186912.0355711	992167819.6068337	205876706.01865926	79807704.32493116	96984238.99093476	294396011.92445266	250739457.36446795	74286841.46729186	679179411.7355272
371909911.39681476	245668848.17413917	176638457.16061392	262597687.73452616	828793438.508786	403636288.0366169	295269106.058492	809777884.6348951	594219056.0156771	639050238.6850792	348095395.34346277	320662382.71981007	171584488.7215562	289992953.5573562	181704095.97826138	450824306.9995712	143859975.76853168	461118635.9608642	178523001.68417987	61341546.049206994	216749577.79597402	202186912.0355711	992167819.6068337	205876706.01865926	79807704.32493116	96984238.99093476	294396011.92445266	250739457.36446795	68890939.17923231	679179411.7355272
371909911.39681476	231322369.95911196	161126083.30377218	207799881.72821036	828793438.508786	403636288.0366169	295269106.058492	809777884.6348951	594219056.0156771	639050238.6850792	348095395.34346277	320662382.71981007	171584488.7215562	289992953.5573562	181704095.97826138	450824306.9995712	143859975.76853168	461118635.9608642	178523001.68417987	61341546.049206994	216749577.79597402	202186912.0355711	992167819.6068337	205876706.01865926	79807704.32493116	96984238.99093476	294396011.92445266	250739457.36446795	68890939.17923231	679179411.7355272
158513947.81375283	231322369.95911196	161126083.30377218	207799881.72821036	294686702.3958564	403636288.0366169	295269106.058492	738207983.5578407	594219056.0156771	627882702.2034416	348095395.34346277	320662382.71981007	171584488.7215562	289992953.5573562	181704095.97826138	450824306.9995712	143859975.76853168	461118635.9608642	172688178.06040987	61341546.049206994	216749577.79597402	200399186.69461545	992167819.6068337	205876706.01865926	79807704.32493116	96984238.99093476	294396011.92445266	250739457.36446795	68890939.17923231	589730756.6417367
126106200.95625558	231322369.95911196	161126083.30377218	207799881.72821036	294686702.3958564	403636288.0366169	295269106.058492	738207983.5578407	594219056.0156771	627882702.2034416	348095395.34346277	320662382.71981007	139809692.9968699	289992953.5573562	181704095.97826138	450824306.9995712	143859975.76853168	461118635.9608642	172688178.06040987	61341546.049206994	216749577.79597402	200399186.69461545	957749334.3487467	170298918.23381138	79807704.32493116	96984238.99093476	294396011.92445266	220872731.3804124	68890939.17923231	589730756.6417367
126106200.95625558	231322369.95911196	161126083.30377218	207799881.72821036	294686702.3958564	403636288.0366169	295269106.058492	738207983.5578407	491459685.9016143	627882702.2034416	317191602.0220256	320662382.71981007	139809692.9968699	289992953.5573562	181704095.97826138	450824306.9995712	143859975.76853168	461118635.9608642	172688178.06040987	61341546.049206994	206477700.2589837	200399186.69461545	957749334.3487467	104829332.47520617	79807704.32493116	96984238.99093476	294396011.92445266	220872731.3804124	68890939.17923231	589730756.6417367
126106200.95625558	231322369.95911196	161126083.30377218	207799881.72821036	294686702.3958564	403636288.0366169	279906357.0024065	738207983.5578407	491459685.9016143	627882702.2034416	317191602.0220256	320662382.71981007	139809692.9968699	289992953.5573562	173968693.23133045	450824306.9995712	143859975.76853168	381525921.0767479	172688178.06040987	61341546.049206994	206477700.2589837	200399186.69461545	957749334.3487467	104829332.47520617	79807704.32493116	96984238.99093476	294396011.92445266	220872731.3804124	68890939.17923231	589730756.6417367
126106200.95625558	231322369.95911196	161126083.30377218	207799881.72821036	168119940.84624705	403636288.0366169	279906357.0024065	681462088.6981142	491459685.9016143	627882702.2034416	317191602.0220256	304881184.18023074	139809692.9968699	289992953.5573562	173968693.23133045	424226906.89088243	143859975.76853168	381525921.0767479	172688178.06040987	61341546.049206994	206477700.2589837	168395767.67385176	957749334.3487467	104829332.47520617	79807704.32493116	96984238.99093476	294396011.92445266	220872731.3804124	68890939.17923231	589730756.6417367
126106200.95625558	231322369.95911196	161126083.30377218	207799881.72821036	168119940.84624705	360881175.1708286	279906357.0024065	681462088.6981142	366041499.9963412	627882702.2034416	317191602.0220256	304881184.18023074	139809692.9968699	289992953.5573562	173968693.23133045	390483412.3124993	143859975.76853168	381525921.0767479	172096744.32480994	61341546.049206994	206477700.2589837	168395767.67385176	957749334.3487467	104829332.47520617	79807704.32493116	96984238.99093476	294396011.92445266	220872731.3804124	68890939.17923231	589730756.6417367
126106200.95625558	231322369.95911196	161126083.30377218	207799881.72821036	168119940.84624705	360881175.1708286	279906357.0024065	681462088.6981142	366041499.9963412	598685429.1601344	317191602.0220256	304881184.18023074	139809692.9968699	289992953.5573562	173968693.23133045	390483412.3124993	143859975.76853168	381525921.0767479	172096744.32480994	61341546.049206994	206477700.2589837	168395767.67385176	957749334.3487467	104829332.47520617	79807704.32493116	96984238.99093476	294396011.92445266	209804863.56459624	68890939.17923231	371198106.5426232
126106200.95625558	231322369.95911196	161126083.30377218	207799881.72821036	168119940.84624705	360881175.1708286	170392585.00783306	681462088.6981142	366041499.9963412	598685429.1601344	317191602.0220256	304881184.18023074	139809692.9968699	289992953.5573562	173968693.23133045	375289898.12160593	143859975.76853168	381525921.0767479	168119962.3841386	61341546.049206994	203382826.98356438	168395767.67385176	957749334.3487467	104829332.47520617	79807704.32493116	96984238.99093476	291615124.84643227	209804863.56459624	68890939.17923231	338455506.9285266
126106200.95625558	231322369.95911196	161126083.30377218	207799881.72821036	168119940.84624705	360881175.1708286	170392585.00783306	681462088.6981142	366041499.9963412	598685429.1601344	317191602.0220256	304881184.18023074	139809692.9968699	289992953.5573562	173968693.23133045	375289898.12160593	143859975.76853168	381525921.0767479	168119962.3841386	61341546.049206994	203382826.98356438	168395767.67385176	957749334.3487467	104829332.47520617	79807704.32493116	96984238.99093476	291615124.84643227	209804863.56459624	64100750.01361091	225725461.3795797
126106200.95625558	222866577.5250013	127729769.1836657	207799881.72821036	168119940.84624705	360881175.1708286	170392585.00783306	681462088.6981142	366041499.9963412	598685429.1601344	317191602.0220256	304881184.18023074	139809692.9968699	289992953.5573562	173968693.23133045	333506932.36844736	141947627.1145152	381525921.0767479	168119962.3841386	61341546.049206994	203382826.98356438	158049680.90638903	921048959.0123693	104829332.47520617	79807704.32493116	96984238.99093476	291615124.84643227	209804863.56459624	64100750.01361091	225725461.3795797
126106200.95625558	222866577.5250013	127729769.1836657	207799881.72821036	155305174.05831313	360881175.1708286	170392585.00783306	681462088.6981142	366041499.9963412	598685429.1601344	317191602.0220256	279037134.1589993	139809692.9968699	289992953.5573562	173968693.23133045	333506932.36844736	141947627.1145152	381525921.0767479	154320500.5379077	61341546.049206994	203382826.98356438	158049680.90638903	921048959.0123693	104829332.47520617	79587379.70113875	96984238.99093476	291615124.84643227	209804863.56459624	59596778.21374222	206033645.33527395
126106200.95625558	222866577.5250013	127729769.1836657	207799881.72821036	155305174.05831313	360881175.1708286	170392585.00783306	659832932.8865418	366041499.9963412	598685429.1601344	317191602.0220256	259713252.36688113	139809692.9968699	289992953.5573562	173968693.23133045	333506932.36844736	141947627.1145152	381525921.0767479	154320500.5379077	61341546.049206994	203382826.98356438	158049680.90638903	921048959.0123693	104829332.47520617	79587379.70113875	96984238.99093476	291615124.84643227	186757468.18470204	59596778.21374222	206033645.33527395
126106200.95625558	222866577.5250013	127729769.1836657	207799881.72821036	155305174.05831313	360881175.1708286	170392585.00783306	659832932.8865418	366041499.9963412	598685429.1601344	317191602.0220256	259713252.36688113	139809692.9968699	289992953.5573562	173968693.23133045	333506932.36844736	141947627.1145152	381525921.0767479	154320500.5379077	61341546.049206994	191751816.26903936	158049680.90638903	824025712.0048758	104829332.47520617	79587379.70113875	96984238.99093476	290884497.8729353	186757468.18470204	59596778.21374222	206033645.33527395
94303636.78160134	222866577.5250013	127729769.1836657	207799881.72821036	155305174.05831313	360881175.1708286	40924523.10138722	639533305.125716	333914756.4880232	425851474.968702	311711961.96977764	259713252.36688113	139809692.9968699	289992953.5573562	166331156.54147694	333506932.36844736	141947627.1145152	381525921.0767479	144029260.66866243	61341546.049206994	191751816.26903936	134692051.01247877	824025712.0048758	104829332.47520617	78377449.17883876	96984238.99093476	290884497.8729353	145985139.2102596	59596778.21374222	186047312.27852055
94303636.78160134	222866577.5250013	127729769.1836657	207799881.72821036	153628127.10197863	360881175.1708286	40924523.10138722	593797681.8282527	333914756.4880232	425851474.968702	311711961.96977764	259713252.36688113	139809692.9968699	289992953.5573562	166331156.54147694	262608423.8845342	141947627.1145152	381525921.0767479	126347381.27625355	61341546.049206994	191751816.26903936	134692051.01247877	824025712.0048758	104829332.47520617	78377449.17883876	96984238.99093476	268901942.38246745	145985139.2102596	59351806.318297915	186047312.27852055
94303636.78160134	222866577.5250013	127729769.1836657	207799881.72821036	153628127.10197863	360881175.1708286	40924523.10138722	593797681.8282527	333914756.4880232	425851474.968702	310268986.32441366	259713252.36688113	138310446.57377028	289992953.5573562	166331156.54147694	253525509.68879738	141947627.1145152	381525921.0767479	117676086.8740051	61341546.049206994	191751816.26903936	134692051.01247877	824025712.0048758	104829332.47520617	78377449.17883876	96984238.99093476	268901942.38246745	145985139.2102596	57115374.14970558	186047312.27852055
92790069.20672305	222866577.5250013	127729769.1836657	207799881.72821036	153628127.10197863	360881175.1708286	40924523.10138722	593797681.8282527	333914756.4880232	425851474.968702	310268986.32441366	259713252.36688113	138310446.57377028	289992953.5573562	166331156.54147694	253525509.68879738	141947627.1145152	381525921.0767479	117676086.8740051	61341546.049206994	191751816.26903936	134692051.01247877	824025712.0048758	104829332.47520617	78377449.17883876	96984238.99093476	234010612.66729072	145985139.2102596	57115374.14970558	186047312.27852055
92790069.20672305	222866577.5250013	127729769.1836657	207799881.72821036	145590024.46394587	339490622.1451504	40924523.10138722	387367688.2014857	333914756.4880232	425851474.968702	279036354.19288486	259713252.36688113	138310446.57377028	289992953.5573562	166331156.54147694	253525509.68879738	122871797.44422318	381525921.0767479	113510081.81835862	61341546.049206994	191751816.26903936	134692051.01247877	824025712.0048758	104829332.47520617	78377449.17883876	96984238.99093476	234010612.66729072	145985139.2102596	57115374.14970558	186047312.27852055
92790069.20672305	222866577.5250013	127729769.1836657	207799881.72821036	145590024.46394587	339490622.1451504	40924523.10138722	387367688.2014857	319796841.47272336	425851474.968702	279036354.19288486	259713252.36688113	138310446.57377028	289992953.5573562	166331156.54147694	253525509.68879738	122871797.44422318	381525921.0767479	113510081.81835862	61341546.049206994	189487627.8457525	134692051.01247877	824025712.0048758	104829332.47520617	78377449.17883876	96984238.99093476	234010612.66729072	145985139.2102596	57115374.14970558	186047312.27852055
92790069.20672305	222866577.5250013	127729769.1836657	207799881.72821036	145590024.46394587	339490622.1451504	13401724.174895119	387367688.2014857	319796841.47272336	425851474.968702	279036354.19288486	259713252.36688113	135415764.91381675	289992953.5573562	166331156.54147694	253525509.68879738	122871797.44422318	381525921.0767479	113510081.81835862	61341546.049206994	189487627.8457525	134692051.01247877	824025712.0048758	104829332.47520617	78377449.17883876	87004999.41850205	234010612.66729072	145985139.2102596	57115374.14970558	186047312.27852055
92790069.20672305	222866577.5250013	127729769.1836657	207799881.72821036	73709289.08554722	339490622.1451504	13401724.174895119	387367688.2014857	319796841.47272336	425851474.968702	279036354.19288486	259713252.36688113	129785958.12220275	289992953.5573562	162584479.7223891	253525509.68879738	122871797.44422318	381525921.0767479	113510081.81835862	61341546.049206994	189487627.8457525	134692051.01247877	824025712.0048758	104829332.47520617	78377449.17883876	87004999.41850205	234010612.66729072	145985139.2102596	57115374.14970558	186047312.27852055
92790069.20672305	222866577.5250013	127729769.1836657	207799881.72821036	73709289.08554722	339490622.1451504	13401724.174895119	387367688.2014857	319796841.47272336	425851474.968702	275018796.4675645	259713252.36688113	119253185.76178092	289992953.5573562	162584479.7223891	253525509.68879738	122871797.44422318	377061266.09273016	113510081.81835862	61341546.049206994	189487627.8457525	134692051.01247877	824025712.0048758	104829332.47520617	78377449.17883876	87004999.41850205	234010612.66729072	145985139.2102596	57115374.14970558	186047312.27852055
92790069.20672305	222866577.5250013	127729769.1836657	171011826.43818247	58889006.41982569	339490622.1451504	13401724.174895119	387367688.2014857	319796841.47272336	425851474.968702	275018796.4675645	259713252.36688113	119253185.76178092	289992953.5573562	162584479.7223891	253525509.68879738	122871797.44422318	377061266.09273016	113510081.81835862	61341546.049206994	187830362.24059647	127503073.58571923	824025712.0048758	104829332.47520617	78377449.17883876	87004999.41850205	222691060.43448848	145985139.2102596	57115374.14970558	186047312.27852055
83383128.60470553	222866577.5250013	127729769.1836657	171011826.43818247	58889006.41982569	339490622.1451504	13401724.174895119	342984861.53276396	236496687.32347816	425851474.968702	275018796.4675645	259713252.36688113	119253185.76178092	282181834.99662066	162584479.7223891	253525509.68879738	122871797.44422318	377061266.09273016	63403117.07200107	61341546.049206994	187830362.24059647	127503073.58571923	522568334.1515832	104829332.47520617	78377449.17883876	87004999.41850205	222691060.43448848	145985139.2102596	57115374.14970558	186047312.27852055
83383128.60470553	222866577.5250013	127729769.1836657	171011826.43818247	58889006.41982569	338874271.66704553	13401724.174895119	342984861.53276396	236496687.32347816	404478786.28425604	275018796.4675645	259713252.36688113	119253185.76178092	282181834.99662066	162584479.7223891	253525509.68879738	122871797.44422318	377061266.09273016	63403117.07200107	61341546.049206994	187830362.24059647	127503073.58571923	522568334.1515832	104829332.47520617	78377449.17883876	87004999.41850205	222691060.43448848	145985139.2102596	57115374.14970558	168019429.90309724
83383128.60470553	222866577.5250013	127729769.1836657	171011826.43818247	58889006.41982569	331712185.2316484	13401724.174895119	342984861.53276396	236496687.32347816	378657481.0988793	261910879.30580023	259713252.36688113	115711159.6184351	230214021.40060806	162584479.7223891	253525509.68879738	115894599.2045319	356745313.80842566	63403117.07200107	61341546.049206994	187830362.24059647	127503073.58571923	522568334.1515832	104829332.47520617	78377449.17883876	86005586.66079542	222691060.43448848	145985139.2102596	57115374.14970558	168019429.90309724
83383128.60470553	222866577.5250013	127729769.1836657	171011826.43818247	58889006.41982569	331712185.2316484	13401724.174895119	329040209.8363361	236496687.32347816	378657481.0988793	196602948.98241097	208158637.4824497	103384630.01312138	230214021.40060806	162584479.7223891	253525509.68879738	115894599.2045319	344588630.92224616	63403117.07200107	61341546.049206994	187830362.24059647	127503073.58571923	522568334.1515832	104829332.47520617	78377449.17883876	86005586.66079542	222691060.43448848	145985139.2102596	57115374.14970558	168019429.90309724
83383128.60470553	222866577.5250013	127729769.1836657	168804995.76097506	58889006.41982569	331712185.2316484	13401724.174895119	319041016.0948007	236496687.32347816	378657481.0988793	195235390.89630163	208158637.4824497	103384630.01312138	230214021.40060806	162584479.7223891	253525509.68879738	115894599.2045319	344588630.92224616	63403117.07200107	61341546.049206994	155347813.82838553	127503073.58571923	522568334.1515832	104829332.47520617	78377449.17883876	86005586.66079542	215644271.60212395	145985139.2102596	56011361.51065575	168019429.90309724
71811298.52934204	222866577.5250013	127729769.1836657	168804995.76097506	58889006.41982569	331712185.2316484	13401724.174895119	319041016.0948007	236496687.32347816	378657481.0988793	148249915.61624023	208158637.4824497	103384630.01312138	230214021.40060806	162584479.7223891	153325163.3566066	115894599.2045319	344588630.92224616	63403117.07200107	61341546.049206994	155347813.82838553	121742426.12595378	522568334.1515832	89977505.66044678	78377449.17883876	86005586.66079542	215644271.60212395	135814730.74713182	53413011.52341154	167931715.75377765
71811298.52934204	209127147.65106478	127729769.1836657	168804995.76097506	58889006.41982569	331712185.2316484	13401724.174895119	319041016.0948007	236496687.32347816	378657481.0988793	148249915.61624023	208158637.4824497	103384630.01312138	230214021.40060806	162584479.7223891	153325163.3566066	92257507.77382515	344588630.92224616	63403117.07200107	61341546.049206994	155347813.82838553	121742426.12595378	522568334.1515832	89977505.66044678	78377449.17883876	86005586.66079542	215644271.60212395	135814730.74713182	53413011.52341154	167931715.75377765
71811298.52934204	205922973.2029123	127729769.1836657	168804995.76097506	58889006.41982569	331712185.2316484	13401724.174895119	319041016.0948007	236496687.32347816	363542102.00392675	148249915.61624023	207025600.36072478	103384630.01312138	230214021.40060806	162584479.7223891	153325163.3566066	92257507.77382515	344588630.92224616	56561497.88243766	61341546.049206994	152414322.20858416	121742426.12595378	522568334.1515832	89977505.66044678	78377449.17883876	86005586.66079542	215644271.60212395	135814730.74713182	42971138.08220991	154789490.6521205
71811298.52934204	121865333.68921421	127729769.1836657	166385446.24699506	58889006.41982569	331712185.2316484	13401724.174895119	319041016.0948007	236496687.32347816	363542102.00392675	136399117.61784664	204124622.07804078	103384630.01312138	230214021.40060806	162584479.7223891	142120647.26056015	83372595.27427767	344588630.92224616	56561497.88243766	61341546.049206994	152414322.20858416	121742426.12595378	522568334.1515832	89977505.66044678	78377449.17883876	86005586.66079542	215644271.60212395	135814730.74713182	42971138.08220991	154789490.6521205
71811298.52934204	121865333.68921421	61406582.920662686	144507599.5874511	58889006.41982569	241278999.02677158	13401724.174895119	319041016.0948007	236496687.32347816	363542102.00392675	136399117.61784664	204124622.07804078	103384630.01312138	230214021.40060806	162584479.7223891	130727095.34079522	83372595.27427767	344588630.92224616	56561497.88243766	61341546.049206994	147607594.84138566	121742426.12595378	522568334.1515832	84104832.52566732	78377449.17883876	86005586.66079542	215644271.60212395	135814730.74713182	42971138.08220991	154789490.6521205
71811298.52934204	121865333.68921421	61406582.920662686	144507599.5874511	58889006.41982569	241278999.02677158	13401724.174895119	319041016.0948007	202635187.60161397	307184774.4785839	132144342.70171228	204124622.07804078	103384630.01312138	230214021.40060806	162584479.7223891	130727095.34079522	83372595.27427767	344588630.92224616	56561497.88243766	61341546.049206994	147607594.84138566	121742426.12595378	522568334.1515832	84104832.52566732	78377449.17883876	86005586.66079542	215644271.60212395	113786497.59409449	37079059.401436016	154789490.6521205
71811298.52934204	121865333.68921421	52252902.26948309	134374906.34836766	58889006.41982569	241278999.02677158	13401724.174895119	318501020.47569746	202635187.60161397	307184774.4785839	98233580.03566487	204124622.07804078	103384630.01312138	214105313.77749598	162584479.7223891	130727095.34079522	83372595.27427767	245510837.14562824	56561497.88243766	61341546.049206994	147607594.84138566	121742426.12595378	522568334.1515832	84104832.52566732	69896453.59298456	86005586.66079542	215644271.60212395	113786497.59409449	37079059.401436016	154789490.6521205
45816275.8342166	121865333.68921421	52252902.26948309	134374906.34836766	58889006.41982569	241278999.02677158	13401724.174895119	276914137.77182823	202635187.60161397	307184774.4785839	98233580.03566487	204124622.07804078	92976891.1514096	214105313.77749598	139974777.58014616	130727095.34079522	83372595.27427767	245510837.14562824	56561497.88243766	61341546.049206994	72815413.42542374	105418876.36443098	522568334.1515832	84104832.52566732	60900619.21021143	63899262.309204146	215644271.60212395	113786497.59409449	37079059.401436016	154789490.6521205
45816275.8342166	121865333.68921421	52252902.26948309	122751669.53064488	32767209.110970445	234305695.25947294	13401724.174895119	276914137.77182823	202635187.60161397	261913905.0704968	98233580.03566487	204124622.07804078	92976891.1514096	214105313.77749598	136566789.29778373	130727095.34079522	83372595.27427767	245510837.14562824	51780442.14157591	61341546.049206994	72815413.42542374	105418876.36443098	416057675.3093627	84104832.52566732	56612636.27366025	63899262.309204146	215644271.60212395	95081551.1413017	37079059.401436016	154789490.6521205
45816275.8342166	103757711.42187138	52252902.26948309	122751669.53064488	32767209.110970445	234305695.25947294	13401724.174895119	276914137.77182823	202635187.60161397	261913905.0704968	98233580.03566487	204124622.07804078	92976891.1514096	214105313.77749598	136566789.29778373	113593283.07487963	81004128.56794088	245510837.14562824	51780442.14157591	61341546.049206994	72815413.42542374	105418876.36443098	416057675.3093627	84104832.52566732	56612636.27366025	53200682.26379814	215644271.60212395	95081551.1413017	37079059.401436016	154789490.6521205
45816275.8342166	103757711.42187138	52252902.26948309	122751669.53064488	32767209.110970445	234305695.25947294	7537422.434930488	276914137.77182823	202635187.60161397	136862003.8234689	98233580.03566487	167889444.56473416	92976891.1514096	214105313.77749598	136566789.29778373	113593283.07487963	81004128.56794088	245510837.14562824	42121341.6014975	61341546.049206994	72815413.42542374	105418876.36443098	416057675.3093627	84104832.52566732	56612636.27366025	53200682.26379814	215644271.60212395	95081551.1413017	37079059.401436016	154789490.6521205
45816275.8342166	103757711.42187138	52252902.26948309	112706514.21315683	32767209.110970445	222956713.59181312	7537422.434930488	276914137.77182823	202635187.60161397	131314767.1442735	98233580.03566487	167889444.56473416	92976891.1514096	214105313.77749598	136566789.29778373	113593283.07487963	81004128.56794088	245510837.14562824	42121341.6014975	61341546.049206994	72815413.42542374	99590713.14281084	416057675.3093627	84104832.52566732	56612636.27366025	53200682.26379814	156038272.33456698	95081551.1413017	37079059.401436016	154789490.6521205
45816275.8342166	103757711.42187138	52252902.26948309	112706514.21315683	32767209.110970445	222956713.59181312	7537422.434930488	264125908.75721434	177784298.9856646	131314767.1442735	98233580.03566487	167889444.56473416	84436354.50455058	214105313.77749598	136566789.29778373	113593283.07487963	81004128.56794088	245510837.14562824	42121341.6014975	61341546.049206994	63407346.14689226	98974302.72030541	416057675.3093627	84104832.52566732	47294670.18011683	53200682.26379814	156038272.33456698	95081551.1413017	37079059.401436016	154789490.6521205
45816275.8342166	103757711.42187138	52252902.26948309	112706514.21315683	32767209.110970445	216965602.2367006	7537422.434930488	264125908.75721434	177784298.9856646	131314767.1442735	98233580.03566487	167889444.56473416	84436354.50455058	214105313.77749598	136566789.29778373	113593283.07487963	80036044.13488257	134390359.456232	40946836.66700932	61341546.049206994	63407346.14689226	98974302.72030541	408319932.0677304	84104832.52566732	43392550.69808256	53200682.26379814	156038272.33456698	95081551.1413017	36769912.08165049	154789490.6521205
45816275.8342166	103757711.42187138	52252902.26948309	112706514.21315683	32767209.110970445	197888015.33170953	7242025.99710126	264125908.75721434	173841309.18959308	131314767.1442735	98233580.03566487	146869323.84790486	57330901.22864682	205695049.87967655	136566789.29778373	113593283.07487963	80036044.13488257	134390359.456232	40946836.66700932	61341546.049206994	63407346.14689226	85683255.53804266	408319932.0677304	84104832.52566732	43392550.69808256	53200682.26379814	156038272.33456698	95081551.1413017	36769912.08165049	154789490.6521205
24082271.716721047	103757711.42187138	52252902.26948309	112201667.28820229	32767209.110970445	197888015.33170953	7242025.99710126	264125908.75721434	173841309.18959308	131314767.1442735	98233580.03566487	146869323.84790486	57330901.22864682	205695049.87967655	136566789.29778373	113593283.07487963	80036044.13488257	134390359.456232	40946836.66700932	61341546.049206994	63407346.14689226	85683255.53804266	408319932.0677304	84104832.52566732	43392550.69808256	53200682.26379814	156038272.33456698	95081551.1413017	34462704.893523395	154789490.6521205
23591571.920549795	103757711.42187138	52252902.26948309	112201667.28820229	32767209.110970445	192611458.62044585	7242025.99710126	260713238.74809068	161976005.07659316	131314767.1442735	98233580.03566487	146869323.84790486	57330901.22864682	205695049.87967655	136566789.29778373	109094734.99775247	80036044.13488257	134254700.48179492	40946836.66700932	43258497.84984456	63407346.14689226	85683255.53804266	408319932.0677304	84104832.52566732	43392550.69808256	53200682.26379814	156038272.33456698	95081551.1413017	34462704.893523395	154789490.6521205
23591571.920549795	103757711.42187138	52252902.26948309	112201667.28820229	32767209.110970445	192611458.62044585	7242025.99710126	260713238.74809068	161976005.07659316	131314767.1442735	98233580.03566487	146869323.84790486	57330901.22864682	205695049.87967655	136566789.29778373	109094734.99775247	80036044.13488257	134254700.48179492	39627485.89166653	43258497.84984456	61658229.555933826	85683255.53804266	408319932.0677304	84104832.52566732	43392550.69808256	53200682.26379814	156038272.33456698	63741220.052978106	34462704.893523395	154789490.6521205
23591571.920549795	67099598.01232145	52252902.26948309	112201667.28820229	32767209.110970445	192611458.62044585	7242025.99710126	260713238.74809068	161976005.07659316	131314767.1442735	98233580.03566487	146869323.84790486	57330901.22864682	188557711.41934565	136566789.29778373	109094734.99775247	80036044.13488257	134254700.48179492	39627485.89166653	43258497.84984456	61658229.555933826	85683255.53804266	408319932.0677304	84104832.52566732	43392550.69808256	53200682.26379814	156038272.33456698	63741220.052978106	30266438.93752481	154789490.6521205
18841042.349074755	55678789.66979224	52252902.26948309	112201667.28820229	32767209.110970445	192611458.62044585	7242025.99710126	260713238.74809068	161976005.07659316	131314767.1442735	98233580.03566487	146869323.84790486	57330901.22864682	188557711.41934565	132222642.13174203	109094734.99775247	75869916.32892615	131727313.47435643	39627485.89166653	43258497.84984456	61658229.555933826	81001410.03593813	408319932.0677304	84104832.52566732	43392550.69808256	53200682.26379814	115825705.80833687	63741220.052978106	30266438.93752481	154789490.6521205
18405711.641458537	55678789.66979224	52252902.26948309	112201667.28820229	32767209.110970445	126549378.78960283	6864809.318399604	236041686.92518458	161976005.07659316	131314767.1442735	98233580.03566487	146869323.84790486	57330901.22864682	188557711.41934565	132222642.13174203	109094734.99775247	75869916.32892615	131727313.47435643	39627485.89166653	43258497.84984456	61658229.555933826	81001410.03593813	408319932.0677304	84104832.52566732	43392550.69808256	53200682.26379814	99646486.4378025	63741220.052978106	29762698.848589495	154789490.6521205
18405711.641458537	53609380.06427604	52252902.26948309	112201667.28820229	32767209.110970445	126549378.78960283	6864809.318399604	236041686.92518458	161976005.07659316	127849022.94072554	98233580.03566487	146869323.84790486	57330901.22864682	176288665.27746654	132222642.13174203	109094734.99775247	75869916.32892615	131727313.47435643	38574471.825205855	41282838.37230327	61658229.555933826	71705100.82248208	408319932.0677304	84104832.52566732	43392550.69808256	53200682.26379814	99646486.4378025	63741220.052978106	29762698.848589495	151427017.4558456
18405711.641458537	53609380.06427604	52252902.26948309	112201667.28820229	32767209.110970445	126549378.78960283	6687999.537823169	220924981.24003804	161976005.07659316	127849022.94072554	80807279.99638857	146869323.84790486	57330901.22864682	176288665.27746654	132222642.13174203	109094734.99775247	75869916.32892615	131727313.47435643	38574471.825205855	41282838.37230327	56511648.250428356	71705100.82248208	408319932.0677304	77173826.15614289	43392550.69808256	53200682.26379814	99646486.4378025	63741220.052978106	29762698.848589495	151427017.4558456
18405711.641458537	53609380.06427604	48660248.27669491	112201667.28820229	32767209.110970445	126549378.78960283	6687999.537823169	220924981.24003804	161976005.07659316	127849022.94072554	80807279.99638857	146869323.84790486	57330901.22864682	176288665.27746654	108436901.61909124	106952578.51384217	75869916.32892615	131727313.47435643	38574471.825205855	41282838.37230327	56511648.250428356	60361344.909453265	408319932.0677304	77173826.15614289	41103586.80155729	53200682.26379814	99646486.4378025	63741220.052978106	29762698.848589495	151427017.4558456
18405711.641458537	40253445.48481271	34170291.405268505	112201667.28820229	32767209.110970445	114005002.72708713	6687999.537823169	220924981.24003804	155880502.29394227	96957501.64073212	80807279.99638857	135812685.41683152	57330901.22864682	176288665.27746654	108436901.61909124	101247425.16700624	61157257.34846201	121816791.13896847	38574471.825205855	41282838.37230327	55854677.21507308	60361344.909453265	408319932.0677304	77173826.15614289	41103586.80155729	53200682.26379814	99646486.4378025	63741220.052978106	29762698.848589495	143634363.49602088
18405711.641458537	40253445.48481271	33660003.865341716	112201667.28820229	32767209.110970445	114005002.72708713	6687999.537823169	220924981.24003804	155880502.29394227	96957501.64073212	80807279.99638857	135812685.41683152	57330901.22864682	176288665.27746654	108436901.61909124	101247425.16700624	61157257.34846201	121816791.13896847	38574471.825205855	41282838.37230327	55854677.21507308	60361344.909453265	408319932.0677304	77173826.15614289	41103586.80155729	51891952.99609366	99646486.4378025	58385880.42821056	29762698.848589495	143634363.49602088
18405711.641458537	40253445.48481271	30082937.68755045	85711837.40246533	32767209.110970445	91674694.24949652	6687999.537823169	220924981.24003804	155880502.29394227	96957501.64073212	80807279.99638857	135812685.41683152	48656244.97827408	176288665.27746654	108436901.61909124	101247425.16700624	61157257.34846201	121816791.13896847	38574471.825205855	41282838.37230327	55854677.21507308	60361344.909453265	367634904.443446	77173826.15614289	41103586.80155729	51891952.99609366	99646486.4378025	58385880.42821056	29762698.848589495	143634363.49602088
18253508.63585336	40253445.48481271	30082937.68755045	85711837.40246533	32767209.110970445	91674694.24949652	6687999.537823169	220924981.24003804	155880502.29394227	96957501.64073212	80807279.99638857	135812685.41683152	48656244.97827408	176288665.27746654	108436901.61909124	89254900.55146214	54475358.35310862	121816791.13896847	38574471.825205855	41282838.37230327	55854677.21507308	49649327.184338115	367634904.443446	77173826.15614289	31956270.696916856	51891952.99609366	99646486.4378025	58385880.42821056	29762698.848589495	142049230.11692205
18253508.63585336	40253445.48481271	30082937.68755045	85711837.40246533	32767209.110970445	91674694.24949652	6687999.537823169	204471315.2643934	155880502.29394227	51604816.10060396	79494284.66041957	135812685.41683152	48656244.97827408	176288665.27746654	108345548.7025776	89254900.55146214	54475358.35310862	121816791.13896847	38574471.825205855	29667352.25256399	55854677.21507308	46155524.003659405	367634904.443446	73789263.52029862	31956270.696916856	51891952.99609366	99646486.4378025	58385880.42821056	29762698.848589495	142049230.11692205
18253508.63585336	40253445.48481271	30082937.68755045	85711837.40246533	32767209.110970445	91674694.24949652	6687999.537823169	204471315.2643934	155880502.29394227	51604816.10060396	79494284.66041957	85188763.93346865	41274380.82206477	176288665.27746654	108345548.7025776	89254900.55146214	44822498.66487489	121816791.13896847	38574471.825205855	27384869.900294624	55854677.21507308	46155524.003659405	367634904.443446	73789263.52029862	31956270.696916856	51891952.99609366	99646486.4378025	36092233.87712388	29762698.848589495	137328216.78828186
18052358.93241432	40253445.48481271	30082937.68755045	85711837.40246533	32767209.110970445	91674694.24949652	6507177.2277089795	204471315.2643934	41294406.39696138	51604816.10060396	79494284.66041957	85188763.93346865	40255865.48759006	176288665.27746654	108345548.7025776	78761571.23978062	44822498.66487489	90412867.84279944	38574471.825205855	27384869.900294624	55854677.21507308	46155524.003659405	367634904.443446	73789263.52029862	30835697.80426861	51891952.99609366	99646486.4378025	36092233.87712388	29762698.848589495	137328216.78828186
18052358.93241432	37272379.25020804	27202201.919602424	82677796.5565369	32767209.110970445	91674694.24949652	6507177.2277089795	204471315.2643934	41294406.39696138	51604816.10060396	79494284.66041957	78552848.54898888	40255865.48759006	176288665.27746654	108345548.7025776	64514844.029098265	43869886.839021675	90412867.84279944	38574471.825205855	25810869.19256004	55854677.21507308	46155524.003659405	367634904.443446	73789263.52029862	30835697.80426861	51891952.99609366	99646486.4378025	36092233.87712388	29762698.848589495	137328216.78828186
18052358.93241432	37272379.25020804	27202201.919602424	82677796.5565369	32767209.110970445	91674694.24949652	6507177.2277089795	201136078.96629667	41294406.39696138	51604816.10060396	74305066.7479088	78552848.54898888	40255865.48759006	176288665.27746654	108345548.7025776	64514844.029098265	43869886.839021675	90412867.84279944	21734881.696302548	25810869.19256004	53226403.595068194	46155524.003659405	367634904.443446	73789263.52029862	30835697.80426861	51891952.99609366	99646486.4378025	36092233.87712388	29762698.848589495	137328216.78828186
18052358.93241432	37272379.25020804	27202201.919602424	82677796.5565369	32767209.110970445	91674694.24949652	6507177.2277089795	201136078.96629667	41294406.39696138	51604816.10060396	74305066.7479088	78552848.54898888	40255865.48759006	176288665.27746654	108345548.7025776	64514844.029098265	38312903.19324373	90412867.84279944	21734881.696302548	25810869.19256004	53226403.595068194	46155524.003659405	367634904.443446	73789263.52029862	30835697.80426861	49869471.88830834	99646486.4378025	36092233.87712388	29762698.848589495	137328216.78828186
18052358.93241432	37272379.25020804	27202201.919602424	82677796.5565369	32767209.110970445	83230588.59684367	6507177.2277089795	201136078.96629667	41294406.39696138	46757398.89807137	74305066.7479088	78552848.54898888	33019413.06987582	176288665.27746654	106342039.7150073	64514844.029098265	38312903.19324373	90412867.84279944	21734881.696302548	25810869.19256004	53226403.595068194	46155524.003659405	362182353.1329199	34382635.643309996	30835697.80426861	49869471.88830834	99646486.4378025	36092233.87712388	29762698.848589495	137328216.78828186
18052358.93241432	29512712.527119968	27202201.919602424	82677796.5565369	32767209.110970445	83230588.59684367	6507177.2277089795	199580060.4064618	41294406.39696138	46757398.89807137	74305066.7479088	78552848.54898888	33019413.06987582	176288665.27746654	106342039.7150073	64514844.029098265	38312903.19324373	90412867.84279944	21734881.696302548	25212355.96438959	53226403.595068194	46155524.003659405	331150383.43663687	34382635.643309996	28716290.68857994	49869471.88830834	99646486.4378025	36092233.87712388	29762698.848589495	118597928.08042648
18052358.93241432	29512712.527119968	27202201.919602424	82677796.5565369	32767209.110970445	83230588.59684367	6507177.2277089795	184273727.1245643	38345282.37258932	44683083.29497178	74305066.7479088	78552848.54898888	33019413.06987582	176288665.27746654	106079804.35177584	64514844.029098265	38312903.19324373	90412867.84279944	21734881.696302548	25212355.96438959	53226403.595068194	41800725.97728647	331150383.43663687	33941610.92191521	28716290.68857994	49869471.88830834	99646486.4378025	36092233.87712388	29762698.848589495	118597928.08042648
18052358.93241432	29512712.527119968	27202201.919602424	82677796.5565369	32767209.110970445	83230588.59684367	6507177.2277089795	184273727.1245643	38345282.37258932	44683083.29497178	61150678.62127566	78552848.54898888	29842775.96386732	176288665.27746654	103558032.62239783	56712802.543695815	38312903.19324373	90412867.84279944	21734881.696302548	25212355.96438959	53226403.595068194	40140361.44056886	331150383.43663687	33941610.92191521	28716290.68857994	49869471.88830834	99646486.4378025	36092233.87712388	29762698.848589495	118597928.08042648
16134939.33564422	29512712.527119968	27202201.919602424	82677796.5565369	32767209.110970445	83230588.59684367	5356421.724009401	168034369.18928236	38345282.37258932	44683083.29497178	61150678.62127566	78552848.54898888	29842775.96386732	176288665.27746654	103558032.62239783	56712802.543695815	38312903.19324373	90412867.84279944	17497574.581217464	25212355.96438959	53226403.595068194	40140361.44056886	331150383.43663687	33941610.92191521	28716290.68857994	49869471.88830834	99646486.4378025	36092233.87712388	29762698.848589495	118597928.08042648
16134939.33564422	26866466.35286682	25784220.631309174	75412914.67398842	32767209.110970445	73972165.07748327	5356421.724009401	168034369.18928236	38345282.37258932	44683083.29497178	61150678.62127566	78552848.54898888	28532526.445411667	176288665.27746654	103558032.62239783	56712802.543695815	38312903.19324373	90412867.84279944	17497574.581217464	25212355.96438959	53226403.595068194	40140361.44056886	331150383.43663687	33941610.92191521	28716290.68857994	49869471.88830834	99646486.4378025	36092233.87712388	29762698.848589495	118597928.08042648
16134939.33564422	26866466.35286682	25784220.631309174	75412914.67398842	32767209.110970445	73972165.07748327	5356421.724009401	168034369.18928236	38345282.37258932	40512296.03253886	61150678.62127566	57185124.993134625	28532526.445411667	176288665.27746654	103558032.62239783	56712802.543695815	38312903.19324373	90412867.84279944	16713506.82187831	24353754.304376245	53226403.595068194	36627418.02457588	331150383.43663687	33941610.92191521	28716290.68857994	49869471.88830834	99646486.4378025	36092233.87712388	29762698.848589495	118597928.08042648
16134939.33564422	26866466.35286682	24208004.890564915	75412914.67398842	30412987.491672862	73972165.07748327	5356421.724009401	168034369.18928236	38345282.37258932	39536399.44276893	61150678.62127566	56453850.57806261	28532526.445411667	176288665.27746654	103558032.62239783	56712802.543695815	38312903.19324373	90412867.84279944	16713506.82187831	24353754.304376245	53226403.595068194	36627418.02457588	331150383.43663687	33941610.92191521	28716290.68857994	49869471.88830834	99646486.4378025	36092233.87712388	29762698.848589495	118597928.08042648
16134939.33564422	26866466.35286682	24008776.03468946	75412914.67398842	25367189.18648094	73972165.07748327	5356421.724009401	168034369.18928236	38345282.37258932	39536399.44276893	61150678.62127566	56453850.57806261	17113724.28608171	176288665.27746654	90046349.678235	55394063.32057018	38312903.19324373	90412867.84279944	16713506.82187831	24353754.304376245	53226403.595068194	36627418.02457588	331150383.43663687	33613580.314028434	28716290.68857994	49869471.88830834	99646486.4378025	36092233.87712388	29762698.848589495	118597928.08042648
16134939.33564422	24655694.934170365	24008776.03468946	75412914.67398842	25367189.18648094	73972165.07748327	5320946.565856346	168034369.18928236	38345282.37258932	39536399.44276893	61150678.62127566	56453850.57806261	17113724.28608171	176288665.27746654	90046349.678235	55394063.32057018	38312903.19324373	77323416.4631038	16713506.82187831	24353754.304376245	53226403.595068194	36627418.02457588	331150383.43663687	33613580.314028434	28716290.68857994	49869471.88830834	99646486.4378025	36092233.87712388	29762698.848589495	118597928.08042648
16134939.33564422	24655694.934170365	24008776.03468946	75412914.67398842	25367189.18648094	73972165.07748327	5320946.565856346	168034369.18928236	38345282.37258932	39536399.44276893	61150678.62127566	56453850.57806261	17113724.28608171	163940226.50601995	90046349.678235	33198831.596226458	38312903.19324373	77323416.4631038	16240521.212340567	24353754.304376245	53226403.595068194	36627418.02457588	322860712.7244959	33613580.314028434	12713941.826308556	49869471.88830834	99646486.4378025	36092233.87712388	29762698.848589495	118597928.08042648
15136504.840905419	24655694.934170365	24008776.03468946	73291221.18565749	25367189.18648094	59267980.056868225	4009564.420824308	167848008.4709395	38345282.37258932	35293876.87688639	61150678.62127566	56295875.853560165	17113724.28608171	163940226.50601995	90046349.678235	33198831.596226458	38312903.19324373	67041319.35063849	10776074.770233238	24353754.304376245	53226403.595068194	35559204.88988173	290307043.5569985	32279525.19005095	12713941.826308556	49869471.88830834	99646486.4378025	36092233.87712388	29762698.848589495	118597928.08042648
15136504.840905419	24655694.934170365	24008776.03468946	73291221.18565749	19514350.472803228	59267980.056868225	3370031.4066784605	158665629.67232963	38345282.37258932	35293876.87688639	61150678.62127566	56295875.853560165	17113724.28608171	114842240.32813355	90046349.678235	18572898.246640366	32323293.950538643	67041319.35063849	10776074.770233238	24353754.304376245	53226403.595068194	35559204.88988173	257981807.3951107	32279525.19005095	12713941.826308556	49869471.88830834	38786934.449238114	36092233.87712388	29762698.848589495	118597928.08042648
15136504.840905419	24368948.770798728	24008776.03468946	42343303.512232855	18675582.22901123	59267980.056868225	3296779.0898375567	158665629.67232963	38345282.37258932	35293876.87688639	61150678.62127566	44206305.85535673	17113724.28608171	114842240.32813355	90046349.678235	18572898.246640366	32323293.950538643	67041319.35063849	10776074.770233238	24353754.304376245	32425349.79468402	35559204.88988173	257981807.3951107	32279525.19005095	12713941.826308556	45577431.39548212	36210784.89280012	36092233.87712388	29617262.492160983	118597928.08042648
15136504.840905419	19818456.21173487	24008776.03468946	42343303.512232855	18675582.22901123	59267980.056868225	3296779.0898375567	141800616.72879615	38345282.37258932	35293876.87688639	40146316.92839205	37363752.27889214	17113724.28608171	114842240.32813355	72803495.88316046	18572898.246640366	32323293.950538643	67041319.35063849	7751347.366020656	24353754.304376245	32425349.79468402	35559204.88988173	257981807.3951107	31352549.916019447	4658159.276539521	45577431.39548212	36210784.89280012	36092233.87712388	29617262.492160983	118597928.08042648
15136504.840905419	19818456.21173487	24008776.03468946	42343303.512232855	18675582.22901123	59267980.056868225	3296779.0898375567	141800616.72879615	38345282.37258932	35187671.18817877	40146316.92839205	37363752.27889214	17113724.28608171	114842240.32813355	72803495.88316046	18572898.246640366	32323293.950538643	67041319.35063849	7751347.366020656	24353754.304376245	32425349.79468402	26618481.74739928	257981807.3951107	31352549.916019447	4658159.276539521	45577431.39548212	36210784.89280012	36092233.87712388	29617262.492160983	118597928.08042648
15136504.840905419	19818456.21173487	24008776.03468946	42343303.512232855	18675582.22901123	59267980.056868225	3296779.0898375567	141800616.72879615	38345282.37258932	35187671.18817877	40146316.92839205	37363752.27889214	17113724.28608171	112399450.65114	72803495.88316046	18572898.246640366	32323293.950538643	56395648.803810075	7751347.366020656	24353754.304376245	32425349.79468402	26618481.74739928	257981807.3951107	31352549.916019447	4658159.276539521	45577431.39548212	36210784.89280012	36092233.87712388	27213941.65759183	118597928.08042648
14888229.322401335	11314654.353569504	24008776.03468946	42343303.512232855	18675582.22901123	59267980.056868225	3040960.2470059628	138422204.21478742	38345282.37258932	35187671.18817877	40146316.92839205	37363752.27889214	17113724.28608171	112399450.65114	38737694.75222414	13591515.129385421	32323293.950538643	56395648.803810075	7506467.255547608	21328938.486223683	32425349.79468402	26618481.74739928	257981807.3951107	31352549.916019447	4658159.276539521	45577431.39548212	31008214.741313394	36092233.87712388	27213941.65759183	118438673.23567201
13139604.021328814	11314654.353569504	24008776.03468946	42343303.512232855	18675582.22901123	59267980.056868225	2132163.2551347706	138422204.21478742	38345282.37258932	35187671.18817877	39318185.376048505	37363752.27889214	17113724.28608171	110168291.02372162	38737694.75222414	13591515.129385421	32323293.950538643	54610256.663412	7506467.255547608	21328938.486223683	32425349.79468402	26618481.74739928	257981807.3951107	31352549.916019447	4658159.276539521	45577431.39548212	13217993.602008404	36092233.87712388	27213941.65759183	118438673.23567201
13139604.021328814	11314654.353569504	24008776.03468946	34206710.49385312	18675582.22901123	59267980.056868225	2132163.2551347706	138422204.21478742	38345282.37258932	35187671.18817877	38400138.995474145	37363752.27889214	16097242.74532378	110168291.02372162	35795983.975209005	13591515.129385421	31341550.04841016	54610256.663412	7506467.255547608	21328938.486223683	32425349.79468402	26618481.74739928	257981807.3951107	31352549.916019447	4658159.276539521	45577431.39548212	8777846.21691171	36092233.87712388	27213941.65759183	118438673.23567201
13139604.021328814	11314654.353569504	21701714.622038573	30078473.985047508	18675582.22901123	59267980.056868225	2132163.2551347706	138422204.21478742	38345282.37258932	35187671.18817877	38400138.995474145	37363752.27889214	16097242.74532378	110168291.02372162	35795983.975209005	13591515.129385421	30544158.890336163	53449374.05393604	7506467.255547608	21328938.486223683	28184309.878138334	26240463.467898976	249518832.54773486	31352549.916019447	4658159.276539521	45577431.39548212	6563047.194209094	36092233.87712388	27213941.65759183	118438673.23567201
13139604.021328814	11314654.353569504	21701714.622038573	28989985.436724465	17369323.0557562	59267980.056868225	2132163.2551347706	138422204.21478742	38345282.37258932	35187671.18817877	38400138.995474145	35207510.24302649	16097242.74532378	110168291.02372162	35795983.975209005	13591515.129385421	30544158.890336163	53449374.05393604	7030332.511084927	21328938.486223683	28184309.878138334	26240463.467898976	249518832.54773486	31352549.916019447	4658159.276539521	45577431.39548212	6563047.194209094	36092233.87712388	27213941.65759183	118438673.23567201
11817432.11126205	11314654.353569504	19771273.832955975	28989985.436724465	17369323.0557562	59267980.056868225	2132163.2551347706	138422204.21478742	30331277.506376725	35187671.18817877	38400138.995474145	35207510.24302649	16097242.74532378	110168291.02372162	35795983.975209005	12536904.12904296	30544158.890336163	53449374.05393604	7030332.511084927	21328938.486223683	28184309.878138334	26240463.467898976	244626778.89347675	31352549.916019447	4658159.276539521	45577431.39548212	6563047.194209094	36092233.87712388	27213941.65759183	118438673.23567201
11817432.11126205	11314654.353569504	19771273.832955975	28989985.436724465	17369323.0557562	59267980.056868225	2132163.2551347706	138422204.21478742	30331277.506376725	35164650.2213562	37702160.09480004	35207510.24302649	16097242.74532378	110168291.02372162	35795983.975209005	12536904.12904296	30544158.890336163	53449374.05393604	7030332.511084927	21328938.486223683	25515725.318739936	26240463.467898976	244626778.89347675	31352549.916019447	4658159.276539521	45577431.39548212	6563047.194209094	36092233.87712388	27213941.65759183	118438673.23567201
11817432.11126205	11314654.353569504	19771273.832955975	17051230.974484835	17369323.0557562	54959617.53422482	2132163.2551347706	138422204.21478742	30331277.506376725	35164650.2213562	37702160.09480004	35207510.24302649	16097242.74532378	110168291.02372162	35795983.975209005	12536904.12904296	30544158.890336163	47889871.156696625	7030332.511084927	21328938.486223683	25515725.318739936	26240463.467898976	215244832.99420926	31352549.916019447	4658159.276539521	45577431.39548212	6563047.194209094	36092233.87712388	27213941.65759183	117194955.87082861
11584189.46732523	11314654.353569504	19771273.832955975	17051230.974484835	17369323.0557562	54959617.53422482	2132163.2551347706	132259538.98359014	30331277.506376725	35164650.2213562	37702160.09480004	35207510.24302649	16097242.74532378	108370136.40318367	35795983.975209005	12536904.12904296	30544158.890336163	47889871.156696625	7030332.511084927	21328938.486223683	25515725.318739936	23938674.518205415	215244832.99420926	30897076.13296908	4417042.19869298	45577431.39548212	6563047.194209094	36092233.87712388	27213941.65759183	117194955.87082861
11584189.46732523	11314654.353569504	19771273.832955975	17051230.974484835	17369323.0557562	41347990.992017806	2132163.2551347706	125408822.71360444	30331277.506376725	35164650.2213562	37702160.09480004	35207510.24302649	16097242.74532378	108370136.40318367	35795983.975209005	12536904.12904296	28540859.761959273	47889871.156696625	7030332.511084927	21328938.486223683	25515725.318739936	23938674.518205415	215244832.99420926	30897076.13296908	4417042.19869298	45577431.39548212	6563047.194209094	36092233.87712388	27213941.65759183	117194955.87082861
11584189.46732523	8372940.232142829	18440347.20185436	15663119.966600543	14921892.00041832	41347990.992017806	2132163.2551347706	119895391.03445825	30331277.506376725	33695402.40338737	36016708.40173178	35207510.24302649	15722819.46373146	99843097.00300023	35795983.975209005	12536904.12904296	28540859.761959273	47889871.156696625	7030332.511084927	21328938.486223683	25515725.318739936	23938674.518205415	215244832.99420926	30897076.13296908	4417042.19869298	45577431.39548212	6563047.194209094	36092233.87712388	25985826.473847833	117194955.87082861
11256432.445110183	8372940.232142829	18440347.20185436	15663119.966600543	14921892.00041832	41347990.992017806	2132163.2551347706	113886521.95091347	30331277.506376725	33695402.40338737	36016708.40173178	33799770.74694609	15648903.15725333	99843097.00300023	35795983.975209005	12410869.652019488	28540859.761959273	37669955.68681096	7030332.511084927	21328938.486223683	25515725.318739936	23938674.518205415	215244832.99420926	30897076.13296908	4382626.346054513	44430954.53905203	6563047.194209094	36092233.87712388	25985826.473847833	117194955.87082861
11088938.591120273	8372940.232142829	18440347.20185436	15663119.966600543	14921892.00041832	41347990.992017806	2132163.2551347706	113886521.95091347	30331277.506376725	33695402.40338737	36016708.40173178	33799770.74694609	15648903.15725333	99843097.00300023	35795983.975209005	12410869.652019488	22271380.900782946	37669955.68681096	7030332.511084927	21328938.486223683	25515725.318739936	23938674.518205415	215244832.99420926	28868860.682647463	4382626.346054513	44430954.53905203	6563047.194209094	35656099.71187411	25269494.826775342	117194955.87082861
10772883.330740483	8372940.232142829	18440347.20185436	4481378.2056373	14921892.00041832	25475177.805471145	2132163.2551347706	50721464.825330384	30331277.506376725	33695402.40338737	36016708.40173178	33799770.74694609	15648903.15725333	94470561.64385195	35795983.975209005	12410869.652019488	22271380.900782946	37669955.68681096	7030332.511084927	21328938.486223683	22725006.54103409	23938674.518205415	215244832.99420926	28868860.682647463	4382626.346054513	41707990.316899344	6563047.194209094	35656099.71187411	25269494.826775342	111906409.8603919
9393657.841063114	8372940.232142829	18440347.20185436	4481378.2056373	14921892.00041832	17104777.059568815	2132163.2551347706	50721464.825330384	30331277.506376725	33695402.40338737	36016708.40173178	33799770.74694609	15648903.15725333	90504331.08152348	35795983.975209005	12410869.652019488	22271380.900782946	37669955.68681096	7030332.511084927	21328938.486223683	22725006.54103409	23938674.518205415	204874609.2090609	28868860.682647463	4382626.346054513	41707990.316899344	6563047.194209094	35656099.71187411	25269494.826775342	111906409.8603919
9393657.841063114	8372940.232142829	18440347.20185436	3433001.448032632	14921892.00041832	17104777.059568815	2132163.2551347706	50721464.825330384	30331277.506376725	33695402.40338737	36016708.40173178	33799770.74694609	15648903.15725333	90504331.08152348	35795983.975209005	9803108.450854303	22271380.900782946	37669955.68681096	7030332.511084927	21328938.486223683	22725006.54103409	23938674.518205415	204874609.2090609	28868860.682647463	4382626.346054513	41707990.316899344	6563047.194209094	35656099.71187411	25269494.826775342	111906409.8603919
8001338.396188724	8372940.232142829	18440347.20185436	2655239.0101985787	14921892.00041832	17104777.059568815	2132163.2551347706	50721464.825330384	30331277.506376725	33695402.40338737	36016708.40173178	33799770.74694609	15648903.15725333	59415523.971392974	35795983.975209005	9803108.450854303	22271380.900782946	37669955.68681096	7030332.511084927	21328938.486223683	13666505.046209643	23938674.518205415	204874609.2090609	28868860.682647463	4382626.346054513	41707990.316899344	6563047.194209094	32827848.271197315	23929521.321144126	105662043.94594364
8001338.396188724	5021558.604484008	18440347.20185436	2655239.0101985787	14921892.00041832	17104777.059568815	2132163.2551347706	50721464.825330384	30331277.506376725	33695402.40338737	36016708.40173178	31552395.743649364	15648903.15725333	59148856.04695715	34319404.59062941	9803108.450854303	22271380.900782946	37669955.68681096	7030332.511084927	21328938.486223683	13666505.046209643	23938674.518205415	204874609.2090609	28868860.682647463	4382626.346054513	41707990.316899344	6563047.194209094	32827848.271197315	23150315.167919308	105662043.94594364
8001338.396188724	5021558.604484008	18440347.20185436	2655239.0101985787	9855573.409829823	17104777.059568815	2132163.2551347706	50721464.825330384	30331277.506376725	33695402.40338737	36016708.40173178	31552395.743649364	15648903.15725333	59148856.04695715	34319404.59062941	9803108.450854303	22271380.900782946	37669955.68681096	2735394.041801975	20827141.644104034	12298255.228689848	23938674.518205415	204874609.2090609	28868860.682647463	4382626.346054513	41707990.316899344	6563047.194209094	32827848.271197315	23150315.167919308	101712817.3687682
8001338.396188724	5021558.604484008	18440347.20185436	2655239.0101985787	9855573.409829823	17104777.059568815	2132163.2551347706	50721464.825330384	30331277.506376725	15633935.251001617	28551112.53748731	31552395.743649364	15648903.15725333	59148856.04695715	34319404.59062941	9337565.586446293	22271380.900782946	37669955.68681096	2735394.041801975	20827141.644104034	12298255.228689848	23938674.518205415	203887704.23957002	24994018.072915047	4382626.346054513	41707990.316899344	6563047.194209094	32827848.271197315	23150315.167919308	101712817.3687682
8001338.396188724	5021558.604484008	18440347.20185436	2655239.0101985787	9855573.409829823	17104777.059568815	2132163.2551347706	50721464.825330384	27750261.54249882	15633935.251001617	20804738.296055544	31552395.743649364	15648903.15725333	59148856.04695715	34319404.59062941	9337565.586446293	20555939.760138046	37669955.68681096	2735394.041801975	20419441.288636398	10257221.365210902	23938674.518205415	203887704.23957002	24162725.062534794	4382626.346054513	32107434.33234591	6563047.194209094	10958850.41971399	23150315.167919308	101712817.3687682
7816942.706780848	5021558.604484008	18440347.20185436	2655239.0101985787	9855573.409829823	17104777.059568815	1968746.7517606984	40710238.75269862	27750261.54249882	15633935.251001617	20804738.296055544	31552395.743649364	15648903.15725333	58798373.072978556	34319404.59062941	9337565.586446293	20555939.760138046	22415550.840517033	2735394.041801975	20419441.288636398	10257221.365210902	23938674.518205415	203052802.082259	24162725.062534794	4382626.346054513	32107434.33234591	6563047.194209094	10958850.41971399	23150315.167919308	101712817.3687682
7816942.706780848	3741883.5019038767	18440347.20185436	2655239.0101985787	9855573.409829823	17104777.059568815	1968746.7517606984	40710238.75269862	27750261.54249882	15633935.251001617	20804738.296055544	31552395.743649364	15648903.15725333	58798373.072978556	29557719.28875405	9337565.586446293	19936356.728322428	22415550.840517033	2735394.041801975	20419441.288636398	10257221.365210902	23938674.518205415	203052802.082259	24162725.062534794	4382626.346054513	30509715.253286615	6563047.194209094	10958850.41971399	23150315.167919308	101712817.3687682
7816942.706780848	3741883.5019038767	18440347.20185436	2655239.0101985787	9855573.409829823	15753951.613163056	1800618.245435809	40286856.73213926	27750261.54249882	15633935.251001617	20804738.296055544	31552395.743649364	15648903.15725333	58798373.072978556	29557719.28875405	9337565.586446293	19936356.728322428	22415550.840517033	2735394.041801975	20194113.841895606	10257221.365210902	22651927.733975675	203052802.082259	24162725.062534794	4382626.346054513	30509715.253286615	6563047.194209094	10958850.41971399	23150315.167919308	101712817.3687682
7816942.706780848	3741883.5019038767	16578843.485683303	2655239.0101985787	9855573.409829823	15753951.613163056	1800618.245435809	40286856.73213926	27265522.196132787	15633935.251001617	20804738.296055544	29069384.051726796	15648903.15725333	58798373.072978556	29557719.28875405	9337565.586446293	19936356.728322428	22415550.840517033	2735394.041801975	20194113.841895606	10257221.365210902	22651927.733975675	203052802.082259	8601483.275087805	4145338.200176703	30509715.253286615	6563047.194209094	7517281.829317309	23150315.167919308	101712817.3687682
7816942.706780848	3164270.322591151	16578843.485683303	2655239.0101985787	9855573.409829823	15753951.613163056	1800618.245435809	40286856.73213926	27265522.196132787	15633935.251001617	20804738.296055544	29069384.051726796	15648903.15725333	58798373.072978556	29557719.28875405	8935628.162085766	19936356.728322428	22415550.840517033	2735394.041801975	19032800.11806503	10257221.365210902	22651927.733975675	202327583.63753098	8601483.275087805	4145338.200176703	30509715.253286615	6563047.194209094	7517281.829317309	23150315.167919308	101712817.3687682
7816942.706780848	3164270.322591151	16578843.485683303	2655239.0101985787	8282823.921506993	15753951.613163056	1800618.245435809	40286856.73213926	27265522.196132787	6554775.932796103	20804738.296055544	29069384.051726796	15648903.15725333	58798373.072978556	29557719.28875405	8935628.162085766	19936356.728322428	22415550.840517033	2735394.041801975	19032800.11806503	9683881.62598904	22651927.733975675	201477695.2313221	8601483.275087805	4145338.200176703	30509715.253286615	6563047.194209094	7517281.829317309	23150315.167919308	101712817.3687682
7816942.706780848	3164270.322591151	16578843.485683303	2655239.0101985787	8282823.921506993	15753951.613163056	1800618.245435809	35983817.41223221	27265522.196132787	6554775.932796103	20804738.296055544	29069384.051726796	15648903.15725333	58798373.072978556	29557719.28875405	8935628.162085766	19936356.728322428	22415550.840517033	2735394.041801975	19032800.11806503	9683881.62598904	22651927.733975675	201477695.2313221	8601483.275087805	4145338.200176703	21228973.797897775	6563047.194209094	7517281.829317309	23150315.167919308	101712817.3687682
7816942.706780848	3164270.322591151	15801950.794917095	2655239.0101985787	8282823.921506993	15753951.613163056	1800618.245435809	35983817.41223221	27265522.196132787	6554775.932796103	17389124.7608144	29069384.051726796	15003687.730526054	58798373.072978556	29557719.28875405	8935628.162085766	19936356.728322428	22415550.840517033	2735394.041801975	17703776.45040868	9683881.62598904	22651927.733975675	201477695.2313221	8601483.275087805	4145338.200176703	21228973.797897775	6563047.194209094	7517281.829317309	23150315.167919308	83183443.81561172
7608133.865376903	3164270.322591151	15801950.794917095	2655239.0101985787	8282823.921506993	15753951.613163056	1800618.245435809	35983817.41223221	25023234.387168836	6093998.680510741	17389124.7608144	29069384.051726796	15003687.730526054	58798373.072978556	29557719.28875405	8935628.162085766	19936356.728322428	22415550.840517033	2735394.041801975	12346761.395529369	8457235.09283792	22651927.733975675	201477695.2313221	8601483.275087805	4145338.200176703	21228973.797897775	6563047.194209094	7517281.829317309	23150315.167919308	83183443.81561172
7608133.865376903	3164270.322591151	15801950.794917095	2655239.0101985787	8282823.921506993	13865440.508965233	1800618.245435809	35983817.41223221	25023234.387168836	6093998.680510741	17389124.7608144	29069384.051726796	14330581.857641965	58798373.072978556	29557719.28875405	8935628.162085766	18965296.88114564	22415550.840517033	2735394.041801975	12346761.395529369	8457235.09283792	22651927.733975675	201477695.2313221	8601483.275087805	4145338.200176703	21133168.389653355	6563047.194209094	5559548.313826621	20988132.562576253	83183443.81561172
7608133.865376903	3164270.322591151	14446808.811012562	2606339.351802666	8282823.921506993	13865440.508965233	1800618.245435809	35983817.41223221	25023234.387168836	6093998.680510741	17389124.7608144	29069384.051726796	14330581.857641965	58798373.072978556	29557719.28875405	8935628.162085766	18965296.88114564	22415550.840517033	2735394.041801975	12346761.395529369	8457235.09283792	22354258.154056102	157194920.84310856	8601483.275087805	4145338.200176703	21133168.389653355	6563047.194209094	5559548.313826621	20988132.562576253	83183443.81561172
7608133.865376903	3164270.322591151	14446808.811012562	2606339.351802666	8282823.921506993	13865440.508965233	1800618.245435809	35983817.41223221	25023234.387168836	6093998.680510741	17389124.7608144	2957520.1312652864	14330581.857641965	58798373.072978556	29557719.28875405	8935628.162085766	13425892.632807883	22415550.840517033	2735394.041801975	12121090.291523663	7926077.225468982	22354258.154056102	145627697.4699258	8601483.275087805	4145338.200176703	19423074.0798282	6563047.194209094	5559548.313826621	20729628.803399313	83183443.81561172
7608133.865376903	3164270.322591151	14446808.811012562	2606339.351802666	8282823.921506993	13865440.508965233	1800618.245435809	35983817.41223221	23484072.42018382	6093998.680510741	17389124.7608144	2957520.1312652864	14330581.857641965	58798373.072978556	29557719.28875405	8935628.162085766	13425892.632807883	22415550.840517033	2735394.041801975	12121090.291523663	7926077.225468982	22354258.154056102	123115358.74415825	8601483.275087805	4145338.200176703	19423074.0798282	6563047.194209094	5559548.313826621	20729628.803399313	83183443.81561172
6290040.514411465	3164270.322591151	14446808.811012562	2606339.351802666	8282823.921506993	13865440.508965233	1800618.245435809	28724738.74752116	23484072.42018382	6093998.680510741	16078115.065456154	2889445.4951485265	14330581.857641965	58798373.072978556	29557719.28875405	8935628.162085766	13425892.632807883	22415550.840517033	2057723.667186279	12121090.291523663	7926077.225468982	16277603.038735744	102366164.81381458	8601483.275087805	4145338.200176703	18839330.337357033	6079344.991572662	5559548.313826621	20729628.803399313	83183443.81561172
6131991.094054026	3164270.322591151	14054462.785931408	2606339.351802666	8282823.921506993	13865440.508965233	1800618.245435809	28724738.74752116	23484072.42018382	6093998.680510741	14732192.184702933	2451965.903054153	14330581.857641965	47316220.9332583	28331439.527819365	8935628.162085766	13425892.632807883	22415550.840517033	2057723.667186279	12121090.291523663	7926077.225468982	16277603.038735744	96705362.58912653	8601483.275087805	4106506.6636377214	18839330.337357033	6079344.991572662	5559548.313826621	20729628.803399313	83183443.81561172
6131991.094054026	3164270.322591151	14054462.785931408	2606339.351802666	8282823.921506993	13865440.508965233	1800618.245435809	28724738.74752116	23484072.42018382	6093998.680510741	14732192.184702933	2451965.903054153	14330581.857641965	46211561.93936355	28331439.527819365	8935628.162085766	13425892.632807883	22415550.840517033	2057723.667186279	12121090.291523663	7017797.486570732	16277603.038735744	96705362.58912653	8601483.275087805	3660265.2281836667	18839330.337357033	6079344.991572662	5336653.140735262	20729628.803399313	83183443.81561172
6131991.094054026	3164270.322591151	14054462.785931408	2201800.0274891355	8282823.921506993	11746793.792702824	1800618.245435809	28724738.74752116	23484072.42018382	6093998.680510741	14732192.184702933	2451965.903054153	14330581.857641965	46211561.93936355	28331439.527819365	8935628.162085766	13425892.632807883	22415550.840517033	1985094.8590804387	12121090.291523663	7017797.486570732	11901172.271237826	96605183.83885236	8601483.275087805	3660265.2281836667	16577654.999931367	6079344.991572662	5336653.140735262	20729628.803399313	83183443.81561172
5263274.001981877	3164270.322591151	14054462.785931408	1485262.0132207829	7283874.262465717	11746793.792702824	1550593.5482313822	28724738.74752116	23484072.42018382	6093998.680510741	14732192.184702933	2061875.989567407	9493992.284194298	42540043.9616262	28331439.527819365	8330299.353727131	13425892.632807883	22415550.840517033	1985094.8590804387	11130648.686020913	3970771.728857404	11901172.271237826	96605183.83885236	8601483.275087805	3660265.2281836667	16577654.999931367	6079344.991572662	5336653.140735262	20729628.803399313	80553251.68934973
5263274.001981877	3164270.322591151	14054462.785931408	1485262.0132207829	6630747.782358084	11746793.792702824	1514379.4761786251	23964385.427875657	23484072.42018382	6093998.680510741	14732192.184702933	2061875.989567407	9493992.284194298	42540043.9616262	28331439.527819365	8330299.353727131	13425892.632807883	22415550.840517033	1985094.8590804387	11130648.686020913	3856141.6068602493	11901172.271237826	90048735.95520386	8601483.275087805	3660265.2281836667	16577654.999931367	6079344.991572662	5336653.140735262	20729628.803399313	80553251.68934973
5263274.001981877	3164270.322591151	14054462.785931408	1485262.0132207829	6630747.782358084	11746793.792702824	1514379.4761786251	23964385.427875657	21510848.222062673	6093998.680510741	14732192.184702933	2009187.7091435515	9493992.284194298	42540043.9616262	28331439.527819365	8330299.353727131	13425892.632807883	22415550.840517033	1375663.7467414166	9680826.675730865	3856141.6068602493	11901172.271237826	85341802.30429587	8601483.275087805	3660265.2281836667	16577654.999931367	6079344.991572662	5336653.140735262	19602181.40262396	80553251.68934973
5105720.69537501	3164270.322591151	14054462.785931408	1485262.0132207829	6630747.782358084	11746793.792702824	1514379.4761786251	23964385.427875657	21510848.222062673	6093998.680510741	14732192.184702933	2009187.7091435515	9493992.284194298	42540043.9616262	28331439.527819365	8197742.62100221	13425892.632807883	15461484.992514228	1375663.7467414166	9680826.675730865	3856141.6068602493	11901172.271237826	85341802.30429587	8601483.275087805	3660265.2281836667	16577654.999931367	6079344.991572662	5336653.140735262	7383956.052659939	80553251.68934973
5105720.69537501	3164270.322591151	14054462.785931408	1485262.0132207829	6630747.782358084	11746793.792702824	1514379.4761786251	23964385.427875657	21510848.222062673	6093998.680510741	13450308.047244608	2009187.7091435515	9493992.284194298	42540043.9616262	26680940.99430918	8197742.62100221	8831848.245187778	13946490.690400165	1375663.7467414166	9680826.675730865	3856141.6068602493	11901172.271237826	85341802.30429587	8601483.275087805	3660265.2281836667	16577654.999931367	6079344.991572662	5336653.140735262	7383956.052659939	77762861.34388547
5105720.69537501	3164270.322591151	14054462.785931408	1482346.5317943653	6630747.782358084	11746793.792702824	1514379.4761786251	23964385.427875657	21510848.222062673	5561101.8196035875	13450308.047244608	2009187.7091435515	9493992.284194298	42540043.9616262	26202048.217554122	8197742.62100221	8589000.609409744	13946490.690400165	1375663.7467414166	8042769.844050105	3856141.6068602493	11032855.070259543	85341802.30429587	8601483.275087805	3660265.2281836667	16577654.999931367	5514256.133967115	5336653.140735262	6520893.717606044	77762861.34388547
5105720.69537501	3164270.322591151	14054462.785931408	1482346.5317943653	6630747.782358084	8117530.771718475	1514379.4761786251	23964385.427875657	21510848.222062673	5561101.8196035875	12959250.861209001	2009187.7091435515	4198051.80493291	42326460.95067774	26202048.217554122	6682872.567008424	8589000.609409744	13946490.690400165	1375663.7467414166	7038990.547495814	3856141.6068602493	11032855.070259543	85341802.30429587	8601483.275087805	3660265.2281836667	16577654.999931367	5514256.133967115	5336653.140735262	6520893.717606044	72967107.40034854
5105720.69537501	3164270.322591151	14054462.785931408	1482346.5317943653	6218568.196349985	8117530.771718475	1420362.8565511687	23964385.427875657	21075857.912154038	5561101.8196035875	12959250.861209001	2009187.7091435515	4198051.80493291	40972058.04736543	26202048.217554122	6682872.567008424	8589000.609409744	13946490.690400165	1375663.7467414166	7038990.547495814	3856141.6068602493	11032855.070259543	85341802.30429587	8601483.275087805	3660265.2281836667	16577654.999931367	5514256.133967115	5336653.140735262	6520893.717606044	72175742.77647379
4851493.328340472	3164270.322591151	14054462.785931408	1482346.5317943653	6218568.196349985	8117530.771718475	1420362.8565511687	23964385.427875657	21075857.912154038	5554484.088349713	12959250.861209001	2009187.7091435515	4198051.80493291	40972058.04736543	26202048.217554122	6682872.567008424	8589000.609409744	13946490.690400165	1375663.7467414166	7038990.547495814	3856141.6068602493	11032855.070259543	85341802.30429587	8601483.275087805	3660265.2281836667	14723553.883867435	5514256.133967115	5336653.140735262	6520893.717606044	72175742.77647379
4851493.328340472	3164270.322591151	14054462.785931408	1482346.5317943653	6218568.196349985	7736859.456770052	1420362.8565511687	23964385.427875657	21075857.912154038	5554484.088349713	12959250.861209001	2009187.7091435515	4198051.80493291	39939231.80716969	26202048.217554122	6682872.567008424	8589000.609409744	13946490.690400165	1375663.7467414166	5911878.639821739	3856141.6068602493	11032855.070259543	85341802.30429587	8601483.275087805	3660265.2281836667	14723553.883867435	5514256.133967115	5336653.140735262	6520893.717606044	72175742.77647379
4851493.328340472	3164270.322591151	14054462.785931408	1482346.5317943653	6218568.196349985	7736859.456770052	1420362.8565511687	23964385.427875657	21075857.912154038	5554484.088349713	12089020.541914638	2009187.7091435515	4198051.80493291	39939231.80716969	26202048.217554122	6682872.567008424	8589000.609409744	13946490.690400165	1375663.7467414166	5911878.639821739	3856141.6068602493	9289061.533141341	85341802.30429587	8601483.275087805	3660265.2281836667	14723553.883867435	5514256.133967115	5336653.140735262	6348248.459629828	72175742.77647379
4851493.328340472	3164270.322591151	14054462.785931408	1482346.5317943653	6218568.196349985	7736859.456770052	1420362.8565511687	23964385.427875657	21075857.912154038	5554484.088349713	12089020.541914638	2009187.7091435515	4198051.80493291	39939231.80716969	23902003.740836035	6682872.567008424	8484341.880570043	13946490.690400165	1375663.7467414166	5911878.639821739	3856141.6068602493	9289061.533141341	84363455.27038004	7199967.264971334	3660265.2281836667	14723553.883867435	5514256.133967115	5336653.140735262	6348248.459629828	72175742.77647379
4666260.172301155	3164270.322591151	14054462.785931408	1482346.5317943653	6218568.196349985	7736859.456770052	1420362.8565511687	23964385.427875657	21075857.912154038	5554484.088349713	12089020.541914638	2009187.7091435515	4198051.80493291	39939231.80716969	23902003.740836035	6682872.567008424	8087108.336658043	13946490.690400165	1375663.7467414166	5911878.639821739	3856141.6068602493	9289061.533141341	84363455.27038004	7199967.264971334	3660265.2281836667	14723553.883867435	4528912.418649934	5336653.140735262	6348248.459629828	72175742.77647379
4535370.681703681	1182213.3812267517	12350527.62155625	1482346.5317943653	6218568.196349985	7736859.456770052	1420362.8565511687	23964385.427875657	21075857.912154038	5554484.088349713	12089020.541914638	2009187.7091435515	4198051.80493291	39939231.80716969	23902003.740836035	6682872.567008424	8087108.336658043	13946490.690400165	1375663.7467414166	5911878.639821739	3440028.875207217	9289061.533141341	84363455.27038004	7199967.264971334	2260617.649879599	13119101.329580417	4528912.418649934	5336653.140735262	6348248.459629828	72175742.77647379
3998782.079411967	1182213.3812267517	12350527.62155625	1482346.5317943653	6218568.196349985	7736859.456770052	1420362.8565511687	23485563.994129945	21075857.912154038	4916607.307143922	12089020.541914638	2009187.7091435515	4198051.80493291	39939231.80716969	23902003.740836035	6682872.567008424	8087108.336658043	13946490.690400165	1375663.7467414166	5911878.639821739	3440028.875207217	9289061.533141341	84363455.27038004	7199967.264971334	2260617.649879599	13119101.329580417	4528912.418649934	5336653.140735262	6348248.459629828	72175742.77647379
3998782.079411967	1134573.2623319768	12350527.62155625	1482346.5317943653	6218568.196349985	7736859.456770052	1420362.8565511687	18748926.900767215	21075857.912154038	4781910.485189985	12089020.541914638	2009187.7091435515	4198051.80493291	39939231.80716969	23902003.740836035	6682872.567008424	6359245.0832461305	13946490.690400165	739167.6570068077	5911878.639821739	3440028.875207217	9289061.533141341	84363455.27038004	7199967.264971334	2260617.649879599	13119101.329580417	4528912.418649934	5336653.140735262	6348248.459629828	72175742.77647379
3742004.6463251873	1134573.2623319768	12350527.62155625	1482346.5317943653	6218568.196349985	7736859.456770052	1420362.8565511687	18748926.900767215	21075857.912154038	4781910.485189985	12089020.541914638	1694637.227859901	4198051.80493291	39939231.80716969	23902003.740836035	6682872.567008424	6359245.0832461305	12774379.798562737	739167.6570068077	5911878.639821739	3061379.7838982884	9289061.533141341	84363455.27038004	7199967.264971334	2260617.649879599	13119101.329580417	4528912.418649934	5336653.140735262	6348248.459629828	69931380.82679725
3742004.6463251873	1134573.2623319768	12350527.62155625	847590.2150045839	6218568.196349985	7642161.433545555	1420362.8565511687	18748926.900767215	21075857.912154038	4781910.485189985	12089020.541914638	1694637.227859901	4198051.80493291	39126031.860085145	23902003.740836035	6682872.567008424	5879406.537067909	12774379.798562737	739167.6570068077	5911878.639821739	3061379.7838982884	9289061.533141341	84363455.27038004	4611871.891164428	2260617.649879599	13119101.329580417	4528912.418649934	5336653.140735262	6348248.459629828	69931380.82679725
3117617.4666941874	1134573.2623319768	12350527.62155625	847590.2150045839	6218568.196349985	7642161.433545555	1409896.1565035752	18748926.900767215	21075857.912154038	3863062.7352995207	12089020.541914638	1497382.1910067191	4198051.80493291	37061253.93694752	23902003.740836035	6682872.567008424	4043743.4735881444	12774379.798562737	739167.6570068077	5911878.639821739	3061379.7838982884	9289061.533141341	84363455.27038004	4611871.891164428	2260617.649879599	13119101.329580417	4528912.418649934	4229210.005884422	6348248.459629828	69931380.82679725
3117617.4666941874	1134573.2623319768	12350527.62155625	847590.2150045839	6218568.196349985	5901439.981559962	1409896.1565035752	18748926.900767215	20506652.88267093	3863062.7352995207	12089020.541914638	1497382.1910067191	3827900.689588355	37061253.93694752	14246893.29848919	869994.7520739239	4043743.4735881444	12774379.798562737	739167.6570068077	4713113.16560725	3061379.7838982884	9289061.533141341	84363455.27038004	4611871.891164428	2260617.649879599	12821590.283630693	4528912.418649934	4229210.005884422	6348248.459629828	69931380.82679725
3117617.4666941874	1134573.2623319768	12350527.62155625	832674.2261346715	6218568.196349985	5640724.414081059	1178183.6061334678	17753160.53394552	20506652.88267093	3570324.8108990868	12089020.541914638	1497382.1910067191	3827900.689588355	37061253.93694752	10808693.857363561	869994.7520739239	4043743.4735881444	11336101.315360313	739167.6570068077	3783451.6247750465	3061379.7838982884	5617239.2917018095	84363455.27038004	4611871.891164428	910685.5696087475	12821590.283630693	4528912.418649934	4229210.005884422	6348248.459629828	66305099.98580396
3117617.4666941874	1134573.2623319768	12350527.62155625	832674.2261346715	6218568.196349985	5414881.746981149	1178183.6061334678	15003939.69579132	20506652.88267093	3570324.8108990868	12089020.541914638	1497382.1910067191	3827900.689588355	37061253.93694752	10808693.857363561	826649.7534321942	4043743.4735881444	11336101.315360313	739167.6570068077	3783451.6247750465	2984536.1513209757	5617239.2917018095	84363455.27038004	4611871.891164428	910685.5696087475	12821590.283630693	4528912.418649934	4229210.005884422	6348248.459629828	65821570.962984264
3117617.4666941874	1134573.2623319768	12350527.62155625	832674.2261346715	6013272.9277464375	5414881.746981149	1178183.6061334678	15003939.69579132	20506652.88267093	3570324.8108990868	12089020.541914638	1497382.1910067191	3827900.689588355	37061253.93694752	10808693.857363561	826649.7534321942	4043743.4735881444	11336101.315360313	714797.9961169733	3783451.6247750465	2984536.1513209757	5617239.2917018095	84363455.27038004	4611871.891164428	910685.5696087475	11658827.824160723	4528912.418649934	3751434.5826170654	6348248.459629828	63094459.62517421
3117617.4666941874	1134573.2623319768	12350527.62155625	832674.2261346715	6013272.9277464375	5414881.746981149	1178183.6061334678	15003939.69579132	20506652.88267093	3570324.8108990868	11403010.482613806	1497382.1910067191	3827900.689588355	37061253.93694752	10808693.857363561	826649.7534321942	4043743.4735881444	11336101.315360313	714797.9961169733	3783451.6247750465	2984536.1513209757	5382242.100731822	84363455.27038004	3736137.3525232607	910685.5696087475	11497151.38486083	4528912.418649934	3751434.5826170654	6348248.459629828	63094459.62517421
3117617.4666941874	1134573.2623319768	12350527.62155625	792156.6962374455	6013272.9277464375	4679170.380879819	1178183.6061334678	15003939.69579132	17330802.389578372	3570324.8108990868	11403010.482613806	1497382.1910067191	3827900.689588355	37061253.93694752	9833942.536726378	826649.7534321942	3887740.4576785155	11336101.315360313	714797.9961169733	3783451.6247750465	2984536.1513209757	5382242.100731822	84363455.27038004	3736137.3525232607	910685.5696087475	11497151.38486083	4528912.418649934	3751434.5826170654	5773322.942375196	63094459.62517421
3081518.24110737	1134573.2623319768	12350527.62155625	792156.6962374455	6013272.9277464375	4679170.380879819	1178183.6061334678	15003939.69579132	17330802.389578372	3570324.8108990868	10208699.873325594	1497382.1910067191	3827900.689588355	37061253.93694752	8671726.106822228	826649.7534321942	3887740.4576785155	11336101.315360313	529785.4664096854	3783451.6247750465	2984536.1513209757	5382242.100731822	84363455.27038004	3736137.3525232607	910685.5696087475	11497151.38486083	4528912.418649934	3751434.5826170654	5773322.942375196	63094459.62517421
2844324.98379005	1134573.2623319768	12350527.62155625	792156.6962374455	6013272.9277464375	4679170.380879819	1178183.6061334678	15003939.69579132	17330802.389578372	3570324.8108990868	10208699.873325594	1497382.1910067191	3827900.689588355	37061253.93694752	8594150.274394905	826649.7534321942	3887740.4576785155	11336101.315360313	529785.4664096854	3783451.6247750465	2984536.1513209757	5382242.100731822	80139980.30912794	3423698.2231279695	910685.5696087475	10412589.423625525	4528912.418649934	3751434.5826170654	5773322.942375196	63094459.62517421
2844324.98379005	1134573.2623319768	10683264.957730632	792156.6962374455	6013272.9277464375	4585201.148306661	1178183.6061334678	15003939.69579132	17330802.389578372	3395873.0855672257	10208699.873325594	1385999.448390665	3827900.689588355	37061253.93694752	8594150.274394905	826649.7534321942	3887740.4576785155	11336101.315360313	529785.4664096854	3783451.6247750465	2984536.1513209757	5382242.100731822	80139980.30912794	3423698.2231279695	844518.6764377486	10412589.423625525	4528912.418649934	3751434.5826170654	5773322.942375196	61840141.816767454
2844324.98379005	1134573.2623319768	10683264.957730632	792156.6962374455	5822587.869328869	4585201.148306661	1178183.6061334678	15003939.69579132	16653984.27106281	3395873.0855672257	10208699.873325594	1385999.448390665	3827900.689588355	37061253.93694752	8594150.274394905	811113.8678659975	3887740.4576785155	11336101.315360313	529785.4664096854	3783451.6247750465	2984536.1513209757	5382242.100731822	80139980.30912794	2898718.3429076495	844518.6764377486	10412589.423625525	4528912.418649934	3751434.5826170654	5773322.942375196	61840141.816767454
2844324.98379005	1134573.2623319768	10683264.957730632	792156.6962374455	5034237.08864752	3735712.9574128604	1178183.6061334678	15003939.69579132	16581496.879111972	3395873.0855672257	10208699.873325594	1385999.448390665	3827900.689588355	37061253.93694752	8594150.274394905	811113.8678659975	3887740.4576785155	11336101.315360313	529785.4664096854	3783451.6247750465	2984536.1513209757	5382242.100731822	80139980.30912794	2898718.3429076495	844518.6764377486	10412589.423625525	4528912.418649934	3751434.5826170654	5773322.942375196	61840141.816767454
2844324.98379005	1134573.2623319768	10683264.957730632	792156.6962374455	5034237.08864752	3735712.9574128604	1178183.6061334678	15003939.69579132	16581496.879111972	3395873.0855672257	10208699.873325594	1379920.783243066	3827900.689588355	37061253.93694752	8594150.274394905	811113.8678659975	3887740.4576785155	11336101.315360313	529785.4664096854	3783451.6247750465	2984536.1513209757	5382242.100731822	80139980.30912794	2839941.1679875567	844518.6764377486	10412589.423625525	4528912.418649934	3707341.32922824	5773322.942375196	61840141.816767454
2844324.98379005	1134573.2623319768	10683264.957730632	792156.6962374455	4909525.850204404	2982418.4630395817	1178183.6061334678	15003939.69579132	16581496.879111972	3395873.0855672257	7974652.771764224	1379920.783243066	3827900.689588355	37018173.644282445	8594150.274394905	755864.8513113173	3887740.4576785155	11336101.315360313	529785.4664096854	3783451.6247750465	2984536.1513209757	5382242.100731822	80139980.30912794	2839941.1679875567	844518.6764377486	10412589.423625525	4528912.418649934	3707341.32922824	5678991.059468922	61840141.816767454
2844324.98379005	1066325.1288198095	10683264.957730632	792156.6962374455	4909525.850204404	2982418.4630395817	1178183.6061334678	15003939.69579132	16581496.879111972	3395873.0855672257	7883369.908377173	1379920.783243066	3521025.142159638	35385014.169440225	8594150.274394905	755864.8513113173	3887740.4576785155	11336101.315360313	529785.4664096854	3783451.6247750465	2984536.1513209757	5382242.100731822	80139980.30912794	2839941.1679875567	844518.6764377486	10412589.423625525	4528912.418649934	3707341.32922824	5678991.059468922	61840141.816767454
2723094.321201698	1066325.1288198095	8123065.9101047125	792156.6962374455	4909525.850204404	2448314.656753657	1178183.6061334678	15003939.69579132	16581496.879111972	3395873.0855672257	7883369.908377173	1379920.783243066	3521025.142159638	35385014.169440225	8594150.274394905	755864.8513113173	3887740.4576785155	11336101.315360313	529785.4664096854	3783451.6247750465	2984536.1513209757	5382242.100731822	80139980.30912794	2839941.1679875567	844518.6764377486	10412589.423625525	4528912.418649934	3457542.301852608	5678991.059468922	61840141.816767454
2723094.321201698	1066325.1288198095	8123065.9101047125	792156.6962374455	4909525.850204404	2448314.656753657	1178183.6061334678	15003939.69579132	16581496.879111972	3395873.0855672257	7883369.908377173	1379920.783243066	3521025.142159638	24783795.88048519	8594150.274394905	755864.8513113173	3718494.1273029977	11336101.315360313	529785.4664096854	3783451.6247750465	2984536.1513209757	4748231.22828801	78344678.36611956	2734146.427185198	844518.6764377486	10412589.423625525	4528912.418649934	3106879.249343865	5678991.059468922	61840141.816767454
2723094.321201698	1027537.6438387207	5898933.8583492385	792156.6962374455	4909525.850204404	2448314.656753657	1178183.6061334678	15003939.69579132	16257572.662018625	3395873.0855672257	7883369.908377173	1379920.783243066	3521025.142159638	24783795.88048519	8594150.274394905	755864.8513113173	3718494.1273029977	11336101.315360313	529785.4664096854	3783451.6247750465	2984536.1513209757	4748231.22828801	78344678.36611956	2734146.427185198	844518.6764377486	10233627.045193478	4528912.418649934	3106879.249343865	5678991.059468922	52573201.388865374
2723094.321201698	1027537.6438387207	5898933.8583492385	792156.6962374455	4909525.850204404	2448314.656753657	1178183.6061334678	15003939.69579132	12338412.24876049	3395873.0855672257	7883369.908377173	1337433.4098552498	3342696.786184769	24783795.88048519	8292287.357439127	755864.8513113173	3718494.1273029977	11336101.315360313	529785.4664096854	3783451.6247750465	2984536.1513209757	4748231.22828801	78344678.36611956	2734146.427185198	844518.6764377486	10233627.045193478	4528912.418649934	3106879.249343865	5678991.059468922	41328488.303164825
1980056.5990122159	1027537.6438387207	5898933.8583492385	792156.6962374455	4909525.850204404	2448314.656753657	1178183.6061334678	15003939.69579132	12338412.24876049	2870260.526705058	7883369.908377173	1248416.591901359	3241684.7203598362	24419332.195054967	8292287.357439127	755864.8513113173	3718494.1273029977	11336101.315360313	529785.4664096854	3783451.6247750465	2984536.1513209757	4748231.22828801	78344678.36611956	2734146.427185198	775394.0954074555	9610851.327659091	4528912.418649934	3106879.249343865	5678991.059468922	41328488.303164825
1980056.5990122159	1027537.6438387207	5898933.8583492385	792156.6962374455	4909525.850204404	2448314.656753657	1178183.6061334678	13963813.689498652	12338412.24876049	2870260.526705058	7883369.908377173	1248416.591901359	3241684.7203598362	24419332.195054967	8292287.357439127	755864.8513113173	3718494.1273029977	11336101.315360313	529785.4664096854	3783451.6247750465	2984536.1513209757	4748231.22828801	78344678.36611956	2650941.4898927896	708532.2591167231	9304399.637647297	2254866.263668898	3106879.249343865	5570782.274587975	41328488.303164825
1980056.5990122159	1027537.6438387207	5898933.8583492385	792156.6962374455	4613025.236021194	2448314.656753657	1178183.6061334678	13963813.689498652	12338412.24876049	2870260.526705058	7883369.908377173	1248416.591901359	3241684.7203598362	23506124.911010917	8292287.357439127	755864.8513113173	3365030.693205629	11336101.315360313	529785.4664096854	3783451.6247750465	2984536.1513209757	4748231.22828801	78344678.36611956	2650941.4898927896	708532.2591167231	9304399.637647297	2254866.263668898	3106879.249343865	5570782.274587975	41328488.303164825
1980056.5990122159	1027537.6438387207	5898933.8583492385	792156.6962374455	4613025.236021194	2448314.656753657	1178183.6061334678	13438033.532039674	11966799.205701409	2870260.526705058	7883369.908377173	1248416.591901359	2931583.432519429	23506124.911010917	8292287.357439127	755864.8513113173	3365030.693205629	11336101.315360313	529785.4664096854	3461411.1420202754	2984536.1513209757	4748231.22828801	78344678.36611956	2646981.5912975953	708532.2591167231	9304399.637647297	2254866.263668898	3106879.249343865	5570782.274587975	31509808.074448448
1980056.5990122159	1027537.6438387207	5898933.8583492385	792156.6962374455	4613025.236021194	2448314.656753657	1178183.6061334678	13438033.532039674	11966799.205701409	2870260.526705058	7883369.908377173	1248416.591901359	2931583.432519429	12591481.73557843	7975622.879259309	755864.8513113173	3365030.693205629	10645109.077247249	529785.4664096854	3461411.1420202754	2984536.1513209757	4748231.22828801	78344678.36611956	2646981.5912975953	708532.2591167231	9304399.637647297	2160758.8536769957	3106879.249343865	5570782.274587975	31509808.074448448
1980056.5990122159	1027537.6438387207	5898933.8583492385	792156.6962374455	4369285.146543203	2448314.656753657	1178183.6061334678	13438033.532039674	11966799.205701409	2870260.526705058	7883369.908377173	1248416.591901359	2931583.432519429	8693369.314276567	7975622.879259309	755864.8513113173	3365030.693205629	10645109.077247249	529785.4664096854	3461411.1420202754	2984536.1513209757	3349899.3086555363	78344678.36611956	2646981.5912975953	708532.2591167231	9304399.637647297	2160758.8536769957	3106879.249343865	5570782.274587975	31509808.074448448
1980056.5990122159	1027537.6438387207	5898933.8583492385	792156.6962374455	4369285.146543203	2448314.656753657	1178183.6061334678	13438033.532039674	11384474.465838535	2870260.526705058	7683859.272445656	1248416.591901359	2931583.432519429	8693369.314276567	7975622.879259309	755864.8513113173	3318270.444744812	10645109.077247249	529785.4664096854	3461411.1420202754	2984536.1513209757	3349899.3086555363	78344678.36611956	2646981.5912975953	708532.2591167231	9304399.637647297	2040266.9662024642	3106879.249343865	5146388.832708234	31509808.074448448
1980056.5990122159	1027537.6438387207	5898933.8583492385	792156.6962374455	4369285.146543203	2364372.036541587	1178183.6061334678	13438033.532039674	11384474.465838535	2870260.526705058	7683859.272445656	1248416.591901359	2931583.432519429	8693369.314276567	7975622.879259309	755864.8513113173	3318270.444744812	10645109.077247249	529785.4664096854	3461411.1420202754	2984536.1513209757	3349899.3086555363	78344678.36611956	2646981.5912975953	708532.2591167231	8448489.790513847	2040266.9662024642	3106879.249343865	5146388.832708234	31509808.074448448
1771833.3938823282	1027537.6438387207	5898933.8583492385	792156.6962374455	4369285.146543203	2254987.1266732835	1178183.6061334678	13438033.532039674	11384474.465838535	2870260.526705058	7683859.272445656	1248416.591901359	2931583.432519429	8693369.314276567	7975622.879259309	755864.8513113173	3318270.444744812	10645109.077247249	529785.4664096854	3461411.1420202754	2984536.1513209757	3253246.3037353167	78344678.36611956	2570834.464409342	708532.2591167231	8448489.790513847	2040266.9662024642	2881377.858691509	5146388.832708234	31509808.074448448
1634340.4074210515	1027537.6438387207	5898933.8583492385	792156.6962374455	4369285.146543203	2254987.1266732835	1178183.6061334678	13438033.532039674	11384474.465838535	2870260.526705058	7683859.272445656	1076112.3952915529	2931583.432519429	8693369.314276567	7975622.879259309	708977.267841966	3318270.444744812	10135790.678470429	529785.4664096854	3461411.1420202754	2984536.1513209757	3253246.3037353167	78344678.36611956	2570834.464409342	708532.2591167231	8448489.790513847	2040266.9662024642	2881377.858691509	5146388.832708234	30297962.35340804
1634340.4074210515	1027537.6438387207	5898933.8583492385	792156.6962374455	4369285.146543203	2199331.271633364	1178183.6061334678	13438033.532039674	11384474.465838535	2763316.310734184	6029311.69221784	1076112.3952915529	2931583.432519429	8693369.314276567	7975622.879259309	708977.267841966	3318270.444744812	10135790.678470429	529785.4664096854	3461411.1420202754	2984536.1513209757	3253246.3037353167	78344678.36611956	2521423.293118743	708532.2591167231	8448489.790513847	2040266.9662024642	2881377.858691509	5146388.832708234	30297962.35340804
1634340.4074210515	1027537.6438387207	5898933.8583492385	792156.6962374455	4369285.146543203	2199331.271633364	1178183.6061334678	13438033.532039674	11384474.465838535	2742237.2626505527	6029311.69221784	1041247.3763412442	2931583.432519429	8693369.314276567	7975622.879259309	708977.267841966	3318270.444744812	9585418.343899025	514273.7926328527	3461411.1420202754	2984536.1513209757	3253246.3037353167	78344678.36611956	2521423.293118743	708532.2591167231	8448489.790513847	2040266.9662024642	2881377.858691509	5146388.832708234	30297962.35340804
1634340.4074210515	1027537.6438387207	5205187.606354831	792156.6962374455	4369285.146543203	2199331.271633364	1178183.6061334678	13438033.532039674	11384474.465838535	2646337.4004341713	6029311.69221784	1041247.3763412442	2931583.432519429	8693369.314276567	7975622.879259309	708977.267841966	3318270.444744812	7485595.449011774	514273.7926328527	3461411.1420202754	2984536.1513209757	3253246.3037353167	78344678.36611956	2521423.293118743	708532.2591167231	8448489.790513847	2040266.9662024642	657400.438268086	5146388.832708234	30297962.35340804
1634340.4074210515	1027537.6438387207	5205187.606354831	792156.6962374455	4369285.146543203	2199331.271633364	1178183.6061334678	11540720.410157466	11384474.465838535	2646337.4004341713	6029311.69221784	1041247.3763412442	2747461.3849148387	8693369.314276567	7975622.879259309	708977.267841966	3184220.1313668457	7485595.449011774	514273.7926328527	3461411.1420202754	2984536.1513209757	3253246.3037353167	78344678.36611956	2521423.293118743	708532.2591167231	8448489.790513847	2040266.9662024642	657400.438268086	5146388.832708234	30297962.35340804
1634340.4074210515	1027537.6438387207	5014858.768289055	792156.6962374455	4369285.146543203	2199331.271633364	1178183.6061334678	10942108.893065851	11384474.465838535	2503957.8757058606	6029311.69221784	1041247.3763412442	2747461.3849148387	8693369.314276567	7975622.879259309	708977.267841966	3171743.956946623	7485595.449011774	514273.7926328527	3461411.1420202754	2567189.9580453853	2869937.4503877023	74595266.27754791	2515105.1478150436	708532.2591167231	8448489.790513847	2035177.6748220972	657400.438268086	5146388.832708234	30297962.35340804
1634340.4074210515	1027537.6438387207	5014858.768289055	792156.6962374455	3828858.968355208	2199331.271633364	1178183.6061334678	10942108.893065851	11384474.465838535	2503957.8757058606	6029311.69221784	1041247.3763412442	2747461.3849148387	8693369.314276567	7975622.879259309	707862.6493057827	3171743.956946623	7485595.449011774	514273.7926328527	3461411.1420202754	2567189.9580453853	2869937.4503877023	74595266.27754791	2515105.1478150436	708532.2591167231	8124420.210346296	2035177.6748220972	612350.8049148275	4508627.163703379	30297962.35340804
1583768.99521435	1027537.6438387207	5014858.768289055	792156.6962374455	3828858.968355208	2199331.271633364	1178183.6061334678	10942108.893065851	10877647.952888284	2503957.8757058606	4507640.320736274	1041247.3763412442	2747461.3849148387	8693369.314276567	7872736.369348413	707862.6493057827	3171743.956946623	7485595.449011774	514273.7926328527	3461411.1420202754	2567189.9580453853	2247717.2910937057	74595266.27754791	2515105.1478150436	669202.0340476735	8124420.210346296	2035177.6748220972	612350.8049148275	4508627.163703379	30297962.35340804
1583768.99521435	1027537.6438387207	5014858.768289055	792156.6962374455	3828858.968355208	2199331.271633364	1178183.6061334678	10678457.934842512	10877647.952888284	2357912.407402894	4507640.320736274	1041247.3763412442	2474024.454406894	8693369.314276567	7872736.369348413	707862.6493057827	3171743.956946623	7485595.449011774	514273.7926328527	3351666.025649273	2567189.9580453853	2247717.2910937057	74595266.27754791	2515105.1478150436	669202.0340476735	8124420.210346296	2035177.6748220972	612350.8049148275	4508627.163703379	30297962.35340804
1583768.99521435	1027537.6438387207	5014858.768289055	678065.6115172372	3821209.270407081	2199331.271633364	1178183.6061334678	10678457.934842512	10877647.952888284	2357912.407402894	4507640.320736274	1041247.3763412442	2474024.454406894	5704781.423374933	7872736.369348413	707862.6493057827	3171743.956946623	7172262.7973249955	485857.0142925488	3351666.025649273	2567189.9580453853	2247717.2910937057	72756916.58449006	2515105.1478150436	669202.0340476735	8124420.210346296	2035177.6748220972	612350.8049148275	4495058.12835923	30297962.35340804
1470513.6748986861	1027537.6438387207	5014858.768289055	678065.6115172372	3821209.270407081	2199331.271633364	1178183.6061334678	10678457.934842512	10877647.952888284	1153528.6182022826	4507640.320736274	1041247.3763412442	2205494.9246907555	4874803.461105307	7872736.369348413	694293.7476372273	3171743.956946623	7172262.7973249955	485857.0142925488	3351666.025649273	2451911.854127147	1854847.8550189936	72756916.58449006	2515105.1478150436	669202.0340476735	2205193.52531332	2035177.6748220972	546529.8269183687	4495058.12835923	30297962.35340804
1470513.6748986861	954893.8778578273	4472479.881157153	641472.2972107078	3821209.270407081	2199331.271633364	1178183.6061334678	10678457.934842512	10877647.952888284	1153528.6182022826	4507640.320736274	1041247.3763412442	2050971.6459597172	4874803.461105307	7872736.369348413	694293.7476372273	3029884.7295314516	6360654.277138387	482985.74347246636	3351666.025649273	2451911.854127147	1854847.8550189936	72756916.58449006	2515105.1478150436	653840.9277069326	2205193.52531332	2026717.5933867604	546529.8269183687	4495058.12835923	30297962.35340804
1470513.6748986861	954893.8778578273	4381160.918022481	605231.452495175	3821209.270407081	2199331.271633364	1178183.6061334678	10678457.934842512	10877647.952888284	1153528.6182022826	4507640.320736274	970703.9690666829	2050971.6459597172	4874803.461105307	7872736.369348413	694293.7476372273	3029884.7295314516	6360654.277138387	482985.74347246636	3351666.025649273	2451911.854127147	1854847.8550189936	72756916.58449006	1990609.515261841	653840.9277069326	2205193.52531332	2026717.5933867604	546529.8269183687	4494555.292230408	30297962.35340804
1470513.6748986861	954893.8778578273	4381160.918022481	605231.452495175	3821209.270407081	2199331.271633364	1178183.6061334678	10678457.934842512	10877647.952888284	1153528.6182022826	4507640.320736274	970703.9690666829	2050971.6459597172	4874803.461105307	7872736.369348413	694293.7476372273	3029884.7295314516	6360654.277138387	482985.74347246636	3351666.025649273	2451911.854127147	1854847.8550189936	72756916.58449006	1969002.0299150036	653840.9277069326	2205193.52531332	2026717.5933867604	506405.4102485388	4494555.292230408	30297962.35340804
1470513.6748986861	954893.8778578273	4291345.322867939	605231.452495175	3821209.270407081	2199331.271633364	1145784.580424409	10678457.934842512	10877647.952888284	1153528.6182022826	4507640.320736274	970703.9690666829	2050971.6459597172	4874803.461105307	7872736.369348413	694293.7476372273	3029884.7295314516	6360654.277138387	482985.74347246636	3351666.025649273	2451911.854127147	1854847.8550189936	72756916.58449006	1969002.0299150036	627892.1308046425	1982614.8392797927	1880505.7987830047	506405.4102485388	4494555.292230408	27576114.990769323
1470513.6748986861	954893.8778578273	4291345.322867939	605231.452495175	3575782.1347998506	2199331.271633364	1145784.580424409	9356843.190817367	10877647.952888284	1137273.6728057729	4507640.320736274	970703.9690666829	2050971.6459597172	4873887.773443061	7872736.369348413	694293.7476372273	3029884.7295314516	6360654.277138387	482985.74347246636	3351666.025649273	2451911.854127147	1854847.8550189936	70951921.80521312	1969002.0299150036	627892.1308046425	1982614.8392797927	1880505.7987830047	506405.4102485388	4494555.292230408	27576114.990769323
1429998.3213702876	954893.8778578273	4291345.322867939	605231.452495175	3575782.1347998506	2199331.271633364	1095576.7352733426	9356843.190817367	10877647.952888284	1137273.6728057729	4507640.320736274	970703.9690666829	2050971.6459597172	4873887.773443061	3736956.6932590846	694293.7476372273	3029884.7295314516	4880276.5346717	482985.74347246636	3351666.025649273	2451911.854127147	1854847.8550189936	70951921.80521312	1969002.0299150036	575106.2248946066	1982614.8392797927	1880505.7987830047	506405.4102485388	4494555.292230408	27576114.990769323
1429998.3213702876	954893.8778578273	3926330.076140466	605231.452495175	3575782.1347998506	2199331.271633364	1095576.7352733426	9356843.190817367	10877647.952888284	1137273.6728057729	4507640.320736274	970703.9690666829	2050971.6459597172	4873887.773443061	3736956.6932590846	694293.7476372273	3029884.7295314516	4880276.5346717	464943.0431242747	3351666.025649273	2451911.854127147	1854847.8550189936	70951921.80521312	1969002.0299150036	575106.2248946066	1982614.8392797927	1880505.7987830047	506405.4102485388	4292005.417821879	27576114.990769323
1429998.3213702876	890670.1822497268	3926330.076140466	605231.452495175	3575782.1347998506	2152061.1520048967	1095576.7352733426	9305640.116488894	10877647.952888284	1137273.6728057729	4507640.320736274	970703.9690666829	2050971.6459597172	4873887.773443061	3736956.6932590846	694293.7476372273	3029884.7295314516	4880276.5346717	464943.0431242747	3351666.025649273	1944176.7228869938	1578379.1008614956	70951921.80521312	1969002.0299150036	575106.2248946066	1982614.8392797927	1880505.7987830047	495907.9370926187	4292005.417821879	27576114.990769323
1429998.3213702876	890670.1822497268	3926330.076140466	605231.452495175	3575782.1347998506	1897894.155614997	1095576.7352733426	7618279.267129242	10877647.952888284	1085529.8982913615	4507640.320736274	970703.9690666829	2050971.6459597172	4873887.773443061	3548751.6410408886	694293.7476372273	2849233.492361027	4880276.5346717	431737.6126006901	3351666.025649273	1944176.7228869938	1578379.1008614956	70951921.80521312	1969002.0299150036	575106.2248946066	1982614.8392797927	1880505.7987830047	485435.68006911717	4292005.417821879	27576114.990769323
1423064.0340378077	890670.1822497268	3926330.076140466	605231.452495175	3575782.1347998506	1897894.155614997	996431.0008372001	7618279.267129242	10877647.952888284	1085529.8982913615	4507640.320736274	970703.9690666829	2050971.6459597172	4873887.773443061	3528484.3901425814	694293.7476372273	2849233.492361027	4880276.5346717	431737.6126006901	3351666.025649273	1944176.7228869938	1547833.580606364	70816220.55235791	1969002.0299150036	575106.2248946066	1919640.142273963	1880505.7987830047	485435.68006911717	4292005.417821879	25761136.30190846
1423064.0340378077	890670.1822497268	3926330.076140466	605231.452495175	3575782.1347998506	1897894.155614997	996431.0008372001	7618279.267129242	10877647.952888284	1085529.8982913615	4507640.320736274	814861.8954282961	2050971.6459597172	4873887.773443061	3528484.3901425814	694293.7476372273	2787331.9036948704	4805425.578201744	431737.6126006901	3195562.1155060423	1944176.7228869938	1373817.08651569	55531378.83570951	1969002.0299150036	575106.2248946066	1919640.142273963	1880505.7987830047	485435.68006911717	4292005.417821879	25761136.30190846
1423064.0340378077	833044.0887113714	3926330.076140466	605231.452495175	3575782.1347998506	1897894.155614997	996431.0008372001	7618279.267129242	10869708.163528511	1085529.8982913615	4507640.320736274	814861.8954282961	2050971.6459597172	4873887.773443061	2949920.288867362	690527.3716774798	2787331.9036948704	4368160.081106551	431737.6126006901	3195562.1155060423	1944176.7228869938	1373817.08651569	55531378.83570951	1692142.54636246	575106.2248946066	1919640.142273963	1880505.7987830047	485435.68006911717	4292005.417821879	25761136.30190846
1423064.0340378077	833044.0887113714	3926330.076140466	605231.452495175	3575782.1347998506	1897894.155614997	996431.0008372001	7618279.267129242	10869708.163528511	1085529.8982913615	4507640.320736274	814861.8954282961	2050971.6459597172	4873887.773443061	2949920.288867362	690527.3716774798	2787331.9036948704	4271060.888051347	431737.6126006901	3195562.1155060423	1944176.7228869938	1373817.08651569	55531378.83570951	1692142.54636246	575106.2248946066	1724469.13372444	1880505.7987830047	485435.68006911717	4190391.2581334095	25761136.30190846
1423064.0340378077	833044.0887113714	3926330.076140466	605231.452495175	3440420.1148016974	1897894.155614997	996431.0008372001	7618279.267129242	10850149.688838406	1031701.8716166524	4445130.2809701795	800796.3921287326	2050971.6459597172	4873887.773443061	2949920.288867362	690527.3716774798	2787331.9036948704	4271060.888051347	431737.6126006901	3195562.1155060423	1944176.7228869938	1373817.08651569	55531378.83570951	1692142.54636246	575106.2248946066	1724469.13372444	1880505.7987830047	485435.68006911717	4190391.2581334095	23083529.538818385
1352342.0402645916	833044.0887113714	3926330.076140466	605231.452495175	3440420.1148016974	1897894.155614997	996431.0008372001	7618279.267129242	10227018.805615682	1002249.1737089795	4445130.2809701795	800796.3921287326	2050971.6459597172	4873887.773443061	2949920.288867362	690527.3716774798	2787331.9036948704	4271060.888051347	431737.6126006901	3195562.1155060423	1944176.7228869938	1373817.08651569	55531378.83570951	1692142.54636246	575106.2248946066	1724469.13372444	1783314.8808701602	485435.68006911717	4190391.2581334095	23083529.538818385
1030785.6041347432	829054.7372865378	3383155.7813139274	580025.3796793617	3440420.1148016974	1897894.155614997	996431.0008372001	5136655.266420108	10227018.805615682	1002249.1737089795	4445130.2809701795	756369.0350747408	1853913.4085816233	4864060.9020904675	2949920.288867362	690527.3716774798	2787331.9036948704	4271060.888051347	431737.6126006901	3195562.1155060423	1944176.7228869938	1373817.08651569	45228789.311181	1692142.54636246	575106.2248946066	1724469.13372444	1783314.8808701602	480783.2166790379	4190391.2581334095	23083529.538818385
1030785.6041347432	829054.7372865378	3383155.7813139274	489248.9958977444	3440420.1148016974	1897894.155614997	996431.0008372001	4741142.605574977	10227018.805615682	1002249.1737089795	4445130.2809701795	756369.0350747408	1709877.1715983462	4864060.9020904675	2949920.288867362	690527.3716774798	2787331.9036948704	4271060.888051347	431737.6126006901	2586875.4556439	1944176.7228869938	1373817.08651569	45228789.311181	1692142.54636246	575106.2248946066	1538633.1729311184	1777774.265738194	480783.2166790379	4190391.2581334095	23083529.538818385
1030785.6041347432	829054.7372865378	3325442.528076437	489248.9958977444	3277611.1517907	1897894.155614997	996431.0008372001	4741142.605574977	10227018.805615682	1002249.1737089795	4445130.2809701795	756369.0350747408	1709877.1715983462	4864060.9020904675	1093287.5286119897	690527.3716774798	2787331.9036948704	4271060.888051347	431737.6126006901	1989602.942062206	1944176.7228869938	1373817.08651569	45228789.311181	1692142.54636246	575106.2248946066	1376996.8049166417	1687215.5066808339	480783.2166790379	4190391.2581334095	18457371.604170352
1030785.6041347432	829054.7372865378	3325442.528076437	489248.9958977444	3277611.1517907	1750735.7991655606	996431.0008372001	4741142.605574977	10227018.805615682	1002249.1737089795	4445130.2809701795	756369.0350747408	1679823.973766028	4864060.9020904675	1093287.5286119897	690527.3716774798	2787331.9036948704	4271060.888051347	419598.49586163857	1989602.942062206	1594651.6293128002	1373817.08651569	45228789.311181	1692142.54636246	575106.2248946066	1376996.8049166417	1657162.4807179957	442750.63928902266	4190391.2581334095	18457371.604170352
1030785.6041347432	711427.758517328	3325442.528076437	489248.9958977444	3277611.1517907	1750735.7991655606	996431.0008372001	4741142.605574977	10227018.805615682	995440.1499605598	4445130.2809701795	756369.0350747408	1679823.973766028	4864060.9020904675	1093287.5286119897	690527.3716774798	2787331.9036948704	3946850.637825844	419598.49586163857	1989602.942062206	1594651.6293128002	1373817.08651569	38332267.7648793	1692142.54636246	575106.2248946066	1376996.8049166417	1655133.130141711	442750.63928902266	4190391.2581334095	18105163.464975506
1030785.6041347432	711427.758517328	3325442.528076437	489248.9958977444	3277611.1517907	1750735.7991655606	996431.0008372001	4741142.605574977	10227018.805615682	995440.1499605598	4445130.2809701795	756369.0350747408	1679823.973766028	4864060.9020904675	1093287.5286119897	615409.0713282056	2787331.9036948704	3946850.637825844	244063.39026141074	1989602.942062206	1594651.6293128002	1373817.08651569	38332267.7648793	1555437.764507903	501291.3629298651	1376996.8049166417	1655133.130141711	442750.63928902266	4190391.2581334095	18105163.464975506
1030785.6041347432	711427.758517328	3325442.528076437	489248.9958977444	3277611.1517907	1750735.7991655606	892569.4762921727	4633565.098738897	10227018.805615682	995440.1499605598	4445130.2809701795	756369.0350747408	1679823.973766028	4864060.9020904675	1093287.5286119897	535434.4778095817	2787331.9036948704	3946850.637825844	244063.39026141074	1989602.942062206	1594651.6293128002	1373817.08651569	38332267.7648793	1555437.764507903	501291.3629298651	1376996.8049166417	1655133.130141711	442750.63928902266	4190391.2581334095	18105163.464975506
1030785.6041347432	711427.758517328	3232114.133217274	489248.9958977444	3277611.1517907	1750735.7991655606	892569.4762921727	4633565.098738897	10227018.805615682	946465.9648700815	4445130.2809701795	605526.3350980208	1679823.973766028	4864060.9020904675	1093287.5286119897	535434.4778095817	2787331.9036948704	3946850.637825844	244063.39026141074	1989602.942062206	1594651.6293128002	1373817.08651569	38017016.08649547	1555437.764507903	501291.3629298651	1376996.8049166417	1645506.9250789457	442750.63928902266	4190391.2581334095	18105163.464975506
1030785.6041347432	711427.758517328	3222625.4709908585	489248.9958977444	3277611.1517907	1750735.7991655606	892569.4762921727	4633565.098738897	10227018.805615682	946465.9648700815	4445130.2809701795	540427.7374317843	1679823.973766028	4864060.9020904675	1093287.5286119897	535434.4778095817	2787331.9036948704	3946850.637825844	244063.39026141074	1913263.5248837783	1594651.6293128002	1370427.1958003961	38017016.08649547	1555437.764507903	501291.3629298651	1376996.8049166417	1645506.9250789457	442750.63928902266	4190391.2581334095	18105163.464975506
1030785.6041347432	711427.758517328	3222625.4709908585	489248.9958977444	3277611.1517907	1581031.2229665818	892569.4762921727	4633565.098738897	8376035.918595539	940150.3018552213	4445130.2809701795	540427.7374317843	1679823.973766028	4864060.9020904675	1093287.5286119897	535434.4778095817	2684855.5365071297	3946850.637825844	244063.39026141074	1913263.5248837783	1594651.6293128002	1370427.1958003961	36293329.96623037	1555437.764507903	501291.3629298651	1376996.8049166417	1645506.9250789457	442750.63928902266	4190391.2581334095	17248681.78788456
1030785.6041347432	711427.758517328	3222625.4709908585	489248.9958977444	3277611.1517907	1581031.2229665818	892569.4762921727	4633565.098738897	8376035.918595539	940150.3018552213	4255127.50420073	540427.7374317843	1679823.973766028	4864060.9020904675	1093287.5286119897	535434.4778095817	2684855.5365071297	3733924.0481919637	244063.39026141074	1913263.5248837783	1594651.6293128002	1370427.1958003961	36293329.96623037	1555437.764507903	501291.3629298651	1376996.8049166417	1645506.9250789457	442750.63928902266	4190391.2581334095	17248681.78788456
1030785.6041347432	711427.758517328	3222625.4709908585	489248.9958977444	3277611.1517907	1581031.2229665818	892569.4762921727	4633565.098738897	8376035.918595539	879921.6182838713	4255127.50420073	540427.7374317843	1679823.973766028	4864060.9020904675	1093287.5286119897	535434.4778095817	2684855.5365071297	3733924.0481919637	237531.6337931978	1913263.5248837783	1594651.6293128002	1370427.1958003961	36293329.96623037	1432461.883521981	501291.3629298651	1376996.8049166417	1645506.9250789457	442750.63928902266	4190391.2581334095	17248681.78788456
1030785.6041347432	711427.758517328	3222625.4709908585	458707.27208447485	3277611.1517907	1581031.2229665818	892569.4762921727	4633565.098738897	8376035.918595539	879921.6182838713	4255127.50420073	540427.7374317843	1679823.973766028	4864060.9020904675	1093287.5286119897	535434.4778095817	2684855.5365071297	3733924.0481919637	237531.6337931978	1913263.5248837783	1594651.6293128002	1370427.1958003961	36293329.96623037	1432461.883521981	501291.3629298651	1376996.8049166417	1645506.9250789457	442750.63928902266	4093582.764993668	17248681.78788456
1030785.6041347432	711427.758517328	3222625.4709908585	458707.27208447485	3277611.1517907	1581031.2229665818	892569.4762921727	4633565.098738897	8376035.918595539	846659.1281555105	4255127.50420073	532506.5339700892	1679823.973766028	4864060.9020904675	1093287.5286119897	535434.4778095817	2537364.7298955945	3733924.0481919637	237531.6337931978	1913263.5248837783	1594651.6293128002	1302204.3550103104	36293329.96623037	1432461.883521981	471775.15916159336	1376996.8049166417	1645506.9250789457	442750.63928902266	4093582.764993668	17248681.78788456
1030785.6041347432	711427.758517328	3222625.4709908585	458707.27208447485	3277611.1517907	1581031.2229665818	892569.4762921727	4633565.098738897	8083209.301005006	846659.1281555105	4255127.50420073	532506.5339700892	1679823.973766028	4864060.9020904675	1093287.5286119897	535434.4778095817	2537364.7298955945	3733924.0481919637	237531.6337931978	1910881.338541415	1594651.6293128002	1302204.3550103104	31111512.379762407	1432461.883521981	471775.15916159336	1376996.8049166417	1645506.9250789457	442750.63928902266	4093582.764993668	13708672.185355222
1030785.6041347432	711427.758517328	3222625.4709908585	458707.27208447485	3172215.1850315845	1581031.2229665818	892569.4762921727	4633565.098738897	8083209.301005006	846659.1281555105	4255127.50420073	532506.5339700892	1679823.973766028	4864060.9020904675	1005973.5656211064	535434.4778095817	2460625.971996104	3733924.0481919637	237531.6337931978	1910881.338541415	1594651.6293128002	1302204.3550103104	31111512.379762407	1415057.8109165279	471775.15916159336	1376996.8049166417	1645506.9250789457	442750.63928902266	3417418.9258169904	13708672.185355222
1030785.6041347432	711427.758517328	3222625.4709908585	458707.27208447485	3172215.1850315845	1581031.2229665818	892569.4762921727	4293922.874309959	7231293.805808702	846659.1281555105	2373195.267745935	532506.5339700892	1679823.973766028	4864060.9020904675	1005973.5656211064	535434.4778095817	2460625.971996104	3733924.0481919637	237531.6337931978	1910881.338541415	1594651.6293128002	1259645.0263079754	25662360.249350186	1415057.8109165279	471775.15916159336	1376996.8049166417	1644107.2359375267	442750.63928902266	3417418.9258169904	12506467.61004811
1030785.6041347432	711427.758517328	3222625.4709908585	458707.27208447485	3172215.1850315845	1581031.2229665818	892569.4762921727	4293922.874309959	7231293.805808702	846659.1281555105	2372887.426977628	532506.5339700892	1679823.973766028	4536729.422981498	1005973.5656211064	535434.4778095817	2460625.971996104	1472904.8172426007	237531.6337931978	1910881.338541415	1594651.6293128002	1259645.0263079754	25662360.249350186	1415057.8109165279	471775.15916159336	1317423.8599538254	1644107.2359375267	442750.63928902266	3417418.9258169904	12506467.61004811
1030785.6041347432	711427.758517328	3222625.4709908585	458707.27208447485	3172215.1850315845	1581031.2229665818	892569.4762921727	4293922.874309959	7231293.805808702	846659.1281555105	2372887.426977628	532506.5339700892	1517094.9617990728	4536729.422981498	1005973.5656211064	535434.4778095817	2460625.971996104	1472904.8172426007	237531.6337931978	1910881.338541415	1594651.6293128002	1198084.9308482963	25125905.53398217	1415057.8109165279	471775.15916159336	1284485.0776086408	1644107.2359375267	442750.63928902266	3417418.9258169904	12506467.61004811
1030785.6041347432	711427.758517328	3222625.4709908585	429642.8671943292	2776913.240518252	1581031.2229665818	841414.5374675762	4293922.874309959	7028292.696048903	846659.1281555105	2372887.426977628	466058.36047545547	1494439.813782409	4536729.422981498	936315.0422640599	535434.4778095817	2460625.971996104	1472904.8172426007	237531.6337931978	1910881.338541415	1594651.6293128002	1157921.3145107771	25125905.53398217	1386214.1541134028	471775.15916159336	1284485.0776086408	1644107.2359375267	442750.63928902266	3417418.9258169904	12506467.61004811
1030785.6041347432	711427.758517328	3222625.4709908585	429642.8671943292	2679243.732608857	1581031.2229665818	841414.5374675762	4293922.874309959	7028292.696048903	846659.1281555105	2372887.426977628	466058.36047545547	1494439.813782409	4536729.422981498	936315.0422640599	535434.4778095817	2460625.971996104	1472904.8172426007	233027.13532184705	1155372.1473557227	1594651.6293128002	1157921.3145107771	25125905.53398217	1205748.3929796547	471775.15916159336	1280553.5834059739	1644107.2359375267	442750.63928902266	3417418.9258169904	12506467.61004811
1030785.6041347432	711427.758517328	3181873.6778452173	429642.8671943292	2679243.732608857	1581031.2229665818	841414.5374675762	4293922.874309959	7028292.696048903	846659.1281555105	2372887.426977628	466058.36047545547	1494439.813782409	4536729.422981498	936315.0422640599	535434.4778095817	2460625.971996104	1472904.8172426007	233027.13532184705	944855.524237549	1594651.6293128002	1157921.3145107771	25125905.53398217	603716.7068921152	471775.15916159336	1280553.5834059739	1644107.2359375267	442750.63928902266	3417418.9258169904	12506467.61004811
1030785.6041347432	711427.758517328	3181873.6778452173	429642.8671943292	2352050.535668081	1581031.2229665818	829478.1368449056	3990629.834297538	7028292.696048903	846659.1281555105	2372887.426977628	466058.36047545547	1494439.813782409	4536729.422981498	936315.0422640599	535434.4778095817	2460625.971996104	1472904.8172426007	210201.62367525112	944855.524237549	1594651.6293128002	1143106.2060635097	25125905.53398217	603716.7068921152	471775.15916159336	1280553.5834059739	1644107.2359375267	442750.63928902266	3417418.9258169904	12506467.61004811
1030785.6041347432	711427.758517328	3181873.6778452173	429642.8671943292	2352050.535668081	1581031.2229665818	829478.1368449056	3990629.834297538	6687756.57862536	846659.1281555105	2372887.426977628	466058.36047545547	1494439.813782409	4536729.422981498	936315.0422640599	535434.4778095817	2460625.971996104	1472904.8172426007	210201.62367525112	944855.524237549	1594651.6293128002	1143106.2060635097	25125905.53398217	603716.7068921152	471775.15916159336	1280553.5834059739	1644107.2359375267	442750.63928902266	3417418.9258169904	12506467.61004811
1015912.9739214511	711427.758517328	3181873.6778452173	429642.8671943292	2352050.535668081	1281362.3841307254	829478.1368449056	3840964.5119266696	6687756.57862536	704034.2778379422	2372887.426977628	466058.36047545547	1253732.0541127208	4536729.422981498	936315.0422640599	535434.4778095817	2460625.971996104	1418797.538828575	210201.62367525112	944855.524237549	1594651.6293128002	1143106.2060635097	25125905.53398217	603716.7068921152	471775.15916159336	1280553.5834059739	1644107.2359375267	442750.63928902266	3417418.9258169904	12506467.61004811
1015912.9739214511	711427.758517328	3181873.6778452173	429642.8671943292	2352050.535668081	1281362.3841307254	829478.1368449056	3840964.5119266696	6402883.373340137	704034.2778379422	2372887.426977628	466058.36047545547	1162844.0803319083	4536729.422981498	936315.0422640599	535434.4778095817	2460625.971996104	1418797.538828575	210201.62367525112	944855.524237549	1594651.6293128002	1143106.2060635097	24526628.51492408	529970.2471136558	471775.15916159336	1280553.5834059739	1644107.2359375267	442750.63928902266	3417418.9258169904	11695425.60657894
1015912.9739214511	711427.758517328	3181873.6778452173	429642.8671943292	2352050.535668081	1281362.3841307254	829478.1368449056	3714739.4826670554	6402883.373340137	704034.2778379422	2372887.426977628	466058.36047545547	1162844.0803319083	4536729.422981498	927328.8367656267	535434.4778095817	2460625.971996104	1418797.538828575	180382.97753563747	944855.524237549	921409.4943306142	1143106.2060635097	24526628.51492408	529970.2471136558	471775.15916159336	1280553.5834059739	1644107.2359375267	442750.63928902266	3417418.9258169904	11695425.60657894
1015912.9739214511	711427.758517328	3181873.6778452173	429642.8671943292	2352050.535668081	1281362.3841307254	829478.1368449056	3714739.4826670554	6402883.373340137	704034.2778379422	2372887.426977628	466058.36047545547	1162844.0803319083	4391781.569031684	927328.8367656267	535434.4778095817	2460625.971996104	1418797.538828575	180382.97753563747	944855.524237549	921409.4943306142	1143106.2060635097	24526628.51492408	529970.2471136558	449297.3153219591	1280553.5834059739	1644107.2359375267	442750.63928902266	2637433.5633450034	11695425.60657894
1015912.9739214511	711427.758517328	3181873.6778452173	429642.8671943292	2352050.535668081	1281362.3841307254	829478.1368449056	3714739.4826670554	6402883.373340137	704034.2778379422	2372887.426977628	466058.36047545547	1162844.0803319083	4391781.569031684	927328.8367656267	535434.4778095817	2460625.971996104	1418797.538828575	180382.97753563747	893151.0140154379	843053.3318641789	1143106.2060635097	23690820.508344162	529970.2471136558	449297.3153219591	1183020.607990607	1644107.2359375267	442750.63928902266	2637433.5633450034	11695425.60657894
1015912.9739214511	711427.758517328	3090243.9996908978	429642.8671943292	2352050.535668081	1281362.3841307254	829478.1368449056	3714739.4826670554	6402883.373340137	704034.2778379422	2372887.426977628	466058.36047545547	1065827.9304646552	4391781.569031684	927328.8367656267	535434.4778095817	2422709.3283005804	1418797.538828575	175406.96656161494	893151.0140154379	843053.3318641789	1143106.2060635097	23690820.508344162	529970.2471136558	449297.3153219591	1183020.607990607	1505284.8853321483	442750.63928902266	2637433.5633450034	11695425.60657894
1005703.3247491902	711427.758517328	3044486.9375289446	429642.8671943292	2352050.535668081	1281362.3841307254	829478.1368449056	3714739.4826670554	6402883.373340137	704034.2778379422	2372887.426977628	356454.2460343965	1065827.9304646552	4391781.569031684	927328.8367656267	535434.4778095817	2339274.383530102	1418797.538828575	170917.30485129956	893151.0140154379	840679.7679442067	1064438.0794787938	22967096.739307117	529970.2471136558	449297.3153219591	1183020.607990607	1505284.8853321483	442750.63928902266	2637433.5633450034	11695425.60657894
1005703.3247491902	711427.758517328	3044486.9375289446	416330.1337700726	2352050.535668081	1281362.3841307254	829478.1368449056	3714739.4826670554	6035697.665792492	704034.2778379422	2372887.426977628	356454.2460343965	1065827.9304646552	4391781.569031684	927328.8367656267	535434.4778095817	2339274.383530102	1418797.538828575	170917.30485129956	893151.0140154379	840679.7679442067	1064438.0794787938	17279791.98349986	529970.2471136558	449297.3153219591	1183020.607990607	1377960.086594795	442750.63928902266	2637433.5633450034	11695425.60657894
1005703.3247491902	711427.758517328	3044486.9375289446	416330.1337700726	2300094.5969600044	1281362.3841307254	829478.1368449056	3714739.4826670554	6035697.665792492	704034.2778379422	2372887.426977628	321400.05964835593	1065827.9304646552	4391781.569031684	927328.8367656267	535434.4778095817	2339274.383530102	1418797.538828575	170917.30485129956	893151.0140154379	840679.7679442067	1064438.0794787938	17279791.98349986	510613.4397338068	449297.3153219591	1183020.607990607	1377960.086594795	442750.63928902266	2637433.5633450034	11695425.60657894
1005703.3247491902	711427.758517328	3044486.9375289446	378241.5262913463	2124929.321045499	1281362.3841307254	829478.1368449056	3714739.4826670554	5705827.89283677	704034.2778379422	2372887.426977628	321400.05964835593	1065827.9304646552	4359947.005912559	883891.6511546912	535434.4778095817	2270772.283974772	1418797.538828575	170917.30485129956	893151.0140154379	840679.7679442067	1055326.2752100825	17145280.13105287	510613.4397338068	441755.4728276392	1183020.607990607	1242356.244483085	442750.63928902266	2447387.572660479	11695425.60657894
1005703.3247491902	668598.3486214192	3044486.9375289446	378241.5262913463	2124929.321045499	1281362.3841307254	829478.1368449056	3714739.4826670554	5705827.89283677	704034.2778379422	2365968.700255976	318122.49606837286	1065827.9304646552	4038897.3332105023	883891.6511546912	535434.4778095817	2270772.283974772	1418797.538828575	170917.30485129956	893151.0140154379	840679.7679442067	1055326.2752100825	17145280.13105287	510613.4397338068	423626.0449151548	1183020.607990607	1242356.244483085	442750.63928902266	2447387.572660479	11695425.60657894
1005703.3247491902	668598.3486214192	3044486.9375289446	351570.0004430917	2124929.321045499	1281362.3841307254	829478.1368449056	3671629.1260455735	5705827.89283677	704034.2778379422	2365968.700255976	318122.49606837286	1065827.9304646552	3809928.5543070743	883891.6511546912	535434.4778095817	2270772.283974772	1418797.538828575	170917.30485129956	893151.0140154379	840679.7679442067	1055326.2752100825	16765113.647012008	480305.5689621728	423626.0449151548	1183020.607990607	1242356.244483085	442750.63928902266	2447387.572660479	11695425.60657894
1005703.3247491902	668598.3486214192	2783337.73786666	351570.0004430917	2124929.321045499	1281362.3841307254	829478.1368449056	3671629.1260455735	5705827.89283677	704034.2778379422	2365968.700255976	300033.37986815657	1065827.9304646552	3656694.566005759	883891.6511546912	535434.4778095817	2270772.283974772	1418797.538828575	170917.30485129956	893151.0140154379	840679.7679442067	1055326.2752100825	13412071.488672119	480305.5689621728	423626.0449151548	1183020.607990607	1242356.244483085	442750.63928902266	2447387.572660479	11695425.60657894
1005703.3247491902	668598.3486214192	2783337.73786666	351570.0004430917	2124929.321045499	1281362.3841307254	829478.1368449056	3671629.1260455735	5705827.89283677	704034.2778379422	2273364.3173232414	300033.37986815657	1065827.9304646552	3656694.566005759	883891.6511546912	535434.4778095817	2270772.283974772	1418797.538828575	170917.30485129956	893151.0140154379	840679.7679442067	1055326.2752100825	13412071.488672119	480305.5689621728	423626.0449151548	1183020.607990607	1242356.244483085	442750.63928902266	2447387.572660479	11695425.60657894
998256.4680603077	651748.9937118168	2783337.73786666	351570.0004430917	2124929.321045499	1139875.739945137	829478.1368449056	3671629.1260455735	5705827.89283677	704034.2778379422	2273364.3173232414	300033.37986815657	1065827.9304646552	3656694.566005759	883891.6511546912	535434.4778095817	2270772.283974772	1418797.538828575	167436.15485164875	893151.0140154379	840679.7679442067	1055326.2752100825	13122852.589983266	480305.5689621728	423626.0449151548	1183020.607990607	1242356.244483085	442750.63928902266	1798227.9196322677	11695425.60657894
998256.4680603077	651748.9937118168	2686377.1926985844	351570.0004430917	2124929.321045499	1139875.739945137	829478.1368449056	3671629.1260455735	5705827.89283677	704034.2778379422	2273364.3173232414	300033.37986815657	1008122.2119157745	3656694.566005759	883891.6511546912	535434.4778095817	2270772.283974772	1418797.538828575	167436.15485164875	893151.0140154379	840679.7679442067	1055326.2752100825	12783998.551253704	480305.5689621728	423626.0449151548	1183020.607990607	1242356.244483085	442750.63928902266	1798227.9196322677	11093499.663767694
848634.6827162523	651748.9937118168	2686377.1926985844	351570.0004430917	1819178.7759612282	1139875.739945137	829478.1368449056	3671629.1260455735	2606438.2549184817	704034.2778379422	2273364.3173232414	300033.37986815657	1008122.2119157745	3656694.566005759	192584.91390602713	535434.4778095817	2270772.283974772	1418797.538828575	167436.15485164875	893151.0140154379	840679.7679442067	1022447.8625626928	12783998.551253704	480305.5689621728	423626.0449151548	1183020.607990607	1242356.244483085	442750.63928902266	1798227.9196322677	11093499.663767694
848634.6827162523	651748.9937118168	2686377.1926985844	351570.0004430917	1819178.7759612282	1139875.739945137	829478.1368449056	3671629.1260455735	2606438.2549184817	704034.2778379422	2229328.748653054	300033.37986815657	827402.66861265	3656694.566005759	192584.91390602713	531719.1804441573	2270772.283974772	1418797.538828575	158941.27447641775	893151.0140154379	840679.7679442067	1022447.8625626928	12783998.551253704	480305.5689621728	423626.0449151548	1183020.607990607	1221757.6467913298	442750.63928902266	1798227.9196322677	11093499.663767694
797980.5827008558	651748.9937118168	2686377.1926985844	351570.0004430917	1819178.7759612282	1093941.221400223	829478.1368449056	3671629.1260455735	2606438.2549184817	704034.2778379422	2229328.748653054	300033.37986815657	827402.66861265	3656694.566005759	192584.91390602713	531719.1804441573	2270772.283974772	1418797.538828575	158941.27447641775	893151.0140154379	840679.7679442067	1022447.8625626928	12783998.551253704	480305.5689621728	423626.0449151548	1183020.607990607	1221757.6467913298	442750.63928902266	1798227.9196322677	11093499.663767694
797980.5827008558	651748.9937118168	2686377.1926985844	291175.9941737197	1819178.7759612282	1093941.221400223	829478.1368449056	3671629.1260455735	2606438.2549184817	704034.2778379422	2229328.748653054	300033.37986815657	827402.66861265	3563268.7684128103	192584.91390602713	531719.1804441573	2219680.4855015725	1370699.0466302023	158941.27447641775	893151.0140154379	837208.0013534918	1022447.8625626928	12446297.69019634	480305.5689621728	418602.87820329395	1183020.607990607	1221757.6467913298	431905.8360259142	1798227.9196322677	11093499.663767694
797980.5827008558	651748.9937118168	2686377.1926985844	291175.9941737197	1759246.9386826972	1093941.221400223	829478.1368449056	3671629.1260455735	2606438.2549184817	704034.2778379422	2229328.748653054	300033.37986815657	827402.66861265	3563268.7684128103	192584.91390602713	531719.1804441573	2219680.4855015725	1370699.0466302023	158941.27447641775	815817.8131341136	819869.8197270432	1022447.8625626928	12446297.69019634	480305.5689621728	418602.87820329395	1183020.607990607	1221757.6467913298	428133.67494752584	1534833.9529734468	11093499.663767694
797980.5827008558	651748.9937118168	2686377.1926985844	291175.9941737197	1759246.9386826972	1093941.221400223	829478.1368449056	3671629.1260455735	2606438.2549184817	704034.2778379422	2229328.748653054	300033.37986815657	827402.66861265	3508781.985555321	192584.91390602713	531719.1804441573	2219680.4855015725	1370699.0466302023	158920.2506420187	815817.8131341136	799451.5810546813	994623.4672405906	12446297.69019634	480305.5689621728	418602.87820329395	1183020.607990607	1221757.6467913298	428133.67494752584	1534833.9529734468	11093499.663767694
797980.5827008558	651748.9937118168	2686377.1926985844	291175.9941737197	983301.5578665003	1093941.221400223	829478.1368449056	3671629.1260455735	2415904.0858629816	704034.2778379422	2229328.748653054	300033.37986815657	827402.66861265	3508781.985555321	192584.91390602713	531719.1804441573	2219680.4855015725	1370699.0466302023	158920.2506420187	815817.8131341136	799451.5810546813	994623.4672405906	12446297.69019634	480305.5689621728	418602.87820329395	1183020.607990607	1221757.6467913298	428133.67494752584	1459693.3702214207	11093499.663767694
781104.5802608924	651748.9937118168	2686377.1926985844	291175.9941737197	983301.5578665003	1093941.221400223	829478.1368449056	3671629.1260455735	2415904.0858629816	704034.2778379422	2033459.42346944	300033.37986815657	827402.66861265	3508781.985555321	192584.91390602713	531719.1804441573	2219680.4855015725	1370699.0466302023	158920.2506420187	815817.8131341136	799451.5810546813	994623.4672405906	11674088.769198086	480305.5689621728	418602.87820329395	1183020.607990607	1221757.6467913298	426545.29146816855	1459693.3702214207	10990685.539558694
781104.5802608924	651748.9937118168	2686377.1926985844	291175.9941737197	983301.5578665003	1093941.221400223	829478.1368449056	3671629.1260455735	2415904.0858629816	704034.2778379422	2033459.42346944	300033.37986815657	827402.66861265	3216727.262625698	192584.91390602713	531719.1804441573	2219680.4855015725	1370699.0466302023	158920.2506420187	815817.8131341136	799451.5810546813	855287.4156487412	11674088.769198086	480305.5689621728	418602.87820329395	1183020.607990607	1184657.4077285612	426545.29146816855	1263217.3085502335	10990685.539558694
781104.5802608924	619704.4592161811	2686377.1926985844	291175.9941737197	983301.5578665003	1093941.221400223	829478.1368449056	3364375.47297982	1787098.692724335	704034.2778379422	2033459.42346944	300033.37986815657	827402.66861265	2880624.191060278	192584.91390602713	531719.1804441573	2219680.4855015725	1370699.0466302023	158920.2506420187	815817.8131341136	799451.5810546813	855287.4156487412	11674088.769198086	480305.5689621728	418602.87820329395	1183020.607990607	1184657.4077285612	426545.29146816855	1263217.3085502335	10990685.539558694
781104.5802608924	619704.4592161811	2686377.1926985844	291175.9941737197	983301.5578665003	1093941.221400223	829478.1368449056	3352090.6933668475	1571548.4885079556	704034.2778379422	1756424.0001116928	283476.3933520969	814769.1883755905	2880624.191060278	192584.91390602713	531719.1804441573	2219680.4855015725	1370699.0466302023	158920.2506420187	815817.8131341136	799451.5810546813	855287.4156487412	11674088.769198086	480305.5689621728	418602.87820329395	1183020.607990607	1184657.4077285612	426545.29146816855	1263217.3085502335	10990685.539558694
779796.3729155359	604045.0203465843	2686377.1926985844	291175.9941737197	983301.5578665003	1093941.221400223	825007.061963323	3352090.6933668475	1571548.4885079556	704034.2778379422	1694727.132765298	283476.3933520969	814769.1883755905	2880624.191060278	143815.97383000908	499133.2440156507	2219680.4855015725	1370699.0466302023	158920.2506420187	815817.8131341136	799451.5810546813	855287.4156487412	11674088.769198086	480305.5689621728	418602.87820329395	1183020.607990607	1184657.4077285612	426545.29146816855	1182063.3886323625	10990685.539558694
751952.5822974059	604045.0203465843	2683316.715822713	291175.9941737197	983301.5578665003	1093941.221400223	825007.061963323	3352090.6933668475	1571548.4885079556	704034.2778379422	1587769.542301114	283476.3933520969	814769.1883755905	2880624.191060278	143815.97383000908	499133.2440156507	2180784.207687108	1370699.0466302023	158920.2506420187	815817.8131341136	750280.6702621791	855287.4156487412	11555724.587355195	480305.5689621728	418602.87820329395	1183020.607990607	1184657.4077285612	426545.29146816855	1182063.3886323625	10990685.539558694
751952.5822974059	604045.0203465843	2683316.715822713	291175.9941737197	902700.6321161195	1093941.221400223	825007.061963323	3297795.8145015873	1571548.4885079556	704034.2778379422	1587769.542301114	283476.3933520969	814769.1883755905	2880624.191060278	143815.97383000908	499133.2440156507	2038640.72715952	1370699.0466302023	158920.2506420187	815817.8131341136	750280.6702621791	855287.4156487412	11555724.587355195	480305.5689621728	418602.87820329395	1183020.607990607	1100053.9400549298	426545.29146816855	1182063.3886323625	10990685.539558694
695654.5200437225	604045.0203465843	2683316.715822713	291175.9941737197	902700.6321161195	1093941.221400223	825007.061963323	2454610.8407499655	1571548.4885079556	704034.2778379422	1587769.542301114	283476.3933520969	814769.1883755905	2880624.191060278	143815.97383000908	374671.20099912025	2028134.187713187	1264480.490191141	158920.2506420187	815817.8131341136	750280.6702621791	854962.1655918269	10127127.96587461	480305.5689621728	416484.05922735966	1183020.607990607	1007662.7515525821	426545.29146816855	1182063.3886323625	10990685.539558694
695654.5200437225	604045.0203465843	2683316.715822713	291175.9941737197	902700.6321161195	1093941.221400223	825007.061963323	2454610.8407499655	1571548.4885079556	704034.2778379422	1587769.542301114	283476.3933520969	803976.5937151884	2880624.191060278	143531.9698673013	374671.20099912025	2028134.187713187	1221727.306566567	158920.2506420187	815817.8131341136	750280.6702621791	854962.1655918269	10127127.96587461	480305.5689621728	416484.05922735966	1183020.607990607	996063.0420593207	426545.29146816855	1129227.877491988	10753248.847811786
615076.5146501486	604045.0203465843	2683316.715822713	269815.1177903809	902700.6321161195	993534.6222783361	758543.3591012928	2183708.920702875	1571548.4885079556	704034.2778379422	1587769.542301114	283476.3933520969	803976.5937151884	2880624.191060278	143531.9698673013	374671.20099912025	2028134.187713187	981079.2528258126	156907.68609535735	815817.8131341136	750280.6702621791	828258.2027249617	9967620.703468103	480305.5689621728	416484.05922735966	1183020.607990607	928033.6547591687	426545.29146816855	1129227.877491988	10753248.847811786
615076.5146501486	604045.0203465843	2683316.715822713	269815.1177903809	902700.6321161195	993534.6222783361	758543.3591012928	2183708.920702875	1571548.4885079556	704034.2778379422	1584624.1051752716	283476.3933520969	803976.5937151884	2628339.9912020466	143531.9698673013	374671.20099912025	2028134.187713187	981079.2528258126	156907.68609535735	815817.8131341136	750280.6702621791	828258.2027249617	9967620.703468103	478186.32223005744	416484.05922735966	1183020.607990607	928033.6547591687	426545.29146816855	1129227.877491988	10753248.847811786
615076.5146501486	595750.716414877	2683316.715822713	269815.1177903809	902700.6321161195	912581.5780292542	758543.3591012928	2031978.6165365165	1571548.4885079556	704034.2778379422	1584624.1051752716	283476.3933520969	803976.5937151884	2628339.9912020466	143531.9698673013	374671.20099912025	2028134.187713187	981079.2528258126	156907.68609535735	815817.8131341136	750280.6702621791	828258.2027249617	9967620.703468103	478186.32223005744	416484.05922735966	1183020.607990607	928033.6547591687	405151.08816943085	1129227.877491988	10753248.847811786
615076.5146501486	595750.716414877	2683316.715822713	269815.1177903809	902700.6321161195	912581.5780292542	758543.3591012928	1982746.4082740569	1571548.4885079556	704034.2778379422	1584624.1051752716	283476.3933520969	803976.5937151884	2611654.050493613	143531.9698673013	374671.20099912025	2028134.187713187	981079.2528258126	156907.68609535735	815817.8131341136	750280.6702621791	828258.2027249617	9967620.703468103	478186.32223005744	416484.05922735966	1183020.607990607	928033.6547591687	405151.08816943085	1129227.877491988	10232776.280145483
602413.1067425507	595750.716414877	2683316.715822713	269815.1177903809	739863.5034465137	912581.5780292542	758543.3591012928	1982746.4082740569	1571548.4885079556	704034.2778379422	1584624.1051752716	283476.3933520969	803976.5937151884	2611654.050493613	143531.9698673013	374671.20099912025	2001107.370532233	981079.2528258126	156907.68609535735	815817.8131341136	750280.6702621791	828258.2027249617	9967620.703468103	478186.32223005744	416484.05922735966	1183020.607990607	919900.4917563297	405151.08816943085	1041092.252371859	10232776.280145483
602413.1067425507	595750.716414877	2312641.9424882047	243388.04301412366	739863.5034465137	912581.5780292542	758543.3591012928	1982746.4082740569	1571548.4885079556	704034.2778379422	1584624.1051752716	226531.81870929332	803976.5937151884	2611654.050493613	143531.9698673013	374671.20099912025	1982925.6206256005	981079.2528258126	156907.68609535735	815817.8131341136	750280.6702621791	828258.2027249617	9967620.703468103	478186.32223005744	416484.05922735966	1183020.607990607	919900.4917563297	405151.08816943085	999203.714965239	10232776.280145483
602413.1067425507	595750.716414877	2312641.9424882047	243388.04301412366	739863.5034465137	912581.5780292542	758543.3591012928	1982746.4082740569	1375339.9408665595	704034.2778379422	1584624.1051752716	226531.81870929332	803976.5937151884	2611654.050493613	143531.9698673013	374671.20099912025	1982925.6206256005	825356.0707941282	156907.68609535735	815817.8131341136	750280.6702621791	828258.2027249617	9967620.703468103	478186.32223005744	416484.05922735966	1183020.607990607	919900.4917563297	405151.08816943085	999203.714965239	10232776.280145483
602413.1067425507	594342.8026604205	2312641.9424882047	243388.04301412366	739863.5034465137	912581.5780292542	758543.3591012928	1982746.4082740569	1375339.9408665595	704034.2778379422	1539691.4148119118	226531.81870929332	803976.5937151884	2593804.1066274457	143531.9698673013	374671.20099912025	1927013.7767467927	825356.0707941282	156907.68609535735	815817.8131341136	750280.6702621791	828258.2027249617	9967620.703468103	478186.32223005744	416484.05922735966	1183020.607990607	919900.4917563297	405151.08816943085	999203.714965239	9412395.740778916
602413.1067425507	594342.8026604205	2312641.9424882047	233481.12128320846	739863.5034465137	912581.5780292542	758543.3591012928	1982746.4082740569	1329400.4940757758	704034.2778379422	1539691.4148119118	226531.81870929332	803976.5937151884	2593804.1066274457	143531.9698673013	374671.20099912025	1821062.9191046893	825356.0707941282	156907.68609535735	815817.8131341136	731171.2419127789	828258.2027249617	7813910.823926163	478186.32223005744	416484.05922735966	1183020.607990607	702166.3413415675	405151.08816943085	999203.714965239	7378989.187176331
602413.1067425507	594342.8026604205	2312641.9424882047	224361.18791125502	739863.5034465137	912581.5780292542	758543.3591012928	1982746.4082740569	1329400.4940757758	704034.2778379422	1539691.4148119118	226531.81870929332	766140.6941523154	2593804.1066274457	143531.9698673013	374671.20099912025	1821062.9191046893	825356.0707941282	156907.68609535735	815817.8131341136	731171.2419127789	828258.2027249617	7521916.997716414	446321.29429188196	416484.05922735966	1183020.607990607	702166.3413415675	405151.08816943085	999203.714965239	7378989.187176331
602413.1067425507	238518.58379798345	2312641.9424882047	224361.18791125502	739863.5034465137	906477.6195169156	758543.3591012928	1982746.4082740569	1329400.4940757758	704034.2778379422	1539691.4148119118	211618.69706074568	766140.6941523154	2485581.0820285818	143531.9698673013	374671.20099912025	1628072.623609777	825356.0707941282	156907.68609535735	815817.8131341136	731171.2419127789	828258.2027249617	6618109.462399991	398298.0781623292	398141.5258077995	1183020.607990607	702166.3413415675	405151.08816943085	999203.714965239	7378989.187176331
594090.6038715241	238518.58379798345	2312641.9424882047	224361.18791125502	739863.5034465137	906477.6195169156	758543.3591012928	1982746.4082740569	1329400.4940757758	559925.6292660672	1496479.575259563	211618.69706074568	766140.6941523154	2485581.0820285818	143531.9698673013	374671.20099912025	1594632.1175735714	825356.0707941282	156907.68609535735	815817.8131341136	731171.2419127789	828258.2027249617	6618109.462399991	398298.0781623292	398141.5258077995	1183020.607990607	702166.3413415675	405151.08816943085	999203.714965239	7378989.187176331
594090.6038715241	229873.87282635205	2312641.9424882047	224361.18791125502	716684.0715621909	906477.6195169156	758543.3591012928	1889959.9488131967	1329400.4940757758	545010.995125472	1496479.575259563	211618.69706074568	754525.8942582048	2485581.0820285818	143531.9698673013	374671.20099912025	1594632.1175735714	825356.0707941282	156907.68609535735	793069.0519783121	731171.2419127789	821225.4541960256	6618109.462399991	398298.0781623292	398141.5258077995	1183020.607990607	702166.3413415675	385963.27616524935	992855.3733846011	6877133.701482406
594090.6038715241	208104.30171768094	2312641.9424882047	224361.18791125502	716684.0715621909	906477.6195169156	695288.9549263369	1889959.9488131967	1329400.4940757758	545010.995125472	1496479.575259563	187147.83214971336	754525.8942582048	2485581.0820285818	143531.9698673013	374671.20099912025	1594632.1175735714	825356.0707941282	156907.68609535735	793069.0519783121	731171.2419127789	821225.4541960256	6618109.462399991	398298.0781623292	398141.5258077995	1183020.607990607	669434.7621541811	385963.27616524935	966886.6201856034	6877133.701482406
594090.6038715241	208104.30171768094	2312641.9424882047	224361.18791125502	716684.0715621909	906477.6195169156	695288.9549263369	1889959.9488131967	1247296.834385355	444902.562732782	1496479.575259563	187147.83214971336	754525.8942582048	2485581.0820285818	143531.9698673013	374671.20099912025	1594632.1175735714	825356.0707941282	156907.68609535735	793069.0519783121	731171.2419127789	821225.4541960256	5854914.473926873	398298.0781623292	398141.5258077995	1180589.7793078953	669434.7621541811	385963.27616524935	966886.6201856034	6877133.701482406
594090.6038715241	208104.30171768094	2312641.9424882047	224361.18791125502	716684.0715621909	906477.6195169156	695288.9549263369	1889959.9488131967	1226488.886434526	444902.562732782	1496479.575259563	187147.83214971336	754525.8942582048	2485581.0820285818	143531.9698673013	374671.20099912025	1498406.4616475448	825356.0707941282	156907.68609535735	793069.0519783121	731171.2419127789	821225.4541960256	5854914.473926873	395327.576836473	398141.5258077995	1180589.7793078953	669434.7621541811	385963.27616524935	966886.6201856034	6686977.761597722
594090.6038715241	208104.30171768094	2312641.9424882047	206519.08097220142	716684.0715621909	906477.6195169156	695288.9549263369	1889959.9488131967	1226488.886434526	444902.562732782	1496479.575259563	187147.83214971336	754525.8942582048	2485581.0820285818	143531.9698673013	358124.5352497522	1498406.4616475448	825356.0707941282	156907.68609535735	793069.0519783121	731171.2419127789	807154.3906788155	5854914.473926873	395327.576836473	398141.5258077995	1180589.7793078953	669434.7621541811	376657.9031103997	966886.6201856034	6686977.761597722
594090.6038715241	208104.30171768094	2312641.9424882047	196123.95362445634	716684.0715621909	906477.6195169156	695288.9549263369	1889959.9488131967	1111068.4692707183	444902.562732782	1496479.575259563	187147.83214971336	754525.8942582048	2485581.0820285818	143531.9698673013	358124.5352497522	1498406.4616475448	825356.0707941282	156907.68609535735	793069.0519783121	731171.2419127789	807154.3906788155	5854914.473926873	395327.576836473	376281.28788644366	1180589.7793078953	669434.7621541811	376657.9031103997	966886.6201856034	6686977.761597722
594090.6038715241	197139.74450923057	2312641.9424882047	192345.50604371412	716684.0715621909	906477.6195169156	695288.9549263369	1705164.941446248	1111068.4692707183	444902.562732782	1496479.575259563	182803.26965521983	754525.8942582048	2485581.0820285818	143531.9698673013	358124.5352497522	1498406.4616475448	825356.0707941282	156907.68609535735	793069.0519783121	731171.2419127789	807154.3906788155	5854914.473926873	395327.576836473	376281.28788644366	1180589.7793078953	645922.1427893768	376657.9031103997	966886.6201856034	6686977.761597722
547500.1235183965	197139.74450923057	2312641.9424882047	192345.50604371412	593773.5543026765	906477.6195169156	695288.9549263369	1705164.941446248	1111068.4692707183	430891.2253272662	1496479.575259563	182803.26965521983	645629.329319091	2485581.0820285818	143531.9698673013	358124.5352497522	1467448.9199763609	812454.5020763729	156907.68609535735	793069.0519783121	722337.3537315144	807154.3906788155	5854914.473926873	395327.576836473	376281.28788644366	1180589.7793078953	645922.1427893768	363967.9480742549	966886.6201856034	6686977.761597722
547500.1235183965	192856.27533260308	2312641.9424882047	181507.49966209676	593773.5543026765	837948.2912858049	695288.9549263369	1705164.941446248	1111068.4692707183	395562.30639206053	1496479.575259563	182803.26965521983	618201.0262484335	2485581.0820285818	143531.9698673013	358124.5352497522	1373479.1999851775	812454.5020763729	156907.68609535735	793069.0519783121	722337.3537315144	807154.3906788155	5854914.473926873	395327.576836473	376281.28788644366	1180589.7793078953	645922.1427893768	363967.9480742549	966886.6201856034	6686977.761597722
547500.1235183965	190742.7127145668	2312641.9424882047	181507.49966209676	593773.5543026765	837948.2912858049	695288.9549263369	1705164.941446248	1111068.4692707183	395562.30639206053	1496479.575259563	182803.26965521983	618201.0262484335	2485581.0820285818	143531.9698673013	358124.5352497522	1373479.1999851775	812454.5020763729	156907.68609535735	780168.4255032165	722337.3537315144	807154.3906788155	5789360.538856978	395327.576836473	376281.28788644366	1180589.7793078953	645922.1427893768	360932.85754786903	966886.6201856034	6686977.761597722
547500.1235183965	190742.7127145668	2312641.9424882047	181507.49966209676	593773.5543026765	837948.2912858049	695288.9549263369	1705164.941446248	1111068.4692707183	395562.30639206053	1496479.575259563	182803.26965521983	618201.0262484335	2485581.0820285818	143531.9698673013	358124.5352497522	1373479.1999851775	812454.5020763729	156907.68609535735	780168.4255032165	680603.0768998922	807154.3906788155	5789360.538856978	395327.576836473	376281.28788644366	1180589.7793078953	645922.1427893768	360932.85754786903	896521.9945092693	6686977.761597722
547500.1235183965	190742.7127145668	2312641.9424882047	181507.49966209676	593773.5543026765	837948.2912858049	695288.9549263369	1705164.941446248	1111068.4692707183	395562.30639206053	1496479.575259563	163716.7623952914	618201.0262484335	2390994.308445434	143531.9698673013	336351.4655641176	1373479.1999851775	787525.060439874	156907.68609535735	780168.4255032165	680603.0768998922	807154.3906788155	5789360.538856978	324312.7616100953	376281.28788644366	1180589.7793078953	610524.4634203445	360932.85754786903	896521.9945092693	6686977.761597722
522423.0374358885	190742.7127145668	1794961.9142612237	181507.49966209676	546416.8068731349	837948.2912858049	695288.9549263369	1688194.4994027335	1111068.4692707183	395562.30639206053	1496479.575259563	163716.7623952914	618201.0262484335	2390994.308445434	143531.9698673013	336351.4655641176	1373479.1999851775	787525.060439874	156907.68609535735	780168.4255032165	680603.0768998922	807154.3906788155	5597131.1223194795	308652.03614422015	376281.28788644366	1180589.7793078953	608516.5216401758	360932.85754786903	896521.9945092693	6686977.761597722
522423.0374358885	190742.7127145668	1794961.9142612237	181507.49966209676	546416.8068731349	837948.2912858049	695288.9549263369	1663277.533803264	1111068.4692707183	395562.30639206053	1496479.575259563	163716.7623952914	618201.0262484335	1978094.8902283427	143531.9698673013	245603.85914339172	1262727.8499495608	787525.060439874	156907.68609535735	780168.4255032165	680603.0768998922	807154.3906788155	5597131.1223194795	308652.03614422015	376281.28788644366	1180589.7793078953	608516.5216401758	360932.85754786903	896521.9945092693	6577502.579951263
522423.0374358885	190742.7127145668	1794961.9142612237	181507.49966209676	546416.8068731349	837948.2912858049	695288.9549263369	1663277.533803264	1111068.4692707183	395562.30639206053	1496479.575259563	163716.7623952914	618201.0262484335	1978094.8902283427	143531.9698673013	245603.85914339172	1262727.8499495608	787525.060439874	156907.68609535735	780168.4255032165	680603.0768998922	807154.3906788155	5597131.1223194795	308652.03614422015	376281.28788644366	1180589.7793078953	608516.5216401758	360337.87014285213	896521.9945092693	6577502.579951263
522423.0374358885	190742.7127145668	1752496.930994778	180645.34485202204	546416.8068731349	837948.2912858049	695288.9549263369	1663277.533803264	1032567.20286214	395562.30639206053	1496479.575259563	157634.39207376164	618201.0262484335	1978094.8902283427	143531.9698673013	237193.75438677115	1120353.7506217211	787525.060439874	156907.68609535735	780168.4255032165	680603.0768998922	807154.3906788155	4993852.260932916	308652.03614422015	376281.28788644366	1180589.7793078953	575374.0180622204	205771.01162234644	896521.9945092693	6577502.579951263
522423.0374358885	190742.7127145668	1629157.8594105758	180645.34485202204	546416.8068731349	837948.2912858049	695288.9549263369	1663277.533803264	1032567.20286214	395562.30639206053	1496479.575259563	157634.39207376164	618201.0262484335	1876714.4455499107	143531.9698673013	237193.75438677115	1120353.7506217211	787525.060439874	156907.68609535735	780168.4255032165	627544.2297189743	807154.3906788155	4993852.260932916	308652.03614422015	376281.28788644366	1180589.7793078953	380927.4604397337	205771.01162234644	895102.0115382621	6577502.579951263
522423.0374358885	190742.7127145668	1629157.8594105758	180645.34485202204	546416.8068731349	837948.2912858049	695288.9549263369	1663277.533803264	1005192.6761529006	395562.30639206053	1496479.575259563	157634.39207376164	618201.0262484335	1876714.4455499107	143531.9698673013	237193.75438677115	1120353.7506217211	787525.060439874	156907.68609535735	780168.4255032165	627544.2297189743	807154.3906788155	4993852.260932916	308652.03614422015	376281.28788644366	1180589.7793078953	380927.4604397337	205771.01162234644	895102.0115382621	6577502.579951263
522423.0374358885	190742.7127145668	1629157.8594105758	180645.34485202204	546416.8068731349	837948.2912858049	695288.9549263369	1663277.533803264	955444.7536489418	395562.30639206053	974186.5544838071	157634.39207376164	618201.0262484335	1876714.4455499107	143531.9698673013	233314.28478011143	1120353.7506217211	787525.060439874	156907.68609535735	637068.1282690562	627544.2297189743	807154.3906788155	4971738.013289288	308652.03614422015	376281.28788644366	1161222.1668736574	380927.4604397337	205771.01162234644	895102.0115382621	611264.7960079445
522423.0374358885	190742.7127145668	1629157.8594105758	180645.34485202204	538493.0245371195	837948.2912858049	695288.9549263369	1663277.533803264	949322.1947039986	395562.30639206053	974186.5544838071	157634.39207376164	618201.0262484335	1876714.4455499107	143531.9698673013	233314.28478011143	1120353.7506217211	747289.7610503267	156907.68609535735	637068.1282690562	627544.2297189743	807154.3906788155	4971738.013289288	308652.03614422015	376281.28788644366	1161222.1668736574	380927.4604397337	205771.01162234644	895102.0115382621	611264.7960079445
506432.1988016917	190742.7127145668	1629157.8594105758	180645.34485202204	538493.0245371195	837948.2912858049	695288.9549263369	1663277.533803264	949322.1947039986	395562.30639206053	635759.3959633484	157634.39207376164	618201.0262484335	1876714.4455499107	143531.9698673013	233314.28478011143	1094078.3575059758	747289.7610503267	156907.68609535735	625120.2202131901	627544.2297189743	652789.6813761787	4971738.013289288	248364.0699970519	376281.28788644366	1161222.1668736574	380927.4604397337	194607.01852051012	895102.0115382621	611264.7960079445
506432.1988016917	190742.7127145668	1589832.5620262055	180645.34485202204	538493.0245371195	837948.2912858049	695288.9549263369	1663277.533803264	947848.0822984781	395562.30639206053	635759.3959633484	154733.56359027105	618201.0262484335	1876714.4455499107	143531.9698673013	233314.28478011143	1094078.3575059758	702701.2964182792	156907.68609535735	625120.2202131901	604826.9348434259	652789.6813761787	4509312.3098124685	248364.0699970519	376281.28788644366	1161222.1668736574	219546.3456979528	194607.01852051012	792881.3850567674	611264.7960079445
506432.1988016917	190742.7127145668	1589832.5620262055	180645.34485202204	538493.0245371195	798719.9080887466	695288.9549263369	1663277.533803264	947848.0822984781	395562.30639206053	635759.3959633484	154733.56359027105	618201.0262484335	1876714.4455499107	143531.9698673013	232571.07239267268	1094078.3575059758	701677.6724149599	156907.68609535735	625120.2202131901	604826.9348434259	652789.6813761787	3178415.023522067	248364.0699970519	374187.01190539857	1161222.1668736574	219546.3456979528	194607.01852051012	792881.3850567674	611264.7960079445
506432.1988016917	190742.7127145668	1589832.5620262055	180645.34485202204	536939.180018474	798719.9080887466	695288.9549263369	1663277.533803264	531454.556057793	375000.9739433197	635759.3959633484	154733.56359027105	618201.0262484335	1876714.4455499107	116050.32835756225	232571.07239267268	1094078.3575059758	701677.6724149599	156907.68609535735	625120.2202131901	604826.9348434259	652789.6813761787	3085843.4325186973	248364.0699970519	374187.01190539857	1161222.1668736574	219546.3456979528	194607.01852051012	792881.3850567674	611264.7960079445
506432.1988016917	190742.7127145668	1505298.783953883	180645.34485202204	466299.40503565775	798719.9080887466	695288.9549263369	1663277.533803264	531454.556057793	375000.9739433197	635759.3959633484	154733.56359027105	618201.0262484335	1876714.4455499107	109032.74575179712	232571.07239267268	1094078.3575059758	701677.6724149599	156907.68609535735	625120.2202131901	567472.3437914605	652789.6813761787	3085843.4325186973	248364.0699970519	340794.24680461345	1058733.769095045	219546.3456979528	187102.68500544524	792881.3850567674	611264.7960079445
506432.1988016917	190742.7127145668	1505298.783953883	180645.34485202204	327377.98063037626	798719.9080887466	695288.9549263369	1663277.533803264	531454.556057793	375000.9739433197	635759.3959633484	154733.56359027105	618201.0262484335	1849422.4092213039	109032.74575179712	232571.07239267268	1094078.3575059758	701677.6724149599	156907.68609535735	625120.2202131901	567472.3437914605	652789.6813761787	3085843.4325186973	248364.0699970519	340794.24680461345	1058733.769095045	206539.82219279627	181366.3227486802	792881.3850567674	611264.7960079445
506432.1988016917	190742.7127145668	1483465.0801126198	180645.34485202204	327377.98063037626	798719.9080887466	695288.9549263369	1663277.533803264	531454.556057793	375000.9739433197	635759.3959633484	154733.56359027105	618201.0262484335	1849422.4092213039	109032.74575179712	232571.07239267268	1094078.3575059758	701677.6724149599	156907.68609535735	607824.6416603739	567472.3437914605	627317.6422597334	3085843.4325186973	245855.14941102057	340794.24680461345	894534.0744802802	206539.82219279627	181366.3227486802	792881.3850567674	611264.7960079445
506432.1988016917	190742.7127145668	1483465.0801126198	180645.34485202204	327377.98063037626	798719.9080887466	695288.9549263369	1663277.533803264	531454.556057793	375000.9739433197	592531.5959893513	154733.56359027105	618201.0262484335	1849422.4092213039	109032.74575179712	232571.07239267268	1094078.3575059758	701677.6724149599	151116.9080138481	584381.8439043475	567472.3437914605	627317.6422597334	3085843.4325186973	245855.14941102057	340794.24680461345	894534.0744802802	206539.82219279627	181366.3227486802	792881.3850567674	611264.7960079445
506432.1988016917	190316.9522468341	1483465.0801126198	180645.34485202204	327377.98063037626	798719.9080887466	695288.9549263369	1663277.533803264	531454.556057793	375000.9739433197	592531.5959893513	154733.56359027105	618201.0262484335	1849422.4092213039	107310.94725275841	232571.07239267268	1094078.3575059758	701677.6724149599	151116.9080138481	584381.8439043475	567472.3437914605	627317.6422597334	3085843.4325186973	222147.918075174	340794.24680461345	894534.0744802802	206539.82219279627	181366.3227486802	792881.3850567674	611264.7960079445
494655.7028743898	190316.9522468341	1395346.242679317	180645.34485202204	327377.98063037626	798719.9080887466	695288.9549263369	1663277.533803264	531454.556057793	375000.9739433197	580948.5498791726	154733.56359027105	618201.0262484335	1847991.6937129425	107310.94725275841	232571.07239267268	1094078.3575059758	701677.6724149599	145508.34371604308	584381.8439043475	567472.3437914605	627317.6422597334	3085843.4325186973	222147.918075174	340794.24680461345	894534.0744802802	206539.82219279627	181366.3227486802	792881.3850567674	504235.7280556622
494655.7028743898	163678.6189551416	1395346.242679317	180645.34485202204	327377.98063037626	622065.19945138	695288.9549263369	1663277.533803264	531454.556057793	375000.9739433197	580948.5498791726	154733.56359027105	618201.0262484335	1847991.6937129425	104247.16753349222	232571.07239267268	1094078.3575059758	701677.6724149599	145508.34371604308	584381.8439043475	567472.3437914605	627317.6422597334	3085843.4325186973	222147.918075174	340794.24680461345	894534.0744802802	206539.82219279627	181366.3227486802	792881.3850567674	504235.7280556622
494655.7028743898	163678.6189551416	1365841.4399298665	180645.34485202204	319377.7803428221	622065.19945138	695288.9549263369	1663277.533803264	531454.556057793	375000.9739433197	580948.5498791726	154733.56359027105	618201.0262484335	1847991.6937129425	104247.16753349222	232571.07239267268	1094078.3575059758	701677.6724149599	145508.34371604308	584381.8439043475	567472.3437914605	621708.5677330454	3085843.4325186973	222147.918075174	340794.24680461345	894534.0744802802	206539.82219279627	181366.3227486802	751116.6872886764	504235.7280556622
494655.7028743898	158506.80197677878	1365841.4399298665	180645.34485202204	319377.7803428221	622065.19945138	695288.9549263369	1663277.533803264	531454.556057793	375000.9739433197	580948.5498791726	154733.56359027105	618201.0262484335	1847991.6937129425	104247.16753349222	232571.07239267268	1094078.3575059758	701677.6724149599	145508.34371604308	584381.8439043475	567472.3437914605	621708.5677330454	3085843.4325186973	222147.918075174	340794.24680461345	894534.0744802802	206539.82219279627	181366.3227486802	751116.6872886764	504235.7280556622
494655.7028743898	158506.80197677878	1365841.4399298665	180645.34485202204	319377.7803428221	551119.5898235727	695288.9549263369	1658763.936976229	531454.556057793	375000.9739433197	578556.23123528	154733.56359027105	618201.0262484335	1847991.6937129425	104247.16753349222	207802.08793000405	1094078.3575059758	701677.6724149599	145508.34371604308	584381.8439043475	567472.3437914605	621708.5677330454	3085843.4325186973	222147.918075174	340794.24680461345	894534.0744802802	190815.1401177078	181366.3227486802	751116.6872886764	504235.7280556622
494655.7028743898	158506.80197677878	1365841.4399298665	180645.34485202204	306323.4875181514	551119.5898235727	695288.9549263369	1658763.936976229	527678.2358768403	375000.9739433197	578556.23123528	154733.56359027105	618201.0262484335	1847991.6937129425	104247.16753349222	207802.08793000405	1094078.3575059758	701677.6724149599	145508.34371604308	584381.8439043475	567472.3437914605	621708.5677330454	3085843.4325186973	222147.918075174	338911.769549642	894534.0744802802	190815.1401177078	181366.3227486802	751116.6872886764	504235.7280556622
494655.7028743898	158506.80197677878	1365841.4399298665	180645.34485202204	306323.4875181514	551119.5898235727	695288.9549263369	1658763.936976229	527678.2358768403	375000.9739433197	578556.23123528	154733.56359027105	618201.0262484335	1847991.6937129425	104247.16753349222	206712.47123149267	1094078.3575059758	701677.6724149599	145508.34371604308	584381.8439043475	567472.3437914605	621708.5677330454	3085843.4325186973	222147.918075174	338911.769549642	894534.0744802802	190815.1401177078	181366.3227486802	751116.6872886764	504235.7280556622
494655.7028743898	158506.80197677878	1365841.4399298665	87931.99484935112	306323.4875181514	551119.5898235727	695288.9549263369	1658763.936976229	527678.2358768403	312202.31090883736	578556.23123528	154733.56359027105	618201.0262484335	1847991.6937129425	104247.16753349222	202592.72936871817	945397.6306297114	671394.1324334698	145508.34371604308	584381.8439043475	567472.3437914605	621708.5677330454	3085843.4325186973	222147.918075174	338911.769549642	894534.0744802802	190815.1401177078	181366.3227486802	751116.6872886764	504235.7280556622
494655.7028743898	156601.9558472978	1262396.1263627526	87931.99484935112	105498.67884921138	551119.5898235727	695288.9549263369	1658763.936976229	493243.82236345694	287146.88370252907	578556.23123528	154733.56359027105	618201.0262484335	1847991.6937129425	104247.16753349222	198665.53635265506	945397.6306297114	591160.1530838659	145508.34371604308	584381.8439043475	567472.3437914605	621708.5677330454	3085843.4325186973	222147.918075174	338911.769549642	894534.0744802802	190815.1401177078	181366.3227486802	751116.6872886764	504235.7280556622
494655.7028743898	156601.9558472978	1262396.1263627526	87931.99484935112	105498.67884921138	551119.5898235727	667353.9682643567	1658763.936976229	493243.82236345694	244378.84990006176	578556.23123528	154733.56359027105	590589.4428021292	1771179.9095581418	104247.16753349222	198665.53635265506	945397.6306297114	591160.1530838659	145508.34371604308	584381.8439043475	567472.3437914605	621708.5677330454	3085843.4325186973	222147.918075174	338911.769549642	817528.690729939	182862.23054736314	181366.3227486802	751116.6872886764	504235.7280556622
494655.7028743898	156601.9558472978	1262396.1263627526	87931.99484935112	105498.67884921138	551119.5898235727	665764.097955229	1658763.936976229	469004.5683176338	244378.84990006176	578556.23123528	154733.56359027105	533663.3560672984	1771179.9095581418	97597.40073672052	198665.53635265506	839672.1460247969	591160.1530838659	145508.34371604308	584381.8439043475	567472.3437914605	621708.5677330454	3085843.4325186973	222147.918075174	338911.769549642	474835.62842969067	182862.23054736314	181366.3227486802	751116.6872886764	504235.7280556622
494655.7028743898	153329.7988789924	1262396.1263627526	87931.99484935112	105498.67884921138	551119.5898235727	665764.097955229	1548462.196675991	469004.5683176338	244378.84990006176	578556.23123528	154733.56359027105	518969.3108475664	1464652.3752545228	97597.40073672052	198665.53635265506	839672.1460247969	591160.1530838659	145508.34371604308	584381.8439043475	531876.3665043804	621708.5677330454	3085843.4325186973	222147.918075174	338911.769549642	474835.62842969067	182862.23054736314	180159.57000133887	751116.6872886764	504235.7280556622
494655.7028743898	153329.7988789924	1262396.1263627526	87931.99484935112	104700.6264176711	551119.5898235727	665764.097955229	1268359.832495696	469004.5683176338	244378.84990006176	578556.23123528	154733.56359027105	517280.91357885435	1464652.3752545228	97597.40073672052	198665.53635265506	830416.4299506859	591160.1530838659	145508.34371604308	584381.8439043475	531876.3665043804	621708.5677330454	3085843.4325186973	206081.50042921514	338911.769549642	474835.62842969067	182862.23054736314	180159.57000133887	751116.6872886764	450573.9478248707
494655.7028743898	152268.35879610528	1041327.6424210669	87931.99484935112	104700.6264176711	551119.5898235727	665764.097955229	1242168.0925636115	469004.5683176338	244378.84990006176	578556.23123528	154733.56359027105	517280.91357885435	1464652.3752545228	97597.40073672052	193460.25382059306	830416.4299506859	591160.1530838659	145508.34371604308	584381.8439043475	526062.8288806584	621708.5677330454	3071148.58248221	206081.50042921514	333652.5399521935	473908.92812999	182862.23054736314	180159.57000133887	751116.6872886764	450573.9478248707
494655.7028743898	152268.35879610528	1041327.6424210669	87931.99484935112	104700.6264176711	551119.5898235727	665764.097955229	1242168.0925636115	469004.5683176338	244378.84990006176	534289.7047789409	154733.56359027105	517280.91357885435	1464652.3752545228	97597.40073672052	193460.25382059306	830416.4299506859	591160.1530838659	145508.34371604308	584381.8439043475	515009.08718924783	621708.5677330454	3071148.58248221	197441.32798689723	333652.5399521935	462793.3107895548	182862.23054736314	174231.46775772053	751116.6872886764	450573.9478248707
494655.7028743898	149728.36562079357	1041327.6424210669	87931.99484935112	102355.42160840721	551119.5898235727	665764.097955229	1242168.0925636115	469004.5683176338	244378.84990006176	534289.7047789409	154733.56359027105	502592.6062221843	1464652.3752545228	97597.40073672052	193460.25382059306	766745.7014271052	583996.5456761188	145508.34371604308	584381.8439043475	515009.08718924783	621708.5677330454	3071148.58248221	197441.32798689723	333652.5399521935	462793.3107895548	182862.23054736314	167802.08978088046	751116.6872886764	450573.9478248707
494655.7028743898	149728.36562079357	1041327.6424210669	87931.99484935112	102355.42160840721	542838.603567096	665764.097955229	1242168.0925636115	439891.04918239353	244378.84990006176	534289.7047789409	154733.56359027105	502592.6062221843	1464652.3752545228	97597.40073672052	193377.10750785784	764856.2717017315	583996.5456761188	145508.34371604308	584381.8439043475	515009.08718924783	621708.5677330454	3071148.58248221	197441.32798689723	333652.5399521935	431361.5522247585	182862.23054736314	162502.25714959035	751116.6872886764	450573.9478248707
494655.7028743898	146776.5251739722	1041327.6424210669	87931.99484935112	102355.42160840721	542838.603567096	665764.097955229	1242168.0925636115	439891.04918239353	244378.84990006176	534289.7047789409	154733.56359027105	472107.16135968454	1464652.3752545228	97597.40073672052	193377.10750785784	764856.2717017315	583996.5456761188	145508.34371604308	584381.8439043475	515009.08718924783	621708.5677330454	3071148.58248221	197441.32798689723	333652.5399521935	431361.5522247585	182862.23054736314	162502.25714959035	751116.6872886764	450573.9478248707
453153.12379011186	146776.5251739722	1041327.6424210669	87931.99484935112	102355.42160840721	542838.603567096	653018.4875384993	1242168.0925636115	439891.04918239353	244378.84990006176	534289.7047789409	154733.56359027105	472107.16135968454	1464652.3752545228	97597.40073672052	193377.10750785784	764856.2717017315	580768.3014658043	145508.34371604308	576137.8525739082	515009.08718924783	609179.6694592248	3071148.58248221	197441.32798689723	333652.5399521935	431361.5522247585	182862.23054736314	162502.25714959035	751116.6872886764	450573.9478248707
453153.12379011186	146776.5251739722	1041327.6424210669	87931.99484935112	102355.42160840721	542838.603567096	653018.4875384993	1242168.0925636115	439891.04918239353	244378.84990006176	534289.7047789409	154733.56359027105	472107.16135968454	1380657.8902760358	97358.63635923508	193377.10750785784	764856.2717017315	521847.1626549515	145508.34371604308	576137.8525739082	494117.1229500336	609179.6694592248	2912547.2239724495	197441.32798689723	333652.5399521935	431361.5522247585	182862.23054736314	152258.93756162366	751116.6872886764	450573.9478248707
453153.12379011186	146776.5251739722	1041327.6424210669	87931.99484935112	102355.42160840721	542838.603567096	653018.4875384993	1242168.0925636115	412562.73415478005	244378.84990006176	493072.6275202331	154733.56359027105	472107.16135968454	1380657.8902760358	95843.40335368509	193377.10750785784	764856.2717017315	521847.1626549515	142035.38011257868	576137.8525739082	494117.1229500336	609179.6694592248	2912547.2239724495	197441.32798689723	333652.5399521935	431361.5522247585	154957.80437508583	152258.93756162366	751116.6872886764	450573.9478248707
453153.12379011186	146776.5251739722	970992.3488348132	87931.99484935112	102355.42160840721	542838.603567096	653018.4875384993	1242168.0925636115	412562.73415478005	244378.84990006176	490611.3864075347	154733.56359027105	445085.8914504293	1380657.8902760358	95843.40335368509	190850.16370560948	687061.6124033465	521847.1626549515	142035.38011257868	576137.8525739082	494117.1229500336	597632.2293419596	2912547.2239724495	197441.32798689723	333652.5399521935	431361.5522247585	154957.80437508583	138991.84768837332	751116.6872886764	450573.9478248707
453153.12379011186	146776.5251739722	970992.3488348132	87931.99484935112	102355.42160840721	542838.603567096	653018.4875384993	1242168.0925636115	412562.73415478005	234328.53579799988	490611.3864075347	154733.56359027105	445085.8914504293	1380374.9270696149	95843.40335368509	189733.87954336908	687061.6124033465	521847.1626549515	141791.55445295788	576137.8525739082	494117.1229500336	597632.2293419596	2912547.2239724495	197441.32798689723	333652.5399521935	393971.1954352329	154957.80437508583	138991.84768837332	751116.6872886764	436263.3706432221
424626.9177931793	146776.5251739722	970992.3488348132	87208.45646434811	102355.42160840721	534834.5855209961	653018.4875384993	1242168.0925636115	412562.73415478005	219491.40127619827	230933.0874364619	154733.56359027105	445085.8914504293	1380374.9270696149	95843.40335368509	185138.1828126492	687061.6124033465	521847.1626549515	141791.55445295788	576137.8525739082	481818.4355360406	597632.2293419596	2912547.2239724495	197441.32798689723	308266.227856078	393971.1954352329	154651.89933169042	138991.84768837332	751116.6872886764	436263.3706432221
424626.9177931793	142406.77733825453	970992.3488348132	87208.45646434811	102355.42160840721	534834.5855209961	653018.4875384993	1242168.0925636115	412562.73415478005	219491.40127619827	230933.0874364619	154733.56359027105	445085.8914504293	1273623.7505355822	95843.40335368509	185138.1828126492	687061.6124033465	521847.1626549515	134548.24376235087	567112.7591662438	476680.7718361851	597632.2293419596	2912547.2239724495	177388.25942087398	308266.227856078	393971.1954352329	154651.89933169042	138991.84768837332	751116.6872886764	424746.0651036949
424626.9177931793	142406.77733825453	970992.3488348132	87208.45646434811	102355.42160840721	534834.5855209961	653018.4875384993	1242168.0925636115	159738.2822841304	219491.40127619827	230933.0874364619	150485.2504306825	445085.8914504293	1273623.7505355822	95843.40335368509	185138.1828126492	687061.6124033465	521847.1626549515	134548.24376235087	567112.7591662438	476680.7718361851	561036.8174882175	2307177.403653501	177388.25942087398	308266.227856078	386210.06377480336	132526.9088287625	138991.84768837332	751116.6872886764	424746.0651036949
424626.9177931793	127970.57086140469	970992.3488348132	87208.45646434811	100149.8614271364	534834.5855209961	653018.4875384993	1212287.3808743714	159738.2822841304	219491.40127619827	230933.0874364619	150485.2504306825	445085.8914504293	1273623.7505355822	95843.40335368509	185138.1828126492	687061.6124033465	521847.1626549515	134548.24376235087	567112.7591662438	476680.7718361851	561036.8174882175	2307177.403653501	177388.25942087398	308266.227856078	386210.06377480336	132526.9088287625	138991.84768837332	751116.6872886764	424746.0651036949
424626.9177931793	127970.57086140469	970992.3488348132	87208.45646434811	100149.8614271364	503648.97258489317	653018.4875384993	1212287.3808743714	159738.2822841304	219491.40127619827	230933.0874364619	143278.77446125154	445085.8914504293	1273623.7505355822	95843.40335368509	185138.1828126492	677983.0590592836	521847.1626549515	134548.24376235087	527975.7315992855	476680.7718361851	561036.8174882175	2269878.1489546136	177388.25942087398	308266.227856078	386210.06377480336	132526.9088287625	138991.84768837332	751116.6872886764	415302.06903023017
424626.9177931793	127970.57086140469	970992.3488348132	87208.45646434811	100149.8614271364	503648.97258489317	653018.4875384993	1203148.9616079747	159303.68626493184	219491.40127619827	230933.0874364619	143278.77446125154	445085.8914504293	1185661.5421226854	95843.40335368509	185138.1828126492	677983.0590592836	521847.1626549515	134548.24376235087	527975.7315992855	476680.7718361851	486163.28114178084	2269878.1489546136	177388.25942087398	308266.227856078	386210.06377480336	132526.9088287625	138991.84768837332	751116.6872886764	415302.06903023017
421049.0687543278	127970.57086140469	970992.3488348132	87208.45646434811	100149.8614271364	503648.97258489317	653018.4875384993	1203148.9616079747	159303.68626493184	219019.80873317114	230933.0874364619	143278.77446125154	445085.8914504293	1185661.5421226854	90552.56314648256	178565.69090752996	677983.0590592836	461549.75301712146	134548.24376235087	527975.7315992855	476680.7718361851	486163.28114178084	2269878.1489546136	177388.25942087398	308266.227856078	386210.06377480336	132526.9088287625	138991.84768837332	751116.6872886764	415302.06903023017
421049.0687543278	127970.57086140469	970992.3488348132	84755.70970529427	100149.8614271364	487120.70906727767	653018.4875384993	1203148.9616079747	159303.68626493184	219019.80873317114	230933.0874364619	143278.77446125154	445085.8914504293	1136493.601328297	90552.56314648256	178565.69090752996	677983.0590592836	461549.75301712146	134548.24376235087	527975.7315992855	476680.7718361851	486163.28114178084	2269878.1489546136	177388.25942087398	308266.227856078	288192.87944261363	132526.9088287625	130495.91942907093	751116.6872886764	415302.06903023017
421049.0687543278	127970.57086140469	970992.3488348132	84755.70970529427	100149.8614271364	487120.70906727767	606545.8992226167	1203148.9616079747	159303.68626493184	219019.80873317114	230933.0874364619	137346.31828878412	440615.1240932448	1136493.601328297	90552.56314648256	178565.69090752996	677983.0590592836	431652.2784868638	130170.1877633092	520851.1445139453	476680.7718361851	486163.28114178084	2269878.1489546136	177388.25942087398	307775.41120190534	288192.87944261363	132526.9088287625	130495.91942907093	751116.6872886764	400539.5290184389
421049.0687543278	127970.57086140469	970992.3488348132	84755.70970529427	100149.8614271364	487120.70906727767	606545.8992226167	1203148.9616079747	159303.68626493184	219019.80873317114	230933.0874364619	137346.31828878412	440615.1240932448	1136493.601328297	90552.56314648256	178565.69090752996	677983.0590592836	431652.2784868638	130170.1877633092	520851.1445139453	476680.7718361851	486163.28114178084	1897879.8673099233	177388.25942087398	294619.39566308085	288192.87944261363	132526.9088287625	130495.91942907093	751116.6872886764	400539.5290184389
421049.0687543278	127970.57086140469	955118.7187386327	84755.70970529427	100149.8614271364	487120.70906727767	569983.0212799108	1203148.9616079747	159303.68626493184	219019.80873317114	230933.0874364619	137346.31828878412	433723.22917594184	1136493.601328297	90552.56314648256	178565.69090752996	677983.0590592836	431652.2784868638	127421.02848177191	520851.1445139453	476680.7718361851	486163.28114178084	1897879.8673099233	177388.25942087398	294619.39566308085	288192.87944261363	132526.9088287625	130495.91942907093	751116.6872886764	384880.21803960286
421049.0687543278	127970.57086140469	955118.7187386327	84755.70970529427	100149.8614271364	487120.70906727767	569983.0212799108	1203148.9616079747	159303.68626493184	219019.80873317114	230933.0874364619	137346.31828878412	413267.9193327188	1136493.601328297	90552.56314648256	178565.69090752996	677983.0590592836	431652.2784868638	127421.02848177191	520851.1445139453	476680.7718361851	486163.28114178084	1897879.8673099233	177388.25942087398	294619.39566308085	288192.87944261363	132526.9088287625	130495.91942907093	743101.668710778	384880.21803960286
421049.0687543278	127970.57086140469	913142.6477662632	84755.70970529427	97540.7665239578	487120.70906727767	569983.0212799108	1203148.9616079747	159303.68626493184	219019.80873317114	230933.0874364619	137346.31828878412	413267.9193327188	850533.1008023957	84775.12437664496	178565.69090752996	677983.0590592836	431652.2784868638	127421.02848177191	520851.1445139453	476680.7718361851	473596.45260294684	1897879.8673099233	177388.25942087398	294619.39566308085	288192.87944261363	132526.9088287625	130495.91942907093	743101.668710778	356403.70139314665
421049.0687543278	127970.57086140469	913142.6477662632	84755.70970529427	97540.7665239578	487120.70906727767	569983.0212799108	1152379.71288113	159303.68626493184	219019.80873317114	226841.16495892924	137346.31828878412	404428.3785555087	850533.1008023957	84775.12437664496	176777.96221182242	677983.0590592836	431652.2784868638	127421.02848177191	520851.1445139453	476680.7718361851	473596.45260294684	1897879.8673099233	177388.25942087398	294619.39566308085	272254.6448419941	132526.9088287625	130495.91942907093	743101.668710778	356403.70139314665
421049.0687543278	127970.57086140469	913142.6477662632	84755.70970529427	97540.7665239578	487120.70906727767	569983.0212799108	1152379.71288113	156227.20570611436	212194.22764757305	226841.16495892924	137346.31828878412	404428.3785555087	829738.3210877451	84775.12437664496	176777.96221182242	677983.0590592836	431652.2784868638	127421.02848177191	520851.1445139453	476680.7718361851	473596.45260294684	1897879.8673099233	177388.25942087398	294619.39566308085	272254.6448419941	132526.9088287625	127470.6173063255	743101.668710778	356403.70139314665
421049.0687543278	127970.57086140469	913142.6477662632	84755.70970529427	97540.7665239578	487120.70906727767	569983.0212799108	1152379.71288113	156227.20570611436	212194.22764757305	226841.16495892924	137346.31828878412	404428.3785555087	829738.3210877451	84775.12437664496	176777.96221182242	677983.0590592836	431652.2784868638	127421.02848177191	520851.1445139453	476680.7718361851	473596.45260294684	1875808.19134998	177388.25942087398	294619.39566308085	272254.6448419941	128070.19859009428	127470.6173063255	743101.668710778	356403.70139314665
421049.0687543278	127970.57086140469	913142.6477662632	84755.70970529427	97540.7665239578	405879.6909705818	569983.0212799108	1152379.71288113	156227.20570611436	212194.22764757305	226664.17867183208	137346.31828878412	399562.1602712873	738551.848629837	84775.12437664496	176777.96221182242	660321.3685218624	431652.2784868638	126960.59380241847	359877.40640969656	476680.7718361851	473596.45260294684	1875808.19134998	177388.25942087398	294619.39566308085	272254.6448419941	126581.35090785925	127470.6173063255	743101.668710778	356403.70139314665
421049.0687543278	127970.57086140469	895044.5369642057	83470.75044912646	97540.7665239578	405879.6909705818	569983.0212799108	803613.6386548535	156227.20570611436	201290.9697072889	226664.17867183208	137346.31828878412	399562.1602712873	738551.848629837	84775.12437664496	176777.96221182242	660321.3685218624	431652.2784868638	125566.53618080032	359877.40640969656	476680.7718361851	473596.45260294684	1875808.19134998	177388.25942087398	280356.26775529457	272254.6448419941	126581.35090785925	127470.6173063255	743101.668710778	356403.70139314665
421049.0687543278	127769.5082892509	885163.2133707418	83470.75044912646	97540.7665239578	405879.6909705818	569983.0212799108	803613.6386548535	150186.33287136315	201290.9697072889	226664.17867183208	137346.31828878412	399562.1602712873	738551.848629837	84775.12437664496	176777.96221182242	660321.3685218624	431652.2784868638	125566.53618080032	359877.40640969656	476680.7718361851	458677.2893344002	1875808.19134998	177388.25942087398	280356.26775529457	272254.6448419941	126581.35090785925	127470.6173063255	743101.668710778	356403.70139314665
421049.0687543278	127769.5082892509	885163.2133707418	83470.75044912646	97540.7665239578	405879.6909705818	569983.0212799108	803613.6386548535	150186.33287136315	194205.77869034064	226664.17867183208	137346.31828878412	399562.1602712873	735764.4813106625	84775.12437664496	176777.96221182242	660321.3685218624	431652.2784868638	125566.53618080032	359877.40640969656	476680.7718361851	458677.2893344002	1875808.19134998	177388.25942087398	274205.835939446	268853.7498165347	126581.35090785925	127470.6173063255	727088.70007003	356403.70139314665
421049.0687543278	127769.5082892509	829960.7377657244	83470.75044912646	97540.7665239578	405879.6909705818	563279.1994743107	803613.6386548535	150186.33287136315	194205.77869034064	226664.17867183208	137346.31828878412	392623.117546458	735764.4813106625	84775.12437664496	176777.96221182242	660321.3685218624	431652.2784868638	125566.53618080032	359877.40640969656	476680.7718361851	458677.2893344002	1812296.3992633438	177388.25942087398	274205.835939446	268853.7498165347	126581.35090785925	127470.6173063255	706663.6171267808	356403.70139314665
416379.9400001416	127769.5082892509	829960.7377657244	83470.75044912646	97540.7665239578	405879.6909705818	563279.1994743107	803613.6386548535	150186.33287136315	194205.77869034064	226664.17867183208	137346.31828878412	392623.117546458	718670.8260966006	84775.12437664496	176777.96221182242	660321.3685218624	431652.2784868638	125323.48494759464	322899.5552594974	437318.0205479739	458677.2893344002	1812296.3992633438	177388.25942087398	274205.835939446	268853.7498165347	126581.35090785925	127470.6173063255	675382.0830475762	356403.70139314665
416379.9400001416	127769.5082892509	829960.7377657244	83470.75044912646	97540.7665239578	405879.6909705818	563279.1994743107	803563.6929489729	150186.33287136315	192656.8968002929	217793.63949322744	137346.31828878412	392623.117546458	718670.8260966006	84775.12437664496	174577.89030307246	660321.3685218624	431652.2784868638	125323.48494759464	322899.5552594974	437318.0205479739	422578.56208626356	1812296.3992633438	177388.25942087398	274205.835939446	268853.7498165347	126581.35090785925	127470.6173063255	675382.0830475762	356403.70139314665
416379.9400001416	124430.16722038065	750766.811913889	83470.75044912646	97540.7665239578	405879.6909705818	563279.1994743107	803563.6929489729	150186.33287136315	192656.8968002929	217793.63949322744	136985.41167094043	392623.117546458	671064.5631423965	84775.12437664496	174577.89030307246	660321.3685218624	431652.2784868638	125323.48494759464	318788.58811685303	437318.0205479739	422578.56208626356	1812296.3992633438	177388.25942087398	274205.835939446	268853.7498165347	124414.77641558477	127470.6173063255	675382.0830475762	322249.1407302388
416379.9400001416	106332.24736227929	724900.8757914191	83470.75044912646	96577.53743572405	404786.55741599534	563279.1994743107	803563.6929489729	150186.33287136315	192656.8968002929	217793.63949322744	136985.41167094043	392623.117546458	671064.5631423965	84775.12437664496	174577.89030307246	660321.3685218624	415655.56864532095	125323.48494759464	264340.34935994225	435643.39730888116	422578.56208626356	1812296.3992633438	149358.82718646422	274205.835939446	268853.7498165347	124414.77641558477	127470.6173063255	675382.0830475762	290971.2474009976
416379.9400001416	106332.24736227929	724900.8757914191	83470.75044912646	96577.53743572405	404786.55741599534	563279.1994743107	803563.6929489729	150186.33287136315	192656.8968002929	217793.63949322744	136985.41167094043	388037.39035255485	671064.5631423965	84775.12437664496	174577.89030307246	660321.3685218624	415655.56864532095	125323.48494759464	264340.34935994225	435643.39730888116	422578.56208626356	1812296.3992633438	149358.82718646422	274205.835939446	268853.7498165347	119218.6719638784	127280.67319219258	675382.0830475762	290971.2474009976
416379.9400001416	106332.24736227929	656738.361334155	83470.75044912646	96577.53743572405	404786.55741599534	549687.2570856515	803563.6929489729	144085.89605878605	189238.5038320422	217793.63949322744	136985.41167094043	385333.88323082274	470856.1460825214	84775.12437664496	174577.89030307246	555734.3070684826	408674.8521984171	125323.48494759464	264340.34935994225	435643.39730888116	299858.63027773274	1809882.1725942758	149358.82718646422	274205.835939446	268853.7498165347	119218.6719638784	127280.67319219258	675382.0830475762	290971.2474009976
410506.8115461753	106332.24736227929	656738.361334155	83470.75044912646	94925.73784421694	404786.55741599534	549687.2570856515	803563.6929489729	144085.89605878605	189238.5038320422	217793.63949322744	136985.41167094043	385333.88323082274	470856.1460825214	84775.12437664496	168087.41003436726	490744.89641508396	396443.50950180547	125323.48494759464	264340.34935994225	430027.72553009144	299858.63027773274	1791639.9216748388	149358.82718646422	274205.835939446	268853.7498165347	119218.6719638784	127280.67319219258	675382.0830475762	290971.2474009976
410506.8115461753	106332.24736227929	656738.361334155	83470.75044912646	94311.02035124858	404786.55741599534	546129.4689283863	803563.6929489729	144085.89605878605	185579.26721459295	217793.63949322744	120888.8449446426	385333.88323082274	470856.1460825214	84775.12437664496	168087.41003436726	474582.3686476411	383794.2362313661	125323.48494759464	264340.34935994225	430027.72553009144	299858.63027773274	1791639.9216748388	149358.82718646422	274205.835939446	268853.7498165347	119218.6719638784	127280.67319219258	675382.0830475762	290971.2474009976
410506.8115461753	106332.24736227929	656738.361334155	83470.75044912646	94311.02035124858	404786.55741599534	501857.706405481	803563.6929489729	144085.89605878605	185579.26721459295	217793.63949322744	120888.8449446426	358171.1581033746	470856.1460825214	84775.12437664496	168087.41003436726	474582.3686476411	383794.2362313661	125323.48494759464	264340.34935994225	430027.72553009144	299858.63027773274	1148434.3638606602	149358.82718646422	274205.835939446	268853.7498165347	104069.27404693617	127280.67319219258	675382.0830475762	290971.2474009976
410506.8115461753	106332.24736227929	656738.361334155	83470.75044912646	94311.02035124858	392057.1442839624	501857.706405481	752464.8271841665	144085.89605878605	185579.26721459295	217793.63949322744	117378.90532321695	358171.1581033746	456711.2046249114	77491.90940591518	166603.25630883823	474582.3686476411	383794.2362313661	125323.48494759464	248751.42620708264	430027.72553009144	299858.63027773274	1148434.3638606602	149358.82718646422	274205.835939446	268853.7498165347	104069.27404693617	127280.67319219258	675382.0830475762	290971.2474009976
410506.8115461753	106332.24736227929	656738.361334155	83470.75044912646	94311.02035124858	392057.1442839624	473913.5333674483	697380.8583594718	144085.89605878605	185579.26721459295	217793.63949322744	117108.49919648825	358171.1581033746	456711.2046249114	77491.90940591518	166603.25630883823	474582.3686476411	383794.2362313661	125323.48494759464	248751.42620708264	430027.72553009144	299858.63027773274	1148434.3638606602	149358.82718646422	274205.835939446	268853.7498165347	100685.93327624701	127280.67319219258	675382.0830475762	290971.2474009976
410506.8115461753	106332.24736227929	501929.4937597241	83470.75044912646	94311.02035124858	392057.1442839624	470774.70170099556	686582.0191488329	138183.69877680574	185579.26721459295	217793.63949322744	117108.49919648825	358171.1581033746	456711.2046249114	77491.90940591518	157283.12799785484	474582.3686476411	383794.2362313661	125323.48494759464	248751.42620708264	430027.72553009144	299858.63027773274	1119816.5480680903	149358.82718646422	274205.835939446	268853.7498165347	100685.93327624701	127280.67319219258	675382.0830475762	290971.2474009976
410506.8115461753	106332.24736227929	501929.4937597241	83470.75044912646	94311.02035124858	392057.1442839624	470774.70170099556	686582.0191488329	138183.69877680574	185579.26721459295	217793.63949322744	117108.49919648825	358171.1581033746	456711.2046249114	77491.90940591518	157283.12799785484	474582.3686476411	383794.2362313661	125323.48494759464	248751.42620708264	430027.72553009144	299858.63027773274	1119816.5480680903	149358.82718646422	274205.835939446	268853.7498165347	100685.93327624701	124129.71001410639	675382.0830475762	290971.2474009976
410506.8115461753	104389.1316594416	501929.4937597241	83470.75044912646	94311.02035124858	392057.1442839624	470774.70170099556	686582.0191488329	138183.69877680574	185579.26721459295	217793.63949322744	115806.272488548	358171.1581033746	456711.2046249114	77491.90940591518	157283.12799785484	340709.9854630829	383794.2362313661	125323.48494759464	248751.42620708264	430027.72553009144	263195.46341129055	1053679.427332984	149358.82718646422	274205.835939446	268853.7498165347	100685.93327624701	124129.71001410639	675382.0830475762	284019.3569225577
410506.8115461753	104389.1316594416	501929.4937597241	83470.75044912646	94311.02035124858	392057.1442839624	470774.70170099556	686582.0191488329	138183.69877680574	185579.26721459295	217793.63949322744	115806.272488548	358171.1581033746	456711.2046249114	77491.90940591518	157283.12799785484	340709.9854630829	383794.2362313661	125323.48494759464	248751.42620708264	430027.72553009144	263195.46341129055	1008574.9771277875	149358.82718646422	274205.835939446	254564.0213452218	100685.93327624701	124129.71001410639	675382.0830475762	284019.3569225577
410506.8115461753	104389.1316594416	501929.4937597241	83470.75044912646	94311.02035124858	392057.1442839624	470774.70170099556	633986.7061764186	138183.69877680574	185579.26721459295	217793.63949322744	115806.272488548	349808.0829180343	456711.2046249114	77491.90940591518	157283.12799785484	340709.9854630829	383794.2362313661	120884.66372079722	248751.42620708264	410120.99208243575	263195.46341129055	959257.0936593404	149358.82718646422	274205.835939446	254564.0213452218	100685.93327624701	124129.71001410639	672685.6309663318	284019.3569225577
410506.8115461753	104389.1316594416	501929.4937597241	83470.75044912646	94311.02035124858	392057.1442839624	470774.70170099556	633986.7061764186	135566.27534177466	185579.26721459295	217793.63949322744	115806.272488548	349808.0829180343	456711.2046249114	77491.90940591518	157283.12799785484	338841.31315135676	366097.5638736248	120884.66372079722	234691.65670370485	410120.99208243575	263195.46341129055	959257.0936593404	149358.82718646422	274205.835939446	254564.0213452218	100685.93327624701	124129.71001410639	672685.6309663318	284019.3569225577
410506.8115461753	102467.19495898455	501929.4937597241	82784.78027593295	93370.74519132414	392057.1442839624	470774.70170099556	633986.7061764186	135566.27534177466	182850.14315596517	214766.73098838155	115806.272488548	330853.7484324425	456711.2046249114	77491.90940591518	157283.12799785484	338841.31315135676	366097.5638736248	120884.66372079722	234691.65670370485	410120.99208243575	263195.46341129055	959257.0936593404	149358.82718646422	274205.835939446	254564.0213452218	100685.93327624701	124129.71001410639	672685.6309663318	284019.3569225577
410506.8115461753	102467.19495898455	501929.4937597241	82784.78027593295	93370.74519132414	392057.1442839624	470774.70170099556	633986.7061764186	132276.78060765052	182850.14315596517	214766.73098838155	115806.272488548	330853.7484324425	456711.2046249114	77491.90940591518	152069.17838163945	338841.31315135676	366097.5638736248	120884.66372079722	234691.65670370485	410120.99208243575	263195.46341129055	959257.0936593404	149358.82718646422	274205.835939446	248853.42723772948	100685.93327624701	124129.71001410639	672685.6309663318	284019.3569225577
410506.8115461753	102467.19495898455	501929.4937597241	81259.30107214248	93370.74519132414	392057.1442839624	470774.70170099556	633986.7061764186	132276.78060765052	182850.14315596517	214766.73098838155	107798.95897881904	330853.7484324425	456711.2046249114	77491.90940591518	152069.17838163945	338841.31315135676	366097.5638736248	120884.66372079722	234691.65670370485	410120.99208243575	263195.46341129055	959257.0936593404	149358.82718646422	274205.835939446	248853.42723772948	100685.93327624701	124129.71001410639	672685.6309663318	284019.3569225577
410506.8115461753	102467.19495898455	501929.4937597241	81259.30107214248	93370.74519132414	392057.1442839624	470774.70170099556	633986.7061764186	132276.78060765052	182850.14315596517	210030.87691522483	107798.95897881904	330853.7484324425	434104.4129402837	77491.90940591518	152069.17838163945	338841.31315135676	366097.5638736248	120884.66372079722	234691.65670370485	410120.99208243575	263195.46341129055	959257.0936593404	149358.82718646422	260732.7106171082	241172.35641070208	100685.93327624701	124129.71001410639	672685.6309663318	284019.3569225577
410506.8115461753	102467.19495898455	501929.4937597241	81259.30107214248	93370.74519132414	305123.01070676313	470774.70170099556	633986.7061764186	132276.78060765052	182850.14315596517	210030.87691522483	107798.95897881904	330853.7484324425	434104.4129402837	77491.90940591518	152069.17838163945	299078.45949452376	366097.5638736248	120884.66372079722	234691.65670370485	392840.31814074365	202362.25561925874	923339.9844469031	149358.82718646422	256632.14357957072	241172.35641070208	100685.93327624701	124129.71001410639	672685.6309663318	284019.3569225577
410506.8115461753	102467.19495898455	497409.882942888	81259.30107214248	93370.74519132414	305123.01070676313	470774.70170099556	633986.7061764186	132276.78060765052	182850.14315596517	210030.87691522483	107798.95897881904	330853.7484324425	405325.1940187496	77491.90940591518	152069.17838163945	299078.45949452376	288937.57416220335	120884.66372079722	234691.65670370485	392840.31814074365	202362.25561925874	923339.9844469031	149358.82718646422	256632.14357957072	241172.35641070208	100685.93327624701	122207.96356392324	672685.6309663318	284019.3569225577
410506.8115461753	102467.19495898455	456916.10199625813	81259.30107214248	93370.74519132414	305123.01070676313	470774.70170099556	632243.3131486296	132276.78060765052	182850.14315596517	210030.87691522483	105467.44344364162	330853.7484324425	405325.1940187496	77491.90940591518	152069.17838163945	299078.45949452376	288937.57416220335	120884.66372079722	234691.65670370485	387064.12150810764	202362.25561925874	923339.9844469031	149358.82718646422	256632.14357957072	241172.35641070208	100685.93327624701	122207.96356392324	672685.6309663318	284019.3569225577
410506.8115461753	102467.19495898455	448548.6625086492	80571.05478918742	93370.74519132414	305123.01070676313	470774.70170099556	632243.3131486296	132276.78060765052	182850.14315596517	210030.87691522483	105376.38221173672	284472.856282708	405325.1940187496	74662.54743855032	151062.8507755307	299078.45949452376	288937.57416220335	120884.66372079722	234691.65670370485	387064.12150810764	202362.25561925874	923135.4317016845	138476.0045854755	256632.14357957072	241172.35641070208	100685.93327624701	122207.96356392324	672685.6309663318	281402.8748057924
410506.8115461753	102467.19495898455	448548.6625086492	80571.05478918742	93370.74519132414	305123.01070676313	470774.70170099556	566645.3794993258	132276.78060765052	182850.14315596517	210030.87691522483	105376.38221173672	284472.856282708	405325.1940187496	74662.54743855032	141265.4741213919	299078.45949452376	261916.4265090288	120884.66372079722	234691.65670370485	387064.12150810764	202362.25561925874	923135.4317016845	138476.0045854755	256632.14357957072	241172.35641070208	100685.93327624701	122207.96356392324	672685.6309663318	281402.8748057924
410506.8115461753	101252.18025005142	448548.6625086492	80571.05478918742	93370.74519132414	305123.01070676313	470774.70170099556	566645.3794993258	132276.78060765052	182850.14315596517	204395.87729182563	105376.38221173672	284472.856282708	392802.1724859349	74662.54743855032	141265.4741213919	299078.45949452376	261916.4265090288	120884.66372079722	234691.65670370485	361699.2249330641	201368.4953914947	923135.4317016845	138476.0045854755	256632.14357957072	236945.3709222362	100685.93327624701	122207.96356392324	647380.0310065094	281402.8748057924
410506.8115461753	101252.18025005142	448548.6625086492	80571.05478918742	93114.80424680875	305123.01070676313	470774.70170099556	566645.3794993258	132276.78060765052	180197.57577679562	204395.87729182563	105376.38221173672	284472.856282708	392802.1724859349	74662.54743855032	141265.4741213919	279206.71730949706	261916.4265090288	120884.66372079722	231479.30108240532	359809.70762137487	201368.4953914947	923135.4317016845	138476.0045854755	256632.14357957072	236945.3709222362	93199.64726649653	122207.96356392324	647380.0310065094	281402.8748057924
410506.8115461753	101252.18025005142	432907.6599086722	80571.05478918742	93114.80424680875	305123.01070676313	470774.70170099556	566645.3794993258	132276.78060765052	176777.10220891313	204395.87729182563	105376.38221173672	284472.856282708	392802.1724859349	74662.54743855032	141265.4741213919	269280.7251809207	261916.4265090288	120884.66372079722	231479.30108240532	359809.70762137487	201368.4953914947	923135.4317016845	132395.57697128947	256632.14357957072	236945.3709222362	93199.64726649653	120161.64319982896	599840.1012624324	281402.8748057924
410506.8115461753	101252.18025005142	432907.6599086722	80571.05478918742	93114.80424680875	305123.01070676313	470774.70170099556	566645.3794993258	124359.03215938968	176777.10220891313	204395.87729182563	105376.38221173672	284472.856282708	376125.39147955115	74662.54743855032	141265.4741213919	269280.7251809207	261916.4265090288	120884.66372079722	231479.30108240532	359809.70762137487	201368.4953914947	923135.4317016845	132395.57697128947	256632.14357957072	236945.3709222362	93199.64726649653	120161.64319982896	599840.1012624324	281402.8748057924
410506.8115461753	101252.18025005142	432907.6599086722	80571.05478918742	93114.80424680875	305123.01070676313	470774.70170099556	555472.6408610389	118801.89498027191	176777.10220891313	198525.3902622975	105376.38221173672	284472.856282708	376125.39147955115	74662.54743855032	141265.4741213919	258712.80175224214	261916.4265090288	118057.59909830414	231479.30108240532	359809.70762137487	201368.4953914947	923135.4317016845	130835.78502033644	256632.14357957072	236945.3709222362	93199.64726649653	119487.56527827472	599840.1012624324	281402.8748057924
410506.8115461753	99033.00354400431	418993.37396805524	80571.05478918742	93114.80424680875	305123.01070676313	470774.70170099556	555472.6408610389	118801.89498027191	176777.10220891313	192167.6091594988	105376.38221173672	284472.856282708	376125.39147955115	74662.54743855032	141265.4741213919	258712.80175224214	197035.07034713466	118057.59909830414	223738.6356832239	359809.70762137487	201368.4953914947	923135.4317016845	130835.78502033644	256632.14357957072	235494.1001599594	93199.64726649653	119487.56527827472	599840.1012624324	281402.8748057924
410506.8115461753	97664.87086621627	418993.37396805524	80571.05478918742	93114.80424680875	305123.01070676313	470774.70170099556	555472.6408610389	118801.89498027191	176777.10220891313	192167.6091594988	105376.38221173672	272306.928820322	376125.39147955115	74662.54743855032	141265.4741213919	258712.80175224214	197035.07034713466	118057.59909830414	223738.6356832239	359809.70762137487	201368.4953914947	854177.1266963643	130835.78502033644	256632.14357957072	235494.1001599594	93199.64726649653	117229.70665563739	599840.1012624324	281402.8748057924
410506.8115461753	97664.87086621627	416166.61052889284	80571.05478918742	93114.80424680875	305123.01070676313	470774.70170099556	555472.6408610389	118801.89498027191	176777.10220891313	192167.6091594988	105376.38221173672	264421.864187587	376125.39147955115	74662.54743855032	141265.4741213919	257119.16152346853	197035.07034713466	118057.59909830414	223738.6356832239	359809.70762137487	201368.4953914947	854177.1266963643	130835.78502033644	256632.14357957072	235494.1001599594	93199.64726649653	117229.70665563739	599840.1012624324	278683.4002662841
410506.8115461753	97664.87086621627	416166.61052889284	80571.05478918742	93114.80424680875	305123.01070676313	470774.70170099556	555472.6408610389	118801.89498027191	176777.10220891313	192167.6091594988	96777.88873772335	264421.864187587	376125.39147955115	74662.54743855032	141265.4741213919	257119.16152346853	188069.23619458248	118057.59909830414	223738.6356832239	359809.70762137487	201368.4953914947	825339.3579938882	130835.78502033644	256632.14357957072	235494.1001599594	93199.64726649653	117229.70665563739	599840.1012624324	278683.4002662841
410506.8115461753	97664.87086621627	413117.70655708574	80571.05478918742	93114.80424680875	305123.01070676313	470774.70170099556	555472.6408610389	118801.89498027191	176777.10220891313	192167.6091594988	95396.29135140615	264421.864187587	376125.39147955115	74662.54743855032	141265.4741213919	257119.16152346853	188069.23619458248	118057.59909830414	223738.6356832239	355250.2435902809	201368.4953914947	825339.3579938882	130835.78502033644	256632.14357957072	223335.41006251163	93199.64726649653	117229.70665563739	599840.1012624324	278683.4002662841
410506.8115461753	97664.87086621627	391035.42741751386	80571.05478918742	93114.80424680875	305123.01070676313	447920.33288167487	555472.6408610389	118801.89498027191	176777.10220891313	192167.6091594988	93045.60281550574	264421.864187587	376125.39147955115	74662.54743855032	141265.4741213919	257119.16152346853	188069.23619458248	114040.42293949795	223738.6356832239	355250.2435902809	201368.4953914947	801207.7754029492	130835.78502033644	256632.14357957072	223335.41006251163	93199.64726649653	117229.70665563739	599840.1012624324	278683.4002662841
382532.3745726098	97664.87086621627	391035.42741751386	80571.05478918742	92399.57317106874	305123.01070676313	447920.33288167487	555472.6408610389	118801.89498027191	171214.18369474556	192167.6091594988	93045.60281550574	264421.864187587	376125.39147955115	74662.54743855032	141265.4741213919	257119.16152346853	173812.9428252244	114040.42293949795	223178.9828828774	355250.2435902809	201368.4953914947	801207.7754029492	130835.78502033644	256632.14357957072	223335.41006251163	93199.64726649653	117229.70665563739	599840.1012624324	278683.4002662841
382532.3745726098	97664.87086621627	391035.42741751386	80571.05478918742	92399.57317106874	305123.01070676313	447920.33288167487	555472.6408610389	118801.89498027191	171214.18369474556	186649.64049379976	84262.30796702817	264421.864187587	368021.33332544594	74662.54743855032	141265.4741213919	257119.16152346853	173812.9428252244	114040.42293949795	223178.9828828774	340551.29775158776	201368.4953914947	801207.7754029492	130835.78502033644	256632.14357957072	223335.41006251163	93199.64726649653	117229.70665563739	599840.1012624324	278683.4002662841
382532.3745726098	97664.87086621627	391035.42741751386	80571.05478918742	92399.57317106874	305123.01070676313	447920.33288167487	543334.5687996871	115640.91250542131	170684.8999013809	186649.64049379976	84262.30796702817	264421.864187587	368021.33332544594	74662.54743855032	141265.4741213919	257119.16152346853	173812.9428252244	112375.97193816392	223178.9828828774	340551.29775158776	201368.4953914947	801207.7754029492	130835.78502033644	256632.14357957072	208873.55319926506	93199.64726649653	117229.70665563739	599840.1012624324	278683.4002662841
382532.3745726098	97664.87086621627	391035.42741751386	80571.05478918742	92399.57317106874	305123.01070676313	447920.33288167487	543334.5687996871	115640.91250542131	170684.8999013809	186649.64049379976	78569.13786747742	264421.864187587	368021.33332544594	74662.54743855032	141265.4741213919	257119.16152346853	173812.9428252244	112375.97193816392	223178.9828828774	340551.29775158776	198454.7345860918	801207.7754029492	118459.068661288	256632.14357957072	208873.55319926506	93199.64726649653	117229.70665563739	599840.1012624324	278683.4002662841
382532.3745726098	97664.87086621627	391035.42741751386	80571.05478918742	92399.57317106874	305123.01070676313	447920.33288167487	543334.5687996871	115640.91250542131	170684.8999013809	186649.64049379976	78569.13786747742	264421.864187587	368021.33332544594	74662.54743855032	141265.4741213919	257119.16152346853	173812.9428252244	112375.97193816392	223178.9828828774	340551.29775158776	198454.7345860918	772160.9727228282	116152.90537276218	256632.14357957072	208873.55319926506	93199.64726649653	117229.70665563739	599840.1012624324	278683.4002662841
382532.3745726098	97664.87086621627	391035.42741751386	80571.05478918742	92399.57317106874	305123.01070676313	447920.33288167487	543334.5687996871	115640.91250542131	170684.8999013809	186649.64049379976	78569.13786747742	264421.864187587	368021.33332544594	73656.56812551134	141265.4741213919	257119.16152346853	173812.9428252244	112375.97193816392	223178.9828828774	340551.29775158776	198454.7345860918	772160.9727228282	116152.90537276218	239864.63833290522	208873.55319926506	93199.64726649653	117229.70665563739	599840.1012624324	274126.9888064706
382532.3745726098	97664.87086621627	231285.0559642603	80571.05478918742	92399.57317106874	292620.52037120453	447920.33288167487	543334.5687996871	115640.91250542131	169495.99222511504	186649.64049379976	78569.13786747742	264421.864187587	368021.33332544594	73656.56812551134	141265.4741213919	257119.16152346853	173812.9428252244	112375.97193816392	223178.9828828774	339239.93896555534	188230.59293151097	772160.9727228282	116152.90537276218	239864.63833290522	208873.55319926506	93199.64726649653	117229.70665563739	599840.1012624324	268478.0969919989
382532.3745726098	95882.38334205578	231285.0559642603	80571.05478918742	92399.57317106874	292620.52037120453	447652.7537785174	543334.5687996871	115640.91250542131	169495.99222511504	186649.64049379976	76621.75652683064	264421.864187587	368021.33332544594	72762.61837890603	141265.4741213919	257119.16152346853	173812.9428252244	110797.34294224805	223178.9828828774	336770.97467125347	178610.69914025214	772160.9727228282	116152.90537276218	239864.63833290522	208873.55319926506	93199.64726649653	110323.35741960381	599840.1012624324	268478.0969919989
382532.3745726098	95882.38334205578	231285.0559642603	80571.05478918742	92399.57317106874	292620.52037120453	447652.7537785174	543334.5687996871	108592.85674302859	169495.99222511504	182861.64274903855	76621.75652683064	264421.864187587	324223.47400988545	72762.61837890603	141265.4741213919	257119.16152346853	173812.9428252244	110797.34294224805	221925.57469987636	336770.97467125347	144228.5398428062	772160.9727228282	116152.90537276218	239864.63833290522	208873.55319926506	93199.64726649653	109690.461412442	599840.1012624324	268478.0969919989
382532.3745726098	95273.67101643697	231285.0559642603	80571.05478918742	92399.57317106874	286422.62513919745	426751.6252879166	543334.5687996871	108592.85674302859	169495.99222511504	182861.64274903855	76621.75652683064	264421.864187587	324223.47400988545	72762.61837890603	141265.4741213919	257119.16152346853	173812.9428252244	110797.34294224805	221925.57469987636	216854.67825626204	140146.35681612487	772160.9727228282	112700.79501026373	239864.63833290522	208873.55319926506	93199.64726649653	109690.461412442	590102.7319132314	268478.0969919989
382532.3745726098	95273.67101643697	231285.0559642603	80571.05478918742	92399.57317106874	285268.92009685445	426751.6252879166	543334.5687996871	108592.85674302859	169495.99222511504	176415.36079524588	76621.75652683064	264421.864187587	324223.47400988545	72762.61837890603	141265.4741213919	257119.16152346853	173812.9428252244	110797.34294224805	221925.57469987636	216854.67825626204	140146.35681612487	772160.9727228282	112700.79501026373	238429.78577110387	208873.55319926506	93199.64726649653	109690.461412442	590102.7319132314	268478.0969919989
382532.3745726098	95273.67101643697	231285.0559642603	80571.05478918742	92399.57317106874	261525.46070670575	426751.6252879166	543334.5687996871	104254.86697729326	169495.99222511504	176415.36079524588	75646.41747017352	264421.864187587	324223.47400988545	72762.61837890603	141265.4741213919	257119.16152346853	173812.9428252244	110797.34294224805	221925.57469987636	216854.67825626204	140146.35681612487	759158.8467708621	112700.79501026373	238429.78577110387	208873.55319926506	93199.64726649653	109690.461412442	590102.7319132314	197522.19635024812
382532.3745726098	95273.67101643697	228006.74736976664	80571.05478918742	92399.57317106874	261525.46070670575	426751.6252879166	543334.5687996871	104254.86697729326	169495.99222511504	176415.36079524588	75646.41747017352	264421.864187587	323310.8696341192	72762.61837890603	141265.4741213919	257119.16152346853	173812.9428252244	110797.34294224805	221925.57469987636	216854.67825626204	140146.35681612487	759158.8467708621	112700.79501026373	238429.78577110387	208873.55319926506	93199.64726649653	107901.52252066055	590102.7319132314	197522.19635024812
382532.3745726098	95273.67101643697	228006.74736976664	80571.05478918742	92399.57317106874	261525.46070670575	426751.6252879166	543334.5687996871	104254.86697729326	161104.2699137008	176415.36079524588	75488.96304579893	261865.46610649777	323310.8696341192	72762.61837890603	141265.4741213919	257119.16152346853	173812.9428252244	107144.3385026673	221689.40813257376	211310.00415157774	140146.35681612487	735052.3693312533	112700.79501026373	238429.78577110387	198282.16064683587	93199.64726649653	107901.52252066055	590102.7319132314	197522.19635024812
382532.3745726098	95273.67101643697	228006.74736976664	80571.05478918742	92399.57317106874	261525.46070670575	405673.5968469617	522844.4469815236	104254.86697729326	161104.2699137008	176415.36079524588	75488.96304579893	261865.46610649777	323310.8696341192	72762.61837890603	141265.4741213919	257119.16152346853	173812.9428252244	107144.3385026673	200835.7632775663	211310.00415157774	139050.33497461042	735052.3693312533	112700.79501026373	238429.78577110387	198282.16064683587	90167.14709941641	107901.52252066055	590102.7319132314	193212.79656596595
382532.3745726098	95273.67101643697	228006.74736976664	80571.05478918742	92399.57317106874	261525.46070670575	405673.5968469617	522844.4469815236	104254.86697729326	161104.2699137008	176415.36079524588	75488.96304579893	261865.46610649777	323310.8696341192	70234.31380160002	141265.4741213919	246945.54203303414	173812.9428252244	107144.3385026673	198787.30399322152	211310.00415157774	135620.52550989558	735052.3693312533	112700.79501026373	238429.78577110387	198282.16064683587	90167.14709941641	107901.52252066055	590102.7319132314	193212.79656596595
382532.3745726098	95273.67101643697	228006.74736976664	80571.05478918742	92399.57317106874	247279.35890384903	304527.3092335982	522844.4469815236	104254.86697729326	161104.2699137008	176415.36079524588	75488.96304579893	261865.46610649777	323310.8696341192	70234.31380160002	141265.4741213919	246945.54203303414	173812.9428252244	107144.3385026673	198787.30399322152	211310.00415157774	135620.52550989558	735052.3693312533	112700.79501026373	238429.78577110387	198282.16064683587	89906.57017571444	107901.52252066055	590102.7319132314	193212.79656596595
313706.86193335155	95273.67101643697	228006.74736976664	80571.05478918742	90626.50610820744	247279.35890384903	304527.3092335982	522844.4469815236	104254.86697729326	161104.2699137008	176415.36079524588	73048.71827706827	261865.46610649777	323310.8696341192	70234.31380160002	141265.4741213919	246945.54203303414	173812.9428252244	107144.3385026673	190725.5731617322	211310.00415157774	135620.52550989558	735052.3693312533	112700.79501026373	238429.78577110387	198282.16064683587	89906.57017571444	107901.52252066055	590102.7319132314	193212.79656596595
313706.86193335155	95273.67101643697	228006.74736976664	80571.05478918742	90626.50610820744	247279.35890384903	304527.3092335982	513076.90440084034	104254.86697729326	161104.2699137008	176415.36079524588	73048.71827706827	261865.46610649777	323310.8696341192	70234.31380160002	141265.4741213919	246945.54203303414	173812.9428252244	107144.3385026673	165418.63371582734	211310.00415157774	131254.14962011954	735052.3693312533	112700.79501026373	238429.78577110387	196207.4140038809	89906.57017571444	107901.52252066055	590102.7319132314	193212.79656596595
313706.86193335155	94571.05858506131	228006.74736976664	80571.05478918742	90626.50610820744	247279.35890384903	304527.3092335982	513076.90440084034	103979.04070075118	161104.2699137008	176415.36079524588	73048.71827706827	261865.46610649777	323310.8696341192	70234.31380160002	141265.4741213919	246945.54203303414	173812.9428252244	107144.3385026673	165418.63371582734	211310.00415157774	131254.14962011954	735052.3693312533	112700.79501026373	238429.78577110387	196207.4140038809	89906.57017571444	106909.62258836348	590102.7319132314	193212.79656596595
313706.86193335155	94571.05858506131	228006.74736976664	80571.05478918742	90626.50610820744	247279.35890384903	304527.3092335982	451417.44991825166	103979.04070075118	161104.2699137008	176415.36079524588	73048.71827706827	261865.46610649777	323310.8696341192	70234.31380160002	141265.4741213919	246945.54203303414	173812.9428252244	107144.3385026673	165418.63371582734	211310.00415157774	122816.27997840285	735052.3693312533	112700.79501026373	238429.78577110387	196207.4140038809	89906.57017571444	106370.75846878631	546881.8924001885	193212.79656596595
313706.86193335155	94571.05858506131	215535.62434523358	80571.05478918742	90626.50610820744	247279.35890384903	304527.3092335982	451417.44991825166	103979.04070075118	161104.2699137008	176415.36079524588	71904.05042669953	261093.9426746874	323310.8696341192	70234.31380160002	141265.4741213919	236263.78915663873	173812.9428252244	107144.3385026673	165418.63371582734	197986.283918435	122816.27997840285	718144.0845637893	112700.79501026373	238429.78577110387	196207.4140038809	89906.57017571444	105932.60678391364	530124.8742023237	193212.79656596595
313706.86193335155	94571.05858506131	215535.62434523358	80571.05478918742	90626.50610820744	247279.35890384903	279402.9639149854	451417.44991825166	103979.04070075118	161104.2699137008	176415.36079524588	71441.0810564518	260294.9223482603	315165.7124838308	70234.31380160002	141265.4741213919	236263.78915663873	173812.9428252244	107144.3385026673	165418.63371582734	197986.283918435	122816.27997840285	718144.0845637893	112700.79501026373	238429.78577110387	196207.4140038809	89906.57017571444	105932.60678391364	530124.8742023237	193212.79656596595
313706.86193335155	94571.05858506131	215535.62434523358	80571.05478918742	90626.50610820744	247279.35890384903	279402.9639149854	451417.44991825166	103979.04070075118	161104.2699137008	176415.36079524588	71441.0810564518	260294.9223482603	315165.7124838308	70234.31380160002	140344.24500392243	236263.78915663873	173812.9428252244	106843.22105603712	165418.63371582734	197986.283918435	122816.27997840285	696658.8611052725	110044.09801590616	238429.78577110387	196207.4140038809	89906.57017571444	105218.00495698751	530124.8742023237	193212.79656596595
264870.91663141095	94571.05858506131	211544.93687819157	80571.05478918742	90626.50610820744	247279.35890384903	279402.9639149854	451417.44991825166	103979.04070075118	161104.2699137008	176415.36079524588	71441.0810564518	260294.9223482603	315165.7124838308	70234.31380160002	140344.24500392243	236263.78915663873	173812.9428252244	106843.22105603712	165418.63371582734	191862.41971776978	122816.27997840285	696658.8611052725	110044.09801590616	238429.78577110387	196207.4140038809	85594.87420926602	105218.00495698751	530124.8742023237	193212.79656596595
264870.91663141095	94571.05858506131	211544.93687819157	80571.05478918742	90626.50610820744	247279.35890384903	279402.9639149854	451417.44991825166	103979.04070075118	161104.2699137008	176415.36079524588	71441.0810564518	242218.94272680415	311569.3303338256	70234.31380160002	139598.24273308547	236263.78915663873	173812.9428252244	106843.22105603712	165418.63371582734	191862.41971776978	122816.27997840285	505343.8410246064	110044.09801590616	238429.78577110387	196207.4140038809	85594.87420926602	105218.00495698751	530124.8742023237	193212.79656596595
264870.91663141095	94571.05858506131	211544.93687819157	80571.05478918742	90626.50610820744	246811.8327444775	279402.9639149854	451417.44991825166	103979.04070075118	161104.2699137008	169472.08994177906	71441.0810564518	241751.70616052963	311569.3303338256	70234.31380160002	139119.98420576222	236263.78915663873	173812.9428252244	106843.22105603712	165418.63371582734	191862.41971776978	122816.27997840285	505343.8410246064	100128.79279699516	238429.78577110387	189400.49824340118	85594.87420926602	105218.00495698751	530124.8742023237	189266.87645792836
264870.91663141095	93944.14377465424	211544.93687819157	80571.05478918742	90626.50610820744	246811.8327444775	264660.9383386959	451417.44991825166	103979.04070075118	161104.2699137008	169472.08994177906	71441.0810564518	241751.70616052963	310698.272877556	70234.31380160002	121174.6545733011	236263.78915663873	162702.68513106852	106843.22105603712	165418.63371582734	190668.49480211307	118520.10025170312	505343.8410246064	100128.79279699516	238429.78577110387	189400.49824340118	85594.87420926602	105218.00495698751	515079.6554778369	189266.87645792836
264870.91663141095	93944.14377465424	211544.93687819157	80571.05478918742	90626.50610820744	229665.7735523922	264660.9383386959	451417.44991825166	103979.04070075118	161104.2699137008	169472.08994177906	71441.0810564518	226440.88285064633	304771.87960423704	68850.02780454184	121174.6545733011	228083.37617334473	161628.05600271426	106843.22105603712	165418.63371582734	190668.49480211307	118520.10025170312	505343.8410246064	100128.79279699516	238429.78577110387	187229.3158236619	85594.87420926602	105218.00495698751	496582.14820571995	163548.54436815943
264870.91663141095	93944.14377465424	194728.63114881958	79497.08941141516	90626.50610820744	229665.7735523922	264660.9383386959	271125.5791387096	103979.04070075118	161104.2699137008	169472.08994177906	71441.0810564518	226440.88285064633	304771.87960423704	68850.02780454184	121174.6545733011	228083.37617334473	157669.40370060666	106843.22105603712	165418.63371582734	190668.49480211307	118520.10025170312	488286.17273196875	100128.79279699516	238429.78577110387	187229.3158236619	85594.87420926602	105218.00495698751	471263.5858777644	161484.9238490053
257817.93461628034	93944.14377465424	183589.29204138092	79497.08941141516	90626.50610820744	229665.7735523922	252056.46615647723	271125.5791387096	103979.04070075118	161104.2699137008	169472.08994177906	71441.0810564518	226440.88285064633	304771.87960423704	68850.02780454184	121174.6545733011	217094.9894321971	157669.40370060666	106843.22105603712	165418.63371582734	187166.9415105619	118520.10025170312	488286.17273196875	100128.79279699516	238429.78577110387	187229.3158236619	85594.87420926602	105218.00495698751	471263.5858777644	161484.9238490053
257817.93461628034	93616.8117527382	181573.4241539541	79497.08941141516	90626.50610820744	229665.7735523922	249570.2514253165	271125.5791387096	103979.04070075118	161104.2699137008	169472.08994177906	71441.0810564518	226440.88285064633	304771.87960423704	68850.02780454184	121174.6545733011	217094.9894321971	157669.40370060666	106843.22105603712	162325.57733055914	187166.9415105619	118520.10025170312	488286.17273196875	100128.79279699516	238429.78577110387	187229.3158236619	85594.87420926602	105218.00495698751	461641.0722347783	161484.9238490053
257817.93461628034	93616.8117527382	176560.36243446308	79497.08941141516	90626.50610820744	229665.7735523922	249570.2514253165	271125.5791387096	103979.04070075118	161104.2699137008	169472.08994177906	71441.0810564518	226440.88285064633	304771.87960423704	68850.02780454184	121174.6545733011	217094.9894321971	157669.40370060666	106170.63925595023	162325.57733055914	183095.71265451756	118520.10025170312	426696.3020859114	100128.79279699516	238429.78577110387	187229.3158236619	85594.87420926602	105218.00495698751	461641.0722347783	136345.1124457163
257817.93461628034	93616.8117527382	176560.36243446308	79497.08941141516	90626.50610820744	229665.7735523922	248915.74016779408	271125.5791387096	103979.04070075118	161104.2699137008	169472.08994177906	71441.0810564518	226440.88285064633	304771.87960423704	68850.02780454184	121174.6545733011	217094.9894321971	157669.40370060666	106170.63925595023	162325.57733055914	183095.71265451756	110284.95214241829	426696.3020859114	100128.79279699516	238429.78577110387	184180.74435428926	84129.91297680454	105218.00495698751	461641.0722347783	136345.1124457163
257817.93461628034	93616.8117527382	176560.36243446308	79497.08941141516	90626.50610820744	229665.7735523922	248915.74016779408	259071.99432265916	103979.04070075118	161104.2699137008	169472.08994177906	71441.0810564518	226440.88285064633	304771.87960423704	68850.02780454184	121174.6545733011	217094.9894321971	157669.40370060666	106170.63925595023	162325.57733055914	183095.71265451756	110284.95214241829	426696.3020859114	100128.79279699516	238429.78577110387	184180.74435428926	84129.91297680454	105218.00495698751	461641.0722347783	136345.1124457163
257817.93461628034	93616.8117527382	176560.36243446308	79497.08941141516	90626.50610820744	229665.7735523922	248915.74016779408	259071.99432265916	103979.04070075118	161104.2699137008	169472.08994177906	71441.0810564518	226440.88285064633	304771.87960423704	68850.02780454184	121174.6545733011	217094.9894321971	157669.40370060666	106170.63925595023	154077.12084102185	183095.71265451756	109675.06515051129	426696.3020859114	100128.79279699516	238429.78577110387	184180.74435428926	84129.91297680454	105218.00495698751	461641.0722347783	136345.1124457163
257817.93461628034	93578.74859724287	176560.36243446308	79497.08941141516	90626.50610820744	229665.7735523922	244508.41824434884	259071.99432265916	103979.04070075118	161104.2699137008	169472.08994177906	71441.0810564518	226440.88285064633	304771.87960423704	68850.02780454184	121174.6545733011	217094.9894321971	157669.40370060666	106170.63925595023	154077.12084102185	183095.71265451756	109675.06515051129	426696.3020859114	100128.79279699516	236699.0193456652	184180.74435428926	82368.58329537856	105218.00495698751	461641.0722347783	136345.1124457163
257817.93461628034	93578.74859724287	176560.36243446308	79497.08941141516	90626.50610820744	229665.7735523922	244508.41824434884	259071.99432265916	103979.04070075118	161104.2699137008	169472.08994177906	71441.0810564518	226440.88285064633	304771.87960423704	68850.02780454184	113713.13567788048	217094.9894321971	155525.0410883327	104311.22109132633	154077.12084102185	183095.71265451756	109675.06515051129	426696.3020859114	100128.79279699516	236699.0193456652	184180.74435428926	82368.58329537856	105218.00495698751	461641.0722347783	136345.1124457163
257817.93461628034	93578.74859724287	176560.36243446308	79497.08941141516	90626.50610820744	229665.7735523922	244508.41824434884	259071.99432265916	103979.04070075118	156616.4292607066	162088.43525205654	71441.0810564518	226440.88285064633	304771.87960423704	67680.17105533007	113713.13567788048	217094.9894321971	155525.0410883327	104311.22109132633	154077.12084102185	183095.71265451756	103455.12739412661	417554.61287647195	100128.79279699516	236699.0193456652	184180.74435428926	82368.58329537856	103752.72740940281	461641.0722347783	136345.1124457163
257817.93461628034	93578.74859724287	176560.36243446308	79497.08941141516	90626.50610820744	229665.7735523922	244508.41824434884	259071.99432265916	103979.04070075118	156616.4292607066	162088.43525205654	71441.0810564518	226440.88285064633	304771.87960423704	67680.17105533007	113713.13567788048	217094.9894321971	155525.0410883327	102852.82307466086	154077.12084102185	183095.71265451756	103455.12739412661	417554.61287647195	100128.79279699516	219440.41576996876	184180.74435428926	82368.58329537856	103660.29743812975	461641.0722347783	136345.1124457163
257817.93461628034	93578.74859724287	176560.36243446308	79497.08941141516	90626.50610820744	207067.04152891575	244508.41824434884	243832.9658109636	103979.04070075118	156616.4292607066	162088.43525205654	71441.0810564518	226440.88285064633	304771.87960423704	67680.17105533007	112508.26408874833	217094.9894321971	153043.90537891228	102852.82307466086	154077.12084102185	183095.71265451756	103455.12739412661	417554.61287647195	100128.79279699516	219440.41576996876	184180.74435428926	82368.58329537856	103660.29743812975	461641.0722347783	136345.1124457163
228355.38065719558	93578.74859724287	176560.36243446308	73667.11146357648	90626.50610820744	207067.04152891575	244508.41824434884	242023.61744374217	103979.04070075118	156616.4292607066	162088.43525205654	71441.0810564518	226440.88285064633	304771.87960423704	67680.17105533007	112508.26408874833	217094.9894321971	153043.90537891228	102852.82307466086	154077.12084102185	183095.71265451756	103455.12739412661	417554.61287647195	100128.79279699516	219198.02860629532	184180.74435428926	82368.58329537856	103660.29743812975	461641.0722347783	136345.1124457163
228355.38065719558	93578.74859724287	176560.36243446308	73667.11146357648	90626.50610820744	207067.04152891575	244508.41824434884	242023.61744374217	103979.04070075118	156616.4292607066	162088.43525205654	71441.0810564518	226440.88285064633	304771.87960423704	67680.17105533007	111754.97575101785	217094.9894321971	148529.85222869573	102852.82307466086	154077.12084102185	183095.71265451756	103455.12739412661	395243.0845480104	100128.79279699516	219198.02860629532	184180.74435428926	82368.58329537856	103660.29743812975	448245.4132561206	131432.6682061922
228355.38065719558	93578.74859724287	176560.36243446308	73667.11146357648	90626.50610820744	207067.04152891575	244508.41824434884	242023.61744374217	103979.04070075118	156616.4292607066	162088.43525205654	70239.60066278548	226440.88285064633	302317.9954048104	67680.17105533007	111754.97575101785	217094.9894321971	148529.85222869573	102852.82307466086	154077.12084102185	183095.71265451756	101531.25018815884	395243.0845480104	100128.79279699516	219198.02860629532	184180.74435428926	82368.58329537856	103648.67976011166	448245.4132561206	130040.70529580743
