# Supplementary material for: An improved FOX optimization algorithm using adaptive exploration and exploitation for global optimization
Source: PLoS One. 2025 Sep 18;20(9):e0331965. doi: 10.1371/journal.pone.0331965 (PMC12445531; doi:10.1371/journal.pone.0331965)
Supplement: S2 File — This compressed file contains all the results of the conducted experiments. Each main directory within the archive includes three subdirectories: Analysis, best_fit, and convergence. The best_fit and convergence folders contain the raw experimental data obtained from 30 independent runs. The Analysis folder includes tables and figures derived from these raw results. These files can be used to reproduce and further analyze the results presented in the manuscript. (ZIP) [file pone.0331965.s002.zip › cec2017/convergence/NRO/C17F24.csv]

trial_1	trial_2	trial_3	trial_4	trial_5	trial_6	trial_7	trial_8	trial_9	trial_10	trial_11	trial_12	trial_13	trial_14	trial_15	trial_16	trial_17	trial_18	trial_19	trial_20	trial_21	trial_22	trial_23	trial_24	trial_25	trial_26	trial_27	trial_28	trial_29	trial_30
20955.558844319366	13218.428221975186	15761.278178289283	15831.64792806303	20751.79510584948	11771.542572054259	17135.403500939774	13494.441821061826	20878.491238040042	14413.643880978922	15457.451592245949	11019.773109707821	18118.05673928305	13792.126261325253	16418.766293184402	12186.689867863048	13279.607136470055	12980.851344828967	11391.868517703682	21589.33998340394	18566.02586553235	17714.156992996213	19555.29603271993	10791.007162336773	18477.599570902596	15306.161882648954	9929.112922666705	18329.391512567912	10611.184302412548	18939.017029280803
11601.593026281656	9551.584858800587	9099.661184188102	9577.299645948464	12829.41710243271	7934.067489371126	11991.268867586788	12539.23937854024	13394.56405622166	12914.22362416237	15443.769100503892	11019.773109707821	14766.972460209408	13297.854247596551	12925.711161396042	9662.705104392027	11859.854512758599	10995.550743902544	11391.868517703682	9909.091669504243	18566.02586553235	10875.804088613746	9511.480435052923	10791.007162336773	16270.574820224112	10246.796207799409	7477.318405388977	11329.219669852904	5966.826132199058	10018.325996671618
9818.931018962614	9364.92849019514	9099.661184188102	7444.559292837805	12624.188102675918	7703.12855966109	9594.857658653507	9501.660659907691	10235.096316032277	12914.22362416237	15443.769100503892	7827.377913565682	14586.247212311946	11549.334762796081	7459.097077390907	8419.148012756561	10710.968046136502	10995.550743902544	10030.305449692336	8178.286366434773	11976.928134913676	9178.836300424557	9511.480435052923	10791.007162336773	12327.385654997037	7206.441604711626	7477.318405388977	9176.445888207614	5966.826132199058	10018.325996671618
9686.42002768172	9364.92849019514	9099.661184188102	7444.559292837805	11433.161919164766	7431.422613147921	7816.356555480193	9501.660659907691	10235.096316032277	6853.407117191626	11635.476438322903	7827.377913565682	12246.253900599848	10662.343376800936	7423.935669534697	6334.369655859618	8896.173252915134	10995.550743902544	9940.156007281432	7869.403313146594	8754.873949382189	9122.903082276374	9511.480435052923	10791.007162336773	11992.291071348232	7206.441604711626	7477.318405388977	9176.445888207614	5887.108689093169	10018.325996671618
9686.42002768172	6662.0470288253055	9099.661184188102	6986.863408319997	10161.442474468	7069.220035506022	6615.936058952709	6572.475846314083	10235.096316032277	6853.407117191626	9616.402987839348	5996.168259694357	10265.732033936412	10597.389620519689	7423.935669534697	6334.369655859618	8896.173252915134	8609.629441667537	8876.552256853642	7224.951016511526	8139.938346717231	7784.333776868647	9511.480435052923	10773.053949210866	9527.920491468558	7206.441604711626	7477.318405388977	8294.753045195424	5887.108689093169	10018.325996671618
9389.4918876929	6662.0470288253055	8798.754964034448	6986.863408319997	10161.442474468	6093.469783261221	6615.936058952709	5204.590093310582	6563.010841357477	6853.407117191626	9616.402987839348	5996.168259694357	6235.336539779829	7824.442694363005	6825.552885551796	6334.369655859618	8896.173252915134	8277.371419430272	8876.552256853642	7224.951016511526	8139.938346717231	7784.333776868647	8909.440551912321	8560.001126391393	9527.920491468558	5684.046142951191	7477.318405388977	6838.1003107934	5887.108689093169	8641.994093703015
8024.658556527102	5876.8968868921	8798.754964034448	6578.033106449096	10116.796338624034	6093.469783261221	6615.936058952709	5204.590093310582	6563.010841357477	5498.53550632931	9147.046526811111	5996.168259694357	6235.336539779829	7824.442694363005	6825.552885551796	6334.369655859618	5387.673639476407	8277.371419430272	8876.552256853642	7224.951016511526	7223.158093983032	7357.4981588856035	8909.440551912321	6432.608026986411	8802.583895942105	5461.986209386578	6080.383746337609	6838.1003107934	5887.108689093169	8641.994093703015
8024.658556527102	5770.979019044667	7536.397585022936	6578.033106449096	9771.342778444707	6093.469783261221	6615.936058952709	5204.590093310582	6563.010841357477	5213.161616363499	7510.7094376191535	5740.097938623638	5890.455543106053	6362.9533181257775	5979.852832881854	6334.369655859618	5387.673639476407	8277.371419430272	7559.634767391318	7224.951016511526	7223.158093983032	5867.087589611774	6399.757668075763	6432.608026986411	8663.871243131875	5461.986209386578	6080.383746337609	5472.025704583637	5887.108689093169	8006.325064062007
6281.468913897885	5770.979019044667	7536.397585022936	6578.033106449096	9651.041070188305	5766.633617547852	6300.900694545916	5204.590093310582	6563.010841357477	5213.161616363499	7510.7094376191535	5306.999912962362	5890.455543106053	6362.9533181257775	5979.852832881854	6334.369655859618	5387.673639476407	7244.499025874326	7559.634767391318	6120.634739909596	7223.158093983032	5867.087589611774	6399.757668075763	6032.925222238124	8663.871243131875	5461.986209386578	6080.383746337609	5278.29398965539	5887.108689093169	8006.325064062007
6281.468913897885	5770.979019044667	5716.525033319544	5801.160617367466	7341.8651751386205	5766.633617547852	6300.900694545916	5204.590093310582	6133.630578660892	5213.161616363499	7510.7094376191535	5306.999912962362	5890.455543106053	5310.689607544784	5979.852832881854	6149.217218591879	5387.673639476407	7244.499025874326	7002.8009743201965	6120.634739909596	7163.630123478551	5867.087589611774	6399.757668075763	6032.925222238124	8640.644763043529	5461.986209386578	6080.383746337609	4822.240558811933	5356.482719494317	8006.325064062007
6281.468913897885	5770.979019044667	5588.878124946445	5801.160617367466	6322.494333150264	4816.65083311144	6300.900694545916	5204.590093310582	6133.630578660892	5213.161616363499	7510.7094376191535	5306.999912962362	5710.112369160944	5310.689607544784	5424.8226061811	6149.217218591879	5387.673639476407	7019.231170853126	7002.8009743201965	5175.125388737861	6762.8299335872825	5867.087589611774	5827.28727708406	5923.573056036275	8153.4336614697095	5461.986209386578	6080.383746337609	4822.240558811933	5356.482719494317	6685.971080866727
6281.468913897885	5770.979019044667	5588.878124946445	5801.160617367466	5632.397329242253	4371.50144977359	5952.055245336222	5204.590093310582	6133.630578660892	5162.795592645634	7302.768271272407	5306.999912962362	5710.112369160944	5310.689607544784	5424.8226061811	6149.217218591879	5373.091693131864	4993.164651937012	7002.8009743201965	5175.125388737861	6493.432823924013	5867.087589611774	5827.28727708406	5923.573056036275	5904.386087504904	5461.986209386578	4710.6406666114135	4822.240558811933	5205.845410879272	5939.488108886864
6281.468913897885	5770.979019044667	4988.157606648563	5801.160617367466	5632.397329242253	4371.50144977359	5952.055245336222	5092.729519166276	6133.630578660892	4732.955312894168	7302.768271272407	5306.999912962362	5208.4641531765865	5310.689607544784	5424.8226061811	6149.217218591879	5373.091693131864	4711.859941724668	7002.8009743201965	5175.125388737861	6493.432823924013	5867.087589611774	5827.28727708406	5923.573056036275	5904.386087504904	5203.453382931306	4710.6406666114135	4822.240558811933	5205.845410879272	5939.488108886864
5629.446533526967	5770.979019044667	4988.157606648563	5122.885745110703	5632.397329242253	4371.50144977359	5952.055245336222	5092.729519166276	6133.630578660892	4691.797319879318	5534.895372781588	5306.999912962362	5208.4641531765865	5246.869364155649	5424.8226061811	5252.345337829722	5373.091693131864	4586.818218022818	6385.5198520724825	5109.13792654815	5827.102341298651	5651.856518647172	4779.582841764542	5923.573056036275	5904.386087504904	5203.453382931306	4710.6406666114135	4822.240558811933	5205.845410879272	5446.14359650056
5629.446533526967	5770.979019044667	4988.157606648563	4856.4636693053235	5321.658158780516	4371.50144977359	5817.18987250559	5092.729519166276	5663.639897782944	4691.797319879318	5534.895372781588	4567.778992344956	4895.805870379642	5246.869364155649	5424.8226061811	5252.345337829722	5373.091693131864	4586.818218022818	6241.313859268888	5109.13792654815	5827.102341298651	5651.856518647172	4483.520418028433	5845.663769686385	5904.386087504904	5203.453382931306	4590.680161691189	4822.240558811933	5205.845410879272	5446.14359650056
5629.446533526967	5770.979019044667	4988.157606648563	4856.4636693053235	5321.658158780516	4371.50144977359	4241.7422152025665	4820.524280923095	5663.639897782944	4264.872222558303	5534.895372781588	4567.778992344956	4889.7023002243795	5246.869364155649	5267.419884194718	5252.345337829722	5373.091693131864	4586.818218022818	4809.144507100159	5109.13792654815	5827.102341298651	5651.856518647172	4483.520418028433	5845.663769686385	5904.386087504904	5203.453382931306	4590.680161691189	4822.240558811933	4516.314807492644	5446.14359650056
5629.446533526967	5770.979019044667	4988.157606648563	4856.4636693053235	5321.658158780516	4371.50144977359	4241.7422152025665	4820.524280923095	5663.639897782944	4177.689645577642	5534.895372781588	4567.778992344956	4889.7023002243795	5246.869364155649	5267.419884194718	5252.345337829722	5373.091693131864	4586.818218022818	4806.414603848969	5109.13792654815	5276.0842670454	5651.856518647172	4483.520418028433	5845.663769686385	5904.386087504904	5182.066272699871	4590.680161691189	4822.240558811933	4516.314807492644	5446.14359650056
4607.748709669449	5770.979019044667	4779.11392555605	4856.4636693053235	5321.658158780516	4371.50144977359	4075.917719739279	4813.120109139549	5663.639897782944	4177.689645577642	5534.895372781588	4567.778992344956	4889.7023002243795	5246.869364155649	5267.419884194718	5252.345337829722	5373.091693131864	3751.0414188594273	4806.414603848969	5109.13792654815	5276.0842670454	5582.156178841371	4340.674291879763	5756.147877605736	5904.386087504904	4506.977821228998	4590.680161691189	4822.240558811933	4516.314807492644	5446.14359650056
4607.748709669449	4988.76332517615	4779.11392555605	4837.595314700529	5135.205354763326	4188.886827025355	4075.917719739279	4813.120109139549	5663.639897782944	4177.689645577642	5534.895372781588	4504.854145177825	4889.7023002243795	5246.869364155649	5071.697260715965	5034.5731297831935	5373.091693131864	3751.0414188594273	4806.414603848969	5109.13792654815	5276.0842670454	5518.042687763817	4340.674291879763	5756.147877605736	5904.386087504904	4506.977821228998	4590.680161691189	4116.037937163224	4337.310970602751	5446.14359650056
4607.748709669449	4546.241556458092	4767.8123588806775	4538.135056596648	5135.205354763326	4188.886827025355	4075.917719739279	4813.120109139549	5663.639897782944	4035.722941562295	5534.895372781588	4504.854145177825	4889.7023002243795	4934.699564164448	4818.206368487729	4495.183716682433	5373.091693131864	3751.0414188594273	4806.414603848969	5109.13792654815	5276.0842670454	5518.042687763817	4340.674291879763	5425.699687998673	5904.386087504904	4506.977821228998	4590.680161691189	4029.28170523028	4337.310970602751	4824.7058297889225
4607.748709669449	4546.241556458092	4716.4022024065625	4538.135056596648	5049.41978736585	4188.886827025355	3947.64900195065	4813.120109139549	5275.348310560864	4035.722941562295	5299.134341873842	4504.854145177825	4889.7023002243795	4934.699564164448	4818.206368487729	4495.183716682433	5373.091693131864	3751.0414188594273	4563.073429707336	5109.13792654815	5136.4129346644995	5518.042687763817	4340.674291879763	4673.377297573487	5904.386087504904	4312.156955991362	4590.680161691189	4029.28170523028	4337.310970602751	4824.7058297889225
4607.748709669449	4546.241556458092	4716.4022024065625	4538.135056596648	4850.213024136857	4188.886827025355	3947.64900195065	4813.120109139549	5275.348310560864	4035.722941562295	5299.134341873842	4092.120106161471	4889.7023002243795	4536.60356549594	4818.206368487729	4122.5518474280925	5290.770928440006	3751.0414188594273	4563.073429707336	5109.13792654815	4563.76425458865	5358.255573019043	4340.674291879763	4673.377297573487	5386.189918418737	3952.084874225588	4590.680161691189	4029.28170523028	4337.310970602751	4824.7058297889225
4527.01370405875	4546.241556458092	4716.4022024065625	4244.789958711358	4850.213024136857	4188.886827025355	3814.5301132455716	4361.3844585125025	5275.348310560864	4035.722941562295	5299.134341873842	4092.120106161471	4733.344864612991	4536.60356549594	4818.206368487729	3813.2210652116437	5290.770928440006	3751.0414188594273	4563.073429707336	5109.13792654815	4563.76425458865	5358.255573019043	4340.674291879763	4673.377297573487	5386.189918418737	3952.084874225588	4590.680161691189	3927.4134344191816	4337.310970602751	4824.7058297889225
4202.099088606289	4546.241556458092	4716.4022024065625	4238.547869985501	4431.9914268459925	4166.971585435148	3814.5301132455716	4164.495078592137	5275.348310560864	4035.722941562295	5299.134341873842	3999.1702221886826	4448.810318422353	4136.490534323594	4459.356753625736	3813.2210652116437	5114.416686371546	3751.0414188594273	4563.073429707336	4835.564746668478	4563.76425458865	4886.644993786761	4340.674291879763	4673.377297573487	5386.189918418737	3891.555054206745	4578.465280591854	3927.4134344191816	4292.046786774348	4572.26426429477
4202.099088606289	4546.241556458092	4716.4022024065625	4182.342063448311	4422.796670291629	4166.971585435148	3814.5301132455716	3980.488703124048	5275.348310560864	4035.722941562295	5292.255494032935	3999.1702221886826	4448.810318422353	4136.490534323594	4459.356753625736	3813.2210652116437	4569.656646727326	3751.0414188594273	4563.073429707336	4835.564746668478	4563.76425458865	4886.644993786761	4125.686195352566	4673.377297573487	5052.134999185012	3890.771113976324	4578.465280591854	3912.3177739220746	4283.8878393391515	4306.875471740064
4202.099088606289	4546.241556458092	4716.4022024065625	4181.857967640106	4422.796670291629	4166.971585435148	3814.5301132455716	3980.488703124048	5265.119352271055	4034.70628803292	5126.5506387421265	3999.1702221886826	4448.810318422353	4136.490534323594	4316.849360819268	3776.777263452409	4539.2578261582385	3688.9267113609635	4563.073429707336	4835.564746668478	4537.979101835048	4615.660107179221	4125.686195352566	4670.225156433811	5007.873283926054	3890.771113976324	4113.1038156375325	3912.3177739220746	4283.8878393391515	4306.875471740064
4202.099088606289	4521.554934744522	4613.572613569009	4181.857967640106	4422.796670291629	4166.971585435148	3814.5301132455716	3980.488703124048	4651.459076339273	4034.70628803292	4451.061870042204	3999.1702221886826	4448.810318422353	3981.1140508603457	3793.961211722438	3776.777263452409	4533.54941651753	3688.9267113609635	4438.545907731032	4835.564746668478	4442.257183985037	4615.660107179221	4125.686195352566	4670.225156433811	5007.873283926054	3890.771113976324	4113.1038156375325	3912.3177739220746	4283.8878393391515	4268.977855284353
4202.099088606289	4441.021595469736	4613.572613569009	4181.857967640106	4422.796670291629	4166.971585435148	3814.5301132455716	3980.488703124048	4651.459076339273	4034.70628803292	4360.178689853249	3999.1702221886826	4448.810318422353	3971.2219365848096	3793.961211722438	3776.777263452409	4317.139335324631	3688.9267113609635	4438.545907731032	4729.16413769446	4391.630068593904	4615.660107179221	4086.2308078439764	4670.225156433811	4917.101874124288	3890.771113976324	4113.1038156375325	3912.3177739220746	4051.9767398337253	4268.977855284353
4202.099088606289	4441.021595469736	4047.919565794732	4181.857967640106	4422.796670291629	4166.971585435148	3814.5301132455716	3889.70574007672	4651.459076339273	3909.2951371141075	4360.178689853249	3999.1702221886826	4448.810318422353	3971.2219365848096	3793.961211722438	3600.9407714815234	4317.139335324631	3637.785965253349	4438.545907731032	4319.497928144081	4391.630068593904	4440.4083208086395	4086.2308078439764	4670.225156433811	4917.101874124288	3857.9650777776314	4113.1038156375325	3912.3177739220746	4051.9767398337253	4268.977855284353
4202.099088606289	4441.021595469736	4047.919565794732	4181.857967640106	4422.796670291629	4166.971585435148	3814.5301132455716	3889.70574007672	4651.459076339273	3909.2951371141075	4360.178689853249	3999.1702221886826	4448.810318422353	3731.9668910949313	3793.961211722438	3600.9407714815234	4305.104777770393	3637.785965253349	4438.545907731032	4319.497928144081	4391.630068593904	4132.699212807758	4076.402950968963	4670.225156433811	4798.671034264005	3630.869830543714	3849.9872845481796	3912.3177739220746	4051.9767398337253	4268.977855284353
4202.099088606289	4185.547200437646	4047.919565794732	4181.857967640106	4422.796670291629	4166.971585435148	3814.5301132455716	3881.9581175133494	3983.7202246014504	3852.408212661222	4360.178689853249	3999.1702221886826	4448.810318422353	3731.9668910949313	3737.814098888518	3600.9407714815234	4305.104777770393	3637.785965253349	4408.349564828429	4319.497928144081	4391.630068593904	4132.699212807758	4076.402950968963	4670.225156433811	4798.671034264005	3630.869830543714	3849.9872845481796	3912.3177739220746	4051.9767398337253	4268.977855284353
4202.099088606289	4166.506174837917	3907.9702617724934	4181.857967640106	4422.796670291629	4097.222113738422	3814.5301132455716	3878.891683488372	3983.7202246014504	3680.784108590744	4006.742459858777	3999.1702221886826	4448.810318422353	3731.9668910949313	3737.814098888518	3600.9407714815234	4305.104777770393	3455.9051517624475	3974.497430924831	4100.881150127011	4102.809445241097	4132.699212807758	4076.402950968963	4393.721955222035	4798.671034264005	3630.869830543714	3713.18949326182	3912.3177739220746	4051.9767398337253	4114.759352897617
4144.317220708741	4146.474949173461	3907.9702617724934	4181.857967640106	4396.45754699791	3994.235823882196	3814.5301132455716	3878.891683488372	3983.7202246014504	3543.9301222883937	4006.742459858777	3954.112239432852	4448.810318422353	3712.2021558792053	3737.814098888518	3600.9407714815234	4020.6257903163605	3455.9051517624475	3974.497430924831	3629.346117926394	4102.809445241097	4132.699212807758	4076.402950968963	4261.066018517786	4798.671034264005	3630.869830543714	3706.4428710740526	3895.22227167081	4036.500347338473	4114.759352897617
4144.317220708741	4146.474949173461	3907.9702617724934	4181.857967640106	4123.323494347138	3994.235823882196	3810.706958447502	3869.731153142836	3983.7202246014504	3543.9301222883937	3659.9338629867198	3954.112239432852	4448.810318422353	3712.2021558792053	3737.814098888518	3600.9407714815234	4020.6257903163605	3455.9051517624475	3974.497430924831	3629.346117926394	4003.442217740987	4132.699212807758	4076.402950968963	4261.066018517786	4683.207196410511	3630.869830543714	3663.991108082293	3746.764386082463	4036.500347338473	4114.759352897617
4144.317220708741	4146.474949173461	3907.9702617724934	4181.857967640106	4123.323494347138	3994.235823882196	3810.706958447502	3607.564626420609	3945.782370371382	3543.9301222883937	3659.9338629867198	3954.112239432852	4448.810318422353	3712.2021558792053	3737.814098888518	3600.9407714815234	3758.2945703681603	3455.9051517624475	3906.7386045226203	3629.346117926394	3986.1810153863353	4132.699212807758	4076.402950968963	4261.066018517786	4660.213264720984	3630.869830543714	3663.991108082293	3658.7382140902	4036.500347338473	4114.759352897617
4144.317220708741	3883.089426999876	3881.2106356686836	4181.857967640106	3978.0980074585723	3994.235823882196	3810.706958447502	3607.564626420609	3945.782370371382	3543.9301222883937	3652.8525733450906	3932.415905613172	4139.617259012813	3712.2021558792053	3737.814098888518	3600.9407714815234	3758.2945703681603	3455.9051517624475	3781.976460440541	3579.068436992865	3935.723683063982	4132.699212807758	4052.7286514922916	4261.066018517786	4660.213264720984	3521.878262977355	3627.1681938555475	3658.7382140902	4036.500347338473	4114.759352897617
4144.317220708741	3883.089426999876	3881.2106356686836	4181.857967640106	3978.0980074585723	3994.235823882196	3810.706958447502	3607.564626420609	3859.126990707497	3472.6691371481256	3652.8525733450906	3932.415905613172	4139.617259012813	3588.138361331119	3737.814098888518	3600.9407714815234	3758.2945703681603	3455.9051517624475	3604.6234083587638	3579.068436992865	3935.723683063982	4115.3836255141305	4052.7286514922916	3913.2616116618024	4660.213264720984	3481.8832830003166	3627.1681938555475	3658.7382140902	4036.500347338473	4114.759352897617
4133.70293898825	3740.491067595024	3674.630453613956	3909.8120451857867	3882.8794073923164	3663.615332772988	3810.706958447502	3602.1279566837893	3859.126990707497	3472.6691371481256	3652.8525733450906	3887.7879109543014	4139.617259012813	3588.138361331119	3737.814098888518	3600.9407714815234	3758.2945703681603	3455.9051517624475	3459.65367835912	3579.068436992865	3935.723683063982	3989.218882712301	4052.7286514922916	3913.2616116618024	4660.213264720984	3481.8832830003166	3627.1681938555475	3633.7972300650536	4017.277214879793	3933.7909290616662
3923.2601182443677	3740.491067595024	3664.7005109749716	3909.8120451857867	3882.8794073923164	3663.615332772988	3810.706958447502	3602.1279566837893	3859.126990707497	3472.6691371481256	3652.8525733450906	3887.7879109543014	4139.617259012813	3588.138361331119	3737.814098888518	3600.9407714815234	3682.6907469684375	3429.768496179824	3459.65367835912	3572.987535834453	3935.723683063982	3989.218882712301	4052.7286514922916	3913.2616116618024	4660.213264720984	3481.8832830003166	3627.1681938555475	3633.7972300650536	4017.277214879793	3933.7909290616662
3923.2601182443677	3740.491067595024	3664.7005109749716	3833.451515508369	3882.8794073923164	3663.615332772988	3810.706958447502	3602.1279566837893	3859.126990707497	3472.6691371481256	3652.8525733450906	3826.4928690918587	4139.617259012813	3588.138361331119	3737.814098888518	3600.9407714815234	3682.6907469684375	3346.9723247131296	3459.65367835912	3572.987535834453	3791.743964160308	3989.218882712301	4052.7286514922916	3913.2616116618024	4506.327972784444	3465.536986991674	3627.1681938555475	3633.7972300650536	4017.277214879793	3933.7909290616662
3923.2601182443677	3740.491067595024	3664.7005109749716	3805.956337183009	3756.3927828261944	3663.615332772988	3799.109501029716	3602.1279566837893	3859.126990707497	3454.093700372455	3652.8525733450906	3799.045358079525	4139.617259012813	3564.065723816657	3737.814098888518	3600.9407714815234	3682.6907469684375	3346.9723247131296	3459.65367835912	3572.987535834453	3791.743964160308	3912.406428036329	4052.7286514922916	3864.3633580045216	4446.616848671091	3465.536986991674	3627.1681938555475	3614.358643477656	4017.277214879793	3933.7909290616662
3923.2601182443677	3740.491067595024	3647.608815308291	3805.956337183009	3670.292638658962	3663.615332772988	3726.1146814879003	3602.1279566837893	3859.126990707497	3453.6813261653397	3652.8525733450906	3787.4549638105836	4139.617259012813	3564.065723816657	3642.7912054909875	3568.600936828113	3682.6907469684375	3346.9723247131296	3459.65367835912	3572.987535834453	3791.743964160308	3912.406428036329	4052.7286514922916	3864.3633580045216	4446.616848671091	3465.536986991674	3627.1681938555475	3443.2301032977975	4017.277214879793	3841.199863368427
3923.2601182443677	3740.491067595024	3647.608815308291	3805.956337183009	3623.981136600798	3663.615332772988	3726.1146814879003	3602.1279566837893	3859.126990707497	3453.3321247264194	3584.066112657384	3787.4549638105836	4082.016719902539	3564.065723816657	3624.7437279431924	3568.600936828113	3682.6907469684375	3320.7685454228804	3459.65367835912	3572.987535834453	3782.042957730777	3912.406428036329	4041.4385787416923	3864.3633580045216	4446.616848671091	3402.303920846249	3627.1681938555475	3443.2301032977975	4004.73878169941	3746.8020516987913
3914.630891167323	3740.491067595024	3647.608815308291	3805.956337183009	3613.917843933179	3650.600515561329	3593.614326301583	3602.1279566837893	3551.0590182636815	3430.084670477192	3584.066112657384	3787.4549638105836	4082.016719902539	3564.065723816657	3624.7437279431924	3568.600936828113	3682.6907469684375	3320.7685454228804	3459.65367835912	3572.987535834453	3782.042957730777	3788.135000222179	4031.922622133414	3864.3633580045216	4336.220833269366	3402.303920846249	3544.0524792191763	3407.4812629275166	3793.503062713736	3746.8020516987913
3914.630891167323	3740.491067595024	3647.608815308291	3780.104710685141	3613.917843933179	3650.600515561329	3593.614326301583	3602.1279566837893	3551.0590182636815	3430.084670477192	3579.9918950777737	3737.271303316884	4042.1975656968402	3564.065723816657	3617.2688594464717	3568.600936828113	3639.2252616487053	3295.1422105609554	3418.913749793801	3572.987535834453	3780.472254939499	3788.135000222179	4027.334003169158	3864.3633580045216	4336.220833269366	3386.912728892146	3528.5101877727484	3390.308174448002	3744.2736194161	3746.8020516987913
3914.630891167323	3740.491067595024	3647.608815308291	3780.104710685141	3612.085473172595	3650.600515561329	3593.614326301583	3602.1279566837893	3551.0590182636815	3430.084670477192	3579.9918950777737	3700.6479419487187	4003.860753396475	3564.065723816657	3617.2688594464717	3568.600936828113	3639.2252616487053	3295.1422105609554	3418.913749793801	3572.987535834453	3780.472254939499	3788.135000222179	4027.334003169158	3850.1327575217892	4243.593484951621	3386.912728892146	3528.5101877727484	3390.308174448002	3643.5750897101143	3746.8020516987913
3914.630891167323	3604.7989394213546	3614.598697239473	3780.104710685141	3612.085473172595	3650.600515561329	3593.614326301583	3602.1279566837893	3551.0590182636815	3430.084670477192	3579.9918950777737	3697.039346452262	4003.860753396475	3522.805641147055	3617.2688594464717	3551.3882660866147	3639.2252616487053	3293.228487922767	3418.913749793801	3572.987535834453	3606.648936837665	3788.135000222179	4027.334003169158	3774.770290172995	4243.593484951621	3378.0106711862763	3491.40269458113	3367.958890224747	3643.5750897101143	3588.6359393268062
3914.630891167323	3604.7989394213546	3611.0242659731684	3780.104710685141	3607.885670199247	3650.600515561329	3593.614326301583	3590.130482586729	3551.0590182636815	3430.084670477192	3579.9918950777737	3697.039346452262	4003.860753396475	3522.805641147055	3617.2688594464717	3551.3882660866147	3610.216812251553	3293.228487922767	3418.913749793801	3572.987535834453	3606.648936837665	3579.811719999215	4027.334003169158	3774.770290172995	4221.592201353911	3378.0106711862763	3491.40269458113	3367.958890224747	3643.5750897101143	3588.6359393268062
3914.630891167323	3604.7989394213546	3611.0242659731684	3780.104710685141	3607.885670199247	3650.600515561329	3593.614326301583	3566.6369657912587	3546.163537463689	3428.0967503571565	3579.9918950777737	3628.915484456921	3933.1163558052212	3522.498387440597	3617.2688594464717	3541.60737991158	3610.216812251553	3293.228487922767	3418.913749793801	3516.8418746539564	3606.648936837665	3579.811719999215	3670.796627300995	3727.646461116202	4221.592201353911	3378.0106711862763	3491.40269458113	3367.958890224747	3643.5750897101143	3576.0132176509173
3914.630891167323	3604.7989394213546	3611.0242659731684	3780.104710685141	3607.885670199247	3650.600515561329	3593.614326301583	3548.1987652584107	3546.163537463689	3428.0967503571565	3579.9918950777737	3628.915484456921	3933.1163558052212	3522.498387440597	3617.2688594464717	3541.60737991158	3610.216812251553	3293.228487922767	3418.913749793801	3486.347738167109	3596.4505947216685	3509.845782236721	3663.218308525526	3727.646461116202	4221.592201353911	3378.0106711862763	3491.40269458113	3367.958890224747	3643.5750897101143	3576.0132176509173
3914.630891167323	3604.7989394213546	3611.0242659731684	3780.104710685141	3607.885670199247	3650.600515561329	3593.614326301583	3548.1987652584107	3546.163537463689	3428.0967503571565	3579.9918950777737	3542.937324201392	3933.1163558052212	3520.4248673193533	3617.2688594464717	3541.60737991158	3610.216812251553	3280.874533593418	3418.913749793801	3486.347738167109	3596.4505947216685	3509.845782236721	3663.218308525526	3460.470280702246	4140.7146445634235	3360.386736727801	3372.13569715357	3367.958890224747	3643.5750897101143	3541.0102461662123
3914.630891167323	3604.7989394213546	3563.6119123373655	3770.6352566659925	3607.885670199247	3650.600515561329	3521.3396800943297	3535.1629769763804	3546.163537463689	3397.8836462652916	3579.9918950777737	3542.937324201392	3825.0738432618077	3498.8468257209925	3617.2688594464717	3518.1982640082597	3528.428289063191	3265.48541987935	3418.913749793801	3486.347738167109	3596.4505947216685	3509.845782236721	3663.218308525526	3460.470280702246	4140.7146445634235	3360.386736727801	3372.13569715357	3325.5024101862805	3640.91189251283	3541.0102461662123
3911.135818173983	3604.7989394213546	3563.6119123373655	3770.6352566659925	3607.885670199247	3650.600515561329	3521.3396800943297	3535.1629769763804	3546.163537463689	3397.8836462652916	3579.9918950777737	3490.5643485435467	3779.085409028621	3498.8468257209925	3617.2688594464717	3518.1982640082597	3441.033690783748	3265.48541987935	3418.913749793801	3486.347738167109	3596.4505947216685	3509.845782236721	3663.218308525526	3460.470280702246	4060.5348484287615	3360.386736727801	3372.13569715357	3325.5024101862805	3414.7313684307087	3538.762340978395
3911.135818173983	3604.7989394213546	3558.6105459706205	3770.6352566659925	3421.3213219492804	3644.9668682804077	3521.3396800943297	3535.1629769763804	3539.9588665612478	3397.8836462652916	3579.9918950777737	3490.5643485435467	3779.085409028621	3498.8468257209925	3617.2688594464717	3518.1982640082597	3441.033690783748	3265.48541987935	3418.913749793801	3387.5972225468904	3596.4505947216685	3509.845782236721	3658.7019951914017	3460.470280702246	4060.5348484287615	3360.386736727801	3372.13569715357	3325.5024101862805	3414.7313684307087	3538.762340978395
3911.135818173983	3604.7989394213546	3558.6105459706205	3770.6352566659925	3421.3213219492804	3569.2259291357486	3519.68802140734	3535.1629769763804	3539.9588665612478	3397.8836462652916	3579.9918950777737	3490.5643485435467	3776.427485339706	3479.075241028874	3617.2688594464717	3518.1982640082597	3441.033690783748	3239.695251650446	3418.913749793801	3387.5972225468904	3596.4505947216685	3509.845782236721	3658.7019951914017	3435.241561565106	4060.5348484287615	3360.386736727801	3372.13569715357	3325.5024101862805	3414.7313684307087	3538.762340978395
3911.135818173983	3604.7989394213546	3558.6105459706205	3770.6352566659925	3408.118125035314	3569.2259291357486	3519.68802140734	3535.1629769763804	3534.966867793869	3397.8836462652916	3579.9918950777737	3490.5643485435467	3776.427485339706	3479.075241028874	3617.2688594464717	3518.1982640082597	3441.033690783748	3239.695251650446	3385.7089911848507	3387.5972225468904	3596.4505947216685	3509.845782236721	3658.7019951914017	3435.241561565106	3748.926825569619	3360.386736727801	3372.13569715357	3325.5024101862805	3414.7313684307087	3538.762340978395
3911.135818173983	3604.7989394213546	3556.26037804998	3770.6352566659925	3408.118125035314	3569.2259291357486	3517.7556396120726	3535.1629769763804	3515.5968830662955	3397.8836462652916	3579.9918950777737	3483.7699286661746	3776.427485339706	3461.717103230162	3617.2688594464717	3518.1982640082597	3441.033690783748	3220.6268089780338	3385.7089911848507	3346.302185626916	3596.4505947216685	3497.5280047985825	3658.7019951914017	3435.241561565106	3748.926825569619	3360.386736727801	3372.13569715357	3325.5024101862805	3414.7313684307087	3538.762340978395
3719.1146427112917	3503.2336898691437	3556.26037804998	3770.6352566659925	3372.1936300873617	3569.2259291357486	3450.206559803448	3535.1629769763804	3480.191887782968	3395.629785960148	3579.9918950777737	3446.9123257816977	3757.8592646628103	3461.717103230162	3617.2688594464717	3518.1982640082597	3440.6786581257884	3220.6268089780338	3385.7089911848507	3346.302185626916	3578.6666242582337	3497.5280047985825	3658.7019951914017	3435.241561565106	3708.163420767629	3329.692831092395	3372.13569715357	3224.7218814884	3414.7313684307087	3538.762340978395
3719.1146427112917	3503.2336898691437	3556.26037804998	3770.6352566659925	3372.1936300873617	3569.2259291357486	3450.206559803448	3530.3100689645617	3476.649573427555	3393.5196365841357	3579.9918950777737	3446.9123257816977	3716.940883003711	3461.717103230162	3617.2688594464717	3494.535429012773	3440.6786581257884	3195.939125881446	3378.036668127309	3339.9570920108204	3578.6666242582337	3497.5280047985825	3658.7019951914017	3435.241561565106	3708.163420767629	3329.692831092395	3372.13569715357	3224.7218814884	3414.7313684307087	3535.103036520134
3719.1146427112917	3476.123585546699	3495.601801707088	3770.6352566659925	3372.1936300873617	3458.440692990243	3446.943127290243	3530.3100689645617	3430.592630447328	3276.3795115840744	3579.9918950777737	3441.5072373193516	3716.940883003711	3386.937418307286	3588.091268444153	3399.2792317815565	3440.6786581257884	3182.6851251693142	3378.036668127309	3323.1059439656983	3421.254685256608	3497.5280047985825	3658.7019951914017	3435.241561565106	3708.163420767629	3325.56963641592	3347.5152022693483	3222.945703276614	3414.7313684307087	3535.103036520134
3719.1146427112917	3456.570294938738	3495.601801707088	3770.6352566659925	3372.1936300873617	3458.440692990243	3405.7873667243293	3503.6127915571296	3430.592630447328	3209.2659741760062	3579.9918950777737	3441.5072373193516	3703.8888267807824	3383.4642948773826	3588.091268444153	3384.039940831253	3383.001413551641	3182.6851251693142	3340.6714124493215	3323.1059439656983	3414.3892351131585	3497.5280047985825	3658.7019951914017	3355.955686871087	3708.163420767629	3325.56963641592	3347.5152022693483	3222.945703276614	3414.7313684307087	3535.103036520134
3719.1146427112917	3456.570294938738	3495.601801707088	3770.6352566659925	3372.1936300873617	3458.440692990243	3405.7873667243293	3499.9442005567907	3430.592630447328	3209.2659741760062	3579.9918950777737	3441.5072373193516	3703.8888267807824	3383.4642948773826	3588.091268444153	3384.039940831253	3380.534570997218	3182.6851251693142	3340.6714124493215	3323.1059439656983	3414.3892351131585	3497.5280047985825	3586.514640374154	3355.1377429593213	3708.163420767629	3325.56963641592	3325.0489139653364	3222.945703276614	3414.7313684307087	3516.8257050637476
3719.1146427112917	3456.570294938738	3486.5473028025067	3770.6352566659925	3350.1695489337203	3454.418093784371	3405.7873667243293	3492.4346294826437	3430.592630447328	3206.7439250737034	3579.9918950777737	3354.1653549548996	3624.8963490221513	3383.4642948773826	3561.922957985141	3384.039940831253	3380.534570997218	3175.8200173287987	3340.6714124493215	3312.5747616598806	3414.3892351131585	3497.5280047985825	3391.11587988151	3347.0215975632564	3669.134743189493	3325.56963641592	3325.0489139653364	3212.814113689483	3414.7313684307087	3516.8257050637476
3719.1146427112917	3456.570294938738	3486.5473028025067	3770.6352566659925	3350.1695489337203	3454.418093784371	3305.699697468437	3492.4346294826437	3430.592630447328	3206.7439250737034	3564.691242420053	3354.1653549548996	3624.8963490221513	3383.4642948773826	3561.922957985141	3384.039940831253	3380.534570997218	3175.41747572202	3340.6714124493215	3312.5747616598806	3414.3892351131585	3497.5280047985825	3391.11587988151	3347.0215975632564	3666.6621752643446	3325.56963641592	3325.0489139653364	3189.0508467473837	3414.7313684307087	3516.8257050637476
3656.410605071866	3403.9496714683346	3486.5473028025067	3770.6352566659925	3344.8820084309286	3248.0911096636733	3300.1908177364157	3487.9602606232484	3430.592630447328	3206.7439250737034	3539.354750379208	3354.1653549548996	3624.8963490221513	3383.4642948773826	3544.9490359548304	3382.57241932938	3380.534570997218	3175.41747572202	3194.3386437917256	3271.9376308057235	3414.3892351131585	3483.2355885935212	3391.11587988151	3347.0215975632564	3656.862996645049	3325.56963641592	3325.0489139653364	3189.0508467473837	3356.5209753910503	3418.695047227331
3656.410605071866	3401.604580147002	3486.5473028025067	3669.5687394191755	3344.8820084309286	3248.0911096636733	3242.3106226200134	3470.061044946091	3424.7190741777745	3206.7439250737034	3539.354750379208	3354.1653549548996	3624.8963490221513	3383.4642948773826	3544.9490359548304	3382.57241932938	3380.534570997218	3175.41747572202	3194.3386437917256	3243.482987052338	3414.3892351131585	3427.2308275496916	3391.11587988151	3347.0215975632564	3656.862996645049	3325.56963641592	3325.0489139653364	3127.460911072417	3356.5209753910503	3412.242889682559
3656.410605071866	3382.597229427102	3486.5473028025067	3669.5687394191755	3344.8820084309286	3238.2268640533916	3242.3106226200134	3404.452999405547	3424.7190741777745	3206.7439250737034	3539.354750379208	3354.1653549548996	3624.8963490221513	3350.4131412024008	3516.3869958265223	3382.57241932938	3380.534570997218	3175.41747572202	3184.5057774170396	3243.482987052338	3395.9845458020945	3427.2308275496916	3353.3809535910073	3347.0215975632564	3656.862996645049	3325.56963641592	3325.0489139653364	3127.460911072417	3356.5209753910503	3412.242889682559
3620.046594626336	3382.597229427102	3486.5473028025067	3669.5687394191755	3344.8820084309286	3230.536237951613	3241.9344610067587	3404.452999405547	3424.7190741777745	3206.7439250737034	3539.354750379208	3354.1653549548996	3624.8963490221513	3350.4131412024008	3516.3869958265223	3382.57241932938	3380.534570997218	3175.41747572202	3175.561458670681	3214.582031399006	3395.9845458020945	3387.183363852608	3341.225639293333	3347.0215975632564	3621.4097312341273	3325.56963641592	3325.0489139653364	3122.053703156716	3356.5209753910503	3412.242889682559
3620.046594626336	3361.915503644137	3486.5473028025067	3658.042486723285	3344.8820084309286	3230.536237951613	3231.0145067780713	3404.452999405547	3424.7190741777745	3206.7439250737034	3501.8800763782865	3354.1653549548996	3560.462633948883	3350.4131412024008	3516.3869958265223	3382.57241932938	3380.534570997218	3175.41747572202	3175.561458670681	3214.582031399006	3395.1830149272073	3387.183363852608	3341.225639293333	3347.0215975632564	3595.6299126267795	3319.6398839620524	3325.0489139653364	3122.053703156716	3356.5209753910503	3412.242889682559
3620.046594626336	3361.915503644137	3486.5473028025067	3658.042486723285	3301.18944393673	3230.536237951613	3231.0145067780713	3404.452999405547	3413.1820464995444	3206.7439250737034	3501.8800763782865	3354.1653549548996	3560.462633948883	3350.4131412024008	3461.7025023768706	3382.57241932938	3380.534570997218	3175.41747572202	3175.561458670681	3214.582031399006	3395.1830149272073	3370.2409233345033	3341.225639293333	3347.0215975632564	3595.6299126267795	3319.6398839620524	3325.0489139653364	3118.5113241516406	3356.5209753910503	3412.242889682559
3620.046594626336	3361.915503644137	3486.5473028025067	3592.847494580893	3299.657768178342	3227.4196287626155	3231.0145067780713	3355.2184915593	3413.1820464995444	3206.7439250737034	3501.8800763782865	3354.1653549548996	3560.462633948883	3350.4131412024008	3461.7025023768706	3382.57241932938	3380.534570997218	3175.41747572202	3175.561458670681	3198.3510260306184	3395.1830149272073	3370.2409233345033	3341.225639293333	3337.014971329296	3595.6299126267795	3319.6398839620524	3325.0489139653364	3118.5113241516406	3313.0311721474113	3412.242889682559
3620.046594626336	3361.915503644137	3451.3885231003605	3592.847494580893	3299.657768178342	3227.4196287626155	3231.0145067780713	3336.3428901872835	3413.1820464995444	3206.7439250737034	3501.8800763782865	3344.2819120206136	3560.462633948883	3338.047031268735	3438.2900250590396	3340.0337283383546	3380.534570997218	3168.330554367557	3165.1457251663637	3187.083616937548	3395.1830149272073	3363.4061641030257	3341.225639293333	3321.8878495441504	3566.1027176660823	3319.6398839620524	3325.0489139653364	3118.5113241516406	3313.0311721474113	3404.903637059171
3602.2147194158247	3360.775323971705	3423.686688273453	3592.847494580893	3299.657768178342	3227.4196287626155	3231.0145067780713	3336.3428901872835	3413.1820464995444	3206.7439250737034	3490.3227256448126	3344.2819120206136	3560.462633948883	3338.047031268735	3438.2900250590396	3340.0337283383546	3380.534570997218	3168.330554367557	3165.1457251663637	3183.0600710409444	3395.1830149272073	3363.4061641030257	3341.225639293333	3321.8878495441504	3566.1027176660823	3311.9482994946898	3325.0489139653364	3118.5113241516406	3313.0311721474113	3380.2043038690817
3602.2147194158247	3351.4247014332877	3417.6993593421103	3592.847494580893	3299.657768178342	3227.4196287626155	3231.0145067780713	3336.3428901872835	3413.1820464995444	3206.7439250737034	3490.3227256448126	3344.2819120206136	3560.462633948883	3338.047031268735	3438.2900250590396	3340.0337283383546	3373.5771395889456	3163.5807753919826	3165.1457251663637	3183.0600710409444	3395.1830149272073	3347.329742585685	3341.225639293333	3321.8878495441504	3566.1027176660823	3311.9482994946898	3325.0489139653364	3118.5113241516406	3313.0311721474113	3371.645414617771
3602.2147194158247	3351.4247014332877	3417.6993593421103	3592.847494580893	3299.657768178342	3227.4196287626155	3216.3450950107317	3336.3428901872835	3413.1820464995444	3206.7439250737034	3490.3227256448126	3344.2819120206136	3560.462633948883	3299.5120811276547	3438.2900250590396	3340.0337283383546	3373.5771395889456	3159.1637762272917	3165.1457251663637	3183.0600710409444	3395.1830149272073	3347.329742585685	3341.225639293333	3321.8878495441504	3566.1027176660823	3311.9482994946898	3277.5065856485508	3118.5113241516406	3313.0311721474113	3356.596245310154
3602.2147194158247	3351.4247014332877	3405.9839835911694	3551.558891102747	3299.657768178342	3225.8678457868823	3216.3450950107317	3336.3428901872835	3412.4682116192644	3206.7439250737034	3456.728624120027	3344.2819120206136	3560.462633948883	3299.5120811276547	3438.2900250590396	3265.416496907652	3373.5771395889456	3159.1637762272917	3149.515243593737	3183.0600710409444	3395.1830149272073	3294.922370483554	3341.225639293333	3316.9356068416614	3463.61637440991	3288.3282874458796	3277.5065856485508	3118.5113241516406	3313.0311721474113	3356.596245310154
3600.5298177427267	3351.4247014332877	3354.382027033543	3551.558891102747	3299.657768178342	3225.8678457868823	3216.3450950107317	3336.3428901872835	3412.4682116192644	3203.447885855456	3447.4022823010937	3344.2819120206136	3560.462633948883	3299.5120811276547	3438.2900250590396	3265.416496907652	3365.087780073228	3159.1637762272917	3149.515243593737	3183.0600710409444	3395.1830149272073	3294.922370483554	3341.225639293333	3316.9356068416614	3463.61637440991	3288.3282874458796	3277.5065856485508	3118.5113241516406	3312.2774247446823	3356.596245310154
3595.2497170859133	3351.4247014332877	3354.382027033543	3551.558891102747	3299.657768178342	3225.8678457868823	3216.3450950107317	3336.3428901872835	3412.4682116192644	3203.447885855456	3447.4022823010937	3344.2819120206136	3560.462633948883	3299.5120811276547	3438.2900250590396	3265.416496907652	3365.087780073228	3156.8067189601907	3149.515243593737	3183.0600710409444	3395.1830149272073	3294.922370483554	3341.225639293333	3316.9356068416614	3463.61637440991	3288.3282874458796	3247.8359421618907	3113.911431104766	3312.2774247446823	3356.596245310154
3595.2497170859133	3351.4247014332877	3354.382027033543	3551.558891102747	3293.1121460479544	3215.9955540140395	3216.3450950107317	3336.3428901872835	3412.4682116192644	3203.447885855456	3438.9545698725788	3332.014457851582	3520.928928171395	3288.0146262971625	3438.2900250590396	3265.416496907652	3365.087780073228	3156.8067189601907	3149.515243593737	3183.0600710409444	3395.1830149272073	3294.922370483554	3341.225639293333	3316.9356068416614	3463.3986469685756	3288.3282874458796	3247.8359421618907	3113.911431104766	3312.2774247446823	3356.596245310154
3504.8544301281213	3331.9885725986287	3354.382027033543	3551.558891102747	3293.1121460479544	3215.9955540140395	3216.3450950107317	3336.3428901872835	3390.4555911831367	3203.447885855456	3438.9545698725788	3332.014457851582	3520.928928171395	3288.0146262971625	3421.124149726786	3265.416496907652	3339.834300799938	3138.8295037054363	3149.515243593737	3183.0600710409444	3383.273933329898	3293.4428336051715	3322.402946166697	3312.5201652460955	3463.3986469685756	3288.3282874458796	3247.8359421618907	3113.911431104766	3312.2774247446823	3328.5054858614467
3504.8544301281213	3324.2940586734253	3348.164420099961	3551.558891102747	3293.1121460479544	3215.9955540140395	3216.3450950107317	3336.3428901872835	3386.8349674667584	3203.447885855456	3438.9545698725788	3332.014457851582	3466.35855154586	3285.8960431103537	3421.124149726786	3262.2417792150527	3339.834300799938	3138.8295037054363	3149.515243593737	3175.114482830914	3383.273933329898	3280.9097964109205	3322.402946166697	3312.5201652460955	3463.3986469685756	3282.2517391433194	3247.8359421618907	3107.896284859017	3312.2774247446823	3328.5054858614467
3504.8544301281213	3324.2940586734253	3348.164420099961	3540.3426671746715	3293.1121460479544	3215.9955540140395	3216.3450950107317	3336.3428901872835	3380.1928936135682	3189.3802904014497	3438.9545698725788	3332.014457851582	3444.993151931038	3228.9291692408638	3421.124149726786	3262.2417792150527	3339.834300799938	3138.8295037054363	3139.8718715013706	3175.114482830914	3337.0059386532357	3258.3275854587555	3322.402946166697	3305.658441535837	3463.3986469685756	3282.2517391433194	3247.8359421618907	3100.330764081832	3312.2774247446823	3328.5054858614467
3504.8544301281213	3324.2940586734253	3348.164420099961	3289.540009013251	3267.9181206974677	3206.0513668250323	3216.3450950107317	3294.797533468697	3380.1928936135682	3189.3802904014497	3438.9545698725788	3303.423997285569	3444.993151931038	3211.039059372301	3389.7167779841557	3262.2417792150527	3339.834300799938	3134.06813259056	3139.8718715013706	3175.114482830914	3337.0059386532357	3258.3275854587555	3322.402946166697	3305.658441535837	3463.3986469685756	3275.187500718533	3234.8893093605716	3100.330764081832	3312.2774247446823	3328.5054858614467
3504.8544301281213	3324.2940586734253	3348.164420099961	3289.540009013251	3251.2590112968965	3206.0513668250323	3191.035544344883	3294.797533468697	3380.1928936135682	3189.3802904014497	3438.9545698725788	3246.8960808404427	3444.993151931038	3211.039059372301	3388.5406955932754	3262.2417792150527	3337.064466110178	3120.965991806658	3139.8718715013706	3175.114482830914	3322.4074026635335	3256.722219713483	3322.402946166697	3305.658441535837	3456.900664551481	3275.187500718533	3232.620995020773	3100.330764081832	3307.053965414437	3310.662896951799
3495.677566043746	3318.597737881555	3332.8542225816936	3289.540009013251	3237.774629120431	3206.0513668250323	3191.035544344883	3294.797533468697	3380.1928936135682	3182.114805098245	3438.9545698725788	3246.8960808404427	3444.993151931038	3211.039059372301	3388.5406955932754	3250.5176190502043	3329.5161920632763	3120.965991806658	3139.8718715013706	3172.4267900491386	3307.9212612264064	3256.722219713483	3322.402946166697	3305.658441535837	3456.900664551481	3275.187500718533	3232.620995020773	3097.846991637446	3307.053965414437	3303.3167848772014
3463.3657199713343	3222.9012213225933	3327.7405040405856	3289.540009013251	3237.774629120431	3206.0513668250323	3191.035544344883	3259.0895949988976	3309.7987718407026	3176.476406763584	3438.9545698725788	3246.8960808404427	3444.91918490653	3211.039059372301	3388.5406955932754	3250.5176190502043	3329.5161920632763	3096.4334597926672	3139.3687863024725	3138.5531840407575	3307.9212612264064	3256.722219713483	3322.402946166697	3274.2627454398644	3449.158494985475	3275.187500718533	3232.620995020773	3096.0739495507414	3307.053965414437	3303.3167848772014
3463.3657199713343	3222.9012213225933	3327.7405040405856	3289.540009013251	3237.774629120431	3193.70907083354	3191.035544344883	3258.760945226631	3309.7987718407026	3176.476406763584	3438.9545698725788	3246.8960808404427	3444.91918490653	3207.0079095605374	3388.5406955932754	3250.5176190502043	3329.5161920632763	3096.4334597926672	3134.804790528772	3138.5531840407575	3291.2197874374474	3256.722219713483	3322.402946166697	3274.2627454398644	3449.158494985475	3275.187500718533	3232.620995020773	3096.0739495507414	3255.5838161791394	3303.3167848772014
3462.2036521035393	3222.9012213225933	3327.7405040405856	3289.540009013251	3220.501293632073	3193.70907083354	3191.035544344883	3258.760945226631	3309.7987718407026	3176.476406763584	3434.917259215662	3246.8960808404427	3444.91918490653	3165.7145123003925	3388.5406955932754	3246.14786055458	3329.5161920632763	3096.4334597926672	3134.804790528772	3136.675078758788	3291.2197874374474	3256.722219713483	3319.513805016641	3274.2627454398644	3449.158494985475	3270.277859972017	3222.401287574351	3096.0739495507414	3255.5838161791394	3270.0074265033254
3462.2036521035393	3222.9012213225933	3318.1847374104364	3289.540009013251	3220.501293632073	3185.184214692321	3191.035544344883	3257.9102417773524	3309.7987718407026	3176.476406763584	3434.917259215662	3246.8960808404427	3444.91918490653	3165.7145123003925	3364.2840135736437	3246.14786055458	3325.367910713794	3096.4334597926672	3134.804790528772	3136.675078758788	3291.2197874374474	3256.722219713483	3319.513805016641	3274.2627454398644	3427.495094950881	3253.004088666102	3222.401287574351	3088.8299786532025	3255.5838161791394	3261.304097236547
3459.9569634352365	3212.980711152628	3318.1847374104364	3285.5583577273965	3220.501293632073	3183.9940667984756	3191.035544344883	3199.5126089481064	3296.9869265263014	3176.476406763584	3420.9821181405578	3246.8960808404427	3444.91918490653	3165.7145123003925	3363.965115358714	3225.728175904745	3325.367910713794	3096.4334597926672	3134.804790528772	3136.675078758788	3291.2197874374474	3191.9671225466345	3302.090151194925	3274.2627454398644	3427.495094950881	3146.4462826675417	3171.2099873151788	3088.8299786532025	3255.5838161791394	3261.304097236547
3405.1627325985187	3212.980711152628	3318.1847374104364	3285.5583577273965	3220.501293632073	3183.9940667984756	3191.035544344883	3199.5126089481064	3296.9869265263014	3170.726021948627	3418.421296763011	3246.8960808404427	3444.91918490653	3165.7145123003925	3363.965115358714	3225.728175904745	3325.367910713794	3096.4334597926672	3129.768686190656	3136.675078758788	3291.2197874374474	3191.9671225466345	3301.941397075053	3274.2627454398644	3422.5203453520458	3146.4462826675417	3168.5047603857774	3088.8299786532025	3255.5838161791394	3261.304097236547
3405.1627325985187	3212.980711152628	3314.721585661209	3285.5583577273965	3217.428087337402	3183.342152536813	3190.384776043169	3185.4689906103904	3289.471667444055	3170.726021948627	3418.421296763011	3246.8960808404427	3444.91918490653	3165.7145123003925	3363.965115358714	3225.728175904745	3298.489237771698	3095.80671083971	3129.768686190656	3136.675078758788	3291.2197874374474	3191.9671225466345	3297.0811318041865	3251.1587858653083	3412.293934419744	3146.4462826675417	3168.5047603857774	3088.8299786532025	3255.5838161791394	3250.224789675838
3405.1627325985187	3212.980711152628	3314.721585661209	3285.5583577273965	3217.428087337402	3175.443120654274	3190.384776043169	3185.4689906103904	3289.471667444055	3170.726021948627	3418.421296763011	3238.9625279589536	3444.91918490653	3165.7145123003925	3363.965115358714	3220.9492292224995	3298.489237771698	3078.0959661211355	3129.768686190656	3136.675078758788	3291.2197874374474	3191.9671225466345	3294.948842020793	3188.616250307873	3412.293934419744	3146.4462826675417	3147.9957471618923	3088.8299786532025	3218.700410904931	3238.308358974722
3405.1627325985187	3202.7428560466087	3314.721585661209	3285.5583577273965	3153.534137581799	3175.443120654274	3190.384776043169	3185.4689906103904	3289.471667444055	3170.726021948627	3418.421296763011	3232.811712183739	3444.91918490653	3163.4355650551615	3363.965115358714	3220.9492292224995	3284.0956651096026	3078.0959661211355	3129.768686190656	3136.675078758788	3291.2197874374474	3118.740524046771	3290.878739882122	3188.616250307873	3273.310688399072	3146.4462826675417	3140.726388160474	3088.8299786532025	3216.3069814963237	3222.6073637514755
3405.1627325985187	3202.7428560466087	3314.721585661209	3281.408378556544	3149.768976336934	3166.1808977783876	3190.384776043169	3185.4689906103904	3289.471667444055	3162.63715795842	3418.421296763011	3232.811712183739	3444.91918490653	3163.4355650551615	3363.965115358714	3220.9492292224995	3284.0956651096026	3078.0959661211355	3129.768686190656	3136.675078758788	3264.6746029971096	3109.793535343619	3290.878739882122	3188.616250307873	3273.310688399072	3146.4462826675417	3140.726388160474	3088.8299786532025	3216.3069814963237	3222.6073637514755
3405.1627325985187	3202.7428560466087	3314.721585661209	3281.408378556544	3149.768976336934	3166.1808977783876	3184.59712964115	3185.4689906103904	3282.4487856386904	3162.63715795842	3418.421296763011	3232.811712183739	3444.91918490653	3163.4355650551615	3363.965115358714	3220.9492292224995	3284.0956651096026	3075.9340278769528	3129.768686190656	3136.675078758788	3264.6746029971096	3099.7700225012723	3290.878739882122	3188.616250307873	3273.310688399072	3146.4462826675417	3140.713079030547	3080.298238623901	3185.52384174197	3222.6073637514755
3326.60574305106	3202.7428560466087	3314.721585661209	3271.2413546737616	3149.4868817016522	3166.1808977783876	3184.59712964115	3185.4689906103904	3274.2491514040007	3161.9750796678627	3417.5913739783737	3218.9939441967763	3444.91918490653	3163.4355650551615	3363.965115358714	3220.9492292224995	3284.0956651096026	3075.9340278769528	3129.768686190656	3136.675078758788	3259.8092552762873	3099.7700225012723	3290.878739882122	3188.616250307873	3273.310688399072	3146.4462826675417	3140.713079030547	3080.298238623901	3185.52384174197	3218.849457966761
3307.9460682674107	3197.5657948660964	3294.5997701853803	3209.8181752513738	3149.4868817016522	3166.1808977783876	3156.7554446835215	3185.4689906103904	3274.2491514040007	3161.9750796678627	3417.5913739783737	3218.9939441967763	3444.91918490653	3163.4355650551615	3355.4918740878647	3220.9492292224995	3284.0956651096026	3060.802474993421	3129.768686190656	3136.675078758788	3259.8092552762873	3099.7700225012723	3287.030795559917	3188.616250307873	3273.310688399072	3144.140736090876	3140.713079030547	3080.298238623901	3185.52384174197	3216.3534462659195
3307.9460682674107	3194.2845190488615	3294.5997701853803	3209.8181752513738	3149.4868817016522	3160.6595017226605	3156.7554446835215	3183.840323490852	3274.2491514040007	3156.4289034599865	3408.6095777155238	3218.9939441967763	3363.7446349091233	3163.4355650551615	3333.309343303943	3208.4511085670483	3284.0956651096026	3060.802474993421	3123.2195533127833	3136.675078758788	3259.8092552762873	3099.7700225012723	3256.193957335146	3188.616250307873	3273.310688399072	3137.794962209624	3140.713079030547	3080.298238623901	3185.52384174197	3211.776357297527
3307.9460682674107	3194.2845190488615	3294.5997701853803	3209.8181752513738	3149.4868817016522	3160.6595017226605	3156.7554446835215	3149.5665243699227	3274.2491514040007	3151.739558583741	3408.6095777155238	3183.3451836092545	3363.7446349091233	3163.4355650551615	3220.1064339595896	3199.434634508469	3284.0956651096026	3049.719590936699	3123.2195533127833	3136.675078758788	3259.8092552762873	3099.7700225012723	3237.1448396779515	3188.616250307873	3273.310688399072	3137.794962209624	3140.713079030547	3080.298238623901	3185.52384174197	3211.776357297527
3307.9460682674107	3194.2845190488615	3294.5997701853803	3209.8181752513738	3149.4868817016522	3160.6595017226605	3156.7554446835215	3139.510417594002	3274.2491514040007	3151.739558583741	3408.6095777155238	3183.3451836092545	3358.444536003526	3163.4355650551615	3220.1064339595896	3191.8257648133476	3284.0956651096026	3049.3183818080443	3123.2195533127833	3136.675078758788	3259.8092552762873	3099.7700225012723	3204.3237540462496	3188.616250307873	3273.310688399072	3137.794962209624	3140.713079030547	3080.298238623901	3185.52384174197	3211.776357297527
3307.9460682674107	3194.2845190488615	3294.5997701853803	3209.8181752513738	3149.4868817016522	3160.6595017226605	3156.7554446835215	3139.510417594002	3274.2491514040007	3141.9659404582453	3401.0088256517333	3183.3451836092545	3306.460518337871	3163.4355650551615	3167.4309015723056	3191.8257648133476	3284.0956651096026	3049.3183818080443	3123.2195533127833	3136.675078758788	3254.290490903138	3099.7700225012723	3204.3237540462496	3184.41512227845	3273.310688399072	3137.794962209624	3130.307573875312	3080.298238623901	3185.52384174197	3211.776357297527
3307.9460682674107	3194.2845190488615	3294.5997701853803	3209.8181752513738	3149.4868817016522	3128.2424036191424	3156.7554446835215	3094.5347198509976	3252.281422740949	3141.9659404582453	3401.0088256517333	3183.3451836092545	3306.460518337871	3163.4355650551615	3167.4309015723056	3191.8257648133476	3284.0956651096026	3049.3183818080443	3123.2195533127833	3136.675078758788	3254.290490903138	3099.7700225012723	3202.7382914676605	3184.41512227845	3260.1103396418175	3137.794962209624	3130.307573875312	3067.031509447313	3185.52384174197	3199.4881327017965
3307.9460682674107	3176.88398974877	3294.5997701853803	3209.8181752513738	3149.4868817016522	3128.2424036191424	3155.7820089774996	3064.277593068976	3252.281422740949	3141.9659404582453	3401.0088256517333	3183.3451836092545	3306.460518337871	3163.4355650551615	3167.4309015723056	3191.8257648133476	3255.5404527830174	3049.3183818080443	3123.2195533127833	3136.675078758788	3254.290490903138	3099.7700225012723	3202.7382914676605	3173.8068726291	3260.1103396418175	3137.794962209624	3126.1546788425203	3067.031509447313	3185.52384174197	3199.4881327017965
3307.9460682674107	3176.88398974877	3274.2703729687973	3198.98157481148	3149.4868817016522	3121.0358043543883	3142.574901235336	3064.277593068976	3252.281422740949	3141.9659404582453	3401.0088256517333	3183.3451836092545	3306.460518337871	3163.4355650551615	3163.3440446571612	3189.612969638939	3255.5404527830174	3049.3183818080443	3123.2195533127833	3136.675078758788	3254.290490903138	3099.7700225012723	3202.7382914676605	3173.8068726291	3260.1103396418175	3137.794962209624	3126.1546788425203	3067.031509447313	3185.52384174197	3199.4881327017965
3303.135018503055	3176.88398974877	3274.2703729687973	3198.98157481148	3115.7399851213227	3121.0358043543883	3142.574901235336	3062.3609719366327	3252.281422740949	3112.5153127905546	3401.0088256517333	3183.3451836092545	3306.460518337871	3163.4355650551615	3163.3440446571612	3185.8036275970853	3255.5404527830174	3049.3183818080443	3123.2195533127833	3136.675078758788	3254.290490903138	3099.7700225012723	3202.7382914676605	3173.8068726291	3260.1103396418175	3137.794962209624	3126.1546788425203	3067.031509447313	3153.96929328084	3198.415018652582
3301.006778941259	3171.801398341886	3273.407773021772	3198.98157481148	3115.7399851213227	3121.0358043543883	3142.574901235336	3062.3609719366327	3252.281422740949	3112.5153127905546	3300.497695939615	3178.197861360468	3281.424172754187	3159.0984326850894	3163.3440446571612	3146.8865728355586	3253.690678368376	3049.3183818080443	3123.2195533127833	3124.598930011111	3254.290490903138	3099.7700225012723	3202.7382914676605	3173.8068726291	3260.1103396418175	3135.8254870911032	3126.1546788425203	3067.031509447313	3147.950526399196	3198.415018652582
3301.006778941259	3171.801398341886	3269.7082758404913	3198.98157481148	3111.86943890504	3121.0358043543883	3142.574901235336	3062.3609719366327	3252.281422740949	3112.5153127905546	3287.7929921991936	3178.197861360468	3267.668475573929	3159.0984326850894	3163.3440446571612	3137.9288783168786	3253.690678368376	3049.3183818080443	3123.2195533127833	3124.598930011111	3251.31469348842	3073.9567501761576	3202.7382914676605	3166.0143227343847	3260.1103396418175	3117.3249110849993	3126.1546788425203	3067.031509447313	3136.3250136941488	3194.925854025616
3301.006778941259	3171.801398341886	3269.7082758404913	3198.98157481148	3111.86943890504	3121.0358043543883	3142.574901235336	3060.6097746781797	3250.7017494376987	3112.5153127905546	3276.7493142389985	3178.197861360468	3267.668475573929	3159.0984326850894	3163.3440446571612	3137.9288783168786	3253.690678368376	3049.3183818080443	3105.77986182782	3124.598930011111	3219.2452074674047	3073.9567501761576	3168.8376362426093	3166.0143227343847	3260.1103396418175	3039.299921071843	3126.1546788425203	3062.310280106537	3136.3250136941488	3194.925854025616
3227.303916788082	3171.801398341886	3269.7082758404913	3198.98157481148	3105.5619121523837	3121.0358043543883	3142.574901235336	3060.6097746781797	3250.7017494376987	3112.5153127905546	3254.357539155624	3178.197861360468	3267.668475573929	3159.0984326850894	3163.3440446571612	3137.9288783168786	3253.690678368376	3049.3183818080443	3105.77986182782	3124.598930011111	3219.2452074674047	3071.1431435189065	3168.8376362426093	3166.0143227343847	3260.1103396418175	3039.299921071843	3126.1546788425203	3062.310280106537	3123.1495577198984	3194.925854025616
3227.303916788082	3171.801398341886	3258.051723106465	3198.98157481148	3105.5619121523837	3121.0358043543883	3142.574901235336	3060.6097746781797	3250.7017494376987	3109.351642039212	3254.357539155624	3178.197861360468	3266.714042163447	3159.0984326850894	3156.6061410685247	3137.9288783168786	3253.690678368376	3049.3183818080443	3105.77986182782	3124.598930011111	3202.1948340456106	3071.1431435189065	3168.8376362426093	3166.0143227343847	3260.1103396418175	3039.299921071843	3126.1546788425203	3062.310280106537	3123.1495577198984	3194.925854025616
3227.303916788082	3171.801398341886	3230.805801586068	3192.269108196877	3105.5619121523837	3104.4377487609663	3142.574901235336	3060.6097746781797	3197.7387808135063	3109.351642039212	3254.357539155624	3178.197861360468	3266.714042163447	3159.0984326850894	3156.6061410685247	3137.9288783168786	3224.6056538355374	3049.3183818080443	3099.7848691529107	3124.598930011111	3191.7875033472055	3071.1431435189065	3168.317999012453	3166.0143227343847	3260.1103396418175	3039.299921071843	3123.3147142471043	3050.3272732461996	3123.1495577198984	3145.8985345621422
3227.303916788082	3171.801398341886	3230.805801586068	3166.084572036507	3103.7324887807654	3104.4377487609663	3142.574901235336	3058.897193115501	3197.7387808135063	3109.351642039212	3232.9402587125205	3178.197861360468	3266.714042163447	3159.0984326850894	3156.6061410685247	3137.9288783168786	3224.6056538355374	3049.3183818080443	3099.7848691529107	3124.598930011111	3191.7875033472055	3071.1431435189065	3168.317999012453	3165.3241637771753	3260.1103396418175	3035.6765306181587	3123.3147142471043	3050.3272732461996	3123.0258735898947	3143.2587679101216
3227.303916788082	3171.801398341886	3230.805801586068	3166.084572036507	3103.7324887807654	3104.4377487609663	3142.574901235336	3058.897193115501	3197.7387808135063	3101.4979505415986	3232.9402587125205	3178.197861360468	3266.714042163447	3159.0984326850894	3156.6061410685247	3137.9288783168786	3224.6056538355374	3049.3183818080443	3099.7848691529107	3124.598930011111	3191.7875033472055	3071.1431435189065	3168.317999012453	3165.3241637771753	3260.1103396418175	3033.1174257334897	3123.3147142471043	3050.3272732461996	3123.0258735898947	3143.2587679101216
3227.303916788082	3171.801398341886	3230.805801586068	3166.084572036507	3103.7324887807654	3104.4377487609663	3130.1400931538274	3058.897193115501	3197.7387808135063	3101.4979505415986	3229.9536000972075	3178.197861360468	3264.7490660971225	3153.5804218445037	3156.6061410685247	3137.9288783168786	3224.6056538355374	3044.256448909862	3099.7848691529107	3122.345173444082	3191.7875033472055	3071.1431435189065	3168.317999012453	3165.3241637771753	3256.675713975596	3032.5634245313454	3123.3147142471043	3050.3272732461996	3123.0258735898947	3112.5161657484846
3227.303916788082	3171.801398341886	3230.805801586068	3166.084572036507	3101.624434288018	3104.4377487609663	3130.1400931538274	3058.897193115501	3149.066009349062	3101.4979505415986	3229.9536000972075	3178.197861360468	3261.6622498218107	3153.5804218445037	3145.4200804094803	3137.9288783168786	3224.6056538355374	3013.5826986669763	3099.7848691529107	3122.345173444082	3189.0347109074555	3071.1431435189065	3164.1542940401096	3165.3241637771753	3256.675713975596	3032.5634245313454	3095.12855394179	3050.3272732461996	3123.0258735898947	3112.5161657484846
3227.303916788082	3170.325012120732	3230.805801586068	3166.084572036507	3101.624434288018	3104.4377487609663	3113.1464755240363	3058.897193115501	3139.100216572134	3101.4979505415986	3229.9536000972075	3170.79165820378	3251.288761600076	3153.5804218445037	3145.4200804094803	3133.2534532064074	3224.6056538355374	3013.5826986669763	3099.7848691529107	3122.345173444082	3124.8421806364436	3064.8729037375747	3159.678190092246	3165.3241637771753	3256.675713975596	3032.5634245313454	3095.12855394179	3050.3272732461996	3123.0258735898947	3112.5161657484846
3227.303916788082	3170.325012120732	3230.805801586068	3166.084572036507	3101.624434288018	3104.4377487609663	3113.1464755240363	3058.897193115501	3137.10148066796	3101.4979505415986	3229.9536000972075	3158.89950029786	3251.288761600076	3097.3126033286867	3145.4200804094803	3128.31678432899	3224.6056538355374	3013.5826986669763	3095.9898896693926	3117.7521196459393	3124.8421806364436	3064.8729037375747	3159.678190092246	3165.3241637771753	3256.675713975596	3032.5634245313454	3095.12855394179	3050.3272732461996	3123.0258735898947	3112.5161657484846
3220.1850863218383	3167.345618342729	3220.3555412356463	3166.084572036507	3101.624434288018	3104.4377487609663	3103.088516795109	3058.897193115501	3137.10148066796	3101.4979505415986	3229.9536000972075	3157.9034607954254	3251.288761600076	3083.7919741019095	3145.4200804094803	3128.31678432899	3224.6056538355374	3013.5826986669763	3095.9898896693926	3117.7521196459393	3122.537044371155	3061.7685303997623	3129.7341167233917	3165.3241637771753	3256.675713975596	3024.7852482428025	3095.12855394179	3050.3272732461996	3123.0258735898947	3110.0760282611664
3219.817846569331	3167.345618342729	3220.3555412356463	3144.68914451186	3096.4608097441424	3104.4377487609663	3103.088516795109	3051.407682728751	3137.10148066796	3101.4979505415986	3227.449702085086	3157.9034607954254	3251.288761600076	3083.7919741019095	3145.4200804094803	3128.31678432899	3224.6056538355374	3013.5826986669763	3095.9898896693926	3117.7521196459393	3121.032146566061	3061.7685303997623	3120.2128979801123	3138.5149876548767	3256.675713975596	3020.0983531045313	3095.12855394179	3050.3272732461996	3123.0258735898947	3110.0760282611664
3217.313094646977	3113.55751169009	3220.3555412356463	3144.68914451186	3096.4608097441424	3104.4377487609663	3095.4528590216714	3051.407682728751	3137.10148066796	3101.4979505415986	3227.449702085086	3151.1856975352566	3224.1616616416736	3083.7919741019095	3145.4200804094803	3128.31678432899	3224.6056538355374	3013.5826986669763	3095.9898896693926	3117.7521196459393	3121.032146566061	3035.9947698169935	3120.2128979801123	3136.7240214423805	3256.675713975596	3020.0983531045313	3095.12855394179	3050.3272732461996	3123.0258735898947	3083.878808548991
3217.248310266577	3113.55751169009	3220.3555412356463	3144.68914451186	3096.4608097441424	3104.4377487609663	3094.2719373188775	3051.407682728751	3137.10148066796	3080.071616969308	3227.449702085086	3144.2463645850885	3224.1616616416736	3083.7919741019095	3140.040833555097	3118.8993365754513	3224.6056538355374	3013.5826986669763	3095.9898896693926	3114.813582369192	3118.6003884085076	3035.9947698169935	3117.949437001031	3136.7240214423805	3256.675713975596	3020.0983531045313	3090.692212412247	3044.9166853142397	3114.5134253504198	3083.878808548991
3217.248310266577	3109.992009203957	3181.8399740112086	3144.0628501941856	3092.1509276349047	3103.0418314083463	3094.2719373188775	3051.407682728751	3134.8794002120053	3080.071616969308	3227.052811495318	3119.692006378147	3218.9190566649354	3083.7919741019095	3136.4737769016683	3118.8993365754513	3224.6056538355374	3012.4654780359624	3095.9898896693926	3114.769924033909	3118.6003884085076	3035.9947698169935	3117.949437001031	3089.9148571236296	3256.675713975596	3020.0983531045313	3090.692212412247	3044.9166853142397	3114.5134253504198	3079.1511556374253
3204.395595424956	3109.992009203957	3181.0912732028855	3142.719897699344	3065.1913882127233	3103.0418314083463	3094.2719373188775	3051.407682728751	3134.305540346865	3080.071616969308	3224.24488088816	3119.692006378147	3218.9190566649354	3073.2150215547413	3130.578520389649	3118.8993365754513	3221.938593580821	3012.4654780359624	3095.6531833578783	3111.3585547921093	3118.6003884085076	3030.3406350212417	3117.949437001031	3089.9148571236296	3249.6895292519484	3019.412539754438	3090.692212412247	3040.298519707516	3114.5134253504198	3079.1511556374253
3200.1532627945635	3109.992009203957	3166.0966513677276	3142.719897699344	3065.1913882127233	3076.6928934240927	3094.2719373188775	3051.407682728751	3134.305540346865	3070.990818586757	3224.24488088816	3112.115522098411	3218.9190566649354	3073.2150215547413	3130.578520389649	3112.1131422285935	3210.068865355031	3012.4654780359624	3095.6531833578783	3111.3585547921093	3118.6003884085076	3030.3406350212417	3117.949437001031	3089.9148571236296	3249.2141774558136	3014.88163362647	3090.692212412247	3040.298519707516	3114.5134253504198	3064.0950633544317
3200.1532627945635	3109.992009203957	3166.0966513677276	3142.719897699344	3065.1913882127233	3076.6928934240927	3094.2719373188775	3051.407682728751	3134.305540346865	3070.990818586757	3224.24488088816	3112.115522098411	3136.0730691124104	3073.2150215547413	3130.578520389649	3112.1131422285935	3199.7163146269363	3012.4654780359624	3095.6531833578783	3111.3585547921093	3111.886612338491	3030.3406350212417	3115.583423045612	3089.9148571236296	3247.6658199478716	3013.8776373999617	3090.692212412247	3040.298519707516	3114.5134253504198	3064.0950633544317
3198.1076987521537	3109.992009203957	3166.0966513677276	3142.719897699344	3065.1913882127233	3070.8295734539624	3094.2719373188775	3051.407682728751	3134.305540346865	3053.715932597799	3186.683387012202	3112.115522098411	3136.0730691124104	3073.2150215547413	3130.578520389649	3112.1131422285935	3179.0256513994977	3012.4654780359624	3094.497385087532	3111.3585547921093	3108.312145952155	3027.44296490441	3115.583423045612	3080.1411750255565	3247.6658199478716	3013.8776373999617	3090.692212412247	3040.298519707516	3098.217497242835	3064.0950633544317
3194.683347817032	3109.992009203957	3166.0966513677276	3142.0087390005806	3065.1913882127233	3070.8295734539624	3094.2719373188775	3051.407682728751	3132.6895343504357	3053.715932597799	3186.683387012202	3112.115522098411	3136.0730691124104	3073.2150215547413	3126.285392702349	3112.1131422285935	3179.0256513994977	3012.4654780359624	3094.497385087532	3111.3585547921093	3104.20229814168	3026.3834285681305	3115.583423045612	3080.1411750255565	3239.929015746182	3013.8776373999617	3090.692212412247	3040.298519707516	3098.217497242835	3050.609313501054
3194.683347817032	3109.992009203957	3162.248985063143	3123.4968926582455	3065.1913882127233	3070.8295734539624	3094.2719373188775	3051.407682728751	3130.741965440935	3053.715932597799	3167.1283320277826	3112.115522098411	3136.0730691124104	3073.2150215547413	3126.285392702349	3112.1131422285935	3179.0256513994977	3011.1439654165724	3094.497385087532	3111.3585547921093	3104.20229814168	3026.3834285681305	3115.583423045612	3080.1411750255565	3226.6444161660474	3010.1313645835726	3090.692212412247	3040.298519707516	3095.5941810765703	3050.609313501054
3194.683347817032	3109.826045477208	3146.6144427841327	3123.4968926582455	3065.1913882127233	3070.8295734539624	3094.2719373188775	3051.407682728751	3130.741965440935	3053.715932597799	3167.1283320277826	3112.115522098411	3136.0730691124104	3073.2150215547413	3126.285392702349	3107.0529331226544	3179.0256513994977	3011.1439654165724	3094.497385087532	3111.3585547921093	3098.567758287407	3026.3834285681305	3115.583423045612	3080.1411750255565	3226.6444161660474	3008.4259292652805	3090.692212412247	3040.298519707516	3095.5941810765703	3050.609313501054
3192.8787936103995	3109.826045477208	3146.6144427841327	3123.4968926582455	3065.1913882127233	3070.8295734539624	3094.2719373188775	3031.1530846561104	3111.994165639917	3053.715932597799	3167.1283320277826	3112.115522098411	3136.0730691124104	3067.2525881984293	3126.285392702349	3107.0529331226544	3179.0256513994977	3011.1439654165724	3088.1395983373623	3102.3275887786485	3088.9704180727667	3026.3834285681305	3115.583423045612	3077.0043224948827	3226.6444161660474	3008.4259292652805	3090.692212412247	3040.298519707516	3090.5639071392006	3050.609313501054
3190.9957552707006	3105.589452225339	3125.898743855282	3123.4968926582455	3065.1913882127233	3070.8295734539624	3094.2719373188775	3026.496486506309	3108.7029122339663	3053.715932597799	3163.706656658921	3110.087370467311	3136.0730691124104	3066.7123301647703	3126.285392702349	3107.0529331226544	3176.7205655482744	3011.1439654165724	3083.081651671112	3100.961470347861	3088.9704180727667	3026.3834285681305	3115.583423045612	3077.0043224948827	3226.6444161660474	3008.4259292652805	3090.692212412247	3039.321101671143	3089.9926050064664	3050.609313501054
3190.9957552707006	3105.589452225339	3125.898743855282	3119.7848872177096	3063.487517155915	3070.8295734539624	3094.2719373188775	3026.496486506309	3108.7029122339663	3049.2011336741857	3163.706656658921	3110.087370467311	3136.0730691124104	3066.355379757455	3126.285392702349	3107.0529331226544	3176.7205655482744	3008.877330749424	3083.081651671112	3100.961470347861	3088.9704180727667	3026.3834285681305	3115.583423045612	3077.0043224948827	3226.6444161660474	3008.4259292652805	3090.692212412247	3039.321101671143	3089.9926050064664	3049.9874123140826
3176.087705166222	3104.682062478736	3125.898743855282	3071.8628609600687	3063.487517155915	3070.8295734539624	3094.2719373188775	3026.496486506309	3108.7029122339663	3049.2011336741857	3163.706656658921	3107.717294018936	3136.0730691124104	3066.355379757455	3126.285392702349	3107.0529331226544	3174.8272229763948	3008.877330749424	3083.081651671112	3100.961470347861	3087.430376533475	3026.3834285681305	3115.583423045612	3077.0043224948827	3226.6444161660474	3008.4259292652805	3090.692212412247	3039.321101671143	3051.408356858686	3049.9874123140826
3171.099886400186	3103.8467997633797	3118.1539160153943	3071.8628609600687	3063.487517155915	3066.758688222665	3094.062486472782	3021.88248813253	3108.7029122339663	3049.2011336741857	3161.704763164739	3107.717294018936	3136.0730691124104	3063.9040084186395	3126.285392702349	3107.0529331226544	3174.8272229763948	3008.877330749424	3083.081651671112	3095.603525180086	3087.430376533475	3026.3834285681305	3115.583423045612	3077.0043224948827	3226.6444161660474	3008.4259292652805	3069.448586042095	3039.321101671143	3051.408356858686	3046.3045849169725
3171.099886400186	3103.8467997633797	3118.1539160153943	3071.8628609600687	3063.487517155915	3031.3250273966896	3094.062486472782	3021.88248813253	3108.7029122339663	3049.2011336741857	3161.704763164739	3107.717294018936	3120.3756802409316	3063.9040084186395	3126.285392702349	3107.0529331226544	3174.8272229763948	3002.873643884968	3083.081651671112	3095.603525180086	3087.430376533475	3026.3361333105577	3115.583423045612	3074.73330961018	3226.6444161660474	3008.4259292652805	3055.602526650737	3038.426855016098	3021.4723463618025	3044.7444973737383
3171.099886400186	3099.641436403937	3118.1539160153943	3071.8628609600687	3063.487517155915	3031.3250273966896	3094.062486472782	3021.88248813253	3108.7029122339663	3049.2011336741857	3161.704763164739	3107.717294018936	3120.3756802409316	3063.9040084186395	3126.285392702349	3107.0529331226544	3172.7881515459208	3002.873643884968	3083.081651671112	3087.6272347391823	3079.572678970061	3026.3361333105577	3115.583423045612	3074.318358564683	3225.552861456993	3005.301577930184	3051.472998259361	3032.841751053573	3021.4723463618025	3044.7444973737383
3171.099886400186	3099.641436403937	3118.1539160153943	3071.8628609600687	3050.9676972788825	3031.3250273966896	3094.062486472782	3021.88248813253	3108.7029122339663	3049.2011336741857	3161.704763164739	3107.717294018936	3120.3756802409316	3063.9040084186395	3082.1731369160952	3107.0529331226544	3148.805405113045	3002.873643884968	3083.081651671112	3087.5107624178036	3079.1122054599527	3026.3361333105577	3115.583423045612	3074.318358564683	3224.749794387337	3005.301577930184	3042.919454907359	3032.841751053573	3021.4723463618025	3044.7444973737383
3167.444160603025	3086.2279572326856	3118.1539160153943	3071.8628609600687	3050.9676972788825	3031.3250273966896	3081.813729260534	3021.88248813253	3091.378370925429	3049.2011336741857	3153.3097972092773	3107.1140644979737	3120.3756802409316	3063.9040084186395	3082.1731369160952	3095.6608807468097	3145.095268820885	3002.873643884968	3078.026571935285	3087.5107624178036	3079.1122054599527	3026.3361333105577	3115.583423045612	3074.318358564683	3224.749794387337	3004.479441733476	3042.919454907359	3032.841751053573	3021.4723463618025	3044.7444973737383
3167.444160603025	3086.2279572326856	3108.8997182240114	3071.8628609600687	3050.9676972788825	3031.3250273966896	3081.813729260534	3021.88248813253	3062.544426790487	3049.2011336741857	3153.3097972092773	3107.1140644979737	3120.3756802409316	3061.945044625437	3082.1731369160952	3078.654195665028	3144.283124826207	3002.873643884968	3078.026571935285	3087.5107624178036	3058.8884008156	3026.3361333105577	3115.583423045612	3074.318358564683	3184.9077627970983	3003.2752781604554	3042.919454907359	3032.841751053573	3021.4723463618025	3038.767317142507
3148.6134947440073	3086.2279572326856	3108.8997182240114	3071.8628609600687	3049.414806318349	3031.3250273966896	3081.813729260534	3021.88248813253	3062.544426790487	3047.445307870882	3153.3097972092773	3107.1140644979737	3120.3756802409316	3061.945044625437	3082.1731369160952	3078.654195665028	3144.283124826207	2998.4769788210947	3075.633159173465	3087.5107624178036	3058.8884008156	3010.926077934442	3115.583423045612	3074.318358564683	3184.9077627970983	3003.2752781604554	3042.919454907359	3032.841751053573	3021.4723463618025	3038.767317142507
3148.6134947440073	3071.020822807882	3097.91846965914	3071.8628609600687	3049.414806318349	3031.3250273966896	3081.813729260534	3021.88248813253	3062.544426790487	3047.445307870882	3153.3097972092773	3107.1140644979737	3120.3756802409316	3061.945044625437	3082.1731369160952	3078.654195665028	3144.283124826207	2998.4769788210947	3075.633159173465	3087.5107624178036	3057.16459144509	3010.926077934442	3070.8766024108922	3074.318358564683	3184.9077627970983	3003.2752781604554	3036.3847461401156	3032.841751053573	3015.93090611192	3038.767317142507
3147.974834135249	3069.506076638169	3080.787245906406	3071.8628609600687	3049.414806318349	3031.3250273966896	3081.813729260534	3019.631435597773	3062.544426790487	3040.1702670013046	3153.3097972092773	3107.1140644979737	3120.3756802409316	3023.255048087185	3069.2393037565926	3078.654195665028	3144.283124826207	2998.4769788210947	3075.633159173465	3087.5107624178036	3056.1097734897426	3010.926077934442	3070.8766024108922	3074.318358564683	3184.9077627970983	3003.2752781604554	3036.3847461401156	3032.841751053573	3015.93090611192	3038.767317142507
3147.974834135249	3069.506076638169	3080.787245906406	3067.479327530607	3021.0659530752805	3031.3250273966896	3081.813729260534	3019.631435597773	3062.544426790487	3040.1702670013046	3122.698612304177	3107.1140644979737	3102.530257123526	3023.255048087185	3069.2393037565926	3063.731263119271	3144.283124826207	2985.2613076730677	3075.633159173465	3087.5107624178036	3055.897006589481	3010.926077934442	3070.8766024108922	3055.79079317293	3184.9077627970983	3003.2752781604554	3024.6772396791544	3030.72450069624	2976.771027491588	3038.767317142507
3143.852688195367	3068.0975800411356	3080.787245906406	3064.884629142967	3021.0659530752805	3031.3250273966896	3079.038608680992	3019.5552475672594	3062.544426790487	3020.2764161982045	3122.698612304177	3101.322438665303	3102.530257123526	3023.255048087185	3069.2393037565926	3063.731263119271	3132.67591333752	2984.6704846739435	3067.958155363164	3087.5107624178036	3055.897006589481	3010.926077934442	3067.370922820007	3055.79079317293	3167.924334946029	3003.2752781604554	3024.6772396791544	3030.72450069624	2976.771027491588	3038.767317142507
3143.852688195367	3064.6669613318936	3077.0540705596204	3064.884629142967	3020.942898446021	3001.4089276013865	3079.038608680992	3019.5552475672594	3062.544426790487	3020.2764161982045	3122.698612304177	3101.1348106037076	3090.787040142726	3023.255048087185	3069.091411776575	3063.731263119271	3130.842639873485	2984.6704846739435	3067.958155363164	3087.5107624178036	3051.248242435752	3008.4066434777924	3067.370922820007	3055.79079317293	3167.924334946029	3003.2752781604554	3024.6772396791544	3030.72450069624	2976.771027491588	3038.767317142507
3143.852688195367	3064.6669613318936	3066.0755870411185	3064.884629142967	3020.942898446021	3001.4089276013865	3079.038608680992	3017.4298818328134	3049.5313150771826	3020.2764161982045	3122.698612304177	3101.1348106037076	3090.787040142726	3023.255048087185	3069.091411776575	3063.731263119271	3130.842639873485	2977.0467705204683	3067.958155363164	3087.5107624178036	3051.248242435752	3008.4066434777924	3064.8933405818802	3055.79079317293	3167.539779457351	3003.2752781604554	3024.6772396791544	3030.72450069624	2976.771027491588	3032.9809635706497
3143.852688195367	3064.6669613318936	3066.0755870411185	3064.884629142967	3016.529828292303	2986.0668071351784	3079.038608680992	3017.4298818328134	3049.5313150771826	3015.7129647987945	3113.627752758544	3097.552121232686	3090.787040142726	3023.255048087185	3069.091411776575	3063.731263119271	3130.842639873485	2977.0467705204683	3061.2726929380015	3081.519213793409	3051.248242435752	3008.4066434777924	3064.8933405818802	3055.79079317293	3167.539779457351	2998.2929573762	3024.6772396791544	3027.1167714720173	2976.771027491588	3026.2303145970736
3143.852688195367	3064.6669613318936	3064.659849139071	3064.884629142967	3016.529828292303	2986.0668071351784	3079.038608680992	3017.4298818328134	3049.5313150771826	3015.7129647987945	3113.627752758544	3097.552121232686	3090.787040142726	3023.255048087185	3069.091411776575	3061.3858862284287	3130.842639873485	2977.0467705204683	3051.506345473818	3081.519213793409	3051.248242435752	3008.094126520015	3064.8933405818802	3055.79079317293	3163.67223985775	2998.2929573762	3023.318687918034	3027.1167714720173	2976.771027491588	3026.2303145970736
3143.852688195367	3064.6669613318936	3064.659849139071	3056.41688973925	3016.529828292303	2986.0668071351784	3079.038608680992	3017.4298818328134	3049.5313150771826	3015.7129647987945	3113.627752758544	3097.552121232686	3090.787040142726	3023.255048087185	3067.4962848644386	3061.3858862284287	3128.77848387114	2976.5137030739693	3051.407344025703	3081.519213793409	3051.248242435752	3008.094126520015	3064.8933405818802	3048.3322155156516	3156.932799544705	2998.2929573762	3020.5976465130157	3027.1167714720173	2976.771027491588	3026.2303145970736
3143.852688195367	3064.6669613318936	3064.659849139071	3056.41688973925	3016.529828292303	2979.89186436453	3079.038608680992	3017.4298818328134	3049.5313150771826	3015.7129647987945	3113.627752758544	3097.552121232686	3090.787040142726	3023.131913720532	3059.710505229933	3061.3858862284287	3128.77848387114	2972.78117239172	3045.8929118985516	3081.519213793409	3051.248242435752	3007.0209378702766	3064.3833476095538	3016.5228328266826	3156.932799544705	2998.2929573762	3020.5976465130157	3026.5602874249835	2976.771027491588	3026.2303145970736
3143.852688195367	3064.6669613318936	3064.659849139071	3056.41688973925	3016.529828292303	2979.89186436453	3079.038608680992	3017.4298818328134	3029.279252105945	3015.7129647987945	3112.4450573266167	3076.7637068717286	3090.787040142726	3023.131913720532	3059.710505229933	3056.3143463552015	3128.77848387114	2972.78117239172	3045.8929118985516	3081.519213793409	3051.248242435752	3006.044539130359	3064.3833476095538	3016.5228328266826	3156.932799544705	2998.2929573762	3020.5976465130157	3026.5602874249835	2976.771027491588	3026.2303145970736
3143.852688195367	3063.422905810636	3064.659849139071	3056.41688973925	3016.529828292303	2979.89186436453	3071.6656256511724	3017.4298818328134	3029.279252105945	3015.7129647987945	3108.862451401706	3076.7637068717286	3082.4708783743	3022.0158526834216	3059.710505229933	3056.3143463552015	3128.77848387114	2972.78117239172	3045.8929118985516	3081.519213793409	3051.248242435752	3006.044539130359	3064.3833476095538	3016.5228328266826	3156.932799544705	2998.2929573762	3020.5976465130157	3026.5602874249835	2976.771027491588	3026.2303145970736
3143.852688195367	3063.422905810636	3064.659849139071	3046.4151729469263	3014.3046557142966	2978.424432218363	3071.6656256511724	3017.4298818328134	3029.279252105945	3015.7129647987945	3108.862451401706	3076.7637068717286	3082.4708783743	3022.0158526834216	3059.710505229933	3054.287816977712	3128.77848387114	2972.78117239172	3044.4591085508378	3081.519213793409	3048.820894797581	3003.7660105976124	3064.3833476095538	3016.5228328266826	3156.932799544705	2996.7150068816145	3020.5976465130157	3026.5602874249835	2976.771027491588	3026.2303145970736
3143.852688195367	3063.422905810636	3061.8844311488597	3046.4151729469263	3014.3046557142966	2977.2942587036464	3071.6656256511724	3014.5307664705224	3029.279252105945	3015.7129647987945	3108.862451401706	3076.3994617734197	3076.3055046945033	3013.728710764045	3059.710505229933	3054.287816977712	3128.77848387114	2972.78117239172	3044.4591085508378	3081.519213793409	2992.014062088626	3003.7660105976124	3064.3833476095538	3016.5228328266826	3156.932799544705	2996.7150068816145	2993.5676487599344	3026.5602874249835	2976.771027491588	3021.3669549110964
3142.779460550178	3063.422905810636	3060.9068198293894	3046.4151729469263	3014.3046557142966	2975.232216710482	3071.6656256511724	3011.3528168112844	3029.279252105945	3015.7129647987945	3108.862451401706	3076.3994617734197	3076.3055046945033	3013.728710764045	3059.710505229933	3054.287816977712	3128.77848387114	2968.9054894045294	3041.9511173216792	3081.519213793409	2992.014062088626	3003.7660105976124	3062.5726518641322	3015.3100672716814	3156.932799544705	2996.7150068816145	2992.8241545427477	3025.287293376189	2976.771027491588	3021.3669549110964
3132.5985788820008	3060.9100893868267	3060.9068198293894	3046.4151729469263	3012.1823874339757	2975.232216710482	3071.6656256511724	3009.4931604846506	3029.279252105945	3012.0814283210107	3097.233128112788	3075.1756191090276	3076.3055046945033	3013.728710764045	3059.710505229933	3054.287816977712	3123.1818924059908	2968.9054894045294	3041.9511173216792	3079.8344916208157	2992.014062088626	3003.7660105976124	3060.0468928355467	3015.3100672716814	3156.5938037006326	2996.7150068816145	2989.223057247518	3025.287293376189	2976.771027491588	3020.9613264182567
3132.5985788820008	3040.8572657432505	3060.9068198293894	3046.4151729469263	3012.1823874339757	2975.232216710482	3071.6656256511724	3009.4931604846506	3029.279252105945	2983.366417962711	3097.233128112788	3075.1756191090276	3069.9965855030337	3013.728710764045	3059.710505229933	3054.287816977712	3123.1818924059908	2968.9054894045294	3041.9511173216792	3075.94219834018	2992.014062088626	3003.7660105976124	3060.0468928355467	3015.3100672716814	3156.5938037006326	2996.7150068816145	2989.223057247518	3025.287293376189	2976.771027491588	3018.4449802783984
3127.7810626375053	3040.8572657432505	3060.9068198293894	3023.965706202617	3012.1823874339757	2975.232216710482	3070.9000979287703	3009.4931604846506	3029.279252105945	2983.366417962711	3097.233128112788	3075.1756191090276	3069.9965855030337	3013.728710764045	3059.710505229933	3054.287816977712	3116.146584335169	2968.9054894045294	3041.9511173216792	3075.94219834018	2992.014062088626	2984.6054978808306	3060.0468928355467	3010.4541454684154	3156.5938037006326	2996.7150068816145	2989.223057247518	3025.287293376189	2976.771027491588	3018.4449802783984
3126.967012228213	3040.8572657432505	3060.9068198293894	3023.965706202617	3010.248237282105	2973.9271414028467	3070.9000979287703	3008.3343369784598	3029.279252105945	2981.7106436181325	3097.233128112788	3075.1756191090276	3065.646243163124	3013.728710764045	3059.710505229933	3054.287816977712	3114.3862547144245	2968.9054894045294	3041.9511173216792	3075.94219834018	2992.014062088626	2984.6054978808306	3060.0468928355467	3010.4541454684154	3156.0967405037836	2996.7150068816145	2989.223057247518	3025.287293376189	2976.771027491588	3010.8016514570804
3126.967012228213	3040.8572657432505	3051.978403910034	3023.7588992820297	3001.1184134824734	2973.0334258682333	3070.9000979287703	3008.3343369784598	3029.279252105945	2981.7106436181325	3097.233128112788	3074.7866528578606	3055.1790969298672	3013.728710764045	3059.710505229933	3054.287816977712	3113.1997631668096	2968.9054894045294	3033.9726256884005	3075.94219834018	2992.014062088626	2981.5074699208967	3060.0468928355467	3008.1793030835056	3146.3858749838046	2996.7150068816145	2989.223057247518	3025.287293376189	2966.2946220135254	3010.8016514570804
3126.967012228213	3040.8572657432505	3051.978403910034	3020.5680136612027	2998.240004622261	2971.897055396195	3070.9000979287703	3008.3343369784598	3026.5200699358193	2981.7106436181325	3097.233128112788	3047.6141965665447	3055.1790969298672	3013.728710764045	3059.710505229933	3054.287816977712	3075.1097296494063	2968.9054894045294	3028.665648084773	3075.94219834018	2991.174345457502	2981.5074699208967	3060.0468928355467	3008.1793030835056	3146.3858749838046	2996.7150068816145	2989.223057247518	3018.337400725636	2966.2946220135254	3010.8016514570804
3126.967012228213	3040.8572657432505	3047.0295738280606	3018.67970213011	2998.240004622261	2971.897055396195	3070.9000979287703	3008.3343369784598	3019.769312051467	2981.7106436181325	3094.875363501088	3047.4458057556576	3055.1790969298672	3013.728710764045	3059.710505229933	3038.7791682766933	3034.9974222600813	2968.9054894045294	3028.665648084773	3075.94219834018	2991.174345457502	2977.9250149095565	3060.0468928355467	3008.1793030835056	3146.3858749838046	2995.353453216588	2989.223057247518	3018.337400725636	2964.288382639242	3010.8016514570804
3126.967012228213	3040.8572657432505	3047.0295738280606	3018.67970213011	2998.240004622261	2971.897055396195	3070.9000979287703	3008.3343369784598	3019.769312051467	2981.7106436181325	3087.165869588611	3047.4458057556576	3050.635430493078	3013.728710764045	3059.710505229933	3031.355375946718	3034.9974222600813	2966.2259897532413	3023.484115393696	3075.94219834018	2991.174345457502	2975.299183049915	3060.0468928355467	3008.1793030835056	3146.3858749838046	2995.353453216588	2989.223057247518	3018.337400725636	2964.288382639242	3010.8016514570804
3126.967012228213	3029.571408560546	3047.0295738280606	3018.67970213011	2998.240004622261	2971.897055396195	3070.9000979287703	3008.3343369784598	3019.769312051467	2981.7106436181325	3083.4366230424894	3046.7125477473824	3050.635430493078	3013.728710764045	3059.710505229933	3029.2328920445525	3034.9974222600813	2966.2259897532413	3023.484115393696	3075.94219834018	2987.691872119155	2972.6281142148055	3060.0468928355467	3008.1793030835056	3146.3858749838046	2995.353453216588	2989.223057247518	3018.337400725636	2964.288382639242	3010.8016514570804
3123.3974140349646	3029.571408560546	3047.0295738280606	2989.498101323274	2998.240004622261	2971.653940287555	3070.9000979287703	3008.3343369784598	3015.956052460756	2981.7106436181325	3081.121106605784	3046.7125477473824	3050.635430493078	3013.728710764045	3059.710505229933	3029.2328920445525	3034.9974222600813	2963.1154868661647	3023.484115393696	3075.94219834018	2987.691872119155	2972.6281142148055	3059.1019639761466	3008.1793030835056	3146.3858749838046	2995.353453216588	2989.062513975572	2994.807478198883	2964.288382639242	3010.8016514570804
3122.3002472132825	3024.8732473491596	3044.848330246222	2989.498101323274	2995.0026488487592	2971.653940287555	3070.9000979287703	3004.0485851213493	3015.956052460756	2981.7106436181325	3081.121106605784	3036.875597189553	3049.9250338204492	3013.728710764045	3059.710505229933	3029.2328920445525	3034.9974222600813	2961.0312831250876	3023.484115393696	3069.8625879814626	2987.691872119155	2972.6281142148055	3059.1019639761466	3008.1793030835056	3146.3858749838046	2995.353453216588	2989.062513975572	2991.683063122645	2964.288382639242	3010.8016514570804
3113.537716271396	3024.8732473491596	3044.848330246222	2989.498101323274	2995.0026488487592	2971.653940287555	3070.9000979287703	3004.0485851213493	3015.956052460756	2981.7106436181325	3081.121106605784	3036.875597189553	3049.279070904053	3011.3801782501287	3049.6935679850544	3029.2328920445525	3034.9974222600813	2961.0312831250876	3023.484115393696	3063.3792249136677	2987.691872119155	2972.6281142148055	3059.1019639761466	3003.9873679361235	3146.3858749838046	2995.353453216588	2988.4759234270537	2991.683063122645	2955.9482715273753	3008.939850745875
3113.537716271396	3024.8732473491596	3044.848330246222	2989.498101323274	2967.4876857563254	2971.653940287555	3069.006476182149	2995.6514537591975	3007.3630555224695	2980.0494321791552	3081.121106605784	3036.875597189553	3049.279070904053	3011.3801782501287	3049.6935679850544	3029.2328920445525	3034.9974222600813	2961.0312831250876	3023.484115393696	3063.3792249136677	2987.691872119155	2972.6281142148055	3051.627050977844	3003.9873679361235	3146.3858749838046	2995.353453216588	2988.4759234270537	2991.683063122645	2947.363463475782	3004.427410434474
3113.537716271396	3010.2872386885388	3044.848330246222	2989.498101323274	2961.720327102251	2956.066502513096	3067.625939280441	2993.2957449726778	3007.3630555224695	2961.498499529367	3081.121106605784	3035.447746736344	3048.9512650708853	3011.3801782501287	3045.150378924338	3029.2328920445525	3023.291363156526	2961.0312831250876	3023.484115393696	3059.7280285147363	2985.2780834169953	2972.2814952400868	3051.627050977844	3001.3961875891655	3140.4299866179294	2995.353453216588	2963.5739968571315	2991.683063122645	2947.363463475782	3003.5769237244212
3113.537716271396	3010.2872386885388	3031.23829984137	2987.6995025840242	2961.720327102251	2956.066502513096	3067.625939280441	2993.2957449726778	3006.7280565216015	2961.498499529367	3081.121106605784	3035.447746736344	3048.6919865079926	3003.3748044132794	3040.22560926788	3029.2328920445525	3010.2814916271336	2947.74489223096	3019.818696854759	3059.5376205004804	2985.2780834169953	2972.2814952400868	3051.627050977844	2995.8419844013406	3140.4299866179294	2995.353453216588	2960.9356427273233	2991.683063122645	2945.631204047113	3000.9735299618146
3069.0458261182553	3010.2872386885388	3031.23829984137	2987.6995025840242	2961.720327102251	2955.3727501273306	3067.625939280441	2993.2957449726778	3006.7280565216015	2961.498499529367	3080.4037261334543	3035.447746736344	3045.8532931844793	3002.6898213868035	3040.22560926788	3029.2328920445525	3010.2814916271336	2935.9919934717127	3019.818696854759	3059.5376205004804	2983.7712210325435	2972.2814952400868	3051.627050977844	2973.585746808184	3140.4299866179294	2995.353453216588	2958.5199788103673	2990.0504752859233	2945.631204047113	3000.9735299618146
3069.0458261182553	3010.2872386885388	3031.23829984137	2987.6995025840242	2957.8340291150953	2955.3727501273306	3064.214920909214	2977.7777735405016	3003.122236278309	2961.498499529367	3080.4037261334543	3035.447746736344	3031.9319950176655	3002.6898213868035	3039.1053449995543	3028.302060569009	3010.2814916271336	2935.9919934717127	3019.818696854759	3057.4030140784794	2983.7712210325435	2952.590092723283	3051.627050977844	2973.585746808184	3140.4299866179294	2995.353453216588	2958.5199788103673	2987.1410400890013	2945.1023603890867	3000.9735299618146
3052.3019799399563	3010.2872386885388	3031.23829984137	2979.592315667094	2957.8340291150953	2955.3727501273306	3031.9908549062966	2977.7777735405016	3003.122236278309	2959.761243108187	3080.4037261334543	3035.447746736344	3017.9250585776254	3000.073427784359	3037.56113401184	3025.6371837466268	3007.8277865558816	2935.9919934717127	3019.818696854759	3051.287554585875	2983.7712210325435	2952.590092723283	3051.627050977844	2973.585746808184	3140.4299866179294	2995.353453216588	2958.5199788103673	2986.43789606751	2945.1023603890867	3000.9735299618146
3052.3019799399563	3010.2872386885388	3031.23829984137	2977.759489303169	2957.8340291150953	2955.3727501273306	3026.9083937202613	2977.7777735405016	3003.122236278309	2959.7501645562675	3075.484208258118	3035.447746736344	3017.9250585776254	3000.073427784359	3037.56113401184	3025.6371837466268	3007.8277865558816	2935.9919934717127	3019.818696854759	3051.287554585875	2983.7712210325435	2952.590092723283	3051.627050977844	2973.585746808184	3140.4299866179294	2995.353453216588	2951.3739713773098	2986.43789606751	2945.1023603890867	3000.9735299618146
3052.3019799399563	3005.7701495657093	3031.23829984137	2975.6200008608525	2957.8340291150953	2955.3727501273306	3026.9083937202613	2971.447589934848	3003.122236278309	2959.7501645562675	3070.845260444952	3019.5773903234094	3017.9250585776254	3000.073427784359	3037.56113401184	3020.74793322467	3007.806651411897	2935.9919934717127	3019.818696854759	3051.287554585875	2981.5754704362926	2952.590092723283	3048.7715298927897	2973.585746808184	3140.4299866179294	2995.353453216588	2951.3739713773098	2986.43789606751	2945.1023603890867	3000.9735299618146
3050.747938544555	3004.8184092096194	3031.23829984137	2972.418070001069	2957.8340291150953	2955.3727501273306	3026.9083937202613	2970.764151090607	3003.122236278309	2957.176265270436	3070.845260444952	3019.218011303876	3017.9250585776254	2999.2533554836655	3037.56113401184	3020.4948889913967	3007.806651411897	2935.4244371825794	3019.818696854759	3050.206539602127	2979.7477248276728	2952.201859159516	3046.375209449109	2973.585746808184	3123.8370027431333	2995.353453216588	2951.3739713773098	2986.43789606751	2945.1023603890867	2997.9538393163284
3042.8680243842473	3004.8184092096194	3031.23829984137	2972.418070001069	2957.8340291150953	2955.3727501273306	3026.9083937202613	2969.2088347793538	3003.122236278309	2957.176265270436	3070.845260444952	3019.218011303876	3017.9250585776254	2999.2533554836655	3037.56113401184	3020.4948889913967	3007.806651411897	2935.4244371825794	3019.818696854759	3050.206539602127	2979.7477248276728	2952.201859159516	3037.3803234983125	2973.585746808184	3091.590022559474	2992.4633244212646	2951.3739713773098	2986.43789606751	2945.1023603890867	2997.9538393163284
3042.8680243842473	3004.8184092096194	3030.691350528701	2972.418070001069	2957.8340291150953	2955.3727501273306	3026.3038815194113	2968.189640309355	3003.122236278309	2957.176265270436	3070.845260444952	3014.7388529098544	3017.9250585776254	2999.2533554836655	3037.56113401184	3020.4948889913967	3007.806651411897	2935.4244371825794	3019.818696854759	3050.206539602127	2977.4262665562246	2952.201859159516	3035.792042834689	2973.1783909779724	3080.9922412730148	2991.9411074873856	2951.3739713773098	2986.43789606751	2943.0166968495014	2997.9538393163284
3039.3667522344986	3004.8184092096194	3030.691350528701	2972.418070001069	2957.8340291150953	2955.3727501273306	3026.3038815194113	2968.189640309355	3003.122236278309	2956.8917532724467	3070.845260444952	3013.809909921661	3017.395524837263	2993.6827287907017	3037.56113401184	3020.4948889913967	3006.3652166105935	2935.4244371825794	3019.818696854759	3045.230373240408	2976.7511583953674	2952.201859159516	3030.507567910359	2973.1783909779724	3080.9922412730148	2991.082638446555	2951.3739713773098	2983.9957203421623	2943.0166968495014	2997.0252582879366
3039.3667522344986	3001.53482768151	3030.691350528701	2971.354904829225	2957.4026619819515	2955.3727501273306	3026.3038815194113	2968.189640309355	3003.122236278309	2956.8917532724467	3069.840268734574	3013.809909921661	3010.8962031105657	2993.6827287907017	3037.56113401184	3018.1641994544298	3006.3652166105935	2935.4244371825794	3019.818696854759	3034.5603893394964	2976.7511583953674	2952.201859159516	3030.507567910359	2973.1783909779724	3080.9922412730148	2991.082638446555	2947.608934866893	2983.9957203421623	2943.0166968495014	2997.0252582879366
3039.3667522344986	3001.53482768151	3030.691350528701	2971.354904829225	2954.582517284907	2955.3727501273306	3026.3038815194113	2968.189640309355	3002.940260689338	2956.8917532724467	3069.840268734574	3013.809909921661	3010.8962031105657	2993.6827287907017	3036.023144844365	3018.1641994544298	3001.1382138381964	2935.4244371825794	3013.7403041751368	3032.639824362096	2976.7511583953674	2952.201859159516	3030.507567910359	2973.1783909779724	3080.9922412730148	2991.082638446555	2942.773407026172	2983.9957203421623	2943.0166968495014	2996.5693710544974
3008.8177386087473	3001.53482768151	3030.6854134284617	2964.08818405829	2954.582517284907	2955.3727501273306	3026.3038815194113	2968.189640309355	2997.7547991700894	2956.8917532724467	3069.840268734574	3013.809909921661	3006.155350933437	2993.6827287907017	3036.023144844365	3007.8890976011735	3001.1382138381964	2934.7403805475683	3013.7403041751368	3032.639824362096	2976.7511583953674	2952.201859159516	3016.722088608139	2973.1783909779724	3079.1582777110025	2991.082638446555	2942.773407026172	2983.9957203421623	2943.0166968495014	2994.0627142979383
3006.8202972690983	3001.53482768151	3027.4749091467256	2964.08818405829	2954.582517284907	2955.3727501273306	3026.3038815194113	2967.290777873726	2979.073460536856	2956.8917532724467	3068.2574806453495	3013.1534896049056	3006.155350933437	2993.2924078991446	3036.023144844365	3007.8890976011735	3001.1382138381964	2934.7403805475683	3013.2033569327114	3032.639824362096	2976.7511583953674	2952.201859159516	3016.722088608139	2973.1783909779724	3079.1582777110025	2990.1098551406503	2942.773407026172	2983.9957203421623	2939.3307866760993	2994.0627142979383
3006.8202972690983	3001.53482768151	3025.477459465795	2964.08818405829	2954.582517284907	2952.337109506022	3025.856796358152	2965.4130179222884	2979.073460536856	2956.3323674891853	3068.2574806453495	3013.1534896049056	3006.155350933437	2993.2924078991446	3036.023144844365	3007.8890976011735	3001.1382138381964	2933.997213547765	3013.2033569327114	3032.639824362096	2976.7511583953674	2952.201859159516	3011.7991139466953	2973.1783909779724	3079.1582777110025	2990.1098551406503	2936.3952156777455	2983.9957203421623	2937.8439864011607	2991.8622464356454
2991.995375455737	3001.53482768151	3025.477459465795	2964.08818405829	2954.582517284907	2951.03917631906	3020.9254777356523	2965.4130179222884	2979.073460536856	2956.3323674891853	3068.0657329438545	3013.1534896049056	3006.155350933437	2987.294127461284	3036.023144844365	3007.8890976011735	2999.9867305049584	2933.997213547765	3013.2033569327114	3032.639824362096	2976.7511583953674	2952.130735855946	3002.8965217654877	2973.1783909779724	3079.1582777110025	2988.712530902347	2936.3952156777455	2983.9957203421623	2937.8439864011607	2991.8622464356454
2991.995375455737	2994.477735119696	3025.477459465795	2962.93361841451	2954.582517284907	2950.1911270975297	3020.9254777356523	2965.4130179222884	2979.073460536856	2956.3323674891853	3067.972748254748	3009.961111796617	3006.155350933437	2987.294127461284	3036.023144844365	2992.1558846193616	2999.9867305049584	2933.997213547765	3013.2033569327114	3025.787062592172	2969.82921621081	2952.130735855946	3002.8965217654877	2973.1783909779724	3079.1582777110025	2988.712530902347	2936.3952156777455	2983.9957203421623	2937.8439864011607	2991.8622464356454
2991.995375455737	2994.477735119696	3025.477459465795	2962.93361841451	2954.582517284907	2950.1911270975297	3014.7847957409463	2965.4130179222884	2979.073460536856	2956.3323674891853	3067.972748254748	3009.961111796617	3006.155350933437	2987.294127461284	3034.632499057702	2992.1558846193616	2999.9867305049584	2933.997213547765	3011.6861173670604	3025.787062592172	2965.393266831218	2952.130735855946	3002.8965217654877	2973.1783909779724	3079.1582777110025	2985.0482753102942	2935.9294532462436	2983.9957203421623	2937.8439864011607	2991.8622464356454
2991.995375455737	2994.477735119696	3025.477459465795	2962.93361841451	2954.398090209588	2939.076295249358	3014.7847957409463	2965.4130179222884	2979.073460536856	2956.3323674891853	3065.5409117086574	3004.0164787852405	3006.155350933437	2987.294127461284	3032.9445258666747	2992.1558846193616	2999.9867305049584	2933.4452972290233	3011.6861173670604	3021.575856652735	2963.4232854168445	2952.130735855946	3000.1920685487694	2973.1783909779724	3079.1582777110025	2985.0482753102942	2935.9294532462436	2983.716344789841	2934.986431535353	2991.8622464356454
2991.995375455737	2994.477735119696	3025.477459465795	2962.93361841451	2954.398090209588	2939.076295249358	3014.3296571051324	2965.4130179222884	2979.073460536856	2956.3323674891853	3065.5409117086574	3004.0164787852405	3006.155350933437	2987.294127461284	3032.9445258666747	2990.8084676325534	2999.9867305049584	2933.4452972290233	3011.6861173670604	3021.575856652735	2962.9513912204343	2952.130735855946	2998.5966240051534	2973.1783909779724	3079.1582777110025	2985.0482753102942	2934.37651251764	2981.9182009096617	2934.986431535353	2991.8622464356454
2991.995375455737	2994.251887712375	3022.7565358891543	2962.93361841451	2954.398090209588	2939.076295249358	3013.94102168481	2965.4130179222884	2976.3187912959033	2956.3323674891853	3065.5409117086574	3004.0164787852405	3006.155350933437	2984.4422012906803	3032.9445258666747	2990.8084676325534	2999.9867305049584	2933.4452972290233	3011.6861173670604	3019.178609842684	2954.689171931509	2952.130735855946	2998.5966240051534	2973.1783909779724	3079.1582777110025	2958.020307085701	2933.459968539886	2981.9182009096617	2934.986431535353	2991.8622464356454
2991.995375455737	2990.058284805175	3022.7565358891543	2962.93361841451	2954.398090209588	2939.076295249358	3013.94102168481	2965.4130179222884	2976.3187912959033	2956.3323674891853	3062.799509803287	3001.8397923729262	3006.155350933437	2983.8778413692994	3032.9445258666747	2989.624816603199	2999.457097952404	2933.4452972290233	3011.6861173670604	3019.178609842684	2954.689171931509	2944.7152856818734	2998.5966240051534	2973.1783909779724	3079.1582777110025	2957.6439701955105	2933.459968539886	2974.964807791401	2934.986431535353	2991.8622464356454
2991.995375455737	2990.058284805175	3019.3048119115	2962.93361841451	2954.398090209588	2939.076295249358	3013.4728235067	2965.4130179222884	2976.3187912959033	2956.3323674891853	3062.799509803287	3001.8397923729262	3006.155350933437	2983.8778413692994	3032.9445258666747	2988.6725555409494	2999.457097952404	2933.4452972290233	3011.6861173670604	3018.4189545321537	2954.689171931509	2944.2381026795947	2998.5966240051534	2973.1783909779724	3079.1582777110025	2957.6439701955105	2933.459968539886	2974.964807791401	2934.0544041090066	2982.3771268673377
2991.577589813166	2990.058284805175	3019.1161127409046	2962.93361841451	2954.398090209588	2939.076295249358	3004.593283471087	2963.3573216167006	2976.251355001333	2956.3323674891853	3062.799509803287	2987.913930257561	3006.155350933437	2983.8778413692994	3032.9445258666747	2970.219280050324	2999.457097952404	2932.336485595641	3011.3422835755828	3018.4189545321537	2954.1237688678357	2942.425496685407	2991.5910679692415	2972.725138052228	3079.1582777110025	2956.786876404125	2933.459968539886	2974.964807791401	2934.0544041090066	2969.8664163892645
2984.6385222232193	2990.058284805175	3018.314928457743	2962.93361841451	2954.398090209588	2937.541436174517	3004.593283471087	2963.3573216167006	2976.251355001333	2956.0995621297807	3059.5756887425428	2987.913930257561	3006.155350933437	2983.8778413692994	3032.9445258666747	2970.219280050324	2994.661361907313	2928.4758606495197	3011.3422835755828	3018.4189545321537	2953.439776889005	2942.425496685407	2982.752442248925	2972.725138052228	3079.1582777110025	2956.786876404125	2933.459968539886	2974.964807791401	2932.4552084529137	2969.8664163892645
2984.6385222232193	2974.5787043495675	3018.314928457743	2959.4694943347276	2954.398090209588	2937.541436174517	3004.0759374027643	2963.3573216167006	2976.251355001333	2956.0995621297807	3059.5756887425428	2987.913930257561	3001.5355362552446	2983.363287647002	3032.9445258666747	2970.219280050324	2990.4488647079443	2928.4758606495197	3011.3422835755828	3017.6858857370794	2953.439776889005	2942.425496685407	2978.2252075935176	2963.8911443637853	3079.1582777110025	2956.786876404125	2933.459968539886	2974.964807791401	2931.490111569766	2969.8664163892645
2984.6385222232193	2974.5787043495675	3016.875439540516	2959.4694943347276	2954.398090209588	2934.573413410307	3004.0759374027643	2963.3573216167006	2976.251355001333	2956.0995621297807	3059.5756887425428	2987.913930257561	2995.419211059574	2983.363287647002	3032.9445258666747	2970.219280050324	2990.4488647079443	2928.4758606495197	3011.3422835755828	3003.46405419312	2953.439776889005	2942.425496685407	2977.390469205731	2960.9317627468217	3079.1582777110025	2956.786876404125	2931.6913334027613	2967.5205796492774	2929.1929141097053	2969.8664163892645
2984.6385222232193	2974.5787043495675	3012.023538382933	2958.0717245699725	2954.398090209588	2934.573413410307	2995.793980012642	2963.3573216167006	2976.251355001333	2956.0995621297807	3059.5756887425428	2987.913930257561	2995.419211059574	2983.363287647002	3032.9445258666747	2970.219280050324	2990.4488647079443	2927.7284871809534	3011.3422835755828	3003.46405419312	2953.439776889005	2942.425496685407	2977.390469205731	2960.9317627468217	3079.1582777110025	2956.786876404125	2931.6913334027613	2967.416675661224	2928.232459257695	2969.8664163892645
2984.6385222232193	2974.5787043495675	3003.7478959661985	2958.0717245699725	2953.402442989195	2934.400339987925	2995.793980012642	2963.1181688111947	2975.4248000078933	2956.0995621297807	3059.5756887425428	2987.913930257561	2995.419211059574	2981.7196087143607	3032.3981309321257	2970.219280050324	2990.4488647079443	2927.7284871809534	3011.3422835755828	3003.46405419312	2953.439776889005	2941.974889047323	2977.390469205731	2960.9317627468217	3069.0799679988886	2956.786876404125	2931.6913334027613	2967.416675661224	2927.323847468214	2967.085902316761
2982.978607072114	2974.5787043495675	3001.222210516282	2958.0717245699725	2953.1721499017162	2934.400339987925	2992.9709992790768	2963.1181688111947	2975.4248000078933	2955.0985435331013	3059.5756887425428	2987.913930257561	2989.826826377087	2981.7196087143607	3032.3981309321257	2970.219280050324	2990.4488647079443	2927.7284871809534	3011.1568291162494	3003.46405419312	2953.3419702742585	2941.974889047323	2977.390469205731	2959.898590139825	3069.0799679988886	2956.786876404125	2931.6913334027613	2967.416675661224	2926.7844805714753	2967.085902316761
2982.978607072114	2974.5787043495675	3001.222210516282	2958.0717245699725	2936.9908723093013	2934.400339987925	2981.8102898258094	2962.8047101340276	2974.4213021380497	2955.0985435331013	3059.5756887425428	2985.0507052737103	2989.826826377087	2981.7196087143607	3032.3981309321257	2970.219280050324	2990.1157243609277	2927.7284871809534	3006.328353528032	3003.46405419312	2953.113112001703	2941.974889047323	2977.390469205731	2959.898590139825	3063.973098882943	2956.786876404125	2930.650668651989	2947.6848982930223	2923.649900427701	2967.085902316761
2982.978607072114	2974.5787043495675	3001.222210516282	2954.202356180891	2936.9908723093013	2931.801094440205	2981.8102898258094	2962.8047101340276	2972.904264098199	2947.561602002548	3059.5756887425428	2980.568935573584	2986.585259935798	2974.4466566928822	3032.2481970249323	2970.219280050324	2990.1157243609277	2927.7284871809534	3006.328353528032	3003.46405419312	2953.113112001703	2941.974889047323	2975.5045471108733	2959.898590139825	3057.6575372258767	2956.786876404125	2930.650668651989	2947.6848982930223	2923.0683863549507	2967.085902316761
2982.409473165938	2974.5787043495675	2998.658924455122	2954.202356180891	2936.9908723093013	2931.801094440205	2981.209318448177	2962.8047101340276	2972.484990218595	2947.561602002548	3059.5756887425428	2980.568935573584	2986.585259935798	2974.363373062047	3032.2481970249323	2970.219280050324	2990.1157243609277	2927.7284871809534	3006.328353528032	3003.46405419312	2952.438468551225	2941.974889047323	2971.3335145809087	2959.898590139825	3057.6575372258767	2956.786876404125	2930.650668651989	2946.4508868617004	2923.0683863549507	2967.085902316761
2982.409473165938	2971.521687454792	2998.658924455122	2954.202356180891	2936.9908723093013	2922.6939533898776	2981.209318448177	2962.8047101340276	2960.398128280383	2947.561602002548	3059.5756887425428	2975.7567722654676	2986.585259935798	2974.363373062047	3032.2481970249323	2970.219280050324	2990.1157243609277	2923.6509199136635	3006.328353528032	3003.46405419312	2952.438468551225	2941.974889047323	2971.3335145809087	2955.435641978692	3057.6575372258767	2956.786876404125	2930.650668651989	2946.4508868617004	2923.0683863549507	2967.085902316761
2982.409473165938	2971.521687454792	2996.0103874046845	2954.202356180891	2926.522176773778	2922.6939533898776	2981.209318448177	2962.8047101340276	2958.3482947646776	2947.561602002548	3057.2188720697827	2975.7567722654676	2986.585259935798	2974.363373062047	3032.2481970249323	2953.8306552385156	2984.4702124318974	2923.3956219869524	3006.328353528032	3003.46405419312	2952.438468551225	2941.974889047323	2969.3451421306568	2955.435641978692	3057.6575372258767	2956.786876404125	2929.4078919769777	2946.4508868617004	2923.0683863549507	2966.1180280527656
2982.409473165938	2971.521687454792	2996.0103874046845	2954.202356180891	2926.522176773778	2922.6939533898776	2981.209318448177	2956.8228715615974	2958.3482947646776	2947.561602002548	3057.2188720697827	2975.7567722654676	2986.585259935798	2974.363373062047	3032.2481970249323	2953.8306552385156	2984.4702124318974	2923.3956219869524	3006.328353528032	3003.46405419312	2952.438468551225	2924.7464238906314	2969.3451421306568	2955.435641978692	3057.6575372258767	2951.1834086471154	2929.4078919769777	2946.4508868617004	2922.8305488757296	2946.6501958492436
2982.409473165938	2971.521687454792	2992.9359447665292	2954.202356180891	2926.2288068599496	2922.6939533898776	2981.209318448177	2956.8228715615974	2955.0131884403595	2946.8552429914375	3057.2188720697827	2975.7567722654676	2986.585259935798	2974.363373062047	3032.2481970249323	2953.8306552385156	2984.4702124318974	2923.0320256728583	3006.328353528032	2980.588597151762	2944.1764863187914	2924.7464238906314	2969.3451421306568	2955.435641978692	3057.6575372258767	2950.819329686325	2929.4078919769777	2946.4508868617004	2922.8305488757296	2946.6501958492436
2981.018082209022	2971.521687454792	2992.9359447665292	2954.202356180891	2925.9762507549185	2922.6939533898776	2981.209318448177	2956.8228715615974	2955.0131884403595	2946.8552429914375	3057.2188720697827	2975.7567722654676	2983.7047762404086	2974.363373062047	3030.68220182035	2951.2009839990565	2984.4702124318974	2917.584242115179	3006.328353528032	2980.588597151762	2944.1764863187914	2924.308543839171	2969.3451421306568	2954.1917233010427	3057.6575372258767	2950.819329686325	2929.4078919769777	2946.4508868617004	2916.199824947649	2946.6501958492436
2953.996112235194	2971.521687454792	2992.9359447665292	2954.202356180891	2924.3590674156853	2922.6939533898776	2974.678111257736	2956.8228715615974	2955.0131884403595	2946.8552429914375	3057.2188720697827	2975.7567722654676	2976.2735485128783	2966.6924183903757	3030.68220182035	2951.2009839990565	2984.4702124318974	2917.584242115179	2985.543577985544	2980.588597151762	2941.4435007496572	2924.308543839171	2960.1204862248733	2954.1917233010427	3057.6575372258767	2949.819440855706	2929.4078919769777	2946.4508868617004	2916.199824947649	2946.6501958492436
2953.8282381319614	2971.521687454792	2991.7741870051423	2954.202356180891	2923.185945203604	2922.6939533898776	2974.678111257736	2956.8228715615974	2955.0131884403595	2946.8552429914375	3057.2188720697827	2973.5555784597054	2975.0785211411007	2966.6924183903757	3030.68220182035	2951.2009839990565	2984.4702124318974	2917.584242115179	2985.543577985544	2980.588597151762	2941.4435007496572	2924.308543839171	2960.1204862248733	2953.192501779226	3057.6575372258767	2949.4099444918133	2929.4078919769777	2944.2755448757757	2916.199824947649	2946.6501958492436
2948.3021206851417	2970.669959535013	2991.7741870051423	2954.202356180891	2923.185945203604	2913.7939982415737	2969.7176110950813	2956.7634988255763	2955.0131884403595	2946.8552429914375	3043.2228891087075	2962.4076511022704	2975.0785211411007	2966.6924183903757	3030.68220182035	2951.2009839990565	2984.1092973023788	2917.584242115179	2985.543577985544	2980.588597151762	2941.4435007496572	2924.308543839171	2960.1204862248733	2948.5161279355075	3057.6575372258767	2941.8841993417145	2929.4078919769777	2944.2755448757757	2914.074019657399	2946.6501958492436
2948.3021206851417	2970.669959535013	2991.7741870051423	2954.202356180891	2923.185945203604	2913.7939982415737	2969.7176110950813	2954.2050418873823	2955.0131884403595	2946.8552429914375	3043.2228891087075	2962.4076511022704	2975.0785211411007	2966.6924183903757	3030.011024867043	2950.2113008782953	2984.1092973023788	2917.584242115179	2983.531025110192	2980.588597151762	2941.4435007496572	2924.308543839171	2960.1204862248733	2948.510419536988	3057.6575372258767	2941.513186474859	2909.5171750273507	2944.2755448757757	2914.074019657399	2946.6501958492436
2948.3021206851417	2970.669959535013	2991.7741870051423	2954.202356180891	2923.185945203604	2913.119902498801	2969.7176110950813	2954.2050418873823	2955.0131884403595	2946.8552429914375	3007.6775262488286	2962.4076511022704	2975.0785211411007	2966.6924183903757	3030.011024867043	2950.2113008782953	2984.1092973023788	2917.584242115179	2983.531025110192	2980.588597151762	2941.4435007496572	2924.308543839171	2951.758802250485	2948.510419536988	3057.6575372258767	2941.513186474859	2909.5171750273507	2944.2755448757757	2912.998345800491	2946.6501958492436
2946.3753839140027	2970.461948984946	2990.47133578396	2954.202356180891	2923.185945203604	2913.119902498801	2969.7176110950813	2954.2050418873823	2953.947573448629	2946.8552429914375	3007.6775262488286	2961.235521949994	2975.0785211411007	2966.6924183903757	3030.011024867043	2950.2113008782953	2984.1092973023788	2915.5536992301236	2983.531025110192	2980.588597151762	2941.4435007496572	2924.308543839171	2951.758802250485	2948.510419536988	3057.6575372258767	2941.513186474859	2909.5171750273507	2944.2755448757757	2912.679781920365	2946.6501958492436
2942.181396208298	2970.461948984946	2990.47133578396	2954.202356180891	2923.1802492231145	2913.119902498801	2968.5964413359216	2953.0282494327816	2953.331772201199	2946.8552429914375	3007.6775262488286	2961.235521949994	2974.54541242168	2966.6924183903757	3030.011024867043	2950.2113008782953	2984.1092973023788	2915.5536992301236	2983.531025110192	2980.588597151762	2941.4435007496572	2924.308543839171	2951.758802250485	2944.235281978854	3040.7348958832654	2941.513186474859	2909.5171750273507	2944.2755448757757	2912.679781920365	2946.6501958492436
2939.6021551971157	2966.0480348996316	2986.6470102771154	2953.048231591861	2923.1802492231145	2913.119902498801	2968.5964413359216	2953.0282494327816	2953.331772201199	2946.8552429914375	3007.6775262488286	2959.2648372797867	2974.54541242168	2965.8547480476436	3030.011024867043	2948.576795339368	2984.1092973023788	2913.7591836896595	2983.531025110192	2980.588597151762	2941.4435007496572	2924.308543839171	2949.342870953116	2944.235281978854	3040.7348958832654	2940.634263572615	2909.5171750273507	2944.2755448757757	2912.679781920365	2939.5957826526164
2939.6021551971157	2966.0480348996316	2986.6470102771154	2953.048231591861	2923.1802492231145	2913.119902498801	2955.448448330732	2952.4271544983226	2952.059084667377	2946.8552429914375	3007.6775262488286	2959.2648372797867	2972.2714484360868	2965.8547480476436	3030.011024867043	2948.576795339368	2981.850495967406	2913.4511136278134	2980.44063406703	2979.8279875718977	2941.4435007496572	2924.308543839171	2949.342870953116	2942.329589757931	3040.7348958832654	2940.634263572615	2909.5171750273507	2944.2755448757757	2912.679781920365	2939.5957826526164
2939.1013856205986	2966.0480348996316	2986.6470102771154	2953.048231591861	2923.1802492231145	2913.119902498801	2955.448448330732	2952.4271544983226	2952.059084667377	2946.8552429914375	3007.6775262488286	2959.1923526896835	2972.0934290840773	2965.8547480476436	3030.011024867043	2948.207164879431	2981.850495967406	2913.4511136278134	2980.44063406703	2979.8279875718977	2941.4435007496572	2924.308543839171	2949.342870953116	2942.329589757931	3040.7348958832654	2940.634263572615	2909.1465664562197	2944.2755448757757	2912.679781920365	2939.5957826526164
2939.1013856205986	2965.758846873411	2986.6470102771154	2953.048231591861	2923.1802492231145	2912.9824611418185	2955.448448330732	2952.4271544983226	2952.059084667377	2946.8552429914375	3007.6775262488286	2959.1923526896835	2967.665325719797	2965.8547480476436	3030.011024867043	2948.207164879431	2981.850495967406	2913.100628671642	2978.5842160100256	2979.8279875718977	2941.4435007496572	2924.308543839171	2921.0148807962396	2942.329589757931	3040.7348958832654	2939.8794927911486	2909.1465664562197	2944.2755448757757	2907.7053989862106	2939.5957826526164
2939.1013856205986	2965.758846873411	2986.6470102771154	2953.048231591861	2923.1802492231145	2912.9031625698462	2954.9917016214677	2951.9781857034272	2952.059084667377	2946.8552429914375	3006.368454000328	2959.1923526896835	2967.665325719797	2961.7202314487186	3030.011024867043	2948.207164879431	2981.7229210890614	2913.100628671642	2978.5842160100256	2979.8279875718977	2941.4435007496572	2923.5979486915785	2921.0148807962396	2942.329589757931	3040.2805577074646	2939.8794927911486	2907.2601512284914	2944.2755448757757	2907.7053989862106	2939.5957826526164
2939.1013856205986	2956.026549547279	2985.599011040833	2953.048231591861	2923.1802492231145	2912.9031625698462	2954.9917016214677	2951.9781857034272	2951.699675485435	2946.3173773705935	3005.482519003175	2954.474100843845	2967.665325719797	2955.4330210507087	3030.011024867043	2948.207164879431	2981.7229210890614	2904.5198621112563	2978.5842160100256	2979.8279875718977	2941.4435007496572	2923.5979486915785	2920.3643531743382	2942.329589757931	3040.2805577074646	2939.8794927911486	2907.2601512284914	2944.2755448757757	2906.950645588932	2939.341876048928
2939.1013856205986	2948.3028873325597	2985.599011040833	2953.048231591861	2923.1802492231145	2912.8316182886515	2954.9917016214677	2951.9781857034272	2951.699675485435	2946.3173773705935	3005.482519003175	2952.981340773339	2967.665325719797	2955.4330210507087	3030.011024867043	2948.207164879431	2981.7229210890614	2904.0796061420906	2978.5842160100256	2979.8279875718977	2941.443255495462	2923.5979486915785	2920.3643531743382	2942.329589757931	3040.2805577074646	2938.7430141624723	2907.2601512284914	2944.2755448757757	2906.950645588932	2938.2402004586506
2939.1013856205986	2935.5485350910467	2983.6212334178144	2953.048231591861	2923.1802492231145	2911.8421921026256	2954.9917016214677	2951.9781857034272	2951.699675485435	2944.8329418829653	3005.482519003175	2952.981340773339	2967.665325719797	2955.4330210507087	3030.011024867043	2948.207164879431	2981.1630104452597	2904.0796061420906	2978.5842160100256	2960.4066789412955	2941.443255495462	2923.5979486915785	2905.2768178807305	2941.8013077587966	3036.9923756837247	2937.763648846615	2907.2601512284914	2941.1173430449235	2904.730163416854	2938.2402004586506
2939.1013856205986	2935.5485350910467	2983.6212334178144	2952.8833449153126	2923.1802492231145	2911.8421921026256	2954.9917016214677	2937.4155077670844	2951.699675485435	2944.8329418829653	3005.482519003175	2952.981340773339	2963.4012522463127	2955.4330210507087	3030.011024867043	2948.207164879431	2981.1630104452597	2904.0796061420906	2978.5842160100256	2958.3063545459004	2940.9015195161214	2921.3784766850067	2905.2768178807305	2940.404413854282	3034.6686088519386	2937.763648846615	2907.2601512284914	2941.1173430449235	2904.730163416854	2938.2402004586506
2939.1013856205986	2935.5485350910467	2980.9466982889944	2932.826132732119	2923.1802492231145	2911.8421921026256	2953.6299908528727	2937.4155077670844	2950.7337636130983	2917.7073070631745	3005.482519003175	2952.981340773339	2962.5929793644154	2950.9522494325697	3030.011024867043	2948.207164879431	2980.101450538697	2904.0796061420906	2978.5842160100256	2958.3063545459004	2940.9015195161214	2921.3784766850067	2905.2768178807305	2940.404413854282	3034.6686088519386	2936.840232469788	2907.2601512284914	2941.1173430449235	2904.2917192474983	2938.2402004586506
2939.1013856205986	2935.5485350910467	2980.9466982889944	2932.826132732119	2923.1802492231145	2911.8421921026256	2953.6299908528727	2935.79969372828	2950.7337636130983	2917.7073070631745	3005.482519003175	2952.981340773339	2951.5889674299974	2945.5814725200726	3030.011024867043	2948.207164879431	2972.245051198888	2904.0796061420906	2978.5842160100256	2947.604771435927	2940.9015195161214	2921.3784766850067	2905.2768178807305	2940.404413854282	3034.6686088519386	2936.840232469788	2907.2601512284914	2941.1173430449235	2902.520902640127	2936.985537734015
2939.1013856205986	2935.5485350910467	2980.9466982889944	2931.012925578495	2922.521955884022	2911.8421921026256	2953.6299908528727	2935.79969372828	2950.7337636130983	2916.555091032047	3005.482519003175	2952.981340773339	2951.5889674299974	2945.5814725200726	3030.011024867043	2948.207164879431	2963.039320838132	2904.0796061420906	2978.5842160100256	2947.0835644335325	2940.9015195161214	2919.82342380727	2905.2768178807305	2939.7808477223916	3034.6686088519386	2936.840232469788	2906.911283802349	2941.1173430449235	2902.520902640127	2936.985537734015
2938.6710233503586	2935.5232418446503	2980.9466982889944	2931.012925578495	2922.521955884022	2911.8421921026256	2953.6299908528727	2935.79969372828	2950.7337636130983	2916.555091032047	3004.7332394301657	2952.981340773339	2951.5889674299974	2943.458761324907	3030.011024867043	2948.207164879431	2963.039320838132	2904.0796061420906	2978.5842160100256	2947.0835644335325	2937.5541231528973	2918.022047099146	2905.2768178807305	2939.1035073887283	3027.737284547679	2936.840232469788	2906.911283802349	2941.1173430449235	2901.933241213979	2936.985537734015
2938.6710233503586	2935.5232418446503	2978.2624771571673	2931.012925578495	2922.521955884022	2911.8421921026256	2953.6299908528727	2935.79969372828	2950.7337636130983	2911.642308058683	2983.0254163748	2947.5535709627616	2951.5889674299974	2943.458761324907	3030.011024867043	2948.207164879431	2963.039320838132	2904.0796061420906	2978.5842160100256	2946.1755176449906	2935.090546422759	2918.022047099146	2903.955549535905	2939.1035073887283	3027.737284547679	2936.5458685785006	2905.6338026511376	2939.696701447194	2901.933241213979	2936.985537734015
2937.280861170754	2935.5232418446503	2978.2624771571673	2931.012925578495	2922.4892753125737	2911.8421921026256	2953.6299908528727	2934.46994207529	2950.7337636130983	2911.642308058683	2981.1705271103115	2941.0343189434907	2951.108117058783	2943.458761324907	3030.011024867043	2948.207164879431	2962.143178607445	2899.34951753799	2977.025859177125	2943.3077861438833	2933.0913651996393	2916.610166679032	2903.7062014005605	2938.1713657734526	3027.737284547679	2936.5458685785006	2890.308120809795	2939.696701447194	2901.933241213979	2936.985537734015
2937.280861170754	2935.5232418446503	2974.12537042376	2931.012925578495	2922.4892753125737	2911.8421921026256	2953.6299908528727	2934.46994207529	2950.7337636130983	2911.642308058683	2981.1705271103115	2941.0343189434907	2951.108117058783	2942.2661468055535	3030.011024867043	2948.207164879431	2938.4000990038853	2899.34951753799	2974.0724683438584	2943.3077861438833	2933.0913651996393	2916.610166679032	2903.7062014005605	2928.806483123074	3027.737284547679	2936.5458685785006	2890.308120809795	2939.2088782938645	2901.933241213979	2936.985537734015
2937.022993989635	2935.5232418446503	2974.12537042376	2931.012925578495	2914.22491931516	2911.8421921026256	2953.6299908528727	2926.7584386269655	2948.9704422061504	2909.854272330774	2981.1705271103115	2941.0343189434907	2951.108117058783	2942.2661468055535	3030.011024867043	2948.207164879431	2938.4000990038853	2899.34951753799	2974.0724683438584	2941.7056489043484	2933.0913651996393	2916.610166679032	2903.117046073858	2928.3955757967988	3009.5027031239133	2936.5458685785006	2890.308120809795	2939.2088782938645	2901.933241213979	2936.985537734015
2937.022993989635	2935.5232418446503	2972.1414392982974	2931.012925578495	2914.22491931516	2911.101193759841	2953.6299908528727	2919.673205990128	2948.9704422061504	2908.34134363541	2981.1705271103115	2941.0343189434907	2940.0907440109477	2942.2661468055535	3030.011024867043	2948.207164879431	2938.4000990038853	2899.34951753799	2972.5581246828137	2939.102191035508	2933.0913651996393	2916.610166679032	2902.5083288344968	2928.3955757967988	3009.5027031239133	2936.5458685785006	2890.100503546006	2935.578108392377	2901.933241213979	2936.542297155788
2936.239567991187	2935.5232418446503	2972.1414392982974	2928.031205954311	2914.22491931516	2911.101193759841	2953.6299908528727	2919.673205990128	2947.3245082210533	2907.0975418562844	2981.1705271103115	2940.9811985122615	2940.0907440109477	2942.2661468055535	3030.011024867043	2945.9747732628634	2928.99871951101	2899.34951753799	2972.5581246828137	2939.102191035508	2933.0913651996393	2915.775906632118	2902.5083288344968	2928.3955757967988	3006.306538036533	2936.5458685785006	2890.100503546006	2935.364052301452	2901.933241213979	2933.857607619882
2936.239567991187	2933.549890104703	2972.1414392982974	2928.031205954311	2913.4383193034982	2911.101193759841	2953.6299908528727	2919.673205990128	2947.3245082210533	2907.0975418562844	2981.1705271103115	2940.262629617819	2940.0907440109477	2940.8153832923504	3030.011024867043	2945.9747732628634	2928.99871951101	2899.34951753799	2971.5173103138573	2938.6868345825324	2932.48593912683	2915.775906632118	2900.3844013233966	2928.187273818378	3006.306538036533	2936.5458685785006	2890.100503546006	2935.364052301452	2901.933241213979	2933.857607619882
2936.239567991187	2933.549890104703	2972.1414392982974	2928.031205954311	2913.4383193034982	2911.101193759841	2953.6299908528727	2919.4626541715684	2947.3245082210533	2907.0975418562844	2980.518045458087	2940.262629617819	2940.0907440109477	2940.8153832923504	3030.011024867043	2945.9747732628634	2926.079309458709	2899.34951753799	2970.5725022828824	2938.6868345825324	2932.48593912683	2915.775906632118	2900.3844013233966	2928.187273818378	3006.306538036533	2936.5458685785006	2890.100503546006	2935.364052301452	2901.933241213979	2933.617257337819
2936.239567991187	2933.549890104703	2972.0302256038167	2925.6845669071517	2913.4383193034982	2911.101193759841	2953.6299908528727	2919.4626541715684	2946.1610130317385	2907.0975418562844	2980.518045458087	2940.262629617819	2940.0907440109477	2940.8153832923504	3030.011024867043	2944.401436868604	2925.3520331296854	2899.34951753799	2970.5725022828824	2938.6868345825324	2932.48593912683	2904.796779664334	2900.3844013233966	2927.639120334549	3006.306538036533	2936.5458685785006	2890.100503546006	2934.557043328863	2901.933241213979	2933.617257337819
2934.8765081896863	2933.549890104703	2972.0302256038167	2925.6845669071517	2913.4383193034982	2911.101193759841	2953.6299908528727	2919.4626541715684	2946.1610130317385	2907.0975418562844	2980.518045458087	2940.262629617819	2940.0907440109477	2940.8153832923504	3030.011024867043	2944.401436868604	2924.9327955732806	2899.34951753799	2969.81285007522	2938.6868345825324	2932.48593912683	2904.796779664334	2899.3855889274228	2917.7412996608405	3006.306538036533	2923.268378676001	2890.100503546006	2934.557043328863	2901.933241213979	2933.617257337819
2934.8765081896863	2933.549890104703	2959.5950452901934	2925.0683954474566	2913.4383193034982	2911.101193759841	2953.6299908528727	2919.4626541715684	2946.1610130317385	2907.0975418562844	2980.518045458087	2940.262629617819	2940.0907440109477	2937.6200335558824	3030.011024867043	2944.401436868604	2924.9327955732806	2899.34951753799	2969.81285007522	2938.6868345825324	2932.48593912683	2904.796779664334	2899.3183324684433	2916.9874798584597	3006.306538036533	2923.268378676001	2890.100503546006	2934.557043328863	2901.715903145898	2933.3285856759985
2934.8765081896863	2933.549890104703	2959.5950452901934	2921.9785756729502	2913.2263020159685	2910.809140946929	2953.6299908528727	2919.4626541715684	2946.1610130317385	2907.0975418562844	2980.518045458087	2940.262629617819	2940.0907440109477	2935.5888138427813	3029.1594269674565	2944.401436868604	2924.9327955732806	2899.34951753799	2969.81285007522	2938.6868345825324	2927.3396626599015	2904.796779664334	2899.3183324684433	2916.9874798584597	3006.306538036533	2923.268378676001	2890.013425834247	2932.905264095756	2901.6695359514515	2933.3285856759985
2934.8765081896863	2933.549890104703	2959.133837708895	2921.0702100642884	2913.2263020159685	2910.809140946929	2953.6299908528727	2919.4626541715684	2946.1610130317385	2907.0975418562844	2980.518045458087	2940.144246789309	2939.1376908198345	2935.5888138427813	3029.1594269674565	2944.401436868604	2924.9327955732806	2899.34951753799	2969.81285007522	2938.6868345825324	2927.3396626599015	2904.796779664334	2899.3183324684433	2916.9874798584597	2988.8765503588997	2922.275217401455	2889.7410001796197	2932.905264095756	2901.4198144611028	2933.3285856759985
2934.8765081896863	2932.4689480293127	2953.5020676705594	2921.0702100642884	2913.2263020159685	2910.021004031615	2953.6299908528727	2917.330622475108	2945.6793612180127	2907.0975418562844	2980.518045458087	2940.144246789309	2931.415314978044	2932.2526634811343	3029.1594269674565	2934.4102971333	2924.9327955732806	2899.34951753799	2969.81285007522	2938.6868345825324	2925.632812268671	2904.3360693130044	2899.3183324684433	2916.9874798584597	2988.8765503588997	2921.151333662744	2889.7410001796197	2931.628696806796	2901.4198144611028	2932.2202928354764
2934.8765081896863	2932.4689480293127	2953.5020676705594	2921.0702100642884	2913.2263020159685	2896.6679418814656	2953.6299908528727	2917.330622475108	2943.2278554326117	2902.820406104227	2980.518045458087	2940.144246789309	2930.8065305968757	2932.2526634811343	3029.1594269674565	2934.4102971333	2924.9327955732806	2898.4441210833675	2969.81285007522	2938.3574729451348	2925.632812268671	2904.3360693130044	2899.3183324684433	2916.51072923411	2976.5059802903547	2914.8310896074468	2889.7410001796197	2928.3238763032505	2901.4198144611028	2932.2202928354764
2934.8765081896863	2932.4689480293127	2951.8822608299574	2921.0702100642884	2912.9043564872313	2896.6679418814656	2953.6299908528727	2917.330622475108	2943.2278554326117	2902.7541209212236	2980.518045458087	2934.7393970189005	2930.8065305968757	2932.2526634811343	3029.1594269674565	2934.4102971333	2924.9327955732806	2898.4441210833675	2969.81285007522	2938.3574729451348	2925.632812268671	2904.3360693130044	2899.1552122492835	2915.617570182161	2976.5059802903547	2914.8310896074468	2888.8676626536917	2928.3238763032505	2901.2332566504797	2932.2202928354764
2934.8765081896863	2932.4689480293127	2951.8822608299574	2921.0702100642884	2912.9043564872313	2891.6376171911943	2953.6299908528727	2917.330622475108	2942.9551184503725	2902.7541209212236	2980.518045458087	2934.7393970189005	2929.9575002694123	2932.2526634811343	3028.603779605264	2934.4102971333	2924.9327955732806	2898.4441210833675	2969.81285007522	2938.141779348747	2925.632812268671	2904.3360693130044	2899.1552122492835	2904.639334134085	2976.5059802903547	2914.8310896074468	2888.8676626536917	2928.3238763032505	2901.2332566504797	2932.2202928354764
2934.8765081896863	2932.4689480293127	2951.8822608299574	2918.925783048668	2912.9043564872313	2891.6376171911943	2953.6299908528727	2917.330622475108	2934.520552125217	2902.7541209212236	2980.518045458087	2934.7393970189005	2928.3799387722106	2928.2993875013435	3028.603779605264	2934.4102971333	2924.9327955732806	2898.4441210833675	2969.81285007522	2938.141779348747	2906.403218766286	2904.3360693130044	2899.1552122492835	2904.415126666547	2976.5059802903547	2914.8310896074468	2888.8676626536917	2928.3238763032505	2901.2332566504797	2928.65131177997
2934.8765081896863	2928.7266216643743	2951.8822608299574	2918.7687271792847	2909.8443770373074	2890.620493128135	2953.5876324340406	2917.330622475108	2933.7310154565166	2902.7541209212236	2975.9987616109647	2934.7393970189005	2924.8540779526197	2928.2993875013435	3011.537121739883	2934.4102971333	2924.9327955732806	2898.4441210833675	2969.2632986506273	2938.141779348747	2906.403218766286	2904.3360693130044	2898.354028378175	2904.415126666547	2976.5059802903547	2914.8310896074468	2888.8676626536917	2928.3238763032505	2896.6633250117047	2922.927773253444
2934.8765081896863	2908.098621449631	2951.8822608299574	2918.7687271792847	2909.8443770373074	2890.620493128135	2953.5876324340406	2917.330622475108	2933.7310154565166	2902.7541209212236	2975.964271217975	2934.7393970189005	2924.8540779526197	2921.034490278934	3011.537121739883	2917.7845898985024	2924.9327955732806	2898.4409236040237	2969.2632986506273	2935.4569881616703	2906.1680109140675	2903.8810410813503	2898.354028378175	2904.415126666547	2976.5059802903547	2914.8310896074468	2888.8676626536917	2926.659746174478	2896.6633250117047	2922.927773253444
2934.838601938262	2908.098621449631	2951.8822608299574	2918.7687271792847	2909.8443770373074	2890.620493128135	2953.5876324340406	2917.091529400124	2921.859025638414	2902.7541209212236	2975.964271217975	2934.7393970189005	2924.8540779526197	2921.034490278934	3011.537121739883	2917.7845898985024	2924.9327955732806	2898.4409236040237	2968.120685306575	2935.4569881616703	2906.1680109140675	2903.214591321986	2898.354028378175	2904.415126666547	2975.591704961591	2914.8310896074468	2888.8676626536917	2925.1053733943163	2896.6633250117047	2922.927773253444
2933.6040974612106	2908.098621449631	2951.8822608299574	2918.7687271792847	2908.1916263963267	2890.620493128135	2953.5876324340406	2917.091529400124	2921.859025638414	2901.733583002327	2973.683734309315	2925.176322138099	2924.8540779526197	2921.034490278934	3011.537121739883	2917.7845898985024	2924.9327955732806	2898.4409236040237	2963.5419866914494	2935.4569881616703	2904.557760616076	2903.0675218112237	2898.354028378175	2904.415126666547	2975.591704961591	2914.2009596737844	2888.8676626536917	2925.024529847453	2896.6633250117047	2922.927773253444
2933.6040974612106	2908.098621449631	2951.8822608299574	2918.7687271792847	2908.1916263963267	2890.620493128135	2953.5876324340406	2917.091529400124	2921.0897649224535	2901.4849215583963	2973.683734309315	2925.176322138099	2924.8540779526197	2921.034490278934	3011.537121739883	2917.7845898985024	2924.485839337361	2898.2108227270564	2963.5419866914494	2935.4569881616703	2904.557760616076	2903.0675218112237	2898.354028378175	2904.415126666547	2975.591704961591	2914.2009596737844	2888.8676626536917	2921.6577560370747	2896.6633250117047	2922.927773253444
2933.6040974612106	2908.098621449631	2951.8822608299574	2918.7687271792847	2908.1916263963267	2890.620493128135	2953.5876324340406	2917.091529400124	2921.0897649224535	2886.909366377135	2973.683734309315	2925.176322138099	2921.9266830723905	2919.1129691885767	3011.537121739883	2917.7845898985024	2924.485839337361	2898.2108227270564	2963.5419866914494	2935.4569881616703	2904.557760616076	2903.0675218112237	2898.354028378175	2904.1940845719655	2973.0219820710367	2914.2009596737844	2883.24498479724	2921.6577560370747	2896.6633250117047	2922.927773253444
2933.6040974612106	2908.098621449631	2951.8822608299574	2918.7687271792847	2908.1916263963267	2890.5404308790885	2953.0878167709866	2917.091529400124	2921.0897649224535	2886.897784973259	2973.683734309315	2923.7725342509866	2921.9266830723905	2916.508806839635	3011.537121739883	2917.7845898985024	2923.632932916109	2898.2108227270564	2963.5419866914494	2931.2839156466894	2904.043691993015	2903.0675218112237	2897.5008823791154	2904.1940845719655	2973.0219820710367	2914.2009596737844	2873.0031152548277	2921.6577560370747	2895.5404727721475	2922.927773253444
2933.6040974612106	2908.098621449631	2951.8822608299574	2918.7687271792847	2908.1916263963267	2890.181992447598	2951.9909816526742	2916.369859715993	2921.0897649224535	2886.897784973259	2973.683734309315	2923.188012650343	2917.8201760977768	2916.508806839635	3011.537121739883	2917.7845898985024	2919.7123874432955	2898.2108227270564	2963.5419866914494	2931.2839156466894	2904.043691993015	2903.0675218112237	2897.5008823791154	2904.1940845719655	2973.0219820710367	2913.3234103203754	2873.0031152548277	2921.6577560370747	2895.5404727721475	2922.927773253444
2933.4526879183336	2908.098621449631	2951.8822608299574	2918.7687271792847	2908.1916263963267	2890.181992447598	2945.9077986815055	2916.369859715993	2921.0897649224535	2886.897784973259	2973.683734309315	2923.188012650343	2917.3603578420866	2916.508806839635	3008.455268747157	2917.7845898985024	2919.3630994605924	2898.2108227270564	2963.5419866914494	2931.2839156466894	2904.043691993015	2903.0675218112237	2897.5008823791154	2904.1940845719655	2973.0219820710367	2911.5569564112197	2873.0031152548277	2921.6577560370747	2895.5404727721475	2922.927773253444
2933.4526879183336	2908.098621449631	2951.8822608299574	2918.4097008363874	2907.7273480090753	2890.181992447598	2945.9077986815055	2916.369859715993	2921.0897649224535	2886.897784973259	2973.683734309315	2922.555519824992	2915.652457380244	2916.508806839635	3008.455268747157	2917.7845898985024	2919.3630994605924	2898.063353652806	2963.5419866914494	2931.2839156466894	2904.043691993015	2901.7389518574932	2897.5008823791154	2903.847234543885	2973.0219820710367	2911.5569564112197	2873.0031152548277	2921.6577560370747	2895.5404727721475	2921.7612922501658
2933.4526879183336	2908.0212288138537	2943.7130129461657	2918.4097008363874	2907.7273480090753	2882.896994712394	2938.221878704905	2916.369859715993	2920.132310211893	2886.897784973259	2961.017298380733	2922.555519824992	2915.652457380244	2916.508806839635	3008.455268747157	2917.7845898985024	2916.5277170996337	2897.188155063678	2963.5419866914494	2931.2839156466894	2904.043691993015	2901.7389518574932	2897.5008823791154	2903.847234543885	2973.0219820710367	2911.5569564112197	2873.0031152548277	2910.6962342223983	2895.5404727721475	2920.5682265662113
2933.4526879183336	2908.0212288138537	2943.7130129461657	2913.4643921471593	2907.7273480090753	2882.74833548578	2938.221878704905	2916.2263196055956	2919.5660871212795	2886.897784973259	2961.017298380733	2922.555519824992	2915.652457380244	2916.508806839635	3006.2818584943743	2917.7845898985024	2916.5277170996337	2897.188155063678	2963.5419866914494	2930.6245592548503	2903.9164622362578	2901.1022781362794	2891.7426204806825	2903.847234543885	2971.4962332723962	2911.2613528697802	2872.801951828307	2910.6962342223983	2894.5498984158994	2919.2688660688236
2933.4526879183336	2908.0212288138537	2943.7130129461657	2913.4643921471593	2907.7273480090753	2882.74833548578	2935.114832472471	2916.2263196055956	2919.5660871212795	2886.897784973259	2956.859735400969	2922.555519824992	2914.7628271389976	2915.6897602181034	3006.2818584943743	2913.3047019790056	2916.5277170996337	2892.9642167990896	2963.5419866914494	2930.6245592548503	2903.9164622362578	2901.1022781362794	2891.7426204806825	2903.359880924691	2963.7070796871512	2911.2613528697802	2872.801951828307	2910.6962342223983	2894.5498984158994	2916.1971193055224
2933.4526879183336	2908.0212288138537	2942.6838011991713	2913.405335225668	2907.7273480090753	2881.11649373917	2934.5656718345735	2916.2263196055956	2919.5660871212795	2886.897784973259	2956.859735400969	2916.77049256009	2914.4437350351072	2915.6897602181034	3006.2818584943743	2913.3047019790056	2916.5277170996337	2892.9642167990896	2963.5419866914494	2930.434401325163	2903.467998161497	2900.9848358083127	2891.4849665234133	2903.359880924691	2963.7070796871512	2911.2613528697802	2872.801951828307	2909.810000609139	2894.5498984158994	2916.1971193055224
2933.4526879183336	2899.152414476092	2942.6838011991713	2913.405335225668	2907.3968044702965	2880.7962945285362	2934.5656718345735	2916.2263196055956	2919.0440853502046	2886.897784973259	2956.2313801719965	2915.6112247812316	2914.4437350351072	2915.6897602181034	3002.688084326168	2913.3047019790056	2916.5277170996337	2892.9642167990896	2963.5419866914494	2930.434401325163	2902.1289744650708	2900.9848358083127	2891.4849665234133	2903.359880924691	2963.7070796871512	2911.2613528697802	2872.801951828307	2909.810000609139	2894.5498984158994	2910.408515882078
2924.6256466616155	2899.152414476092	2942.6838011991713	2911.773830397511	2907.3968044702965	2880.535058382801	2934.5656718345735	2916.2263196055956	2919.0440853502046	2886.78091625551	2956.2313801719965	2907.47560308567	2914.4437350351072	2914.5048346916365	3001.173144913173	2913.3047019790056	2916.5277170996337	2892.9642167990896	2963.4741074514723	2930.434401325163	2900.6201076825396	2900.9848358083127	2891.4849665234133	2903.359880924691	2963.7070796871512	2908.159426420747	2872.801951828307	2906.786010080592	2894.5498984158994	2910.408515882078
2924.142713382988	2899.152414476092	2942.6838011991713	2909.333162135871	2907.2219812711887	2880.535058382801	2934.5656718345735	2916.2263196055956	2919.0440853502046	2886.1420955532067	2956.2313801719965	2907.47560308567	2913.5481186940415	2914.5048346916365	3001.173144913173	2912.85969920822	2916.5277170996337	2892.9642167990896	2963.4741074514723	2924.1739740086514	2900.6201076825396	2900.9848358083127	2890.6417321970644	2903.359880924691	2963.7070796871512	2908.159426420747	2872.7713720062484	2906.786010080592	2893.7318694289224	2910.408515882078
2924.142713382988	2899.152414476092	2942.6838011991713	2909.333162135871	2907.2219812711887	2880.535058382801	2934.5656718345735	2914.5578211037537	2918.455189534062	2886.1420955532067	2956.2313801719965	2906.379975610005	2912.5524649892905	2913.9283623158867	3001.0441803152085	2902.9242312610168	2916.5277170996337	2892.9642167990896	2963.4741074514723	2924.1739740086514	2900.6201076825396	2900.9848358083127	2890.6417321970644	2903.359880924691	2961.77478811459	2908.159426420747	2872.7713720062484	2906.786010080592	2893.1235827776673	2909.8092901489035
2924.142713382988	2898.3903366355325	2942.6838011991713	2909.333162135871	2907.2219812711887	2879.9154891341727	2933.65338041386	2914.5578211037537	2918.455189534062	2885.9849673468807	2956.2313801719965	2905.2843899055583	2912.5524649892905	2913.9283623158867	3001.0441803152085	2902.497883610814	2916.5277170996337	2892.9642167990896	2963.4741074514723	2923.751959882588	2900.6201076825396	2900.9848358083127	2890.6417321970644	2903.359880924691	2961.77478811459	2908.159426420747	2870.5561530333985	2906.786010080592	2893.1235827776673	2909.8092901489035
2923.557016780881	2897.655881378464	2942.4116157069375	2909.333162135871	2899.639899357945	2879.9154891341727	2932.3750364694197	2914.5578211037537	2913.4699136313884	2885.9849673468807	2933.4811304969203	2904.850104926175	2912.5524649892905	2913.7853803091175	3000.293153020312	2902.497883610814	2916.5277170996337	2892.9642167990896	2963.4741074514723	2923.751959882588	2895.7082231186137	2900.9848358083127	2890.6417321970644	2903.359880924691	2961.77478811459	2907.9058877322313	2870.5561530333985	2906.2642957237485	2890.2064406189866	2909.8092901489035
2923.557016780881	2897.655881378464	2942.4116157069375	2905.7305068960372	2891.664781769584	2879.9154891341727	2932.3750364694197	2914.5578211037537	2913.4699136313884	2878.2355671022137	2932.573551528947	2903.9847998315413	2912.5524649892905	2913.314182512454	3000.293153020312	2887.721876047264	2916.5277170996337	2892.9642167990896	2963.3448924460736	2923.751959882588	2895.7082231186137	2900.5432629674738	2890.6417321970644	2903.359880924691	2961.77478811459	2907.9058877322313	2870.5561530333985	2904.5864534436773	2889.9875123027923	2905.648241076655
2923.557016780881	2892.3513823229673	2942.4116157069375	2905.7305068960372	2891.664781769584	2879.9154891341727	2932.3750364694197	2914.5578211037537	2913.4699136313884	2878.2355671022137	2931.5116438594087	2903.9847998315413	2910.906600463393	2913.314182512454	3000.293153020312	2887.721876047264	2916.5277170996337	2892.9642167990896	2963.040531991218	2921.303625455065	2895.7082231186137	2900.5432629674738	2890.6417321970644	2903.359880924691	2961.390697205882	2907.071176534138	2870.5561530333985	2904.5864534436773	2889.9875123027923	2905.648241076655
2923.557016780881	2892.3513823229673	2942.4116157069375	2905.7305068960372	2891.664781769584	2879.9154891341727	2931.039211154171	2914.5578211037537	2913.4699136313884	2878.2355671022137	2931.5116438594087	2903.3831754313433	2910.906600463393	2912.6285633522675	3000.293153020312	2885.878972555967	2916.5277170996337	2892.340741547736	2963.040531991218	2921.303625455065	2895.7082231186137	2900.5432629674738	2890.157406138556	2903.359880924691	2961.390697205882	2907.071176534138	2870.5561530333985	2904.5864534436773	2889.9875123027923	2905.648241076655
2923.557016780881	2892.3513823229673	2942.4116157069375	2905.7305068960372	2890.8398155414484	2879.604203178184	2931.039211154171	2914.5578211037537	2910.0724544981917	2878.2355671022137	2931.5116438594087	2903.216960096248	2910.8556543100976	2912.143819933975	3000.293153020312	2885.878972555967	2916.5277170996337	2892.340741547736	2963.040531991218	2921.303625455065	2894.6422196801464	2900.5432629674738	2890.157406138556	2903.359880924691	2961.390697205882	2906.3419371259297	2870.5561530333985	2903.536346025316	2889.9875123027923	2905.648241076655
2923.557016780881	2892.3513823229673	2942.4116157069375	2905.7305068960372	2890.250680070638	2879.604203178184	2928.479204162223	2914.5578211037537	2910.0724544981917	2878.2355671022137	2931.5116438594087	2903.216960096248	2910.8556543100976	2912.143819933975	3000.293153020312	2885.878972555967	2916.5277170996337	2891.997004319576	2963.040531991218	2919.4623144622756	2894.6422196801464	2900.0433000251737	2890.157406138556	2902.881335520262	2961.390697205882	2900.6662012994093	2869.674715133893	2903.3045563966684	2889.9875123027923	2905.127457541545
2916.9315884355296	2892.3513823229673	2942.4116157069375	2905.0465516294935	2890.250680070638	2879.604203178184	2928.479204162223	2914.5578211037537	2910.0724544981917	2878.2355671022137	2931.5116438594087	2903.216960096248	2897.428238678145	2912.143819933975	3000.293153020312	2885.878972555967	2916.5277170996337	2891.607797078788	2963.040531991218	2919.4623144622756	2894.6422196801464	2900.0433000251737	2890.157406138556	2902.881335520262	2961.390697205882	2900.568771099725	2869.674715133893	2903.3045563966684	2889.9875123027923	2905.127457541545
2916.9315884355296	2892.3513823229673	2942.4116157069375	2905.0465516294935	2889.261927937747	2879.604203178184	2927.237178134952	2914.1755868538235	2910.0724544981917	2878.2355671022137	2930.6458302753085	2902.6497236779214	2897.428238678145	2912.143819933975	2999.207583767654	2885.878972555967	2916.5277170996337	2891.607797078788	2962.81852653678	2919.4623144622756	2894.6422196801464	2900.0433000251737	2890.157406138556	2902.34810644885	2961.390697205882	2899.755251776685	2869.674715133893	2903.3045563966684	2889.9875123027923	2905.127457541545
2916.9315884355296	2892.3513823229673	2942.4116157069375	2905.0465516294935	2889.246947891092	2879.604203178184	2927.237178134952	2914.1755868538235	2910.0724544981917	2878.0084398363315	2927.204818164112	2902.2814543743157	2896.791363787457	2912.143819933975	2998.9232461702754	2885.878972555967	2916.5277170996337	2891.3051408123915	2962.81852653678	2919.4623144622756	2894.6422196801464	2900.0433000251737	2890.157406138556	2901.15964617471	2961.390697205882	2899.755251776685	2869.674715133893	2903.3045563966684	2889.9875123027923	2904.4149550705406
2916.3421729378306	2892.3513823229673	2942.4116157069375	2905.0465516294935	2887.7848210284274	2879.604203178184	2927.237178134952	2914.1755868538235	2910.0724544981917	2877.933135060364	2925.931724849263	2901.8525395902216	2896.791363787457	2912.143819933975	2982.0853512984268	2885.878972555967	2913.157648075309	2891.3051408123915	2962.81852653678	2919.4623144622756	2892.123332738816	2899.902861171864	2890.157406138556	2901.15964617471	2961.390697205882	2899.755251776685	2869.674715133893	2901.440450951192	2876.7861708777714	2904.4149550705406
2916.3421729378306	2890.5232898167824	2941.0911215799406	2905.0465516294935	2885.3032679879398	2879.604203178184	2926.7252009172926	2912.6296699370982	2910.0724544981917	2877.933135060364	2925.931724849263	2901.8525395902216	2896.791363787457	2911.1682259841136	2972.0401924152334	2885.878972555967	2913.157648075309	2886.6720128959028	2961.2623825512105	2919.4623144622756	2892.123332738816	2899.5201569758788	2890.157406138556	2901.15964617471	2961.190150480779	2899.6236610653605	2869.674715133893	2901.0371792607616	2876.7861708777714	2904.4149550705406
2916.3421729378306	2890.5232898167824	2939.9476944867074	2904.530980440053	2885.3032679879398	2879.604203178184	2926.7252009172926	2903.6863644018035	2909.3409470197694	2877.933135060364	2925.931724849263	2901.500951790154	2896.791363787457	2911.1682259841136	2972.0401924152334	2885.878972555967	2913.157648075309	2886.6720128959028	2961.2623825512105	2919.4623144622756	2892.123332738816	2899.5201569758788	2890.157406138556	2901.127738105287	2961.190150480779	2899.6236610653605	2869.674715133893	2901.0371792607616	2876.7861708777714	2904.4149550705406
2916.3421729378306	2890.5232898167824	2938.496146422665	2904.132487919489	2885.3032679879398	2879.604203178184	2926.7252009172926	2903.6863644018035	2909.3409470197694	2877.933135060364	2925.931724849263	2901.500951790154	2892.352301366831	2911.1682259841136	2972.0401924152334	2885.878972555967	2913.157648075309	2886.6720128959028	2960.7538442978716	2919.4623144622756	2892.123332738816	2899.5201569758788	2890.157406138556	2901.127738105287	2961.190150480779	2896.3439824435786	2869.367721406722	2901.0371792607616	2876.7861708777714	2904.4149550705406
2916.3421729378306	2890.5232898167824	2938.496146422665	2904.132487919489	2885.3032679879398	2879.604203178184	2924.973700976943	2903.6863644018035	2896.23831979446	2877.2167938046573	2925.931724849263	2901.500951790154	2892.352301366831	2911.1682259841136	2970.361406157272	2885.878972555967	2913.157648075309	2886.6720128959028	2960.7538442978716	2919.3518676153058	2891.8052697925937	2898.7490287637756	2890.157406138556	2901.127738105287	2952.821538824183	2896.3439824435786	2868.7277941038674	2901.0371792607616	2876.7861708777714	2904.4149550705406
2916.3421729378306	2889.808216029802	2938.247723171003	2902.9011068925747	2885.3032679879398	2879.604203178184	2924.733026799328	2903.4204636527083	2896.23831979446	2877.2167938046573	2925.931724849263	2901.500951790154	2892.352301366831	2911.1682259841136	2970.361406157272	2885.7575441977547	2913.157648075309	2886.6720128959028	2959.3151931932503	2919.3518676153058	2891.8052697925937	2898.7490287637756	2890.157406138556	2901.127738105287	2948.120329946449	2896.3439824435786	2868.7277941038674	2901.0371792607616	2876.7861708777714	2904.4149550705406
2916.3421729378306	2889.808216029802	2937.963528622821	2902.9011068925747	2885.3032679879398	2879.604203178184	2924.733026799328	2903.4204636527083	2895.62239661527	2877.2167938046573	2925.931724849263	2901.500951790154	2890.636079134092	2911.1682259841136	2970.361406157272	2882.558031978437	2913.157648075309	2886.6720128959028	2958.760287705274	2919.3518676153058	2891.8052697925937	2898.7490287637756	2888.2324799587013	2901.127738105287	2947.6433254032954	2896.277313612412	2868.7277941038674	2900.5906719872182	2876.7861708777714	2904.4149550705406
2916.3421729378306	2889.808216029802	2937.963528622821	2902.9011068925747	2885.079631857605	2879.604203178184	2924.733026799328	2903.4204636527083	2895.62239661527	2877.2167938046573	2924.1632333235707	2901.500951790154	2876.3619030148798	2911.1682259841136	2970.361406157272	2882.558031978437	2913.157648075309	2886.6720128959028	2958.760287705274	2917.1901935441247	2891.716280259834	2898.7490287637756	2887.7651803267986	2899.7895863256826	2947.2208139797503	2885.626706250984	2867.094776017257	2900.5906719872182	2876.7861708777714	2903.7877286843113
2916.3421729378306	2889.0016727587727	2937.963528622821	2902.9011068925747	2885.079631857605	2878.7363852639937	2924.733026799328	2903.4204636527083	2895.62239661527	2877.1565141710275	2924.1632333235707	2901.500951790154	2876.3619030148798	2910.6997153171033	2967.7968660126508	2882.558031978437	2913.157648075309	2886.6720128959028	2958.760287705274	2914.639989329316	2891.716280259834	2897.9533144919233	2887.7651803267986	2899.7895863256826	2947.2208139797503	2885.626706250984	2867.094776017257	2900.5906719872182	2876.7861708777714	2903.7877286843113
2916.3421729378306	2889.0016727587727	2937.963528622821	2902.9011068925747	2882.8321915299666	2878.7363852639937	2922.465990867483	2903.4204636527083	2895.62239661527	2877.1565141710275	2924.1632333235707	2900.4020435372977	2876.3619030148798	2910.6997153171033	2967.7523546391185	2882.558031978437	2913.157648075309	2886.6720128959028	2958.760287705274	2914.639989329316	2891.716280259834	2884.3118853092815	2887.7651803267986	2899.7895863256826	2947.2208139797503	2885.5474963086613	2866.9696144134464	2900.5906719872182	2876.7861708777714	2903.7877286843113
2916.3421729378306	2889.0016727587727	2937.963528622821	2902.9011068925747	2882.8321915299666	2878.7363852639937	2922.465990867483	2903.4204636527083	2894.232743811219	2877.0511252524784	2924.1632333235707	2900.0828929560184	2876.3619030148798	2910.6010620412635	2967.7523546391185	2882.558031978437	2913.0349310089896	2886.6720128959028	2958.760287705274	2914.639989329316	2891.716280259834	2879.0771486801505	2887.6210209121987	2899.7895863256826	2947.2208139797503	2885.5474963086613	2866.9696144134464	2900.5906719872182	2876.7861708777714	2903.7877286843113
2916.0626917097384	2888.4236220495754	2937.963528622821	2902.2879819635305	2882.8321915299666	2878.7363852639937	2922.465990867483	2903.4204636527083	2894.232743811219	2876.216178890507	2924.1632333235707	2900.0828929560184	2875.5373477030853	2910.6010620412635	2967.7523546391185	2882.558031978437	2913.0349310089896	2886.6720128959028	2958.0794001014638	2913.3775983121122	2891.716280259834	2879.0771486801505	2884.6096493362465	2899.7895863256826	2947.2208139797503	2884.325001969452	2866.9696144134464	2900.5906719872182	2876.59034142419	2903.7877286843113
2916.0626917097384	2888.4236220495754	2937.963528622821	2902.2879819635305	2882.1733503509563	2878.7363852639937	2922.465990867483	2896.895159207454	2894.232743811219	2876.216178890507	2920.958385514869	2900.0828929560184	2875.5373477030853	2910.6010620412635	2967.7523546391185	2882.558031978437	2913.0349310089896	2886.6720128959028	2954.339824975245	2913.3775983121122	2888.7772298158343	2879.0771486801505	2884.4527017357473	2899.7895863256826	2946.5445047635467	2884.325001969452	2866.062301581827	2900.5906719872182	2876.59034142419	2903.7877286843113
2916.0626917097384	2888.4236220495754	2937.963528622821	2902.2879819635305	2882.1733503509563	2878.4444826208746	2922.465990867483	2896.895159207454	2894.232743811219	2876.216178890507	2920.958385514869	2900.0828929560184	2875.5373477030853	2910.3594630877255	2967.7523546391185	2882.558031978437	2913.0349310089896	2885.892352226858	2953.4455656452346	2912.048939442473	2888.7772298158343	2879.0771486801505	2884.4527017357473	2899.7895863256826	2946.5445047635467	2884.325001969452	2866.062301581827	2900.5906719872182	2876.4980408929464	2900.4311907465003
2916.0626917097384	2888.4236220495754	2937.963528622821	2901.9922246109527	2882.1733503509563	2878.4444826208746	2920.848208489512	2896.4421522026446	2893.850238379525	2876.216178890507	2920.958385514869	2900.0828929560184	2875.5373477030853	2909.2468984311486	2967.7523546391185	2879.523853352923	2913.0349310089896	2885.892352226858	2951.7884134256306	2912.048939442473	2883.106744981967	2879.0771486801505	2884.4527017357473	2899.7895863256826	2943.9438468618605	2884.325001969452	2866.062301581827	2900.5906719872182	2876.4980408929464	2900.4311907465003
2916.0626917097384	2888.2127127101485	2937.963528622821	2901.9922246109527	2882.002139299189	2878.189411719779	2920.6774149221524	2896.1980675535665	2893.618120613596	2876.216178890507	2920.958385514869	2900.0828929560184	2874.8905822301604	2909.2468984311486	2952.5738661323776	2879.3441941528363	2913.0349310089896	2885.892352226858	2951.7884134256306	2912.048939442473	2882.975896493531	2876.0761560367655	2884.4527017357473	2896.089270084547	2943.9438468618605	2884.325001969452	2866.062301581827	2900.5906719872182	2876.4069844839246	2900.4311907465003
2915.7251353418883	2888.2127127101485	2937.963528622821	2901.4181746457452	2881.968792015389	2878.189411719779	2920.6774149221524	2896.1980675535665	2891.6510421852513	2876.216178890507	2920.958385514869	2900.0828929560184	2874.8905822301604	2909.2468984311486	2952.5738661323776	2879.3441941528363	2913.0349310089896	2885.892352226858	2951.7884134256306	2911.9795042877686	2882.975896493531	2876.033457731117	2884.4527017357473	2896.089270084547	2943.9438468618605	2883.860479066403	2866.062301581827	2900.5906719872182	2876.4069844839246	2899.826619825826
2915.7251353418883	2888.2127127101485	2937.7875078295456	2901.4181746457452	2881.968792015389	2878.189411719779	2920.6774149221524	2896.1980675535665	2891.6510421852513	2876.216178890507	2920.958385514869	2900.0828929560184	2874.8905822301604	2909.2468984311486	2952.019086102023	2878.635577621739	2912.8702701960624	2885.892352226858	2951.4666667099323	2911.7203572429353	2882.975896493531	2876.033457731117	2884.4527017357473	2892.4458239699497	2943.9438468618605	2883.5143280584607	2866.062301581827	2900.4026103867445	2876.4069844839246	2899.826619825826
2915.0537757824222	2887.9169023099835	2937.7875078295456	2899.154777298648	2881.968792015389	2878.189411719779	2920.6774149221524	2896.1980675535665	2891.6510421852513	2872.8843522833554	2920.958385514869	2899.00525117386	2874.8905822301604	2908.8673477958687	2952.019086102023	2878.635577621739	2912.8702701960624	2885.892352226858	2951.4666667099323	2911.7203572429353	2882.975896493531	2875.7429612377928	2878.0837280356623	2892.4458239699497	2943.9438468618605	2883.5143280584607	2866.062301581827	2899.987549114032	2876.4069844839246	2898.940387076976
2909.380170783298	2887.9169023099835	2937.7875078295456	2899.154777298648	2881.968792015389	2878.189411719779	2920.6774149221524	2896.1980675535665	2891.6510421852513	2868.0532596150306	2920.958385514869	2899.00525117386	2874.8905822301604	2908.8673477958687	2949.102967101101	2878.635577621739	2912.8702701960624	2884.7587935037254	2951.4666667099323	2911.4522311778833	2882.975896493531	2875.7429612377928	2877.7677673649955	2892.4458239699497	2942.148053878933	2883.5143280584607	2866.050362920351	2899.987549114032	2876.4069844839246	2898.940387076976
2904.925377192923	2887.9169023099835	2937.7875078295456	2899.154777298648	2881.968792015389	2877.554845216198	2920.6774149221524	2896.1980675535665	2891.6510421852513	2867.911871388697	2920.958385514869	2899.00525117386	2874.8905822301604	2908.3750198767902	2948.949327254247	2878.635577621739	2912.8702701960624	2884.7587935037254	2951.4666667099323	2903.7844316634682	2882.8749448037347	2875.7429612377928	2877.7677673649955	2892.4458239699497	2942.148053878933	2883.4641909269544	2866.050362920351	2899.987549114032	2875.9551947809155	2898.940387076976
2902.80217179814	2887.9169023099835	2936.349165964498	2899.154777298648	2881.968792015389	2877.554845216198	2920.6774149221524	2896.1980675535665	2891.6510421852513	2867.796344219341	2918.646772866358	2899.00525117386	2874.8905822301604	2908.146373678201	2946.9219384761354	2878.635577621739	2912.8702701960624	2884.5425046584796	2951.4666667099323	2903.7844316634682	2882.6309824585524	2875.0820191265784	2877.7677673649955	2892.4458239699497	2942.1450936244073	2883.4641909269544	2866.050362920351	2899.987549114032	2875.9551947809155	2898.940387076976
2902.80217179814	2887.5274901771922	2935.888160592803	2899.154777298648	2881.968792015389	2877.554845216198	2920.6774149221524	2896.1980675535665	2891.6510421852513	2867.796344219341	2918.6191734688155	2899.00525117386	2870.4255519383223	2908.146373678201	2946.9219384761354	2877.503517855843	2911.8752136648527	2884.5425046584796	2951.4666667099323	2903.7844316634682	2882.6309824585524	2874.2627107653348	2871.494747125555	2887.047623264316	2941.9128914023304	2878.2294655062005	2866.050362920351	2898.8002227148177	2875.9551947809155	2890.7625299675165
2902.338384812602	2887.5274901771922	2935.888160592803	2899.154777298648	2881.968792015389	2877.554845216198	2920.6774149221524	2896.1980675535665	2891.6510421852513	2867.796344219341	2918.6191734688155	2899.00525117386	2870.4255519383223	2908.146373678201	2946.9219384761354	2877.1559434187657	2911.8752136648527	2884.5425046584796	2951.0380078309495	2903.7844316634682	2881.903051650336	2874.166253639355	2871.494747125555	2887.047623264316	2941.9128914023304	2874.788982952365	2865.9664840147675	2898.8002227148177	2875.9551947809155	2890.7625299675165
2902.338384812602	2887.4334704046864	2935.888160592803	2899.154777298648	2870.268703288682	2877.554845216198	2920.6774149221524	2896.019995413474	2891.6510421852513	2867.796344219341	2918.6191734688155	2898.496743201898	2870.4255519383223	2907.9763223184873	2946.9219384761354	2877.098636474228	2906.9283632950073	2884.5425046584796	2951.0380078309495	2903.7844316634682	2881.903051650336	2874.166253639355	2871.494747125555	2887.047623264316	2941.9128914023304	2874.788982952365	2865.653081065658	2898.8002227148177	2874.7678069043586	2890.7625299675165
2902.338384812602	2884.451668343213	2935.888160592803	2899.154777298648	2870.268703288682	2877.554845216198	2920.6774149221524	2894.746619566671	2891.6510421852513	2867.796344219341	2918.478107694725	2898.496743201898	2870.4255519383223	2907.9763223184873	2946.6222192649266	2877.098636474228	2903.7706366030375	2883.1815664245814	2951.0380078309495	2903.7844316634682	2881.903051650336	2874.166253639355	2871.494747125555	2885.6221870099325	2941.9128914023304	2874.788982952365	2865.0250233875154	2898.8002227148177	2874.7678069043586	2890.7625299675165
2902.338384812602	2884.451668343213	2935.5847866628146	2899.154777298648	2870.268703288682	2877.537329973088	2920.6774149221524	2894.746619566671	2891.6510421852513	2867.796344219341	2918.478107694725	2898.496743201898	2870.1956411810306	2907.9763223184873	2946.4704929100126	2877.098636474228	2897.396267379936	2883.1815664245814	2951.0380078309495	2903.4892429435417	2881.903051650336	2873.6842142457776	2871.494747125555	2885.6221870099325	2941.8350182449653	2870.8843938350046	2865.0250233875154	2898.8002227148177	2874.3632675380773	2890.482078771205
2902.338384812602	2884.451668343213	2935.5847866628146	2888.711928839959	2870.268703288682	2873.9635883935002	2920.6774149221524	2894.746619566671	2884.1265403844586	2867.796344219341	2918.478107694725	2898.496743201898	2870.1956411810306	2904.1088944512667	2946.4704929100126	2875.534191210308	2897.3962141989887	2883.1815664245814	2950.8774603677966	2903.4892429435417	2881.903051650336	2873.212612705097	2871.494747125555	2884.40909525086	2941.8350182449653	2870.6917517921984	2864.770944044683	2898.8002227148177	2874.3632675380773	2890.381512013106
2902.338384812602	2884.451668343213	2935.5847866628146	2888.711928839959	2870.268703288682	2873.9635883935002	2920.6774149221524	2894.746619566671	2883.5984849104034	2867.788804141253	2918.478107694725	2898.496743201898	2870.1956411810306	2904.1088944512667	2946.4704929100126	2875.534191210308	2897.3962141989887	2879.268363149354	2950.8774603677966	2903.4892429435417	2881.903051650336	2873.212612705097	2871.494747125555	2884.40909525086	2941.8350182449653	2870.4500342826814	2864.770944044683	2898.327300344087	2874.3632675380773	2890.381512013106
2902.0129985965254	2877.5208740108174	2935.5847866628146	2888.711928839959	2870.176052250052	2870.8230243365774	2920.453386947043	2894.3944832067623	2883.5984849104034	2867.788804141253	2918.112993618893	2898.203448151938	2870.1956411810306	2904.1088944512667	2946.4704929100126	2875.2727483132962	2897.3962141989887	2879.268363149354	2950.8774603677966	2903.4892429435417	2881.8793013885256	2871.8612256112087	2871.494747125555	2884.40909525086	2938.120418630976	2870.4500342826814	2864.770944044683	2898.327300344087	2874.3632675380773	2889.826050907188
2898.8894827264617	2877.5208740108174	2935.5847866628146	2888.711928839959	2870.176052250052	2870.8230243365774	2920.453386947043	2894.3944832067623	2883.5984849104034	2867.788804141253	2918.112993618893	2896.551644408001	2869.502080084123	2904.1088944512667	2937.556333572777	2874.813770045418	2896.43353702818	2879.268363149354	2950.8774603677966	2903.2541648181127	2881.8793013885256	2871.8612256112087	2871.494747125555	2884.3643159856715	2937.367879292213	2870.4500342826814	2864.770944044683	2898.1762542462407	2874.3632675380773	2889.826050907188
2898.8894827264617	2877.5208740108174	2935.5847866628146	2888.711928839959	2870.176052250052	2868.7443181661124	2920.453386947043	2894.3944832067623	2883.5984849104034	2867.788804141253	2917.4105967943115	2896.551644408001	2869.502080084123	2904.1088944512667	2937.2492353200796	2874.813770045418	2896.2860761448633	2878.8491481384344	2950.8774603677966	2903.2541648181127	2881.8793013885256	2871.8612256112087	2871.302736144429	2884.1248710185246	2937.013046718359	2870.180621672864	2864.770944044683	2896.9612828202394	2874.3632675380773	2889.826050907188
2898.8894827264617	2877.5208740108174	2935.5847866628146	2888.3601489184953	2870.176052250052	2868.743454689226	2920.453386947043	2894.3944832067623	2883.5984849104034	2867.788804141253	2914.8175149463987	2896.551644408001	2869.502080084123	2900.894002090459	2936.884488119454	2874.813770045418	2896.2860761448633	2878.8491481384344	2950.8774603677966	2903.2541648181127	2881.8793013885256	2871.8612256112087	2871.302736144429	2883.4550693582246	2937.013046718359	2869.631759314329	2864.7708701040324	2895.7804112982985	2874.3632675380773	2885.5189803896856
2898.8894827264617	2877.5208740108174	2928.4821762981956	2888.3601489184953	2869.578460479309	2868.743454689226	2920.453386947043	2894.321132094201	2883.567484617335	2867.788804141253	2914.8175149463987	2896.551644408001	2869.502080084123	2900.894002090459	2936.884488119454	2874.160309265763	2896.2860761448633	2878.8491481384344	2950.8774603677966	2903.2541648181127	2881.8793013885256	2871.8612256112087	2871.302736144429	2879.737020300054	2937.013046718359	2869.631759314329	2864.7708701040324	2895.7804112982985	2874.3632675380773	2885.4499698044533
2898.8894827264617	2877.5208740108174	2928.2170628637336	2888.3601489184953	2869.3944837279305	2868.743454689226	2920.1618758056284	2894.321132094201	2883.567484617335	2867.736215267036	2914.8175149463987	2896.551644408001	2869.502080084123	2900.894002090459	2936.884488119454	2874.160309265763	2896.2860761448633	2878.8491481384344	2950.8774603677966	2903.2541648181127	2881.8793013885256	2871.8612256112087	2869.9561019448793	2879.737020300054	2935.150032120164	2869.631759314329	2864.7708701040324	2895.3194947530396	2874.0879708667253	2885.4499698044533
2898.8894827264617	2877.5208740108174	2927.670990397947	2888.3601489184953	2869.3944837279305	2868.7391054050754	2920.1618758056284	2894.321132094201	2882.191353749321	2867.736215267036	2914.6582905690607	2896.551644408001	2869.43519225798	2899.373150711519	2936.328251252902	2874.160309265763	2896.082714610914	2878.8491481384344	2950.8774603677966	2903.0109014526042	2881.4654907420722	2871.8612256112087	2869.9561019448793	2879.737020300054	2935.150032120164	2869.631759314329	2864.7373604837335	2895.3194947530396	2873.8158776033047	2885.282344587097
2897.6439743480137	2877.5208740108174	2927.670990397947	2888.3601489184953	2868.9310184146043	2862.780782597383	2920.1618758056284	2892.097202302123	2882.191353749321	2867.0844131673757	2914.6582905690607	2896.152246660421	2869.43519225798	2899.373150711519	2935.115299942002	2874.160309265763	2896.082714610914	2878.8491481384344	2950.843708056032	2902.165723667864	2881.4654907420722	2871.8612256112087	2869.7301051171407	2879.610748702758	2935.1457370167795	2869.631759314329	2864.7373604837335	2894.3902906800154	2873.8158776033047	2885.282344587097
2897.6439743480137	2877.5208740108174	2927.670990397947	2888.3601489184953	2868.9310184146043	2862.780782597383	2920.1618758056284	2891.703185637066	2882.191353749321	2866.606434198248	2914.6582905690607	2896.152246660421	2869.43519225798	2899.373150711519	2935.115299942002	2871.993165948265	2896.082714610914	2878.8491481384344	2950.843708056032	2901.68479659899	2881.4654907420722	2871.8612256112087	2868.692839309139	2879.610748702758	2935.1457370167795	2869.631759314329	2864.7373604837335	2894.3902906800154	2873.8158776033047	2885.282344587097
2897.6439743480137	2872.4053342331763	2927.2175132918105	2888.3601489184953	2868.9310184146043	2862.7467760883283	2916.4166343593633	2890.991267994856	2882.191353749321	2860.2914019918026	2914.459830736255	2895.8501356090355	2869.43519225798	2899.373150711519	2932.6264920001263	2867.9748081316593	2895.815850486185	2876.6725871738718	2950.7744333863466	2900.438870515293	2881.025084777908	2871.8612256112087	2868.692839309139	2877.3154671719535	2935.0101644909673	2869.5863385895623	2864.7373604837335	2894.2895067322497	2873.8158776033047	2885.282344587097
2897.6439743480137	2872.4053342331763	2926.7925642045934	2888.057537290205	2868.9310184146043	2862.7467760883283	2916.4166343593633	2890.3433191319605	2882.191353749321	2860.2914019918026	2914.459830736255	2895.8501356090355	2869.209308389849	2898.8599229910283	2923.8478848686896	2867.9748081316593	2895.815850486185	2875.639136349578	2950.6019755768675	2893.6967700321015	2881.025084777908	2871.8612256112087	2868.692839309139	2877.029105743782	2935.0101644909673	2869.5863385895623	2864.7373604837335	2894.2895067322497	2873.8158776033047	2885.282344587097
2897.6439743480137	2872.4053342331763	2926.7925642045934	2888.057537290205	2868.9310184146043	2862.7467760883283	2916.4166343593633	2890.3433191319605	2882.191353749321	2860.2914019918026	2913.7882409201998	2895.8501356090355	2869.209308389849	2898.8599229910283	2923.8478848686896	2867.9748081316593	2895.815850486185	2875.639136349578	2938.3280918782357	2893.6967700321015	2881.025084777908	2871.8612256112087	2868.692839309139	2877.029105743782	2935.0101644909673	2869.5102682832594	2864.7373604837335	2890.1007869595965	2873.8158776033047	2885.282344587097
2897.6439743480137	2872.4053342331763	2926.7925642045934	2887.8301357189544	2868.9310184146043	2862.7467760883283	2916.4166343593633	2890.246714688308	2882.191353749321	2860.2914019918026	2913.7882409201998	2895.8501356090355	2869.209308389849	2889.796908457477	2923.8478848686896	2867.9748081316593	2895.267668315296	2875.639136349578	2936.2572395373004	2893.6967700321015	2881.025084777908	2871.8612256112087	2868.692839309139	2877.029105743782	2935.0101644909673	2862.4962480934123	2864.3319817436627	2890.1007869595965	2873.8158776033047	2877.154647721316
2897.563657017337	2872.2652713762923	2926.7925642045934	2887.8301357189544	2868.5072955563005	2862.433122217861	2916.4166343593633	2890.246714688308	2882.0900338202177	2860.2692744323153	2913.7882409201998	2895.3295983045186	2869.209308389849	2887.915299042352	2917.6185607915304	2867.9748081316593	2895.267668315296	2875.639136349578	2936.2572395373004	2893.6967700321015	2881.025084777908	2871.8612256112087	2868.692839309139	2877.029105743782	2935.0101644909673	2862.4962480934123	2864.3319817436627	2889.7849927475445	2873.8158776033047	2876.430261756984
2897.563657017337	2872.2652713762923	2926.7925642045934	2887.8301357189544	2868.5072955563005	2862.433122217861	2916.4166343593633	2889.1114341175553	2882.0900338202177	2860.210224681298	2913.7882409201998	2895.3295983045186	2869.209308389849	2887.915299042352	2917.6185607915304	2867.6904973457836	2894.7628705209736	2875.639136349578	2936.2572395373004	2893.6967700321015	2881.025084777908	2871.8612256112087	2868.692839309139	2877.029105743782	2935.0101644909673	2862.4962480934123	2864.3319817436627	2889.0433408046515	2873.4132947793432	2876.430261756984
2897.563657017337	2872.2652713762923	2926.7925642045934	2887.521487106397	2867.902986510097	2862.0514674041847	2916.4166343593633	2889.1114341175553	2882.0900338202177	2860.210224681298	2913.7882409201998	2895.3295983045186	2869.209308389849	2887.5336753614033	2917.4243361386725	2866.076039231007	2894.7628705209736	2875.639136349578	2936.2572395373004	2893.6967700321015	2881.025084777908	2871.3830467939983	2868.692839309139	2877.029105743782	2935.0101644909673	2862.4962480934123	2863.7949296915767	2889.0433408046515	2873.4132947793432	2876.430261756984
2897.563657017337	2872.2652713762923	2926.669858407711	2887.521487106397	2867.902986510097	2862.0514674041847	2916.4166343593633	2885.315813150291	2882.0900338202177	2860.210224681298	2913.7882409201998	2895.3295983045186	2869.209308389849	2887.1912781688065	2917.4243361386725	2866.076039231007	2894.7628705209736	2875.639136349578	2936.2572395373004	2893.6967700321015	2881.025084777908	2871.3830467939983	2868.692839309139	2877.029105743782	2934.577474164224	2862.4962480934123	2863.7949296915767	2889.0433408046515	2873.4132947793432	2876.430261756984
2897.563657017337	2866.355326499276	2926.669858407711	2887.1588732480313	2867.902986510097	2862.0514674041847	2916.1938166958867	2885.315813150291	2882.0900338202177	2860.0852403073095	2913.7882409201998	2895.3295983045186	2868.596191044905	2887.050563444803	2917.4243361386725	2866.076039231007	2894.7628705209736	2875.639136349578	2936.2572395373004	2893.6967700321015	2880.701934497695	2871.3647465127783	2868.692839309139	2876.8149845959183	2934.3437679034296	2862.4962480934123	2863.7949296915767	2889.0433408046515	2873.4132947793432	2876.430261756984
2897.563657017337	2866.355326499276	2926.669858407711	2887.1588732480313	2867.902986510097	2862.0514674041847	2916.144388061128	2882.3002198762338	2882.0900338202177	2860.0852403073095	2903.9702807031126	2893.850626181066	2868.596191044905	2886.8946229217654	2917.4243361386725	2866.02133869899	2894.7628705209736	2875.639136349578	2936.2572395373004	2884.4493132108682	2880.701934497695	2871.3647465127783	2868.0353485748415	2876.8149845959183	2934.3437679034296	2862.4962480934123	2863.7949296915767	2889.0433408046515	2873.4132947793432	2876.430261756984
2897.563657017337	2866.190164281531	2926.669858407711	2886.4704228812366	2867.6832590782797	2862.0514674041847	2916.0033576198875	2882.3002198762338	2877.5041609005357	2860.0852403073095	2903.9702807031126	2893.850626181066	2868.596191044905	2886.8946229217654	2917.4243361386725	2866.02133869899	2894.7628705209736	2875.634637060745	2936.2572395373004	2882.2993338335473	2880.701934497695	2871.3647465127783	2868.0353485748415	2876.8149845959183	2934.3437679034296	2862.4962480934123	2863.7949296915767	2889.0433408046515	2873.4132947793432	2876.0552751812224
2897.563657017337	2866.190164281531	2925.8338773561213	2885.7124653982646	2867.6832590782797	2862.0514674041847	2916.0033576198875	2881.4424451755986	2877.5041609005357	2857.507608672332	2903.9702807031126	2886.345905242443	2861.8331146875844	2886.8946229217654	2917.1824819377625	2863.692450483345	2894.7628705209736	2875.634637060745	2936.2572395373004	2882.2993338335473	2878.126228890334	2871.3647465127783	2868.0353485748415	2876.8149845959183	2934.3437679034296	2862.4962480934123	2863.7949296915767	2889.0433408046515	2873.4132947793432	2876.0552751812224
2897.563657017337	2866.190164281531	2921.737975497712	2885.7124653982646	2867.343919467044	2861.88721042229	2915.9607908119833	2881.4424451755986	2877.3866851221155	2857.4816210400813	2903.9702807031126	2886.345905242443	2861.8331146875844	2884.2629136831847	2916.2783377256565	2863.52606327434	2894.7628705209736	2875.5734079604176	2936.2572395373004	2879.55399884965	2876.594660344794	2871.095434821884	2868.0353485748415	2876.8149845959183	2934.3437679034296	2862.4462144540294	2863.7949296915767	2888.6772939900115	2873.4132947793432	2876.0552751812224
2897.563657017337	2866.190164281531	2921.737975497712	2884.9718989368585	2867.343919467044	2861.88721042229	2915.670200384569	2881.4424451755986	2877.3866851221155	2857.4816210400813	2903.725263188993	2886.345905242443	2859.151254078492	2884.2629136831847	2916.2783377256565	2863.52606327434	2888.908205676359	2875.5734079604176	2932.2537865342915	2879.55399884965	2876.594660344794	2871.095434821884	2868.0353485748415	2871.647975746372	2928.079243056272	2862.4462144540294	2863.7949296915767	2888.6772939900115	2870.7229445605467	2873.0434898591125
2897.5577195118103	2866.190164281531	2921.737975497712	2884.9718989368585	2867.343919467044	2861.88721042229	2915.670200384569	2881.4424451755986	2874.0976395631924	2857.3940972452124	2903.725263188993	2886.345905242443	2859.151254078492	2882.393293395204	2915.6935084569786	2863.3654501122433	2888.412903122661	2875.326021127918	2932.2537865342915	2879.55399884965	2876.594660344794	2870.7343901683967	2868.0353485748415	2871.647975746372	2928.079243056272	2862.1415117132933	2863.769424173205	2888.5248064339003	2870.7229445605467	2873.0434898591125
2897.5577195118103	2866.0064417953213	2921.737975497712	2884.9718989368585	2867.1473711091726	2861.798100753502	2909.3537283146457	2881.4424451755986	2873.1354130794834	2857.3940972452124	2903.725263188993	2886.345905242443	2859.151254078492	2882.015731971702	2915.6935084569786	2863.3654501122433	2888.1774625239204	2874.5386245295463	2932.2537865342915	2879.55399884965	2875.158240136193	2870.7343901683967	2868.0353485748415	2871.647975746372	2928.079243056272	2862.1415117132933	2862.0228955024104	2886.4392002438476	2870.7229445605467	2872.264153224507
2897.5300057928157	2862.9409379874246	2921.737975497712	2884.9718989368585	2867.1473711091726	2861.798100753502	2909.3537283146457	2881.4424451755986	2873.1354130794834	2857.3940972452124	2903.725263188993	2886.0545610271906	2859.151254078492	2882.015731971702	2915.6935084569786	2863.3278494372526	2888.1774625239204	2874.5386245295463	2932.2537865342915	2879.55399884965	2875.1318003543765	2870.650503001491	2867.0484630985034	2871.647975746372	2928.079243056272	2862.1415117132933	2862.0228955024104	2886.4392002438476	2870.4634438132534	2872.264153224507
2897.5300057928157	2862.042675915729	2921.737975497712	2884.9718989368585	2865.9438642317064	2861.798100753502	2907.9161234771063	2881.4424451755986	2873.1008331329854	2857.3940972452124	2903.725263188993	2885.727750122973	2859.151254078492	2882.015731971702	2915.6935084569786	2858.9241113790067	2888.1774625239204	2873.3603386113086	2932.2537865342915	2879.55399884965	2875.1318003543765	2858.4082927591535	2867.0484630985034	2871.647975746372	2928.079243056272	2862.0401476278994	2862.0228955024104	2886.4392002438476	2869.8906224193515	2872.264153224507
2897.5300057928157	2861.9437580922254	2921.737975497712	2884.9718989368585	2865.287763408667	2860.1606590500583	2907.9161234771063	2881.4424451755986	2873.1008331329854	2857.3265162782072	2903.542450371225	2885.610417251136	2859.0297672547194	2881.4448176498613	2915.294922313427	2858.90951075131	2888.1774625239204	2873.3603386113086	2932.2537865342915	2878.872212826788	2874.643956030632	2858.1503459205223	2866.4558492829206	2871.647975746372	2928.079243056272	2862.0401476278994	2861.9761589964332	2886.4392002438476	2869.4620305641197	2872.264153224507
2897.5300057928157	2861.7937492196356	2921.737975497712	2884.9718989368585	2865.287763408667	2850.331273643823	2905.6067009525677	2881.4424451755986	2873.1008331329854	2857.044093145174	2903.542450371225	2885.610417251136	2858.869354325846	2881.4448176498613	2915.294922313427	2858.90951075131	2888.1774625239204	2873.3603386113086	2932.169741947384	2878.460990080506	2874.643956030632	2858.1099095982067	2866.4558492829206	2871.647975746372	2928.079243056272	2862.0401476278994	2861.5125802092075	2886.4392002438476	2869.4620305641197	2871.8184097746557
2897.5300057928157	2861.7937492196356	2921.737975497712	2884.9718989368585	2865.287763408667	2850.161702316859	2898.769614625429	2881.4424451755986	2872.47243159351	2856.2879965035845	2903.542450371225	2885.610417251136	2858.7951987583456	2881.4448176498613	2915.294922313427	2858.90951075131	2883.0791129717663	2873.3603386113086	2932.114647370779	2878.460990080506	2873.6248838565757	2857.8556364119777	2866.4558492829206	2871.1877868627926	2926.8067596678547	2862.0401476278994	2861.152012656101	2886.2190739607286	2869.4620305641197	2871.8184097746557
2897.5300057928157	2861.074187912076	2921.737975497712	2884.9718989368585	2863.392285085447	2850.161702316859	2898.769614625429	2881.4424451755986	2872.3848421503308	2856.2879965035845	2903.542450371225	2885.5689829057756	2858.7951987583456	2881.4448176498613	2915.294922313427	2858.90951075131	2883.0791129717663	2872.564112425253	2932.041312832068	2878.460990080506	2873.6248838565757	2857.490740859364	2866.4558492829206	2871.1877868627926	2926.8067596678547	2861.7633192179865	2861.152012656101	2885.9842217258865	2869.4113262028886	2871.8184097746557
2897.5300057928157	2860.437022455911	2921.737975497712	2884.9718989368585	2859.5661610243874	2850.0761200833945	2898.769614625429	2881.4424451755986	2872.355298054322	2856.2879965035845	2903.542450371225	2885.5689829057756	2858.7951987583456	2881.4448176498613	2915.294922313427	2858.4461303881117	2883.0791129717663	2872.1318771457563	2932.041312832068	2878.309396513224	2873.6248838565757	2857.490740859364	2866.4558492829206	2871.1877868627926	2926.8067596678547	2861.7633192179865	2861.152012656101	2885.9842217258865	2869.4113262028886	2871.8184097746557
2897.5300057928157	2860.437022455911	2921.142632221031	2884.9718989368585	2859.387702349689	2849.832480525216	2898.769614625429	2881.4424451755986	2872.355298054322	2856.2879965035845	2903.542450371225	2885.5689829057756	2855.8972365563027	2881.4448176498613	2915.294922313427	2858.4461303881117	2883.0791129717663	2871.978986080869	2932.041312832068	2878.309396513224	2873.6248838565757	2857.490740859364	2865.783461551147	2871.1877868627926	2926.8067596678547	2861.7633192179865	2861.152012656101	2885.9167117308707	2868.9726062168547	2871.8184097746557
2897.0632212904047	2860.437022455911	2916.6169097581856	2884.9718989368585	2859.387702349689	2849.832480525216	2898.769614625429	2881.4424451755986	2872.355298054322	2856.090066976474	2903.542450371225	2885.5689829057756	2855.7195522273787	2880.109291668012	2915.294922313427	2858.295179143479	2883.0791129717663	2871.326742541382	2924.283148542592	2878.309396513224	2873.6248838565757	2857.490740859364	2865.783461551147	2871.1877868627926	2926.8067596678547	2861.7633192179865	2861.152012656101	2885.8313922934203	2868.9726062168547	2871.813962348505
2897.0632212904047	2860.437022455911	2916.6169097581856	2884.9718989368585	2855.228866366209	2849.832480525216	2898.1361433236552	2881.4424451755986	2872.355298054322	2856.090066976474	2903.542450371225	2885.5689829057756	2855.7195522273787	2880.109291668012	2915.294922313427	2858.295179143479	2883.0791129717663	2871.326742541382	2924.283148542592	2878.018866762955	2873.6248838565757	2857.490740859364	2864.67323649757	2871.1877868627926	2926.8067596678547	2861.7633192179865	2861.152012656101	2885.518229285693	2868.9726062168547	2871.813962348505
2897.0632212904047	2860.437022455911	2916.6169097581856	2884.9718989368585	2855.228866366209	2849.832480525216	2898.1361433236552	2881.4424451755986	2872.355298054322	2856.090066976474	2903.392563590024	2885.5689829057756	2855.7195522273787	2880.109291668012	2914.4377406069625	2858.295179143479	2880.9188167602697	2870.977477075341	2924.283148542592	2878.018866762955	2873.6248838565757	2857.490740859364	2864.67323649757	2871.1877868627926	2926.8067596678547	2861.7633192179865	2859.797366860567	2885.518229285693	2868.9726062168547	2871.813962348505
2897.0632212904047	2860.398155810495	2915.026271712065	2884.9718989368585	2855.228866366209	2849.832480525216	2898.1361433236552	2881.173199084245	2872.355298054322	2856.090066976474	2903.392563590024	2885.5689829057756	2855.7195522273787	2879.781237060659	2914.4377406069625	2858.295179143479	2880.735274884255	2870.977477075341	2924.283148542592	2876.406848017755	2873.6248838565757	2857.490740859364	2864.67323649757	2871.1877868627926	2926.8067596678547	2861.605151270711	2859.797366860567	2885.518229285693	2868.9726062168547	2871.813962348505
2897.0632212904047	2859.2302752203113	2915.026271712065	2884.9718989368585	2855.228866366209	2849.832480525216	2898.1361433236552	2881.173199084245	2872.355298054322	2856.090066976474	2903.392563590024	2885.5689829057756	2855.7195522273787	2875.824767570046	2914.4377406069625	2858.295179143479	2880.483067846047	2867.04540653263	2924.1146345379266	2863.948594537524	2873.6248838565757	2857.490740859364	2864.67323649757	2871.0896016233146	2926.8067596678547	2861.605151270711	2859.71009404335	2885.518229285693	2868.9726062168547	2871.813962348505
2893.3896364219595	2856.569228395281	2914.7179620667785	2884.9718989368585	2853.123056573377	2849.782425301803	2898.1361433236552	2881.173199084245	2872.1244406903916	2856.090066976474	2903.392563590024	2884.0414745127346	2855.7195522273787	2875.796463417393	2914.4377406069625	2858.1854476539966	2880.483067846047	2867.04540653263	2924.1146345379266	2863.948594537524	2873.4888404433405	2857.490740859364	2864.67323649757	2871.0896016233146	2918.696269056313	2856.8102181164513	2859.534224083227	2885.518229285693	2868.9726062168547	2871.813962348505
2893.3896364219595	2856.569228395281	2909.9427851692008	2884.9718989368585	2853.066527009153	2849.782425301803	2898.1361433236552	2881.173199084245	2872.1244406903916	2856.090066976474	2903.392563590024	2883.7815482119076	2854.5625528547575	2875.796463417393	2914.1939199579856	2858.1854476539966	2875.6948653457052	2867.04540653263	2924.1146345379266	2863.948594537524	2873.140785725423	2857.490740859364	2864.67323649757	2871.0896016233146	2918.696269056313	2856.6819104312663	2859.534224083227	2885.518229285693	2868.9726062168547	2871.813962348505
2893.3896364219595	2856.2319259666488	2905.894024590214	2884.9718989368585	2853.066527009153	2849.6362722850845	2898.0583100186104	2881.173199084245	2871.9718803708433	2848.0006364018054	2903.227871325793	2880.4700572127026	2854.5625528547575	2875.796463417393	2914.1939199579856	2853.741547689347	2875.6948653457052	2867.04540653263	2924.1146345379266	2863.397747817064	2873.140785725423	2857.490740859364	2864.67323649757	2870.740236489443	2918.2769824789802	2856.6819104312663	2859.534224083227	2885.518229285693	2865.5990916205337	2871.813962348505
2893.3896364219595	2851.367623609557	2905.894024590214	2884.915154902318	2852.8997301318495	2849.6362722850845	2898.0583100186104	2881.0938911701687	2871.9718803708433	2848.0006364018054	2903.227871325793	2880.410429164597	2854.283256566399	2875.796463417393	2914.1939199579856	2853.741547689347	2875.671168306165	2867.04540653263	2923.1126217210294	2863.397747817064	2871.8913739928753	2857.490740859364	2864.67323649757	2870.406699485871	2918.2769824789802	2854.204341387282	2859.534224083227	2883.914885124137	2865.5990916205337	2871.2140065764224
2892.8976462687187	2851.367623609557	2905.894024590214	2884.6310168803757	2852.4904641069065	2849.6362722850845	2894.9339904360736	2881.0938911701687	2871.9718803708433	2848.0006364018054	2895.7670048574955	2880.410429164597	2851.963547312647	2875.225291343309	2912.5765450647714	2852.285978504013	2875.2916761245256	2866.449382527566	2922.8856047727895	2863.397747817064	2871.8913739928753	2857.326518790354	2864.67323649757	2869.61856808919	2918.149397854666	2854.204341387282	2859.534224083227	2883.9018271843624	2865.38038597921	2868.6462614908237
2892.7713447103574	2851.367623609557	2905.894024590214	2884.6310168803757	2852.482040923147	2849.6362722850845	2893.943460033426	2881.0938911701687	2871.9718803708433	2848.0006364018054	2895.644952095766	2880.410429164597	2851.963547312647	2873.583320244135	2912.5765450647714	2852.285978504013	2875.2916761245256	2866.449382527566	2920.921344683062	2862.985297666858	2871.8913739928753	2857.2457851815334	2864.67323649757	2868.8404207022168	2918.149397854666	2854.204341387282	2859.534224083227	2881.4865404222296	2865.38038597921	2868.3130997634044
2892.7713447103574	2851.1889357750133	2905.894024590214	2884.6310168803757	2852.482040923147	2849.579092900194	2893.943460033426	2881.0938911701687	2871.721241356962	2848.0006364018054	2893.4602476222512	2880.410429164597	2849.626472556018	2873.366162414075	2912.5765450647714	2852.285978504013	2875.2916761245256	2866.449382527566	2920.6464776333314	2862.681839534972	2871.8913739928753	2857.2457851815334	2864.67323649757	2866.1494814680423	2918.149397854666	2853.9168945994697	2859.534224083227	2881.4865404222296	2865.3066188257844	2868.3130997634044
2892.7713447103574	2851.1889357750133	2904.32069786927	2884.6310168803757	2852.482040923147	2849.579092900194	2893.943460033426	2881.053944839793	2871.721241356962	2847.9361413209267	2893.2258375653105	2880.410429164597	2849.626472556018	2873.179553306388	2912.5765450647714	2852.1837941143895	2875.290273369752	2866.449382527566	2919.9345806067113	2862.6663058031363	2870.747475220307	2853.6056685162266	2864.67323649757	2865.9042863291697	2914.70280843449	2853.9168945994697	2859.534224083227	2881.261566918687	2861.7838798375724	2867.846948692185
2880.3505262242547	2851.1889357750133	2904.0084654090197	2884.6310168803757	2852.482040923147	2849.579092900194	2893.943460033426	2881.053944839793	2870.7494808234187	2847.9361413209267	2893.2258375653105	2880.410429164597	2849.626472556018	2873.179553306388	2912.5765450647714	2852.1837941143895	2874.4519647892494	2866.449382527566	2912.2493870201315	2862.6663058031363	2863.2504110867594	2853.6056685162266	2864.571914731308	2865.9042863291697	2909.7640573012454	2853.9168945994697	2859.534224083227	2881.261566918687	2861.7838798375724	2861.9369106990553
2880.3505262242547	2851.1889357750133	2904.0084654090197	2884.6310168803757	2852.482040923147	2849.579092900194	2893.943460033426	2881.053944839793	2870.7494808234187	2847.78969788626	2881.845090260461	2880.30653825044	2849.626472556018	2873.179553306388	2912.204242206798	2852.0754384661386	2874.4519647892494	2866.449382527566	2912.0374138836296	2860.6426486086184	2863.2504110867594	2853.6056685162266	2864.571914731308	2865.8492393658307	2909.7640573012454	2853.9168945994697	2859.534224083227	2881.261566918687	2861.7838798375724	2861.8956876740344
2880.3505262242547	2851.1889357750133	2904.0084654090197	2884.6310168803757	2852.482040923147	2849.579092900194	2893.943460033426	2881.053944839793	2870.7494808234187	2847.78969788626	2881.845090260461	2879.252821463142	2849.626472556018	2870.4356316671215	2912.204242206798	2852.0754384661386	2874.4519647892494	2866.270244799748	2912.0374138836296	2860.6426486086184	2863.2504110867594	2853.6056685162266	2864.370221361799	2865.8492393658307	2909.7640573012454	2853.9168945994697	2859.534224083227	2881.261566918687	2861.77835343643	2861.7580608733706
2880.3505262242547	2851.1889357750133	2903.465951565389	2882.002851297918	2852.4710904528165	2849.579092900194	2893.8372037071335	2881.053944839793	2870.7494808234187	2847.78969788626	2881.7956780583754	2878.5287694780723	2849.626472556018	2870.148022134563	2912.204242206798	2852.0754384661386	2874.154833468448	2866.270244799748	2912.0374138836296	2855.19842261685	2863.2504110867594	2853.6006286870634	2864.370221361799	2865.8492393658307	2909.7640573012454	2853.9168945994697	2859.5313507884903	2881.261566918687	2861.77835343643	2861.7580608733706
2880.3505262242547	2851.1889357750133	2903.465951565389	2882.002851297918	2852.4710904528165	2849.579092900194	2893.8372037071335	2881.053944839793	2870.7494808234187	2847.78969788626	2881.7956780583754	2878.1877767070923	2849.626472556018	2870.148022134563	2912.100138755068	2845.7436178341436	2873.863006356373	2866.270244799748	2912.0374138836296	2855.19842261685	2863.2504110867594	2853.6006286870634	2864.1970121716313	2865.8492393658307	2909.7640573012454	2853.9168945994697	2858.985095420162	2880.369821277727	2861.77835343643	2861.7580608733706
2880.3505262242547	2851.1889357750133	2903.465951565389	2882.002851297918	2852.4710904528165	2849.3758511238484	2893.8372037071335	2881.053944839793	2870.5153816241645	2847.78969788626	2881.7956780583754	2877.972871772286	2849.507979010931	2870.0386668491615	2912.100138755068	2845.5518736614576	2873.5917317732924	2866.270244799748	2912.0374138836296	2855.19842261685	2863.2504110867594	2853.6006286870634	2864.1970121716313	2865.8492393658307	2909.7640573012454	2853.580972154558	2858.985095420162	2880.369821277727	2861.77835343643	2861.7580608733706
2880.3505262242547	2851.1889357750133	2903.3017720947305	2881.3793401058056	2852.4710904528165	2848.9731623882944	2893.8372037071335	2881.053944839793	2870.5153816241645	2847.78969788626	2881.7956780583754	2877.625586802462	2849.507979010931	2870.0386668491615	2912.100138755068	2845.5518736614576	2873.272400418233	2865.8849412918153	2911.0474518571896	2855.19842261685	2863.2504110867594	2853.6006286870634	2864.1970121716313	2865.8492393658307	2908.7338760842167	2853.229680857251	2858.8671624208346	2880.369821277727	2861.77835343643	2861.6057129048395
2880.3505262242547	2851.1889357750133	2902.820903777224	2881.3793401058056	2852.4710904528165	2848.9731623882944	2886.7340297702135	2881.053944839793	2870.5153816241645	2847.78969788626	2881.7956780583754	2877.625586802462	2849.507979010931	2870.0386668491615	2912.100138755068	2845.5518736614576	2873.272400418233	2865.8849412918153	2911.0474518571896	2854.7197833312375	2863.2504110867594	2853.6006286870634	2863.1745561538496	2865.8492393658307	2908.7338760842167	2853.229680857251	2858.58151418686	2880.3445420322455	2861.77835343643	2861.6057129048395
2880.3505262242547	2851.1889357750133	2895.8970893007595	2881.3793401058056	2852.4710904528165	2848.9731623882944	2886.7340297702135	2881.053944839793	2870.5153816241645	2847.78969788626	2881.320014909007	2877.625586802462	2849.143154405321	2870.0386668491615	2912.100138755068	2845.5518736614576	2873.272400418233	2865.4966488640994	2911.0474518571896	2854.7197833312375	2862.981587305928	2853.519678549311	2863.153199532868	2865.8492393658307	2908.7338760842167	2853.229680857251	2858.058282398635	2880.3445420322455	2861.77835343643	2861.6057129048395
2880.0552676346747	2851.1889357750133	2895.8970893007595	2881.3793401058056	2852.226998838731	2848.9731623882944	2886.5034286501746	2881.053944839793	2870.5153816241645	2847.78969788626	2881.320014909007	2877.625586802462	2849.143154405321	2870.0386668491615	2911.851067334291	2845.489016918017	2873.272400418233	2865.4966488640994	2911.0474518571896	2854.7197833312375	2862.981587305928	2853.519678549311	2862.8961215383065	2865.8492393658307	2908.4888021780084	2853.2212226569077	2858.058282398635	2880.3445420322455	2861.77835343643	2861.6057129048395
2879.474515694465	2851.1889357750133	2895.8970893007595	2881.3793401058056	2852.226998838731	2848.9102648126914	2886.5034286501746	2881.053944839793	2870.414273838748	2847.78969788626	2881.320014909007	2877.625586802462	2849.143154405321	2869.893289870954	2909.043575600442	2845.349255794058	2872.230033030924	2863.512922594883	2911.0474518571896	2854.7197833312375	2862.981587305928	2853.519678549311	2862.8961215383065	2865.8492393658307	2908.4888021780084	2853.2212226569077	2858.058282398635	2880.3445420322455	2861.7520759463728	2861.6057129048395
2879.474515694465	2851.0794442330393	2895.8970893007595	2867.1973995809176	2852.226998838731	2848.740882529534	2883.968183858007	2880.9543317408065	2870.3319759782553	2847.78969788626	2881.320014909007	2877.625586802462	2849.041860754729	2869.893289870954	2908.862866406745	2845.349255794058	2872.230033030924	2863.512922594883	2911.0474518571896	2854.7197833312375	2862.8520060544965	2849.772631988883	2860.1909405599395	2865.8492393658307	2908.4888021780084	2853.2212226569077	2852.27448727872	2880.3445420322455	2861.320185077529	2861.6057129048395
2879.474515694465	2849.7298589646125	2895.8970893007595	2866.8540256927963	2850.8209597874993	2848.740882529534	2883.968183858007	2880.9543317408065	2867.0085850887363	2847.78969788626	2881.320014909007	2877.5459421831374	2849.041860754729	2869.7788984209956	2908.862866406745	2845.2430890012365	2871.793643027627	2863.512922594883	2911.0474518571896	2854.7197833312375	2862.8379181701903	2849.772631988883	2859.845915376846	2864.3966766206545	2908.4888021780084	2853.2212226569077	2852.1629815225215	2880.3445420322455	2861.320185077529	2861.6057129048395
2879.474515694465	2848.846454860015	2895.8970893007595	2866.008012888822	2850.6390039650723	2848.740882529534	2883.968183858007	2880.9543317408065	2866.769240087384	2847.7504708185634	2880.8865018815172	2877.1813246634183	2847.991390002863	2869.7788984209956	2908.862866406745	2845.2430890012365	2871.793643027627	2858.978980786835	2908.5368961408403	2854.7197833312375	2862.8379181701903	2849.772631988883	2857.2724232499527	2857.3576252935204	2908.4888021780084	2853.2212226569077	2852.1629815225215	2880.3445420322455	2861.320185077529	2861.6057129048395
2879.474515694465	2848.846454860015	2894.511181460775	2865.41721681551	2850.6390039650723	2848.740882529534	2883.968183858007	2880.9543317408065	2864.321917431813	2847.7504708185634	2880.527104823527	2877.1813246634183	2847.939497758849	2868.097082782679	2908.862866406745	2845.2430890012365	2871.793643027627	2858.8443593267193	2906.807244574999	2854.3608169794716	2862.8379181701903	2848.888211439091	2857.2724232499527	2857.3576252935204	2908.4888021780084	2853.0015492958746	2852.155330857282	2880.3445420322455	2861.320185077529	2861.2616940949683
2879.474515694465	2845.827960551869	2894.4897232394524	2863.1851595091325	2850.6390039650723	2848.650067955772	2883.6906804356663	2880.683741839688	2859.025178834171	2847.7504708185634	2877.868004351786	2877.1813246634183	2845.706521814214	2858.1373402750382	2908.862866406745	2844.0838143165347	2871.793643027627	2858.6866715988685	2905.730706049249	2854.3608169794716	2862.4059612121137	2848.847570321451	2856.7227365789354	2857.3576252935204	2908.4888021780084	2853.0015492958746	2852.1210273081065	2878.713054820916	2861.320185077529	2861.2616940949683
2879.474515694465	2845.827960551869	2893.874239830496	2862.467731620968	2850.6390039650723	2848.650067955772	2883.6906804356663	2880.683741839688	2859.025178834171	2847.7504708185634	2877.868004351786	2876.7657352195306	2845.706521814214	2858.1373402750382	2908.7792374853416	2844.0838143165347	2871.793643027627	2858.6866715988685	2905.730706049249	2854.3608169794716	2862.182596223221	2848.847570321451	2856.7227365789354	2857.2183056663266	2908.4888021780084	2851.153682077233	2852.1210273081065	2878.713054820916	2861.294230166308	2861.2388815613854
2879.474515694465	2845.7072246803	2893.7929874997744	2862.467731620968	2849.637521094657	2848.4985106275954	2883.3095334108675	2880.683741839688	2859.025178834171	2847.7504708185634	2877.868004351786	2876.7657352195306	2845.706521814214	2858.0107790648826	2908.7792374853416	2844.0838143165347	2871.793643027627	2858.6866715988685	2905.6439145071704	2852.1141544250913	2860.8739280269806	2848.7766119453286	2856.7227365789354	2857.2183056663266	2908.4888021780084	2851.153682077233	2852.1210273081065	2878.713054820916	2861.1782845346215	2861.196498686354
2878.2581263066654	2845.5958425471676	2893.471859879502	2862.467731620968	2849.0895410805424	2848.4985106275954	2883.3095334108675	2880.683741839688	2859.025178834171	2847.7504708185634	2877.868004351786	2876.7657352195306	2845.410310151278	2858.0107790648826	2908.7792374853416	2844.0838143165347	2871.793643027627	2857.0577602121125	2897.378783606186	2852.1141544250913	2860.8739280269806	2848.7766119453286	2856.7227365789354	2857.2183056663266	2908.4888021780084	2851.153682077233	2852.105168884346	2878.6694636595857	2861.1782845346215	2861.196498686354
2878.2581263066654	2845.396583022013	2893.471859879502	2862.467731620968	2849.0895410805424	2848.4985106275954	2883.3095334108675	2880.683741839688	2859.025178834171	2846.247168683932	2877.6987397649045	2876.7657352195306	2845.410310151278	2858.0107790648826	2908.7792374853416	2843.309518788101	2871.793643027627	2856.778590382364	2897.378783606186	2852.1141544250913	2860.8739280269806	2848.7766119453286	2855.864850387706	2857.2183056663266	2908.4888021780084	2851.153682077233	2851.988734062199	2878.507902755007	2861.1782845346215	2861.196498686354
2878.2581263066654	2845.143498710765	2893.3030748948227	2862.467731620968	2849.0895410805424	2848.436943678192	2883.3095334108675	2880.683741839688	2859.025178834171	2846.2395099065993	2877.640821144893	2876.591941192224	2845.410310151278	2858.0107790648826	2908.7792374853416	2843.309518788101	2871.793643027627	2856.778590382364	2897.378783606186	2852.1141544250913	2860.8739280269806	2848.7766119453286	2855.2260378577544	2857.0487831912255	2908.4888021780084	2851.0831871554415	2851.988734062199	2878.507902755007	2861.1782845346215	2861.148647377094
2878.2581263066654	2845.143498710765	2893.2763114796394	2862.1585942228894	2849.0895410805424	2848.436943678192	2882.921193057226	2880.683741839688	2859.025178834171	2846.2395099065993	2877.640821144893	2876.591941192224	2845.372220655716	2858.0107790648826	2907.051749286379	2843.309518788101	2871.793643027627	2856.778590382364	2896.9964664085214	2852.1141544250913	2860.8739280269806	2848.601225204767	2855.2260378577544	2857.0487831912255	2902.67150860873	2851.0831871554415	2851.988734062199	2878.507902755007	2861.0474205248224	2861.148647377094
2878.069433994047	2844.9827956417807	2892.488836412938	2861.945939473375	2849.0895410805424	2848.436943678192	2875.3456152101753	2880.6087100325044	2859.025178834171	2845.828770024323	2877.640821144893	2876.591941192224	2845.372220655716	2858.0107790648826	2889.7944284123155	2843.309518788101	2869.463937739245	2856.778590382364	2896.9964664085214	2852.0852954089564	2860.477214712258	2848.4840350726317	2855.2260378577544	2857.0487831912255	2902.67150860873	2849.831578770971	2850.9079871210934	2878.507902755007	2861.0474205248224	2861.148647377094
2877.4486688071256	2844.87286584493	2892.488836412938	2861.4913754379327	2849.0895410805424	2848.0819697365982	2875.3456152101753	2880.6087100325044	2859.025178834171	2845.828770024323	2877.41478241564	2876.290332380433	2845.372220655716	2857.8489067712053	2885.5726096253156	2843.255997357724	2869.463937739245	2856.778590382364	2896.8226826946848	2852.0852954089564	2860.3795388471553	2848.289330412098	2855.2260378577544	2857.0487831912255	2902.67150860873	2849.831578770971	2850.9079871210934	2878.507902755007	2861.0474205248224	2861.148647377094
2877.4486688071256	2844.87286584493	2892.391070805459	2861.4913754379327	2848.7275741566086	2848.0819697365982	2875.3456152101753	2880.6087100325044	2856.53210454892	2845.828770024323	2877.41478241564	2869.9754432635686	2845.372220655716	2857.5257928765104	2885.5726096253156	2843.255997357724	2869.3243212442535	2856.778590382364	2896.8226826946848	2852.0852954089564	2860.3795388471553	2848.289330412098	2855.1730039995678	2857.0487831912255	2902.67150860873	2849.5099715644133	2850.9079871210934	2878.507902755007	2860.8867282689985	2860.614468717198
2877.2651660285046	2844.87286584493	2892.391070805459	2861.060693478915	2847.1319507871044	2848.0819697365982	2875.049196708865	2880.568839748681	2856.077100895438	2845.828770024323	2877.220291952142	2869.9754432635686	2845.372220655716	2857.1274196732784	2885.5726096253156	2841.226534723456	2869.3243212442535	2856.778590382364	2896.8226826946848	2852.0852954089564	2860.3795388471553	2848.289330412098	2854.951408092166	2857.0487831912255	2901.4669964772334	2849.5099715644133	2850.9079871210934	2878.507902755007	2859.0275275997565	2860.614468717198
2877.2651660285046	2844.87286584493	2891.821552631639	2860.621923874449	2846.9322595656986	2848.0819697365982	2875.049196708865	2880.568839748681	2856.077100895438	2845.828770024323	2877.220291952142	2869.9754432635686	2845.372220655716	2856.953892384152	2885.5726096253156	2841.226534723456	2869.3243212442535	2856.778590382364	2896.8226826946848	2852.0501868039823	2860.3795388471553	2848.289330412098	2851.818232636851	2857.0487831912255	2900.4460897439735	2849.4518797310543	2850.2884222627335	2878.507902755007	2859.0275275997565	2860.614468717198
2876.774230295104	2844.87286584493	2890.969729249394	2860.621923874449	2846.9322595656986	2848.0819697365982	2875.049196708865	2880.568839748681	2856.077100895438	2845.828770024323	2875.4964845686713	2869.9754432635686	2845.372220655716	2856.93034384911	2884.420859623049	2841.226534723456	2868.8168546851057	2856.778590382364	2896.8226826946848	2852.0501868039823	2860.3795388471553	2848.2582067768803	2851.818232636851	2857.0487831912255	2900.4460897439735	2849.4518797310543	2850.2884222627335	2875.0823535922195	2858.834456025012	2860.614468717198
2876.774230295104	2844.87286584493	2890.969729249394	2860.621923874449	2846.9322595656986	2848.0819697365982	2875.049196708865	2880.540075466409	2856.077100895438	2845.828770024323	2872.201761344061	2869.9754432635686	2845.372220655716	2856.9210978833694	2884.420859623049	2841.226534723456	2862.701500476317	2856.778590382364	2896.8226826946848	2852.0501868039823	2860.3795388471553	2848.1157701876446	2851.818232636851	2856.006358628493	2899.6277921035767	2849.4518797310543	2850.2884222627335	2875.0231470771378	2858.834456025012	2860.614468717198
2876.774230295104	2843.9106027104604	2880.532012723483	2860.621923874449	2846.6863637860315	2848.0819697365982	2875.049196708865	2880.540075466409	2855.9929161807518	2845.697584763951	2872.201761344061	2869.9754432635686	2843.1902041535905	2856.9210978833694	2884.420859623049	2841.226534723456	2862.701500476317	2852.923423364369	2896.8226826946848	2852.0501868039823	2860.011546834758	2848.1157701876446	2851.818232636851	2856.006358628493	2899.6277921035767	2849.4518797310543	2850.2132088006074	2875.0231470771378	2858.7840874191406	2860.614468717198
2876.683033096581	2843.9106027104604	2880.532012723483	2860.39499988889	2846.6376931820564	2848.0427212205445	2874.1482035572017	2880.540075466409	2855.9929161807518	2843.57722050995	2872.201761344061	2868.511887712719	2843.1902041535905	2856.856227937071	2884.420859623049	2841.089129080125	2862.701500476317	2852.923423364369	2896.5171907460317	2851.9642287102743	2860.011546834758	2848.1157701876446	2851.5640936067052	2855.9084595805584	2899.6277921035767	2849.4518797310543	2850.142966735149	2875.0231470771378	2858.696323904687	2860.614468717198
2873.2137439158405	2843.6655744978316	2879.9665174564416	2860.39499988889	2846.6376931820564	2848.0427212205445	2874.1482035572017	2880.540075466409	2855.9929161807518	2843.516596535191	2870.2074034420034	2868.511887712719	2843.1902041535905	2856.856227937071	2883.96010366865	2841.089129080125	2862.015847576752	2852.923423364369	2896.5171907460317	2851.9182204930403	2859.936878264481	2848.1157701876446	2851.5033923511405	2855.9084595805584	2899.6277921035767	2849.4518797310543	2850.142966735149	2875.0231470771378	2858.272077996098	2860.350754381775
2873.2137439158405	2843.6655744978316	2879.9665174564416	2860.39499988889	2846.6376931820564	2847.9147827421098	2874.111418893084	2880.540075466409	2855.753709941549	2843.3886337165645	2870.0583393687475	2868.2540551387847	2843.1902041535905	2856.856227937071	2883.96010366865	2841.089129080125	2861.6684092248697	2852.923423364369	2896.5171907460317	2851.620007523237	2859.936878264481	2848.1157701876446	2851.5033923511405	2855.9084595805584	2893.9916183247446	2849.204395990115	2850.0921477224933	2868.81844106931	2858.272077996098	2860.350754381775
2873.2137439158405	2843.413439320896	2879.9665174564416	2860.368653071703	2846.6150977648276	2846.3423414334943	2874.111418893084	2880.272612580073	2855.508740508626	2843.3886337165645	2870.0583393687475	2868.2540551387847	2843.088389855748	2856.856227937071	2883.96010366865	2841.089129080125	2861.6684092248697	2852.923423364369	2896.5171907460317	2851.620007523237	2859.704278715347	2848.1157701876446	2851.5033923511405	2855.9084595805584	2893.9916183247446	2849.204395990115	2850.0921477224933	2868.5637108931014	2858.25504848101	2860.301327599154
2869.929178754264	2843.413439320896	2879.498466081654	2860.368653071703	2846.59651093343	2846.1759194290203	2873.9036352073304	2879.329312333302	2855.508740508626	2843.3886337165645	2870.0583393687475	2867.951609915224	2843.088389855748	2856.856227937071	2883.96010366865	2840.894081587328	2861.6684092248697	2852.1168984701376	2896.427846675847	2851.620007523237	2859.704278715347	2848.1157701876446	2851.5033923511405	2854.5735456626826	2893.9916183247446	2849.204395990115	2850.0921477224933	2868.43373089116	2858.1468789697483	2859.5544029772464
2869.929178754264	2843.413439320896	2879.498466081654	2860.368653071703	2846.5055561347353	2846.1759194290203	2873.9036352073304	2878.460983309025	2855.508740508626	2843.1849898757023	2870.0583393687475	2867.951609915224	2843.088389855748	2856.856227937071	2883.3459574023414	2840.894081587328	2861.6684092248697	2852.1168984701376	2896.351886481774	2849.477230717439	2859.704278715347	2848.1157701876446	2851.5033923511405	2854.5735456626826	2893.9497469359176	2849.204395990115	2850.041778009692	2868.43373089116	2858.1468789697483	2859.5544029772464
2869.929178754264	2843.413439320896	2879.498466081654	2860.368653071703	2845.4257438395653	2845.9802874131933	2873.9036352073304	2877.9962161051862	2853.764522606486	2843.1849898757023	2870.0583393687475	2866.8380050161018	2843.088389855748	2856.856227937071	2883.3459574023414	2840.894081587328	2861.6684092248697	2851.883921484177	2896.148767010131	2849.477230717439	2859.704278715347	2848.1157701876446	2851.5033923511405	2854.5735456626826	2893.9497469359176	2849.204395990115	2850.041778009692	2868.1851167476802	2857.960345187757	2859.5544029772464
2869.929178754264	2843.2893169470035	2879.498466081654	2860.368653071703	2845.0691587130873	2845.9802874131933	2873.9036352073304	2869.1013580341737	2853.764522606486	2843.1849898757023	2866.6398954804745	2866.4838418369827	2842.8803139234738	2852.9396109189524	2883.3459574023414	2840.894081587328	2861.6684092248697	2851.883921484177	2896.148767010131	2849.3170719714744	2859.1840687707386	2848.0232224606557	2851.260960423808	2854.3629801951074	2893.9497469359176	2846.236070876435	2850.041778009692	2867.545162698505	2855.3784114090236	2859.5544029772464
2869.929178754264	2843.2893169470035	2879.498466081654	2860.368653071703	2844.711352416023	2845.9802874131933	2873.832900233664	2868.2942052997287	2853.764522606486	2843.1849898757023	2866.3143592369547	2863.983349802236	2842.8803139234738	2852.9396109189524	2883.3459574023414	2840.894081587328	2860.1023980375785	2851.883921484177	2896.148767010131	2849.3170719714744	2858.595674482468	2848.0232224606557	2851.260960423808	2854.3629801951074	2893.9497469359176	2846.236070876435	2848.038837754616	2867.545162698505	2855.3784114090236	2859.5544029772464
2869.929178754264	2843.2893169470035	2878.8842994506053	2860.368653071703	2844.711352416023	2845.9802874131933	2873.832900233664	2868.2942052997287	2853.6604815491664	2843.1849898757023	2866.3143592369547	2863.983349802236	2842.8325508571434	2852.9396109189524	2883.3459574023414	2840.8482349579626	2860.1023980375785	2851.883921484177	2896.13250817194	2849.3170719714744	2858.595674482468	2848.0232224606557	2851.260960423808	2854.3629801951074	2893.8112360015543	2846.236070876435	2848.038837754616	2867.545162698505	2855.3784114090236	2859.5544029772464
2869.929178754264	2843.2305026992362	2878.8842994506053	2860.368653071703	2844.711352416023	2845.9802874131933	2873.832900233664	2868.2942052997287	2853.2437989025857	2843.1849898757023	2866.3143592369547	2863.8168272232806	2842.8325508571434	2852.9396109189524	2883.3459574023414	2839.0792099173796	2859.7922366848134	2851.791560602915	2896.13250817194	2849.3170719714744	2858.595674482468	2848.0232224606557	2851.260960423808	2853.958846353693	2893.8112360015543	2846.236070876435	2845.8784033925986	2867.545162698505	2851.248623856143	2859.5544029772464
2869.929178754264	2840.309397974121	2878.8842994506053	2860.368653071703	2844.7077567589963	2845.9802874131933	2873.4659857161832	2868.2942052997287	2853.2437989025857	2842.425802067532	2866.3143592369547	2863.753627439683	2842.8325508571434	2852.5024942449168	2883.3459574023414	2839.0792099173796	2859.6735535608723	2851.791560602915	2896.13250817194	2849.3170719714744	2858.595674482468	2848.0232224606557	2851.260960423808	2853.958846353693	2893.557937041286	2846.236070876435	2845.8784033925986	2867.1290722838253	2851.248623856143	2859.5544029772464
2869.929178754264	2840.2761028611703	2878.8842994506053	2860.368653071703	2844.660365719454	2845.1279877560455	2873.4659857161832	2867.836639381606	2853.0663158943007	2842.425802067532	2866.3143592369547	2863.753627439683	2842.8325508571434	2852.5024942449168	2883.3459574023414	2839.0792099173796	2859.6735535608723	2851.625597982744	2896.13250817194	2849.3170719714744	2858.595674482468	2847.955361866316	2849.2437834824727	2851.8879846307627	2893.557937041286	2846.236070876435	2845.8784033925986	2867.1290722838253	2850.9851178280787	2859.5544029772464
2869.929178754264	2840.2761028611703	2878.8842994506053	2860.368653071703	2844.660365719454	2845.079307221788	2873.4659857161832	2867.836639381606	2853.0663158943007	2842.425802067532	2866.222327032301	2863.753627439683	2842.8325508571434	2852.5024942449168	2883.3459574023414	2839.0792099173796	2859.373526374978	2851.4708669088054	2896.13250817194	2849.3170719714744	2858.595674482468	2847.955361866316	2849.2437834824727	2851.8879846307627	2893.557937041286	2846.107358860131	2845.8784033925986	2867.1290722838253	2850.9851178280787	2859.5544029772464
2869.929178754264	2840.2761028611703	2878.8842994506053	2860.1452030015043	2843.0242621392977	2845.079307221788	2873.4659857161832	2867.836639381606	2853.0663158943007	2842.425802067532	2866.222327032301	2863.753627439683	2842.8325508571434	2852.5024942449168	2883.3459574023414	2836.2564505777764	2859.373526374978	2851.1999020654557	2896.13250817194	2848.2662540970377	2858.595674482468	2847.955361866316	2849.2437834824727	2851.8879846307627	2893.557937041286	2846.107358860131	2844.218250034437	2866.978492129045	2850.9851178280787	2859.5544029772464
2869.518152362263	2840.2761028611703	2878.8842994506053	2860.1452030015043	2843.0242621392977	2844.8085521567887	2873.4659857161832	2867.836639381606	2852.947767865268	2842.3920847392023	2866.222327032301	2863.4768966245074	2842.671363575082	2852.5024942449168	2883.3459574023414	2836.2015407850827	2859.373526374978	2851.1780293851507	2896.13250817194	2847.8855543445984	2858.595674482468	2847.8085674554345	2849.2437834824727	2851.192205512719	2893.557937041286	2845.581116522243	2844.218250034437	2866.978492129045	2850.9851178280787	2852.754371090414
2869.19535004636	2840.2761028611703	2878.8842994506053	2860.1452030015043	2842.28957070321	2844.3984648613964	2873.4659857161832	2867.836639381606	2852.947767865268	2841.7457188934677	2865.4579436553117	2859.643208784962	2842.671363575082	2852.312686816143	2883.3459574023414	2834.784629791862	2859.373526374978	2851.1780293851507	2896.13250817194	2847.8855543445984	2858.595674482468	2847.8085674554345	2849.2437834824727	2851.192205512719	2889.6997863100755	2845.581116522243	2844.218250034437	2866.978492129045	2850.9851178280787	2852.754371090414
2869.19535004636	2838.813104313837	2876.8986639698455	2860.1452030015043	2842.28957070321	2844.3984648613964	2872.249821118199	2867.836639381606	2852.8291368830296	2841.7457188934677	2865.4579436553117	2859.520334666846	2842.671363575082	2852.312686816143	2883.3459574023414	2834.6048609445647	2857.23256277529	2851.1780293851507	2896.13250817194	2847.8855543445984	2858.595674482468	2847.7349798054624	2849.2437834824727	2851.192205512719	2889.6997863100755	2845.581116522243	2844.218250034437	2866.978492129045	2850.9851178280787	2852.615119640524
2869.19535004636	2838.813104313837	2876.8986639698455	2860.1452030015043	2842.28957070321	2844.3984648613964	2872.249821118199	2867.836639381606	2852.6993990510987	2841.141194386024	2865.141006048393	2851.0549341008195	2842.671363575082	2850.059189560976	2883.3459574023414	2834.2162208388163	2857.23256277529	2851.1780293851507	2895.7258403433207	2847.8855543445984	2858.595674482468	2847.7349798054624	2849.2437834824727	2851.192205512719	2883.2859910990587	2845.581116522243	2843.8844650104256	2866.978492129045	2850.9851178280787	2852.615119640524
2868.774045785894	2837.6111761727007	2876.8986639698455	2860.1452030015043	2842.28957070321	2844.3984648613964	2872.249821118199	2867.836639381606	2852.6993990510987	2841.141194386024	2865.141006048393	2851.0549341008195	2842.671363575082	2850.059189560976	2883.3459574023414	2834.2162208388163	2857.0844961792654	2851.1780293851507	2895.7258403433207	2847.8005955514786	2858.595674482468	2847.7349798054624	2849.2437834824727	2851.192205512719	2883.2859910990587	2845.581116522243	2843.8844650104256	2866.914766996699	2850.9829134552147	2852.4256287520675
2868.7311896956844	2837.6111761727007	2876.8986639698455	2860.1452030015043	2842.28957070321	2844.3984648613964	2867.845994622306	2867.639135451674	2852.6993990510987	2841.141194386024	2861.6492456749374	2851.0549341008195	2842.671363575082	2850.059189560976	2883.3459574023414	2834.2162208388163	2856.996277801012	2849.544950583812	2895.5743324878067	2847.7191227970425	2858.595674482468	2847.7349798054624	2847.8004286723603	2851.192205512719	2883.2859910990587	2845.4964985380325	2842.2197477704867	2866.914766996699	2850.9829134552147	2852.4256287520675
2867.927926427059	2837.6111761727007	2876.8986639698455	2860.1452030015043	2841.795743161729	2844.129978478887	2867.845994622306	2867.6081215180725	2852.6993990510987	2841.141194386024	2861.463179882685	2851.0549341008195	2842.671363575082	2849.949487804025	2883.2237717450557	2834.2162208388163	2853.40715727	2849.544950583812	2895.5743324878067	2847.7191227970425	2858.595674482468	2847.7349798054624	2846.9730021295786	2851.192205512719	2883.2859910990587	2845.4964985380325	2841.9704779868307	2864.72768200773	2850.9829134552147	2852.4256287520675
2867.927926427059	2837.5593537075474	2876.8986639698455	2860.1452030015043	2841.5163124690507	2844.129978478887	2866.9283827431404	2867.6081215180725	2852.6993990510987	2841.141194386024	2861.463179882685	2851.0549341008195	2840.112723635484	2849.949487804025	2883.2237717450557	2834.2162208388163	2853.287738628837	2849.3087251415795	2895.5743324878067	2847.7191227970425	2858.595674482468	2847.7349798054624	2846.9730021295786	2851.192205512719	2883.2859910990587	2843.099094886	2841.0743865798513	2864.72768200773	2850.9829134552147	2852.4256287520675
2867.927926427059	2837.5055241813952	2876.4012928391317	2854.5042965690645	2841.5163124690507	2844.129978478887	2866.823377339583	2867.6081215180725	2851.611596304693	2841.141194386024	2861.463179882685	2851.0549341008195	2840.112723635484	2849.9222675623128	2883.2237717450557	2833.746147229394	2853.287738628837	2849.3087251415795	2895.5743324878067	2847.7191227970425	2858.595674482468	2847.7349798054624	2846.9730021295786	2850.8865609112254	2879.3615974581376	2841.44965047889	2841.0248025325745	2864.72768200773	2850.9829134552147	2852.4256287520675
2867.927926427059	2837.5055241813952	2875.7459340898513	2854.5042965690645	2838.88445204007	2844.042802449622	2866.823377339583	2867.6081215180725	2851.5462206701777	2840.420934687474	2861.463179882685	2850.835914197306	2840.112723635484	2849.9222675623128	2883.2237717450557	2833.746147229394	2853.287738628837	2849.3087251415795	2895.5743324878067	2847.7191227970425	2858.1273385166023	2847.6371030273144	2846.3328127482982	2849.541804038152	2879.3615974581376	2841.3663523196087	2841.0248025325745	2864.72768200773	2850.8571762426	2852.4256287520675
2867.927926427059	2837.4863672557526	2875.7459340898513	2854.2495199007867	2838.88445204007	2844.042802449622	2866.823377339583	2867.6081215180725	2851.5462206701777	2839.9228264378235	2861.4622426025458	2850.835914197306	2840.112723635484	2849.9222675623128	2883.2237717450557	2833.4061820010165	2853.287738628837	2848.429627972178	2895.3546757827585	2847.7191227970425	2858.1273385166023	2847.4231758572787	2846.092085837681	2849.541804038152	2878.8713411563444	2841.3663523196087	2840.803887775404	2864.72768200773	2850.8571762426	2852.4256287520675
2867.927926427059	2837.4863672557526	2871.290850106627	2854.2027473714197	2838.79623818672	2844.042802449622	2866.823377339583	2867.6081215180725	2851.2172155564995	2839.9228264378235	2861.4622426025458	2845.258153664652	2840.112723635484	2847.8651698884005	2881.688059803388	2833.4061820010165	2852.697503371756	2848.429627972178	2893.133161523119	2847.7191227970425	2858.1273385166023	2847.4231758572787	2846.092085837681	2849.541804038152	2878.8713411563444	2841.3663523196087	2840.522588739621	2864.72768200773	2850.8571762426	2852.4256287520675
2867.927926427059	2837.4863672557526	2869.6171058489153	2854.2027473714197	2837.200445546695	2843.8180162218246	2866.667679149945	2867.0563379319497	2850.089453957723	2839.9228264378235	2861.4622426025458	2845.258153664652	2840.112723635484	2847.8651698884005	2880.6702786786072	2833.4061820010165	2852.697503371756	2847.6625253429665	2893.133161523119	2847.7191227970425	2858.1273385166023	2847.4231758572787	2846.092085837681	2848.1318002754097	2878.8713411563444	2841.3663523196087	2840.522588739621	2864.72768200773	2850.8571762426	2851.528141378243
2867.927926427059	2837.4863672557526	2861.866580329908	2854.2027473714197	2837.200445546695	2843.8180162218246	2866.667679149945	2863.680063464253	2850.0362801405295	2839.9228264378235	2861.4622426025458	2845.258153664652	2840.0380233932237	2847.8651698884005	2880.6702786786072	2833.4061820010165	2852.697503371756	2846.5181716601314	2892.5457288836374	2847.7191227970425	2858.1273385166023	2846.694613066844	2846.092085837681	2848.1318002754097	2878.1632505076777	2841.3663523196087	2840.522588739621	2864.6834257726664	2850.8571762426	2851.528141378243
2867.4138608013977	2837.4863672557526	2861.866580329908	2854.2027473714197	2837.200445546695	2843.8180162218246	2866.667679149945	2860.4063087761624	2849.81157883426	2839.9228264378235	2860.775823318415	2845.258153664652	2840.0380233932237	2847.52221723519	2880.6702786786072	2833.4061820010165	2852.697503371756	2846.5181716601314	2887.4145209964922	2846.9229360101212	2856.3581973340306	2845.238676653804	2846.092085837681	2848.1318002754097	2878.1632505076777	2841.3253892319735	2840.522588739621	2864.6834257726664	2850.793608728316	2851.415893001132
2867.4138608013977	2837.4494833765	2861.866580329908	2854.093117740693	2837.1422303671247	2842.6744177792825	2866.667679149945	2860.4063087761624	2849.7231131316908	2839.7929924287823	2860.775823318415	2845.258153664652	2840.0380233932237	2847.52221723519	2880.6702786786072	2833.4061820010165	2852.5817169208813	2846.4650085349795	2887.4145209964922	2846.9229360101212	2855.919882312435	2845.238676653804	2846.092085837681	2847.605002650681	2878.1632505076777	2841.3253892319735	2839.9572271920656	2862.712937054613	2850.793608728316	2851.415893001132
2867.4138608013977	2837.4494833765	2861.866580329908	2854.093117740693	2837.1422303671247	2842.6744177792825	2866.667679149945	2860.4063087761624	2849.7231131316908	2839.7929924287823	2860.775823318415	2845.258153664652	2840.0380233932237	2847.52221723519	2880.6702786786072	2833.234364856045	2852.5178821291147	2846.4650085349795	2886.971657867076	2846.9229360101212	2855.919882312435	2845.238676653804	2846.092085837681	2847.605002650681	2872.35164944224	2841.3253892319735	2839.9572271920656	2862.712937054613	2850.793608728316	2851.415893001132
2867.4138608013977	2837.4494833765	2861.866580329908	2854.093117740693	2837.1422303671247	2842.6744177792825	2866.667679149945	2860.4063087761624	2849.7231131316908	2839.7929924287823	2860.775823318415	2845.258153664652	2840.0380233932237	2847.52221723519	2880.6702786786072	2833.2087045016597	2852.267711566801	2846.4650085349795	2886.808688776487	2846.9229360101212	2855.919882312435	2841.906771022869	2846.092085837681	2847.605002650681	2872.35164944224	2841.0945635816115	2839.8875588466253	2862.7095790565777	2850.793608728316	2851.415893001132
2867.4138608013977	2837.396396010052	2861.866580329908	2854.093117740693	2837.1422303671247	2842.6744177792825	2866.4932553583963	2860.4063087761624	2849.7231131316908	2839.7147149707403	2860.775823318415	2845.258153664652	2840.0380233932237	2847.52221723519	2880.6702786786072	2833.1935974836315	2852.206001043905	2846.4650085349795	2886.808688776487	2846.9229360101212	2855.919882312435	2841.906771022869	2846.092085837681	2847.605002650681	2872.35164944224	2838.3796520614023	2839.8875588466253	2862.4402649400495	2850.793608728316	2851.415893001132
2867.128957839011	2837.396396010052	2861.866580329908	2854.093117740693	2837.1422303671247	2842.6744177792825	2866.4932553583963	2859.830689446659	2849.7231131316908	2839.7012710359163	2860.775823318415	2845.258153664652	2839.919149505492	2847.3537426573957	2880.6702786786072	2833.1935974836315	2852.206001043905	2846.257936706078	2886.756541209699	2846.9229360101212	2855.91801332539	2841.906771022869	2846.0728569522253	2847.605002650681	2872.236157404708	2838.336027983278	2839.8875588466253	2862.4402649400495	2850.793608728316	2851.397244985477
2867.128957839011	2837.0355704227823	2861.866580329908	2854.093117740693	2836.8936125980595	2842.448021821004	2860.6940968984604	2859.695686353542	2849.7231131316908	2839.335505654546	2860.775823318415	2845.258153664652	2839.919149505492	2847.3537426573957	2880.6702786786072	2833.1515727143956	2852.206001043905	2846.213252599157	2886.756541209699	2846.765496928013	2855.91801332539	2841.906771022869	2846.0003194452493	2847.605002650681	2872.236157404708	2838.336027983278	2839.8875588466253	2861.7535439875383	2850.635161674254	2851.397244985477
2867.128957839011	2837.0355704227823	2861.4722197245524	2854.093117740693	2836.8936125980595	2842.448021821004	2860.6940968984604	2859.695686353542	2849.7231131316908	2839.335505654546	2860.775823318415	2845.2210088588126	2837.6306348301227	2846.3518850538644	2880.6702786786072	2833.1515727143956	2852.206001043905	2846.213252599157	2886.756541209699	2846.765496928013	2855.813530174719	2841.906771022869	2846.0003194452493	2847.516338286875	2872.236157404708	2837.4399182064753	2839.8875588466253	2860.1537194603284	2850.1741973698154	2851.397244985477
2866.94895023795	2837.0355704227823	2861.4722197245524	2852.341102741703	2836.8936125980595	2842.448021821004	2860.6940968984604	2858.066574934465	2849.7231131316908	2839.335505654546	2860.775823318415	2845.2210088588126	2837.6306348301227	2846.138293583336	2880.6702786786072	2833.1515727143956	2852.153230447695	2846.213252599157	2885.889277781138	2842.559301734183	2855.813530174719	2841.762396887492	2846.0003194452493	2847.516338286875	2872.236157404708	2837.4399182064753	2839.8875588466253	2860.1537194603284	2848.9060183031997	2851.397244985477
2866.94895023795	2837.0355704227823	2861.4722197245524	2852.341102741703	2836.8936125980595	2842.448021821004	2860.6940968984604	2858.066574934465	2849.7231131316908	2839.335505654546	2858.054408343205	2845.2210088588126	2837.6306348301227	2844.940912618261	2880.6702786786072	2833.1515727143956	2852.153230447695	2846.213252599157	2885.889277781138	2842.2542811105664	2855.813530174719	2841.762396887492	2845.996945579366	2847.516338286875	2872.236157404708	2837.4298078243914	2839.8875588466253	2860.1537194603284	2848.9060183031997	2851.067659549275
2866.5610182254754	2837.0355704227823	2861.4722197245524	2852.341102741703	2836.8883568961173	2842.448021821004	2860.6940968984604	2857.8713601663053	2849.533725885412	2839.335505654546	2858.054408343205	2845.2210088588126	2837.4261343956705	2844.940912618261	2880.6702786786072	2833.011510528618	2852.153230447695	2846.13949230317	2879.8658626691886	2842.2542811105664	2855.813530174719	2841.762396887492	2845.996945579366	2847.516338286875	2871.854792676562	2837.4298078243914	2839.8875588466253	2858.671270632675	2848.9060183031997	2850.906171202877
2866.5610182254754	2836.932784925799	2856.2196743629015	2852.341102741703	2836.844650987025	2842.448021821004	2860.6940968984604	2857.8713601663053	2849.533725885412	2839.335505654546	2858.054408343205	2845.2210088588126	2837.4261343956705	2844.940912618261	2880.6702786786072	2833.011510528618	2850.284457591637	2846.13949230317	2879.8658626691886	2842.2542811105664	2855.8054113926282	2841.762396887492	2845.996945579366	2847.384334811507	2868.5328523936523	2837.4298078243914	2839.8351417019253	2858.280882228055	2848.7855440833796	2850.906171202877
2866.5610182254754	2835.9353945275516	2856.123605074522	2852.341102741703	2836.07206256509	2842.448021821004	2860.6940968984604	2857.8713601663053	2849.533725885412	2839.335505654546	2858.054408343205	2845.1597000744296	2837.4261343956705	2844.940912618261	2880.640830872999	2833.011510528618	2850.1615563592727	2846.13949230317	2879.8658626691886	2842.2542811105664	2855.8054113926282	2839.4318048830137	2844.2659095275503	2847.384334811507	2868.5328523936523	2837.4298078243914	2839.577009478782	2858.280882228055	2848.5628919082196	2850.758043688957
2860.9289655332036	2835.84670361325	2856.123605074522	2852.231370480623	2836.07206256509	2842.448021821004	2859.768247081134	2857.8713601663053	2849.533725885412	2839.125579094819	2857.7056455254306	2845.1597000744296	2837.4261343956705	2844.940912618261	2880.640830872999	2833.011510528618	2850.0637356293964	2846.13949230317	2879.8658626691886	2842.2542811105664	2855.8054113926282	2839.3656671521835	2844.2659095275503	2847.384334811507	2868.3537524801704	2837.4298078243914	2839.5201054659697	2855.7527707966947	2848.5628919082196	2850.6917518073215
2860.9289655332036	2835.84670361325	2855.8447104421202	2852.214567698529	2836.07206256509	2842.448021821004	2859.768247081134	2854.832943370981	2849.533725885412	2839.125579094819	2855.224414708763	2845.0539913315242	2837.4261343956705	2844.940912618261	2880.640830872999	2833.011510528618	2849.261406068161	2845.6116133326627	2879.7685312256444	2842.2542811105664	2853.5497870817917	2839.3656671521835	2842.7692101798016	2847.384334811507	2868.3537524801704	2836.7956018391815	2839.4959783735876	2849.9873894772704	2848.5628919082196	2850.6054761631767
2860.9289655332036	2835.84670361325	2855.8447104421202	2852.214567698529	2836.07206256509	2840.761653275897	2859.768247081134	2854.7139571363746	2849.5058703910454	2839.125579094819	2855.224414708763	2845.0539913315242	2837.3164018143234	2844.940912618261	2880.3875311204865	2833.011510528618	2849.261406068161	2843.1897760372444	2879.7685312256444	2842.2542811105664	2853.5497870817917	2839.3656671521835	2841.848464427311	2847.2076427617285	2868.3537524801704	2836.7956018391815	2839.4959783735876	2849.698503151619	2846.4743421703906	2850.6054761631767
2860.9289655332036	2835.84670361325	2855.8447104421202	2852.0814492641193	2836.07206256509	2840.125803318756	2859.768247081134	2854.7139571363746	2849.5058703910454	2838.951944671364	2855.224414708763	2844.965447434855	2836.646941816112	2844.940912618261	2880.3875311204865	2833.011510528618	2849.204229847793	2843.0371040853206	2879.7685312256444	2842.217950518277	2853.5497870817917	2839.2755814773022	2841.848464427311	2847.2076427617285	2868.3537524801704	2836.487366503127	2839.4959783735876	2849.698503151619	2846.4743421703906	2850.6054761631767
2860.9289655332036	2835.84670361325	2853.673033654597	2851.9710291878887	2835.9071635394826	2840.125803318756	2859.768247081134	2854.7139571363746	2849.5058703910454	2838.951944671364	2854.7818518144386	2844.9054409750893	2836.646941816112	2841.510291852776	2877.7471107282563	2833.011510528618	2848.77111993831	2842.906993041912	2879.389665564997	2842.217950518277	2853.5497870817917	2838.999614369467	2841.848464427311	2847.2076427617285	2867.4699822462253	2836.487366503127	2839.4959783735876	2849.698503151619	2846.4743421703906	2850.6054761631767
2860.9289655332036	2835.84670361325	2853.673033654597	2851.838995168724	2835.0575519721124	2839.4157093239255	2855.7109255922037	2854.7139571363746	2849.5058703910454	2838.951944671364	2854.7818518144386	2844.7984343943067	2836.3845312768076	2841.510291852776	2877.7471107282563	2832.94978226312	2848.77111993831	2842.811512973386	2879.389665564997	2842.217950518277	2853.5497870817917	2838.8869735306616	2841.848464427311	2847.2076427617285	2866.177648298327	2836.487366503127	2839.4959783735876	2849.605171092731	2846.4492792505325	2850.5611993010425
2860.9289655332036	2835.84670361325	2853.3955701519235	2851.838995168724	2835.0575519721124	2838.9797578575035	2855.7109255922037	2854.7139571363746	2849.5058703910454	2838.951944671364	2854.7818518144386	2844.7849000536407	2836.3845312768076	2841.510291852776	2877.7471107282563	2832.9345837217966	2847.567992680469	2842.811512973386	2879.389665564997	2841.4301252874575	2853.5497870817917	2838.8869735306616	2841.7390010762538	2847.2076427617285	2866.177648298327	2836.487366503127	2839.1637890474735	2849.345534313188	2846.4492792505325	2850.5611993010425
2860.842699759246	2835.7991918303237	2853.3955701519235	2851.772062242686	2835.0575519721124	2838.9797578575035	2855.7109255922037	2854.7139571363746	2849.1765673439	2837.8263286383667	2854.7818518144386	2844.7849000536407	2835.67637603842	2841.510291852776	2877.600636716499	2832.9345837217966	2847.567992680469	2842.811512973386	2879.389665564997	2840.318103664828	2853.5497870817917	2838.8869735306616	2841.7390010762538	2847.2076427617285	2866.0471118214505	2836.487366503127	2839.1637890474735	2849.345534313188	2841.760257900427	2850.5611993010425
2860.51785671565	2835.195164366135	2853.3955701519235	2851.772062242686	2835.0575519721124	2838.9797578575035	2855.297287891847	2854.7139571363746	2849.0958956880054	2837.8263286383667	2854.7818518144386	2844.7849000536407	2835.67637603842	2841.0448724688226	2877.600636716499	2832.9234280095775	2847.567992680469	2842.811512973386	2879.389665564997	2840.2983635610303	2853.5497870817917	2838.8869735306616	2841.7390010762538	2847.2076427617285	2866.0471118214505	2835.1807712143136	2839.1637890474735	2849.345534313188	2841.760257900427	2850.5611993010425
2860.51785671565	2835.195164366135	2853.3955701519235	2851.229962497565	2835.0575519721124	2837.4984300242804	2855.297287891847	2854.7139571363746	2849.0958956880054	2837.7115815790685	2854.7818518144386	2844.7849000536407	2835.67637603842	2841.0448724688226	2877.600636716499	2832.859531843462	2846.9000162269626	2842.811512973386	2879.389665564997	2840.194727327602	2853.5497870817917	2838.8869735306616	2841.7390010762538	2847.1506192378165	2866.0471118214505	2835.1807712143136	2839.1637890474735	2849.345534313188	2841.760257900427	2850.5004696653264
2860.51785671565	2833.8363579933457	2853.3955701519235	2851.229962497565	2834.788548208621	2837.4984300242804	2855.214329550026	2854.7139571363746	2849.0958956880054	2837.7115815790685	2852.7842529389927	2844.7849000536407	2835.632441072135	2841.0448724688226	2877.600636716499	2832.859531843462	2846.9000162269626	2842.811512973386	2879.389665564997	2840.194727327602	2853.5497870817917	2838.8869735306616	2841.7390010762538	2845.1480419949103	2866.0471118214505	2834.3408918301993	2839.1379689218884	2849.345534313188	2841.734213895867	2850.1637989548135
2860.51785671565	2833.8363579933457	2853.3878573102584	2851.229962497565	2834.788548208621	2837.4984300242804	2854.234078535433	2854.6020924871787	2849.0958956880054	2837.7115815790685	2852.7842529389927	2840.7851408710394	2835.632441072135	2841.0448724688226	2877.600636716499	2832.859531843462	2846.140684996538	2842.811512973386	2879.389665564997	2839.1539540966596	2853.5497870817917	2838.735449468383	2841.7390010762538	2844.917890409314	2865.958793283822	2834.3408918301993	2839.1379689218884	2849.345534313188	2841.734213895867	2850.1541051548534
2859.7242328984385	2833.8363579933457	2853.3878573102584	2851.2284803904913	2834.548058750064	2837.4984300242804	2854.234078535433	2854.6020924871787	2849.0958956880054	2837.7115815790685	2852.7842529389927	2840.7851408710394	2835.632441072135	2841.0448724688226	2877.600636716499	2832.6982011916903	2846.140684996538	2842.811512973386	2879.1765950330414	2839.1539540966596	2853.5497870817917	2838.735449468383	2841.7390010762538	2844.917890409314	2865.7082337260867	2834.3408918301993	2839.1379689218884	2849.345534313188	2841.734213895867	2847.0653753467145
2859.7242328984385	2833.8363579933457	2853.3818687593352	2851.2284803904913	2834.4769114091496	2837.4984300242804	2854.234078535433	2854.6020924871787	2849.0958956880054	2837.7115815790685	2852.7842529389927	2840.7851408710394	2835.632441072135	2841.0448724688226	2871.411111012103	2832.6982011916903	2845.833471075644	2842.811512973386	2879.1765950330414	2838.9371075909726	2853.262347135611	2838.735449468383	2841.7390010762538	2844.002066758565	2865.6591326949447	2834.153593142787	2839.1379689218884	2849.345534313188	2841.734213895867	2847.0653753467145
2859.7242328984385	2833.8363579933457	2853.3818687593352	2851.2284803904913	2833.903654959386	2837.3425096642454	2854.234078535433	2854.6020924871787	2848.351185496556	2837.7115815790685	2851.407428443846	2840.7851408710394	2835.4390518349805	2841.0448724688226	2870.6838373495975	2832.6982011916903	2844.226497788376	2842.811512973386	2877.9500010112824	2836.36117039925	2853.262347135611	2838.709876573327	2841.5932475252016	2844.002066758565	2864.9481011247917	2834.153593142787	2838.988191448119	2849.345534313188	2841.700209436906	2847.0653753467145
2859.7242328984385	2833.753233803619	2853.3818687593352	2851.17210107717	2833.903654959386	2837.3425096642454	2854.234078535433	2854.421873458935	2848.351185496556	2836.756042876713	2851.407428443846	2840.7851408710394	2835.4390518349805	2840.988148044516	2870.6838373495975	2832.0190034302354	2844.226497788376	2842.811512973386	2877.069813731291	2836.252612439875	2853.245095894805	2838.709876573327	2841.549590774268	2844.002066758565	2862.2268334264686	2834.153593142787	2838.988191448119	2849.345534313188	2841.700209436906	2847.0653753467145
2859.6921265234646	2833.753233803619	2853.3596234720667	2851.1241930838405	2833.903654959386	2837.3425096642454	2854.234078535433	2854.340537244732	2848.351185496556	2836.636261586362	2851.2634403559805	2840.7851408710394	2835.4390518349805	2840.988148044516	2870.6838373495975	2832.0190034302354	2844.226497788376	2842.811512973386	2877.069813731291	2836.252612439875	2853.245095894805	2838.709876573327	2840.6313767128404	2844.002066758565	2862.2268334264686	2833.879636990692	2836.594219435603	2849.345534313188	2841.558686740114	2847.0557008535416
2859.641080045184	2833.753233803619	2853.3596234720667	2851.1241930838405	2831.880525938466	2837.3355986323386	2854.234078535433	2854.2847259100886	2848.351185496556	2836.636261586362	2851.2634403559805	2840.7851408710394	2835.4390518349805	2840.988148044516	2870.6838373495975	2832.0190034302354	2844.226497788376	2842.732485862981	2877.069813731291	2836.252612439875	2853.245095894805	2838.709876573327	2840.6313767128404	2844.002066758565	2862.2268334264686	2833.879636990692	2836.594219435603	2849.345534313188	2841.5169910805307	2846.14122415658
2859.641080045184	2833.753233803619	2853.3596234720667	2851.1241930838405	2831.880525938466	2835.7535231660577	2854.182046402183	2854.0437597841674	2844.598975842997	2836.636261586362	2851.2634403559805	2840.6425193027026	2835.4390518349805	2840.988148044516	2870.6838373495975	2832.0190034302354	2844.226497788376	2842.718210998838	2876.597957338453	2836.252612439875	2853.245095894805	2837.1071670582296	2840.6313767128404	2843.726357052365	2860.935820206429	2833.8151443376505	2834.684989709352	2849.345534313188	2841.5169910805307	2846.14122415658
2859.494859293103	2833.753233803619	2853.3596234720667	2851.1241930838405	2831.880525938466	2835.7535231660577	2854.182046402183	2854.0283721320047	2844.1778993973203	2835.669437282275	2848.8901752681995	2840.6425193027026	2835.4390518349805	2840.230152629145	2870.6838373495975	2832.0175416846123	2844.226497788376	2842.718210998838	2876.597957338453	2836.252612439875	2850.8343363864487	2837.1071670582296	2840.6313767128404	2843.726357052365	2860.7866602475115	2833.8151443376505	2834.684989709352	2849.345534313188	2841.456588299669	2844.5306986417836
2859.3286304361986	2832.6561688389247	2852.983073584758	2851.1241930838405	2831.8470845524917	2835.7535231660577	2853.7185627854205	2853.921741187991	2844.1778993973203	2835.669437282275	2848.8901752681995	2840.6425193027026	2835.4390518349805	2840.230152629145	2870.6838373495975	2832.0175416846123	2842.543100753657	2841.3202683933164	2872.317334534792	2836.252612439875	2850.8343363864487	2837.1071670582296	2840.4946133712165	2843.644407424171	2860.7866602475115	2833.8151443376505	2834.684989709352	2849.345534313188	2841.456588299669	2844.5306986417836
2858.030011335373	2832.6561688389247	2852.983073584758	2851.1241930838405	2831.820387724272	2835.7535231660577	2852.289872784967	2853.306983200014	2844.1778993973203	2835.649399226544	2848.8901752681995	2840.591211320303	2835.4390518349805	2840.028164591521	2870.6838373495975	2832.0175416846123	2842.543100753657	2841.239745080425	2872.317334534792	2836.252612439875	2850.8343363864487	2837.1071670582296	2840.4946133712165	2843.644407424171	2860.607537420896	2833.8151443376505	2834.684989709352	2849.345534313188	2840.9060926092525	2844.5306986417836
2858.030011335373	2832.6561688389247	2852.7804321368008	2851.1241930838405	2831.728529595439	2835.6684271443396	2852.289872784967	2853.306983200014	2844.1778993973203	2835.581742560845	2848.8901752681995	2840.449538348189	2835.4390518349805	2840.028164591521	2868.4289121403435	2831.477605148273	2842.543100753657	2841.1948336189353	2869.553418430428	2836.252612439875	2850.644030904411	2837.1071670582296	2838.3077610999762	2843.644407424171	2860.607537420896	2833.8151443376505	2834.6108987839443	2849.345534313188	2840.9060926092525	2844.5306986417836
2857.9615724451023	2832.6561688389247	2852.7804321368008	2851.1241930838405	2831.5016063324233	2835.6684271443396	2852.289872784967	2852.063636101982	2844.1778993973203	2835.294481858875	2848.8901752681995	2840.449538348189	2835.4390518349805	2839.9402797229486	2868.4289121403435	2831.477605148273	2842.543100753657	2841.1948336189353	2869.3455940736926	2835.9766747039002	2850.644030904411	2837.1071670582296	2838.3077610999762	2843.644407424171	2860.607537420896	2833.8151443376505	2834.6108987839443	2849.345534313188	2840.9060926092525	2844.075251214521
2856.170474222883	2832.042741224726	2852.7804321368008	2851.0459661637256	2831.3453082321594	2835.5817131537633	2851.9931159138505	2852.063636101982	2844.1778993973203	2835.294481858875	2848.8901752681995	2840.449538348189	2835.4390518349805	2837.848627335356	2868.0843407687316	2831.477605148273	2842.543100753657	2841.1948336189353	2869.3455940736926	2835.9766747039002	2850.644030904411	2837.1071670582296	2836.866147700307	2843.605643609771	2859.421901616297	2833.8151443376505	2834.6108987839443	2849.345534313188	2840.9060926092525	2844.01065224916
2851.508106882583	2832.0381018583184	2852.739207761506	2851.0459661637256	2831.2747506288283	2835.5817131537633	2851.9931159138505	2847.8849942809356	2844.1778993973203	2835.1549432775078	2848.8901752681995	2840.279502561928	2835.3470091740573	2837.800796103355	2868.0843407687316	2831.477605148273	2842.543100753657	2841.1948336189353	2869.3455940736926	2835.5813718717463	2850.644030904411	2837.1071670582296	2836.8609423396947	2843.605643609771	2858.4613542304173	2833.066141666625	2834.6108987839443	2849.0093463255726	2840.9060926092525	2844.01065224916
2851.508106882583	2832.0381018583184	2852.739207761506	2851.0459661637256	2830.8122503114923	2835.5817131537633	2851.9931159138505	2847.8849942809356	2844.1778993973203	2835.1549432775078	2848.8901752681995	2840.279502561928	2835.3470091740573	2837.800796103355	2867.8790445934496	2831.4684940407083	2841.672245600125	2840.8690538153573	2869.2658665855934	2833.627786373424	2850.644030904411	2837.1071670582296	2836.8609423396947	2841.993992394464	2858.4613542304173	2832.994763436258	2834.6108987839443	2849.0093463255726	2840.9060926092525	2844.01065224916
2851.255172987087	2832.013176950268	2852.022788694344	2851.0459661637256	2830.8122503114923	2835.5817131537633	2851.9931159138505	2847.8849942809356	2844.1089974452493	2835.1549432775078	2848.8901752681995	2840.1695923425486	2835.3470091740573	2837.800796103355	2867.8790445934496	2831.4684940407083	2841.672245600125	2840.8690538153573	2867.7185631477987	2833.627786373424	2850.412756117305	2837.105360829397	2836.8609423396947	2839.4442186296674	2858.4613542304173	2832.7872558568947	2834.6108987839443	2848.77150311499	2840.9060926092525	2843.785786833987
2851.255172987087	2832.013176950268	2852.022788694344	2850.517706489073	2830.5920995904944	2835.5817131537633	2851.800339518757	2847.8849942809356	2844.1089974452493	2834.4904435654257	2848.836435232734	2839.976167461419	2835.3470091740573	2837.800796103355	2867.5163903159587	2830.9587318232384	2841.672245600125	2838.8895386037884	2867.7185631477987	2833.627786373424	2850.333695572166	2837.105360829397	2836.8586182054823	2837.5006817895082	2858.0283554439657	2832.7872558568947	2834.6108987839443	2848.77150311499	2840.9060926092525	2843.5114327437905
2851.255172987087	2832.013176950268	2851.528757658119	2848.5259717980157	2830.5920995904944	2835.5817131537633	2851.800339518757	2847.8849942809356	2844.1089974452493	2834.4904435654257	2847.7297249807393	2839.976167461419	2835.3470091740573	2837.800796103355	2866.6882015764268	2830.9587318232384	2841.672245600125	2838.8895386037884	2867.555945366844	2833.462801256971	2850.333695572166	2837.105360829397	2836.8586182054823	2837.5006817895082	2858.0283554439657	2832.7872558568947	2834.5969925550303	2848.77150311499	2840.8352984583453	2843.5114327437905
2851.255172987087	2831.978032474901	2851.528757658119	2848.5259717980157	2830.5920995904944	2834.5023296868485	2851.800339518757	2847.6967906889276	2844.1089974452493	2834.439881096496	2847.7297249807393	2839.896382853637	2835.3470091740573	2837.800796103355	2866.6882015764268	2830.9519464965756	2841.672245600125	2838.8895386037884	2866.210791337754	2833.30329728831	2850.333695572166	2837.105360829397	2836.8586182054823	2837.5006817895082	2858.0127232030877	2832.7872558568947	2834.4805989766082	2847.6607500560835	2840.8352984583453	2843.5114327437905
2851.255172987087	2831.7490082660047	2851.528757658119	2848.5259717980157	2830.5148192173965	2833.629009572123	2851.800339518757	2847.6967906889276	2844.1089974452493	2834.439881096496	2847.6331312900643	2839.896382853637	2835.3470091740573	2837.800796103355	2866.6882015764268	2830.9519464965756	2841.672245600125	2838.8895386037884	2866.210791337754	2833.30329728831	2848.4239281756795	2837.1006422971473	2836.7722280197377	2836.646302007672	2855.657248718172	2832.7872558568947	2834.4805989766082	2846.5658748595697	2837.9039311243337	2843.5114327437905
2851.255172987087	2831.7490082660047	2851.153651447161	2848.5259717980157	2830.5148192173965	2833.629009572123	2851.800339518757	2847.6967906889276	2844.1089974452493	2834.439881096496	2847.6331312900643	2839.896382853637	2835.1276474927545	2837.588808786164	2866.6882015764268	2830.684229501497	2841.672245600125	2838.8750872347337	2865.643163536157	2833.30329728831	2848.4239281756795	2837.1006422971473	2836.393447608197	2836.646302007672	2855.657248718172	2832.7872558568947	2834.4805989766082	2846.5658748595697	2837.7400922957636	2843.267362423794
2850.9550529687135	2831.7490082660047	2851.153651447161	2848.5259717980157	2829.3752581338163	2833.629009572123	2851.800339518757	2847.6967906889276	2843.989304721479	2834.439881096496	2847.6331312900643	2839.896382853637	2833.427998864437	2837.588808786164	2866.461720561713	2830.680966106319	2841.672245600125	2838.8430205505965	2865.643163536157	2833.30329728831	2848.4239281756795	2837.0970396644752	2836.393447608197	2836.646302007672	2855.657248718172	2832.7872558568947	2834.4805989766082	2846.5658748595697	2837.7400922957636	2843.267362423794
2850.9550529687135	2831.540413612364	2851.153651447161	2848.5259717980157	2829.3752581338163	2833.629009572123	2851.800339518757	2847.6967906889276	2843.868577300394	2834.439881096496	2847.541057442247	2839.896382853637	2833.427998864437	2837.588808786164	2866.461720561713	2830.680966106319	2841.672245600125	2838.8430205505965	2865.0261352535654	2833.260996177322	2848.4239281756795	2836.1815457043367	2836.393447608197	2836.6358109218154	2855.437720554779	2832.7872558568947	2834.47034105252	2846.5658748595697	2837.7400922957636	2843.267362423794
2850.9064973159793	2831.540413612364	2851.153651447161	2848.5259717980157	2829.3752581338163	2833.629009572123	2851.800339518757	2846.280448485296	2843.868577300394	2834.415076999338	2847.541057442247	2839.799797392964	2833.427998864437	2837.3016024747712	2866.461720561713	2830.680966106319	2841.5242275120168	2838.8430205505965	2865.0261352535654	2833.260996177322	2848.4239281756795	2836.1815457043367	2836.393447608197	2836.6358109218154	2855.315784159414	2832.7872558568947	2834.47034105252	2846.5658748595697	2837.4309063198853	2843.267362423794
2850.9064973159793	2831.540413612364	2851.07961838427	2848.5259717980157	2829.3752581338163	2833.629009572123	2851.800339518757	2846.280448485296	2843.868577300394	2834.415076999338	2847.524006550731	2839.799797392964	2833.427998864437	2835.6435676128444	2866.389975902907	2830.680966106319	2841.4920113108587	2838.703498536286	2864.6062801259045	2833.0545005652084	2848.4239281756795	2836.1815457043367	2836.393447608197	2836.6358109218154	2855.315784159414	2832.7872558568947	2834.47034105252	2846.189773675688	2837.380252825476	2840.6210621312157
2848.4079167930786	2831.540413612364	2851.0587409833656	2848.5259717980157	2829.3752581338163	2833.629009572123	2851.0173398707743	2846.280448485296	2843.868577300394	2834.180711920381	2847.1479696904253	2839.799797392964	2833.3035878321266	2835.6435676128444	2863.986958486238	2830.680966106319	2841.4920113108587	2838.703498536286	2864.6062801259045	2833.0545005652084	2848.4239281756795	2836.1815457043367	2836.339890852531	2836.6358109218154	2855.315784159414	2832.7872558568947	2834.47034105252	2846.189773675688	2837.360675860874	2840.6210621312157
2848.4079167930786	2831.5104085222742	2850.6475227378064	2848.5259717980157	2829.3752581338163	2833.629009572123	2846.557973149799	2846.280448485296	2843.868577300394	2834.180711920381	2847.1212876107475	2839.799797392964	2833.3035878321266	2835.6435676128444	2863.986958486238	2830.680966106319	2839.7735845405523	2838.156526651425	2864.6062801259045	2833.0541748752153	2848.4239281756795	2836.1815457043367	2836.339890852531	2836.6358109218154	2855.2592377256574	2832.7872558568947	2834.47034105252	2846.189773675688	2837.360675860874	2840.6210621312157
2848.4079167930786	2831.4714429851606	2850.2190574057076	2848.497314652934	2829.3752581338163	2833.624621377361	2846.557973149799	2846.1233096404685	2843.84773641106	2834.180711920381	2847.1212876107475	2839.625511644987	2833.2064941395206	2835.6435676128444	2863.986958486238	2830.532022573549	2839.7735845405523	2838.156526651425	2864.6062801259045	2833.0541748752153	2848.4239281756795	2836.1815457043367	2836.339890852531	2836.6358109218154	2855.2592377256574	2832.7872558568947	2834.47034105252	2845.8906906439556	2837.360675860874	2839.1178317374906
2848.4079167930786	2831.4714429851606	2849.8296630426867	2848.497314652934	2829.3752581338163	2833.624621377361	2846.557973149799	2846.1233096404685	2843.6156297711887	2834.180711920381	2847.0622362789923	2839.625511644987	2833.2064941395206	2835.6435676128444	2863.986958486238	2830.2707379123763	2839.7735845405523	2838.156526651425	2864.6062801259045	2831.590269107502	2848.4239281756795	2836.111060858142	2836.339890852531	2836.6358109218154	2854.724464624486	2832.7872558568947	2834.47034105252	2845.8487294733704	2837.360675860874	2839.109393965551
2848.4079167930786	2831.429726688617	2849.8296630426867	2848.497314652934	2828.98151337244	2833.624621377361	2846.557973149799	2846.1233096404685	2843.536443434436	2833.668312642163	2847.0622362789923	2839.5656616763245	2833.2064941395206	2835.6435676128444	2863.986958486238	2830.2707379123763	2839.7735845405523	2838.156526651425	2864.6062801259045	2831.5539822258693	2846.039372918599	2835.275308446487	2836.339890852531	2836.6358109218154	2854.481714050399	2831.53218965985	2834.47034105252	2845.825174805899	2837.360675860874	2838.9908018844058
2846.771153988417	2831.429726688617	2849.8296630426867	2848.497314652934	2828.98151337244	2833.2988134195675	2845.7071485585448	2846.1233096404685	2842.067308214092	2832.4976604833864	2846.797718794161	2839.5656616763245	2833.2064941395206	2835.6435676128444	2863.986958486238	2830.2707379123763	2839.7735845405523	2837.9651124707552	2864.6062801259045	2831.5539822258693	2846.039372918599	2835.275308446487	2836.339890852531	2836.6358109218154	2854.481714050399	2831.1156899573098	2834.3967658037263	2845.825174805899	2837.360675860874	2838.9908018844058
2846.755358873565	2831.385352074161	2849.8296630426867	2848.497314652934	2828.98151337244	2833.205432572028	2845.7071485585448	2845.94780097388	2841.901592602222	2832.4976604833864	2846.502249280416	2839.5656616763245	2833.2064941395206	2835.5488134909797	2863.953676231088	2830.262057700346	2839.7735845405523	2837.958070690007	2864.6062801259045	2831.5539822258693	2845.9978043188025	2835.275308446487	2836.339890852531	2836.5834254686874	2854.4024116667174	2831.1156899573098	2834.0972808056645	2845.825174805899	2837.360675860874	2838.9908018844058
2846.755358873565	2830.176313210408	2849.749509032756	2848.098449809465	2828.98151337244	2833.205432572028	2845.7071485585448	2845.94780097388	2841.4513377057688	2832.2787070313425	2846.502249280416	2839.5656616763245	2833.2064941395206	2835.131246001561	2863.9252164748104	2830.0275966277372	2839.7469209807637	2837.7890355285012	2864.6062801259045	2831.511423599223	2845.903716255603	2835.2044179850354	2836.218289634545	2835.867090860982	2854.4024116667174	2831.1156899573098	2834.0972808056645	2845.825174805899	2837.3553847365547	2838.9908018844058
2846.755358873565	2830.176313210408	2849.749509032756	2848.098449809465	2828.950718890455	2833.205432572028	2845.7071485585448	2845.94780097388	2841.418187245695	2831.760489986692	2846.502249280416	2839.5656616763245	2833.2064941395206	2834.4028326258303	2863.8961132778104	2830.0275966277372	2839.7469209807637	2837.7890355285012	2862.57951949821	2831.277418211199	2845.85639762828	2835.2044179850354	2836.218289634545	2835.867090860982	2854.4024116667174	2831.1156899573098	2834.0972808056645	2845.825174805899	2837.3553847365547	2838.8923080474597
2846.6518418446094	2830.176313210408	2849.749509032756	2848.0042227415706	2828.950718890455	2833.0614511233307	2845.7071485585448	2845.616122875688	2841.418187245695	2831.760489986692	2846.502249280416	2839.5656616763245	2833.152213500038	2834.4028326258303	2863.8961132778104	2829.972503817848	2839.703858473336	2837.1298931520087	2862.57951949821	2831.277418211199	2845.8290930421663	2835.2044179850354	2836.1653648469637	2835.867090860982	2854.4024116667174	2831.1156899573098	2834.0972808056645	2845.825174805899	2837.3553847365547	2838.8923080474597
2846.6518418446094	2830.176313210408	2849.749509032756	2847.987973355556	2828.950718890455	2833.0614511233307	2845.7071485585448	2844.6319062290386	2841.418187245695	2831.760489986692	2846.502249280416	2839.2898472817396	2833.152213500038	2834.4028326258303	2863.8961132778104	2829.972503817848	2839.692908559233	2837.1298931520087	2862.2101919808683	2831.234723769197	2845.486136234353	2835.190629034887	2836.1653648469637	2835.867090860982	2854.4024116667174	2831.1156899573098	2833.8182505260374	2845.825174805899	2837.3553847365547	2838.8923080474597
2846.6518418446094	2830.176313210408	2849.749509032756	2847.95543198061	2828.950718890455	2833.0614511233307	2845.7071485585448	2844.6319062290386	2841.418187245695	2831.760489986692	2846.2012505712073	2837.1230355997686	2833.152213500038	2834.4028326258303	2863.8961132778104	2829.972503817848	2839.692908559233	2837.1298931520087	2862.2101919808683	2831.234723769197	2845.486136234353	2835.190629034887	2836.1653648469637	2835.867090860982	2854.4024116667174	2831.1156899573098	2833.8182505260374	2844.4469295540503	2837.3056141265906	2838.7416737155672
2846.5871323474717	2830.047103221613	2849.749509032756	2847.7740091689284	2828.950718890455	2833.0614511233307	2845.615463762635	2844.6319062290386	2841.418187245695	2831.760489986692	2846.2012505712073	2837.1230355997686	2833.1316167176437	2834.4028326258303	2861.7746790146016	2829.972503817848	2839.692908559233	2834.3486116222466	2862.2101919808683	2831.234723769197	2845.486136234353	2835.190629034887	2836.096954287657	2835.867090860982	2852.759276467622	2831.1156899573098	2833.8182505260374	2844.4469295540503	2837.3056141265906	2838.7416737155672
2846.5871323474717	2830.047103221613	2849.749509032756	2847.7254423000772	2828.950718890455	2833.0614511233307	2845.615463762635	2844.6319062290386	2841.418187245695	2831.760489986692	2846.2012505712073	2837.1230355997686	2833.1316167176437	2834.4028326258303	2861.7746790146016	2829.9581264013964	2839.692908559233	2834.3486116222466	2862.2101919808683	2831.234723769197	2845.486136234353	2835.190629034887	2836.096954287657	2835.867090860982	2852.759276467622	2831.1156899573098	2833.7372744474133	2844.3267001325044	2837.3056141265906	2837.8781434340294
2846.5871323474717	2830.037486663321	2849.7026426658144	2847.7254423000772	2828.950718890455	2831.782681387562	2845.615463762635	2844.6319062290386	2841.418187245695	2831.760489986692	2846.2012505712073	2837.1230355997686	2833.1316167176437	2834.4028326258303	2861.7746790146016	2829.9581264013964	2839.692908559233	2834.3486116222466	2862.2101919808683	2831.234723769197	2845.38338085661	2835.101626586719	2836.096954287657	2835.867090860982	2852.759276467622	2831.076106877388	2833.7372744474133	2844.3267001325044	2837.3056141265906	2837.8781434340294
2846.5871323474717	2830.037486663321	2849.4865239943833	2847.576575133912	2828.950718890455	2831.6187953088593	2845.615463762635	2844.5864385042064	2841.418187245695	2831.760489986692	2846.2012505712073	2837.1230355997686	2833.1316167176437	2834.4028326258303	2861.0834188500867	2829.9581264013964	2837.235874958569	2834.192510980222	2862.2101919808683	2830.707705456854	2845.38338085661	2834.5614620625697	2836.096954287657	2835.832584707931	2852.759276467622	2831.076106877388	2833.7372744474133	2844.3267001325044	2837.3056141265906	2837.6281119348437
2846.5871323474717	2830.037486663321	2849.3697590563315	2847.576575133912	2828.950718890455	2831.6187953088593	2845.405325282797	2844.5864385042064	2841.418187245695	2831.760489986692	2846.2012505712073	2837.1230355997686	2833.1301740022213	2834.386210953776	2860.309465128471	2829.866925069238	2837.235874958569	2834.186441143606	2861.3267328185298	2830.707705456854	2845.38338085661	2834.5614620625697	2836.096954287657	2835.832584707931	2852.759276467622	2831.076106877388	2833.7372744474133	2844.3267001325044	2837.3056141265906	2837.6281119348437
2846.5871323474717	2830.037486663321	2849.3697590563315	2847.5590684779845	2828.950718890455	2831.6187953088593	2845.405325282797	2844.5864385042064	2841.418187245695	2831.760489986692	2846.1965029795865	2837.1230355997686	2833.1301740022213	2834.386210953776	2860.309465128471	2829.258838543242	2837.235874958569	2834.186441143606	2861.3267328185298	2830.6551730348424	2845.38338085661	2834.5614620625697	2836.096954287657	2835.832584707931	2852.759276467622	2831.076106877388	2833.7372744474133	2840.5241547451064	2837.3056141265906	2837.6281119348437
2846.2851454451434	2830.037486663321	2849.3697590563315	2847.5590684779845	2828.8097030303943	2831.6187953088593	2845.405325282797	2844.5864385042064	2841.418187245695	2830.8838369908476	2844.6019436122997	2836.8775329712494	2832.9163686658885	2834.3853039286214	2860.309465128471	2829.258838543242	2837.211346714662	2834.186441143606	2861.3267328185298	2830.6551730348424	2845.38338085661	2834.5614620625697	2836.034720893482	2835.832584707931	2852.108633392619	2831.076106877388	2833.7372744474133	2840.4754430015487	2837.259050429665	2837.5343149484984
2846.2851454451434	2830.037486663321	2849.3248434190214	2847.5590684779845	2828.8097030303943	2831.6187953088593	2845.405325282797	2844.5864385042064	2841.418187245695	2830.8838369908476	2844.6019436122997	2836.7696795399033	2832.913724487381	2834.3853039286214	2859.785222775521	2829.258838543242	2837.211346714662	2834.186441143606	2861.1744070042087	2830.6551730348424	2840.1834098587474	2834.5614620625697	2836.034720893482	2835.78973295647	2852.0353377893684	2831.062166964162	2833.7372744474133	2840.4754430015487	2837.259050429665	2837.416266100382
2846.2851454451434	2830.037486663321	2849.3248434190214	2847.485186940371	2828.8097030303943	2831.6187953088593	2845.3579793286995	2844.5864385042064	2841.418187245695	2830.8838369908476	2844.6019436122997	2836.7696795399033	2832.6608332004116	2834.3853039286214	2857.3565592535474	2829.258838543242	2837.211346714662	2834.186441143606	2861.1744070042087	2830.6551730348424	2840.148768506649	2834.5425499997996	2835.985266183508	2835.7894888621568	2850.2938267328054	2831.062166964162	2833.7372744474133	2840.4670150911884	2837.259050429665	2837.35284237733
2846.2851454451434	2830.037486663321	2849.3248434190214	2847.485186940371	2828.8097030303943	2831.6187953088593	2845.304898576008	2844.5864385042064	2841.418187245695	2830.8632904289348	2844.6019436122997	2836.7696795399033	2832.6608332004116	2834.3758554152078	2857.3565592535474	2829.225657794086	2837.211346714662	2834.186441143606	2861.1744070042087	2830.652933196827	2840.148768506649	2834.5425499997996	2835.985266183508	2835.7894888621568	2850.2938267328054	2831.008724858816	2833.7372744474133	2840.4670150911884	2837.259050429665	2837.35284237733
2846.2851454451434	2830.037486663321	2849.312382215313	2847.485186940371	2828.8097030303943	2831.6187953088593	2845.304898576008	2844.5864385042064	2841.418187245695	2830.8632904289348	2844.6019436122997	2836.6314397514034	2832.6608332004116	2834.3758554152078	2857.1313509793504	2828.6733728424997	2837.211346714662	2834.061007389065	2861.1419378538885	2830.652933196827	2840.148768506649	2834.5425499997996	2835.985266183508	2835.7894888621568	2848.213581599529	2831.008724858816	2833.7372744474133	2840.4670150911884	2837.259050429665	2837.35284237733
2846.2851454451434	2830.037486663321	2849.312382215313	2847.3690772204714	2828.8097030303943	2831.6187953088593	2845.304898576008	2842.8769020553013	2841.418187245695	2830.7906546072145	2844.4169997766185	2836.6314397514034	2832.423381508558	2834.3758554152078	2857.0656092576073	2828.453833820813	2836.8270097856	2834.061007389065	2861.092460338536	2830.560045163675	2840.148768506649	2833.8307528751934	2835.3755160069927	2835.7894888621568	2848.158360554063	2831.008724858816	2833.7372744474133	2840.4670150911884	2837.259050429665	2837.3247533838608
2846.2851454451434	2830.037486663321	2849.312382215313	2844.21530994294	2828.8097030303943	2831.6187953088593	2845.2989292907264	2842.79315802849	2840.7561500513243	2830.7906546072145	2844.4169997766185	2836.6314397514034	2832.016375147983	2834.3758554152078	2856.9366482292235	2828.453833820813	2836.8270097856	2833.674922635524	2861.092460338536	2830.5308449951126	2840.148768506649	2833.8307528751934	2835.3448532344582	2835.7894888621568	2847.0342953662184	2831.008724858816	2833.7048519283207	2840.4670150911884	2836.8502632350214	2837.233237801933
2846.2851454451434	2830.031556819937	2849.312382215313	2844.0421771499796	2828.8097030303943	2831.6187953088593	2845.2989292907264	2842.79315802849	2838.038877817271	2830.7906546072145	2844.2944823467537	2836.6314397514034	2832.00416407011	2834.3411732988425	2856.905462678332	2828.453833820813	2836.8270097856	2833.674922635524	2861.092460338536	2830.5308449951126	2840.148768506649	2833.571828299237	2835.3448532344582	2835.7894888621568	2847.0342953662184	2831.008724858816	2833.7048519283207	2840.4670150911884	2836.8502632350214	2836.940391508696
2846.2851454451434	2830.031556819937	2848.721867088888	2844.0421771499796	2828.8097030303943	2831.6187953088593	2845.2989292907264	2842.6457821010936	2838.038877817271	2830.7906546072145	2844.2944823467537	2836.6314397514034	2831.46220334425	2834.284256782871	2856.905462678332	2828.453833820813	2836.8270097856	2833.674922635524	2858.275456404746	2830.5308449951126	2840.148768506649	2833.571828299237	2835.3448532344582	2835.7680146492085	2847.0312134181395	2830.94623646776	2833.7048519283207	2840.4670150911884	2836.8502632350214	2836.484634322319
2846.2851454451434	2830.031556819937	2848.6210356983	2844.0421771499796	2828.8097030303943	2831.6187953088593	2845.2455437209965	2842.6457821010936	2838.038877817271	2830.566016255346	2844.2944823467537	2836.6314397514034	2831.46220334425	2834.284256782871	2856.905462678332	2828.453833820813	2836.8270097856	2833.674922635524	2858.275456404746	2830.5308449951126	2840.0954763550835	2833.571828299237	2834.913789233094	2835.7680146492085	2846.921203100001	2830.9232776839076	2833.7048519283207	2840.328941984675	2836.8502632350214	2836.4148858923872
2846.2851454451434	2830.031556819937	2848.6210356983	2844.0329033521757	2828.8097030303943	2831.6187953088593	2842.5424679299385	2842.6457821010936	2838.038695401053	2830.5633706506924	2841.5514733969494	2836.6314397514034	2831.141194263396	2834.284256782871	2856.905462678332	2828.453833820813	2836.8270097856	2833.674922635524	2858.275456404746	2829.801254392956	2840.0954763550835	2833.571828299237	2834.913789233094	2835.708842190237	2846.9183808925677	2830.9232776839076	2833.7048519283207	2840.328941984675	2836.648839823207	2836.4148858923872
2846.2620797572436	2830.031556819937	2848.052617055937	2844.0329033521757	2828.785344777668	2831.5969056912436	2842.5424679299385	2842.6457821010936	2838.038695401053	2830.5633706506924	2841.5171223554503	2836.6314397514034	2831.141194263396	2834.284256782871	2856.905462678332	2828.453833820813	2836.8270097856	2833.674922635524	2858.275456404746	2829.801254392956	2840.0954763550835	2833.446258628156	2834.3992279047643	2835.4960938251074	2846.9183808925677	2830.901968915584	2833.7048519283207	2840.002132075911	2836.62890898653	2835.034405212747
2845.90053431104	2829.9920150335824	2848.052617055937	2844.0329033521757	2828.7734747281766	2831.051784822377	2842.2183278746634	2842.6457821010936	2838.038695401053	2830.5633706506924	2841.5171223554503	2835.966642118061	2831.141194263396	2833.6158425710883	2856.905462678332	2828.453833820813	2836.8270097856	2833.674922635524	2858.2168535679425	2829.801254392956	2840.0132906156605	2833.446258628156	2833.883493481182	2835.4960938251074	2846.9183808925677	2830.901968915584	2833.7048519283207	2839.093810866948	2836.5202576685947	2835.034405212747
2845.7639351933003	2829.9920150335824	2848.052617055937	2844.0329033521757	2828.7734747281766	2830.9786342336693	2842.2183278746634	2842.5245768832283	2837.9925466251716	2830.2657223188116	2841.5171223554503	2835.7566646349187	2831.141194263396	2833.5502357726245	2856.905462678332	2828.453833820813	2836.7679164234332	2833.674922635524	2858.2168535679425	2829.801254392956	2839.559925028145	2833.446258628156	2833.8643159142803	2835.2379978389754	2846.9183808925677	2830.901968915584	2833.7048519283207	2839.093810866948	2836.5202576685947	2835.034405212747
2845.7639351933003	2828.5484727417784	2848.028572251522	2844.0329033521757	2827.978923808081	2830.8857493960327	2842.132247299085	2842.5245768832283	2837.9925466251716	2830.229508348689	2841.3404940024793	2835.7566646349187	2831.141194263396	2833.518825359589	2856.905462678332	2828.453833820813	2836.7679164234332	2833.674922635524	2858.2168535679425	2829.2636608196367	2839.5556211644202	2833.446258628156	2833.8643159142803	2835.0575355182923	2846.9183808925677	2830.901968915584	2833.7048519283207	2839.093810866948	2836.5202576685947	2834.948770261934
2845.7639351933003	2828.481153317273	2848.028572251522	2844.0329033521757	2827.978923808081	2829.777205442777	2842.1311582603084	2842.4588785563474	2837.8839781539223	2830.229508348689	2841.3404940024793	2834.7546806460123	2831.141194263396	2833.518825359589	2856.905462678332	2828.453833820813	2836.7679164234332	2833.674922635524	2858.2168535679425	2829.220358677394	2839.5556211644202	2833.242729178423	2833.8643159142803	2835.0575355182923	2846.9183808925677	2830.901968915584	2833.7048519283207	2839.093810866948	2836.4887863636604	2834.948770261934
2843.271682522988	2828.481153317273	2847.9010408188	2843.7165574236947	2827.938163304648	2829.6477113709566	2842.1311582603084	2841.2130678308745	2837.8839781539223	2830.1728960534083	2841.3404940024793	2834.7546806460123	2831.141194263396	2833.518825359589	2856.905462678332	2828.453833820813	2836.7679164234332	2833.674922635524	2858.2168535679425	2829.220358677394	2839.237763266997	2833.242729178423	2833.8373581840196	2835.0575355182923	2846.861099614967	2830.901968915584	2833.277883943235	2839.093810866948	2836.4887863636604	2834.948770261934
2843.1239445062984	2828.4666563548753	2847.526215629625	2843.7165574236947	2827.938163304648	2829.6477113709566	2842.110265999544	2841.2130678308745	2837.8839781539223	2830.1728960534083	2841.29976855289	2834.052844475353	2831.141194263396	2833.518825359589	2856.905462678332	2828.453833820813	2836.7553234290453	2833.674922635524	2858.2168535679425	2829.220358677394	2839.237763266997	2833.242729178423	2833.8373581840196	2835.0575355182923	2846.861099614967	2830.368661418219	2833.277883943235	2839.025469763497	2836.4887863636604	2834.948770261934
2843.046595069587	2828.4666563548753	2847.526215629625	2840.690359968788	2827.938163304648	2829.6477113709566	2842.110265999544	2841.2130678308745	2837.8501403790724	2830.1728960534083	2841.29976855289	2834.052844475353	2831.0791975401353	2832.8345926383813	2855.4635978506253	2828.453833820813	2836.7553234290453	2833.674922635524	2858.2168535679425	2829.220358677394	2838.997162519796	2833.242729178423	2833.8373581840196	2835.0575355182923	2846.861099614967	2830.2502872137206	2831.3943357831486	2837.368229481669	2836.4887863636604	2834.948770261934
2843.046595069587	2828.4666563548753	2847.526215629625	2840.690359968788	2827.875954065978	2829.6477113709566	2842.110265999544	2841.0170913010656	2837.8501403790724	2830.1728960534083	2841.29976855289	2834.052844475353	2830.425512510952	2832.8105856328793	2855.347401503541	2828.453833820813	2835.2108382925167	2833.674922635524	2858.1897101704853	2829.176731865624	2838.7881776006648	2833.195240249305	2833.8373581840196	2835.0575355182923	2846.861099614967	2830.2502872137206	2831.3943357831486	2837.368229481669	2836.4887863636604	2834.935948557134
2842.6816153611117	2828.4666563548753	2847.526215629625	2840.690359968788	2827.875954065978	2829.6477113709566	2841.838774890145	2841.005488939912	2837.8501403790724	2830.1728960534083	2841.29976855289	2834.052844475353	2830.3967842431507	2832.7915776576738	2855.347401503541	2828.453833820813	2835.2108382925167	2833.674922635524	2857.7718899222255	2829.176731865624	2838.7881776006648	2832.483246433026	2833.8373581840196	2835.0575355182923	2845.436530880907	2830.129228034749	2831.3943357831486	2836.285142130442	2836.1580569678895	2834.935948557134
2842.0359830570965	2828.4666563548753	2847.526215629625	2839.818336587503	2827.875954065978	2829.6477113709566	2841.3166327907284	2841.005488939912	2837.8501403790724	2830.1728960534083	2841.29976855289	2834.052844475353	2829.8448342283373	2832.7915776576738	2855.347401503541	2828.453833820813	2835.2108382925167	2833.674922635524	2857.618816897081	2829.1706041451434	2838.7881776006648	2832.483246433026	2833.8373581840196	2834.1774291273036	2845.3650845460083	2829.5827025959065	2831.3943357831486	2836.285142130442	2836.1580569678895	2834.8731035243136
2842.0359830570965	2828.4666563548753	2847.445927831979	2839.811277601622	2827.875954065978	2829.6477113709566	2841.3166327907284	2841.005488939912	2837.7601910092703	2830.1657819907527	2840.5424703146773	2834.052844475353	2829.8448342283373	2832.7915776576738	2855.347401503541	2828.453833820813	2835.2108382925167	2833.3415945483493	2853.3836616032027	2829.165883861356	2838.7881776006648	2832.483246433026	2833.6918440803697	2834.1774291273036	2845.3650845460083	2829.3615152939474	2831.3943357831486	2836.2739507663428	2836.1580569678895	2834.8731035243136
2842.0359830570965	2828.4351178874404	2847.445927831979	2839.811277601622	2827.875954065978	2829.6477113709566	2841.3166327907284	2840.9243480232835	2837.7601910092703	2830.1657819907527	2840.5424703146773	2834.052844475353	2829.277988163966	2832.7499079754	2855.347401503541	2828.453833820813	2833.8222216574545	2833.124200114147	2853.04581870842	2829.165883861356	2838.7881776006648	2832.483246433026	2833.6918440803697	2834.1774291273036	2845.291266282533	2829.3615152939474	2831.3308018501984	2836.2739507663428	2835.8460439246983	2834.7907691765995
