# Supplementary material for: An improved FOX optimization algorithm using adaptive exploration and exploitation for global optimization
Source: PLoS One. 2025 Sep 18;20(9):e0331965. doi: 10.1371/journal.pone.0331965 (PMC12445531; doi:10.1371/journal.pone.0331965)
Supplement: S2 File — This compressed file contains all the results of the conducted experiments. Each main directory within the archive includes three subdirectories: Analysis, best_fit, and convergence. The best_fit and convergence folders contain the raw experimental data obtained from 30 independent runs. The Analysis folder includes tables and figures derived from these raw results. These files can be used to reproduce and further analyze the results presented in the manuscript. (ZIP) [file pone.0331965.s002.zip › cec2017/convergence/NRO/C17F14.csv]

trial_1	trial_2	trial_3	trial_4	trial_5	trial_6	trial_7	trial_8	trial_9	trial_10	trial_11	trial_12	trial_13	trial_14	trial_15	trial_16	trial_17	trial_18	trial_19	trial_20	trial_21	trial_22	trial_23	trial_24	trial_25	trial_26	trial_27	trial_28	trial_29	trial_30
17464589722.642845	16043838323.200258	9335460487.424492	7173657889.023096	7851122842.783178	13575054571.906147	20957744624.472042	13542030274.687685	7081283363.383982	20949485314.435257	12488012224.658838	18010349358.35644	14523174257.70325	13369901252.208998	6571528089.374126	7765072826.946193	18723206763.931404	5728450959.4886	15026752042.750683	16161781560.667747	7983411980.116104	20150677725.671654	23665150059.85531	12951617167.596237	21576895769.73709	24657511327.597507	20114908868.138645	18375297671.384422	8879282031.07231	3668831243.665764
11296196009.927795	10600620219.316181	9335460487.424492	4727669265.927041	7159768349.45837	9018786623.142094	10978926625.718887	6703002180.509534	6351862279.790474	10582768254.065306	10144984469.35808	17698917262.082542	14036061739.401842	11214772188.092762	6571528089.374126	7765072826.946193	11819478295.394548	5728450959.4886	12117686062.736588	12265654583.014288	7983411980.116104	15328026602.21957	16013088590.070705	12951617167.596237	19944043504.900517	14381601327.41647	10572765486.406816	7872930123.72224	8879282031.07231	3668831243.665764
11191702183.367764	8002873970.691212	7135651524.047107	4280761432.492901	7159768349.45837	6997396495.437925	8337342551.2256565	6703002180.509534	6351862279.790474	10562066228.814966	9118276214.819046	14404612971.09823	14036061739.401842	11214772188.092762	6571528089.374126	7765072826.946193	11574931376.79707	5728450959.4886	11100166842.775398	8226316175.813427	7983411980.116104	13022127669.677341	16013088590.070705	7668181593.266553	9056080373.75116	6521052878.794361	10572765486.406816	4768125064.256717	8879282031.07231	3668831243.665764
10558479715.841717	6988619895.3245125	5028526235.2377205	4280761432.492901	7159768349.45837	5394122735.77544	8119965627.017005	6649083428.514676	6351862279.790474	9982564446.342783	6260975949.342105	10419468451.207405	11779677448.687634	9470643720.095001	4068353931.8791866	5321321036.795891	11366549405.174316	5588096690.40718	11100166842.775398	8028761413.398159	5501092373.153994	12815776897.942738	11621339426.987522	7269644382.649448	9056080373.75116	6521052878.794361	9554134226.769526	4768125064.256717	8096092393.2693205	3668831243.665764
9696165607.26283	6125867412.856227	4313879124.805189	3909389727.5588255	7159768349.45837	5348027920.060511	8119965627.017005	4870078782.256453	6351862279.790474	9982564446.342783	6260975949.342105	5139770265.606929	5318922664.792098	8046000848.399052	4068353931.8791866	5321321036.795891	6265314444.310746	5588096690.40718	6887441582.869921	6858575294.356249	5501092373.153994	9551944300.983074	6312022533.157924	7269644382.649448	6153723944.853472	6492625044.1057825	9315062392.655222	4768125064.256717	7275449373.305191	3668831243.665764
7896275432.234144	1669096762.6134624	4313879124.805189	3909389727.5588255	4376455505.262882	3350216318.598278	7684749657.634741	4870078782.256453	4810739503.324713	9940445638.617346	6260975949.342105	5139770265.606929	5318922664.792098	6804094947.241764	2940739154.711173	5321321036.795891	3295394554.6418524	4726054518.264113	3177900212.5159574	6576315360.675675	5464868604.599166	9551944300.983074	6312022533.157924	6873431134.648237	3780193790.431521	5781030945.741541	9315062392.655222	4768125064.256717	6751284293.847656	3668831243.665764
5517150464.594004	1669096762.6134624	3592931161.5219197	2046682822.9662535	4376455505.262882	3350216318.598278	7684749657.634741	4304141907.085833	1542480924.3578024	3609638498.9385705	3978998420.486744	5139770265.606929	2119607633.1472254	6722992725.69202	2940739154.711173	2341172438.5254583	2770961394.2779493	3461539758.687052	3177900212.5159574	5260890325.46557	5464868604.599166	9551944300.983074	6312022533.157924	4868422337.39686	3780193790.431521	5781030945.741541	7106531926.746155	4580285889.491812	6751284293.847656	3668831243.665764
5399575038.251593	1669096762.6134624	2990837934.945239	1685139546.929727	4376455505.262882	2031428282.3903334	5800216466.96425	4304141907.085833	1238783888.4118786	2900287138.43633	2805782059.3012886	3703922068.5709305	2119607633.1472254	3536218336.875508	2940739154.711173	2341172438.5254583	2770961394.2779493	2017127200.0655255	3177900212.5159574	4753857695.158548	3613589306.5903673	3649750031.70994	6312022533.157924	4868422337.39686	3780193790.431521	5053834849.188293	4699533988.959227	3679581914.1941357	4123594339.1040964	3029881071.5332007
5399575038.251593	1669096762.6134624	2190623366.6743193	1685139546.929727	4376455505.262882	2031428282.3903334	5724255666.772309	3712866530.194057	1238783888.4118786	2591306642.5716805	2298844174.555874	3703922068.5709305	2119607633.1472254	2542606499.295417	2940739154.711173	1790506955.0981488	1642954764.668065	2017127200.0655255	3074614165.476005	4753857695.158548	3075023647.1777105	3649750031.70994	6312022533.157924	4868422337.39686	3780193790.431521	3605518666.8894405	3097717534.3473573	3679581914.1941357	3069188824.8077574	3029881071.5332007
5221072236.4664345	1669096762.6134624	1795712822.2140338	1685139546.929727	3833485825.1924925	2031428282.3903334	4682025897.556792	3712866530.194057	880693726.4810398	2591306642.5716805	2298844174.555874	2846731736.3264427	2119607633.1472254	2542606499.295417	2483380565.9204593	1790506955.0981488	1642954764.668065	2017127200.0655255	3074614165.476005	4753857695.158548	2318243236.497343	3649750031.70994	6312022533.157924	3746368243.9297214	3780193790.431521	3605518666.8894405	3097717534.3473573	3445437020.572627	2978717885.596421	3029881071.5332007
4666087826.732814	1669096762.6134624	1795712822.2140338	1680311831.9831214	3833485825.1924925	2031428282.3903334	3425490868.2768097	2823282473.553684	880693726.4810398	2591306642.5716805	2014534461.3322208	2846731736.3264427	2119607633.1472254	2542606499.295417	2483380565.9204593	1790506955.0981488	1642954764.668065	2017127200.0655255	2567081014.1918025	2647257405.1364346	2318243236.497343	3649750031.70994	3055466374.4861774	2469413722.9804153	3780193790.431521	3500576645.8358283	1501259245.865416	3445437020.572627	2560007766.51217	2928811460.8705807
4666087826.732814	1669096762.6134624	1795712822.2140338	1680311831.9831214	2594673410.311745	1513960196.4280813	3035881834.0872707	2823282473.553684	880693726.4810398	2591306642.5716805	1975254345.2105355	2666505824.3411098	2119607633.1472254	2542606499.295417	2228906360.3607492	1715819918.7489686	1642954764.668065	1488272973.9869413	2567081014.1918025	2400587568.716338	2318243236.497343	3649750031.70994	2300100704.485323	2469413722.9804153	3780193790.431521	3400533507.6614504	1501259245.865416	2960775228.9279146	1779163012.4381702	2746338865.5735064
3058069986.3381605	1669096762.6134624	1280036901.5476115	1656619679.4407544	2144330302.5715084	1209350581.1487427	3035881834.0872707	2528956573.015004	880693726.4810398	2566862535.150234	1975254345.2105355	1420575960.8478608	2119607633.1472254	2302843279.6464205	2228906360.3607492	1668818669.446254	1642954764.668065	1488272973.9869413	1860492061.505834	2400587568.716338	2318243236.497343	3160699809.83574	1880212538.0519004	2460718370.9545755	3780193790.431521	2832065220.410703	1501259245.865416	2214692087.928492	1779163012.4381702	2746338865.5735064
3058069986.3381605	1669096762.6134624	1218367042.533609	959798376.9903079	2144330302.5715084	1209350581.1487427	3035881834.0872707	2528956573.015004	880693726.4810398	2566862535.150234	1812630933.731261	1420575960.8478608	2119607633.1472254	2302843279.6464205	1922540067.0108628	1668818669.446254	1642954764.668065	1488272973.9869413	1843196017.6678967	2400587568.716338	2318243236.497343	3160699809.83574	1512168006.6958475	2460718370.9545755	3780193790.431521	2832065220.410703	1501259245.865416	2214692087.928492	1109696499.5182116	2746338865.5735064
3058069986.3381605	659142822.1057681	1218367042.533609	959798376.9903079	2144330302.5715084	1209350581.1487427	2635750625.027705	2528956573.015004	880693726.4810398	2566862535.150234	1031846545.9673774	1028078470.3726542	1863804400.003988	2302843279.6464205	1922540067.0108628	1660243166.5980616	1223978016.6371193	932939169.2996712	1359896805.6524572	2400587568.716338	2318243236.497343	3160699809.83574	1465603177.89573	2306206144.1585946	3780193790.431521	2040929157.0571935	1501259245.865416	1376648811.2865033	1109696499.5182116	2073155548.7543986
3058069986.3381605	659142822.1057681	1218367042.533609	820366720.2600656	2144330302.5715084	1209350581.1487427	2245458967.2392907	2010171939.1364074	627331670.3452673	2566862535.150234	1031846545.9673774	1028078470.3726542	1863804400.003988	2302843279.6464205	906187681.9617202	1660243166.5980616	1223978016.6371193	932939169.2996712	1154075119.613387	1645037338.0017867	2243037035.19005	3160699809.83574	1465603177.89573	1354406014.8679504	3780193790.431521	2040929157.0571935	1501259245.865416	1376648811.2865033	1109696499.5182116	609631063.1359653
2530906343.4721184	609093120.9472309	1218367042.533609	820366720.2600656	1276403572.543724	1209350581.1487427	2245458967.2392907	1532218500.360718	627331670.3452673	2566862535.150234	1031846545.9673774	1028078470.3726542	1863804400.003988	2302843279.6464205	906187681.9617202	889715592.0551813	1223978016.6371193	932939169.2996712	1022187931.6470523	1264117859.3668444	2243037035.19005	3160699809.83574	1205649886.1255298	1354406014.8679504	3780193790.431521	2040929157.0571935	1501259245.865416	1073685327.7834852	1109696499.5182116	602393583.7518276
2530906343.4721184	609093120.9472309	1116316225.9423242	820366720.2600656	1276403572.543724	993531294.300635	1736027712.159203	1532218500.360718	627331670.3452673	1887307169.4868279	916980501.6205864	1028078470.3726542	1863804400.003988	2302843279.6464205	906187681.9617202	771999312.1833055	1223978016.6371193	932939169.2996712	425258952.43333656	1263786461.829031	2103049157.17423	3057206523.062632	972880973.2867403	1354406014.8679504	2724675517.512228	2040929157.0571935	1501259245.865416	1073685327.7834852	936964349.494444	602393583.7518276
2530906343.4721184	236482553.5205389	1116316225.9423242	820366720.2600656	1276403572.543724	993531294.300635	1728067832.0705075	1532218500.360718	627331670.3452673	948662061.3371056	569799866.9010999	1028078470.3726542	1503054227.2795408	2302843279.6464205	906187681.9617202	771999312.1833055	1078714435.7630043	932939169.2996712	425258952.43333656	1263786461.829031	1535966995.892098	3057206523.062632	972880973.2867403	1050575410.7055507	2724675517.512228	2040929157.0571935	1439600942.610229	1073685327.7834852	936964349.494444	602393583.7518276
2323073693.8106146	236482553.5205389	1116316225.9423242	820366720.2600656	1276403572.543724	925606288.4458809	1436956617.6256285	972147034.7922728	627331670.3452673	712027414.23981	401875587.9317136	1028078470.3726542	1503054227.2795408	2302843279.6464205	571892800.508565	771999312.1833055	1078714435.7630043	932939169.2996712	425258952.43333656	1263786461.829031	984072095.5397768	3057206523.062632	972880973.2867403	990162119.4328994	2369409974.4323006	1509346077.3911974	1418349876.0151439	1073685327.7834852	936964349.494444	602393583.7518276
2323073693.8106146	236482553.5205389	574257058.8758742	820366720.2600656	975898333.3011558	925606288.4458809	1436956617.6256285	931405492.0073707	627331670.3452673	712027414.23981	401875587.9317136	987931273.9170947	1134518931.6358094	1212679053.990581	571892800.508565	721114679.3431418	1078714435.7630043	847778836.6841075	425258952.43333656	1263786461.829031	984072095.5397768	1683803226.3722365	843500821.9320102	990162119.4328994	2369409974.4323006	1159519514.8386738	1418349876.0151439	1073685327.7834852	789778109.4262455	602393583.7518276
2323073693.8106146	236482553.5205389	248307478.1570568	820366720.2600656	975898333.3011558	908214078.7996725	1367683287.716148	931405492.0073707	627331670.3452673	712027414.23981	299506946.4862381	441519978.0266882	1134518931.6358094	1111830287.6601284	571892800.508565	721114679.3431418	1008326112.0620193	847778836.6841075	425258952.43333656	1263786461.829031	984072095.5397768	1683803226.3722365	843500821.9320102	834257150.3601391	1560852952.1974428	1159519514.8386738	1357121521.7777321	847145791.9213718	789778109.4262455	314389304.8623245
1998678249.6647458	236482553.5205389	248307478.1570568	820366720.2600656	842929029.3791264	908214078.7996725	1367683287.716148	931405492.0073707	495459132.2006893	712027414.23981	299506946.4862381	441519978.0266882	1134518931.6358094	1111830287.6601284	571892800.508565	553569562.627043	822139879.6868755	840000442.3756294	425258952.43333656	1263786461.829031	984072095.5397768	1309584411.383303	705096819.1505585	831313386.8139681	1484288632.564746	854660642.0710618	1075751014.2292328	830670262.4494761	685967224.5534456	314389304.8623245
1434728096.2384691	236482553.5205389	248307478.1570568	820366720.2600656	842929029.3791264	847763986.8657184	1247014523.4520767	931405492.0073707	495459132.2006893	693137792.5085895	299506946.4862381	437700222.0843104	1134518931.6358094	614534308.3374969	524794750.9026041	553569562.627043	608422421.9600781	704349441.1217479	425258952.43333656	1263786461.829031	743468896.4859043	1309584411.383303	670277143.136673	486831655.4428313	1251983525.1190805	782139113.2093345	835442040.7784104	686489050.3818977	685967224.5534456	243602219.31693807
1251792862.8737586	206033796.28122544	239347850.04551882	820366720.2600656	696680602.8309047	738017924.0122168	1247014523.4520767	931405492.0073707	495459132.2006893	693137792.5085895	298979583.8643626	437700222.0843104	651926179.3433391	613617165.9425454	524794750.9026041	553569562.627043	380673499.817278	704349441.1217479	425258952.43333656	1263786461.829031	743468896.4859043	1309584411.383303	670277143.136673	433625821.53679085	1251983525.1190805	741019439.0287046	835442040.7784104	686489050.3818977	607971304.1860443	243602219.31693807
1251792862.8737586	176225605.00303435	239347850.04551882	599939139.1588668	696680602.8309047	738017924.0122168	1033773313.2562629	931405492.0073707	473461960.5147847	693137792.5085895	298979583.8643626	437700222.0843104	648260196.4433277	613617165.9425454	477357344.29696256	421498786.87926507	380673499.817278	640640527.8208959	425258952.43333656	841544912.0691098	743468896.4859043	1309584411.383303	670277143.136673	324626798.26793385	380838590.0352374	736515518.1300257	835442040.7784104	440363045.47517306	560361860.1050439	223452713.23718706
840228442.5015334	162554112.05527556	110784368.27277471	479076506.36961854	696680602.8309047	738017924.0122168	865887479.2955313	931405492.0073707	348933284.2362366	580096947.3148388	298979583.8643626	318605005.59503514	631375652.4125197	531289083.06678313	383182521.11306167	223139373.31843552	380673499.817278	474202826.4681253	393607433.5618444	841544912.0691098	696981589.1395292	1309584411.383303	670277143.136673	324626798.26793385	271913821.69787675	736515518.1300257	523981533.049878	440363045.47517306	560361860.1050439	223452713.23718706
840228442.5015334	162554112.05527556	110784368.27277471	479076506.36961854	696680602.8309047	723198909.1936301	861727645.0698167	851577163.1686859	348933284.2362366	580096947.3148388	298979583.8643626	318605005.59503514	449879551.5911076	531289083.06678313	383182521.11306167	223139373.31843552	380673499.817278	311211460.9167921	364866218.33579624	841544912.0691098	696981589.1395292	1065513562.9648458	508683570.8479277	318720848.4469318	271913821.69787675	736515518.1300257	523981533.049878	370825529.1365828	560361860.1050439	131271955.5221755
840228442.5015334	162554112.05527556	110784368.27277471	479076506.36961854	696680602.8309047	504070195.6145108	751651097.6784543	541455344.8999956	348933284.2362366	580096947.3148388	110989075.56295039	204221104.98762423	449879551.5911076	531289083.06678313	383182521.11306167	223139373.31843552	380673499.817278	311211460.9167921	364866218.33579624	841544912.0691098	621969225.203901	1065513562.9648458	508683570.8479277	318720848.4469318	271913821.69787675	736515518.1300257	523981533.049878	306271374.5975416	560361860.1050439	131271955.5221755
840228442.5015334	162554112.05527556	110382393.04950136	471808624.06261164	643396384.2676413	504070195.6145108	751651097.6784543	541455344.8999956	348933284.2362366	580096947.3148388	110989075.56295039	204221104.98762423	449879551.5911076	531289083.06678313	383182521.11306167	182777579.67755002	380673499.817278	311211460.9167921	364866218.33579624	841544912.0691098	621969225.203901	1065513562.9648458	296683304.3003773	318720848.4469318	257976392.26421374	731400642.1876497	523981533.049878	232160104.58779076	306865771.42263985	131271955.5221755
840228442.5015334	148664458.36128205	97602534.28677392	471808624.06261164	643396384.2676413	504070195.6145108	399399836.874526	541455344.8999956	322168370.16958785	518479578.046649	110989075.56295039	201624076.63264185	449879551.5911076	531289083.06678313	318446818.3917422	142260733.76823837	360671556.451918	311211460.9167921	364866218.33579624	632595777.1334279	621969225.203901	952828305.9604366	279584238.0669026	318720848.4469318	257976392.26421374	731400642.1876497	523981533.049878	232160104.58779076	306865771.42263985	131271955.5221755
840228442.5015334	148664458.36128205	97602534.28677392	471808624.06261164	643396384.2676413	504070195.6145108	399399836.874526	541455344.8999956	322168370.16958785	518479578.046649	75060440.4723131	201624076.63264185	449879551.5911076	531289083.06678313	318446818.3917422	142260733.76823837	248651299.6382293	311211460.9167921	157711442.6803004	632595777.1334279	598776007.1114322	952828305.9604366	279584238.0669026	318720848.4469318	257976392.26421374	689595724.0934381	154755860.71973485	180252947.0874475	306865771.42263985	131271955.5221755
708863556.2846911	47995057.99291317	83562563.81906065	418725482.4271537	564570737.8760248	504070195.6145108	399399836.874526	488603504.93334365	322168370.16958785	415534192.9867111	75060440.4723131	201624076.63264185	441630432.68229926	357489565.3903726	318446818.3917422	142260733.76823837	248651299.6382293	250885361.74409837	157711442.6803004	632595777.1334279	598776007.1114322	647743695.4301995	199873062.3238926	318720848.4469318	257976392.26421374	689595724.0934381	154755860.71973485	180252947.0874475	306865771.42263985	131271955.5221755
684829511.5989205	47995057.99291317	83562563.81906065	418725482.4271537	273336536.92058605	489014679.84298354	399399836.874526	488603504.93334365	322168370.16958785	415534192.9867111	75060440.4723131	201624076.63264185	441630432.68229926	276938067.8633768	261956044.57865074	142260733.76823837	193206919.1383942	250885361.74409837	157711442.6803004	330936987.7795727	598776007.1114322	647743695.4301995	195311983.4178546	318720848.4469318	257976392.26421374	347024283.8485174	154755860.71973485	180252947.0874475	305012418.5700232	131271955.5221755
454907269.19695246	47995057.99291317	83562563.81906065	418725482.4271537	273336536.92058605	489014679.84298354	314347279.92861235	437164931.2273786	303255884.292773	364070226.8802998	54802449.67067392	201624076.63264185	441630432.68229926	237300432.10120165	258905378.15440544	142260733.76823837	193206919.1383942	250885361.74409837	157711442.6803004	330936987.7795727	478020184.8362035	620344209.4983888	195311983.4178546	318720848.4469318	257976392.26421374	339167346.58440477	154755860.71973485	164792367.5461058	271413085.14229834	131271955.5221755
454907269.19695246	47995057.99291317	83562563.81906065	418725482.4271537	273336536.92058605	489014679.84298354	314347279.92861235	397729397.3074733	303255884.292773	303534014.3613477	54802449.67067392	95264944.67866942	441630432.68229926	170894184.31944877	258905378.15440544	142260733.76823837	154444151.27945775	250885361.74409837	157711442.6803004	330936987.7795727	478020184.8362035	594889305.0937281	195311983.4178546	318720848.4469318	257976392.26421374	337300066.0732666	154755860.71973485	164792367.5461058	175560122.02361274	131271955.5221755
454907269.19695246	47995057.99291317	83562563.81906065	382482404.4634893	273336536.92058605	442881681.372543	314347279.92861235	354353864.47671276	303255884.292773	252373208.8121183	54802449.67067392	95264944.67866942	436317164.1706055	170894184.31944877	258905378.15440544	142260733.76823837	143845894.03400633	250885361.74409837	144344621.13065875	330936987.7795727	478020184.8362035	495276291.32439023	160238465.78134328	318720848.4469318	257976392.26421374	299293977.19098675	154755860.71973485	164792367.5461058	175560122.02361274	131271955.5221755
454907269.19695246	47995057.99291317	83562563.81906065	178049072.87755805	273336536.92058605	436680334.3962723	314347279.92861235	354353864.47671276	303255884.292773	243860062.96244812	54802449.67067392	95264944.67866942	436317164.1706055	161356756.93285447	258905378.15440544	137171337.22428578	143845894.03400633	202037678.08657706	135375676.47727606	263565537.10746083	478020184.8362035	495276291.32439023	160238465.78134328	275740131.66955507	257976392.26421374	299293977.19098675	154755860.71973485	164792367.5461058	175560122.02361274	131271955.5221755
454907269.19695246	47995057.99291317	83562563.81906065	178049072.87755805	265234015.3148723	405617303.8550279	314347279.92861235	304873450.754683	303255884.292773	243860062.96244812	54802449.67067392	95264944.67866942	436317164.1706055	161356756.93285447	258905378.15440544	77612961.25017273	143845894.03400633	168523670.01295784	135375676.47727606	263565537.10746083	478020184.8362035	495276291.32439023	160238465.78134328	275740131.66955507	257976392.26421374	299293977.19098675	154755860.71973485	164792367.5461058	139476579.91517842	130680230.9177691
356271567.45782435	42627193.614653245	83562563.81906065	131253435.69734219	235989855.21572775	405617303.8550279	314347279.92861235	304873450.754683	303255884.292773	243860062.96244812	54802449.67067392	82692093.1410054	435421580.8345959	161356756.93285447	258905378.15440544	72289622.53830166	143845894.03400633	168523670.01295784	98555799.77772719	263565537.10746083	323294083.57559925	444631529.8975773	160238465.78134328	275740131.66955507	257976392.26421374	299293977.19098675	154755860.71973485	164792367.5461058	139476579.91517842	130680230.9177691
356271567.45782435	42627193.614653245	83562563.81906065	131253435.69734219	219388176.01045814	272069411.43624437	314347279.92861235	304873450.754683	292651420.2775685	193727699.4295921	54802449.67067392	82692093.1410054	435421580.8345959	156989615.68353358	258905378.15440544	72289622.53830166	143845894.03400633	126704989.14031205	98555799.77772719	263565537.10746083	323294083.57559925	302000006.01620543	160238465.78134328	241800796.7660054	122346014.58016424	224434381.4643126	129538709.8509148	164792367.5461058	139476579.91517842	130680230.9177691
271979429.45944166	42627193.614653245	60251018.06187415	131253435.69734219	195927604.04538763	272069411.43624437	70662740.53787273	176762681.07793143	269829775.93162733	193727699.4295921	54802449.67067392	82692093.1410054	388586841.355433	129271454.80848293	258905378.15440544	72289622.53830166	111827996.61617179	126704989.14031205	98555799.77772719	263565537.10746083	323294083.57559925	302000006.01620543	160238465.78134328	126159185.71658622	122346014.58016424	224434381.4643126	129538709.8509148	164792367.5461058	139476579.91517842	130680230.9177691
232916453.489599	42627193.614653245	43639798.14117865	131253435.69734219	195927604.04538763	272069411.43624437	56691243.97490802	143086444.30509773	229419975.2183612	162169287.8199304	54802449.67067392	82692093.1410054	223029444.20349848	129271454.80848293	229558328.18414664	67927039.54018056	111827996.61617179	126704989.14031205	98555799.77772719	195303469.5971995	323294083.57559925	302000006.01620543	97104251.61028281	126159185.71658622	122346014.58016424	224434381.4643126	97901720.29312325	164792367.5461058	78060249.37765598	123289823.48214513
232916453.489599	42627193.614653245	43639798.14117865	131253435.69734219	195927604.04538763	182847205.0039874	56691243.97490802	125132748.80592516	169932739.1854014	162169287.8199304	54802449.67067392	82692093.1410054	194608637.0677538	129271454.80848293	229558328.18414664	67927039.54018056	111827996.61617179	126704989.14031205	98555799.77772719	195303469.5971995	323294083.57559925	287654725.07180727	97104251.61028281	126159185.71658622	122263033.45241013	147956439.7518822	97901720.29312325	164792367.5461058	78060249.37765598	123289823.48214513
232916453.489599	35923042.5874317	43639798.14117865	123467641.42243563	195927604.04538763	182847205.0039874	56691243.97490802	125132748.80592516	94475227.42629102	157710345.80688286	54802449.67067392	82692093.1410054	194608637.0677538	129271454.80848293	221900545.9176972	67927039.54018056	111827996.61617179	126704989.14031205	83755290.32090266	180156814.6516883	323294083.57559925	287654725.07180727	96618198.46266249	126159185.71658622	115367669.08094916	147956439.7518822	63623217.19983259	142143783.12581968	78060249.37765598	106954519.9347285
232916453.489599	35923042.5874317	43639798.14117865	123467641.42243563	188742111.4704408	180242130.69094437	56691243.97490802	59671890.08799219	84067700.23887783	157710345.80688286	54802449.67067392	70953083.93409194	194608637.0677538	97893698.63864896	221900545.9176972	67927039.54018056	107184315.61502227	126704989.14031205	83755290.32090266	180156814.6516883	253398920.71294427	231143649.8658793	96618198.46266249	126159185.71658622	115367669.08094916	147956439.7518822	63623217.19983259	141087897.7609125	78060249.37765598	106954519.9347285
232916453.489599	35923042.5874317	43639798.14117865	123467641.42243563	188742111.4704408	144629564.5408942	56691243.97490802	59671890.08799219	73920922.47877355	157710345.80688286	54802449.67067392	70953083.93409194	123738277.56637952	97893698.63864896	152714510.16116357	67927039.54018056	107184315.61502227	126704989.14031205	83755290.32090266	180156814.6516883	147540024.82053745	231143649.8658793	96618198.46266249	126159185.71658622	115367669.08094916	147956439.7518822	63623217.19983259	141087897.7609125	78060249.37765598	106954519.9347285
232916453.489599	35923042.5874317	32868260.433233414	115734240.32925367	104886667.48763105	144629564.5408942	56691243.97490802	59671890.08799219	61323385.44092899	157710345.80688286	23970371.313861944	70953083.93409194	123738277.56637952	97893698.63864896	152714510.16116357	67927039.54018056	107184315.61502227	99396127.81297508	77109382.55264904	180156814.6516883	147540024.82053745	210497076.84449026	96618198.46266249	126159185.71658622	115367669.08094916	147956439.7518822	63623217.19983259	141087897.7609125	78060249.37765598	106954519.9347285
232916453.489599	35923042.5874317	32868260.433233414	115734240.32925367	104886667.48763105	144629564.5408942	56691243.97490802	59671890.08799219	61323385.44092899	157710345.80688286	23970371.313861944	70953083.93409194	123254394.10719934	97893698.63864896	152714510.16116357	67927039.54018056	107184315.61502227	40086581.12202766	77109382.55264904	180156814.6516883	147540024.82053745	210497076.84449026	96618198.46266249	108662383.03112441	115367669.08094916	147956439.7518822	63623217.19983259	141087897.7609125	72044150.85069156	96620959.77743655
232916453.489599	35923042.5874317	25171594.780829523	115734240.32925367	104886667.48763105	144629564.5408942	56691243.97490802	59671890.08799219	61323385.44092899	157710345.80688286	23970371.313861944	70953083.93409194	123254394.10719934	97893698.63864896	152714510.16116357	67927039.54018056	107184315.61502227	40086581.12202766	77109382.55264904	180156814.6516883	117178168.2798845	115236689.96166432	96618198.46266249	108662383.03112441	115367669.08094916	147956439.7518822	63623217.19983259	141087897.7609125	72044150.85069156	94904514.14606896
232916453.489599	35923042.5874317	25171594.780829523	69863217.25357816	104886667.48763105	104701058.37236224	56691243.97490802	59671890.08799219	61323385.44092899	157710345.80688286	23970371.313861944	70953083.93409194	98020220.44740704	97893698.63864896	116254142.96482626	67927039.54018056	107184315.61502227	29494492.188386656	77109382.55264904	180156814.6516883	117178168.2798845	115236689.96166432	96618198.46266249	108662383.03112441	115367669.08094916	147956439.7518822	62211613.01026179	141087897.7609125	72044150.85069156	94904514.14606896
232916453.489599	35422161.53728241	24270835.75599538	69863217.25357816	104886667.48763105	104701058.37236224	56691243.97490802	59671890.08799219	61323385.44092899	157710345.80688286	23970371.313861944	58509878.28033525	49776325.468965136	97893698.63864896	116254142.96482626	67927039.54018056	107184315.61502227	29494492.188386656	77109382.55264904	180156814.6516883	117178168.2798845	115236689.96166432	96618198.46266249	101620358.66755301	115367669.08094916	147956439.7518822	62211613.01026179	141087897.7609125	72044150.85069156	60517829.61803692
232916453.489599	35422161.53728241	24270835.75599538	69863217.25357816	104886667.48763105	92889806.42443326	56691243.97490802	59671890.08799219	61323385.44092899	157710345.80688286	23970371.313861944	58509878.28033525	49776325.468965136	97893698.63864896	116254142.96482626	67927039.54018056	107184315.61502227	29494492.188386656	77109382.55264904	180156814.6516883	117178168.2798845	115236689.96166432	96618198.46266249	101620358.66755301	103684284.17184056	147956439.7518822	62211613.01026179	105092835.22337033	72044150.85069156	60517829.61803692
212660335.01410717	35422161.53728241	24270835.75599538	69863217.25357816	104886667.48763105	92889806.42443326	56691243.97490802	59671890.08799219	60047944.22439324	77099941.32794106	23970371.313861944	50190301.50602949	49776325.468965136	97888521.73232353	116254142.96482626	67927039.54018056	107184315.61502227	29090471.38769579	56476853.48615902	153350297.43593705	107287342.63473254	115236689.96166432	96618198.46266249	101620358.66755301	103684284.17184056	147956439.7518822	62211613.01026179	105092835.22337033	72044150.85069156	60517829.61803692
212660335.01410717	32448509.479901306	24270835.75599538	62311826.02663255	104886667.48763105	92889806.42443326	56691243.97490802	59671890.08799219	52307406.70544875	77099941.32794106	13998331.511616036	50190301.50602949	49776325.468965136	97888521.73232353	116254142.96482626	66177692.712919936	107184315.61502227	29090471.38769579	56476853.48615902	149120280.69075722	90479809.44464368	104577616.27258141	56517922.29317354	101620358.66755301	103684284.17184056	50226120.55784032	62211613.01026179	105092835.22337033	55492928.31609732	60517829.61803692
212660335.01410717	32448509.479901306	24270835.75599538	62311826.02663255	104886667.48763105	92889806.42443326	56691243.97490802	59671890.08799219	52307406.70544875	60965044.25479483	11275738.108682187	50190301.50602949	49776325.468965136	81633604.68448365	116254142.96482626	65238519.62251869	107184315.61502227	29090471.38769579	56476853.48615902	149120280.69075722	90479809.44464368	95042573.87215768	56517922.29317354	101620358.66755301	85154496.70056957	50226120.55784032	46127431.39291788	104883021.33102971	55492928.31609732	60517829.61803692
212660335.01410717	32448509.479901306	24270835.75599538	60466411.85844933	101942064.01079571	92889806.42443326	30926248.79059933	59671890.08799219	52307406.70544875	60965044.25479483	11275738.108682187	50190301.50602949	49776325.468965136	69979441.33077258	116254142.96482626	65238519.62251869	107184315.61502227	29090471.38769579	56476853.48615902	149120280.69075722	90479809.44464368	95042573.87215768	56517922.29317354	68796438.64443243	85154496.70056957	50226120.55784032	46127431.39291788	104883021.33102971	55492928.31609732	60517829.61803692
183623364.35742852	32448509.479901306	24270835.75599538	60466411.85844933	101942064.01079571	92889806.42443326	30926248.79059933	59671890.08799219	51780764.54622967	54242396.054369	11275738.108682187	50190301.50602949	49776325.468965136	69979441.33077258	116254142.96482626	65238519.62251869	87272073.01522854	27124896.160400357	56476853.48615902	149120280.69075722	90479809.44464368	95042573.87215768	56517922.29317354	68796438.64443243	85154496.70056957	50226120.55784032	46127431.39291788	104883021.33102971	43314492.55828945	49358568.33722669
183623364.35742852	32448509.479901306	24270835.75599538	60466411.85844933	101942064.01079571	92889806.42443326	30926248.79059933	59671890.08799219	51780764.54622967	54242396.054369	11041880.388686158	50190301.50602949	49776325.468965136	69979441.33077258	116254142.96482626	65238519.62251869	87272073.01522854	27124896.160400357	56476853.48615902	149120280.69075722	60838523.94815346	95042573.87215768	56517922.29317354	68796438.64443243	85154496.70056957	50226120.55784032	46127431.39291788	100877979.33682333	43314492.55828945	49358568.33722669
183623364.35742852	32448509.479901306	24270835.75599538	60183370.895508714	89771162.70098463	92889806.42443326	30926248.79059933	59671890.08799219	51780764.54622967	54242396.054369	8945492.745433424	40602439.57609078	45291514.012221016	57873096.12197749	116254142.96482626	65238519.62251869	87272073.01522854	27124896.160400357	40225850.604537904	149120280.69075722	60838523.94815346	95042573.87215768	39532219.28745812	68796438.64443243	85154496.70056957	38393621.75272736	43227832.57882482	100877979.33682333	43314492.55828945	49358568.33722669
183623364.35742852	32448509.479901306	12672038.108926266	60183370.895508714	89771162.70098463	65349046.5747384	30541740.094148524	59671890.08799219	51780764.54622967	54242396.054369	8945492.745433424	40602439.57609078	40045134.75434866	57873096.12197749	116254142.96482626	65238519.62251869	87272073.01522854	27124896.160400357	40225850.604537904	149120280.69075722	56352743.931391075	95042573.87215768	30696718.822512805	15082857.158061907	85154496.70056957	30121092.112224087	42111893.99139014	100877979.33682333	43314492.55828945	49358568.33722669
183623364.35742852	32448509.479901306	12672038.108926266	60183370.895508714	62918900.78530844	65349046.5747384	30541740.094148524	56794348.90309903	33990674.78950859	54242396.054369	7977341.059764631	33908233.46200236	40045134.75434866	57873096.12197749	108201309.29200199	65238519.62251869	73336900.09220202	27124896.160400357	40225850.604537904	143873508.97686616	56352743.931391075	95042573.87215768	30696718.822512805	13015645.596087176	74603909.56987245	30121092.112224087	42111893.99139014	100877979.33682333	43314492.55828945	49358568.33722669
178893940.01100647	17478591.444604896	12672038.108926266	60183370.895508714	17488966.02247188	65349046.5747384	30541740.094148524	56794348.90309903	33990674.78950859	45860549.24341263	7977341.059764631	33908233.46200236	40045134.75434866	48217133.94720561	100756314.68634883	48678987.60280396	73336900.09220202	27124896.160400357	40225850.604537904	143873508.97686616	48946312.30545073	95042573.87215768	30696718.822512805	13015645.596087176	74603909.56987245	27323308.395653434	23030995.08609367	100877979.33682333	43314492.55828945	41910737.937001705
178893940.01100647	17478591.444604896	8561596.489477482	60183370.895508714	17488966.02247188	65349046.5747384	30541740.094148524	54588807.39975643	32934170.06061571	45860549.24341263	7977341.059764631	33908233.46200236	40045134.75434866	45673742.65170191	87572142.87605245	43996675.005778395	54371635.35280725	27124896.160400357	40225850.604537904	143120357.2322449	48946312.30545073	95042573.87215768	30696718.822512805	13015645.596087176	74603909.56987245	27323308.395653434	17300713.10401159	85555131.59026189	40089001.523952015	41910737.937001705
178893940.01100647	15956264.363559889	6456688.651231272	36729337.34093356	17488966.02247188	65349046.5747384	21196278.85348978	54588807.39975643	32934170.06061571	45860549.24341263	7977341.059764631	33908233.46200236	40045134.75434866	45673742.65170191	87572142.87605245	43996675.005778395	54371635.35280725	27124896.160400357	35764262.75693635	130990587.24584347	48227279.99795465	86707903.03811371	20821155.86186166	13015645.596087176	74603909.56987245	27323308.395653434	17300713.10401159	77123158.6195155	32066892.79071163	41910737.937001705
165331453.96797076	15956264.363559889	6456688.651231272	36729337.34093356	17488966.02247188	65349046.5747384	17683354.753487326	54588807.39975643	32934170.06061571	45860549.24341263	7977341.059764631	33908233.46200236	37668684.77718869	42447671.79548198	71945231.1099596	43996675.005778395	35643788.10592958	27124896.160400357	35764262.75693635	130990587.24584347	46196051.03268242	84121048.83126062	18058262.16611108	10566197.118305758	49103929.94633189	24757223.48501966	17300713.10401159	77123158.6195155	32066892.79071163	32297683.797223635
156710604.7664065	15956264.363559889	6456688.651231272	29925973.18120858	17488966.02247188	65349046.5747384	16690976.110568207	54588807.39975643	32934170.06061571	45513432.667085156	7977341.059764631	33908233.46200236	37668684.77718869	39768932.96494073	71945231.1099596	43996675.005778395	35643788.10592958	27124896.160400357	35764262.75693635	102085595.98474257	46196051.03268242	84121048.83126062	18058262.16611108	10566197.118305758	49103929.94633189	24757223.48501966	17300713.10401159	77123158.6195155	32066892.79071163	32297683.797223635
143718251.9045937	15956264.363559889	6456688.651231272	29925973.18120858	17488966.02247188	64420655.45703134	16690976.110568207	54588807.39975643	25811666.956952937	45513432.667085156	7977341.059764631	33908233.46200236	37668684.77718869	32501451.869133547	69425047.69270024	43996675.005778395	35643788.10592958	24907028.561461437	35764262.75693635	84764607.1677182	46196051.03268242	84121048.83126062	15810953.795777984	10566197.118305758	49103929.94633189	24757223.48501966	15978662.953958265	75384014.28055778	32066892.79071163	32297683.797223635
143718251.9045937	15956264.363559889	6456688.651231272	29925973.18120858	17488966.02247188	64420655.45703134	16690976.110568207	54588807.39975643	25811666.956952937	45513432.667085156	5677061.915014608	33908233.46200236	27769829.189125948	32501451.869133547	28541381.96652469	33518169.074411772	35643788.10592958	24907028.561461437	35764262.75693635	73609953.4325377	46196051.03268242	84121048.83126062	15810953.795777984	10566197.118305758	49103929.94633189	24757223.48501966	15978662.953958265	75384014.28055778	32066892.79071163	32297683.797223635
122007229.03679907	15956264.363559889	4153715.1657837667	29925973.18120858	17488966.02247188	59729790.45445685	16690976.110568207	52552601.56218903	21938010.221294545	45513432.667085156	5677061.915014608	27340320.497162875	27769829.189125948	32501451.869133547	28541381.96652469	18559173.99657963	35643788.10592958	24907028.561461437	35764262.75693635	73609953.4325377	46196051.03268242	84121048.83126062	15810953.795777984	10566197.118305758	49103929.94633189	24757223.48501966	15978662.953958265	53383897.52525157	32066892.79071163	32297683.797223635
119961880.95970693	15956264.363559889	4153715.1657837667	29546452.523781914	17488966.02247188	59729790.45445685	16690976.110568207	52552601.56218903	21938010.221294545	39399421.29546531	5677061.915014608	27340320.497162875	27769829.189125948	32501451.869133547	28541381.96652469	18559173.99657963	35643788.10592958	24907028.561461437	35764262.75693635	73609953.4325377	46196051.03268242	84121048.83126062	15810953.795777984	10566197.118305758	49103929.94633189	24310707.725749254	15978662.953958265	44578716.9610099	26623102.04066363	32297683.797223635
102752995.2355906	5711157.011787338	4153715.1657837667	27170511.642814703	13350104.847485596	59729790.45445685	16690976.110568207	51582913.19782981	21938010.221294545	39399421.29546531	5677061.915014608	27340320.497162875	27769829.189125948	32501451.869133547	27613797.848223288	18559173.99657963	35643788.10592958	24907028.561461437	35764262.75693635	54138749.046236455	46196051.03268242	84121048.83126062	15810953.795777984	10566197.118305758	49103929.94633189	23460061.773762003	10615223.925504306	44578716.9610099	26623102.04066363	32297683.797223635
102752995.2355906	5711157.011787338	4153715.1657837667	7926367.3934274055	13350104.847485596	51889540.43145726	16690976.110568207	51582913.19782981	21938010.221294545	39399421.29546531	5677061.915014608	27340320.497162875	27769829.189125948	32329793.91789286	20519093.554506555	18559173.99657963	35643788.10592958	24907028.561461437	35764262.75693635	16734333.746930242	46196051.03268242	84121048.83126062	15810953.795777984	10566197.118305758	49103929.94633189	19942632.501589976	10615223.925504306	44578716.9610099	26623102.04066363	32297683.797223635
89951401.72845544	5711157.011787338	4153715.1657837667	7926367.3934274055	13350104.847485596	51889540.43145726	16690976.110568207	42081058.52363942	21938010.221294545	39399421.29546531	5677061.915014608	27340320.497162875	27769829.189125948	17070216.82555682	20519093.554506555	18559173.99657963	27652695.75792274	17972302.661153056	25698684.07296265	16734333.746930242	46196051.03268242	71618370.1764755	15810953.795777984	7989561.071766847	48088386.993142456	19942632.501589976	10615223.925504306	44578716.9610099	26623102.04066363	32297683.797223635
89951401.72845544	5711157.011787338	4153715.1657837667	7926367.3934274055	13350104.847485596	15550214.452540642	16690976.110568207	42081058.52363942	21938010.221294545	39399421.29546531	5677061.915014608	27340320.497162875	27769829.189125948	15587033.506626815	6966580.732327021	18559173.99657963	27652695.75792274	17972302.661153056	22959371.632959664	16734333.746930242	46196051.03268242	71618370.1764755	15810953.795777984	7989561.071766847	30333543.415995225	19942632.501589976	5107533.356469365	38787430.98625398	26623102.04066363	30671508.177274927
89951401.72845544	5711157.011787338	4153715.1657837667	7926367.3934274055	12354393.139011122	15200047.771323055	15433515.345374877	42081058.52363942	21938010.221294545	39399421.29546531	5677061.915014608	18996051.943085797	27769829.189125948	14509576.814557835	6966580.732327021	18559173.99657963	27652695.75792274	17972302.661153056	22959371.632959664	16734333.746930242	44027507.51625069	71618370.1764755	15810953.795777984	6678508.164112136	30333543.415995225	19942632.501589976	5107533.356469365	38787430.98625398	26623102.04066363	30671508.177274927
89951401.72845544	5711157.011787338	4153715.1657837667	7926367.3934274055	11800323.894931052	15200047.771323055	15433515.345374877	42081058.52363942	21938010.221294545	39399421.29546531	5677061.915014608	18996051.943085797	27769829.189125948	14509576.814557835	6966580.732327021	18559173.99657963	27652695.75792274	17972302.661153056	22959371.632959664	16734333.746930242	44027507.51625069	71618370.1764755	15810953.795777984	6678508.164112136	30333543.415995225	19942632.501589976	5107533.356469365	38787430.98625398	26623102.04066363	29234735.261222437
89951401.72845544	5711157.011787338	4153715.1657837667	7926367.3934274055	11800323.894931052	13187456.104496885	11415818.67484625	33606453.13547037	21938010.221294545	39399421.29546531	5677061.915014608	18996051.943085797	27769829.189125948	9353211.71311984	6966580.732327021	18559173.99657963	25259438.42371449	8224494.966879217	20024931.52617777	16734333.746930242	44027507.51625069	71618370.1764755	15810953.795777984	6678508.164112136	24518466.255565885	19942632.501589976	5107533.356469365	38787430.98625398	24810307.75818289	29234735.261222437
89951401.72845544	5711157.011787338	4153715.1657837667	7595636.236743895	11800323.894931052	13187456.104496885	11415818.67484625	33606453.13547037	21938010.221294545	39399421.29546531	5677061.915014608	18996051.943085797	27769829.189125948	9353211.71311984	6966580.732327021	18559173.99657963	25259438.42371449	8224494.966879217	20024931.52617777	16734333.746930242	44027507.51625069	71618370.1764755	15810953.795777984	6678508.164112136	24518466.255565885	19942632.501589976	5107533.356469365	35421736.33965247	24810307.75818289	25503145.439465493
77896628.45029345	5711157.011787338	4153715.1657837667	6323002.16096942	11800323.894931052	13187456.104496885	11415818.67484625	32812095.84174857	21938010.221294545	39399421.29546531	5677061.915014608	18996051.943085797	22746114.420972038	9353211.71311984	6214926.558360963	14869865.349480648	25259438.42371449	8224494.966879217	20024931.52617777	16734333.746930242	40725708.64259796	70692336.96664402	15810953.795777984	6678508.164112136	24518466.255565885	19942632.501589976	5107533.356469365	35421736.33965247	24810307.75818289	25503145.439465493
69341805.20606466	5711157.011787338	4153715.1657837667	6323002.16096942	11113123.071014509	10215516.102623744	11415818.67484625	32812095.84174857	21938010.221294545	30616021.94755366	4840646.224905585	18996051.943085797	20977265.3148885	9353211.71311984	5979029.299790097	14869865.349480648	25259438.42371449	8224494.966879217	20024931.52617777	16734333.746930242	40725708.64259796	70692336.96664402	15810953.795777984	5357978.114288745	24518466.255565885	19942632.501589976	5107533.356469365	35421736.33965247	24564827.272341266	23013098.023246147
69341805.20606466	5711157.011787338	4153715.1657837667	6323002.16096942	11113123.071014509	10215516.102623744	11415818.67484625	32812095.84174857	21938010.221294545	30616021.94755366	4840646.224905585	15619827.847583137	20977265.3148885	9353211.71311984	5979029.299790097	14869865.349480648	25259438.42371449	4787458.225118783	20024931.52617777	16734333.746930242	40725708.64259796	59460674.092048936	15810953.795777984	5357978.114288745	24518466.255565885	19942632.501589976	5107533.356469365	29665219.334132172	19740360.116036337	23013098.023246147
69341805.20606466	5711157.011787338	4153715.1657837667	6323002.16096942	9527655.411563832	10215516.102623744	11055389.326913837	23972363.81846742	21938010.221294545	30563742.722015545	4840646.224905585	15619827.847583137	19235630.172060147	9353211.71311984	5946650.02572938	14869865.349480648	25259438.42371449	4787458.225118783	12990296.964106947	16734333.746930242	36853806.89086041	54710630.99803275	15810953.795777984	3356377.805577212	22071611.56977482	19942632.501589976	5107533.356469365	29665219.334132172	19740360.116036337	23013098.023246147
69341805.20606466	5711157.011787338	4153715.1657837667	6323002.16096942	7217149.320550064	10215516.102623744	11055389.326913837	23972363.81846742	21756281.489555027	30563742.722015545	4840646.224905585	15619827.847583137	19235630.172060147	9353211.71311984	5946650.02572938	14180716.17195781	25259438.42371449	4787458.225118783	7013399.454669762	16734333.746930242	36818738.41466853	54710630.99803275	15810953.795777984	3356377.805577212	22071611.56977482	19942632.501589976	5107533.356469365	29665219.334132172	14431692.082844822	13230954.294111336
69341805.20606466	5711157.011787338	4153715.1657837667	5547271.887525336	6861482.875735609	10215516.102623744	11055389.326913837	23972363.81846742	19847841.24755135	30563742.722015545	4840646.224905585	15519350.839988206	19024691.659427874	9348484.547514379	5946650.02572938	14180716.17195781	25259438.42371449	4787458.225118783	7013399.454669762	16734333.746930242	36818738.41466853	54710630.99803275	15810953.795777984	3356377.805577212	22071611.56977482	19942632.501589976	5107533.356469365	23279877.1560216	11517355.781636847	12056108.830264535
69341805.20606466	4893544.781101666	2852028.960626016	5547271.887525336	6861482.875735609	10215516.102623744	9466318.354231043	17703590.132611424	19847841.24755135	30563742.722015545	4421871.440000398	15519350.839988206	19024691.659427874	8751122.229901958	5946650.02572938	13188432.379257225	25259438.42371449	4787458.225118783	7013399.454669762	16734333.746930242	32837656.53411155	53467140.3213941	15810953.795777984	2561650.4671625756	22071611.56977482	19942632.501589976	5107533.356469365	23279877.1560216	11517355.781636847	12056108.830264535
57857205.17039833	4893544.781101666	2852028.960626016	5547271.887525336	6861482.875735609	8478625.196442401	9111295.927606545	12692806.857494803	19847841.24755135	27460501.115833737	4421871.440000398	13634190.503557637	19024691.659427874	8751122.229901958	5946650.02572938	13188432.379257225	17371219.288469385	3233740.3807165446	7013399.454669762	16734333.746930242	28316837.446139902	49454763.45934712	15810953.795777984	2561650.4671625756	22071611.56977482	17831184.784434784	5107533.356469365	23279877.1560216	11152435.485925058	9247966.756861672
57857205.17039833	4893544.781101666	2749459.644566953	5160627.765167322	6861482.875735609	8478625.196442401	9111295.927606545	12692806.857494803	15950165.566512411	27460501.115833737	4421871.440000398	11433464.675920567	19024691.659427874	8751122.229901958	5946650.02572938	13188432.379257225	17371219.288469385	3044384.102760423	7013399.454669762	16734333.746930242	15481401.74872835	45214883.41791458	15810953.795777984	2561650.4671625756	22071611.56977482	17831184.784434784	5107533.356469365	22390550.526386514	8471426.653481912	9247966.756861672
42568131.41082657	4893544.781101666	2749459.644566953	5160627.765167322	6861482.875735609	8478625.196442401	9111295.927606545	12692806.857494803	15950165.566512411	27460501.115833737	4421871.440000398	11433464.675920567	19024691.659427874	8751122.229901958	4473864.87506078	13188432.379257225	16506845.55902235	3044384.102760423	7013399.454669762	16734333.746930242	15481401.74872835	44235325.01995258	15810953.795777984	2561650.4671625756	22071611.56977482	17831184.784434784	5107533.356469365	22390550.526386514	8471426.653481912	9247966.756861672
42568131.41082657	4893544.781101666	2749459.644566953	5160627.765167322	6861482.875735609	8478625.196442401	9111295.927606545	12692806.857494803	15950165.566512411	27460501.115833737	4421871.440000398	11433464.675920567	17859570.530172758	8751122.229901958	4473864.87506078	8224627.568068549	16506845.55902235	3044384.102760423	7013399.454669762	16734333.746930242	15481401.74872835	34174786.344473705	15810953.795777984	2561650.4671625756	21465197.949060876	17831184.784434784	5107533.356469365	22390550.526386514	8471426.653481912	9247966.756861672
40554585.95597942	4582910.172908306	2404152.429416273	5160627.765167322	6861482.875735609	8478625.196442401	9111295.927606545	12692806.857494803	11778474.74785174	27460501.115833737	4421871.440000398	11433464.675920567	17859570.530172758	8751122.229901958	3716443.400408469	8224627.568068549	15046893.71442679	3044384.102760423	7013399.454669762	16734333.746930242	15481401.74872835	22063323.45086196	15358499.350488706	2561650.4671625756	20569835.93519497	17831184.784434784	5107533.356469365	22390550.526386514	8471426.653481912	9247966.756861672
24067954.891246945	4582910.172908306	2404152.429416273	5160627.765167322	6861482.875735609	8112452.011911496	9111295.927606545	12150429.485833785	11778474.74785174	27460501.115833737	4421871.440000398	11433464.675920567	13762796.097272689	8751122.229901958	3716443.400408469	8224627.568068549	15046893.71442679	3044384.102760423	7013399.454669762	11547064.49468393	11918353.838605458	22063323.45086196	15358499.350488706	2561650.4671625756	20569835.93519497	17831184.784434784	5107533.356469365	22390550.526386514	7202828.510810012	9247966.756861672
24067954.891246945	4582910.172908306	2404152.429416273	5160627.765167322	6861482.875735609	8112452.011911496	9111295.927606545	12150429.485833785	11778474.74785174	27460501.115833737	4421871.440000398	11433464.675920567	13133569.519396989	8751122.229901958	3716443.400408469	8224627.568068549	15046893.71442679	3044384.102760423	6403668.089466719	11547064.49468393	11918353.838605458	21350766.84176462	12288658.922651552	2561650.4671625756	20569835.93519497	17831184.784434784	5107533.356469365	22390550.526386514	7202828.510810012	9247966.756861672
24067954.891246945	4582910.172908306	2404152.429416273	5160627.765167322	6861482.875735609	8112452.011911496	7994577.885681396	12150429.485833785	11778474.74785174	25284866.05658083	4421871.440000398	11433464.675920567	13133569.519396989	8751122.229901958	3716443.400408469	8224627.568068549	15046893.71442679	3044384.102760423	6403668.089466719	11547064.49468393	11012676.346344074	15554357.515999537	12288658.922651552	2561650.4671625756	20569835.93519497	17831184.784434784	5107533.356469365	16387747.48794707	6718180.143626926	9247966.756861672
24067954.891246945	4582910.172908306	2404152.429416273	5160627.765167322	6091125.565525188	7024625.286173106	7994577.885681396	7761058.795229301	8076460.889519941	20791244.741218343	4421871.440000398	11433464.675920567	7756339.424505052	8751122.229901958	3716443.400408469	8224627.568068549	15046893.71442679	3044384.102760423	6403668.089466719	6260337.742602766	11012676.346344074	10699076.24735272	12288658.922651552	2561650.4671625756	15462764.388888668	5450264.465244878	5107533.356469365	8940073.70447375	6718180.143626926	5494153.2126535615
24067954.891246945	4582910.172908306	2404152.429416273	5160627.765167322	6091125.565525188	7024625.286173106	7994577.885681396	5984126.116915569	8076460.889519941	20791244.741218343	4421871.440000398	11433464.675920567	7756339.424505052	8751122.229901958	3716443.400408469	8224627.568068549	12881150.222623426	3044384.102760423	6403668.089466719	6260337.742602766	11012676.346344074	10699076.24735272	12288658.922651552	2561650.4671625756	15462764.388888668	5450264.465244878	5107533.356469365	8940073.70447375	6718180.143626926	4626377.293131365
21759075.52686389	4052923.4389147074	2404152.429416273	5160627.765167322	6091125.565525188	7024625.286173106	7994577.885681396	5984126.116915569	8076460.889519941	13379478.299451727	4421871.440000398	11433464.675920567	7756339.424505052	8751122.229901958	3716443.400408469	8224627.568068549	12881150.222623426	3044384.102760423	6403668.089466719	6260337.742602766	11012676.346344074	8789224.051326886	12288658.922651552	2311356.7229062803	15462764.388888668	5450264.465244878	5107533.356469365	8940073.70447375	6718180.143626926	4626377.293131365
19160474.570116676	3982044.196155673	2404152.429416273	5160627.765167322	6091125.565525188	7024625.286173106	7994577.885681396	5984126.116915569	5966859.280260197	13379478.299451727	4421871.440000398	11433464.675920567	7756339.424505052	8751122.229901958	3716443.400408469	6535685.703165688	12881150.222623426	3044384.102760423	6403668.089466719	6260337.742602766	7950079.843257325	8789224.051326886	12288658.922651552	2311356.7229062803	14611684.448487982	5450264.465244878	5107533.356469365	8940073.70447375	6718180.143626926	4626377.293131365
19160474.570116676	3926766.0303989258	2404152.429416273	5160627.765167322	6001643.507544514	7024625.286173106	5439105.54252173	5984126.116915569	5966859.280260197	13379478.299451727	3945405.222831571	7551666.882881469	7756339.424505052	8168242.0997301405	3716443.400408469	6535685.703165688	12654050.446294494	3044384.102760423	6403668.089466719	6260337.742602766	7950079.843257325	8789224.051326886	12288658.922651552	2311356.7229062803	14611684.448487982	5450264.465244878	5107533.356469365	8000901.627026767	6718180.143626926	4626377.293131365
19160474.570116676	3926766.0303989258	2404152.429416273	5160627.765167322	6001643.507544514	7024625.286173106	5439105.54252173	5984126.116915569	5966859.280260197	13379478.299451727	3945405.222831571	7551666.882881469	7596843.633510562	6344227.825725902	2742091.034086485	6535685.703165688	2697905.5073666936	3044384.102760423	6403668.089466719	6260337.742602766	7950079.843257325	8789224.051326886	12288658.922651552	2311356.7229062803	14611684.448487982	5450264.465244878	5030810.264154328	6844016.165534098	6718180.143626926	4456660.441736108
18193688.08589329	3926766.0303989258	2404152.429416273	5160627.765167322	6001643.507544514	7024625.286173106	5439105.54252173	5984126.116915569	5966859.280260197	13379478.299451727	3767336.2321091574	7551666.882881469	7314766.260865038	6344227.825725902	2742091.034086485	6535685.703165688	2697905.5073666936	3044384.102760423	6403668.089466719	6260337.742602766	7950079.843257325	8789224.051326886	9734704.595307305	2311356.7229062803	8652510.227218268	5450264.465244878	5030810.264154328	6844016.165534098	6718180.143626926	4456660.441736108
18193688.08589329	3926766.0303989258	2404152.429416273	5160627.765167322	5127081.247741964	7024625.286173106	3466823.811164207	3682534.123377711	5966859.280260197	13379478.299451727	3767336.2321091574	7551666.882881469	7314766.260865038	6344227.825725902	2742091.034086485	6535685.703165688	2697905.5073666936	3044384.102760423	6403668.089466719	6260337.742602766	7950079.843257325	8789224.051326886	9734704.595307305	2311356.7229062803	8652510.227218268	5450264.465244878	5030810.264154328	6844016.165534098	6718180.143626926	4456660.441736108
18193688.08589329	1898463.8580560046	2404152.429416273	5160627.765167322	5127081.247741964	7024625.286173106	3466823.811164207	3682534.123377711	5966859.280260197	13379478.299451727	3767336.2321091574	7551666.882881469	7314766.260865038	5197564.701439676	2742091.034086485	6535685.703165688	2697905.5073666936	3044384.102760423	6403668.089466719	6260337.742602766	7950079.843257325	8789224.051326886	6755641.0908473255	2311356.7229062803	8359498.305328419	2466798.281961317	5030810.264154328	6844016.165534098	6718180.143626926	4456660.441736108
8024366.1342235375	1898463.8580560046	2404152.429416273	5160627.765167322	5127081.247741964	7024625.286173106	3466823.811164207	3682534.123377711	5966859.280260197	13379478.299451727	3767336.2321091574	7551666.882881469	5950203.276105923	5197564.701439676	2742091.034086485	4627124.658257424	2697905.5073666936	3044384.102760423	6403668.089466719	6260337.742602766	7950079.843257325	7343640.370383503	6755641.0908473255	2311356.7229062803	8359498.305328419	2466798.281961317	5030810.264154328	6844016.165534098	6718180.143626926	2650515.7647714075
7311769.535231993	1898463.8580560046	1833056.3011411629	5160627.765167322	5127081.247741964	6624616.838623708	3466823.811164207	3682534.123377711	5966859.280260197	13379478.299451727	3104235.21799302	7551666.882881469	5567246.7719847	5189941.8360304255	2742091.034086485	4627124.658257424	2697905.5073666936	3044384.102760423	6403668.089466719	6260337.742602766	7950079.843257325	7343640.370383503	6755641.0908473255	2311356.7229062803	8359498.305328419	2285684.446565576	5030810.264154328	6844016.165534098	6592342.008881299	2650515.7647714075
7311769.535231993	1898463.8580560046	1833056.3011411629	5160627.765167322	4610949.348985946	6624616.838623708	3466823.811164207	2735207.9046482826	5966859.280260197	10725554.303155344	3104235.21799302	7551666.882881469	5567246.7719847	5189941.8360304255	2742091.034086485	4627124.658257424	2697905.5073666936	3044384.102760423	6403668.089466719	6260337.742602766	6670012.156566057	7343640.370383503	6755641.0908473255	2311356.7229062803	8359498.305328419	2285684.446565576	5030810.264154328	6844016.165534098	6592342.008881299	2650515.7647714075
7311769.535231993	1898463.8580560046	1833056.3011411629	5160627.765167322	4610949.348985946	6624616.838623708	3466823.811164207	2735207.9046482826	5966859.280260197	10725554.303155344	3014217.4881737833	7551666.882881469	5567246.7719847	5189941.8360304255	2742091.034086485	4627124.658257424	2697905.5073666936	3044384.102760423	6403668.089466719	6260337.742602766	6670012.156566057	7343640.370383503	6755641.0908473255	2311356.7229062803	8359498.305328419	2109640.1510342974	2666419.6318395343	6844016.165534098	6592342.008881299	2650515.7647714075
7311769.535231993	1898463.8580560046	1833056.3011411629	5160627.765167322	4610949.348985946	6624616.838623708	3466823.811164207	2735207.9046482826	5966859.280260197	6674840.688719238	3014217.4881737833	7551666.882881469	5567246.7719847	5189941.8360304255	2742091.034086485	4627124.658257424	2576224.6383207506	2937681.237282907	6403668.089466719	6260337.742602766	6670012.156566057	7343640.370383503	6755641.0908473255	2311356.7229062803	8359498.305328419	2109640.1510342974	2666419.6318395343	6844016.165534098	6592342.008881299	2650515.7647714075
6997453.514307112	1784977.862818108	1833056.3011411629	5160627.765167322	4610949.348985946	6624616.838623708	3466823.811164207	2735207.9046482826	5966859.280260197	6674840.688719238	3014217.4881737833	7551666.882881469	5567246.7719847	5189941.8360304255	2742091.034086485	4627124.658257424	2576224.6383207506	2937681.237282907	3698768.7501576915	6260337.742602766	6670012.156566057	7343640.370383503	6755641.0908473255	2311356.7229062803	8359498.305328419	2109640.1510342974	2666419.6318395343	6844016.165534098	6592342.008881299	2650515.7647714075
6997453.514307112	1784977.862818108	1727999.380322374	5160627.765167322	4610949.348985946	6624616.838623708	3466823.811164207	2735207.9046482826	5966859.280260197	4472503.0952775255	3014217.4881737833	7551666.882881469	3723632.644352668	5189941.8360304255	2742091.034086485	4627124.658257424	2204294.4411888323	2937681.237282907	3698768.7501576915	6260337.742602766	6670012.156566057	6833036.77070307	6740037.592956269	2311356.7229062803	8359498.305328419	2109640.1510342974	2666419.6318395343	6844016.165534098	4904392.498468389	2446217.798596896
6997453.514307112	1784977.862818108	1727999.380322374	4613534.3210253585	4610949.348985946	6624616.838623708	3466823.811164207	2735207.9046482826	5966859.280260197	4472503.0952775255	3014217.4881737833	7551666.882881469	3187831.727911309	5189941.8360304255	2742091.034086485	4627124.658257424	2204294.4411888323	2937681.237282907	3698768.7501576915	6260337.742602766	6670012.156566057	6833036.77070307	6740037.592956269	2311356.7229062803	8359498.305328419	2109640.1510342974	909908.1447465592	6844016.165534098	1209032.4433155481	2446217.798596896
6997453.514307112	1784977.862818108	1727999.380322374	4613534.3210253585	4610949.348985946	6624616.838623708	3466823.811164207	2735207.9046482826	5966859.280260197	4472503.0952775255	3014217.4881737833	4286423.21946736	3187831.727911309	5189941.8360304255	2742091.034086485	4627124.658257424	2204294.4411888323	2937681.237282907	3698768.7501576915	6088477.259462972	6670012.156566057	6833036.77070307	6740037.592956269	2189740.7816800294	8359498.305328419	2109640.1510342974	909908.1447465592	6844016.165534098	1209032.4433155481	2446217.798596896
6163888.63035747	1784977.862818108	1727999.380322374	4613534.3210253585	4610949.348985946	6066901.886700715	3466823.811164207	2735207.9046482826	5966859.280260197	4472503.0952775255	2742265.2894058675	4286423.21946736	3187831.727911309	5101952.260244306	2742091.034086485	4627124.658257424	2204294.4411888323	2937681.237282907	3698768.7501576915	6088477.259462972	6670012.156566057	6833036.77070307	6562936.023193365	2189740.7816800294	8359498.305328419	2109640.1510342974	909908.1447465592	6844016.165534098	1209032.4433155481	2446217.798596896
6163888.63035747	1784977.862818108	1727999.380322374	4613534.3210253585	4610949.348985946	5792252.246363497	3466823.811164207	2735207.9046482826	5638376.51701561	4472503.0952775255	2541543.249791663	4286423.21946736	3187831.727911309	5101952.260244306	2742091.034086485	4627124.658257424	2204294.4411888323	2937681.237282907	3698768.7501576915	6088477.259462972	6670012.156566057	6833036.77070307	6562936.023193365	2189740.7816800294	8359498.305328419	2109640.1510342974	909908.1447465592	6029931.581769741	1209032.4433155481	2446217.798596896
6163888.63035747	1784977.862818108	1417473.9568924424	4613534.3210253585	4610949.348985946	5792252.246363497	3466823.811164207	2735207.9046482826	5638376.51701561	4472503.0952775255	1271336.2844518009	4286423.21946736	3187831.727911309	5101952.260244306	2742091.034086485	4627124.658257424	2204294.4411888323	2937681.237282907	3698768.7501576915	6088477.259462972	6670012.156566057	6833036.77070307	6022461.467550921	2189740.7816800294	8359498.305328419	2109640.1510342974	873775.4107254482	6029931.581769741	1209032.4433155481	2446217.798596896
6163888.63035747	1784977.862818108	1417473.9568924424	4613534.3210253585	4610949.348985946	5792252.246363497	3466823.811164207	2735207.9046482826	5638376.51701561	4472503.0952775255	1271336.2844518009	4286423.21946736	3187831.727911309	3468857.722789449	2742091.034086485	4289244.204863284	2204294.4411888323	2937681.237282907	3698768.7501576915	6088477.259462972	4307478.520536311	6833036.77070307	6022461.467550921	2189740.7816800294	8359498.305328419	2109640.1510342974	873775.4107254482	6029931.581769741	1209032.4433155481	2325478.253615531
4450106.364747927	1784977.862818108	732587.9885400571	4613534.3210253585	4610949.348985946	5721221.575105596	3466823.811164207	2735207.9046482826	5638376.51701561	4472503.0952775255	1271336.2844518009	2885015.340845993	3187831.727911309	3468857.722789449	2742091.034086485	4289244.204863284	2204294.4411888323	2937681.237282907	3371472.3918563393	6088477.259462972	4307478.520536311	6833036.77070307	6022461.467550921	2189740.7816800294	8359498.305328419	2109640.1510342974	873775.4107254482	6029931.581769741	1209032.4433155481	2325478.253615531
4450106.364747927	1784977.862818108	732587.9885400571	4613534.3210253585	4610949.348985946	5721221.575105596	3466823.811164207	2735207.9046482826	5638376.51701561	4472503.0952775255	1271336.2844518009	1942941.0642580462	3187831.727911309	3468857.722789449	2742091.034086485	4289244.204863284	2204294.4411888323	2937681.237282907	3371472.3918563393	6088477.259462972	4307478.520536311	6833036.77070307	5651881.772510415	2189740.7816800294	8001971.074689941	1291183.2971230273	873775.4107254482	6029931.581769741	1209032.4433155481	2325478.253615531
4450106.364747927	1784977.862818108	732587.9885400571	4613534.3210253585	4610949.348985946	5721221.575105596	3466823.811164207	2735207.9046482826	5638376.51701561	4209245.920517625	1271336.2844518009	1942941.0642580462	3187831.727911309	3468857.722789449	2742091.034086485	4289244.204863284	2204294.4411888323	2937681.237282907	3371472.3918563393	6088477.259462972	4307478.520536311	4796622.020904422	5651881.772510415	1800157.18846403	8001971.074689941	1291183.2971230273	736326.8451776922	6029931.581769741	1209032.4433155481	2325478.253615531
4450106.364747927	1784977.862818108	732587.9885400571	4613534.3210253585	4610949.348985946	5721221.575105596	3466823.811164207	2735207.9046482826	5638376.51701561	4209245.920517625	1271336.2844518009	1942941.0642580462	1681040.087829392	3468857.722789449	2742091.034086485	4289244.204863284	2204294.4411888323	2937681.237282907	3371472.3918563393	6088477.259462972	4307478.520536311	4796622.020904422	5524371.029343169	1800157.18846403	4315498.804465182	1197337.0329467568	736326.8451776922	6029931.581769741	1209032.4433155481	2325478.253615531
4450106.364747927	1784977.862818108	732587.9885400571	4613534.3210253585	4298787.09048718	5721221.575105596	3466823.811164207	2735207.9046482826	5638376.51701561	4209245.920517625	1271336.2844518009	1942941.0642580462	1681040.087829392	3468857.722789449	2742091.034086485	4289244.204863284	2204294.4411888323	2937681.237282907	3371472.3918563393	6088477.259462972	4307478.520536311	4796622.020904422	5524371.029343169	933682.7201323998	3641512.9594275886	1197337.0329467568	415293.06892419024	6029931.581769741	1209032.4433155481	2325478.253615531
4450106.364747927	1678964.0310712107	732587.9885400571	4613534.3210253585	4298787.09048718	5721221.575105596	3466823.811164207	1839108.7404053083	5638376.51701561	4209245.920517625	1271336.2844518009	1942941.0642580462	1681040.087829392	3468857.722789449	2424997.7528530005	4289244.204863284	1198918.5760398607	2937681.237282907	3371472.3918563393	6088477.259462972	4307478.520536311	4370087.399523249	5524371.029343169	933682.7201323998	3641512.9594275886	1197337.0329467568	415293.06892419024	6029931.581769741	1209032.4433155481	2325478.253615531
2127870.130078165	1678964.0310712107	732587.9885400571	4613534.3210253585	4298787.09048718	5721221.575105596	3466823.811164207	1329777.4943817798	5638376.51701561	4209245.920517625	1271336.2844518009	1380559.2409811355	1681040.087829392	2552546.6090437938	2424997.7528530005	4218694.051312072	1198918.5760398607	2937681.237282907	3371472.3918563393	5260278.512897234	4307478.520536311	4370087.399523249	5524371.029343169	933682.7201323998	3373786.8019213118	1197337.0329467568	415293.06892419024	6029931.581769741	1209032.4433155481	2325478.253615531
1300586.801810104	1678964.0310712107	732587.9885400571	4613534.3210253585	4298787.09048718	5721221.575105596	3466823.811164207	1329777.4943817798	3879789.1475438336	2226876.9713845127	1271336.2844518009	1023962.638350174	1681040.087829392	2552546.6090437938	2424997.7528530005	4218694.051312072	845081.2005399754	2937681.237282907	3371472.3918563393	5260278.512897234	3675540.182553006	4370087.399523249	5524371.029343169	933682.7201323998	3373786.8019213118	1197337.0329467568	415293.06892419024	6029931.581769741	1209032.4433155481	2325478.253615531
1300586.801810104	1678964.0310712107	732587.9885400571	4613534.3210253585	3754711.1779031237	4762603.002126058	3466823.811164207	1329777.4943817798	1231813.967014205	2226876.9713845127	1271336.2844518009	1023962.638350174	1681040.087829392	2552546.6090437938	2424997.7528530005	4068675.920812602	845081.2005399754	1584618.7171011143	2964028.503686858	4567484.430328595	2865659.3250928284	4370087.399523249	5524371.029343169	933682.7201323998	3373786.8019213118	1197337.0329467568	415293.06892419024	6029931.581769741	1209032.4433155481	2325478.253615531
1300586.801810104	1678964.0310712107	732587.9885400571	4613534.3210253585	3754711.1779031237	4762603.002126058	3281410.2688696324	1329777.4943817798	1231813.967014205	2226876.9713845127	1271336.2844518009	1023962.638350174	1681040.087829392	2552546.6090437938	2424997.7528530005	4068675.920812602	845081.2005399754	1584618.7171011143	2964028.503686858	4567484.430328595	2865659.3250928284	4192521.4140929077	5524371.029343169	933682.7201323998	3373786.8019213118	1197337.0329467568	415293.06892419024	6029931.581769741	1209032.4433155481	2325478.253615531
1300586.801810104	1678964.0310712107	732587.9885400571	4613534.3210253585	1537714.0943534882	3690460.7590338844	2231340.9151639934	1329777.4943817798	1231813.967014205	2226876.9713845127	1271336.2844518009	969372.5184940868	1681040.087829392	1777395.8060555388	2424997.7528530005	4068675.920812602	845081.2005399754	1584618.7171011143	2747087.198333038	4567484.430328595	2865659.3250928284	4192521.4140929077	5524371.029343169	933682.7201323998	3373786.8019213118	1197337.0329467568	415293.06892419024	1853092.5368139436	1209032.4433155481	2222592.5369661637
1300586.801810104	1335051.5840192423	732587.9885400571	3287558.113860937	1537714.0943534882	3690460.7590338844	2231340.9151639934	1329777.4943817798	1231813.967014205	2226876.9713845127	1271336.2844518009	969372.5184940868	1681040.087829392	1777395.8060555388	2424997.7528530005	3624634.663232485	845081.2005399754	1584618.7171011143	2411237.346450885	4253859.19673454	2865659.3250928284	3959853.7968731783	3964039.0413027597	933682.7201323998	3373786.8019213118	1197337.0329467568	415293.06892419024	1853092.5368139436	1209032.4433155481	2222592.5369661637
1300586.801810104	1335051.5840192423	732587.9885400571	3287558.113860937	1537714.0943534882	3690460.7590338844	2231340.9151639934	1329777.4943817798	1231813.967014205	2226876.9713845127	1271336.2844518009	969372.5184940868	1681040.087829392	1777395.8060555388	2424997.7528530005	3624634.663232485	845081.2005399754	1584618.7171011143	2411237.346450885	4253859.19673454	2865659.3250928284	3959853.7968731783	3964039.0413027597	933682.7201323998	3373786.8019213118	1197337.0329467568	415293.06892419024	1853092.5368139436	1209032.4433155481	2192306.4663873445
1300586.801810104	1335051.5840192423	732587.9885400571	3287558.113860937	1537714.0943534882	3543191.47758627	2231340.9151639934	1329777.4943817798	1231813.967014205	2226876.9713845127	1271336.2844518009	969372.5184940868	1681040.087829392	1777395.8060555388	2424997.7528530005	3624634.663232485	845081.2005399754	1584618.7171011143	2411237.346450885	4253859.19673454	2865659.3250928284	3959853.7968731783	3778603.469646526	933682.7201323998	3373786.8019213118	1197337.0329467568	415293.06892419024	1853092.5368139436	1209032.4433155481	1269660.3834986843
1300586.801810104	1335051.5840192423	732587.9885400571	3287558.113860937	1537714.0943534882	3543191.47758627	2231340.9151639934	1329777.4943817798	1231813.967014205	2226876.9713845127	1271336.2844518009	969372.5184940868	1681040.087829392	1777395.8060555388	2424997.7528530005	3624634.663232485	845081.2005399754	1584618.7171011143	2411237.346450885	3562381.0086457636	2865659.3250928284	3959853.7968731783	3778603.469646526	933682.7201323998	3373786.8019213118	1197337.0329467568	415293.06892419024	1853092.5368139436	1209032.4433155481	1269660.3834986843
1300586.801810104	1335051.5840192423	732587.9885400571	3287558.113860937	1537714.0943534882	3543191.47758627	2231340.9151639934	1329777.4943817798	1231813.967014205	2226876.9713845127	1271336.2844518009	969372.5184940868	1681040.087829392	1777395.8060555388	2424997.7528530005	3624634.663232485	845081.2005399754	1584618.7171011143	2334846.156023833	3562381.0086457636	2865659.3250928284	3959853.7968731783	3778603.469646526	933682.7201323998	3373786.8019213118	1197337.0329467568	415293.06892419024	1853092.5368139436	1209032.4433155481	1269660.3834986843
1300586.801810104	1335051.5840192423	732587.9885400571	3287558.113860937	1537714.0943534882	3543191.47758627	1238708.2206828033	1329777.4943817798	1231813.967014205	2226876.9713845127	1271336.2844518009	969372.5184940868	993852.4064152902	1777395.8060555388	2424997.7528530005	3624634.663232485	845081.2005399754	1576784.3918739553	2286675.7501342297	3562381.0086457636	2675937.368548633	3959853.7968731783	3778603.469646526	933682.7201323998	3373786.8019213118	1197337.0329467568	415293.06892419024	1853092.5368139436	1209032.4433155481	1269660.3834986843
1300586.801810104	1335051.5840192423	732587.9885400571	3287558.113860937	1537714.0943534882	3543191.47758627	1238708.2206828033	1329777.4943817798	1231813.967014205	2226876.9713845127	1271336.2844518009	969372.5184940868	993852.4064152902	1777395.8060555388	2424997.7528530005	3624634.663232485	845081.2005399754	1576784.3918739553	2286675.7501342297	3321928.220372905	2675937.368548633	3959853.7968731783	3778603.469646526	933682.7201323998	3373786.8019213118	1197337.0329467568	415293.06892419024	1853092.5368139436	1209032.4433155481	1269660.3834986843
1300586.801810104	1335051.5840192423	732587.9885400571	3287558.113860937	1537714.0943534882	3543191.47758627	1238708.2206828033	1329777.4943817798	1231813.967014205	2226876.9713845127	1271336.2844518009	969372.5184940868	955179.6306875155	1777395.8060555388	2424997.7528530005	3624634.663232485	845081.2005399754	1576784.3918739553	2160893.8282118198	3321928.220372905	2675937.368548633	3959853.7968731783	3778603.469646526	933682.7201323998	3373786.8019213118	1197337.0329467568	415293.06892419024	1853092.5368139436	1209032.4433155481	1142274.8364046137
1300586.801810104	1335051.5840192423	732587.9885400571	3287558.113860937	1481398.3216436794	3543191.47758627	1238708.2206828033	1329777.4943817798	1231813.967014205	2226876.9713845127	1271336.2844518009	969372.5184940868	955179.6306875155	1777395.8060555388	2424997.7528530005	3035540.7042581523	845081.2005399754	1576784.3918739553	2140817.0026809135	3321928.220372905	2675937.368548633	3959853.7968731783	3778603.469646526	933682.7201323998	2338609.947478193	1197337.0329467568	415293.06892419024	1853092.5368139436	1209032.4433155481	1142274.8364046137
1300586.801810104	1132551.8113753656	732587.9885400571	3287558.113860937	1481398.3216436794	3543191.47758627	938023.6313755485	1329777.4943817798	1231813.967014205	2226876.9713845127	1271336.2844518009	344240.71593804314	955179.6306875155	1777395.8060555388	2325335.6458641374	2979480.7839639327	845081.2005399754	1576784.3918739553	2029046.3574023354	3321928.220372905	2675937.368548633	3959853.7968731783	3778603.469646526	887486.2732008616	2338609.947478193	1197337.0329467568	415293.06892419024	1853092.5368139436	1209032.4433155481	936005.431979028
1300586.801810104	1132551.8113753656	732587.9885400571	3287558.113860937	1481398.3216436794	1476755.079924869	938023.6313755485	1329777.4943817798	1231813.967014205	2165180.843510856	1271336.2844518009	344240.71593804314	955179.6306875155	1670048.6214213213	2325335.6458641374	2979480.7839639327	845081.2005399754	1424482.0742968516	2029046.3574023354	3321928.220372905	2675937.368548633	3959853.7968731783	3778603.469646526	887486.2732008616	2338609.947478193	1197337.0329467568	415293.06892419024	1853092.5368139436	1209032.4433155481	936005.431979028
1300586.801810104	1132551.8113753656	732587.9885400571	3287558.113860937	1377188.8085016827	1476755.079924869	938023.6313755485	1329777.4943817798	1231813.967014205	2165180.843510856	1271336.2844518009	344240.71593804314	955179.6306875155	1670048.6214213213	2325335.6458641374	2979480.7839639327	845081.2005399754	1424482.0742968516	1700099.6518134552	3321928.220372905	1682907.3614377563	3959853.7968731783	3778603.469646526	887486.2732008616	2338609.947478193	1197337.0329467568	415293.06892419024	1853092.5368139436	1209032.4433155481	936005.431979028
918455.9144770356	1132551.8113753656	732587.9885400571	3287558.113860937	1377188.8085016827	1476755.079924869	938023.6313755485	1329777.4943817798	1231813.967014205	2165180.843510856	1271336.2844518009	344240.71593804314	955179.6306875155	1670048.6214213213	2325335.6458641374	2979480.7839639327	845081.2005399754	1424482.0742968516	1700099.6518134552	3285657.4805860207	1682907.3614377563	3959853.7968731783	3778603.469646526	887486.2732008616	2338609.947478193	1019332.654474845	415293.06892419024	1476446.8604471972	895818.4015267272	936005.431979028
918455.9144770356	1132551.8113753656	732587.9885400571	3083907.9577729357	1377188.8085016827	1476755.079924869	938023.6313755485	1329777.4943817798	1231813.967014205	2165180.843510856	1271336.2844518009	344240.71593804314	955179.6306875155	1670048.6214213213	2325335.6458641374	2966588.7892273073	809624.247087334	1424482.0742968516	1700099.6518134552	3285657.4805860207	1682907.3614377563	3959853.7968731783	3722974.0540648913	887486.2732008616	2338609.947478193	1019332.654474845	415293.06892419024	1476446.8604471972	790203.9503946579	936005.431979028
918455.9144770356	1132551.8113753656	732587.9885400571	3083907.9577729357	1377188.8085016827	1476755.079924869	938023.6313755485	1329777.4943817798	1231813.967014205	2165180.843510856	1271336.2844518009	344240.71593804314	955179.6306875155	1670048.6214213213	2325335.6458641374	2966588.7892273073	809624.247087334	1424482.0742968516	1401690.7644133426	3285657.4805860207	1682907.3614377563	3887330.979149805	3401091.858019255	887486.2732008616	2338609.947478193	1019332.654474845	415293.06892419024	1476446.8604471972	384637.87924081145	936005.431979028
918455.9144770356	1132551.8113753656	732587.9885400571	3083907.9577729357	1377188.8085016827	1476755.079924869	938023.6313755485	1329777.4943817798	1231813.967014205	2165180.843510856	1271336.2844518009	344240.71593804314	955179.6306875155	1670048.6214213213	2325335.6458641374	2734233.0028306404	809624.247087334	1424482.0742968516	1331246.2018479048	3285657.4805860207	1682907.3614377563	3887330.979149805	3401091.858019255	887486.2732008616	2167675.651733489	1019332.654474845	415293.06892419024	1476446.8604471972	384637.87924081145	936005.431979028
918455.9144770356	873655.913731375	732587.9885400571	3083907.9577729357	1377188.8085016827	1476755.079924869	938023.6313755485	1329777.4943817798	1231813.967014205	2165180.843510856	1271336.2844518009	344240.71593804314	955179.6306875155	1670048.6214213213	2325335.6458641374	2470455.2260337225	809624.247087334	1424482.0742968516	1331246.2018479048	3285657.4805860207	1682907.3614377563	3887330.979149805	3401091.858019255	887486.2732008616	2167675.651733489	1019332.654474845	415293.06892419024	1476446.8604471972	384637.87924081145	936005.431979028
918455.9144770356	873655.913731375	732587.9885400571	3083907.9577729357	1377188.8085016827	1476755.079924869	938023.6313755485	1329777.4943817798	1231813.967014205	2165180.843510856	1271336.2844518009	344240.71593804314	955179.6306875155	1670048.6214213213	2325335.6458641374	2253486.1372327437	809624.247087334	1280657.8738237028	1298595.121034717	3285657.4805860207	1682907.3614377563	3627625.193985344	3401091.858019255	887486.2732008616	2167675.651733489	1019332.654474845	415293.06892419024	1476446.8604471972	384637.87924081145	925710.1535742126
918455.9144770356	873655.913731375	732587.9885400571	2880659.599401671	1377188.8085016827	1476755.079924869	938023.6313755485	1329777.4943817798	1231813.967014205	2165180.843510856	1271336.2844518009	344240.71593804314	955179.6306875155	1670048.6214213213	2325335.6458641374	2253486.1372327437	809624.247087334	1280657.8738237028	1298595.121034717	3285657.4805860207	1682907.3614377563	3208311.1250787736	3401091.858019255	689398.1513482184	2167675.651733489	1019332.654474845	415293.06892419024	1476446.8604471972	384637.87924081145	925710.1535742126
786752.1579814197	873655.913731375	732587.9885400571	2233418.3194982572	1377188.8085016827	1476755.079924869	938023.6313755485	1329777.4943817798	1231813.967014205	2165180.843510856	1271336.2844518009	344240.71593804314	955179.6306875155	1670048.6214213213	2304370.6890668757	2253486.1372327437	809624.247087334	1086708.0765281126	1298595.121034717	2540506.7914167047	1682907.3614377563	3208311.1250787736	3401091.858019255	689398.1513482184	2167675.651733489	1019332.654474845	415293.06892419024	1476446.8604471972	384637.87924081145	925710.1535742126
786752.1579814197	873655.913731375	732587.9885400571	2233418.3194982572	737029.4095359592	1476755.079924869	938023.6313755485	1329777.4943817798	1231813.967014205	2165180.843510856	930549.5189762969	344240.71593804314	950909.6665846823	1670048.6214213213	2304370.6890668757	2253486.1372327437	809624.247087334	1086708.0765281126	1204947.3582011978	2540506.7914167047	1682907.3614377563	3208311.1250787736	3401091.858019255	676363.342947155	2167675.651733489	1019332.654474845	367870.6834457426	1476446.8604471972	384637.87924081145	922167.9317687829
786752.1579814197	873655.913731375	732587.9885400571	2233418.3194982572	737029.4095359592	1476755.079924869	583536.402309445	1329777.4943817798	1231813.967014205	2165180.843510856	930549.5189762969	344240.71593804314	950909.6665846823	1670048.6214213213	2304370.6890668757	2253486.1372327437	809624.247087334	861975.3353690832	1204947.3582011978	2540506.7914167047	1682907.3614377563	3208311.1250787736	2332775.033330951	676363.342947155	2167675.651733489	1019332.654474845	367870.6834457426	1476446.8604471972	384637.87924081145	922167.9317687829
786752.1579814197	385170.1172087374	732587.9885400571	2233418.3194982572	737029.4095359592	1476755.079924869	583536.402309445	646986.0777613448	1231813.967014205	1251430.2501128074	930549.5189762969	344240.71593804314	950909.6665846823	1482436.7034005355	2304370.6890668757	2253486.1372327437	809624.247087334	861975.3353690832	1157790.3269980245	2540506.7914167047	1090482.6578286057	2423170.1392277055	2332775.033330951	676363.342947155	2167675.651733489	1019332.654474845	367870.6834457426	1476446.8604471972	384637.87924081145	922167.9317687829
786752.1579814197	385170.1172087374	732587.9885400571	2233418.3194982572	737029.4095359592	1476755.079924869	583536.402309445	646986.0777613448	1231813.967014205	1251430.2501128074	930549.5189762969	344240.71593804314	950909.6665846823	1482436.7034005355	2304370.6890668757	1185899.7183648157	809624.247087334	861975.3353690832	1157790.3269980245	2540506.7914167047	1090482.6578286057	1486321.3119827395	2332775.033330951	676363.342947155	2167675.651733489	943654.9986944895	328157.62354108586	1476446.8604471972	384637.87924081145	786468.5149321714
786752.1579814197	385170.1172087374	732587.9885400571	2233418.3194982572	737029.4095359592	1476755.079924869	583536.402309445	646986.0777613448	1231813.967014205	1251430.2501128074	839759.9256023625	344240.71593804314	950909.6665846823	1482436.7034005355	2304370.6890668757	1185899.7183648157	779336.1098024887	861975.3353690832	1157790.3269980245	2540506.7914167047	1090482.6578286057	1486321.3119827395	1141131.255660751	676363.342947155	2167675.651733489	943654.9986944895	328157.62354108586	1476446.8604471972	384637.87924081145	786468.5149321714
786752.1579814197	385170.1172087374	732587.9885400571	2233418.3194982572	737029.4095359592	1421646.4864241062	583536.402309445	646986.0777613448	1231813.967014205	1251430.2501128074	839759.9256023625	344240.71593804314	950909.6665846823	1482436.7034005355	2081257.4134682124	1163610.2649158472	779336.1098024887	861975.3353690832	1157790.3269980245	2540506.7914167047	970659.7362529822	1486321.3119827395	1141131.255660751	676363.342947155	1987823.6650102464	943654.9986944895	328157.62354108586	1476446.8604471972	384637.87924081145	786468.5149321714
786752.1579814197	385170.1172087374	732587.9885400571	2233418.3194982572	737029.4095359592	1421646.4864241062	583536.402309445	646986.0777613448	1231813.967014205	1063239.2403459726	839759.9256023625	344240.71593804314	950909.6665846823	1482436.7034005355	2081257.4134682124	1163610.2649158472	779336.1098024887	861975.3353690832	1109539.062555039	2540506.7914167047	970659.7362529822	1486321.3119827395	1141131.255660751	676363.342947155	1987823.6650102464	943654.9986944895	328157.62354108586	1476446.8604471972	384637.87924081145	786468.5149321714
667455.0650174357	385170.1172087374	732587.9885400571	2233418.3194982572	737029.4095359592	1421646.4864241062	583536.402309445	646986.0777613448	1231813.967014205	1063239.2403459726	839759.9256023625	344240.71593804314	950909.6665846823	1482436.7034005355	2081257.4134682124	1163610.2649158472	779336.1098024887	861975.3353690832	1109539.062555039	2540506.7914167047	970659.7362529822	1245859.5737519807	1141131.255660751	676363.342947155	1987823.6650102464	943654.9986944895	328157.62354108586	1476446.8604471972	384637.87924081145	786468.5149321714
667455.0650174357	385170.1172087374	732587.9885400571	1690762.480345838	737029.4095359592	1421646.4864241062	583536.402309445	646986.0777613448	1231813.967014205	1063239.2403459726	839759.9256023625	344240.71593804314	950909.6665846823	1482436.7034005355	2081257.4134682124	1163610.2649158472	779336.1098024887	861975.3353690832	1109539.062555039	2267530.724713181	970659.7362529822	1245859.5737519807	659460.9745236272	676363.342947155	1987823.6650102464	943654.9986944895	328157.62354108586	1476446.8604471972	384637.87924081145	786468.5149321714
667455.0650174357	385170.1172087374	732587.9885400571	1690762.480345838	737029.4095359592	1421646.4864241062	583536.402309445	646986.0777613448	1231813.967014205	1063239.2403459726	839759.9256023625	344240.71593804314	950909.6665846823	1482436.7034005355	2081257.4134682124	1163610.2649158472	779336.1098024887	861975.3353690832	1109539.062555039	2267530.724713181	970659.7362529822	1245859.5737519807	659460.9745236272	676363.342947155	1987823.6650102464	943654.9986944895	328157.62354108586	1476446.8604471972	384637.87924081145	786468.5149321714
667455.0650174357	385170.1172087374	732587.9885400571	1690762.480345838	737029.4095359592	1421646.4864241062	583536.402309445	646986.0777613448	1231813.967014205	1063239.2403459726	839759.9256023625	344240.71593804314	585489.6110930514	1245205.196425681	2081257.4134682124	636198.1737724184	779336.1098024887	861975.3353690832	1020730.0321288826	2267530.724713181	970659.7362529822	1245859.5737519807	659460.9745236272	676363.342947155	1987823.6650102464	943654.9986944895	328157.62354108586	1476446.8604471972	384637.87924081145	786468.5149321714
667455.0650174357	385170.1172087374	732587.9885400571	1690762.480345838	737029.4095359592	1421646.4864241062	583536.402309445	646986.0777613448	1231813.967014205	1063239.2403459726	839759.9256023625	344240.71593804314	585489.6110930514	1245205.196425681	1396155.371189895	636198.1737724184	779336.1098024887	861975.3353690832	1020730.0321288826	1764255.6410231986	970659.7362529822	1245859.5737519807	522130.8978813134	676363.342947155	1987823.6650102464	943654.9986944895	328157.62354108586	1248050.44599473	384637.87924081145	786468.5149321714
667455.0650174357	385170.1172087374	732587.9885400571	1690762.480345838	737029.4095359592	1403099.3423211204	583536.402309445	646986.0777613448	1231813.967014205	1063239.2403459726	839759.9256023625	344240.71593804314	585489.6110930514	1141730.4285697334	1396155.371189895	636198.1737724184	779336.1098024887	861975.3353690832	1020730.0321288826	1764255.6410231986	970659.7362529822	1245859.5737519807	522130.8978813134	676363.342947155	1987823.6650102464	943654.9986944895	328157.62354108586	1248050.44599473	384637.87924081145	786468.5149321714
667455.0650174357	385170.1172087374	732587.9885400571	1690762.480345838	737029.4095359592	1403099.3423211204	583536.402309445	646986.0777613448	1231813.967014205	1063239.2403459726	839759.9256023625	344240.71593804314	585489.6110930514	1141730.4285697334	1396155.371189895	636198.1737724184	779336.1098024887	861975.3353690832	1020730.0321288826	1764255.6410231986	970659.7362529822	1245859.5737519807	522130.8978813134	382403.870629848	1987823.6650102464	943654.9986944895	328157.62354108586	1248050.44599473	384637.87924081145	786468.5149321714
667455.0650174357	385170.1172087374	732587.9885400571	1690762.480345838	737029.4095359592	1403099.3423211204	562742.2747578298	646986.0777613448	1231813.967014205	1063239.2403459726	839759.9256023625	344240.71593804314	585489.6110930514	1141730.4285697334	1396155.371189895	636198.1737724184	779336.1098024887	861975.3353690832	1020730.0321288826	1764255.6410231986	970659.7362529822	1245859.5737519807	522130.8978813134	382403.870629848	1870384.1859045655	933132.9736406048	291255.7649503999	1248050.44599473	384637.87924081145	786468.5149321714
667455.0650174357	385170.1172087374	732587.9885400571	1690762.480345838	673297.325400199	1163300.1823913786	562742.2747578298	646986.0777613448	1231813.967014205	1063239.2403459726	839759.9256023625	344240.71593804314	585489.6110930514	1141730.4285697334	1396155.371189895	636198.1737724184	779336.1098024887	861975.3353690832	1020730.0321288826	1725009.1894530572	970659.7362529822	1245859.5737519807	522130.8978813134	382403.870629848	1870384.1859045655	933132.9736406048	291255.7649503999	1248050.44599473	384637.87924081145	786468.5149321714
667455.0650174357	385170.1172087374	732587.9885400571	1690762.480345838	673297.325400199	1078518.8409215563	562742.2747578298	646986.0777613448	1231813.967014205	1063239.2403459726	641322.7314987892	344240.71593804314	585489.6110930514	1141730.4285697334	1396155.371189895	636198.1737724184	779336.1098024887	861975.3353690832	1020730.0321288826	1725009.1894530572	970659.7362529822	1245859.5737519807	522130.8978813134	382403.870629848	1870384.1859045655	933132.9736406048	291255.7649503999	1248050.44599473	384637.87924081145	786468.5149321714
667455.0650174357	385170.1172087374	732587.9885400571	1690762.480345838	673297.325400199	1078518.8409215563	562742.2747578298	498683.8239514929	1231813.967014205	1063239.2403459726	641322.7314987892	344240.71593804314	585489.6110930514	1042194.6203726061	1281212.79955703	636198.1737724184	760715.0585612124	861975.3353690832	1020730.0321288826	1507769.9047869206	970659.7362529822	1245859.5737519807	480708.68095288187	382403.870629848	1870384.1859045655	933132.9736406048	291255.7649503999	1150283.506467117	384637.87924081145	786468.5149321714
667455.0650174357	385170.1172087374	732587.9885400571	1690762.480345838	673297.325400199	1063265.065467086	562742.2747578298	498683.8239514929	1231813.967014205	1063239.2403459726	641322.7314987892	344240.71593804314	585489.6110930514	1042194.6203726061	1281212.79955703	636198.1737724184	760715.0585612124	861975.3353690832	1020730.0321288826	1392133.4104708042	970659.7362529822	1219226.7916816557	480708.68095288187	382403.870629848	1845957.1909131403	933132.9736406048	291255.7649503999	1150283.506467117	377238.6859459587	786468.5149321714
667455.0650174357	385170.1172087374	732587.9885400571	1690762.480345838	673297.325400199	1063265.065467086	562742.2747578298	298132.9904312004	1231813.967014205	1063239.2403459726	641322.7314987892	344240.71593804314	585489.6110930514	1042194.6203726061	1281212.79955703	636198.1737724184	760715.0585612124	861975.3353690832	1020730.0321288826	906944.5273332119	970659.7362529822	1219226.7916816557	480708.68095288187	382403.870629848	1845957.1909131403	933132.9736406048	291255.7649503999	1150283.506467117	377238.6859459587	786468.5149321714
667455.0650174357	385170.1172087374	732587.9885400571	1690762.480345838	673297.325400199	1063265.065467086	398122.5810100534	298132.9904312004	1231813.967014205	629136.2644206891	641322.7314987892	344240.71593804314	585489.6110930514	1042194.6203726061	1281212.79955703	636198.1737724184	760715.0585612124	471589.97942711506	1020730.0321288826	906944.5273332119	764432.7296479852	856820.3331059059	480708.68095288187	382403.870629848	1845957.1909131403	933132.9736406048	291255.7649503999	1150283.506467117	377238.6859459587	786468.5149321714
667455.0650174357	385170.1172087374	531685.312675163	1690762.480345838	673297.325400199	1063265.065467086	398122.5810100534	298132.9904312004	1231813.967014205	629136.2644206891	641322.7314987892	344240.71593804314	585489.6110930514	1042194.6203726061	1281212.79955703	636198.1737724184	760715.0585612124	471589.97942711506	1020730.0321288826	906944.5273332119	490509.4690678972	549439.242096363	480708.68095288187	359231.31750683184	1845957.1909131403	933132.9736406048	291255.7649503999	1150283.506467117	377238.6859459587	786468.5149321714
667455.0650174357	385170.1172087374	531685.312675163	1690762.480345838	673297.325400199	1063265.065467086	398122.5810100534	298132.9904312004	1231813.967014205	629136.2644206891	641322.7314987892	344240.71593804314	585489.6110930514	1042194.6203726061	1174972.355210451	636198.1737724184	760715.0585612124	471589.97942711506	686702.3351884123	707038.8242365324	490509.4690678972	549439.242096363	480708.68095288187	359231.31750683184	1830188.858825791	933132.9736406048	291255.7649503999	1150283.506467117	377238.6859459587	786468.5149321714
667455.0650174357	385170.1172087374	531685.312675163	1690762.480345838	600677.7231232665	982180.8032212462	398122.5810100534	298132.9904312004	1170619.0145281933	629136.2644206891	641322.7314987892	344240.71593804314	585489.6110930514	1042194.6203726061	1174972.355210451	636198.1737724184	694728.945018879	471589.97942711506	686702.3351884123	707038.8242365324	490509.4690678972	549439.242096363	480708.68095288187	359231.31750683184	814748.0998525377	933132.9736406048	272940.4285434124	1017630.212892069	377238.6859459587	786468.5149321714
667455.0650174357	385170.1172087374	531685.312675163	1690762.480345838	600677.7231232665	982180.8032212462	398122.5810100534	298132.9904312004	1140306.8722073156	629136.2644206891	641322.7314987892	344240.71593804314	585489.6110930514	1042194.6203726061	1174972.355210451	636198.1737724184	694728.945018879	471589.97942711506	686702.3351884123	707038.8242365324	490509.4690678972	549439.242096363	480708.68095288187	359231.31750683184	814748.0998525377	933132.9736406048	272940.4285434124	1017630.212892069	377238.6859459587	786468.5149321714
667455.0650174357	385170.1172087374	505911.0345763039	1690762.480345838	600677.7231232665	982180.8032212462	398122.5810100534	298132.9904312004	470914.7293432751	629136.2644206891	641322.7314987892	344240.71593804314	585489.6110930514	1042194.6203726061	1174972.355210451	636198.1737724184	694728.945018879	378290.3197408089	686702.3351884123	707038.8242365324	407231.65765973704	549439.242096363	333581.35433498083	359231.31750683184	814748.0998525377	933132.9736406048	272940.4285434124	1017630.212892069	377238.6859459587	786468.5149321714
667455.0650174357	358530.034565398	505911.0345763039	1366246.618564387	600677.7231232665	982180.8032212462	398122.5810100534	298132.9904312004	470914.7293432751	629136.2644206891	641322.7314987892	344240.71593804314	585489.6110930514	1042194.6203726061	1174972.355210451	636198.1737724184	694728.945018879	378290.3197408089	686702.3351884123	707038.8242365324	407231.65765973704	549439.242096363	333581.35433498083	359231.31750683184	814748.0998525377	933132.9736406048	272940.4285434124	1017630.212892069	377238.6859459587	698172.4768535707
667455.0650174357	358530.034565398	505911.0345763039	1366246.618564387	600677.7231232665	982180.8032212462	398122.5810100534	298132.9904312004	470914.7293432751	629136.2644206891	641322.7314987892	344240.71593804314	585489.6110930514	1042194.6203726061	1174972.355210451	636198.1737724184	694728.945018879	378290.3197408089	686702.3351884123	707038.8242365324	407231.65765973704	549439.242096363	333581.35433498083	359231.31750683184	814748.0998525377	933132.9736406048	272940.4285434124	1017630.212892069	377238.6859459587	613247.791549111
667455.0650174357	358530.034565398	505911.0345763039	1366246.618564387	600677.7231232665	982180.8032212462	398122.5810100534	298132.9904312004	409243.6175229894	629136.2644206891	641322.7314987892	344240.71593804314	585489.6110930514	1042194.6203726061	1174972.355210451	636198.1737724184	694728.945018879	378290.3197408089	686702.3351884123	707038.8242365324	407231.65765973704	549439.242096363	333581.35433498083	342786.6063018635	814748.0998525377	933132.9736406048	272940.4285434124	1017630.212892069	377238.6859459587	613247.791549111
667455.0650174357	358530.034565398	505911.0345763039	1366246.618564387	600677.7231232665	982180.8032212462	398122.5810100534	298132.9904312004	409243.6175229894	629136.2644206891	641322.7314987892	344240.71593804314	585489.6110930514	1042194.6203726061	1174972.355210451	636198.1737724184	694728.945018879	378290.3197408089	686702.3351884123	675819.59875747	407231.65765973704	549439.242096363	316979.32694825856	342786.6063018635	814748.0998525377	933132.9736406048	272940.4285434124	1017630.212892069	377238.6859459587	613247.791549111
667455.0650174357	358530.034565398	505911.0345763039	1366246.618564387	600677.7231232665	982180.8032212462	398122.5810100534	298132.9904312004	409243.6175229894	507724.871459491	641322.7314987892	344240.71593804314	585489.6110930514	1042194.6203726061	1174972.355210451	636198.1737724184	694728.945018879	378290.3197408089	686702.3351884123	675819.59875747	360820.2268139293	549439.242096363	316979.32694825856	342786.6063018635	814748.0998525377	933132.9736406048	272940.4285434124	1017630.212892069	377238.6859459587	613247.791549111
667455.0650174357	358530.034565398	505911.0345763039	1366246.618564387	586330.8736032201	982180.8032212462	398122.5810100534	298132.9904312004	388847.11253166344	507724.871459491	641322.7314987892	344240.71593804314	585489.6110930514	1042194.6203726061	1174972.355210451	445729.24131867336	694728.945018879	378290.3197408089	686702.3351884123	675819.59875747	360820.2268139293	549439.242096363	316979.32694825856	342786.6063018635	814748.0998525377	933132.9736406048	272940.4285434124	1017630.212892069	377238.6859459587	562963.5544528124
667455.0650174357	358530.034565398	505911.0345763039	1366246.618564387	586330.8736032201	982180.8032212462	398122.5810100534	298132.9904312004	388847.11253166344	497537.30914407084	641322.7314987892	344240.71593804314	585489.6110930514	1042194.6203726061	1174972.355210451	445729.24131867336	694728.945018879	157856.1333795608	686702.3351884123	547333.0831490322	360820.2268139293	549439.242096363	316979.32694825856	342786.6063018635	814748.0998525377	933132.9736406048	272940.4285434124	1017630.212892069	377238.6859459587	562963.5544528124
667455.0650174357	358530.034565398	505911.0345763039	1366246.618564387	586330.8736032201	838675.7257979215	398122.5810100534	298132.9904312004	388847.11253166344	497537.30914407084	641322.7314987892	344240.71593804314	585489.6110930514	1042194.6203726061	518695.9614078676	445729.24131867336	694728.945018879	157856.1333795608	686702.3351884123	547333.0831490322	360820.2268139293	549439.242096363	316979.32694825856	342786.6063018635	814748.0998525377	933132.9736406048	263651.4358010607	1017630.212892069	377238.6859459587	562963.5544528124
667455.0650174357	358530.034565398	505911.0345763039	1366246.618564387	586330.8736032201	556614.3608768942	398122.5810100534	298132.9904312004	388847.11253166344	497537.30914407084	641322.7314987892	344240.71593804314	585489.6110930514	1042194.6203726061	518695.9614078676	445729.24131867336	694728.945018879	119873.9006409263	686702.3351884123	547333.0831490322	360820.2268139293	549439.242096363	316979.32694825856	342786.6063018635	814748.0998525377	933132.9736406048	263651.4358010607	1017630.212892069	377238.6859459587	562963.5544528124
667455.0650174357	358530.034565398	505911.0345763039	1366246.618564387	586330.8736032201	556614.3608768942	398122.5810100534	298132.9904312004	388847.11253166344	497537.30914407084	641322.7314987892	344240.71593804314	585489.6110930514	1042194.6203726061	518695.9614078676	445729.24131867336	694728.945018879	119873.9006409263	686702.3351884123	547333.0831490322	360820.2268139293	496808.2372546751	316979.32694825856	342786.6063018635	814748.0998525377	836798.0772315939	263651.4358010607	1017630.212892069	377238.6859459587	562963.5544528124
667455.0650174357	358530.034565398	505911.0345763039	1366246.618564387	586330.8736032201	556614.3608768942	332552.76600575563	298132.9904312004	388847.11253166344	497537.30914407084	641322.7314987892	344240.71593804314	585489.6110930514	955297.9888391325	518695.9614078676	445729.24131867336	642819.8667202496	119873.9006409263	686702.3351884123	547333.0831490322	360820.2268139293	496808.2372546751	316979.32694825856	342786.6063018635	814748.0998525377	836798.0772315939	263651.4358010607	1017630.212892069	377238.6859459587	562963.5544528124
667455.0650174357	358530.034565398	505911.0345763039	1306827.5148233925	534143.5779998029	477014.52093410667	332552.76600575563	298132.9904312004	388847.11253166344	497537.30914407084	641322.7314987892	344240.71593804314	585489.6110930514	955297.9888391325	518695.9614078676	445729.24131867336	642819.8667202496	119873.9006409263	686702.3351884123	547333.0831490322	360820.2268139293	496808.2372546751	302101.93389632914	342786.6063018635	814748.0998525377	836798.0772315939	263651.4358010607	1017630.212892069	377238.6859459587	562963.5544528124
667455.0650174357	358530.034565398	505911.0345763039	1135204.0363665977	534143.5779998029	477014.52093410667	332552.76600575563	298132.9904312004	388847.11253166344	497537.30914407084	641322.7314987892	344240.71593804314	585489.6110930514	955297.9888391325	518695.9614078676	445729.24131867336	642819.8667202496	119873.9006409263	686702.3351884123	547333.0831490322	360820.2268139293	496808.2372546751	302101.93389632914	342786.6063018635	814748.0998525377	836798.0772315939	263651.4358010607	1017630.212892069	296583.01720848697	372504.2022498901
667455.0650174357	358530.034565398	505911.0345763039	1089094.5968144243	509618.74205486814	477014.52093410667	332552.76600575563	298132.9904312004	388847.11253166344	497537.30914407084	641322.7314987892	344240.71593804314	585489.6110930514	955297.9888391325	518695.9614078676	445729.24131867336	642819.8667202496	119873.9006409263	686702.3351884123	547333.0831490322	360820.2268139293	496808.2372546751	302101.93389632914	342786.6063018635	765001.8939940216	836798.0772315939	263651.4358010607	1017630.212892069	296583.01720848697	372504.2022498901
667455.0650174357	358530.034565398	505911.0345763039	1089094.5968144243	509618.74205486814	477014.52093410667	332552.76600575563	298132.9904312004	388847.11253166344	497537.30914407084	641322.7314987892	344240.71593804314	585489.6110930514	955297.9888391325	518695.9614078676	445729.24131867336	642819.8667202496	119873.9006409263	686702.3351884123	547333.0831490322	360820.2268139293	428603.02752243786	302101.93389632914	188871.45243105086	765001.8939940216	836798.0772315939	263651.4358010607	1017630.212892069	220836.6395327805	372504.2022498901
518871.27942771517	358530.034565398	505911.0345763039	1089094.5968144243	509618.74205486814	477014.52093410667	332552.76600575563	298132.9904312004	388847.11253166344	409126.95275148563	641322.7314987892	344240.71593804314	585489.6110930514	955297.9888391325	518695.9614078676	445729.24131867336	580528.8648223875	119873.9006409263	686702.3351884123	547333.0831490322	360820.2268139293	428603.02752243786	302101.93389632914	188871.45243105086	765001.8939940216	836798.0772315939	263651.4358010607	1017630.212892069	220836.6395327805	372504.2022498901
518871.27942771517	358530.034565398	432130.1316234455	1089094.5968144243	509026.72204573674	457098.66767051374	332552.76600575563	298132.9904312004	388847.11253166344	409126.95275148563	641322.7314987892	344240.71593804314	585489.6110930514	955297.9888391325	518695.9614078676	445729.24131867336	580528.8648223875	119873.9006409263	686702.3351884123	547333.0831490322	360820.2268139293	428603.02752243786	302101.93389632914	188871.45243105086	765001.8939940216	836798.0772315939	263651.4358010607	1017630.212892069	220836.6395327805	372504.2022498901
518871.27942771517	358530.034565398	432130.1316234455	1089094.5968144243	509026.72204573674	457098.66767051374	332552.76600575563	298132.9904312004	388847.11253166344	409126.95275148563	641322.7314987892	344240.71593804314	585489.6110930514	955297.9888391325	518695.9614078676	445729.24131867336	580528.8648223875	119873.9006409263	686702.3351884123	482635.5766370936	360820.2268139293	428603.02752243786	302101.93389632914	174539.767340741	765001.8939940216	605058.2278162261	263651.4358010607	1017630.212892069	220836.6395327805	372504.2022498901
518871.27942771517	358530.034565398	432130.1316234455	1089094.5968144243	509026.72204573674	457098.66767051374	332552.76600575563	298132.9904312004	388847.11253166344	409126.95275148563	641322.7314987892	344240.71593804314	585489.6110930514	955297.9888391325	518695.9614078676	445729.24131867336	580528.8648223875	119873.9006409263	686702.3351884123	482635.5766370936	360820.2268139293	428603.02752243786	302101.93389632914	174539.767340741	765001.8939940216	518073.81986337877	263651.4358010607	1017630.212892069	220836.6395327805	372504.2022498901
518871.27942771517	358530.034565398	432130.1316234455	1089094.5968144243	509026.72204573674	457098.66767051374	332552.76600575563	298132.9904312004	385401.1107008931	409126.95275148563	641322.7314987892	344240.71593804314	585489.6110930514	955297.9888391325	518695.9614078676	445729.24131867336	580528.8648223875	119873.9006409263	686702.3351884123	482635.5766370936	360820.2268139293	428603.02752243786	302101.93389632914	174539.767340741	765001.8939940216	518073.81986337877	263651.4358010607	1017630.212892069	220836.6395327805	372504.2022498901
518871.27942771517	358530.034565398	319417.75762366323	1089094.5968144243	509026.72204573674	457098.66767051374	332552.76600575563	298132.9904312004	385401.1107008931	409126.95275148563	641322.7314987892	344240.71593804314	585489.6110930514	955297.9888391325	518695.9614078676	445729.24131867336	580528.8648223875	119873.9006409263	686702.3351884123	482635.5766370936	360820.2268139293	272116.49363135936	302101.93389632914	174539.767340741	765001.8939940216	518073.81986337877	263651.4358010607	1017630.212892069	169807.73348198456	372504.2022498901
518871.27942771517	358530.034565398	319417.75762366323	1089094.5968144243	509026.72204573674	457098.66767051374	332552.76600575563	298132.9904312004	385401.1107008931	409126.95275148563	641322.7314987892	344240.71593804314	585489.6110930514	955297.9888391325	420646.4438622277	445729.24131867336	580528.8648223875	119873.9006409263	686702.3351884123	482635.5766370936	360820.2268139293	272116.49363135936	302101.93389632914	174539.767340741	765001.8939940216	518073.81986337877	263651.4358010607	644001.3700596448	169807.73348198456	372504.2022498901
503402.25484006037	358530.034565398	319417.75762366323	1089094.5968144243	509026.72204573674	408465.6133478615	332552.76600575563	298132.9904312004	385401.1107008931	409126.95275148563	641322.7314987892	344240.71593804314	585489.6110930514	955297.9888391325	349671.3153024246	445729.24131867336	580528.8648223875	119873.9006409263	686702.3351884123	482635.5766370936	360820.2268139293	272116.49363135936	302101.93389632914	174539.767340741	765001.8939940216	518073.81986337877	263651.4358010607	644001.3700596448	169807.73348198456	372504.2022498901
503402.25484006037	358530.034565398	319417.75762366323	1089094.5968144243	509026.72204573674	408465.6133478615	332552.76600575563	298132.9904312004	385401.1107008931	409126.95275148563	641322.7314987892	344240.71593804314	585489.6110930514	648416.9030729157	349671.3153024246	445729.24131867336	580528.8648223875	119873.9006409263	686702.3351884123	482635.5766370936	360820.2268139293	272116.49363135936	302101.93389632914	174539.767340741	765001.8939940216	518073.81986337877	263651.4358010607	644001.3700596448	169807.73348198456	372504.2022498901
503402.25484006037	358530.034565398	206424.02062117812	1089094.5968144243	509026.72204573674	408465.6133478615	332552.76600575563	298132.9904312004	385401.1107008931	409126.95275148563	641322.7314987892	344240.71593804314	585489.6110930514	648416.9030729157	349671.3153024246	445729.24131867336	580528.8648223875	119873.9006409263	686702.3351884123	482635.5766370936	360820.2268139293	272116.49363135936	302101.93389632914	174539.767340741	765001.8939940216	518073.81986337877	263651.4358010607	644001.3700596448	169807.73348198456	372504.2022498901
503402.25484006037	358530.034565398	206424.02062117812	1089094.5968144243	509026.72204573674	408465.6133478615	332552.76600575563	298132.9904312004	385401.1107008931	409126.95275148563	641322.7314987892	344240.71593804314	585489.6110930514	648416.9030729157	349671.3153024246	445729.24131867336	580528.8648223875	119873.9006409263	686702.3351884123	482635.5766370936	360820.2268139293	272116.49363135936	302101.93389632914	174539.767340741	765001.8939940216	518073.81986337877	263651.4358010607	644001.3700596448	169807.73348198456	372504.2022498901
503402.25484006037	358530.034565398	206424.02062117812	1089094.5968144243	509026.72204573674	408465.6133478615	332552.76600575563	298132.9904312004	370404.3597790976	409126.95275148563	641322.7314987892	344240.71593804314	585489.6110930514	648416.9030729157	349671.3153024246	445729.24131867336	580528.8648223875	119873.9006409263	686702.3351884123	482635.5766370936	360820.2268139293	272116.49363135936	302101.93389632914	174539.767340741	765001.8939940216	518073.81986337877	263651.4358010607	644001.3700596448	169807.73348198456	372504.2022498901
503402.25484006037	358530.034565398	206424.02062117812	1089094.5968144243	509026.72204573674	408465.6133478615	332552.76600575563	134206.05415982698	370404.3597790976	409126.95275148563	641322.7314987892	344240.71593804314	585489.6110930514	648416.9030729157	349671.3153024246	445729.24131867336	580528.8648223875	119873.9006409263	686702.3351884123	482635.5766370936	360820.2268139293	272116.49363135936	302101.93389632914	174539.767340741	765001.8939940216	518073.81986337877	263651.4358010607	644001.3700596448	169807.73348198456	313327.88478424255
503402.25484006037	358530.034565398	206424.02062117812	1081135.24550527	509026.72204573674	408465.6133478615	332552.76600575563	134206.05415982698	370404.3597790976	409126.95275148563	641322.7314987892	344240.71593804314	585489.6110930514	648416.9030729157	349671.3153024246	445729.24131867336	580528.8648223875	119873.9006409263	686702.3351884123	482635.5766370936	360820.2268139293	272116.49363135936	302101.93389632914	174539.767340741	765001.8939940216	518073.81986337877	263651.4358010607	644001.3700596448	169807.73348198456	299590.8775983675
503402.25484006037	358530.034565398	206424.02062117812	1081135.24550527	509026.72204573674	408465.6133478615	332552.76600575563	134206.05415982698	370404.3597790976	409126.95275148563	641322.7314987892	299034.79082284274	585489.6110930514	648416.9030729157	349671.3153024246	445729.24131867336	486083.7989396639	119873.9006409263	686702.3351884123	482635.5766370936	360820.2268139293	272116.49363135936	302101.93389632914	174539.767340741	765001.8939940216	518073.81986337877	263651.4358010607	644001.3700596448	169807.73348198456	299590.8775983675
503402.25484006037	358530.034565398	206424.02062117812	1081135.24550527	509026.72204573674	408465.6133478615	332552.76600575563	134206.05415982698	370404.3597790976	409126.95275148563	641322.7314987892	299034.79082284274	585489.6110930514	648416.9030729157	349671.3153024246	445729.24131867336	486083.7989396639	119873.9006409263	686702.3351884123	423718.8473262761	352796.863150207	272116.49363135936	302101.93389632914	174539.767340741	765001.8939940216	518073.81986337877	263651.4358010607	644001.3700596448	169807.73348198456	299590.8775983675
503402.25484006037	358530.034565398	206424.02062117812	915117.6120797351	509026.72204573674	408465.6133478615	332552.76600575563	134206.05415982698	370404.3597790976	409126.95275148563	641322.7314987892	299034.79082284274	585489.6110930514	648416.9030729157	349671.3153024246	445729.24131867336	486083.7989396639	119873.9006409263	686702.3351884123	423718.8473262761	352796.863150207	272116.49363135936	221516.956784577	174539.767340741	765001.8939940216	518073.81986337877	263651.4358010607	644001.3700596448	169807.73348198456	299590.8775983675
503402.25484006037	358530.034565398	206424.02062117812	915117.6120797351	509026.72204573674	408465.6133478615	332552.76600575563	134206.05415982698	311284.9455921875	342647.94496324274	541546.0699311524	299034.79082284274	585489.6110930514	648416.9030729157	349671.3153024246	445729.24131867336	401887.68667504773	119873.9006409263	612743.2816903971	423718.8473262761	352796.863150207	272116.49363135936	221516.956784577	174539.767340741	765001.8939940216	518073.81986337877	263651.4358010607	644001.3700596448	169807.73348198456	299590.8775983675
503402.25484006037	358530.034565398	206424.02062117812	702218.6718304916	509026.72204573674	408465.6133478615	332552.76600575563	134206.05415982698	311284.9455921875	342647.94496324274	541546.0699311524	222257.75643710332	585489.6110930514	648416.9030729157	349671.3153024246	445729.24131867336	401887.68667504773	119873.9006409263	612743.2816903971	423718.8473262761	338340.2226772199	272116.49363135936	221516.956784577	174539.767340741	765001.8939940216	518073.81986337877	263651.4358010607	644001.3700596448	169807.73348198456	299590.8775983675
503402.25484006037	358530.034565398	206424.02062117812	702218.6718304916	509026.72204573674	408465.6133478615	282343.40976070426	134206.05415982698	311284.9455921875	342647.94496324274	541546.0699311524	222257.75643710332	585489.6110930514	648416.9030729157	272601.49506266095	445729.24131867336	401887.68667504773	119873.9006409263	612743.2816903971	423718.8473262761	338340.2226772199	272116.49363135936	221516.956784577	174539.767340741	633116.1298136425	518073.81986337877	263651.4358010607	644001.3700596448	169807.73348198456	299590.8775983675
503402.25484006037	358530.034565398	206424.02062117812	475637.6712255623	509026.72204573674	408465.6133478615	282343.40976070426	134206.05415982698	311284.9455921875	290076.8925114104	538814.4915152696	222257.75643710332	585489.6110930514	648416.9030729157	272601.49506266095	445729.24131867336	401887.68667504773	119873.9006409263	599052.1391895988	423718.8473262761	338340.2226772199	272116.49363135936	221516.956784577	174539.767340741	633116.1298136425	518073.81986337877	263651.4358010607	644001.3700596448	169807.73348198456	299590.8775983675
503402.25484006037	358530.034565398	206424.02062117812	475637.6712255623	509026.72204573674	408465.6133478615	282343.40976070426	134206.05415982698	311284.9455921875	290076.8925114104	538814.4915152696	222257.75643710332	585489.6110930514	648416.9030729157	272601.49506266095	445729.24131867336	401887.68667504773	119873.9006409263	599052.1391895988	423718.8473262761	338340.2226772199	272116.49363135936	221516.956784577	174539.767340741	633116.1298136425	473198.3709443638	263651.4358010607	644001.3700596448	169807.73348198456	299590.8775983675
503402.25484006037	358530.034565398	206424.02062117812	475637.6712255623	509026.72204573674	408465.6133478615	282343.40976070426	134206.05415982698	311284.9455921875	290076.8925114104	350398.36204621405	222257.75643710332	585489.6110930514	518498.26103984297	272601.49506266095	445729.24131867336	401887.68667504773	119873.9006409263	502668.66691688437	423718.8473262761	338340.2226772199	272116.49363135936	221516.956784577	174539.767340741	633116.1298136425	473198.3709443638	263651.4358010607	644001.3700596448	169807.73348198456	299590.8775983675
503402.25484006037	358530.034565398	206424.02062117812	475637.6712255623	509026.72204573674	408465.6133478615	282343.40976070426	134206.05415982698	311284.9455921875	290076.8925114104	350398.36204621405	222257.75643710332	574313.1618630008	518498.26103984297	272601.49506266095	319640.30684892496	401887.68667504773	119873.9006409263	502668.66691688437	423718.8473262761	338340.2226772199	272116.49363135936	221516.956784577	174539.767340741	633116.1298136425	473198.3709443638	263651.4358010607	644001.3700596448	169807.73348198456	299590.8775983675
503402.25484006037	358530.034565398	206424.02062117812	475637.6712255623	509026.72204573674	254695.0100731123	282343.40976070426	134206.05415982698	311284.9455921875	290076.8925114104	350398.36204621405	222257.75643710332	558206.7617487265	518498.26103984297	272601.49506266095	319640.30684892496	401887.68667504773	119873.9006409263	502668.66691688437	423718.8473262761	338340.2226772199	272116.49363135936	221516.956784577	174539.767340741	633116.1298136425	473198.3709443638	263651.4358010607	644001.3700596448	169807.73348198456	236335.25049221836
503402.25484006037	139248.82920327183	206424.02062117812	475637.6712255623	294264.4428837375	254695.0100731123	282343.40976070426	134206.05415982698	311284.9455921875	290076.8925114104	350398.36204621405	222257.75643710332	558206.7617487265	518498.26103984297	272601.49506266095	319640.30684892496	401887.68667504773	119873.9006409263	502668.66691688437	423718.8473262761	338340.2226772199	272116.49363135936	221516.956784577	174539.767340741	633116.1298136425	473198.3709443638	263651.4358010607	644001.3700596448	169807.73348198456	236335.25049221836
503402.25484006037	139248.82920327183	206424.02062117812	475637.6712255623	294264.4428837375	254695.0100731123	282343.40976070426	134206.05415982698	311284.9455921875	290076.8925114104	350398.36204621405	222257.75643710332	558206.7617487265	518498.26103984297	272601.49506266095	319640.30684892496	401887.68667504773	119873.9006409263	502668.66691688437	423718.8473262761	338340.2226772199	272116.49363135936	203150.1997847542	174539.767340741	633116.1298136425	473198.3709443638	263651.4358010607	644001.3700596448	169807.73348198456	236335.25049221836
233447.22830087988	139248.82920327183	206424.02062117812	475637.6712255623	294264.4428837375	254695.0100731123	282343.40976070426	134206.05415982698	311284.9455921875	290076.8925114104	350398.36204621405	222257.75643710332	558206.7617487265	518498.26103984297	272601.49506266095	319640.30684892496	401887.68667504773	119873.9006409263	502668.66691688437	423718.8473262761	338340.2226772199	272116.49363135936	203150.1997847542	174539.767340741	633116.1298136425	473198.3709443638	263651.4358010607	644001.3700596448	169807.73348198456	236335.25049221836
233447.22830087988	139248.82920327183	206424.02062117812	475637.6712255623	294264.4428837375	254695.0100731123	282343.40976070426	134206.05415982698	311284.9455921875	290076.8925114104	350398.36204621405	222257.75643710332	558206.7617487265	325890.3770644195	272601.49506266095	319640.30684892496	401887.68667504773	119873.9006409263	502668.66691688437	423718.8473262761	338340.2226772199	272116.49363135936	203150.1997847542	174539.767340741	633116.1298136425	473198.3709443638	263651.4358010607	644001.3700596448	169807.73348198456	236335.25049221836
233447.22830087988	139248.82920327183	206424.02062117812	475637.6712255623	160173.7469526518	254695.0100731123	282343.40976070426	134206.05415982698	311284.9455921875	290076.8925114104	350398.36204621405	222257.75643710332	558206.7617487265	325890.3770644195	272601.49506266095	319640.30684892496	401887.68667504773	119873.9006409263	502668.66691688437	423718.8473262761	338340.2226772199	209110.32694217164	203150.1997847542	174539.767340741	633116.1298136425	418266.5154332704	263651.4358010607	644001.3700596448	169807.73348198456	236335.25049221836
233447.22830087988	139248.82920327183	206424.02062117812	475637.6712255623	160173.7469526518	251989.7708398041	282343.40976070426	134206.05415982698	311284.9455921875	290076.8925114104	350398.36204621405	222257.75643710332	558206.7617487265	325890.3770644195	272601.49506266095	319640.30684892496	401887.68667504773	119873.9006409263	502668.66691688437	397680.8293940935	338340.2226772199	209110.32694217164	203150.1997847542	174539.767340741	633116.1298136425	418266.5154332704	263651.4358010607	644001.3700596448	169807.73348198456	236335.25049221836
233447.22830087988	139248.82920327183	206424.02062117812	475637.6712255623	160173.7469526518	251989.7708398041	282343.40976070426	134206.05415982698	311284.9455921875	290076.8925114104	350398.36204621405	222257.75643710332	558206.7617487265	325890.3770644195	272601.49506266095	319640.30684892496	401887.68667504773	119873.9006409263	502668.66691688437	397680.8293940935	319919.8574097397	209110.32694217164	203150.1997847542	174539.767340741	633116.1298136425	418266.5154332704	263651.4358010607	564950.6212028556	169807.73348198456	236335.25049221836
233447.22830087988	139248.82920327183	206424.02062117812	475637.6712255623	160173.7469526518	251989.7708398041	278014.1733092369	134206.05415982698	311284.9455921875	290076.8925114104	350398.36204621405	222257.75643710332	558206.7617487265	325890.3770644195	272601.49506266095	319640.30684892496	401887.68667504773	119873.9006409263	502668.66691688437	397680.8293940935	258405.0739918616	209110.32694217164	203150.1997847542	174539.767340741	633116.1298136425	418266.5154332704	263651.4358010607	466202.89258359454	169807.73348198456	236335.25049221836
233447.22830087988	139248.82920327183	206424.02062117812	278391.4943686336	160173.7469526518	165418.45123317023	278014.1733092369	134206.05415982698	311284.9455921875	290076.8925114104	350398.36204621405	222257.75643710332	558206.7617487265	325890.3770644195	272601.49506266095	319640.30684892496	401887.68667504773	119873.9006409263	502668.66691688437	397680.8293940935	258405.0739918616	209110.32694217164	203150.1997847542	127779.30913703475	633116.1298136425	418266.5154332704	263651.4358010607	466202.89258359454	169807.73348198456	236335.25049221836
221205.18940751156	139248.82920327183	206424.02062117812	278391.4943686336	160173.7469526518	165418.45123317023	278014.1733092369	134206.05415982698	311284.9455921875	290076.8925114104	350398.36204621405	222257.75643710332	558206.7617487265	325890.3770644195	272601.49506266095	319640.30684892496	401887.68667504773	119873.9006409263	502668.66691688437	397680.8293940935	258405.0739918616	209110.32694217164	203150.1997847542	127779.30913703475	633116.1298136425	418266.5154332704	263651.4358010607	466202.89258359454	169807.73348198456	236335.25049221836
221205.18940751156	139248.82920327183	206424.02062117812	278391.4943686336	160173.7469526518	165418.45123317023	278014.1733092369	90810.86954540067	311284.9455921875	290076.8925114104	350398.36204621405	222257.75643710332	558206.7617487265	217794.05533328222	272601.49506266095	319640.30684892496	401887.68667504773	119873.9006409263	494261.4763551966	397680.8293940935	258405.0739918616	209110.32694217164	203150.1997847542	127779.30913703475	633116.1298136425	409841.52438949153	263651.4358010607	466202.89258359454	169807.73348198456	236335.25049221836
221205.18940751156	139248.82920327183	206424.02062117812	278391.4943686336	160173.7469526518	165418.45123317023	278014.1733092369	90810.86954540067	311284.9455921875	290076.8925114104	350398.36204621405	210190.72492395696	371307.809301925	217794.05533328222	272601.49506266095	319640.30684892496	401887.68667504773	119873.9006409263	380005.90299797524	397680.8293940935	258405.0739918616	209110.32694217164	203150.1997847542	127779.30913703475	633116.1298136425	409841.52438949153	263651.4358010607	466202.89258359454	169807.73348198456	236335.25049221836
221205.18940751156	139248.82920327183	206424.02062117812	278391.4943686336	160173.7469526518	165418.45123317023	278014.1733092369	90810.86954540067	311284.9455921875	290076.8925114104	350398.36204621405	210190.72492395696	371307.809301925	217794.05533328222	272601.49506266095	319640.30684892496	401887.68667504773	119873.9006409263	339644.7931514411	397680.8293940935	258405.0739918616	209110.32694217164	203150.1997847542	127779.30913703475	633116.1298136425	409841.52438949153	263651.4358010607	466202.89258359454	169807.73348198456	236335.25049221836
221205.18940751156	139248.82920327183	206424.02062117812	253252.69764827852	160173.7469526518	165418.45123317023	278014.1733092369	90810.86954540067	311284.9455921875	290076.8925114104	350398.36204621405	210190.72492395696	371307.809301925	217794.05533328222	272601.49506266095	319640.30684892496	401887.68667504773	119873.9006409263	339644.7931514411	397680.8293940935	258405.0739918616	209110.32694217164	203150.1997847542	127779.30913703475	633116.1298136425	409841.52438949153	263651.4358010607	466202.89258359454	153626.5329822769	236335.25049221836
221205.18940751156	139248.82920327183	206424.02062117812	253252.69764827852	160173.7469526518	165418.45123317023	278014.1733092369	90810.86954540067	311284.9455921875	290076.8925114104	350398.36204621405	210190.72492395696	371307.809301925	217794.05533328222	272601.49506266095	319640.30684892496	401887.68667504773	119873.9006409263	282590.83821012627	397680.8293940935	258405.0739918616	209110.32694217164	203150.1997847542	127779.30913703475	633116.1298136425	384146.5350124779	263651.4358010607	380075.6891195398	153626.5329822769	236335.25049221836
221205.18940751156	139248.82920327183	206424.02062117812	253252.69764827852	140717.73188202543	165418.45123317023	278014.1733092369	90810.86954540067	311284.9455921875	290076.8925114104	350398.36204621405	137789.24283464268	371307.809301925	217794.05533328222	272601.49506266095	319640.30684892496	401887.68667504773	119873.9006409263	208565.07627252612	397680.8293940935	258405.0739918616	209110.32694217164	203150.1997847542	127779.30913703475	633116.1298136425	384146.5350124779	263651.4358010607	380075.6891195398	153626.5329822769	236335.25049221836
221205.18940751156	139248.82920327183	206424.02062117812	253252.69764827852	140717.73188202543	165418.45123317023	278014.1733092369	90810.86954540067	311284.9455921875	290076.8925114104	350398.36204621405	137789.24283464268	371307.809301925	217794.05533328222	272601.49506266095	319640.30684892496	401887.68667504773	119873.9006409263	208565.07627252612	397680.8293940935	258405.0739918616	209110.32694217164	203150.1997847542	127779.30913703475	633116.1298136425	384146.5350124779	263651.4358010607	380075.6891195398	153626.5329822769	236335.25049221836
221205.18940751156	139248.82920327183	206424.02062117812	253252.69764827852	140717.73188202543	165418.45123317023	278014.1733092369	90810.86954540067	311284.9455921875	290076.8925114104	350398.36204621405	137789.24283464268	371307.809301925	217794.05533328222	272601.49506266095	319640.30684892496	401887.68667504773	119873.9006409263	208565.07627252612	397680.8293940935	258405.0739918616	209110.32694217164	203150.1997847542	127779.30913703475	633116.1298136425	384146.5350124779	263651.4358010607	380075.6891195398	153626.5329822769	236335.25049221836
221205.18940751156	139248.82920327183	206424.02062117812	253252.69764827852	140717.73188202543	165418.45123317023	278014.1733092369	90810.86954540067	311284.9455921875	290076.8925114104	350398.36204621405	137789.24283464268	371307.809301925	217794.05533328222	272601.49506266095	319640.30684892496	401887.68667504773	119873.9006409263	208565.07627252612	397680.8293940935	258405.0739918616	209110.32694217164	203150.1997847542	127779.30913703475	575548.836592843	307128.7464061602	263651.4358010607	380075.6891195398	153626.5329822769	236335.25049221836
221205.18940751156	118302.99946242689	206424.02062117812	253252.69764827852	140717.73188202543	165418.45123317023	278014.1733092369	90810.86954540067	311284.9455921875	290076.8925114104	350398.36204621405	137789.24283464268	371307.809301925	217794.05533328222	272601.49506266095	319640.30684892496	399452.7946398313	119873.9006409263	208565.07627252612	397680.8293940935	258405.0739918616	209110.32694217164	203150.1997847542	122697.48675995255	475630.03145590925	307128.7464061602	263651.4358010607	380075.6891195398	153626.5329822769	236335.25049221836
221205.18940751156	118302.99946242689	206424.02062117812	253252.69764827852	140717.73188202543	165418.45123317023	278014.1733092369	90810.86954540067	311284.9455921875	290076.8925114104	350398.36204621405	137789.24283464268	371307.809301925	217794.05533328222	272601.49506266095	319640.30684892496	399452.7946398313	119873.9006409263	208565.07627252612	397680.8293940935	258405.0739918616	209110.32694217164	203150.1997847542	122697.48675995255	357418.5000973576	307128.7464061602	263651.4358010607	380075.6891195398	153626.5329822769	236335.25049221836
221205.18940751156	118302.99946242689	206424.02062117812	253252.69764827852	140717.73188202543	165418.45123317023	278014.1733092369	90810.86954540067	311284.9455921875	290076.8925114104	350398.36204621405	137789.24283464268	371307.809301925	217794.05533328222	272601.49506266095	319640.30684892496	399452.7946398313	119873.9006409263	208565.07627252612	397680.8293940935	258405.0739918616	209110.32694217164	203150.1997847542	122697.48675995255	357418.5000973576	307128.7464061602	263651.4358010607	380075.6891195398	153626.5329822769	236335.25049221836
221205.18940751156	118302.99946242689	206424.02062117812	253252.69764827852	140717.73188202543	165418.45123317023	278014.1733092369	90810.86954540067	311284.9455921875	290076.8925114104	350398.36204621405	137789.24283464268	371307.809301925	217794.05533328222	272601.49506266095	319640.30684892496	399452.7946398313	119873.9006409263	208565.07627252612	397680.8293940935	249798.26835782203	209110.32694217164	203150.1997847542	122697.48675995255	357418.5000973576	307128.7464061602	263651.4358010607	380075.6891195398	153626.5329822769	236335.25049221836
221205.18940751156	118302.99946242689	173541.78894193377	253252.69764827852	140717.73188202543	165418.45123317023	278014.1733092369	90810.86954540067	311284.9455921875	290076.8925114104	345483.0614735733	137789.24283464268	371307.809301925	217794.05533328222	272601.49506266095	319640.30684892496	399452.7946398313	119873.9006409263	208565.07627252612	290589.169321656	249798.26835782203	209110.32694217164	203150.1997847542	122697.48675995255	357418.5000973576	307128.7464061602	263651.4358010607	380075.6891195398	153626.5329822769	236335.25049221836
221205.18940751156	106993.15918694463	173541.78894193377	253252.69764827852	140717.73188202543	165418.45123317023	278014.1733092369	87949.63688316745	311284.9455921875	290076.8925114104	345483.0614735733	137789.24283464268	371307.809301925	217794.05533328222	272601.49506266095	319640.30684892496	399452.7946398313	119873.9006409263	208565.07627252612	290589.169321656	249798.26835782203	209110.32694217164	203150.1997847542	115080.1193321675	357418.5000973576	307128.7464061602	263651.4358010607	380075.6891195398	153626.5329822769	236335.25049221836
221205.18940751156	106993.15918694463	173541.78894193377	253252.69764827852	140717.73188202543	165418.45123317023	260939.56708125558	87949.63688316745	311284.9455921875	290076.8925114104	345483.0614735733	137789.24283464268	371307.809301925	217794.05533328222	272601.49506266095	319640.30684892496	399452.7946398313	119873.9006409263	208565.07627252612	290589.169321656	249798.26835782203	209110.32694217164	203150.1997847542	115080.1193321675	357418.5000973576	307128.7464061602	263651.4358010607	380075.6891195398	153626.5329822769	236335.25049221836
221205.18940751156	106993.15918694463	173541.78894193377	253252.69764827852	140717.73188202543	165418.45123317023	260939.56708125558	69297.58821335304	311284.9455921875	290076.8925114104	199276.28969321435	137789.24283464268	371307.809301925	217794.05533328222	272601.49506266095	319640.30684892496	399452.7946398313	119873.9006409263	208565.07627252612	290589.169321656	249798.26835782203	209110.32694217164	203150.1997847542	115080.1193321675	357418.5000973576	307128.7464061602	263651.4358010607	380075.6891195398	153626.5329822769	236335.25049221836
212323.72921312164	106993.15918694463	173541.78894193377	253252.69764827852	140717.73188202543	165418.45123317023	260939.56708125558	69297.58821335304	311284.9455921875	290076.8925114104	199276.28969321435	137789.24283464268	371307.809301925	217794.05533328222	272601.49506266095	319640.30684892496	399452.7946398313	119873.9006409263	208520.9260513595	290589.169321656	249798.26835782203	209110.32694217164	203150.1997847542	115080.1193321675	357418.5000973576	307128.7464061602	236924.9096754759	316766.0578446266	153626.5329822769	236335.25049221836
178653.14442075609	83096.03175595174	173541.78894193377	253252.69764827852	140717.73188202543	165418.45123317023	260939.56708125558	69297.58821335304	311284.9455921875	290076.8925114104	199276.28969321435	137789.24283464268	371307.809301925	217794.05533328222	272601.49506266095	319640.30684892496	399452.7946398313	119873.9006409263	208520.9260513595	290589.169321656	249798.26835782203	164776.4693970335	203150.1997847542	115080.1193321675	357418.5000973576	307128.7464061602	236924.9096754759	148449.98742061981	153626.5329822769	236335.25049221836
178653.14442075609	83096.03175595174	173541.78894193377	253252.69764827852	128191.5351045114	165418.45123317023	260939.56708125558	69297.58821335304	311284.9455921875	290076.8925114104	199276.28969321435	132343.59486905154	371307.809301925	217794.05533328222	272601.49506266095	319640.30684892496	399452.7946398313	119873.9006409263	208520.9260513595	290589.169321656	249798.26835782203	164776.4693970335	203150.1997847542	115080.1193321675	357418.5000973576	307128.7464061602	236924.9096754759	148449.98742061981	153626.5329822769	236335.25049221836
178653.14442075609	83096.03175595174	173541.78894193377	247757.04908055454	128191.5351045114	165418.45123317023	260939.56708125558	69297.58821335304	311284.9455921875	290076.8925114104	199276.28969321435	132343.59486905154	296965.73512522934	217794.05533328222	272601.49506266095	319640.30684892496	399452.7946398313	119873.9006409263	203053.87080311682	290589.169321656	249798.26835782203	164776.4693970335	203150.1997847542	115080.1193321675	357418.5000973576	307128.7464061602	236924.9096754759	148449.98742061981	153626.5329822769	236335.25049221836
178653.14442075609	83096.03175595174	163341.99700851965	247757.04908055454	128191.5351045114	165418.45123317023	249830.25423948857	69297.58821335304	186645.39603825862	290076.8925114104	199276.28969321435	132343.59486905154	266153.4023023923	217794.05533328222	272601.49506266095	319640.30684892496	399452.7946398313	119873.9006409263	203053.87080311682	290589.169321656	207464.1223356077	164776.4693970335	203150.1997847542	115080.1193321675	357418.5000973576	307128.7464061602	236924.9096754759	148449.98742061981	153626.5329822769	236335.25049221836
178653.14442075609	83096.03175595174	163341.99700851965	247757.04908055454	128191.5351045114	165418.45123317023	249830.25423948857	69297.58821335304	186645.39603825862	290076.8925114104	199276.28969321435	94615.64010366143	229341.9838374694	217794.05533328222	272601.49506266095	211190.65706742043	399452.7946398313	119873.9006409263	203053.87080311682	290589.169321656	207464.1223356077	164776.4693970335	203150.1997847542	115080.1193321675	357418.5000973576	291508.8710332464	164336.0335800128	148449.98742061981	119587.90740016743	236335.25049221836
178653.14442075609	83096.03175595174	163341.99700851965	247757.04908055454	128191.5351045114	165418.45123317023	249830.25423948857	69297.58821335304	186645.39603825862	290076.8925114104	199276.28969321435	94615.64010366143	229341.9838374694	217794.05533328222	247492.88579521782	211190.65706742043	399452.7946398313	119873.9006409263	203053.87080311682	290589.169321656	207464.1223356077	164776.4693970335	203150.1997847542	115080.1193321675	247519.08179482023	291508.8710332464	164336.0335800128	148449.98742061981	119587.90740016743	223002.3030006875
178653.14442075609	83096.03175595174	163341.99700851965	247757.04908055454	128191.5351045114	165418.45123317023	249830.25423948857	69297.58821335304	186645.39603825862	290076.8925114104	199276.28969321435	94615.64010366143	229341.9838374694	217794.05533328222	247492.88579521782	211190.65706742043	399452.7946398313	119873.9006409263	203053.87080311682	290589.169321656	207464.1223356077	164776.4693970335	203150.1997847542	115080.1193321675	247519.08179482023	291508.8710332464	164336.0335800128	148449.98742061981	119587.90740016743	184837.56721636484
178653.14442075609	83096.03175595174	163341.99700851965	247757.04908055454	128191.5351045114	165418.45123317023	249830.25423948857	69297.58821335304	186645.39603825862	290076.8925114104	199276.28969321435	94615.64010366143	229341.9838374694	217794.05533328222	247492.88579521782	211190.65706742043	399452.7946398313	119873.9006409263	203053.87080311682	290589.169321656	207464.1223356077	164776.4693970335	203150.1997847542	115080.1193321675	247519.08179482023	291508.8710332464	164336.0335800128	148449.98742061981	119587.90740016743	184837.56721636484
178653.14442075609	83096.03175595174	163341.99700851965	247757.04908055454	128191.5351045114	138695.4000359659	249830.25423948857	69297.58821335304	186645.39603825862	290076.8925114104	199276.28969321435	94615.64010366143	229341.9838374694	217794.05533328222	247492.88579521782	211190.65706742043	399452.7946398313	119873.9006409263	203053.87080311682	290589.169321656	207464.1223356077	87284.65830688435	203150.1997847542	115080.1193321675	247519.08179482023	291508.8710332464	164336.0335800128	148449.98742061981	119587.90740016743	184837.56721636484
178653.14442075609	83096.03175595174	163341.99700851965	247757.04908055454	128191.5351045114	129190.89568879048	249830.25423948857	69297.58821335304	186645.39603825862	290076.8925114104	199276.28969321435	94615.64010366143	229341.9838374694	217794.05533328222	247492.88579521782	211190.65706742043	399452.7946398313	119873.9006409263	203053.87080311682	290589.169321656	207464.1223356077	87284.65830688435	203150.1997847542	115080.1193321675	247519.08179482023	291508.8710332464	164336.0335800128	148449.98742061981	119587.90740016743	184837.56721636484
178653.14442075609	83096.03175595174	163341.99700851965	247757.04908055454	128191.5351045114	129190.89568879048	249830.25423948857	69297.58821335304	186645.39603825862	290076.8925114104	199276.28969321435	94615.64010366143	229341.9838374694	217794.05533328222	247492.88579521782	211190.65706742043	399452.7946398313	119873.9006409263	203053.87080311682	290589.169321656	207464.1223356077	87284.65830688435	203150.1997847542	115080.1193321675	247519.08179482023	291508.8710332464	164336.0335800128	148449.98742061981	119587.90740016743	184837.56721636484
178653.14442075609	83096.03175595174	163341.99700851965	247757.04908055454	128191.5351045114	129190.89568879048	249830.25423948857	69297.58821335304	186645.39603825862	290076.8925114104	199276.28969321435	94615.64010366143	229341.9838374694	217794.05533328222	247492.88579521782	211190.65706742043	399452.7946398313	119873.9006409263	203053.87080311682	290589.169321656	207464.1223356077	87284.65830688435	203150.1997847542	115080.1193321675	247519.08179482023	291508.8710332464	164336.0335800128	148449.98742061981	119587.90740016743	184837.56721636484
178653.14442075609	83096.03175595174	163341.99700851965	247757.04908055454	128191.5351045114	129190.89568879048	249830.25423948857	69297.58821335304	186645.39603825862	266941.25703557866	199276.28969321435	94615.64010366143	229341.9838374694	217794.05533328222	247492.88579521782	211190.65706742043	399452.7946398313	119873.9006409263	203053.87080311682	290589.169321656	207464.1223356077	87284.65830688435	203150.1997847542	115080.1193321675	247519.08179482023	273608.38396308874	164336.0335800128	148449.98742061981	119587.90740016743	184837.56721636484
178653.14442075609	83096.03175595174	163341.99700851965	247757.04908055454	128191.5351045114	129190.89568879048	249830.25423948857	69297.58821335304	186645.39603825862	266941.25703557866	199276.28969321435	94615.64010366143	229341.9838374694	217794.05533328222	247492.88579521782	211190.65706742043	399452.7946398313	119873.9006409263	203053.87080311682	290589.169321656	207464.1223356077	87284.65830688435	203150.1997847542	115080.1193321675	247519.08179482023	273608.38396308874	164336.0335800128	148449.98742061981	119587.90740016743	184837.56721636484
178653.14442075609	83096.03175595174	163341.99700851965	247757.04908055454	128191.5351045114	129190.89568879048	249830.25423948857	69297.58821335304	186645.39603825862	266941.25703557866	199276.28969321435	94615.64010366143	229341.9838374694	217794.05533328222	247492.88579521782	211190.65706742043	399452.7946398313	119873.9006409263	182018.05870037977	290589.169321656	207464.1223356077	87284.65830688435	203150.1997847542	115080.1193321675	247519.08179482023	240935.47228589893	164336.0335800128	148449.98742061981	119587.90740016743	184837.56721636484
178653.14442075609	83096.03175595174	163341.99700851965	247757.04908055454	128191.5351045114	129190.89568879048	249830.25423948857	69297.58821335304	186645.39603825862	266941.25703557866	199276.28969321435	94615.64010366143	185650.0919291051	217794.05533328222	247492.88579521782	211190.65706742043	399452.7946398313	119873.9006409263	182018.05870037977	290589.169321656	205199.5056743793	87284.65830688435	203150.1997847542	115080.1193321675	247519.08179482023	240935.47228589893	164336.0335800128	148449.98742061981	119587.90740016743	184837.56721636484
178653.14442075609	83096.03175595174	163341.99700851965	247757.04908055454	102000.9547002622	129190.89568879048	249830.25423948857	69297.58821335304	186645.39603825862	266941.25703557866	199276.28969321435	90362.08868270175	185650.0919291051	217794.05533328222	247492.88579521782	211190.65706742043	399452.7946398313	119873.9006409263	182018.05870037977	290589.169321656	205199.5056743793	87284.65830688435	203150.1997847542	115080.1193321675	247519.08179482023	240935.47228589893	164336.0335800128	148449.98742061981	110053.20901220085	184837.56721636484
178653.14442075609	83096.03175595174	163341.99700851965	247757.04908055454	102000.9547002622	94619.96049905816	249830.25423948857	69297.58821335304	186645.39603825862	266941.25703557866	199276.28969321435	90362.08868270175	185650.0919291051	217794.05533328222	247492.88579521782	211190.65706742043	399452.7946398313	119873.9006409263	182018.05870037977	290589.169321656	205199.5056743793	87284.65830688435	203150.1997847542	115080.1193321675	247519.08179482023	240935.47228589893	164336.0335800128	148449.98742061981	110053.20901220085	184837.56721636484
178653.14442075609	83096.03175595174	163341.99700851965	247757.04908055454	102000.9547002622	94619.96049905816	249830.25423948857	69297.58821335304	161089.74515695404	266941.25703557866	199276.28969321435	90362.08868270175	185650.0919291051	217794.05533328222	247492.88579521782	211190.65706742043	399452.7946398313	119873.9006409263	182018.05870037977	290589.169321656	205199.5056743793	87284.65830688435	203150.1997847542	115080.1193321675	247519.08179482023	240935.47228589893	153465.01486420017	148449.98742061981	110053.20901220085	184837.56721636484
178653.14442075609	83096.03175595174	163341.99700851965	247757.04908055454	102000.9547002622	94619.96049905816	249830.25423948857	69297.58821335304	161089.74515695404	266941.25703557866	199276.28969321435	79293.36102592968	185650.0919291051	217794.05533328222	247492.88579521782	211190.65706742043	399452.7946398313	119873.9006409263	182018.05870037977	290589.169321656	205199.5056743793	87284.65830688435	203150.1997847542	115080.1193321675	191430.7751262544	219446.20802162756	153465.01486420017	148449.98742061981	110053.20901220085	184837.56721636484
178653.14442075609	83096.03175595174	163341.99700851965	247757.04908055454	102000.9547002622	83477.33335447843	249830.25423948857	69297.58821335304	161089.74515695404	266941.25703557866	199276.28969321435	79293.36102592968	185650.0919291051	217794.05533328222	228318.61048345143	211190.65706742043	399452.7946398313	119873.9006409263	182018.05870037977	290589.169321656	205199.5056743793	87284.65830688435	203150.1997847542	115080.1193321675	191430.7751262544	219446.20802162756	153465.01486420017	148449.98742061981	110053.20901220085	184837.56721636484
178653.14442075609	83096.03175595174	163341.99700851965	154307.55835986868	102000.9547002622	83477.33335447843	249830.25423948857	69297.58821335304	161089.74515695404	266941.25703557866	199276.28969321435	79293.36102592968	185650.0919291051	217794.05533328222	228318.61048345143	211190.65706742043	399452.7946398313	119873.9006409263	171425.38782862853	290589.169321656	205199.5056743793	87284.65830688435	203150.1997847542	96074.27155739411	191430.7751262544	219446.20802162756	153465.01486420017	148228.9601193678	109273.38465740309	184837.56721636484
178653.14442075609	83096.03175595174	163341.99700851965	154307.55835986868	102000.9547002622	83212.24360205923	249830.25423948857	69297.58821335304	161089.74515695404	266941.25703557866	199276.28969321435	79293.36102592968	185650.0919291051	217794.05533328222	228318.61048345143	211190.65706742043	399452.7946398313	119873.9006409263	171425.38782862853	290589.169321656	205199.5056743793	87284.65830688435	203150.1997847542	96074.27155739411	191430.7751262544	219446.20802162756	153465.01486420017	148228.9601193678	109273.38465740309	184837.56721636484
178653.14442075609	83096.03175595174	163341.99700851965	140275.0074730164	102000.9547002622	83212.24360205923	249830.25423948857	69297.58821335304	161089.74515695404	266941.25703557866	199276.28969321435	79293.36102592968	185650.0919291051	217794.05533328222	228318.61048345143	211190.65706742043	399452.7946398313	119873.9006409263	171425.38782862853	236589.23886968085	205199.5056743793	87284.65830688435	203150.1997847542	96074.27155739411	161957.75204503513	219446.20802162756	153465.01486420017	148228.9601193678	109273.38465740309	184837.56721636484
164606.53606510957	83096.03175595174	163341.99700851965	140275.0074730164	102000.9547002622	83212.24360205923	249830.25423948857	69297.58821335304	161089.74515695404	266941.25703557866	199276.28969321435	79293.36102592968	185650.0919291051	217794.05533328222	228318.61048345143	211190.65706742043	177498.01525708754	119873.9006409263	171425.38782862853	236589.23886968085	181250.1751802566	87284.65830688435	203150.1997847542	96074.27155739411	161957.75204503513	219446.20802162756	153465.01486420017	148228.9601193678	109273.38465740309	184837.56721636484
164606.53606510957	74881.06259368014	163341.99700851965	140275.0074730164	102000.9547002622	83212.24360205923	249830.25423948857	69297.58821335304	147565.57301943627	266941.25703557866	199276.28969321435	79293.36102592968	185650.0919291051	217794.05533328222	228318.61048345143	211190.65706742043	177498.01525708754	119873.9006409263	171425.38782862853	198973.97846862418	181250.1751802566	87284.65830688435	203150.1997847542	96074.27155739411	161957.75204503513	219446.20802162756	153465.01486420017	148228.9601193678	109273.38465740309	184837.56721636484
164606.53606510957	74881.06259368014	163341.99700851965	140275.0074730164	102000.9547002622	83212.24360205923	233839.165916368	69297.58821335304	147565.57301943627	266941.25703557866	199276.28969321435	79293.36102592968	185650.0919291051	217794.05533328222	228318.61048345143	211190.65706742043	171443.75897803812	119873.9006409263	171425.38782862853	187800.37695791188	164257.34738113347	87284.65830688435	177409.9815639545	96074.27155739411	161957.75204503513	219446.20802162756	153465.01486420017	148228.9601193678	108942.63711407769	184837.56721636484
164606.53606510957	74881.06259368014	163341.99700851965	140275.0074730164	102000.9547002622	78508.47267007866	233839.165916368	69297.58821335304	147565.57301943627	266941.25703557866	199276.28969321435	79293.36102592968	185650.0919291051	217794.05533328222	228318.61048345143	211190.65706742043	171443.75897803812	119873.9006409263	171425.38782862853	187800.37695791188	137647.5949674247	87284.65830688435	177409.9815639545	96074.27155739411	161957.75204503513	219446.20802162756	153465.01486420017	148228.9601193678	108942.63711407769	184837.56721636484
136553.18942402716	74881.06259368014	163341.99700851965	140275.0074730164	102000.9547002622	78508.47267007866	233357.78288859205	69297.58821335304	147565.57301943627	266941.25703557866	199276.28969321435	79293.36102592968	185650.0919291051	217794.05533328222	228318.61048345143	211190.65706742043	171443.75897803812	119873.9006409263	149761.11976205633	187800.37695791188	137647.5949674247	87284.65830688435	177409.9815639545	96074.27155739411	119558.23795144439	219446.20802162756	153465.01486420017	148228.9601193678	108942.63711407769	184837.56721636484
136553.18942402716	74881.06259368014	163341.99700851965	140275.0074730164	102000.9547002622	78508.47267007866	233357.78288859205	69297.58821335304	147565.57301943627	266941.25703557866	199276.28969321435	79293.36102592968	185650.0919291051	217794.05533328222	228318.61048345143	211190.65706742043	171443.75897803812	119873.9006409263	149761.11976205633	187800.37695791188	137647.5949674247	87284.65830688435	177409.9815639545	96074.27155739411	119558.23795144439	219446.20802162756	153465.01486420017	148228.9601193678	108942.63711407769	184837.56721636484
136553.18942402716	74881.06259368014	163341.99700851965	140275.0074730164	102000.9547002622	78508.47267007866	208533.18041106992	69297.58821335304	147565.57301943627	266941.25703557866	199276.28969321435	79293.36102592968	185650.0919291051	217794.05533328222	228318.61048345143	211190.65706742043	171443.75897803812	119873.9006409263	149761.11976205633	187800.37695791188	137647.5949674247	87284.65830688435	177409.9815639545	88099.42381599433	119558.23795144439	219446.20802162756	153465.01486420017	148228.9601193678	108942.63711407769	184837.56721636484
136553.18942402716	74881.06259368014	163341.99700851965	140275.0074730164	102000.9547002622	78508.47267007866	208533.18041106992	69297.58821335304	147565.57301943627	266941.25703557866	199276.28969321435	79293.36102592968	185650.0919291051	217794.05533328222	228318.61048345143	211190.65706742043	171443.75897803812	119873.9006409263	149761.11976205633	187800.37695791188	137647.5949674247	87284.65830688435	177409.9815639545	88099.42381599433	119558.23795144439	219446.20802162756	153465.01486420017	148228.9601193678	108942.63711407769	184837.56721636484
136553.18942402716	74881.06259368014	163341.99700851965	136857.53963629637	102000.9547002622	78508.47267007866	205097.2607339772	66899.23754665922	147565.57301943627	266941.25703557866	199276.28969321435	79293.36102592968	170406.30831442785	217794.05533328222	228318.61048345143	211190.65706742043	171443.75897803812	119873.9006409263	149690.23704435554	187800.37695791188	137647.5949674247	87284.65830688435	177409.9815639545	73589.49431791701	119558.23795144439	219446.20802162756	153465.01486420017	148228.9601193678	105311.97578485822	184837.56721636484
136553.18942402716	74881.06259368014	163341.99700851965	136857.53963629637	102000.9547002622	78508.47267007866	205097.2607339772	66899.23754665922	147565.57301943627	214086.9654937681	199276.28969321435	79293.36102592968	170406.30831442785	217794.05533328222	228318.61048345143	211190.65706742043	171443.75897803812	119873.9006409263	149690.23704435554	187800.37695791188	137647.5949674247	87284.65830688435	177409.9815639545	73589.49431791701	119558.23795144439	219446.20802162756	153465.01486420017	148228.9601193678	77507.38698048198	124845.42324494515
136553.18942402716	74881.06259368014	163341.99700851965	136857.53963629637	102000.9547002622	78508.47267007866	205097.2607339772	66899.23754665922	147565.57301943627	214086.9654937681	199276.28969321435	79293.36102592968	170406.30831442785	217794.05533328222	228318.61048345143	211190.65706742043	171443.75897803812	119873.9006409263	149690.23704435554	187800.37695791188	137647.5949674247	87284.65830688435	177409.9815639545	73589.49431791701	119558.23795144439	219446.20802162756	153465.01486420017	148228.9601193678	77507.38698048198	124845.42324494515
136553.18942402716	74881.06259368014	163341.99700851965	136857.53963629637	102000.9547002622	78508.47267007866	205097.2607339772	66899.23754665922	147565.57301943627	214086.9654937681	199276.28969321435	79293.36102592968	170406.30831442785	217794.05533328222	228318.61048345143	211190.65706742043	171443.75897803812	119873.9006409263	149690.23704435554	187800.37695791188	137647.5949674247	87284.65830688435	177409.9815639545	73589.49431791701	119558.23795144439	219446.20802162756	153465.01486420017	148228.9601193678	67751.85416122696	124845.42324494515
136553.18942402716	74881.06259368014	163341.99700851965	136857.53963629637	102000.9547002622	78508.47267007866	205097.2607339772	66899.23754665922	147565.57301943627	214086.9654937681	199276.28969321435	79293.36102592968	170406.30831442785	217794.05533328222	228318.61048345143	211190.65706742043	171443.75897803812	119873.9006409263	149690.23704435554	187800.37695791188	137647.5949674247	87284.65830688435	177409.9815639545	73589.49431791701	119558.23795144439	219446.20802162756	153465.01486420017	148228.9601193678	67751.85416122696	124845.42324494515
136553.18942402716	74881.06259368014	163341.99700851965	136857.53963629637	102000.9547002622	78508.47267007866	205097.2607339772	66899.23754665922	147565.57301943627	214086.9654937681	199276.28969321435	79293.36102592968	170406.30831442785	217794.05533328222	228318.61048345143	211190.65706742043	166687.65912880242	119873.9006409263	149690.23704435554	182502.23608218433	137647.5949674247	80757.92526259046	177409.9815639545	73589.49431791701	119558.23795144439	219446.20802162756	153465.01486420017	148228.9601193678	67751.85416122696	124845.42324494515
136553.18942402716	74881.06259368014	163341.99700851965	136857.53963629637	102000.9547002622	78508.47267007866	205097.2607339772	66899.23754665922	147565.57301943627	214086.9654937681	199276.28969321435	79293.36102592968	170406.30831442785	217794.05533328222	228318.61048345143	211190.65706742043	166687.65912880242	119873.9006409263	100733.27655040204	182502.23608218433	137647.5949674247	80757.92526259046	177409.9815639545	73589.49431791701	119558.23795144439	219446.20802162756	153465.01486420017	148228.9601193678	67751.85416122696	124845.42324494515
136553.18942402716	74881.06259368014	163341.99700851965	136857.53963629637	102000.9547002622	78508.47267007866	190420.25926365604	66899.23754665922	147565.57301943627	214086.9654937681	199276.28969321435	79293.36102592968	170406.30831442785	217794.05533328222	228318.61048345143	211190.65706742043	166687.65912880242	119873.9006409263	100733.27655040204	182502.23608218433	137647.5949674247	80757.92526259046	177409.9815639545	68083.08377562402	119558.23795144439	219446.20802162756	153465.01486420017	148228.9601193678	67751.85416122696	124845.42324494515
136553.18942402716	74881.06259368014	163341.99700851965	136857.53963629637	102000.9547002622	78508.47267007866	190420.25926365604	66899.23754665922	147565.57301943627	214086.9654937681	199276.28969321435	79293.36102592968	170406.30831442785	217794.05533328222	228318.61048345143	211190.65706742043	166687.65912880242	116202.86905975448	100733.27655040204	156218.58212972738	137647.5949674247	80757.92526259046	177409.9815639545	68083.08377562402	119558.23795144439	219446.20802162756	153465.01486420017	148228.9601193678	67751.85416122696	124845.42324494515
136553.18942402716	74881.06259368014	145397.5645830653	136857.53963629637	102000.9547002622	78508.47267007866	190420.25926365604	66899.23754665922	147565.57301943627	214086.9654937681	199276.28969321435	79293.36102592968	170406.30831442785	217794.05533328222	228318.61048345143	211190.65706742043	166687.65912880242	116202.86905975448	100733.27655040204	156218.58212972738	137647.5949674247	80757.92526259046	177409.9815639545	68083.08377562402	119558.23795144439	219446.20802162756	153465.01486420017	148228.9601193678	67751.85416122696	124845.42324494515
136553.18942402716	74881.06259368014	129936.20330126632	136857.53963629637	102000.9547002622	78508.47267007866	190420.25926365604	66899.23754665922	147565.57301943627	214086.9654937681	199276.28969321435	79293.36102592968	170406.30831442785	217794.05533328222	228318.61048345143	211190.65706742043	166687.65912880242	116202.86905975448	100733.27655040204	137207.9669726784	137647.5949674247	80757.92526259046	177409.9815639545	65380.4139251523	119558.23795144439	219446.20802162756	153465.01486420017	148228.9601193678	67751.85416122696	124845.42324494515
85134.42416129076	74881.06259368014	129936.20330126632	136857.53963629637	102000.9547002622	78508.47267007866	190420.25926365604	66899.23754665922	147565.57301943627	214086.9654937681	199276.28969321435	79293.36102592968	170406.30831442785	217794.05533328222	228318.61048345143	211190.65706742043	166687.65912880242	116202.86905975448	100733.27655040204	137207.9669726784	137647.5949674247	80757.92526259046	140734.1347469983	65380.4139251523	119558.23795144439	206416.93268191174	153465.01486420017	148228.9601193678	67751.85416122696	124845.42324494515
85134.42416129076	74881.06259368014	129936.20330126632	136857.53963629637	102000.9547002622	78508.47267007866	158172.7344504418	66899.23754665922	147565.57301943627	214086.9654937681	198407.77058859478	79293.36102592968	170406.30831442785	217794.05533328222	228318.61048345143	195789.14722126338	166687.65912880242	116202.86905975448	100733.27655040204	137207.9669726784	137647.5949674247	80757.92526259046	140734.1347469983	65380.4139251523	119558.23795144439	203537.05990125734	153465.01486420017	148228.9601193678	67751.85416122696	124845.42324494515
85134.42416129076	74881.06259368014	129936.20330126632	121732.34852682485	102000.9547002622	78508.47267007866	139406.95917202302	66899.23754665922	147565.57301943627	214086.9654937681	198407.77058859478	79293.36102592968	170406.30831442785	217794.05533328222	228318.61048345143	195789.14722126338	166687.65912880242	116202.86905975448	100733.27655040204	137207.9669726784	137647.5949674247	80757.92526259046	140734.1347469983	65380.4139251523	119558.23795144439	203537.05990125734	153465.01486420017	148228.9601193678	67751.85416122696	124845.42324494515
85134.42416129076	74881.06259368014	129936.20330126632	121732.34852682485	102000.9547002622	78508.47267007866	139406.95917202302	66899.23754665922	147565.57301943627	214086.9654937681	198407.77058859478	79293.36102592968	170406.30831442785	217794.05533328222	213179.58847262256	195789.14722126338	166687.65912880242	116202.86905975448	100733.27655040204	137207.9669726784	137647.5949674247	80757.92526259046	140734.1347469983	62848.17987804039	119558.23795144439	203537.05990125734	153465.01486420017	148228.9601193678	67751.85416122696	124845.42324494515
85134.42416129076	74881.06259368014	129936.20330126632	121732.34852682485	102000.9547002622	78508.47267007866	139406.95917202302	66899.23754665922	147565.57301943627	214086.9654937681	198407.77058859478	79293.36102592968	170406.30831442785	217794.05533328222	213179.58847262256	195789.14722126338	166687.65912880242	116202.86905975448	100733.27655040204	137207.9669726784	98702.07984247	80757.92526259046	140734.1347469983	62848.17987804039	119558.23795144439	203537.05990125734	153465.01486420017	148228.9601193678	67751.85416122696	124845.42324494515
85134.42416129076	74881.06259368014	129936.20330126632	121732.34852682485	102000.9547002622	78508.47267007866	139406.95917202302	66899.23754665922	138090.06879847375	214086.9654937681	198407.77058859478	79293.36102592968	170406.30831442785	217794.05533328222	213179.58847262256	195789.14722126338	166687.65912880242	116202.86905975448	100733.27655040204	137207.9669726784	98702.07984247	80757.92526259046	99821.24506166823	59808.64627559973	119558.23795144439	203537.05990125734	153465.01486420017	148228.9601193678	67751.85416122696	124845.42324494515
85134.42416129076	74881.06259368014	129936.20330126632	121732.34852682485	102000.9547002622	78508.47267007866	139406.95917202302	66899.23754665922	138090.06879847375	214086.9654937681	198407.77058859478	79293.36102592968	170406.30831442785	217794.05533328222	213179.58847262256	195789.14722126338	166687.65912880242	116202.86905975448	100733.27655040204	137207.9669726784	98702.07984247	80757.92526259046	99821.24506166823	59808.64627559973	119558.23795144439	111721.23618985663	153465.01486420017	148228.9601193678	67751.85416122696	124845.42324494515
85134.42416129076	74881.06259368014	129936.20330126632	121732.34852682485	102000.9547002622	68864.13514274055	139406.95917202302	66899.23754665922	138090.06879847375	214086.9654937681	198407.77058859478	79293.36102592968	170112.06234508345	217794.05533328222	213179.58847262256	195789.14722126338	166687.65912880242	116202.86905975448	100733.27655040204	137207.9669726784	98702.07984247	80757.92526259046	99821.24506166823	59808.64627559973	106191.04671189006	111721.23618985663	153465.01486420017	148228.9601193678	67751.85416122696	124845.42324494515
85134.42416129076	74881.06259368014	129936.20330126632	121732.34852682485	102000.9547002622	68864.13514274055	117074.28702096781	66899.23754665922	138090.06879847375	214086.9654937681	198407.77058859478	79293.36102592968	170112.06234508345	217794.05533328222	213179.58847262256	195789.14722126338	166687.65912880242	116202.86905975448	100733.27655040204	137207.9669726784	98702.07984247	80757.92526259046	99821.24506166823	59808.64627559973	106191.04671189006	110545.43984902467	153465.01486420017	148228.9601193678	67751.85416122696	124845.42324494515
85134.42416129076	74881.06259368014	129936.20330126632	121732.34852682485	102000.9547002622	68864.13514274055	117074.28702096781	66899.23754665922	138090.06879847375	214086.9654937681	198407.77058859478	79293.36102592968	170112.06234508345	217794.05533328222	213179.58847262256	195789.14722126338	166687.65912880242	116202.86905975448	100733.27655040204	137207.9669726784	98702.07984247	80757.92526259046	99821.24506166823	59808.64627559973	106191.04671189006	110545.43984902467	153465.01486420017	148228.9601193678	67751.85416122696	124845.42324494515
85134.42416129076	74881.06259368014	129936.20330126632	121732.34852682485	102000.9547002622	68864.13514274055	117074.28702096781	66899.23754665922	138090.06879847375	214086.9654937681	198407.77058859478	79293.36102592968	170112.06234508345	217794.05533328222	213179.58847262256	195789.14722126338	166687.65912880242	116202.86905975448	100733.27655040204	137207.9669726784	98702.07984247	80757.92526259046	99821.24506166823	59808.64627559973	106191.04671189006	110079.2348974378	153465.01486420017	148228.9601193678	67751.85416122696	124845.42324494515
85134.42416129076	74881.06259368014	129936.20330126632	121732.34852682485	102000.9547002622	68864.13514274055	117074.28702096781	66899.23754665922	138090.06879847375	214086.9654937681	198407.77058859478	79293.36102592968	170112.06234508345	217794.05533328222	213179.58847262256	195789.14722126338	166687.65912880242	116202.86905975448	100733.27655040204	137207.9669726784	98702.07984247	80757.92526259046	96405.01894969124	59808.64627559973	106191.04671189006	110079.2348974378	143174.0869590834	137830.5863892124	67751.85416122696	124845.42324494515
85134.42416129076	74881.06259368014	129936.20330126632	121732.34852682485	102000.9547002622	68864.13514274055	117074.28702096781	66899.23754665922	138090.06879847375	214086.9654937681	198407.77058859478	79293.36102592968	170112.06234508345	217794.05533328222	213179.58847262256	195789.14722126338	151695.3254647458	116202.86905975448	100733.27655040204	137207.9669726784	98702.07984247	80757.92526259046	67464.11995332983	59808.64627559973	106191.04671189006	110079.2348974378	143174.0869590834	137830.5863892124	67751.85416122696	124845.42324494515
85134.42416129076	74881.06259368014	129936.20330126632	121732.34852682485	102000.9547002622	68864.13514274055	117074.28702096781	66899.23754665922	138090.06879847375	214086.9654937681	198407.77058859478	79293.36102592968	170112.06234508345	217794.05533328222	213179.58847262256	195789.14722126338	151695.3254647458	116202.86905975448	100733.27655040204	137207.9669726784	98702.07984247	80757.92526259046	67464.11995332983	59808.64627559973	106191.04671189006	110079.2348974378	143174.0869590834	137830.5863892124	67751.85416122696	124845.42324494515
85134.42416129076	74881.06259368014	129936.20330126632	121732.34852682485	102000.9547002622	68864.13514274055	117074.28702096781	66899.23754665922	138090.06879847375	214086.9654937681	198407.77058859478	79293.36102592968	170112.06234508345	217794.05533328222	213179.58847262256	195789.14722126338	151695.3254647458	116202.86905975448	100733.27655040204	137207.9669726784	98702.07984247	80757.92526259046	67464.11995332983	59808.64627559973	106191.04671189006	110079.2348974378	143174.0869590834	137830.5863892124	67751.85416122696	124845.42324494515
85134.42416129076	74881.06259368014	129936.20330126632	121732.34852682485	102000.9547002622	68864.13514274055	117074.28702096781	66899.23754665922	138090.06879847375	214086.9654937681	198407.77058859478	79293.36102592968	170112.06234508345	217794.05533328222	84273.4336644804	195789.14722126338	97961.28696547437	116202.86905975448	100733.27655040204	137207.9669726784	98702.07984247	80757.92526259046	67464.11995332983	59808.64627559973	106191.04671189006	110079.2348974378	143174.0869590834	137830.5863892124	67751.85416122696	124845.42324494515
85134.42416129076	74881.06259368014	113442.33449141597	121732.34852682485	102000.9547002622	68864.13514274055	117074.28702096781	66899.23754665922	138090.06879847375	214086.9654937681	198407.77058859478	79293.36102592968	170112.06234508345	217794.05533328222	84273.4336644804	195789.14722126338	97961.28696547437	116202.86905975448	100733.27655040204	137207.9669726784	98702.07984247	80757.92526259046	67464.11995332983	59808.64627559973	106191.04671189006	110079.2348974378	143174.0869590834	137830.5863892124	67751.85416122696	124845.42324494515
85134.42416129076	74881.06259368014	113442.33449141597	121732.34852682485	102000.9547002622	68864.13514274055	117074.28702096781	66899.23754665922	138090.06879847375	214086.9654937681	198407.77058859478	79293.36102592968	170112.06234508345	217794.05533328222	84273.4336644804	195789.14722126338	97961.28696547437	116202.86905975448	100733.27655040204	137207.9669726784	98702.07984247	80757.92526259046	67464.11995332983	59808.64627559973	106191.04671189006	110079.2348974378	143174.0869590834	137830.5863892124	67751.85416122696	124845.42324494515
85134.42416129076	74881.06259368014	113442.33449141597	121732.34852682485	102000.9547002622	68864.13514274055	117074.28702096781	66899.23754665922	138090.06879847375	214086.9654937681	198407.77058859478	79293.36102592968	170112.06234508345	217794.05533328222	84273.4336644804	195789.14722126338	97961.28696547437	116202.86905975448	100733.27655040204	137207.9669726784	98702.07984247	72622.23603367251	67464.11995332983	59808.64627559973	106191.04671189006	110079.2348974378	143174.0869590834	137830.5863892124	67751.85416122696	124845.42324494515
85134.42416129076	74881.06259368014	113442.33449141597	121732.34852682485	102000.9547002622	68864.13514274055	117074.28702096781	66899.23754665922	138090.06879847375	214086.9654937681	198407.77058859478	79293.36102592968	170112.06234508345	217794.05533328222	84273.4336644804	195789.14722126338	97961.28696547437	116202.86905975448	100733.27655040204	137207.9669726784	98702.07984247	72622.23603367251	67464.11995332983	59808.64627559973	106191.04671189006	110079.2348974378	143174.0869590834	137830.5863892124	67751.85416122696	124845.42324494515
85134.42416129076	74881.06259368014	113442.33449141597	121732.34852682485	102000.9547002622	68864.13514274055	117074.28702096781	66899.23754665922	117435.63141310359	214086.9654937681	198407.77058859478	79293.36102592968	170112.06234508345	217794.05533328222	84273.4336644804	195789.14722126338	97961.28696547437	116202.86905975448	100733.27655040204	137207.9669726784	98702.07984247	72622.23603367251	67464.11995332983	59808.64627559973	106191.04671189006	110079.2348974378	143174.0869590834	137830.5863892124	67751.85416122696	124845.42324494515
85134.42416129076	74881.06259368014	113442.33449141597	121732.34852682485	102000.9547002622	68864.13514274055	117074.28702096781	66899.23754665922	117435.63141310359	214086.9654937681	198407.77058859478	79293.36102592968	170112.06234508345	217794.05533328222	84273.4336644804	195789.14722126338	84873.85041530336	116202.86905975448	100733.27655040204	137207.9669726784	98702.07984247	72622.23603367251	67464.11995332983	59808.64627559973	106191.04671189006	101972.06407545815	143174.0869590834	137830.5863892124	67751.85416122696	123196.14410854537
85134.42416129076	74881.06259368014	113442.33449141597	121732.34852682485	102000.9547002622	68864.13514274055	109574.24079432487	66899.23754665922	117435.63141310359	214086.9654937681	198407.77058859478	79293.36102592968	170112.06234508345	136584.01361264967	84273.4336644804	195789.14722126338	84873.85041530336	116202.86905975448	100733.27655040204	137207.9669726784	98702.07984247	72622.23603367251	67464.11995332983	59808.64627559973	106191.04671189006	101972.06407545815	143174.0869590834	137830.5863892124	67751.85416122696	104994.1729743252
85134.42416129076	74881.06259368014	113442.33449141597	121732.34852682485	102000.9547002622	68864.13514274055	109574.24079432487	66899.23754665922	117435.63141310359	191881.94909492432	198407.77058859478	79293.36102592968	170112.06234508345	136584.01361264967	84273.4336644804	195789.14722126338	84873.85041530336	116202.86905975448	100733.27655040204	137207.9669726784	98702.07984247	72622.23603367251	67464.11995332983	59808.64627559973	106191.04671189006	101972.06407545815	143174.0869590834	137830.5863892124	67751.85416122696	104994.1729743252
85134.42416129076	74881.06259368014	113442.33449141597	121732.34852682485	102000.9547002622	68864.13514274055	109574.24079432487	66899.23754665922	117435.63141310359	191881.94909492432	198407.77058859478	79293.36102592968	170112.06234508345	136584.01361264967	84273.4336644804	195789.14722126338	84873.85041530336	116202.86905975448	100733.27655040204	137207.9669726784	98702.07984247	72622.23603367251	67464.11995332983	59808.64627559973	106191.04671189006	101972.06407545815	143174.0869590834	137830.5863892124	67751.85416122696	104994.1729743252
85134.42416129076	74881.06259368014	113442.33449141597	121732.34852682485	102000.9547002622	68864.13514274055	109574.24079432487	66899.23754665922	117435.63141310359	191881.94909492432	198407.77058859478	79293.36102592968	170112.06234508345	136584.01361264967	84273.4336644804	191180.9371936916	84873.85041530336	116202.86905975448	100733.27655040204	137207.9669726784	98702.07984247	72622.23603367251	67464.11995332983	59808.64627559973	91496.90741304951	101972.06407545815	143174.0869590834	137830.5863892124	67751.85416122696	104994.1729743252
85134.42416129076	74881.06259368014	113442.33449141597	121732.34852682485	102000.9547002622	68864.13514274055	109574.24079432487	66899.23754665922	117435.63141310359	191881.94909492432	198407.77058859478	79293.36102592968	170112.06234508345	136584.01361264967	84273.4336644804	191180.9371936916	84873.85041530336	116202.86905975448	100733.27655040204	137207.9669726784	98702.07984247	72622.23603367251	67464.11995332983	59808.64627559973	91496.90741304951	101972.06407545815	92015.14891298593	126222.39846891147	67751.85416122696	104994.1729743252
85134.42416129076	74881.06259368014	113442.33449141597	121732.34852682485	102000.9547002622	68864.13514274055	109574.24079432487	66899.23754665922	117435.63141310359	191881.94909492432	198407.77058859478	79293.36102592968	170112.06234508345	136584.01361264967	84273.4336644804	191180.9371936916	84873.85041530336	115824.59982610261	100733.27655040204	137207.9669726784	98702.07984247	72622.23603367251	67464.11995332983	59808.64627559973	91496.90741304951	101972.06407545815	92015.14891298593	126222.39846891147	67751.85416122696	104994.1729743252
85134.42416129076	74881.06259368014	113442.33449141597	121732.34852682485	102000.9547002622	68864.13514274055	109574.24079432487	66899.23754665922	117435.63141310359	191881.94909492432	198407.77058859478	79293.36102592968	170112.06234508345	136584.01361264967	84273.4336644804	191180.9371936916	84873.85041530336	115824.59982610261	100733.27655040204	137207.9669726784	98702.07984247	66695.32739732659	67464.11995332983	59808.64627559973	91496.90741304951	95208.39333968506	92015.14891298593	126222.39846891147	67751.85416122696	104994.1729743252
85134.42416129076	74881.06259368014	113442.33449141597	121732.34852682485	102000.9547002622	68864.13514274055	109574.24079432487	66899.23754665922	117435.63141310359	191881.94909492432	198407.77058859478	79293.36102592968	170112.06234508345	136584.01361264967	84273.4336644804	185496.30369635441	84873.85041530336	115824.59982610261	100733.27655040204	137207.9669726784	98702.07984247	66695.32739732659	67464.11995332983	59808.64627559973	91496.90741304951	95208.39333968506	92015.14891298593	126222.39846891147	67751.85416122696	104994.1729743252
70735.1381789741	74881.06259368014	113442.33449141597	121732.34852682485	102000.9547002622	68864.13514274055	109574.24079432487	66899.23754665922	117435.63141310359	191881.94909492432	198407.77058859478	79293.36102592968	170112.06234508345	136584.01361264967	84273.4336644804	185496.30369635441	84688.69186140409	115824.59982610261	100733.27655040204	137207.9669726784	98702.07984247	66695.32739732659	67464.11995332983	54879.28682436439	91496.90741304951	95208.39333968506	92015.14891298593	126222.39846891147	67751.85416122696	104994.1729743252
70735.1381789741	74881.06259368014	113442.33449141597	121732.34852682485	102000.9547002622	68864.13514274055	109574.24079432487	66899.23754665922	117435.63141310359	191881.94909492432	198407.77058859478	79293.36102592968	170112.06234508345	136584.01361264967	84273.4336644804	185496.30369635441	84688.69186140409	115824.59982610261	100733.27655040204	137207.9669726784	98702.07984247	66695.32739732659	67464.11995332983	54879.28682436439	91496.90741304951	95208.39333968506	92015.14891298593	126222.39846891147	67751.85416122696	104994.1729743252
70735.1381789741	74881.06259368014	113442.33449141597	121732.34852682485	102000.9547002622	68864.13514274055	109574.24079432487	66899.23754665922	117435.63141310359	191881.94909492432	198407.77058859478	79293.36102592968	170112.06234508345	136584.01361264967	84273.4336644804	185496.30369635441	84688.69186140409	115824.59982610261	100733.27655040204	137207.9669726784	98702.07984247	66695.32739732659	67464.11995332983	54879.28682436439	80235.710723892	95208.39333968506	92015.14891298593	126222.39846891147	67751.85416122696	104994.1729743252
70735.1381789741	74881.06259368014	113442.33449141597	121732.34852682485	102000.9547002622	68864.13514274055	87902.34614950442	66899.23754665922	117435.63141310359	191881.94909492432	198407.77058859478	79293.36102592968	170112.06234508345	136584.01361264967	84273.4336644804	185487.6223085258	84688.69186140409	115824.59982610261	100733.27655040204	137207.9669726784	98702.07984247	66695.32739732659	67464.11995332983	54879.28682436439	80235.710723892	95208.39333968506	92015.14891298593	126222.39846891147	67751.85416122696	104994.1729743252
70735.1381789741	74881.06259368014	113442.33449141597	121732.34852682485	102000.9547002622	68864.13514274055	87902.34614950442	66899.23754665922	117435.63141310359	191881.94909492432	198407.77058859478	79293.36102592968	170112.06234508345	136584.01361264967	84273.4336644804	185487.6223085258	84688.69186140409	115824.59982610261	100733.27655040204	137207.9669726784	98702.07984247	66695.32739732659	67464.11995332983	54879.28682436439	80235.710723892	95208.39333968506	92015.14891298593	126222.39846891147	67751.85416122696	104994.1729743252
70735.1381789741	74881.06259368014	113442.33449141597	121732.34852682485	102000.9547002622	68864.13514274055	87902.34614950442	66899.23754665922	117435.63141310359	191881.94909492432	198407.77058859478	79293.36102592968	170112.06234508345	136584.01361264967	84273.4336644804	185487.6223085258	84688.69186140409	115824.59982610261	100733.27655040204	137207.9669726784	98702.07984247	66695.32739732659	67464.11995332983	54879.28682436439	80235.710723892	95208.39333968506	92015.14891298593	126222.39846891147	67751.85416122696	104994.1729743252
70735.1381789741	74881.06259368014	113442.33449141597	121732.34852682485	102000.9547002622	68864.13514274055	87902.34614950442	66899.23754665922	117435.63141310359	191881.94909492432	198407.77058859478	79293.36102592968	170112.06234508345	136584.01361264967	84273.4336644804	185487.6223085258	81021.58349780458	115824.59982610261	100733.27655040204	137207.9669726784	98702.07984247	66695.32739732659	67464.11995332983	54879.28682436439	80235.710723892	95208.39333968506	92015.14891298593	126222.39846891147	67751.85416122696	104994.1729743252
70735.1381789741	74881.06259368014	113442.33449141597	121732.34852682485	102000.9547002622	68864.13514274055	87902.34614950442	66899.23754665922	117435.63141310359	191881.94909492432	198407.77058859478	79293.36102592968	170112.06234508345	136584.01361264967	84273.4336644804	185487.6223085258	81021.58349780458	115824.59982610261	100733.27655040204	137207.9669726784	98702.07984247	66695.32739732659	67464.11995332983	54879.28682436439	80235.710723892	95208.39333968506	92015.14891298593	126222.39846891147	67751.85416122696	104994.1729743252
70735.1381789741	74881.06259368014	113442.33449141597	121732.34852682485	102000.9547002622	68864.13514274055	87902.34614950442	66899.23754665922	117435.63141310359	191881.94909492432	198407.77058859478	79293.36102592968	170112.06234508345	136584.01361264967	84273.4336644804	158744.584547072	70263.4301172174	115824.59982610261	100733.27655040204	137207.9669726784	98702.07984247	66695.32739732659	67464.11995332983	54879.28682436439	80235.710723892	95208.39333968506	92015.14891298593	126222.39846891147	67751.85416122696	104994.1729743252
70735.1381789741	74881.06259368014	113442.33449141597	121732.34852682485	102000.9547002622	68864.13514274055	87902.34614950442	66899.23754665922	117435.63141310359	191881.94909492432	198407.77058859478	79293.36102592968	170112.06234508345	136584.01361264967	84273.4336644804	158744.584547072	70263.4301172174	115824.59982610261	100733.27655040204	137207.9669726784	98702.07984247	66695.32739732659	67464.11995332983	54879.28682436439	80235.710723892	95208.39333968506	91038.52335928481	126222.39846891147	67751.85416122696	104994.1729743252
70735.1381789741	74881.06259368014	113442.33449141597	121732.34852682485	102000.9547002622	68864.13514274055	87902.34614950442	66899.23754665922	117435.63141310359	191881.94909492432	198407.77058859478	79293.36102592968	158251.61839173082	136584.01361264967	84273.4336644804	158744.584547072	70263.4301172174	115824.59982610261	100733.27655040204	137207.9669726784	98702.07984247	66695.32739732659	67464.11995332983	54879.28682436439	80235.710723892	70342.03820332057	91038.52335928481	126222.39846891147	67751.85416122696	104994.1729743252
70735.1381789741	74881.06259368014	113442.33449141597	114597.57992847645	102000.9547002622	68864.13514274055	87902.34614950442	66899.23754665922	117435.63141310359	191881.94909492432	198407.77058859478	79293.36102592968	158251.61839173082	136584.01361264967	84273.4336644804	158744.584547072	70263.4301172174	115824.59982610261	100733.27655040204	137207.9669726784	98702.07984247	66695.32739732659	67464.11995332983	54879.28682436439	80235.710723892	70342.03820332057	91038.52335928481	126222.39846891147	67751.85416122696	104994.1729743252
70735.1381789741	74881.06259368014	91893.2485316337	114597.57992847645	102000.9547002622	68864.13514274055	87902.34614950442	66899.23754665922	117435.63141310359	191881.94909492432	198407.77058859478	79293.36102592968	158251.61839173082	136584.01361264967	84273.4336644804	158744.584547072	70263.4301172174	115824.59982610261	100733.27655040204	137207.9669726784	98702.07984247	66695.32739732659	67464.11995332983	54879.28682436439	80235.710723892	70342.03820332057	91038.52335928481	126222.39846891147	67751.85416122696	104994.1729743252
70735.1381789741	74881.06259368014	91893.2485316337	114597.57992847645	102000.9547002622	68864.13514274055	87902.34614950442	66899.23754665922	117435.63141310359	191881.94909492432	198407.77058859478	79293.36102592968	158251.61839173082	136584.01361264967	84273.4336644804	158744.584547072	70263.4301172174	115824.59982610261	100733.27655040204	137207.9669726784	80113.03810902107	66695.32739732659	67464.11995332983	54879.28682436439	80235.710723892	70342.03820332057	91038.52335928481	126222.39846891147	67751.85416122696	104994.1729743252
70735.1381789741	74881.06259368014	91893.2485316337	114597.57992847645	102000.9547002622	68864.13514274055	87902.34614950442	66899.23754665922	117435.63141310359	191881.94909492432	198407.77058859478	79293.36102592968	158251.61839173082	136584.01361264967	84273.4336644804	158744.584547072	70263.4301172174	115824.59982610261	99789.35066778687	137207.9669726784	80113.03810902107	66695.32739732659	67464.11995332983	54879.28682436439	80235.710723892	70342.03820332057	91038.52335928481	88373.84045870016	67751.85416122696	104994.1729743252
70735.1381789741	74881.06259368014	91893.2485316337	114597.57992847645	102000.9547002622	68864.13514274055	87902.34614950442	66899.23754665922	117435.63141310359	191881.94909492432	198407.77058859478	79293.36102592968	151710.50590330563	136584.01361264967	84273.4336644804	158744.584547072	70263.4301172174	115824.59982610261	99789.35066778687	137207.9669726784	80113.03810902107	66695.32739732659	67464.11995332983	54879.28682436439	80235.710723892	70342.03820332057	91038.52335928481	88373.84045870016	67751.85416122696	104994.1729743252
70735.1381789741	74881.06259368014	91893.2485316337	114597.57992847645	102000.9547002622	68228.21394214907	87902.34614950442	66899.23754665922	117435.63141310359	185851.20503108477	198407.77058859478	63466.27628241174	151710.50590330563	136584.01361264967	84273.4336644804	158744.584547072	70263.4301172174	115824.59982610261	99789.35066778687	137207.9669726784	80113.03810902107	66695.32739732659	67464.11995332983	54879.28682436439	80235.710723892	70342.03820332057	91038.52335928481	88373.84045870016	67751.85416122696	104994.1729743252
70735.1381789741	74881.06259368014	91893.2485316337	114597.57992847645	102000.9547002622	68228.21394214907	87902.34614950442	66899.23754665922	117435.63141310359	185851.20503108477	198407.77058859478	63466.27628241174	147845.51332354578	136584.01361264967	84273.4336644804	158744.584547072	70263.4301172174	115824.59982610261	99789.35066778687	137207.9669726784	80113.03810902107	66695.32739732659	67464.11995332983	54879.28682436439	80235.710723892	63241.45469463141	91038.52335928481	88373.84045870016	67751.85416122696	104994.1729743252
70735.1381789741	74881.06259368014	91893.2485316337	114597.57992847645	102000.9547002622	68228.21394214907	87902.34614950442	66899.23754665922	94402.09803045953	185851.20503108477	198407.77058859478	63466.27628241174	147845.51332354578	136584.01361264967	84273.4336644804	158744.584547072	70263.4301172174	115824.59982610261	99789.35066778687	137207.9669726784	80113.03810902107	66695.32739732659	67464.11995332983	54879.28682436439	80235.710723892	63241.45469463141	91038.52335928481	88373.84045870016	67751.85416122696	104994.1729743252
70735.1381789741	74881.06259368014	91893.2485316337	114597.57992847645	102000.9547002622	68228.21394214907	87902.34614950442	66899.23754665922	94402.09803045953	185851.20503108477	198407.77058859478	63466.27628241174	147845.51332354578	136584.01361264967	84273.4336644804	158744.584547072	70263.4301172174	115824.59982610261	99789.35066778687	137207.9669726784	80113.03810902107	66695.32739732659	67464.11995332983	54879.28682436439	80235.710723892	63241.45469463141	91038.52335928481	88373.84045870016	67751.85416122696	104994.1729743252
70735.1381789741	74881.06259368014	91893.2485316337	114597.57992847645	102000.9547002622	68228.21394214907	87902.34614950442	66899.23754665922	94402.09803045953	185851.20503108477	198407.77058859478	63466.27628241174	147845.51332354578	136584.01361264967	84273.4336644804	129138.31276776867	70263.4301172174	115824.59982610261	99789.35066778687	137207.9669726784	80113.03810902107	66695.32739732659	67464.11995332983	54879.28682436439	80235.710723892	63241.45469463141	91038.52335928481	88373.84045870016	67751.85416122696	104994.1729743252
70735.1381789741	74881.06259368014	91893.2485316337	114597.57992847645	102000.9547002622	68228.21394214907	79740.3822189661	66899.23754665922	94402.09803045953	185851.20503108477	198407.77058859478	63466.27628241174	147845.51332354578	136584.01361264967	84273.4336644804	129138.31276776867	70263.4301172174	115824.59982610261	99789.35066778687	115595.76438288893	80113.03810902107	66695.32739732659	67464.11995332983	54879.28682436439	80235.710723892	63241.45469463141	91038.52335928481	88373.84045870016	67751.85416122696	104994.1729743252
70735.1381789741	71385.11444705215	91893.2485316337	114597.57992847645	102000.9547002622	68228.21394214907	79740.3822189661	66899.23754665922	94402.09803045953	185851.20503108477	198407.77058859478	63466.27628241174	147845.51332354578	136584.01361264967	84273.4336644804	129138.31276776867	70263.4301172174	115824.59982610261	99789.35066778687	115595.76438288893	80113.03810902107	66695.32739732659	67464.11995332983	54879.28682436439	80235.710723892	63241.45469463141	91038.52335928481	88373.84045870016	67751.85416122696	100978.1488524523
70735.1381789741	71385.11444705215	91893.2485316337	114597.57992847645	102000.9547002622	68228.21394214907	79740.3822189661	66899.23754665922	94402.09803045953	185851.20503108477	198407.77058859478	63466.27628241174	147845.51332354578	136584.01361264967	84273.4336644804	129138.31276776867	70263.4301172174	115824.59982610261	99789.35066778687	115595.76438288893	80113.03810902107	66695.32739732659	67464.11995332983	54879.28682436439	80235.710723892	63241.45469463141	91038.52335928481	88373.84045870016	67751.85416122696	100978.1488524523
70735.1381789741	71385.11444705215	91893.2485316337	114597.57992847645	102000.9547002622	68228.21394214907	79740.3822189661	66899.23754665922	94402.09803045953	185851.20503108477	198407.77058859478	63466.27628241174	147845.51332354578	136584.01361264967	84273.4336644804	129138.31276776867	70263.4301172174	115824.59982610261	99789.35066778687	115595.76438288893	80113.03810902107	66695.32739732659	67464.11995332983	54879.28682436439	80235.710723892	63241.45469463141	91038.52335928481	88373.84045870016	67751.85416122696	100978.1488524523
70735.1381789741	71385.11444705215	91893.2485316337	114597.57992847645	102000.9547002622	68228.21394214907	79740.3822189661	66899.23754665922	94402.09803045953	185851.20503108477	198407.77058859478	63466.27628241174	147845.51332354578	136584.01361264967	84273.4336644804	129138.31276776867	70263.4301172174	115824.59982610261	99789.35066778687	115595.76438288893	80113.03810902107	66695.32739732659	67464.11995332983	54879.28682436439	80235.710723892	63241.45469463141	91038.52335928481	88373.84045870016	67751.85416122696	100978.1488524523
70735.1381789741	71385.11444705215	91893.2485316337	114597.57992847645	102000.9547002622	68228.21394214907	79740.3822189661	66899.23754665922	94402.09803045953	185851.20503108477	198407.77058859478	63466.27628241174	147845.51332354578	136584.01361264967	84273.4336644804	129138.31276776867	70263.4301172174	115824.59982610261	99789.35066778687	115595.76438288893	80113.03810902107	66695.32739732659	67464.11995332983	54879.28682436439	80235.710723892	63241.45469463141	91038.52335928481	88373.84045870016	64705.11769781448	100978.1488524523
70735.1381789741	71385.11444705215	91893.2485316337	114597.57992847645	102000.9547002622	68228.21394214907	79740.3822189661	66899.23754665922	73914.27174995939	185851.20503108477	198407.77058859478	63466.27628241174	147845.51332354578	136584.01361264967	84273.4336644804	129138.31276776867	70263.4301172174	115824.59982610261	72058.418106157	115595.76438288893	80113.03810902107	66695.32739732659	67464.11995332983	54879.28682436439	61076.53104983446	63241.45469463141	91038.52335928481	88373.84045870016	49952.97379439282	100978.1488524523
70735.1381789741	71385.11444705215	90978.68611108031	114597.57992847645	102000.9547002622	68228.21394214907	79740.3822189661	66899.23754665922	73914.27174995939	185851.20503108477	198407.77058859478	63466.27628241174	147845.51332354578	136584.01361264967	84273.4336644804	129138.31276776867	70263.4301172174	115824.59982610261	72058.418106157	115595.76438288893	80113.03810902107	66695.32739732659	67464.11995332983	54879.28682436439	61076.53104983446	63241.45469463141	79715.6289490322	88373.84045870016	41506.60257771957	100978.1488524523
70735.1381789741	71385.11444705215	90978.68611108031	114597.57992847645	102000.9547002622	52529.935004934785	79740.3822189661	66899.23754665922	73914.27174995939	185851.20503108477	198407.77058859478	61185.7230736261	147845.51332354578	136584.01361264967	84273.4336644804	129138.31276776867	70263.4301172174	112932.48494707908	72058.418106157	115595.76438288893	80113.03810902107	66695.32739732659	67464.11995332983	54879.28682436439	61076.53104983446	63241.45469463141	79715.6289490322	88373.84045870016	41506.60257771957	100978.1488524523
70735.1381789741	71385.11444705215	90978.68611108031	114597.57992847645	102000.9547002622	52529.935004934785	79740.3822189661	66899.23754665922	73914.27174995939	185851.20503108477	198407.77058859478	61185.7230736261	147845.51332354578	136584.01361264967	84273.4336644804	129138.31276776867	70263.4301172174	112932.48494707908	72058.418106157	115595.76438288893	80113.03810902107	66695.32739732659	67464.11995332983	54879.28682436439	61076.53104983446	63241.45469463141	79715.6289490322	88373.84045870016	41506.60257771957	100978.1488524523
70735.1381789741	71385.11444705215	90978.68611108031	114597.57992847645	101743.75215121484	52529.935004934785	79740.3822189661	66899.23754665922	73914.27174995939	185851.20503108477	198407.77058859478	61185.7230736261	147845.51332354578	136584.01361264967	84273.4336644804	129138.31276776867	70263.4301172174	112932.48494707908	72058.418106157	115595.76438288893	80113.03810902107	66695.32739732659	67464.11995332983	54879.28682436439	61076.53104983446	63241.45469463141	79715.6289490322	88373.84045870016	41506.60257771957	100978.1488524523
70735.1381789741	71385.11444705215	90978.68611108031	114597.57992847645	101743.75215121484	52529.935004934785	79740.3822189661	66899.23754665922	73914.27174995939	185851.20503108477	198407.77058859478	61185.7230736261	147845.51332354578	130867.7249785698	84273.4336644804	129138.31276776867	70263.4301172174	112932.48494707908	72058.418106157	115595.76438288893	80113.03810902107	66695.32739732659	67464.11995332983	54879.28682436439	61076.53104983446	63241.45469463141	79715.6289490322	88373.84045870016	41506.60257771957	100978.1488524523
70735.1381789741	71385.11444705215	90978.68611108031	114597.57992847645	101743.75215121484	52529.935004934785	79740.3822189661	66899.23754665922	73914.27174995939	185851.20503108477	198407.77058859478	61185.7230736261	147845.51332354578	130867.7249785698	84273.4336644804	129138.31276776867	70263.4301172174	112932.48494707908	72058.418106157	115595.76438288893	80113.03810902107	66695.32739732659	67464.11995332983	54879.28682436439	61076.53104983446	63241.45469463141	79715.6289490322	88373.84045870016	41506.60257771957	100978.1488524523
70735.1381789741	71385.11444705215	90978.68611108031	114597.57992847645	101743.75215121484	51648.206063558595	79740.3822189661	66899.23754665922	73914.27174995939	185851.20503108477	198407.77058859478	61185.7230736261	147845.51332354578	130867.7249785698	84273.4336644804	129138.31276776867	70263.4301172174	112932.48494707908	72058.418106157	115595.76438288893	80113.03810902107	66695.32739732659	67464.11995332983	54879.28682436439	61076.53104983446	63241.45469463141	79715.6289490322	88373.84045870016	41506.60257771957	100978.1488524523
70735.1381789741	71385.11444705215	90978.68611108031	114597.57992847645	101743.75215121484	51648.206063558595	79740.3822189661	66899.23754665922	73914.27174995939	185851.20503108477	198407.77058859478	61185.7230736261	147845.51332354578	130867.7249785698	84273.4336644804	129138.31276776867	70263.4301172174	112932.48494707908	72058.418106157	115595.76438288893	80113.03810902107	66695.32739732659	67464.11995332983	54879.28682436439	59637.265736440124	63241.45469463141	79715.6289490322	88373.84045870016	41506.60257771957	100978.1488524523
70735.1381789741	71385.11444705215	90978.68611108031	114597.57992847645	101743.75215121484	51648.206063558595	79740.3822189661	66899.23754665922	73914.27174995939	185851.20503108477	198407.77058859478	61185.7230736261	147845.51332354578	130867.7249785698	84273.4336644804	129138.31276776867	70263.4301172174	112932.48494707908	72058.418106157	115595.76438288893	80113.03810902107	66695.32739732659	67464.11995332983	54879.28682436439	59637.265736440124	63241.45469463141	79715.6289490322	88373.84045870016	41506.60257771957	100978.1488524523
70735.1381789741	71385.11444705215	90978.68611108031	114597.57992847645	101743.75215121484	51648.206063558595	79740.3822189661	66899.23754665922	73914.27174995939	185851.20503108477	198407.77058859478	61185.7230736261	147845.51332354578	126885.49282358255	84273.4336644804	129138.31276776867	70263.4301172174	112932.48494707908	72058.418106157	115595.76438288893	80113.03810902107	66695.32739732659	67464.11995332983	54879.28682436439	59637.265736440124	63241.45469463141	79715.6289490322	88373.84045870016	41506.60257771957	100978.1488524523
70735.1381789741	71385.11444705215	90978.68611108031	114597.57992847645	101743.75215121484	51648.206063558595	70623.88759483544	66899.23754665922	73914.27174995939	185851.20503108477	198407.77058859478	61185.7230736261	147845.51332354578	126885.49282358255	84273.4336644804	129138.31276776867	70263.4301172174	112932.48494707908	72058.418106157	115595.76438288893	80113.03810902107	66695.32739732659	67464.11995332983	54879.28682436439	59637.265736440124	63241.45469463141	79715.6289490322	88373.84045870016	41506.60257771957	100978.1488524523
70735.1381789741	71385.11444705215	90978.68611108031	114597.57992847645	101743.75215121484	51648.206063558595	70623.88759483544	66899.23754665922	73914.27174995939	122139.17892294124	198407.77058859478	61185.7230736261	147845.51332354578	126885.49282358255	84273.4336644804	90430.76169213155	70263.4301172174	112932.48494707908	72058.418106157	115595.76438288893	80113.03810902107	66695.32739732659	67464.11995332983	54879.28682436439	59637.265736440124	63241.45469463141	79715.6289490322	88373.84045870016	41506.60257771957	100978.1488524523
70735.1381789741	71385.11444705215	90978.68611108031	114597.57992847645	101743.75215121484	51648.206063558595	70623.88759483544	66899.23754665922	73914.27174995939	122139.17892294124	198407.77058859478	61185.7230736261	147845.51332354578	126885.49282358255	84273.4336644804	90430.76169213155	70263.4301172174	112932.48494707908	72058.418106157	115595.76438288893	80113.03810902107	66695.32739732659	67464.11995332983	54879.28682436439	59637.265736440124	63241.45469463141	79715.6289490322	88373.84045870016	41506.60257771957	100978.1488524523
70479.14768367549	71385.11444705215	90978.68611108031	114597.57992847645	101743.75215121484	51648.206063558595	70623.88759483544	62281.61772193384	73914.27174995939	122139.17892294124	198407.77058859478	61185.7230736261	147845.51332354578	126885.49282358255	84273.4336644804	90430.76169213155	70263.4301172174	103873.75626140664	72058.418106157	115595.76438288893	80113.03810902107	66695.32739732659	67464.11995332983	54879.28682436439	59637.265736440124	63241.45469463141	79715.6289490322	88373.84045870016	41506.60257771957	100978.1488524523
70479.14768367549	71385.11444705215	90978.68611108031	114597.57992847645	101743.75215121484	51648.206063558595	70623.88759483544	62281.61772193384	73914.27174995939	122139.17892294124	198407.77058859478	61185.7230736261	147845.51332354578	111089.60109564257	84273.4336644804	90430.76169213155	70263.4301172174	103873.75626140664	72058.418106157	115595.76438288893	80113.03810902107	66695.32739732659	67464.11995332983	54879.28682436439	59637.265736440124	63241.45469463141	79715.6289490322	88373.84045870016	41506.60257771957	100978.1488524523
70479.14768367549	71385.11444705215	90978.68611108031	114597.57992847645	101743.75215121484	51648.206063558595	70623.88759483544	62281.61772193384	73914.27174995939	122139.17892294124	198407.77058859478	61185.7230736261	147845.51332354578	111089.60109564257	84273.4336644804	90430.76169213155	70263.4301172174	94317.74971151035	72058.418106157	115595.76438288893	80113.03810902107	66695.32739732659	67464.11995332983	52112.54606418295	59637.265736440124	63241.45469463141	79715.6289490322	88373.84045870016	41506.60257771957	100978.1488524523
70479.14768367549	71385.11444705215	90978.68611108031	114597.57992847645	101743.75215121484	51648.206063558595	67668.3663713303	62281.61772193384	73914.27174995939	122139.17892294124	198407.77058859478	61185.7230736261	147845.51332354578	75038.21926438718	84273.4336644804	90430.76169213155	70263.4301172174	94317.74971151035	72058.418106157	115595.76438288893	80113.03810902107	66208.13508725869	67464.11995332983	52112.54606418295	59637.265736440124	63241.45469463141	79715.6289490322	88373.84045870016	41506.60257771957	100978.1488524523
70479.14768367549	71385.11444705215	90978.68611108031	114597.57992847645	101743.75215121484	51648.206063558595	67668.3663713303	62281.61772193384	73914.27174995939	122139.17892294124	198407.77058859478	61185.7230736261	147845.51332354578	75038.21926438718	84273.4336644804	90430.76169213155	70263.4301172174	94317.74971151035	72058.418106157	115595.76438288893	80113.03810902107	66208.13508725869	67464.11995332983	52112.54606418295	59637.265736440124	63241.45469463141	79715.6289490322	88373.84045870016	41506.60257771957	100978.1488524523
70479.14768367549	71385.11444705215	88165.91377174763	114597.57992847645	101743.75215121484	51648.206063558595	67668.3663713303	62281.61772193384	73914.27174995939	122139.17892294124	198407.77058859478	61185.7230736261	147845.51332354578	75038.21926438718	84273.4336644804	90430.76169213155	70263.4301172174	94317.74971151035	72058.418106157	115595.76438288893	80113.03810902107	66208.13508725869	67464.11995332983	52112.54606418295	59637.265736440124	63241.45469463141	79715.6289490322	88373.84045870016	41506.60257771957	100978.1488524523
70479.14768367549	71385.11444705215	88165.91377174763	114597.57992847645	101743.75215121484	51648.206063558595	67668.3663713303	57190.99384706527	73914.27174995939	122139.17892294124	198407.77058859478	61185.7230736261	147845.51332354578	57727.37264190757	84273.4336644804	90430.76169213155	70263.4301172174	94317.74971151035	72058.418106157	115595.76438288893	80113.03810902107	66208.13508725869	67464.11995332983	52112.54606418295	59637.265736440124	63241.45469463141	79715.6289490322	88373.84045870016	41506.60257771957	100978.1488524523
70479.14768367549	71385.11444705215	88165.91377174763	114597.57992847645	101743.75215121484	51648.206063558595	67668.3663713303	57190.99384706527	73914.27174995939	122139.17892294124	198407.77058859478	61185.7230736261	147845.51332354578	57727.37264190757	84273.4336644804	90430.76169213155	70263.4301172174	94317.74971151035	72058.418106157	115595.76438288893	80113.03810902107	66208.13508725869	67464.11995332983	52112.54606418295	59637.265736440124	63241.45469463141	79715.6289490322	88373.84045870016	41506.60257771957	100978.1488524523
70479.14768367549	71385.11444705215	88165.91377174763	114597.57992847645	101743.75215121484	51648.206063558595	67668.3663713303	57190.99384706527	73914.27174995939	112822.50270712301	198407.77058859478	61185.7230736261	147845.51332354578	57727.37264190757	84273.4336644804	90430.76169213155	70263.4301172174	94317.74971151035	72058.418106157	115595.76438288893	80113.03810902107	61244.40376119096	67464.11995332983	52112.54606418295	59637.265736440124	63241.45469463141	79715.6289490322	88373.84045870016	41506.60257771957	100978.1488524523
70479.14768367549	71385.11444705215	88165.91377174763	114597.57992847645	101743.75215121484	51648.206063558595	65203.245303039235	57190.99384706527	73914.27174995939	112822.50270712301	198407.77058859478	61185.7230736261	147845.51332354578	57727.37264190757	84273.4336644804	90430.76169213155	70263.4301172174	94317.74971151035	72058.418106157	115595.76438288893	80113.03810902107	61244.40376119096	67464.11995332983	52112.54606418295	58567.593012079524	63241.45469463141	79715.6289490322	88373.84045870016	41506.60257771957	100978.1488524523
70479.14768367549	71385.11444705215	88165.91377174763	114597.57992847645	101743.75215121484	51648.206063558595	65203.245303039235	57190.99384706527	73914.27174995939	112822.50270712301	198407.77058859478	61185.7230736261	147845.51332354578	57727.37264190757	84273.4336644804	90430.76169213155	70263.4301172174	94317.74971151035	72058.418106157	115595.76438288893	80113.03810902107	61244.40376119096	67464.11995332983	52112.54606418295	58567.593012079524	63241.45469463141	79715.6289490322	88373.84045870016	41506.60257771957	100978.1488524523
70479.14768367549	60654.17637894829	88165.91377174763	114597.57992847645	101743.75215121484	51648.206063558595	65203.245303039235	57190.99384706527	73914.27174995939	112822.50270712301	198407.77058859478	61185.7230736261	147845.51332354578	57727.37264190757	84273.4336644804	90430.76169213155	70263.4301172174	94317.74971151035	72058.418106157	115595.76438288893	80113.03810902107	61244.40376119096	67464.11995332983	52112.54606418295	58567.593012079524	63241.45469463141	79715.6289490322	88373.84045870016	41506.60257771957	100978.1488524523
70479.14768367549	60654.17637894829	88165.91377174763	114597.57992847645	101743.75215121484	51648.206063558595	53617.281882202085	57190.99384706527	73914.27174995939	112822.50270712301	198407.77058859478	61185.7230736261	147845.51332354578	57727.37264190757	84273.4336644804	90430.76169213155	70263.4301172174	94317.74971151035	72058.418106157	115595.76438288893	80113.03810902107	61244.40376119096	67464.11995332983	52112.54606418295	58567.593012079524	63241.45469463141	79715.6289490322	88373.84045870016	41506.60257771957	100978.1488524523
70479.14768367549	60654.17637894829	88165.91377174763	114597.57992847645	101743.75215121484	51648.206063558595	53617.281882202085	57190.99384706527	73914.27174995939	112822.50270712301	198407.77058859478	61185.7230736261	147845.51332354578	57727.37264190757	84273.4336644804	90430.76169213155	70263.4301172174	81169.2190846236	72058.418106157	115595.76438288893	80113.03810902107	61244.40376119096	67464.11995332983	52112.54606418295	58567.593012079524	63241.45469463141	79715.6289490322	88373.84045870016	41506.60257771957	100978.1488524523
70479.14768367549	60654.17637894829	88165.91377174763	114597.57992847645	101743.75215121484	51648.206063558595	53617.281882202085	57190.99384706527	73914.27174995939	112822.50270712301	146483.91004979706	61185.7230736261	134324.33200060713	57727.37264190757	84273.4336644804	90430.76169213155	70263.4301172174	81169.2190846236	72058.418106157	115595.76438288893	80113.03810902107	61244.40376119096	67464.11995332983	52112.54606418295	58567.593012079524	63241.45469463141	79715.6289490322	88373.84045870016	41506.60257771957	100978.1488524523
70479.14768367549	60654.17637894829	88165.91377174763	114597.57992847645	101743.75215121484	51648.206063558595	53617.281882202085	57190.99384706527	73914.27174995939	107019.6959891346	146483.91004979706	61185.7230736261	134324.33200060713	57727.37264190757	84273.4336644804	90430.76169213155	70263.4301172174	81169.2190846236	72058.418106157	115595.76438288893	80113.03810902107	61244.40376119096	67464.11995332983	52112.54606418295	58567.593012079524	63241.45469463141	79715.6289490322	88373.84045870016	41506.60257771957	100978.1488524523
70479.14768367549	60654.17637894829	88165.91377174763	114597.57992847645	101743.75215121484	51648.206063558595	53617.281882202085	57190.99384706527	73914.27174995939	107019.6959891346	146483.91004979706	61185.7230736261	134324.33200060713	57727.37264190757	84273.4336644804	90430.76169213155	70263.4301172174	81169.2190846236	72058.418106157	115595.76438288893	80113.03810902107	61244.40376119096	67464.11995332983	52112.54606418295	58567.593012079524	63241.45469463141	79715.6289490322	88373.84045870016	41506.60257771957	100978.1488524523
70479.14768367549	60654.17637894829	88165.91377174763	114597.57992847645	101743.75215121484	51648.206063558595	53617.281882202085	57190.99384706527	73914.27174995939	107019.6959891346	146483.91004979706	61185.7230736261	134324.33200060713	57727.37264190757	84273.4336644804	90430.76169213155	70263.4301172174	81169.2190846236	72058.418106157	115595.76438288893	80113.03810902107	61244.40376119096	67464.11995332983	52112.54606418295	58567.593012079524	63241.45469463141	79715.6289490322	88373.84045870016	41506.60257771957	100978.1488524523
70479.14768367549	60654.17637894829	88165.91377174763	114597.57992847645	101743.75215121484	51648.206063558595	53617.281882202085	57190.99384706527	73914.27174995939	107019.6959891346	146483.91004979706	61185.7230736261	134324.33200060713	56762.49206353261	84273.4336644804	90430.76169213155	70263.4301172174	81169.2190846236	72058.418106157	115595.76438288893	80113.03810902107	61244.40376119096	67464.11995332983	52112.54606418295	58567.593012079524	63241.45469463141	79715.6289490322	88373.84045870016	41506.60257771957	100978.1488524523
70479.14768367549	60654.17637894829	88165.91377174763	114597.57992847645	101743.75215121484	51648.206063558595	53617.281882202085	57190.99384706527	73914.27174995939	107019.6959891346	146483.91004979706	61185.7230736261	134324.33200060713	56762.49206353261	84273.4336644804	90430.76169213155	70263.4301172174	81169.2190846236	72058.418106157	115595.76438288893	80113.03810902107	61244.40376119096	67464.11995332983	52112.54606418295	58567.593012079524	63241.45469463141	79715.6289490322	88373.84045870016	41506.60257771957	100978.1488524523
70479.14768367549	60654.17637894829	88165.91377174763	114597.57992847645	101743.75215121484	51648.206063558595	53617.281882202085	57190.99384706527	73914.27174995939	107019.6959891346	146483.91004979706	61185.7230736261	134324.33200060713	56762.49206353261	84273.4336644804	90430.76169213155	70263.4301172174	81169.2190846236	72058.418106157	115595.76438288893	80113.03810902107	61244.40376119096	67464.11995332983	52112.54606418295	58567.593012079524	62183.381159181125	79715.6289490322	88373.84045870016	41506.60257771957	100978.1488524523
70479.14768367549	60654.17637894829	88165.91377174763	109720.38228067828	101743.75215121484	51648.206063558595	53617.281882202085	57190.99384706527	73914.27174995939	107019.6959891346	146483.91004979706	61185.7230736261	134324.33200060713	56762.49206353261	84273.4336644804	90430.76169213155	70263.4301172174	81169.2190846236	72058.418106157	115595.76438288893	80113.03810902107	61244.40376119096	67464.11995332983	52112.54606418295	58567.593012079524	62183.381159181125	79715.6289490322	88373.84045870016	33817.11617381843	100978.1488524523
70479.14768367549	60654.17637894829	88165.91377174763	109720.38228067828	101743.75215121484	51648.206063558595	53617.281882202085	57190.99384706527	73914.27174995939	107019.6959891346	146483.91004979706	61185.7230736261	134324.33200060713	56762.49206353261	84273.4336644804	90430.76169213155	70263.4301172174	81169.2190846236	72058.418106157	115595.76438288893	80113.03810902107	61244.40376119096	67464.11995332983	52112.54606418295	58567.593012079524	62183.381159181125	79715.6289490322	88373.84045870016	33817.11617381843	100978.1488524523
70479.14768367549	60654.17637894829	88165.91377174763	109720.38228067828	101743.75215121484	51648.206063558595	53617.281882202085	57190.99384706527	73914.27174995939	107019.6959891346	146483.91004979706	61185.7230736261	134324.33200060713	56762.49206353261	84273.4336644804	90430.76169213155	70263.4301172174	81169.2190846236	72058.418106157	115595.76438288893	75192.95193727576	61244.40376119096	67464.11995332983	52112.54606418295	58567.593012079524	62183.381159181125	72856.93542340974	88373.84045870016	33817.11617381843	100978.1488524523
70479.14768367549	60654.17637894829	88165.91377174763	109720.38228067828	101743.75215121484	51648.206063558595	53617.281882202085	57190.99384706527	73914.27174995939	107019.6959891346	146483.91004979706	61185.7230736261	134324.33200060713	56762.49206353261	84273.4336644804	90430.76169213155	70263.4301172174	81169.2190846236	71151.48577743594	115595.76438288893	75192.95193727576	61244.40376119096	67464.11995332983	52112.54606418295	58567.593012079524	62183.381159181125	72856.93542340974	88373.84045870016	33817.11617381843	100978.1488524523
70479.14768367549	60654.17637894829	88165.91377174763	109720.38228067828	101743.75215121484	51648.206063558595	53617.281882202085	57190.99384706527	73914.27174995939	107019.6959891346	146483.91004979706	61185.7230736261	114395.08776140759	56762.49206353261	84273.4336644804	90430.76169213155	70263.4301172174	81169.2190846236	71151.48577743594	115595.76438288893	75192.95193727576	60189.113568994355	67464.11995332983	52112.54606418295	58567.593012079524	62183.381159181125	72856.93542340974	88373.84045870016	33817.11617381843	80470.89952637866
70479.14768367549	60654.17637894829	88165.91377174763	97362.45973134931	101743.75215121484	51648.206063558595	53617.281882202085	57190.99384706527	73914.27174995939	107019.6959891346	146483.91004979706	61185.7230736261	114395.08776140759	56762.49206353261	84273.4336644804	90430.76169213155	70263.4301172174	81169.2190846236	71151.48577743594	101557.88783109763	75192.95193727576	60189.113568994355	67464.11995332983	52112.54606418295	58567.593012079524	62183.381159181125	72856.93542340974	88373.84045870016	33817.11617381843	80470.89952637866
70479.14768367549	60654.17637894829	88165.91377174763	97362.45973134931	101743.75215121484	51648.206063558595	53617.281882202085	57190.99384706527	73914.27174995939	107019.6959891346	146483.91004979706	55748.48095388263	114395.08776140759	56762.49206353261	84273.4336644804	90430.76169213155	70263.4301172174	81169.2190846236	71151.48577743594	101557.88783109763	72864.71324217648	60189.113568994355	67464.11995332983	48710.89300212178	58567.593012079524	62183.381159181125	72856.93542340974	88373.84045870016	33817.11617381843	80470.89952637866
70479.14768367549	60654.17637894829	88165.91377174763	97362.45973134931	101743.75215121484	51648.206063558595	53617.281882202085	57190.99384706527	73914.27174995939	107019.6959891346	146483.91004979706	51077.49028150761	105901.76136148647	56762.49206353261	84273.4336644804	90430.76169213155	70263.4301172174	81169.2190846236	71151.48577743594	101557.88783109763	72864.71324217648	60189.113568994355	67464.11995332983	48710.89300212178	58567.593012079524	55615.26431290532	72649.348586512	88373.84045870016	33817.11617381843	80470.89952637866
70479.14768367549	60654.17637894829	88165.91377174763	97362.45973134931	101743.75215121484	51648.206063558595	53617.281882202085	57190.99384706527	73914.27174995939	107019.6959891346	146483.91004979706	51077.49028150761	105901.76136148647	56762.49206353261	84273.4336644804	90430.76169213155	70263.4301172174	81169.2190846236	71151.48577743594	101557.88783109763	72864.71324217648	60189.113568994355	67464.11995332983	48710.89300212178	58567.593012079524	55607.72128614502	72649.348586512	88373.84045870016	33817.11617381843	80470.89952637866
70479.14768367549	60654.17637894829	77108.39537730863	97362.45973134931	91687.2355712603	51648.206063558595	53617.281882202085	57190.99384706527	73914.27174995939	107019.6959891346	146483.91004979706	51077.49028150761	105901.76136148647	56762.49206353261	84273.4336644804	90430.76169213155	70263.4301172174	81169.2190846236	71151.48577743594	101557.88783109763	72864.71324217648	60189.113568994355	67464.11995332983	48710.89300212178	58567.593012079524	55607.72128614502	72649.348586512	88373.84045870016	33817.11617381843	80470.89952637866
70479.14768367549	56483.61362374874	77108.39537730863	97362.45973134931	91687.2355712603	51648.206063558595	53617.281882202085	57190.99384706527	73914.27174995939	107019.6959891346	146483.91004979706	51077.49028150761	105901.76136148647	56762.49206353261	84273.4336644804	90430.76169213155	70263.4301172174	81169.2190846236	71151.48577743594	101557.88783109763	72864.71324217648	60189.113568994355	67464.11995332983	48710.89300212178	58567.593012079524	55607.72128614502	72649.348586512	88373.84045870016	33817.11617381843	80470.89952637866
70479.14768367549	56483.61362374874	77108.39537730863	97362.45973134931	91687.2355712603	51648.206063558595	53617.281882202085	57190.99384706527	73914.27174995939	107019.6959891346	146483.91004979706	51077.49028150761	105901.76136148647	56762.49206353261	84273.4336644804	90430.76169213155	70263.4301172174	73295.37818794596	71151.48577743594	101557.88783109763	72864.71324217648	60189.113568994355	67464.11995332983	48710.89300212178	58567.593012079524	55607.72128614502	72649.348586512	88373.84045870016	33817.11617381843	80470.89952637866
70479.14768367549	56483.61362374874	77108.39537730863	97362.45973134931	91687.2355712603	51648.206063558595	53617.281882202085	57190.99384706527	73914.27174995939	107019.6959891346	146483.91004979706	51077.49028150761	105901.76136148647	56762.49206353261	84273.4336644804	90430.76169213155	70263.4301172174	73295.37818794596	71151.48577743594	101557.88783109763	72864.71324217648	60189.113568994355	67464.11995332983	48710.89300212178	58567.593012079524	55607.72128614502	68785.53682087125	88373.84045870016	31944.519173666726	80470.89952637866
70479.14768367549	56483.61362374874	77108.39537730863	96144.7858305655	91687.2355712603	51648.206063558595	53617.281882202085	57190.99384706527	73914.27174995939	107019.6959891346	146483.91004979706	51077.49028150761	105901.76136148647	56762.49206353261	84273.4336644804	90430.76169213155	70263.4301172174	73295.37818794596	65042.331035690564	101557.88783109763	72864.71324217648	60189.113568994355	67464.11995332983	48710.89300212178	58567.593012079524	55607.72128614502	68785.53682087125	88373.84045870016	31944.519173666726	80470.89952637866
70479.14768367549	56483.61362374874	77108.39537730863	96144.7858305655	91687.2355712603	51648.206063558595	53617.281882202085	57190.99384706527	72662.87493489166	107019.6959891346	103788.78866745166	51077.49028150761	105901.76136148647	56762.49206353261	84273.4336644804	90430.76169213155	70263.4301172174	73295.37818794596	65042.331035690564	101557.88783109763	72864.71324217648	60189.113568994355	67464.11995332983	48710.89300212178	58567.593012079524	55607.72128614502	68785.53682087125	88373.84045870016	31944.519173666726	80470.89952637866
70479.14768367549	56483.61362374874	77108.39537730863	96144.7858305655	91687.2355712603	51648.206063558595	53617.281882202085	57190.99384706527	72662.87493489166	107019.6959891346	103788.78866745166	51077.49028150761	105901.76136148647	56762.49206353261	84273.4336644804	90430.76169213155	70263.4301172174	73295.37818794596	65042.331035690564	101557.88783109763	64777.591554656	60189.113568994355	67464.11995332983	48710.89300212178	58567.593012079524	55607.72128614502	68785.53682087125	88373.84045870016	31944.519173666726	80470.89952637866
68935.9421167232	56483.61362374874	77108.39537730863	96144.7858305655	91687.2355712603	51648.206063558595	53617.281882202085	57190.99384706527	72662.87493489166	107019.6959891346	103788.78866745166	51077.49028150761	105901.76136148647	56762.49206353261	84273.4336644804	90430.76169213155	70263.4301172174	73295.37818794596	65042.331035690564	101557.88783109763	64777.591554656	60189.113568994355	67464.11995332983	48710.89300212178	58567.593012079524	55607.72128614502	68785.53682087125	88373.84045870016	31944.519173666726	80470.89952637866
68935.9421167232	56483.61362374874	77108.39537730863	96144.7858305655	91687.2355712603	51648.206063558595	53617.281882202085	57190.99384706527	72662.87493489166	107019.6959891346	103788.78866745166	51077.49028150761	105901.76136148647	56762.49206353261	84273.4336644804	90430.76169213155	70263.4301172174	73295.37818794596	65042.331035690564	101557.88783109763	64777.591554656	60189.113568994355	67464.11995332983	48710.89300212178	58567.593012079524	55607.72128614502	68785.53682087125	88373.84045870016	31944.519173666726	80470.89952637866
68935.9421167232	56483.61362374874	77108.39537730863	96144.7858305655	91687.2355712603	51648.206063558595	53617.281882202085	57190.99384706527	72662.87493489166	107019.6959891346	103788.78866745166	48514.870706650676	105901.76136148647	56762.49206353261	84273.4336644804	90430.76169213155	70263.4301172174	73295.37818794596	65042.331035690564	101557.88783109763	64777.591554656	60189.113568994355	67464.11995332983	48710.89300212178	58567.593012079524	55607.72128614502	68785.53682087125	88373.84045870016	31944.519173666726	80470.89952637866
68935.9421167232	56483.61362374874	77108.39537730863	96144.7858305655	91687.2355712603	49718.01620115756	53617.281882202085	57190.99384706527	72662.87493489166	107019.6959891346	103788.78866745166	48514.870706650676	105901.76136148647	56762.49206353261	84273.4336644804	90430.76169213155	70263.4301172174	73295.37818794596	65042.331035690564	101557.88783109763	64777.591554656	60189.113568994355	67464.11995332983	48710.89300212178	58567.593012079524	55607.72128614502	68785.53682087125	88373.84045870016	31944.519173666726	80470.89952637866
68935.9421167232	56483.61362374874	77108.39537730863	96144.7858305655	91687.2355712603	49718.01620115756	53617.281882202085	57190.99384706527	72662.87493489166	107019.6959891346	103788.78866745166	48514.870706650676	105901.76136148647	56762.49206353261	84273.4336644804	83809.0849195615	70263.4301172174	73295.37818794596	62297.76481624029	101557.88783109763	64777.591554656	60189.113568994355	67464.11995332983	48710.89300212178	58567.593012079524	55607.72128614502	68785.53682087125	88373.84045870016	31944.519173666726	80470.89952637866
68935.9421167232	56483.61362374874	74448.96681091079	90285.53236891064	91687.2355712603	49718.01620115756	53617.281882202085	57190.99384706527	72662.87493489166	107019.6959891346	103788.78866745166	48514.870706650676	105901.76136148647	56762.49206353261	84273.4336644804	83809.0849195615	70263.4301172174	73295.37818794596	62297.76481624029	101557.88783109763	64777.591554656	60189.113568994355	67464.11995332983	48710.89300212178	58567.593012079524	55607.72128614502	68785.53682087125	88373.84045870016	31944.519173666726	80470.89952637866
68935.9421167232	56483.61362374874	74448.96681091079	90285.53236891064	91687.2355712603	45477.74589474033	53617.281882202085	57190.99384706527	72662.87493489166	107019.6959891346	103788.78866745166	48514.870706650676	105901.76136148647	56762.49206353261	84273.4336644804	83809.0849195615	70263.4301172174	73295.37818794596	62297.76481624029	101557.88783109763	64777.591554656	60189.113568994355	63124.30855940994	48710.89300212178	58567.593012079524	55607.72128614502	68785.53682087125	88373.84045870016	31944.519173666726	80470.89952637866
68935.9421167232	56483.61362374874	74448.96681091079	90285.53236891064	91687.2355712603	45477.74589474033	53617.281882202085	57190.99384706527	72662.87493489166	107019.6959891346	103788.78866745166	48514.870706650676	105901.76136148647	56762.49206353261	84273.4336644804	83809.0849195615	70263.4301172174	73295.37818794596	62297.76481624029	101557.88783109763	64777.591554656	60079.99146087689	63124.30855940994	48710.89300212178	58567.593012079524	55607.72128614502	68785.53682087125	88373.84045870016	31944.519173666726	80470.89952637866
68935.9421167232	56483.61362374874	69863.99574040077	90285.53236891064	91687.2355712603	45477.74589474033	53617.281882202085	57190.99384706527	72662.87493489166	107019.6959891346	103788.78866745166	48514.870706650676	105901.76136148647	56762.49206353261	84273.4336644804	83809.0849195615	70263.4301172174	73295.37818794596	62297.76481624029	101557.88783109763	64777.591554656	60079.99146087689	63124.30855940994	48710.89300212178	58567.593012079524	55607.72128614502	68785.53682087125	88373.84045870016	31944.519173666726	80470.89952637866
68935.9421167232	56483.61362374874	69863.99574040077	90285.53236891064	91687.2355712603	45477.74589474033	53617.281882202085	57190.99384706527	72662.87493489166	107019.6959891346	103788.78866745166	48514.870706650676	94812.692406606	56762.49206353261	84273.4336644804	83809.0849195615	70263.4301172174	73295.37818794596	62297.76481624029	101557.88783109763	64777.591554656	60079.99146087689	63124.30855940994	48710.89300212178	58567.593012079524	55607.72128614502	68785.53682087125	88373.84045870016	31944.519173666726	80470.89952637866
68935.9421167232	56483.61362374874	69863.99574040077	90285.53236891064	91687.2355712603	45477.74589474033	53617.281882202085	57190.99384706527	72662.87493489166	107019.6959891346	103788.78866745166	48514.870706650676	94812.692406606	56762.49206353261	84273.4336644804	83809.0849195615	70263.4301172174	73295.37818794596	62297.76481624029	101557.88783109763	64777.591554656	60079.99146087689	63124.30855940994	48710.89300212178	58567.593012079524	55607.72128614502	68785.53682087125	88373.84045870016	31944.519173666726	80470.89952637866
56486.71352070338	56483.61362374874	69863.99574040077	90285.53236891064	91687.2355712603	45477.74589474033	53617.281882202085	57190.99384706527	72662.87493489166	107019.6959891346	103788.78866745166	48514.870706650676	94812.692406606	56762.49206353261	84273.4336644804	83809.0849195615	62560.915856614345	73295.37818794596	62297.76481624029	101557.88783109763	64777.591554656	60079.99146087689	63124.30855940994	48710.89300212178	58567.593012079524	55607.72128614502	68785.53682087125	88373.84045870016	31944.519173666726	80470.89952637866
56486.71352070338	56483.61362374874	69863.99574040077	89231.82190990093	91687.2355712603	45477.74589474033	53372.05149599552	57190.99384706527	72662.87493489166	107019.6959891346	103788.78866745166	48514.870706650676	89770.22080206282	56762.49206353261	84273.4336644804	83809.0849195615	62560.915856614345	73295.37818794596	62130.28076252149	101557.88783109763	61474.453330986296	60079.99146087689	63124.30855940994	46924.39445349087	56105.82306892668	55607.72128614502	68785.53682087125	80444.57072184113	31944.519173666726	80470.89952637866
56486.71352070338	56483.61362374874	69863.99574040077	89231.82190990093	91687.2355712603	45477.74589474033	53372.05149599552	57190.99384706527	72662.87493489166	107019.6959891346	103788.78866745166	48514.870706650676	89770.22080206282	56762.49206353261	83975.27729648189	83809.0849195615	62560.915856614345	73295.37818794596	62130.28076252149	101557.88783109763	61474.453330986296	54847.64588878576	63124.30855940994	46924.39445349087	56105.82306892668	55607.72128614502	68785.53682087125	80444.57072184113	31944.519173666726	80470.89952637866
56486.71352070338	56483.61362374874	69863.99574040077	89231.82190990093	91687.2355712603	45477.74589474033	53372.05149599552	57190.99384706527	72662.87493489166	107019.6959891346	103788.78866745166	48514.870706650676	89770.22080206282	56762.49206353261	83975.27729648189	83809.0849195615	62560.915856614345	73295.37818794596	62130.28076252149	101557.88783109763	61474.453330986296	54847.64588878576	63124.30855940994	46924.39445349087	56105.82306892668	55607.72128614502	68785.53682087125	80444.57072184113	31944.519173666726	80470.89952637866
56486.71352070338	56483.61362374874	69663.93368696721	89231.82190990093	91687.2355712603	44064.26658470661	53372.05149599552	57190.99384706527	72662.87493489166	107019.6959891346	103788.78866745166	48514.870706650676	89770.22080206282	56762.49206353261	83975.27729648189	83809.0849195615	62560.915856614345	73295.37818794596	62130.28076252149	101557.88783109763	61474.453330986296	54847.64588878576	63124.30855940994	46924.39445349087	55242.05280811167	55607.72128614502	68785.53682087125	80444.57072184113	31944.519173666726	80470.89952637866
56486.71352070338	56483.61362374874	69663.93368696721	89231.82190990093	91687.2355712603	44064.26658470661	53372.05149599552	56214.07507422508	72662.87493489166	107019.6959891346	102427.16981997815	48514.870706650676	89770.22080206282	56762.49206353261	83975.27729648189	83809.0849195615	62560.915856614345	73295.37818794596	62130.28076252149	101557.88783109763	61474.453330986296	54847.64588878576	63124.30855940994	46924.39445349087	55242.05280811167	55607.72128614502	68785.53682087125	80444.57072184113	31944.519173666726	80470.89952637866
56486.71352070338	56483.61362374874	69663.93368696721	89231.82190990093	91687.2355712603	44064.26658470661	53372.05149599552	56214.07507422508	72662.87493489166	102795.78000514898	102427.16981997815	48514.870706650676	89770.22080206282	56762.49206353261	83975.27729648189	83809.0849195615	62560.915856614345	73295.37818794596	62130.28076252149	101557.88783109763	61474.453330986296	54847.64588878576	63124.30855940994	46924.39445349087	55242.05280811167	55607.72128614502	68785.53682087125	80444.57072184113	31944.519173666726	80470.89952637866
56486.71352070338	56483.61362374874	69663.93368696721	89231.82190990093	91687.2355712603	44064.26658470661	53372.05149599552	56214.07507422508	72662.87493489166	102795.78000514898	102427.16981997815	48514.870706650676	89770.22080206282	56762.49206353261	53731.05770593547	83809.0849195615	61396.521372768	73295.37818794596	51363.15209156357	101557.88783109763	61474.453330986296	54847.64588878576	63124.30855940994	46924.39445349087	55242.05280811167	55607.72128614502	68785.53682087125	80444.57072184113	31944.519173666726	80470.89952637866
56486.71352070338	56483.61362374874	69663.93368696721	89231.82190990093	91687.2355712603	44064.26658470661	53372.05149599552	56214.07507422508	72662.87493489166	102795.78000514898	102427.16981997815	48514.870706650676	89770.22080206282	56762.49206353261	53731.05770593547	83809.0849195615	61396.521372768	73295.37818794596	51363.15209156357	101557.88783109763	61474.453330986296	54847.64588878576	63124.30855940994	46924.39445349087	55242.05280811167	55607.72128614502	68785.53682087125	80444.57072184113	31944.519173666726	80470.89952637866
56486.71352070338	56483.61362374874	69663.93368696721	89231.82190990093	84756.79532404881	44064.26658470661	53372.05149599552	56214.07507422508	72662.87493489166	102795.78000514898	99256.91539229982	48514.870706650676	89770.22080206282	56762.49206353261	53731.05770593547	83809.0849195615	61396.521372768	73295.37818794596	51363.15209156357	101557.88783109763	61474.453330986296	54847.64588878576	63124.30855940994	46924.39445349087	55242.05280811167	55607.72128614502	68785.53682087125	80444.57072184113	31944.519173666726	80470.89952637866
56486.71352070338	56483.61362374874	69663.93368696721	89231.82190990093	84756.79532404881	44064.26658470661	53372.05149599552	56214.07507422508	72662.87493489166	102795.78000514898	99256.91539229982	48514.870706650676	89770.22080206282	56762.49206353261	52976.524761061366	83809.0849195615	61396.521372768	73295.37818794596	51363.15209156357	101557.88783109763	61474.453330986296	54847.64588878576	62847.095581980546	46924.39445349087	55242.05280811167	55607.72128614502	68785.53682087125	80444.57072184113	31944.519173666726	80470.89952637866
56486.71352070338	56483.61362374874	69663.93368696721	89231.82190990093	84756.79532404881	44064.26658470661	52276.75763581377	56214.07507422508	72662.87493489166	102795.78000514898	99256.91539229982	48514.870706650676	89770.22080206282	56762.49206353261	52976.524761061366	83809.0849195615	61396.521372768	73295.37818794596	51363.15209156357	101557.88783109763	61474.453330986296	54847.64588878576	62847.095581980546	46924.39445349087	55242.05280811167	55607.72128614502	68785.53682087125	80444.57072184113	31944.519173666726	80470.89952637866
56486.71352070338	56483.61362374874	69663.93368696721	89231.82190990093	84756.79532404881	44064.26658470661	52276.75763581377	56214.07507422508	72662.87493489166	102795.78000514898	99256.91539229982	48514.870706650676	89770.22080206282	56762.49206353261	52976.524761061366	83809.0849195615	61396.521372768	73295.37818794596	51363.15209156357	101557.88783109763	61474.453330986296	54847.64588878576	62847.095581980546	46924.39445349087	55242.05280811167	55607.72128614502	68785.53682087125	80444.57072184113	31944.519173666726	80470.89952637866
56486.71352070338	56483.61362374874	69663.93368696721	89231.82190990093	84756.79532404881	44064.26658470661	52276.75763581377	56214.07507422508	72662.87493489166	102795.78000514898	99256.91539229982	48514.870706650676	82137.79271792423	56762.49206353261	52976.524761061366	83809.0849195615	61396.521372768	73295.37818794596	51363.15209156357	101557.88783109763	61474.453330986296	54847.64588878576	62847.095581980546	46924.39445349087	55242.05280811167	55607.72128614502	68785.53682087125	80444.57072184113	31944.519173666726	80470.89952637866
56486.71352070338	56483.61362374874	69663.93368696721	89231.82190990093	84756.79532404881	44064.26658470661	52276.75763581377	56214.07507422508	72662.87493489166	102795.78000514898	99256.91539229982	48514.870706650676	71025.614499306	56762.49206353261	52976.524761061366	83809.0849195615	61396.521372768	73295.37818794596	51363.15209156357	101557.88783109763	61474.453330986296	54847.64588878576	62847.095581980546	44488.95647626058	44836.209063061935	55526.8798410157	68785.53682087125	80444.57072184113	31944.519173666726	80470.89952637866
56486.71352070338	56483.61362374874	69663.93368696721	89231.82190990093	84756.79532404881	44064.26658470661	52276.75763581377	56214.07507422508	72662.87493489166	102795.78000514898	99256.91539229982	48514.870706650676	71025.614499306	56762.49206353261	52976.524761061366	83809.0849195615	61396.521372768	73295.37818794596	51363.15209156357	97800.62024048716	61474.453330986296	54847.64588878576	62847.095581980546	44488.95647626058	44836.209063061935	55526.8798410157	68785.53682087125	80444.57072184113	31944.519173666726	80470.89952637866
56486.71352070338	56483.61362374874	69663.93368696721	89231.82190990093	84756.79532404881	44064.26658470661	49621.483895658486	56214.07507422508	72662.87493489166	102795.78000514898	99256.91539229982	48514.870706650676	71025.614499306	56762.49206353261	52976.524761061366	83809.0849195615	61396.521372768	73295.37818794596	51363.15209156357	97800.62024048716	61474.453330986296	54847.64588878576	62847.095581980546	44488.95647626058	44836.209063061935	55526.8798410157	68785.53682087125	80444.57072184113	31944.519173666726	80470.89952637866
56486.71352070338	56483.61362374874	69663.93368696721	89231.82190990093	84756.79532404881	44064.26658470661	49621.483895658486	56214.07507422508	72662.87493489166	102795.78000514898	99256.91539229982	48514.870706650676	71025.614499306	56762.49206353261	52976.524761061366	83809.0849195615	61396.521372768	73295.37818794596	51363.15209156357	97800.62024048716	61474.453330986296	54847.64588878576	62847.095581980546	44488.95647626058	44836.209063061935	55526.8798410157	68785.53682087125	80444.57072184113	31944.519173666726	80470.89952637866
56486.71352070338	56483.61362374874	69663.93368696721	89231.82190990093	84756.79532404881	44064.26658470661	49621.483895658486	56214.07507422508	72662.87493489166	102795.78000514898	99256.91539229982	45891.37681190213	71025.614499306	56762.49206353261	52976.524761061366	83809.0849195615	61396.521372768	73295.37818794596	51363.15209156357	97800.62024048716	61474.453330986296	54847.64588878576	57103.810833384865	44488.95647626058	44836.209063061935	55526.8798410157	68785.53682087125	80444.57072184113	31944.519173666726	80470.89952637866
56486.71352070338	56483.61362374874	69663.93368696721	89231.82190990093	84756.79532404881	44064.26658470661	49621.483895658486	56214.07507422508	72662.87493489166	102795.78000514898	99256.91539229982	45891.37681190213	71025.614499306	56762.49206353261	52976.524761061366	83809.0849195615	61396.521372768	73295.37818794596	51363.15209156357	97800.62024048716	61474.453330986296	54847.64588878576	57103.810833384865	44488.95647626058	44836.209063061935	55526.8798410157	68785.53682087125	80444.57072184113	31944.519173666726	80470.89952637866
56486.71352070338	56483.61362374874	69663.93368696721	89231.82190990093	84756.79532404881	44064.26658470661	49621.483895658486	56214.07507422508	72662.87493489166	102795.78000514898	99256.91539229982	45891.37681190213	71025.614499306	56762.49206353261	52976.524761061366	82073.73422003738	61396.521372768	73295.37818794596	47427.25244205375	97800.62024048716	61474.453330986296	54847.64588878576	57103.810833384865	44488.95647626058	44836.209063061935	55526.8798410157	68785.53682087125	80444.57072184113	31944.519173666726	80470.89952637866
53777.720726923464	56483.61362374874	69663.93368696721	89231.82190990093	73860.44749456653	44064.26658470661	49621.483895658486	56214.07507422508	72662.87493489166	102795.78000514898	99256.91539229982	45891.37681190213	71025.614499306	56762.49206353261	52976.524761061366	82073.73422003738	61396.521372768	73295.37818794596	47427.25244205375	97800.62024048716	61474.453330986296	54847.64588878576	57103.810833384865	44488.95647626058	44836.209063061935	55526.8798410157	68785.53682087125	80444.57072184113	31944.519173666726	70365.84032774289
53777.720726923464	56483.61362374874	69663.93368696721	89231.82190990093	73860.44749456653	40239.92015498919	49621.483895658486	56214.07507422508	72662.87493489166	102795.78000514898	99256.91539229982	45891.37681190213	71025.614499306	56762.49206353261	52976.524761061366	82073.73422003738	61396.521372768	73295.37818794596	47427.25244205375	97800.62024048716	61474.453330986296	54847.64588878576	54645.08410316289	44488.95647626058	44602.43753188455	55526.8798410157	68785.53682087125	80444.57072184113	31944.519173666726	70365.84032774289
53777.720726923464	56483.61362374874	69663.93368696721	89231.82190990093	73860.44749456653	40239.92015498919	49621.483895658486	56214.07507422508	72662.87493489166	102795.78000514898	99256.91539229982	45891.37681190213	71025.614499306	56762.49206353261	52976.524761061366	82073.73422003738	61396.521372768	73295.37818794596	47427.25244205375	97800.62024048716	61474.453330986296	54847.64588878576	54645.08410316289	44488.95647626058	44602.43753188455	55526.8798410157	55620.0774813331	80444.57072184113	31944.519173666726	70365.84032774289
53777.720726923464	56483.61362374874	65821.03354063173	80093.74221709138	73860.44749456653	40239.92015498919	49621.483895658486	56214.07507422508	72662.87493489166	102795.78000514898	99256.91539229982	45891.37681190213	71025.614499306	56762.49206353261	52976.524761061366	82073.73422003738	61396.521372768	73295.37818794596	47427.25244205375	97800.62024048716	61474.453330986296	54847.64588878576	54645.08410316289	44488.95647626058	44602.43753188455	55526.8798410157	55238.17478526862	80444.57072184113	31944.519173666726	70365.84032774289
53777.720726923464	56483.61362374874	65821.03354063173	80093.74221709138	73860.44749456653	40239.92015498919	49621.483895658486	56214.07507422508	72662.87493489166	102795.78000514898	99256.91539229982	45891.37681190213	71025.614499306	56762.49206353261	52976.524761061366	80750.88662619996	61396.521372768	73295.37818794596	47427.25244205375	97800.62024048716	61474.453330986296	54847.64588878576	54645.08410316289	44488.95647626058	44602.43753188455	55526.8798410157	55238.17478526862	80444.57072184113	31944.519173666726	70365.84032774289
53777.720726923464	56483.61362374874	65821.03354063173	80093.74221709138	73860.44749456653	40239.92015498919	49621.483895658486	56214.07507422508	72662.87493489166	102795.78000514898	99256.91539229982	45891.37681190213	71025.614499306	56762.49206353261	52976.524761061366	80750.88662619996	59161.61907507256	73295.37818794596	47427.25244205375	97800.62024048716	61474.453330986296	54847.64588878576	54645.08410316289	44488.95647626058	44602.43753188455	55526.8798410157	55238.17478526862	80444.57072184113	31944.519173666726	70365.84032774289
53777.720726923464	56483.61362374874	65821.03354063173	80093.74221709138	73860.44749456653	40239.92015498919	49621.483895658486	56214.07507422508	72662.87493489166	102795.78000514898	99256.91539229982	45891.37681190213	62834.4402185043	56762.49206353261	52976.524761061366	80750.88662619996	59161.61907507256	73295.37818794596	47427.25244205375	97800.62024048716	61474.453330986296	54847.64588878576	54645.08410316289	44488.95647626058	44602.43753188455	55526.8798410157	55238.17478526862	80444.57072184113	31944.519173666726	70365.84032774289
53777.720726923464	56483.61362374874	65821.03354063173	80093.74221709138	70900.06829859607	40239.92015498919	49621.483895658486	56214.07507422508	72662.87493489166	102795.78000514898	99256.91539229982	45891.37681190213	62834.4402185043	56762.49206353261	52976.524761061366	80750.88662619996	59161.61907507256	73295.37818794596	47427.25244205375	97800.62024048716	61474.453330986296	54847.64588878576	54645.08410316289	44488.95647626058	44602.43753188455	55526.8798410157	55238.17478526862	80444.57072184113	31944.519173666726	70365.84032774289
53777.720726923464	56483.61362374874	65821.03354063173	80093.74221709138	70900.06829859607	40239.92015498919	49621.483895658486	56214.07507422508	72662.87493489166	102795.78000514898	99256.91539229982	45891.37681190213	62834.4402185043	56762.49206353261	52976.524761061366	80750.88662619996	59161.61907507256	73295.37818794596	47427.25244205375	97800.62024048716	61474.453330986296	54847.64588878576	54645.08410316289	44488.95647626058	44602.43753188455	55526.8798410157	55238.17478526862	80444.57072184113	31944.519173666726	70365.84032774289
53777.720726923464	56483.61362374874	65821.03354063173	78453.23814725658	70900.06829859607	40239.92015498919	49621.483895658486	56214.07507422508	72662.87493489166	102795.78000514898	99256.91539229982	45891.37681190213	62834.4402185043	56762.49206353261	52976.524761061366	80750.88662619996	59161.61907507256	73295.37818794596	47427.25244205375	97800.62024048716	61474.453330986296	54847.64588878576	54645.08410316289	44488.95647626058	44602.43753188455	55526.8798410157	55238.17478526862	80444.57072184113	31944.519173666726	70365.84032774289
53777.720726923464	56483.61362374874	65821.03354063173	78453.23814725658	70900.06829859607	40239.92015498919	49621.483895658486	56214.07507422508	72662.87493489166	102795.78000514898	99256.91539229982	45891.37681190213	62834.4402185043	56762.49206353261	52976.524761061366	80750.88662619996	59161.61907507256	73295.37818794596	47427.25244205375	97800.62024048716	61474.453330986296	54847.64588878576	54645.08410316289	44488.95647626058	44602.43753188455	55526.8798410157	55238.17478526862	80444.57072184113	31944.519173666726	70365.84032774289
53777.720726923464	56483.61362374874	65821.03354063173	78453.23814725658	70900.06829859607	40239.92015498919	49621.483895658486	56214.07507422508	72662.87493489166	102795.78000514898	99256.91539229982	45891.37681190213	62834.4402185043	56762.49206353261	52976.524761061366	80750.88662619996	59161.61907507256	73295.37818794596	47427.25244205375	97800.62024048716	61474.453330986296	54847.64588878576	54645.08410316289	44488.95647626058	43728.694629341975	55526.8798410157	55238.17478526862	80444.57072184113	31944.519173666726	70365.84032774289
53777.720726923464	56483.61362374874	65821.03354063173	78453.23814725658	70900.06829859607	40239.92015498919	49621.483895658486	56214.07507422508	72662.87493489166	102795.78000514898	85981.92424561738	45891.37681190213	62834.4402185043	56762.49206353261	52976.524761061366	80750.88662619996	59161.61907507256	73295.37818794596	47427.25244205375	97800.62024048716	61474.453330986296	54847.64588878576	54645.08410316289	44488.95647626058	43728.694629341975	55276.930152533	55238.17478526862	80444.57072184113	31944.519173666726	68770.51495776793
53777.720726923464	56483.61362374874	65821.03354063173	78453.23814725658	70900.06829859607	40239.92015498919	49621.483895658486	56214.07507422508	72662.87493489166	102795.78000514898	85981.92424561738	45891.37681190213	62834.4402185043	56762.49206353261	52976.524761061366	80750.88662619996	59161.61907507256	73295.37818794596	47268.32693922563	97800.62024048716	61474.453330986296	54847.64588878576	54645.08410316289	44488.95647626058	43728.694629341975	55276.930152533	55238.17478526862	80444.57072184113	31944.519173666726	68770.51495776793
51959.55677019399	56483.61362374874	65821.03354063173	78453.23814725658	70900.06829859607	40239.92015498919	49621.483895658486	56214.07507422508	72662.87493489166	102795.78000514898	85981.92424561738	45891.37681190213	62834.4402185043	56762.49206353261	52976.524761061366	80750.88662619996	59161.61907507256	73295.37818794596	47268.32693922563	97800.62024048716	61474.453330986296	54847.64588878576	54645.08410316289	44488.95647626058	43728.694629341975	55276.930152533	55238.17478526862	80444.57072184113	31944.519173666726	68770.51495776793
51959.55677019399	56483.61362374874	65821.03354063173	78453.23814725658	70900.06829859607	40239.92015498919	49621.483895658486	56214.07507422508	72662.87493489166	102795.78000514898	85981.92424561738	45891.37681190213	62834.4402185043	56762.49206353261	52976.524761061366	80750.88662619996	59161.61907507256	73295.37818794596	47268.32693922563	95652.42448822958	61474.453330986296	54847.64588878576	54645.08410316289	44488.95647626058	43728.694629341975	55276.930152533	55238.17478526862	80444.57072184113	31944.519173666726	60019.06897575549
51959.55677019399	56483.61362374874	65821.03354063173	78453.23814725658	70900.06829859607	40239.92015498919	49621.483895658486	56214.07507422508	72662.87493489166	102795.78000514898	85981.92424561738	45891.37681190213	62834.4402185043	56762.49206353261	52976.524761061366	80750.88662619996	59161.61907507256	73295.37818794596	47268.32693922563	95652.42448822958	61474.453330986296	54847.64588878576	54291.75191510796	44488.95647626058	43728.694629341975	55276.930152533	55238.17478526862	80444.57072184113	31944.519173666726	60019.06897575549
51959.55677019399	56483.61362374874	65821.03354063173	78453.23814725658	70900.06829859607	40239.92015498919	49621.483895658486	56214.07507422508	72662.87493489166	102795.78000514898	85981.92424561738	45891.37681190213	62834.4402185043	56762.49206353261	52976.524761061366	80750.88662619996	59161.61907507256	73295.37818794596	47268.32693922563	95652.42448822958	61474.453330986296	54847.64588878576	54291.75191510796	44488.95647626058	43728.694629341975	55276.930152533	55238.17478526862	80444.57072184113	31944.519173666726	60019.06897575549
51959.55677019399	56483.61362374874	65821.03354063173	78453.23814725658	70900.06829859607	40239.92015498919	49621.483895658486	56214.07507422508	72662.87493489166	102795.78000514898	85981.92424561738	45891.37681190213	62834.4402185043	56762.49206353261	52976.524761061366	80750.88662619996	59161.61907507256	60515.04913836093	47268.32693922563	95652.42448822958	61474.453330986296	54847.64588878576	54291.75191510796	44488.95647626058	43728.694629341975	55276.930152533	55238.17478526862	80444.57072184113	31944.519173666726	60019.06897575549
51959.55677019399	56483.61362374874	65821.03354063173	78453.23814725658	70900.06829859607	40239.92015498919	49621.483895658486	56214.07507422508	72662.87493489166	102795.78000514898	82767.66255599433	45891.37681190213	62834.4402185043	56762.49206353261	52976.524761061366	80750.88662619996	59161.61907507256	60515.04913836093	47268.32693922563	95652.42448822958	61474.453330986296	54847.64588878576	54291.75191510796	44488.95647626058	41552.89348071631	54164.68173517369	55238.17478526862	80444.57072184113	31944.519173666726	60019.06897575549
51959.55677019399	56483.61362374874	65821.03354063173	78453.23814725658	70900.06829859607	40239.92015498919	49621.483895658486	56214.07507422508	72662.87493489166	102795.78000514898	82767.66255599433	45891.37681190213	62834.4402185043	56762.49206353261	52976.524761061366	80750.88662619996	59161.61907507256	60515.04913836093	47268.32693922563	95652.42448822958	61474.453330986296	54847.64588878576	54291.75191510796	44488.95647626058	41552.89348071631	49661.85861000246	55238.17478526862	80444.57072184113	31944.519173666726	60019.06897575549
51959.55677019399	56483.61362374874	65821.03354063173	78453.23814725658	70900.06829859607	40239.92015498919	49621.483895658486	56214.07507422508	72662.87493489166	102795.78000514898	82767.66255599433	45891.37681190213	49920.23817796859	56762.49206353261	52976.524761061366	80315.99173721026	59161.61907507256	60515.04913836093	47268.32693922563	95652.42448822958	61474.453330986296	54847.64588878576	54291.75191510796	44488.95647626058	41552.89348071631	49661.85861000246	49300.478727434784	80444.57072184113	31944.519173666726	60019.06897575549
51959.55677019399	56483.61362374874	65821.03354063173	78453.23814725658	70900.06829859607	40239.92015498919	49621.483895658486	56214.07507422508	72662.87493489166	102795.78000514898	80492.67494256301	45891.37681190213	49920.23817796859	56762.49206353261	52976.524761061366	80315.99173721026	59161.61907507256	60515.04913836093	47268.32693922563	95652.42448822958	61474.453330986296	54847.64588878576	54291.75191510796	44488.95647626058	41552.89348071631	49661.85861000246	49300.478727434784	80444.57072184113	31944.519173666726	60019.06897575549
51959.55677019399	56483.61362374874	65821.03354063173	78453.23814725658	70900.06829859607	40239.92015498919	49621.483895658486	56214.07507422508	72662.87493489166	102795.78000514898	80492.67494256301	45891.37681190213	49920.23817796859	54170.92679951532	52976.524761061366	80315.99173721026	59161.61907507256	60515.04913836093	47268.32693922563	95652.42448822958	61474.453330986296	54847.64588878576	54291.75191510796	44488.95647626058	39645.85691005158	49661.85861000246	49300.478727434784	80444.57072184113	31944.519173666726	60019.06897575549
51959.55677019399	56483.61362374874	65821.03354063173	78453.23814725658	70900.06829859607	40239.92015498919	49621.483895658486	56214.07507422508	72662.87493489166	102795.78000514898	80492.67494256301	45891.37681190213	49920.23817796859	54170.92679951532	52976.524761061366	80315.99173721026	59161.61907507256	60515.04913836093	47268.32693922563	95652.42448822958	61474.453330986296	54847.64588878576	54291.75191510796	44488.95647626058	39645.85691005158	49661.85861000246	49300.478727434784	80444.57072184113	31944.519173666726	60019.06897575549
51959.55677019399	56483.61362374874	65821.03354063173	78453.23814725658	70900.06829859607	40239.92015498919	49621.483895658486	56214.07507422508	72431.89489543435	102795.78000514898	80492.67494256301	45891.37681190213	49920.23817796859	54170.92679951532	52976.524761061366	80315.99173721026	59161.61907507256	60515.04913836093	47268.32693922563	95652.42448822958	61474.453330986296	54847.64588878576	54291.75191510796	44488.95647626058	39645.85691005158	49661.85861000246	49300.478727434784	80444.57072184113	31944.519173666726	60019.06897575549
51959.55677019399	56483.61362374874	65821.03354063173	78453.23814725658	70900.06829859607	40239.92015498919	49621.483895658486	56214.07507422508	72431.89489543435	102795.78000514898	80492.67494256301	45891.37681190213	49920.23817796859	54170.92679951532	52976.524761061366	80315.99173721026	59161.61907507256	60515.04913836093	47268.32693922563	95652.42448822958	61474.453330986296	54847.64588878576	54291.75191510796	44488.95647626058	39645.85691005158	49661.85861000246	49300.478727434784	80444.57072184113	31944.519173666726	60019.06897575549
51959.55677019399	56483.61362374874	65821.03354063173	78453.23814725658	70900.06829859607	40239.92015498919	49621.483895658486	56214.07507422508	68960.76951117588	102795.78000514898	80492.67494256301	45891.37681190213	49920.23817796859	54170.92679951532	52976.524761061366	80315.99173721026	59161.61907507256	60515.04913836093	47268.32693922563	95652.42448822958	61474.453330986296	54847.64588878576	54291.75191510796	44488.95647626058	39645.85691005158	49661.85861000246	49300.478727434784	79913.16735105624	31944.519173666726	60019.06897575549
51959.55677019399	56483.61362374874	65821.03354063173	78453.23814725658	70900.06829859607	40239.92015498919	49621.483895658486	56214.07507422508	68960.76951117588	102795.78000514898	80492.67494256301	45891.37681190213	49920.23817796859	54170.92679951532	52976.524761061366	80315.99173721026	59161.61907507256	60515.04913836093	47268.32693922563	95652.42448822958	61474.453330986296	54847.64588878576	54291.75191510796	44488.95647626058	39645.85691005158	49661.85861000246	49300.478727434784	64232.42268630767	31944.519173666726	60019.06897575549
51959.55677019399	56483.61362374874	65821.03354063173	78453.23814725658	70900.06829859607	40239.92015498919	49621.483895658486	56214.07507422508	68960.76951117588	102795.78000514898	80492.67494256301	45891.37681190213	49920.23817796859	54170.92679951532	52976.524761061366	80315.99173721026	59161.61907507256	60515.04913836093	47268.32693922563	95652.42448822958	61474.453330986296	54847.64588878576	54291.75191510796	44488.95647626058	39645.85691005158	49661.85861000246	49300.478727434784	64232.42268630767	31944.519173666726	60019.06897575549
51959.55677019399	56483.61362374874	65821.03354063173	78453.23814725658	70900.06829859607	40239.92015498919	49621.483895658486	56214.07507422508	68960.76951117588	102795.78000514898	80492.67494256301	45891.37681190213	49920.23817796859	54170.92679951532	52976.524761061366	80315.99173721026	59161.61907507256	58701.840488625385	47268.32693922563	95652.42448822958	61474.453330986296	54847.64588878576	54291.75191510796	44488.95647626058	39645.85691005158	49661.85861000246	48361.288559873516	64232.42268630767	31944.519173666726	60019.06897575549
51959.55677019399	56483.61362374874	65821.03354063173	57446.21818814478	70900.06829859607	40239.92015498919	49621.483895658486	56214.07507422508	68960.76951117588	102795.78000514898	80492.67494256301	45891.37681190213	49920.23817796859	48219.332445846914	52976.524761061366	80315.99173721026	59161.61907507256	58701.840488625385	47268.32693922563	95652.42448822958	61474.453330986296	54847.64588878576	54291.75191510796	44488.95647626058	39645.85691005158	49661.85861000246	48361.288559873516	64232.42268630767	31944.519173666726	60019.06897575549
51959.55677019399	56483.61362374874	50323.95943360349	57446.21818814478	70900.06829859607	40239.92015498919	49621.483895658486	56214.07507422508	68960.76951117588	102795.78000514898	80492.67494256301	45891.37681190213	49920.23817796859	38540.45770137904	52976.524761061366	80315.99173721026	59161.61907507256	58701.840488625385	47268.32693922563	95652.42448822958	61474.453330986296	54847.64588878576	54291.75191510796	44488.95647626058	39645.85691005158	49661.85861000246	48361.288559873516	64232.42268630767	31944.519173666726	60019.06897575549
51959.55677019399	56483.61362374874	50323.95943360349	57446.21818814478	70900.06829859607	40239.92015498919	49621.483895658486	56214.07507422508	68960.76951117588	102795.78000514898	80492.67494256301	45891.37681190213	49920.23817796859	38540.45770137904	52976.524761061366	80315.99173721026	59161.61907507256	58701.840488625385	47268.32693922563	95652.42448822958	61474.453330986296	54847.64588878576	54291.75191510796	44488.95647626058	39645.85691005158	49661.85861000246	48361.288559873516	64232.42268630767	31944.519173666726	60019.06897575549
51959.55677019399	54624.759467586344	50323.95943360349	57446.21818814478	70900.06829859607	40239.92015498919	49621.483895658486	56214.07507422508	68960.76951117588	102795.78000514898	80492.67494256301	45891.37681190213	49920.23817796859	38540.45770137904	52976.524761061366	80315.99173721026	59161.61907507256	58701.840488625385	47268.32693922563	95652.42448822958	61474.453330986296	54847.64588878576	54291.75191510796	44488.95647626058	39645.85691005158	49661.85861000246	48361.288559873516	64232.42268630767	31944.519173666726	60019.06897575549
51959.55677019399	54624.759467586344	50323.95943360349	57414.92115075435	70900.06829859607	40239.92015498919	49621.483895658486	56214.07507422508	68960.76951117588	102795.78000514898	80492.67494256301	45891.37681190213	49920.23817796859	38540.45770137904	52976.524761061366	80315.99173721026	59161.61907507256	58701.840488625385	47268.32693922563	95652.42448822958	61474.453330986296	54847.64588878576	54291.75191510796	44488.95647626058	39645.85691005158	49661.85861000246	48361.288559873516	64232.42268630767	31944.519173666726	60019.06897575549
51959.55677019399	54624.759467586344	50323.95943360349	57414.92115075435	70900.06829859607	40239.92015498919	43378.67807069149	56214.07507422508	68960.76951117588	102795.78000514898	80492.67494256301	45891.37681190213	49920.23817796859	38540.45770137904	52976.524761061366	80315.99173721026	53176.642385191444	58701.840488625385	47268.32693922563	95652.42448822958	61474.453330986296	54847.64588878576	54291.75191510796	44488.95647626058	39645.85691005158	49661.85861000246	48361.288559873516	64232.42268630767	31802.51089590805	55553.67894566039
51959.55677019399	54624.759467586344	50323.95943360349	57414.92115075435	70900.06829859607	40239.92015498919	43378.67807069149	56214.07507422508	68960.76951117588	102795.78000514898	80492.67494256301	45891.37681190213	49920.23817796859	38540.45770137904	52976.524761061366	80315.99173721026	53176.642385191444	49199.936014188796	47268.32693922563	95652.42448822958	47738.665510267914	54847.64588878576	54291.75191510796	44488.95647626058	39645.85691005158	49661.85861000246	48361.288559873516	58221.257975807566	31802.51089590805	55553.67894566039
51959.55677019399	54624.759467586344	50323.95943360349	57414.92115075435	70900.06829859607	40239.92015498919	43378.67807069149	56214.07507422508	68960.76951117588	102795.78000514898	80492.67494256301	45891.37681190213	37740.312250842384	38540.45770137904	52976.524761061366	80315.99173721026	53176.642385191444	49199.936014188796	47268.32693922563	95652.42448822958	47738.665510267914	54847.64588878576	54291.75191510796	44488.95647626058	39645.85691005158	49661.85861000246	48361.288559873516	58221.257975807566	31802.51089590805	55553.67894566039
51959.55677019399	44598.95533316514	50323.95943360349	57414.92115075435	70900.06829859607	40239.92015498919	43378.67807069149	56214.07507422508	62093.338227418615	102795.78000514898	80492.67494256301	45891.37681190213	37740.312250842384	38540.45770137904	52976.524761061366	80315.99173721026	53176.642385191444	48016.55983039102	47268.32693922563	95652.42448822958	47738.665510267914	54847.64588878576	54291.75191510796	44079.78222898294	39645.85691005158	49661.85861000246	43268.09234334878	58221.257975807566	31802.51089590805	55553.67894566039
51959.55677019399	44598.95533316514	50323.95943360349	57414.92115075435	70900.06829859607	40239.92015498919	43378.67807069149	56214.07507422508	62093.338227418615	102795.78000514898	75858.38300055938	45891.37681190213	37740.312250842384	38540.45770137904	52976.524761061366	80315.99173721026	53176.642385191444	48016.55983039102	47268.32693922563	89442.6676543577	47738.665510267914	54847.64588878576	54291.75191510796	44079.78222898294	29406.670492822166	49661.85861000246	43268.09234334878	52747.90483234773	31802.51089590805	55553.67894566039
51959.55677019399	43623.68281364966	50323.95943360349	57414.92115075435	70900.06829859607	40239.92015498919	43378.67807069149	56214.07507422508	62093.338227418615	102795.78000514898	75858.38300055938	43418.1554799222	37740.312250842384	38540.45770137904	52976.524761061366	80315.99173721026	53176.642385191444	48016.55983039102	47268.32693922563	89442.6676543577	47738.665510267914	54847.64588878576	54291.75191510796	44079.78222898294	29406.670492822166	49661.85861000246	43268.09234334878	52747.90483234773	29581.694342469495	55553.67894566039
51959.55677019399	43623.68281364966	50323.95943360349	57414.92115075435	70900.06829859607	40239.92015498919	43378.67807069149	56214.07507422508	62093.338227418615	102795.78000514898	75858.38300055938	43418.1554799222	37740.312250842384	38540.45770137904	52976.524761061366	80315.99173721026	53176.642385191444	48016.55983039102	47268.32693922563	89442.6676543577	47738.665510267914	54847.64588878576	54291.75191510796	44079.78222898294	29406.670492822166	49661.85861000246	43268.09234334878	52747.90483234773	29581.694342469495	55553.67894566039
51959.55677019399	43623.68281364966	50323.95943360349	57414.92115075435	70900.06829859607	40239.92015498919	43378.67807069149	56214.07507422508	62093.338227418615	102795.78000514898	75858.38300055938	43418.1554799222	37740.312250842384	35929.84362248448	52976.524761061366	80315.99173721026	53176.642385191444	48016.55983039102	47268.32693922563	89442.6676543577	47738.665510267914	54847.64588878576	54291.75191510796	44079.78222898294	29406.670492822166	49661.85861000246	43268.09234334878	52747.90483234773	29457.602729947394	55553.67894566039
51959.55677019399	43623.68281364966	50323.95943360349	57414.92115075435	62478.2739017931	40239.92015498919	43378.67807069149	56214.07507422508	62093.338227418615	102795.78000514898	75858.38300055938	43210.94637481077	37740.312250842384	35929.84362248448	52976.524761061366	80315.99173721026	53176.642385191444	48016.55983039102	47268.32693922563	89442.6676543577	47738.665510267914	54847.64588878576	54291.75191510796	44079.78222898294	29406.670492822166	49661.85861000246	43242.57719710169	52747.90483234773	29457.602729947394	55553.67894566039
51959.55677019399	43623.68281364966	50323.95943360349	57414.92115075435	62478.2739017931	40239.92015498919	43378.67807069149	56214.07507422508	62093.338227418615	102795.78000514898	75858.38300055938	43210.94637481077	37740.312250842384	35929.84362248448	52976.524761061366	80315.99173721026	53176.642385191444	48016.55983039102	47268.32693922563	89442.6676543577	47738.665510267914	54847.64588878576	54291.75191510796	44079.78222898294	29406.670492822166	49661.85861000246	43242.57719710169	52747.90483234773	29457.602729947394	55553.67894566039
51959.55677019399	43623.68281364966	50323.95943360349	57414.92115075435	62478.2739017931	40239.92015498919	43378.67807069149	56214.07507422508	62093.338227418615	102795.78000514898	75858.38300055938	43210.94637481077	37740.312250842384	35929.84362248448	52976.524761061366	80315.99173721026	53176.642385191444	48016.55983039102	47268.32693922563	89442.6676543577	47738.665510267914	54847.64588878576	54291.75191510796	44079.78222898294	29406.670492822166	49661.85861000246	43242.57719710169	52747.90483234773	29457.602729947394	55553.67894566039
51959.55677019399	43623.68281364966	50323.95943360349	57414.92115075435	62478.2739017931	40239.92015498919	43378.67807069149	56214.07507422508	62093.338227418615	102795.78000514898	75858.38300055938	43210.94637481077	37740.312250842384	35929.84362248448	52976.524761061366	80315.99173721026	53176.642385191444	48016.55983039102	47268.32693922563	89442.6676543577	41366.85500883373	54847.64588878576	54291.75191510796	44079.78222898294	29406.670492822166	49661.85861000246	43242.57719710169	52747.90483234773	29457.602729947394	55553.67894566039
51959.55677019399	43623.68281364966	50323.95943360349	57414.92115075435	62478.2739017931	40239.92015498919	43378.67807069149	56214.07507422508	62093.338227418615	102795.78000514898	75858.38300055938	43210.94637481077	37740.312250842384	35929.84362248448	52976.524761061366	80315.99173721026	53176.642385191444	48016.55983039102	47268.32693922563	89442.6676543577	41366.85500883373	54847.64588878576	54291.75191510796	44079.78222898294	29406.670492822166	49661.85861000246	43242.57719710169	52747.90483234773	29457.602729947394	55553.67894566039
51959.55677019399	43623.68281364966	50323.95943360349	57414.92115075435	62478.2739017931	40239.92015498919	43378.67807069149	56214.07507422508	62093.338227418615	102795.78000514898	75858.38300055938	43210.94637481077	37740.312250842384	35929.84362248448	52976.524761061366	80315.99173721026	53176.642385191444	48016.55983039102	47268.32693922563	89442.6676543577	41366.85500883373	54847.64588878576	54291.75191510796	44079.78222898294	29406.670492822166	49661.85861000246	43242.57719710169	52747.90483234773	29457.602729947394	55553.67894566039
51959.55677019399	43623.68281364966	50323.95943360349	56230.49277511915	62478.2739017931	40239.92015498919	43378.67807069149	56214.07507422508	62093.338227418615	102795.78000514898	75858.38300055938	43210.94637481077	37740.312250842384	35929.84362248448	52976.524761061366	80315.99173721026	53176.642385191444	48016.55983039102	47268.32693922563	89442.6676543577	41366.85500883373	54847.64588878576	54291.75191510796	44079.78222898294	29406.670492822166	49661.85861000246	43242.57719710169	52747.90483234773	29457.602729947394	55553.67894566039
51959.55677019399	43623.68281364966	50323.95943360349	56230.49277511915	62478.2739017931	40239.92015498919	43279.876336867186	54535.328239483766	62093.338227418615	102795.78000514898	75858.38300055938	43210.94637481077	37740.312250842384	35929.84362248448	52976.524761061366	80315.99173721026	53176.642385191444	48016.55983039102	47268.32693922563	89442.6676543577	41366.85500883373	54847.64588878576	54291.75191510796	44079.78222898294	29406.670492822166	49661.85861000246	43242.57719710169	52747.90483234773	29457.602729947394	55553.67894566039
43812.20462487284	43623.68281364966	50323.95943360349	56230.49277511915	62478.2739017931	40239.92015498919	43279.876336867186	54535.328239483766	62093.338227418615	91725.0067714773	75858.38300055938	43210.94637481077	37740.312250842384	35929.84362248448	52976.524761061366	80315.99173721026	53176.642385191444	48016.55983039102	47268.32693922563	68425.228776534	41366.85500883373	54847.64588878576	54291.75191510796	44079.78222898294	29406.670492822166	49661.85861000246	43242.57719710169	52747.90483234773	29457.602729947394	55553.67894566039
43812.20462487284	43623.68281364966	50323.95943360349	56230.49277511915	62478.2739017931	40239.92015498919	43279.876336867186	54535.328239483766	62093.338227418615	91725.0067714773	75858.38300055938	43210.94637481077	37740.312250842384	35929.84362248448	52976.524761061366	80315.99173721026	53176.642385191444	48016.55983039102	47268.32693922563	68425.228776534	41366.85500883373	54847.64588878576	54291.75191510796	44079.78222898294	29406.670492822166	49661.85861000246	43242.57719710169	52747.90483234773	29457.602729947394	55553.67894566039
43812.20462487284	43623.68281364966	50323.95943360349	56230.49277511915	62478.2739017931	40239.92015498919	43279.876336867186	54535.328239483766	62093.338227418615	91725.0067714773	75858.38300055938	43210.94637481077	37474.64224961416	35929.84362248448	52976.524761061366	80315.99173721026	53176.642385191444	48016.55983039102	47268.32693922563	53011.723451809215	41366.85500883373	54847.64588878576	54291.75191510796	44079.78222898294	29406.670492822166	49661.85861000246	43242.57719710169	52747.90483234773	29457.602729947394	55553.67894566039
43812.20462487284	43623.68281364966	50323.95943360349	56230.49277511915	62478.2739017931	40239.92015498919	43279.876336867186	49699.863817967096	62093.338227418615	91725.0067714773	75858.38300055938	43210.94637481077	37474.64224961416	35929.84362248448	52976.524761061366	78246.74451788468	53176.642385191444	48016.55983039102	47268.32693922563	52961.003982299604	41366.85500883373	54847.64588878576	54291.75191510796	44079.78222898294	29406.670492822166	49661.85861000246	43242.57719710169	52747.90483234773	29457.602729947394	55553.67894566039
43812.20462487284	43623.68281364966	50323.95943360349	56230.49277511915	60728.31477878234	40239.92015498919	43279.876336867186	49697.069682727146	62093.338227418615	91725.0067714773	75858.38300055938	43210.94637481077	37474.64224961416	35929.84362248448	52976.524761061366	78246.74451788468	53176.642385191444	48016.55983039102	47268.32693922563	52961.003982299604	41366.85500883373	54847.64588878576	54291.75191510796	44079.78222898294	29406.670492822166	44548.669013360945	43242.57719710169	52747.90483234773	29457.602729947394	55553.67894566039
43812.20462487284	43623.68281364966	50323.95943360349	56230.49277511915	60728.31477878234	40239.92015498919	36650.19283835268	49697.069682727146	62093.338227418615	91725.0067714773	75858.38300055938	43210.94637481077	37474.64224961416	35929.84362248448	52976.524761061366	78246.74451788468	53176.642385191444	48016.55983039102	47268.32693922563	52961.003982299604	41366.85500883373	54847.64588878576	54291.75191510796	44079.78222898294	29406.670492822166	44548.669013360945	43242.57719710169	52747.90483234773	29457.602729947394	43339.14880071112
43812.20462487284	43623.68281364966	50323.95943360349	56230.49277511915	60728.31477878234	40239.92015498919	36650.19283835268	49697.069682727146	62093.338227418615	91725.0067714773	75858.38300055938	43210.94637481077	37474.64224961416	35929.84362248448	52976.524761061366	69483.77770271516	53176.642385191444	48016.55983039102	47268.32693922563	52961.003982299604	41366.85500883373	54847.64588878576	54291.75191510796	44079.78222898294	29406.670492822166	44548.669013360945	43242.57719710169	52747.90483234773	29457.602729947394	43339.14880071112
43812.20462487284	43623.68281364966	50323.95943360349	53752.61969369007	60728.31477878234	40239.92015498919	36650.19283835268	49697.069682727146	62093.338227418615	91725.0067714773	75858.38300055938	43210.94637481077	36430.56036795821	35929.84362248448	52976.524761061366	69483.77770271516	53176.642385191444	48016.55983039102	47268.32693922563	51464.94412895569	41366.85500883373	54847.64588878576	54291.75191510796	44079.78222898294	29406.670492822166	44548.669013360945	43242.57719710169	52747.90483234773	29457.602729947394	43339.14880071112
43812.20462487284	43623.68281364966	50323.95943360349	53752.61969369007	60728.31477878234	40239.92015498919	36650.19283835268	41936.13503307433	62093.338227418615	91725.0067714773	75858.38300055938	43210.94637481077	36430.56036795821	35929.84362248448	52953.14469975425	69483.77770271516	52361.98108758267	48016.55983039102	47268.32693922563	51464.94412895569	41366.85500883373	54847.64588878576	54291.75191510796	44079.78222898294	29406.670492822166	44548.669013360945	43242.57719710169	52747.90483234773	29203.7667131316	43339.14880071112
43812.20462487284	43623.68281364966	50323.95943360349	53752.61969369007	60237.10790036633	37938.6475320946	36650.19283835268	35911.34518672015	62093.338227418615	91725.0067714773	75858.38300055938	43210.94637481077	36430.56036795821	35929.84362248448	52953.14469975425	69483.77770271516	52361.98108758267	48016.55983039102	47268.32693922563	51464.94412895569	41366.85500883373	54847.64588878576	54291.75191510796	44079.78222898294	29406.670492822166	44548.669013360945	43242.57719710169	52747.90483234773	29203.7667131316	42976.83871048338
43812.20462487284	43623.68281364966	50323.95943360349	53752.61969369007	60237.10790036633	37938.6475320946	36650.19283835268	35911.34518672015	62093.338227418615	91725.0067714773	75858.38300055938	43210.94637481077	36430.56036795821	35929.84362248448	52953.14469975425	69483.77770271516	52361.98108758267	48016.55983039102	47268.32693922563	51464.94412895569	41366.85500883373	54847.64588878576	54291.75191510796	44079.78222898294	29406.670492822166	44073.07849396767	43242.57719710169	52747.90483234773	28698.198208516496	42976.83871048338
43812.20462487284	43623.68281364966	43495.30124489239	53752.61969369007	60237.10790036633	37938.6475320946	36650.19283835268	35911.34518672015	62093.338227418615	74402.15352304559	75858.38300055938	43210.94637481077	36430.56036795821	35929.84362248448	52953.14469975425	69483.77770271516	52361.98108758267	48016.55983039102	47268.32693922563	51464.94412895569	41366.85500883373	54847.64588878576	54291.75191510796	44079.78222898294	29406.670492822166	44073.07849396767	43242.57719710169	52747.90483234773	28698.198208516496	42976.83871048338
43812.20462487284	43623.68281364966	43495.30124489239	53752.61969369007	56542.81962096592	37938.6475320946	36650.19283835268	35911.34518672015	62093.338227418615	74402.15352304559	75858.38300055938	43210.94637481077	36430.56036795821	35929.84362248448	52953.14469975425	69483.77770271516	52361.98108758267	48016.55983039102	47268.32693922563	51464.94412895569	41366.85500883373	54847.64588878576	54291.75191510796	44079.78222898294	29406.670492822166	44073.07849396767	43242.57719710169	52747.90483234773	28698.198208516496	42976.83871048338
43812.20462487284	43623.68281364966	43495.30124489239	53752.61969369007	56542.81962096592	37938.6475320946	36650.19283835268	35911.34518672015	62093.338227418615	74402.15352304559	66096.5261411871	43210.94637481077	36430.56036795821	35929.84362248448	52953.14469975425	69483.77770271516	52361.98108758267	48016.55983039102	47268.32693922563	36788.632106409495	41366.85500883373	54847.64588878576	54291.75191510796	44079.78222898294	29406.670492822166	44073.07849396767	43242.57719710169	52747.90483234773	28698.198208516496	42976.83871048338
43812.20462487284	43623.68281364966	43495.30124489239	53752.61969369007	56542.81962096592	37938.6475320946	36650.19283835268	35911.34518672015	62093.338227418615	74402.15352304559	66096.5261411871	43210.94637481077	36430.56036795821	35315.284532608566	52953.14469975425	69483.77770271516	52361.98108758267	48016.55983039102	47268.32693922563	36788.632106409495	41366.85500883373	54847.64588878576	54291.75191510796	44079.78222898294	29406.670492822166	44073.07849396767	43242.57719710169	52747.90483234773	28698.198208516496	42976.83871048338
43812.20462487284	43623.68281364966	43495.30124489239	53752.61969369007	56542.81962096592	37938.6475320946	36650.19283835268	35911.34518672015	62093.338227418615	74402.15352304559	66096.5261411871	43210.94637481077	36430.56036795821	35315.284532608566	52953.14469975425	69483.77770271516	52361.98108758267	48016.55983039102	47268.32693922563	36788.632106409495	41366.85500883373	54847.64588878576	54291.75191510796	44079.78222898294	29406.670492822166	44073.07849396767	43242.57719710169	52747.90483234773	28698.198208516496	42976.83871048338
43812.20462487284	43623.68281364966	43495.30124489239	53752.61969369007	56542.81962096592	37938.6475320946	36650.19283835268	35911.34518672015	62093.338227418615	74402.15352304559	64575.759474764985	43210.94637481077	36430.56036795821	34325.77799804058	52953.14469975425	69483.77770271516	52361.98108758267	48016.55983039102	47268.32693922563	36788.632106409495	41366.85500883373	54847.64588878576	54291.75191510796	44079.78222898294	29406.670492822166	44073.07849396767	43242.57719710169	52747.90483234773	28698.198208516496	42976.83871048338
43812.20462487284	43623.68281364966	43495.30124489239	53752.61969369007	56542.81962096592	37938.6475320946	36650.19283835268	35911.34518672015	62093.338227418615	74402.15352304559	64575.759474764985	43210.94637481077	36430.56036795821	34325.77799804058	52953.14469975425	69483.77770271516	52361.98108758267	48016.55983039102	47268.32693922563	36788.632106409495	41366.85500883373	54847.64588878576	54291.75191510796	44079.78222898294	29406.670492822166	44073.07849396767	43242.57719710169	52747.90483234773	28698.198208516496	42976.83871048338
43812.20462487284	43623.68281364966	43495.30124489239	53752.61969369007	56542.81962096592	37938.6475320946	36650.19283835268	35911.34518672015	62093.338227418615	74402.15352304559	64575.759474764985	43210.94637481077	36430.56036795821	34325.77799804058	52953.14469975425	69483.77770271516	52361.98108758267	48016.55983039102	47268.32693922563	36788.632106409495	41366.85500883373	54847.64588878576	54291.75191510796	44079.78222898294	29406.670492822166	44073.07849396767	43242.57719710169	52747.90483234773	28698.198208516496	42976.83871048338
43812.20462487284	43623.68281364966	43495.30124489239	49581.1395524025	56542.81962096592	37938.6475320946	36650.19283835268	35911.34518672015	62093.338227418615	74402.15352304559	64575.759474764985	43210.94637481077	36430.56036795821	34325.77799804058	52953.14469975425	69483.77770271516	52361.98108758267	48016.55983039102	47268.32693922563	36788.632106409495	41366.85500883373	48027.95598888409	54291.75191510796	44079.78222898294	29406.670492822166	44073.07849396767	43242.57719710169	52747.90483234773	28698.198208516496	42976.83871048338
43812.20462487284	43623.68281364966	43495.30124489239	49581.1395524025	56542.81962096592	37938.6475320946	36650.19283835268	35911.34518672015	62093.338227418615	74402.15352304559	64575.759474764985	43210.94637481077	36430.56036795821	34325.77799804058	52953.14469975425	69483.77770271516	52361.98108758267	48016.55983039102	47268.32693922563	36788.632106409495	41366.85500883373	48027.95598888409	54291.75191510796	44079.78222898294	29406.670492822166	44073.07849396767	43242.57719710169	52747.90483234773	28698.198208516496	42976.83871048338
43812.20462487284	43623.68281364966	43495.30124489239	49581.1395524025	56542.81962096592	37938.6475320946	36650.19283835268	35911.34518672015	62093.338227418615	74402.15352304559	64575.759474764985	43210.94637481077	36430.56036795821	34325.77799804058	52953.14469975425	69483.77770271516	52361.98108758267	48016.55983039102	47268.32693922563	36788.632106409495	41366.85500883373	48027.95598888409	54083.05849514785	44079.78222898294	29406.670492822166	44073.07849396767	43242.57719710169	52747.90483234773	28698.198208516496	42976.83871048338
43812.20462487284	43623.68281364966	43495.30124489239	49581.1395524025	56542.81962096592	37938.6475320946	36650.19283835268	35911.34518672015	62093.338227418615	74402.15352304559	64575.759474764985	43210.94637481077	36430.56036795821	34325.77799804058	52953.14469975425	69483.77770271516	52361.98108758267	48016.55983039102	47268.32693922563	36788.632106409495	41366.85500883373	48027.95598888409	54083.05849514785	44079.78222898294	29406.670492822166	42369.06837578812	43242.57719710169	52747.90483234773	28698.198208516496	42976.83871048338
43812.20462487284	43623.68281364966	43495.30124489239	49581.1395524025	56542.81962096592	37938.6475320946	36650.19283835268	35911.34518672015	62093.338227418615	74402.15352304559	64575.759474764985	43210.94637481077	36430.56036795821	34325.77799804058	52953.14469975425	69483.77770271516	52361.98108758267	48016.55983039102	47268.32693922563	36788.632106409495	41366.85500883373	48027.95598888409	54083.05849514785	44079.78222898294	29406.670492822166	42369.06837578812	43242.57719710169	52747.90483234773	28625.472130252427	42976.83871048338
